# Supplementary material for: Lipid transporters E-Syt3 and ORP5 regulate epithelial ion transport by controlling phosphatidylserine enrichment at ER/PM junctions
Source: EMBO J. 2025 May 27;44(13):3697–719. doi: 10.1038/s44318-025-00470-9 (PMC12217353; doi:10.1038/s44318-025-00470-9)
Supplement: Supplementary file 3 — Source data Fig. 1 [file 44318_2025_470_MOESM3_ESM.zip]

Archive with 20 entries (10 files):
- Figure SD 1/1B/
- Figure SD 1/1B/Book1.xlsx
- Figure SD 1/1C/
- Figure SD 1/1C/Fig 1C.xlsx
- Figure SD 1/1D/
- Figure SD 1/1D/Fig 1D i-iii.xlsx
- Figure SD 1/1E/
- Figure SD 1/1E/Fig 1E.xlsx
- Figure SD 1/1F/
- Figure SD 1/1F/Fig 1F.xlsx
- Figure SD 1/1G/
- Figure SD 1/1G/Fig 1G.xlsx
- Figure SD 1/1H/
- Figure SD 1/1H/Fig H i-iii.xlsx
- Figure SD 1/1I/
- Figure SD 1/1I/Fig 1I i-ii.xlsx
- Figure SD 1/1J/
- Figure SD 1/1J/Fig 1J i- iii.xlsx
- Figure SD 1/1K/
- Figure SD 1/1K/Fig 1K i-ii.xlsx
