# Supplementary material for: Lipid transporters E-Syt3 and ORP5 regulate epithelial ion transport by controlling phosphatidylserine enrichment at ER/PM junctions
Source: EMBO J. 2025 May 27;44(13):3697–719. doi: 10.1038/s44318-025-00470-9 (PMC12217353; doi:10.1038/s44318-025-00470-9)
Supplement: Supplementary file 3 — Source data Fig. 1 [file 44318_2025_470_MOESM3_ESM.zip › Figure SD 1/1B/Book1.xlsx]

## Sheet: Figure 1B i 
Current Traces
Time [s]	Control	Control	ESyt-1	ESyt-1	Esyt-2	Esyt-2	ESyt-3	ESyt-3
0	-3.99485	0.968689	-0.320435	0.634766	-0.525969	0.681023	-0.466919	-0.32959
2	-4.01887	0.857053	-0.296021	0.866699	-0.419559	0.316189	0.180054	0.378418
4	-3.88739	1.07614	-0.0518799	0.134277	-0.389156	0.437801	-0.0152588	0.390625
6	-3.95692	0.580055	0.0701904	0.231934	0.021282	0.453002	-0.0762939	0.524902
8	-3.83682	0.702436	-0.0518799	0.0244141	-0.130732	0.179377	-0.601196	0.720215
10	-3.86843	0.613485	0.0335693	-0.390625	-0.145934	0.620218	-0.576782	0.57373
12	-3.76729	0.633186	-0.296021	0.842285	-0.328351	0.392197	-0.088501	0.598145
14	-2.80524	0.41111	-0.62561	0.769043	-0.756978	0.0900066	-0.17395	0.927734
16	-1.4475	-0.153036	-0.38147	0.866699	-0.641585	0.286175	-0.38147	0.90332
18	-0.677608	-0.0766223	-0.296021	0.769043	-0.0876987	0.240018	-0.723267	0.583903
20	-0.791385	0.142469	-0.784302	1.33057	-0.710821	0.459264	-0.64697	0.166829
22	-0.629569	0.116202	-0.662231	1.30615	-0.0761594	0.182321	-0.46387	0.53304
24	-0.700363	0.18187	-0.283813	0.952148	0.372993	0.483195	-0.53507	0.32959
26	-0.833103	0.270223	-0.650024	0.634766	-0.135633	2.00907	-0.68766	0.472005
28	-0.998713	0.447526	-0.698852	0.866699	0.0423857	1.14441	-1.03353	0.2889
30	-1.26166	0.497672	-0.38147	0.488281	0.474718	1.88192	-0.75887	0.461833
32	-1.40578	0.779446	-0.38147	0.952148	-1.20375	2.5177	-0.49438	0.075277
34	-0.93171	0.400961	-0.674439	0.708008	0.245836	1.2207	-0.2299	-0.0061
36	-1.0556	0.535281	-0.259399	1.17188	-0.542535	1.27157	0.197347	0.197347
38	-1.05054	0.477971	-0.247192	0.622559	1.33938	1.39872	0.177002	0.024414
40	-0.903898	0.479165	-0.01953	1.02539	0.90705	1.39872	0.014242	0.197347
42	-0.948145	0.44275	-0.1416	1.04981	0.0678171	1.85649	0.004069	0.400798
44	-0.849538	0.441555	-0.05615	0.683594	1.23766	1.39872	0.054932	0.41097
46	-1.17823	0.574085	-0.03174	0.927734	-0.669691	0.279744	-0.01628	0.146484
48	-1.03158	0.392006	-0.22705	1.17188	-0.0593395	0.915527	-0.04679	0.390625
50	-1.05054	0.698257	-0.12939	1.29394	0.11868	-0.279745	-0.14852	0.349935
52	-1.40578	1.08749	-0.50781	1.31836	-0.849609	1.71875	-0.33162	0.20752
54	-1.2073	0.915557	-0.17822	0.891113	-0.922852	0.717773	0.065104	0.217692
56	-1.00756	0.935257	-0.64209	1.06201	-0.76416	0.998535	-0.01628	0.349935
58	-1.11755	0.831383	-0.28809	1.12305	-0.654297	0.754395	-0.25024	0.166829
60	-1.05307	0.500656	-0.17822	0.891113	-0.666504	0.302734	0.024414	0.217692
62	-0.998713	0.757358	-0.19043	0.756836	-0.568848	0.131836	0.085449	0.024414
64	-0.993656	0.574682	-0.1416	0.622559	0.0537109	-0.283203	0.197347	0.156657
66	-1.16811	0.967494	-0.27588	0.878906	0.688477	-0.783691	0.004069	0.034587
68	-0.925389	0.954958	-0.21484	0.524902	0.322266	-0.637207	-0.07731	-0.16886
70	-1.27304	0.91496	-0.27588	0.524902	0.493164	-0.673828	-0.01628	0.105794
72	-1.18834	0.621843	-0.20264	0.097656	0.322266	-0.576172	0.075277	0.095622
74	-0.871029	0.573488	-0.28809	0.65918	0.249023	-0.405273	0.044759	-0.06714
76	-1.21742	0.900036	-0.21484	0.341797	0.444336	-0.539551	-0.02645	0.37028
78	-1.0733	0.907199	-0.25146	0.354004	0.34668	-0.17334	-0.02645	0.278727
80	-0.709213	0.356188	-0.27588	0.598145	0.126953	-0.0512695	0.105794	0.085449
82	-0.934239	0.661244	-0.26367	0.476074	0.163574	-0.0756836	0.197347	-0.04679
84	-0.781272	0.0165062	-0.20264	0.476074	0.285645	-0.0146484	-0.01628	0.115967
86	-0.869765	0.417676	-0.19043	0.146484	0.529785	-0.0756836	0.187174	0.014242
88	-0.889992	0.514984	-0.23926	0.317383	0.13916	-0.0512695	0.085449	0.126139
90	-0.867237	0.372306	0.114746	0.036621	0.395508	-0.148926	0.024414	0.32959
92	-0.943088	0.671393	-0.21484	0.610352	0.480957	-0.344238	0.095622	0.665283
94	-0.85333	0.514984	-0.21484	0.20752	0.786133	-0.0634766	-0.42318	0.065104
96	-0.886199	0.294102	-0.1416	0.524902	-0.19043	-0.0512695	-0.04679	0.166829
98	-1.15421	0.688705	-0.28809	0.45166	-0.0195313	-0.0634766	-0.01628	0.41097
100	-1.16685	0.723927	-0.09277	0.109863	0.126953	-0.270996	-0.13835	0.57373
102	-1.23891	0.671989	-0.09277	-0.01221	-0.0073242	0.180664	-0.40283	0.24821
104	-0.855859	0.68572	-0.30029	0.268555	-0.471191	0.314941	-0.13835	0.49235
106	-1.11502	0.725718	-0.30029	0.463867	-0.373535	-0.136719	-0.18921	0.105794
108	-1.23512	1.19614	-0.08057	0.158691	0.151367	-0.0146484	-0.05697	0.705973
110	-1.29327	0.71139	-0.27588	0.524902	-0.153809	-0.429688	-0.09766	0.665283
112	-1.33372	0.815862	-0.33691	0.280762	-0.617676	0.144043	-0.413	0.380452
114	-1.49048	1.23972	-0.17822	0.622559	-0.0805664	-0.0268555	-0.18921	0.726318
116	-2.27555	2.03788	-0.19043	0.195313	-0.239258	0.15625	-0.31128	0.278727
118	-2.29577	2.18891	-0.41016	0.158691	-0.214844	-0.100098	-0.29093	0.644938
120	-2.31853	2.29935	-0.22705	0.195313	-0.300293	-0.222168	-0.40283	0.655111
122	-3.06187	3.78524	-0.25146	0.549316	-0.178223	-0.197754	-0.45369	1.1027
124	-4.29699	4.73921	-0.43457	0.598145	-0.0805664	-0.0146484	-0.43335	1.07218
126	-4.68509	4.05388	-0.55664	0.878906	0.456543	-0.185547	-1.08439	1.60116
128	-5.71035	5.50215	-0.71533	1.29394	0.224609	0.266113	-1.22681	3.00496
130	-7.08579	7.45188	-0.36133	1.00098	-0.129394	0.0708008	-2.1932	3.44238
132	-7.84178	8.7927	-1.22803	1.08643	-0.178223	-0.100098	-2.94596	3.05583
134	-9.40306	10.1126	-1.48438	1.30615	-0.373535	-0.0512695	-2.28475	3.96118
136	-10.7456	11.6516	-1.06934	1.46484	-0.324707	-0.0024414	-3.64787	4.99878
138	-12.1577	12.996	-1.88721	2.13623	0.0537109	-0.234375	-4.00391	5.59896
140	-14.5976	16.3385	-3.25439	3.32031	-0.141602	-0.441895	-4.84823	6.62638
142	-17.973	19.7825	-3.10791	3.62549	-0.336914	-0.148926	-5.7841	7.81657
144	-19.7644	21.1555	-4.32861	5.35889	-0.178223	-0.368652	-7.10653	7.78605
146	-22.4204	25.7881	-5.90332	7.48291	0.0415039	0.0341797	-6.23169	10.1664
148	-26.8754	29.4661	-7.29492	9.38721	0.0292969	0.15625	-8.80534	10.0952
150	-27.4633	30.6308	-9.45557	11.4624	-1.1792	0.852051	-8.40861	11.377
152	-32.1003	35.563	-12.7637	15.8935	-0.666504	1.56006	-8.88672	12.7197
154	-37.4264	41.4761	-14.5703	16.9067	-1.875	1.65771	-11.4095	14.2965
156	-37.9776	42.7322	-16.4258	21.5942	-1.22803	1.88965	-12.9252	15.6392
158	-42.8371	47.7247	-21.4795	26.3672	-3.22998	3.92822	-13.0269	16.1173
160	-46.4173	52.2707	-24.2871	29.9072	-4.21875	5.9668	-14.2069	17.8162
162	-51.3666	56.8877	-30.9521	37.207	-6.09863	8.24951	-15.4277	17.6127
164	-55.5637	59.9413	-36.3477	43.75	-8.16162	9.86084	-15.3056	17.9484
166	-58.551	64.1948	-42.2803	49.8291	-11.3232	14.6826	-15.6413	19.2912
168	-64.2222	70.6547	-46.4795	54.9683	-14.7168	17.6855	-17.157	18.7419
170	-69.6418	77.1032	-54.9634	66.0889	-19.1479	22.2632	-17.0553	19.7591
172	-73.9666	81.7818	-63.4717	74.3164	-22.3462	27.5	-18.1437	21.9564
174	-77.988	85.9588	-68.7451	79.2114	-25.9717	33.5913	-18.3573	21.2952
176	-82.4088	90.8111	-77.3999	88.9893	-31.3428	38.9014	-19.6493	21.4783
178	-84.1711	94.587	-81.0498	94.6167	-37.6416	45.1147	-19.5272	24.2655
180	-89.9068	101.031	-89.1064	100.586	-40.3149	49.3628	-21.0632	22.8516
182	-94.4831	105.469	-94.6118	106.677	-46.333	58.4082	-20.7072	23.6857
184	-99.9078	112.224	-98.2129	109.692	-52.1191	63.8159	-20.107	23.8485
186	-105.753	116.333	-100.215	116.162	-54.0967	64.5239	-20.4325	24.0011
188	-108.526	120.101	-111.287	122.79	-58.3691	70.3345	-21.3481	25.8118
190	-114.215	128.397	-114.985	128.857	-61.9702	75.6567	-22.4772	24.6318
192	-117.333	131.305	-120.979	135.095	-66.1206	80.4541	-21.6634	25.0794
194	-121.989	136.105	-122.31	138.501	-67.561	81.8945	-21.4498	25.2726
196	-126.061	141.424	-127.827	142.59	-70.9912	86.9482	-21.7651	25.9237
198	-129.028	144.48	-129.194	145.215	-75.2759	91.6968	-22.9045	26.8494
200	-131.002	146.771	-133.21	148.547	-77.6074	95.0171	-23.0977	26.2187
202	-135.702	151.893	-137.642	153.625	-82.7588	100.571	-23.1283	26.1475
204	-139.474	155.621	-140.144	153.613	-85.7251	103.062	-23.3012	26.8494
206	-141.732	160.156	-141.951	157.19	-88.8257	106.492	-23.3012	25.2726
208	-148.263	164.834	-143.965	160.632	-91.6455	110.959	-22.3755	26.0457
210	-148.719	167.036	-147.92	163.22	-93.7817	111.301	-22.0805	25.6185
212	-151.506	170.416	-150.251	167.371	-93.6841	114.683	-23.2605	26.3611
214	-154.071	175.26	-154.011	172.302	-95.6982	115.916	-22.6705	26.3
216	-158.217	179.714	-156.941	174.439	-101.326	122.202	-22.9248	24.1638
218	-161.576	181.104	-158.662	177.893	-103.01	123.179	-21.7143	25.9033
220	-162.933	183.975	-164.192	181.873	-104.524	125.852	-23.3724	25.3743
222	-162.387	186.814	-162.3	180.444	-106.904	127.402	-21.9279	25.1099
224	-164.121	190.372	-164.265	182.519	-109.309	130.649	-21.7041	25.5778
226	-168.16	193.805	-166.389	182.69	-110.688	136.106	-22.8536	24.764
228	-174.351	198.102	-166.67	185.583	-114.18	137.766	-22.3653	24.113
230	-177.339	199.425	-170.43	187.72	-117.439	142.844	-21.287	24.0723
232	-178.375	201.885	-171.101	189.685	-121.016	145.737	-21.0938	25.5371
234	-177.62	203.955	-173.445	191.357	-121.638	147.861	-22.2127	25.1099
236	-182.982	207.023	-176.191	194.238	-122.981	150.291	-21.7244	25.293
238	-181.585	206.897	-177.656	196.411	-127.095	153.306	-22.4874	24.7945
240	-185.212	210.72	-180.818	200.281	-128.352	155.552	-21.7651	23.2279
242	-184.303	211.889	-183.235	202.478	-130.366	157.59	-20.0053	23.3907
244	-185.198	215.031	-184.456	203.699	-133.735	161.35	-20.3918	23.2992
246	-186.429	214.268	-185.31	205.481	-135.237	164.585	-20.107	23.6755
248	-191.04	217.834	-189.839	205.676	-136.567	166.709	-21.2056	22.2921
250	-189.717	217.689	-189.546	207.825	-139.021	168.833	-19.4356	20.99
252	-192.957	222.527	-191.841	212.317	-139.253	169.48	-18.6422	21.1528
254	-192.296	223.758	-193.647	214.075	-141.987	172.922	-18.5506	22.7295
256	-196.34	227.084	-197.834	218.445	-143.135	173.923	-19.3339	21.3867
258	-200.181	228.436	-199.312	220.52	-143.538	175.266	-19.5374	20.8272
260	-197.176	228.083	-197.908	219.19	-145.149	177.402	-18.1132	21.346
262	-198.591	232.228	-200.032	221.448	-147.896	179.819	-18.5811	21.1731
264	-199.92	233.521	-201.985	225.073	-147.566	178.916	-17.9199	20.0338
266	-202.154	236.493	-204.438	225.757	-149.434	182.126	-18.276	18.7724
268	-202.651	237.483	-207.063	228.052	-151.35	183.445	-17.2791	20.2576
270	-200.499	236.432	-206.624	230.2	-153.499	185.703	-17.2282	19.3929
272	-196.267	243.279	-211.738	232.373	-152.681	185.996	-17.8996	18.3858
274	-201.551	240.756	-214.766	236.597	-153.23	187.302	-16.7704	18.2739
276	-197.816	239.092	-212.41	235.046	-154.927	190.745	-15.8956	16.9311
278	-201.656	243.844	-213.24	236.096	-156.355	192.026	-14.4918	16.4937
280	-198.468	245.487	-213.911	235.644	-158.723	193.613	-14.5223	16.687
282	-200.608	244.566	-217.207	239.05	-158.064	194.358	-13.678	16.453
284	-201.759	247.439	-219.368	242.615	-159.846	196.824	-14.8275	17.6737
286	-200.823	249.507	-219.307	240.796	-161.226	198.215	-15.1428	17.2465
288	-204.12	246.842	-219.172	240.942	-161.702	200.034	-15.2852	16.3106
290	-207.324	249.51	-219.575	244.006	-162.556	200.107	-14.502	15.1611
292	-206.767	251.21	-222.664	242.859	-163.472	200.315	-13.149	15.2425
294	-200.918	249.076	-223.555	244.971	-165.339	203.025	-13.7899	15.3137
296	-199.608	250.519	-221.772	246.069	-164.839	203.11	-13.2609	15.9444
298	-200.847	249.916	-223.237	244.885	-166.975	205.149	-13.5152	16.0258
300	-196.379	249.344	-224.397	248.584	-167.366	207.529	-13.5864	15.7817
302	-202.627	252.549	-222.993	246.802	-168.708	207.517	-13.8102	14.388
304	-202.258	255.192	-224.153	247.681	-169.612	209.617	-13.2507	14.5711
306	-200.55	249.131	-223.054	246.46	-171.016	210.898	-13.0473	13.5844
308	-198.206	252.172	-223.311	246.082	-170.82	210.557	-11.6028	13.4827
310	-196.797	249.819	-226.704	250.183	-170.552	211.045	-11.7147	12.7299
312	-200.529	251.771	-226.24	248.291	-171.76	211.777	-11.4604	13.1775
314	-195.835	251.093	-226.045	249.902	-170.833	212.107	-11.1959	12.9944
316	-194.089	248.138	-227.095	249.89	-172.017	213.291	-11.1959	12.9232
318	-198.714	250.43	-223.518	246.46	-170.894	212.217	-11.4807	11.5499
320	-195.885	248.328	-222.603	246.326	-170.198	211.68	-10.616	11.204
322	-197.266	247.946	-223.311	246.606	-169.758	211.033	-9.75138	11.6923
324	-194.586	250.86	-221.699	244.946	-170.771	212.485	-9.77173	11.5601
326	-197.122	248.832	-220.637	243.372	-170.918	212.07	-9.93449	10.5225
328	-193.119	248.556	-219.966	244.47	-171.98	212.815	-9.62931	10.8887
330	-194.291	251.241	-222.944	242.749	-171.382	213.364	-9.2631	11.5092
332	-191.744	251.245	-219.771	241.101	-169.929	211.802	-9.75138	10.9395
334	-191.405	248.43	-216.34	239.441	-170.649	211.265	-9.27327	10.9904
336	-186.399	245.773	-215.388	237.28	-169.502	210.508	-9.92432	10.4309
338	-191.224	246.233	-211.921	233.325	-168.892	208.909	-9.12069	10.2682
340	-192.501	248.3	-212.202	234.009	-168.159	209.153	-9.17155	9.01693
342	-191.311	249.191	-210.872	231.213	-168.208	208.457	-8.34757	9.44417
344	-191.539	247.969	-207.466	227.844	-166.401	206.589	-7.57446	8.8033
346	-189.651	247.285	-208.088	228.137	-165.864	204.917	-7.76774	9.11865
348	-188.938	240.119	-202.632	222.058	-163.496	203.586	-8.07292	8.67106
350	-180.313	227.975	-201.118	220.715	-162.812	202.134	-7.97119	9.18986
352	-173.737	214.791	-199.446	220.569	-162.141	201.682	-7.7474	8.74227
354	-165.078	202.122	-195.894	216.321	-162.764	201.768	-8.02205	8.77279
356	-154.971	190.928	-182.783	197.315	-159.504	197.031	-7.38118	9.21021
358	-145.716	176.78	-153.706	160.339	-142.012	167.71	-7.38118	8.35571
360	-134.834	159.438	-115.156	119.165	-112.935	129.966	-7.85929	7.94881
362	-126.023	146.309	-87.7271	91.1255	-84.7974	98.5083	-7.05566	8.19295
364	-118.194	133.608	-65.022	64.5142	-66.2915	74.5459	-7.10653	6.99259
366	-107.736	124.435	-49.8975	51.8555	-53.7183	61.3867	-5.73324	5.55827
368	-102.26	115.467	-41.8652	41.9556	-44.4165	52.0361	-4.70581	5.2124
370	-94.5514	108.245	-33.8086	36.4624	-41.2183	47.2144	-3.89201	2.93376
372	-90.1406	102.743	-29.4751	30.0171	-34.2603	39.0234	-2.95614	2.771
374	-84.735	94.6908	-26.0815	27.3315	-30.769	35.7397	-2.98665	2.20133
376	-78.6972	86.8107	-22.8223	27.4658	-27.3877	32.5537	-1.86768	2.46582
378	-77.3394	86.2394	-22.0898	22.4854	-28.1323	30.5762	-1.58285	2.08944
380	-71.9995	82.3071	-18.8306	20.7031	-23.2007	27.4756	-1.59302	1.18408
382	-68.4825	76.0788	-17.2925	19.0552	-21.626	23.2031	-1.27767	1.05184
384	-67.0818	75.5063	-15.7422	17.9077	-21.8701	25.1807	-0.97249	1.06201
386	-65.3612	73.1984	-14.8511	16.2109	-18.7573	21.6895	-0.91146	0.980632
388	-62.0592	69.9556	-14.8389	16.1621	-20.0513	21.3599	-0.75887	0.828044
390	-58.1452	64.0807	-13.96	14.4775	-15.2173	19.8096	-0.87077	0.878906
392	-56.7483	61.6349	-12.0679	14.1357	-16.7432	20.0903	-0.58594	0.624593
394	-53.8141	59.3425	-12.2144	12.9517	-15.376	18.6743	-0.39266	0.360107
396	-51.7143	57.277	-11.9214	13.916	-15.0586	17.832	-0.02645	0.004069
398	-51.1037	55.3201	-11.6284	12.5244	-14.3628	16.6357	-0.04679	-0.31128
400	-47.8218	54.6526	-12.1411	12.1704	-12.2876	14.9268	0.217692	0.095622
402	-44.5653	51.2499	-11.0547	11.1938	-12.4463	15.0488	-0.09766	-0.04679
404	-45.1873	48.2799	-10.3833	11.792	-10.957	12.3999	0.146484	0.014242
406	-43.9471	46.8256	-9.15039	10.3149	-11.543	14.7437	-0.03662	0.004069
408	-39.1166	45.1983	-9.24805	11.145	-10.0415	11.936	0.054932	-0.10783
410	-39.5616	43.3387	-9.94385	11.3403	-9.52881	11.9727	0.014242	-0.10783
412	-35.5857	40.5998	-7.36816	8.09326	-9.15039	10.6543	-0.19938	-0.28076
414	-35.7956	39.4327	-8.40576	10.2295	-9.00391	10.6909	0.238037	-0.13835
416	-36.7222	37.8507	-8.11279	9.87549	-8.57666	8.90869	0.044759	-0.32145
418	-34.9271	37.5552	-8.21045	8.80127	-7.4292	8.02979	0.217692	-0.29093
420	-31.6174	34.1667	-6.69678	8.11768	-6.78223	7.43164	0.20752	-0.39266
422	-31.7792	35.6209	-8.60107	8.47168	-6.79443	7.95654	0.24821	-0.33162
424	-30.199	33.6551	-8.17383	8.34961	-6.69678	7.05322	0.126139	-0.42318
426	-28.5492	32.2611	-7.29492	7.06787	-6.37939	6.54053	-0.07731	-0.31128
428	-29.4443	31.5907	-6.15967	6.28662	-5.47607	5.979	0.146484	-0.31128
430	-28.3444	30.6493	-6.19629	7.2876	-4.56055	5.63721	0.299072	-0.55542
432	-24.873	26.9564	-6.50146	6.25	-5	5.30762	0.41097	-0.48421
434	-25.2977	26.6358	-5.20752	5.56641	-5.1709	4.07471	0.115967	-0.45369
436	-25.2282	26.7289	-5.28076	6.76269	-3.97461	4.03809	0.115967	-0.12817
438	-22.8427	25.7391	-5.14648	5.99365	-4.07227	4.59961	0.278727	-0.31128
440	-20.3016	24.0276	-5.12207	6.22559	-3.7793	4.48975	0.156657	-0.32145
442	-20.8136	22.0564	-5.42725	5.96924	-3.31543	4.88037	0.360107	-0.413
444	-20.7327	23.8342	-4.45068	4.69971	-3.63281	3.31787	0.431315	-0.910441
446	-19.155	20.9054	-4.80469	5.54199	-2.69287	3.1958	0.45013	-0.579834
448	-18.0451	20.386	-5.09766	4.6875	-2.71729	2.91504	0.03052	-0.681559
450	-16.5053	20.5317	-4.04785	3.89404	-3.0835	3.62305	0.69173	-0.617981
452	-17.3978	19.158	-4.59717	4.78516	-1.3623	2.12158	0.31026	-0.643412
454	-14.2108	16.2848	-3.27881	3.50342	-2.24121	2.71973	0.48828	-1.4445
456	-13.4169	15.1959	-4.29199	4.11377	-2.53418	2.76855	0.56458	-0.681559
458	-12.5433	16.3451	-3.19336	4.19922	-2.26562	1.88965	0.46285	-0.859578
460	-12.9251	14.6126	-3.42529	4.23584	-1.92383	2.20703	0.62815	-0.961304
462	-12.9466	13.9566	-3.02246	3.79639	-1.86279	1.88965	0.51371	-0.745138
464	-10.7342	12.1047	-2.76611	2.97852	-2.65625	2.58545	0.36112	1.19285
466	-9.58257	11.4367	-3.10791	3.27148	-2.14355	2.20703	-1.02375	1.10145
468	-10.2437	10.4105	-2.2168	3.01514	-1.28906	1.69434	-0.852363	0.930059
470	-9.28801	10.5132	-2.88818	3.52783	-1.3501	0.681152	-0.978049	0.987187
472	-8.76338	9.25775	-2.61963	2.72217	-1.0083	2.24365	-0.658128	0.701543
474	-7.85569	8.8309	-2.96143	2.84424	-1.26465	1.68213	-0.441036	0.404472
476	-7.48022	8.40108	-1.99707	3.24707	-1.30127	0.778809	-0.0297086	0.0045703
478	-6.98213	8.03871	-2.2168	1.86768	-0.76416	1.26709	-0.0525545	-0.34963
480	-5.55739	7.1528	-1.83838	2.68555	-0.97168	0.424805	0.244512	0.107403
482	-5.8393	6.06749	-1.85059	3.02734	-0.947266	0.864258	-0.109692	-0.0525545
484	-5.57129	6.44896	-1.86279	2.01416	-0.556641	0.632324	0.164531	0.0159966
486	-4.8368	5.3738	-1.26465	0.964355	-1.32568	1.02295	-0.0411316	0.0045703
488	-4.06058	5.56006	-2.00928	1.2085	-1.20361	0.644531	0.0616996	-0.121115
490	-3.74454	3.72912	-1.31348	1.07422	-1.08154	1.12061	0.0159966	-0.121115
492	-3.31598	3.73449	-1.75293	2.03857	-0.812988	1.02295	-0.223944	-0.31535
494	-2.92155	3.66166	-2.0459	2.23389	-1.03271	1.37695	0.267363	-0.155395
496	-2.76858	2.93394	-1.03271	1.23291	-0.64209	0.0219727	0.0502733	-0.361053
498	-2.9974	2.91484	-1.25244	1.12305	-0.141602	0.949707	0.244512	-0.326773
500	-2.99487	2.7244	-1.05713	0.915527	-0.410156	1.03516	0.233086	-0.441036
502	-2.42093	2.88201	-0.98389	0.952148	-0.605469	0.803223	0.278789	-0.372476
504	-2.24015	1.85878	-0.8374	0.915527	-0.495605	0.925293	0.141679	-0.475316
506	-2.33749	2.3698	-0.86182	0.598145	-0.397949	0.766602	-0.0868346	-0.34963
508	-1.64977	1.46358	-0.43457	0.78125	-0.666504	0.412598	0.164531	-0.34963
510	-1.9595	2.40204	-0.6543	0.756836	-0.422363	0.546875	0.335918	-0.623848
512	-1.91399	1.49642	-0.55664	1.14746	-0.336914	0.253906	0.461601	-0.543865
514	-2.33749	2.18474	-0.77637	0.854492	-0.3125	0.351562	0.130254	-0.509585
516	-1.98984	1.54	-0.43457	1.09863	0.0170898	0.36377	0.130254	-0.14396
518	-1.09732	0.876753	-0.69092	0.561523	-0.104981	0.144043	0.313066	-0.34963
520	-0.979749	0.954361	-0.75195	0.720215	-0.117188	0.498047	0.175957	-0.361053
522	-1.01388	0.544236	-0.53223	0.878906	-0.263672	0.314941	0.404472	-0.463882
524	-1.0202	0.606919	-0.4834	0.231934	-0.800781	0.0952148	0.484453	-1.02261
526	-0.423505	0.547221	-0.37354	1.04981	-0.678711	0.302734	0.505586	-0.651269
528	-0.716798	0.153812	-0.41016	0.524902	-0.0927734	0.253906	0.0342801	-0.765527
530	-0.472809	0.330518	-0.38574	0.390625	-0.751953	0.48584	0.776951	-0.694116
532	-0.352711	0.251716	-0.39795	0.170898	-0.0805664	0.192871	0.348484	-0.72268
534	-0.335012	-0.170348	-0.28809	0.195313	-0.799594	0.0273625	0.548436	-1.62246
536	0.0859638	-0.0312521	-0.28809	0.048828	-0.176336	1.18267	0.634136	-0.765527
538	-0.643475	0.408125	-0.26367	0.085449	-0.510768	1.28908	0.519873	-0.965478
540			-0.32471	0.024414	-0.75399	1.00025	0.705538	-1.07974
542			-0.37354	0.20752	-0.617178	1.15227	0.576999	-0.836939
544			-0.56885	0.439453	-0.495566	0.954649	0.40561
546			-0.06836	-0.01221	-0.829997	0.513808	-0.219727
548
550
552
554
556
558
560
562
564
566
568
570
572
574
576
578
580
582
584
586
588
590
592
594
596
598
600
602
604
606
608
610
612
614
616
618
620
622
624
626
628
630
632
634
636
638
640
642
644
646
648
650
0
2
4
6
8
10
12
14
16
18
20
22
24
26
28
30
32
34
36
38
40
42
44
46
48
50
52
54
56
58
60
62
64
66
68
70
72
74
76
78
80
82
84
86
88
90
92
94
96
98
100
102
104
106
108
110
112
114
116
118
120
122
124
126
128
130
132
134
136
138
140
142
144
146
148
150
152
154
156
158
160
162
164
166
168
170
172
174
176
178
180
182
184
186
188
190
192
194
196
198
200
202
204
206
208
210
212
214
216
218
220
222
224
226
228
230
232
234
236
238
240
242
244
246
248
250
252
254
256
258
260
262
264
266
268
270
272
274
276
278
280
282
284
286
288
290
292
294
296
298
300
302
304
306
308
310
312
314
316
318
320
322
324
326
328
330
332
334
336
338
340
342
344
346
348
350
352
354
356
358
360
362
364
366
368
370
372
374
376
378
380
382
384
386
388
390
392
394
396
398
400
402
404
406
408
410
412
414
416
418
420
422
424
426
428
430
432
434
436
438
440
442
444
446
448
450
452
454
456
458
460
462
464
466
468
470
472
474
476
478
480
482
484
486
488
490
492
494
496
498
500
502
504
506
508
510
512
514
516
518
520
522
524
526
528
530
532
534
536
538
540
542
544
546

## Sheet: Fig 1B ii
I/V curve
mV	Control	ESyt-1	ESyt-2	ESyt-3
-100	-201.36	-226.98	-171.421	-23.3012
-99.95	-201.319	-226.865	-171.394	-23.3256
-99.9	-201.35	-226.724	-171.282	-23.3337
-99.85	-201.34	-226.719	-171.16	-23.3398
-99.8	-201.335	-226.628	-171.084	-23.3459
-99.75	-201.35	-226.521	-171.05	-23.3887
-99.7	-201.269	-226.428	-170.991	-23.3948
-99.65	-201.207	-226.294	-170.991	-23.4273
-99.6	-201.09	-226.147	-170.964	-23.4701
-99.55	-201.014	-225.967	-170.969	-23.409
-99.5	-200.943	-225.798	-170.964	-23.3724
-99.45	-200.872	-225.635	-170.908	-23.3358
-99.4	-200.775	-225.649	-170.82	-23.3724
-99.35	-200.577	-225.654	-170.706	-23.4049
-99.3	-200.424	-225.647	-170.586	-23.4558
-99.25	-200.277	-225.613	-170.439	-23.4456
-99.2	-200.124	-225.562	-170.322	-23.3704
-99.15	-199.987	-225.532	-170.205	-23.3317
-99.1	-199.961	-225.491	-170.029	-23.291
-99.05	-199.814	-225.5	-169.954	-23.3256
-99	-199.656	-225.493	-169.814	-23.2931
-98.95	-199.371	-225.42	-169.678	-23.2666
-98.9	-199.244	-225.334	-169.597	-23.2279
-98.85	-199.224	-225.208	-169.539	-23.1689
-98.8	-199.107	-225.078	-169.524	-23.2076
-98.75	-198.975	-224.91	-169.497	-23.2279
-98.7	-198.807	-224.861	-169.395	-23.2666
-98.65	-198.705	-224.822	-169.282	-23.2544
-98.6	-198.649	-224.768	-169.167	-23.232
-98.55	-198.649	-224.595	-168.95	-23.2076
-98.5	-198.512	-224.341	-168.721	-23.1628
-98.45	-198.364	-224.063	-168.494	-23.171
-98.4	-198.313	-223.826	-168.347	-23.1466
-98.35	-198.105	-223.677	-168.25	-23.114
-98.3	-198.029	-223.562	-168.174	-23.0977
-98.25	-197.881	-223.54	-168.062	-23.0916
-98.2	-197.79	-223.457	-167.932	-23.114
-98.15	-197.739	-223.325	-167.832	-23.2076
-98.1	-197.586	-223.169	-167.747	-23.3195
-98.05	-197.393	-222.976	-167.678	-23.4111
-98	-197.235	-222.822	-167.642	-23.4965
-97.95	-197.123	-222.622	-167.544	-23.4334
-97.9	-196.981	-222.444	-167.437	-23.3297
-97.85	-196.894	-222.3	-167.305	-23.2503
-97.8	-196.742	-222.224	-167.188	-23.2279
-97.75	-196.554	-222.161	-167.068	-23.2361
-97.7	-196.472	-222.095	-166.97	-23.2218
-97.65	-196.304	-222.07	-166.96	-23.1893
-97.6	-196.238	-222.087	-166.943	-23.1283
-97.55	-196.162	-222.112	-166.914	-23.0937
-97.5	-196.121	-222.051	-166.785	-23.0509
-97.45	-196.035	-221.938	-166.56	-22.998
-97.4	-195.928	-221.721	-166.272	-22.9899
-97.35	-195.75	-221.428	-165.994	-23.0306
-97.3	-195.608	-221.252	-165.801	-23.0693
-97.25	-195.511	-221.128	-165.681	-23.0469
-97.2	-195.455	-221.055	-165.62	-23.0306
-97.15	-195.338	-220.969	-165.537	-22.9899
-97.1	-195.206	-220.796	-165.503	-22.935
-97.05	-195.043	-220.64	-165.457	-22.9106
-97	-194.951	-220.447	-165.439	-22.9065
-96.95	-194.804	-220.295	-165.378	-22.9167
-96.9	-194.672	-220.144	-165.264	-22.9187
-96.85	-194.606	-220.073	-165.134	-22.9411
-96.8	-194.478	-220	-164.998	-22.9004
-96.75	-194.417	-219.946	-164.917	-22.8536
-96.7	-194.275	-219.878	-164.871	-22.7966
-96.65	-194.168	-219.685	-164.807	-22.7702
-96.6	-194.056	-219.463	-164.702	-22.7783
-96.55	-193.96	-219.258	-164.556	-22.8068
-96.5	-193.863	-219.07	-164.417	-22.8414
-96.45	-193.807	-218.989	-164.29	-22.8475
-96.4	-193.715	-218.945	-164.214	-22.8495
-96.35	-193.67	-218.809	-164.155	-22.8373
-96.3	-193.542	-218.667	-164.072	-22.819
-96.25	-193.359	-218.56	-163.955	-22.7478
-96.2	-193.197	-218.408	-163.87	-22.6705
-96.15	-193.008	-218.311	-163.865	-22.6074
-96.1	-192.846	-218.174	-163.818	-22.5484
-96.05	-192.663	-217.959	-163.745	-22.5769
-96	-192.505	-217.693	-163.589	-22.6196
-95.95	-192.368	-217.395	-163.398	-22.6278
-95.9	-192.245	-217.104	-163.215	-22.6583
-95.85	-192.24	-216.86	-163.018	-22.5932
-95.8	-192.139	-216.78	-162.861	-22.5505
-95.75	-191.981	-216.67	-162.725	-22.4731
-95.7	-191.839	-216.58	-162.59	-22.4894
-95.65	-191.676	-216.543	-162.52	-22.5321
-95.6	-191.523	-216.545	-162.559	-22.5667
-95.55	-191.396	-216.56	-162.554	-22.6257
-95.5	-191.254	-216.511	-162.495	-22.6522
-95.45	-191.106	-216.482	-162.461	-22.7193
-95.4	-190.999	-216.387	-162.39	-22.699
-95.35	-190.842	-216.267	-162.356	-22.7559
-95.3	-190.694	-216.155	-162.29	-22.819
-95.25	-190.562	-216.064	-162.212	-22.8333
-95.2	-190.409	-215.967	-162.161	-22.7946
-95.15	-190.353	-215.889	-162.112	-22.7173
-95.1	-190.267	-215.815	-162.029	-22.6746
-95.05	-190.16	-215.73	-161.846	-22.6359
-95	-190.033	-215.615	-161.68	-22.6156
-94.95	-189.936	-215.381	-161.533	-22.6034
-94.9	-189.768	-215.176	-161.396	-22.583
-94.85	-189.626	-215.02	-161.257	-22.5667
-94.8	-189.524	-214.844	-161.096	-22.4976
-94.75	-189.397	-214.7	-160.957	-22.4264
-94.7	-189.372	-214.551	-160.796	-22.3694
-94.65	-189.25	-214.482	-160.623	-22.3633
-94.6	-189.087	-214.443	-160.503	-22.3246
-94.55	-188.909	-214.387	-160.41	-22.3267
-94.5	-188.777	-214.258	-160.281	-22.3633
-94.45	-188.644	-214.102	-160.161	-22.3592
-94.4	-188.548	-213.965	-160.042	-22.3267
-94.35	-188.456	-213.816	-159.939	-22.2229
-94.3	-188.36	-213.765	-159.846	-22.1456
-94.25	-188.283	-213.713	-159.714	-22.1151
-94.2	-188.171	-213.74	-159.583	-22.1415
-94.15	-188.105	-213.662	-159.497	-22.1761
-94.1	-187.902	-213.586	-159.387	-22.2778
-94.05	-187.744	-213.518	-159.27	-22.3816
-94	-187.597	-213.401	-159.146	-22.3938
-93.95	-187.515	-213.252	-159.126	-22.4223
-93.9	-187.444	-213.103	-159.131	-22.3735
-93.85	-187.327	-212.991	-159.099	-22.3185
-93.8	-187.246	-212.917	-158.97	-22.2168
-93.75	-187.149	-212.871	-158.804	-22.0988
-93.7	-187.057	-212.773	-158.672	-22.0479
-93.65	-186.915	-212.605	-158.53	-21.995
-93.6	-186.757	-212.568	-158.396	-21.9971
-93.55	-186.569	-212.473	-158.179	-21.9523
-93.5	-186.473	-212.358	-157.957	-21.9035
-93.45	-186.406	-212.222	-157.759	-21.8526
-93.4	-186.31	-212.083	-157.625	-21.8058
-93.35	-186.167	-211.936	-157.566	-21.7529
-93.3	-186	-211.724	-157.512	-21.7183
-93.25	-185.822	-211.541	-157.493	-21.7428
-93.2	-185.644	-211.326	-157.417	-21.7712
-93.15	-185.557	-211.167	-157.371	-21.8384
-93.1	-185.476	-210.981	-157.28	-21.8262
-93.05	-185.359	-210.803	-157.197	-21.8384
-93	-185.201	-210.652	-157.065	-21.8587
-92.95	-185.054	-210.552	-156.936	-21.8363
-92.9	-184.911	-210.525	-156.741	-21.8099
-92.85	-184.687	-210.591	-156.575	-21.7285
-92.8	-184.535	-210.671	-156.455	-21.6146
-92.75	-184.458	-210.703	-156.384	-21.4966
-92.7	-184.474	-210.725	-156.355	-21.4274
-92.65	-184.453	-210.747	-156.27	-21.4193
-92.6	-184.367	-210.71	-156.245	-21.4335
-92.55	-184.219	-210.605	-156.265	-21.4823
-92.5	-184.102	-210.4	-156.228	-21.462
-92.45	-184.046	-210.205	-156.084	-21.4396
-92.4	-183.924	-209.993	-155.857	-21.3989
-92.35	-183.787	-209.778	-155.728	-21.3765
-92.3	-183.619	-209.529	-155.574	-21.401
-92.25	-183.482	-209.36	-155.435	-21.3826
-92.2	-183.4	-209.229	-155.374	-21.4213
-92.15	-183.222	-209.094	-155.288	-21.403
-92.1	-183.014	-209.004	-155.239	-21.401
-92.05	-182.872	-208.811	-155.168	-21.3806
-92	-182.719	-208.589	-155.093	-21.4417
-91.95	-182.556	-208.398	-155.071	-21.5007
-91.9	-182.49	-208.32	-155.02	-21.5007
-91.85	-182.368	-208.328	-154.932	-21.5251
-91.8	-182.215	-208.357	-154.854	-21.4762
-91.75	-182.109	-208.401	-154.763	-21.4417
-91.7	-182.048	-208.311	-154.705	-21.3867
-91.65	-182.027	-208.213	-154.617	-21.3521
-91.6	-181.946	-208.123	-154.451	-21.3806
-91.55	-181.798	-208.042	-154.299	-21.3725
-91.5	-181.737	-207.903	-154.18	-21.403
-91.45	-181.61	-207.666	-154.116	-21.3847
-91.4	-181.524	-207.463	-154.077	-21.4132
-91.35	-181.33	-207.246	-154.038	-21.4315
-91.3	-181.137	-207.104	-154.021	-21.3989
-91.25	-180.954	-206.826	-153.945	-21.3643
-91.2	-180.766	-206.582	-153.848	-21.3704
-91.15	-180.644	-206.438	-153.679	-21.403
-91.1	-180.517	-206.326	-153.481	-21.3521
-91.05	-180.435	-206.211	-153.286	-21.3603
-91	-180.323	-206.038	-153.076	-21.3603
-90.95	-180.191	-205.889	-152.971	-21.3725
-90.9	-179.988	-205.723	-152.874	-21.3847
-90.85	-179.927	-205.63	-152.798	-21.3969
-90.8	-179.845	-205.632	-152.754	-21.3786
-90.75	-179.774	-205.657	-152.71	-21.3033
-90.7	-179.672	-205.627	-152.61	-21.2606
-90.65	-179.56	-205.513	-152.48	-21.2341
-90.6	-179.56	-205.374	-152.385	-21.2748
-90.55	-179.454	-205.239	-152.253	-21.283
-90.5	-179.326	-205.127	-152.124	-21.283
-90.45	-179.209	-204.941	-151.953	-21.3013
-90.4	-179.097	-204.651	-151.785	-21.3094
-90.35	-178.919	-204.409	-151.641	-21.3094
-90.3	-178.716	-204.146	-151.562	-21.2687
-90.25	-178.66	-203.987	-151.555	-21.2789
-90.2	-178.594	-203.896	-151.514	-21.2769
-90.15	-178.523	-203.889	-151.499	-21.283
-90.1	-178.457	-203.877	-151.421	-21.3216
-90.05	-178.375	-203.835	-151.304	-21.3582
-90	-178.223	-203.831	-151.228	-21.4132
-89.95	-178.06	-203.713	-151.091	-21.405
-89.9	-177.928	-203.545	-151.021	-21.3745
-89.85	-177.831	-203.374	-150.933	-21.3094
-89.8	-177.673	-203.271	-150.859	-21.2524
-89.75	-177.556	-203.191	-150.767	-21.2199
-89.7	-177.348	-203.027	-150.681	-21.2158
-89.65	-177.2	-202.871	-150.588	-21.2545
-89.6	-176.992	-202.705	-150.474	-21.2362
-89.55	-176.951	-202.634	-150.347	-21.2158
-89.5	-176.956	-202.537	-150.208	-21.1731
-89.45	-176.865	-202.434	-150.098	-21.1283
-89.4	-176.748	-202.307	-149.954	-21.1121
-89.35	-176.524	-202.158	-149.851	-21.1263
-89.3	-176.366	-201.995	-149.768	-21.1182
-89.25	-176.28	-201.733	-149.712	-21.0673
-89.2	-176.234	-201.484	-149.697	-21.0531
-89.15	-176.259	-201.201	-149.673	-21.0002
-89.1	-176.168	-200.938	-149.609	-20.9961
-89.05	-175.995	-200.757	-149.539	-20.9493
-89	-175.791	-200.662	-149.502	-20.9147
-88.95	-175.613	-200.652	-149.48	-20.9045
-88.9	-175.43	-200.552	-149.409	-20.8862
-88.85	-175.369	-200.435	-149.272	-20.9086
-88.8	-175.257	-200.308	-149.109	-20.8822
-88.75	-175.217	-200.227	-148.931	-20.9351
-88.7	-175.135	-200.151	-148.743	-20.9676
-88.65	-175.039	-200.134	-148.589	-21.0185
-88.6	-174.901	-200.12	-148.455	-21.108
-88.55	-174.759	-200.059	-148.389	-21.1873
-88.5	-174.718	-199.963	-148.34	-21.2585
-88.45	-174.662	-199.839	-148.267	-21.2565
-88.4	-174.652	-199.697	-148.196	-21.2056
-88.35	-174.591	-199.595	-148.123	-21.108
-88.3	-174.489	-199.514	-148.062	-20.9981
-88.25	-174.337	-199.441	-147.966	-20.9208
-88.2	-174.164	-199.292	-147.791	-20.8537
-88.15	-174.006	-199.158	-147.612	-20.7967
-88.1	-173.935	-199.033	-147.498	-20.7214
-88.05	-173.884	-198.997	-147.371	-20.6462
-88	-173.782	-198.962	-147.236	-20.5078
-87.95	-173.609	-198.894	-147.107	-20.3674
-87.9	-173.452	-198.755	-147.012	-20.3105
-87.85	-173.294	-198.55	-146.929	-20.2922
-87.8	-173.111	-198.386	-146.907	-20.3105
-87.75	-172.994	-198.186	-146.892	-20.2677
-87.7	-172.872	-197.979	-146.855	-20.2942
-87.65	-172.806	-197.727	-146.792	-20.3145
-87.6	-172.704	-197.498	-146.667	-20.343
-87.55	-172.501	-197.388	-146.453	-20.3369
-87.5	-172.389	-197.271	-146.26	-20.3267
-87.45	-172.302	-197.29	-146.077	-20.3369
-87.4	-172.211	-197.3	-145.952	-20.3471
-87.35	-172.139	-197.217	-145.869	-20.4081
-87.3	-172.017	-197.073	-145.762	-20.4183
-87.25	-171.931	-196.885	-145.647	-20.4407
-87.2	-171.865	-196.763	-145.52	-20.459
-87.15	-171.768	-196.68	-145.437	-20.4163
-87.1	-171.58	-196.658	-145.308	-20.3654
-87.05	-171.427	-196.538	-145.166	-20.3125
-87	-171.29	-196.416	-145.098	-20.2677
-86.95	-171.163	-196.24	-145.054	-20.2576
-86.9	-171.036	-196.067	-144.983	-20.2738
-86.85	-170.934	-195.891	-144.854	-20.2494
-86.8	-170.751	-195.774	-144.753	-20.2148
-86.75	-170.593	-195.691	-144.707	-20.2311
-86.7	-170.512	-195.613	-144.653	-20.2515
-86.65	-170.364	-195.547	-144.634	-20.2861
-86.6	-170.278	-195.408	-144.58	-20.2291
-86.55	-170.202	-195.254	-144.512	-20.1904
-86.5	-170.197	-195.032	-144.39	-20.1579
-86.45	-170.064	-194.866	-144.302	-20.1681
-86.4	-169.912	-194.771	-144.202	-20.2189
-86.35	-169.815	-194.7	-144.07	-20.2983
-86.3	-169.591	-194.656	-143.916	-20.4285
-86.25	-169.388	-194.6	-143.782	-20.4712
-86.2	-169.23	-194.597	-143.723	-20.4651
-86.15	-169.144	-194.573	-143.704	-20.4732
-86.1	-169.047	-194.5	-143.655	-20.4285
-86.05	-168.93	-194.377	-143.555	-20.3776
-86	-168.884	-194.255	-143.42	-20.3552
-85.95	-168.742	-194.084	-143.252	-20.3817
-85.9	-168.543	-193.918	-143.118	-20.3837
-85.85	-168.355	-193.816	-143.018	-20.3939
-85.8	-168.243	-193.701	-142.949	-20.4061
-85.75	-168.055	-193.55	-142.922	-20.4163
-85.7	-167.892	-193.372	-142.803	-20.4061
-85.65	-167.816	-193.181	-142.666	-20.3532
-85.6	-167.699	-193.066	-142.544	-20.3288
-85.55	-167.684	-192.905	-142.417	-20.3308
-85.5	-167.638	-192.805	-142.322	-20.3206
-85.45	-167.557	-192.695	-142.246	-20.3308
-85.4	-167.44	-192.598	-142.161	-20.3715
-85.35	-167.374	-192.495	-142.046	-20.3817
-85.3	-167.226	-192.388	-141.924	-20.3613
-85.25	-167.074	-192.251	-141.821	-20.3654
-85.2	-166.89	-192.058	-141.794	-20.3003
-85.15	-166.845	-191.829	-141.816	-20.2901
-85.1	-166.738	-191.594	-141.741	-20.3186
-85.05	-166.667	-191.401	-141.638	-20.343
-85	-166.519	-191.299	-141.458	-20.3288
-84.95	-166.397	-191.24	-141.326	-20.2861
-84.9	-166.26	-191.216	-141.238	-20.2494
-84.85	-166.041	-191.14	-141.155	-20.2026
-84.8	-165.873	-191.006	-140.984	-20.2352
-84.75	-165.695	-190.842	-140.764	-20.2738
-84.7	-165.538	-190.603	-140.605	-20.3247
-84.65	-165.492	-190.376	-140.476	-20.3308
-84.6	-165.405	-190.181	-140.366	-20.2942
-84.55	-165.339	-190.017	-140.31	-20.2413
-84.5	-165.288	-189.9	-140.229	-20.1457
-84.45	-165.09	-189.841	-140.139	-20.0541
-84.4	-164.948	-189.817	-139.988	-20.0012
-84.35	-164.785	-189.851	-139.905	-19.9666
-84.3	-164.627	-189.854	-139.839	-19.8954
-84.25	-164.474	-189.758	-139.812	-19.8385
-84.2	-164.408	-189.592	-139.785	-19.8446
-84.15	-164.307	-189.443	-139.734	-19.871
-84.1	-164.22	-189.373	-139.729	-19.8954
-84.05	-164.174	-189.351	-139.67	-19.8547
-84	-164.042	-189.246	-139.585	-19.8385
-83.95	-163.93	-189.087	-139.47	-19.8181
-83.9	-163.767	-188.918	-139.368	-19.7734
-83.85	-163.676	-188.823	-139.216	-19.6757
-83.8	-163.539	-188.716	-139.06	-19.5536
-83.75	-163.371	-188.682	-138.896	-19.5251
-83.7	-163.244	-188.591	-138.723	-19.4845
-83.65	-163.091	-188.469	-138.562	-19.4845
-83.6	-163.01	-188.416	-138.406	-19.4621
-83.55	-162.918	-188.325	-138.308	-19.4377
-83.5	-162.888	-188.267	-138.206	-19.4397
-83.45	-162.76	-188.123	-138.12	-19.399
-83.4	-162.649	-187.979	-138.059	-19.4051
-83.35	-162.613	-187.866	-138.003	-19.3807
-83.3	-162.435	-187.717	-137.971	-19.4295
-83.25	-162.343	-187.588	-137.888	-19.4763
-83.2	-162.186	-187.5	-137.793	-19.5313
-83.15	-162.008	-187.446	-137.756	-19.5374
-83.1	-161.967	-187.305	-137.634	-19.5374
-83.05	-161.896	-187.114	-137.563	-19.5455
-83	-161.753	-186.938	-137.471	-19.5374
-82.95	-161.601	-186.833	-137.366	-19.5435
-82.9	-161.397	-186.76	-137.224	-19.4661
-82.85	-161.24	-186.677	-137.146	-19.3848
-82.8	-161.138	-186.526	-137.085	-19.3705
-82.75	-161.021	-186.377	-136.965	-19.3766
-82.7	-160.924	-186.277	-136.826	-19.3705
-82.65	-160.751	-186.179	-136.707	-19.3563
-82.6	-160.685	-186.145	-136.572	-19.3502
-82.55	-160.619	-186.03	-136.406	-19.3237
-82.5	-160.614	-185.85	-136.243	-19.342
-82.45	-160.609	-185.725	-136.055	-19.3644
-82.4	-160.421	-185.562	-135.864	-19.3624
-82.35	-160.222	-185.381	-135.71	-19.3339
-82.3	-159.993	-185.212	-135.64	-19.2851
-82.25	-159.887	-185.107	-135.591	-19.2017
-82.2	-159.871	-184.973	-135.491	-19.1182
-82.15	-159.821	-184.822	-135.437	-19.0979
-82.1	-159.79	-184.673	-135.371	-19.0653
-82.05	-159.754	-184.451	-135.334	-19.0348
-82	-159.556	-184.265	-135.3	-19.0267
-81.95	-159.307	-184.121	-135.281	-18.988
-81.9	-159.083	-184.031	-135.281	-18.9941
-81.85	-158.981	-183.994	-135.193	-18.9596
-81.8	-158.864	-183.953	-135.051	-18.9555
-81.75	-158.742	-183.857	-134.939	-18.9575
-81.7	-158.742	-183.723	-134.888	-18.9067
-81.65	-158.686	-183.589	-134.851	-18.8619
-81.6	-158.61	-183.481	-134.758	-18.8314
-81.55	-158.483	-183.416	-134.651	-18.8192
-81.5	-158.285	-183.323	-134.536	-18.7622
-81.45	-158.101	-183.179	-134.424	-18.75
-81.4	-157.944	-183.018	-134.246	-18.7276
-81.35	-157.857	-182.854	-134.153	-18.7154
-81.3	-157.694	-182.686	-134.065	-18.7561
-81.25	-157.532	-182.544	-134.001	-18.7642
-81.2	-157.43	-182.439	-133.899	-18.8009
-81.15	-157.364	-182.3	-133.718	-18.7764
-81.1	-157.308	-182.217	-133.572	-18.7805
-81.05	-157.196	-182.114	-133.423	-18.7378
-81	-157.15	-182.021	-133.284	-18.7073
-80.95	-157.038	-181.914	-133.149	-18.7195
-80.9	-156.952	-181.702	-133.027	-18.7297
-80.85	-156.835	-181.543	-133.003	-18.7887
-80.8	-156.698	-181.326	-132.935	-18.7805
-80.75	-156.591	-181.196	-132.852	-18.7724
-80.7	-156.474	-181.111	-132.803	-18.748
-80.65	-156.382	-181.118	-132.786	-18.7663
-80.6	-156.24	-181.125	-132.712	-18.8009
-80.55	-156.113	-181.03	-132.617	-18.748
-80.5	-156.052	-180.859	-132.483	-18.7134
-80.45	-155.94	-180.625	-132.373	-18.6625
-80.4	-155.828	-180.452	-132.229	-18.6361
-80.35	-155.675	-180.334	-132.061	-18.5689
-80.3	-155.563	-180.266	-131.968	-18.5323
-80.25	-155.487	-180.161	-131.824	-18.5527
-80.2	-155.35	-179.968	-131.704	-18.575
-80.15	-155.329	-179.788	-131.528	-18.6544
-80.1	-155.192	-179.678	-131.348	-18.6991
-80.05	-155.075	-179.573	-131.272	-18.7073
-80	-154.841	-179.441	-131.182	-18.6666
-79.95	-154.744	-179.272	-131.094	-18.6564
-79.9	-154.561	-179.133	-130.989	-18.6279
-79.85	-154.343	-179.038	-130.952	-18.5954
-79.8	-154.21	-178.928	-130.93	-18.5384
-79.75	-154.037	-178.828	-130.908	-18.5282
-79.7	-153.951	-178.765	-130.835	-18.5303
-79.65	-153.844	-178.694	-130.771	-18.4814
-79.6	-153.788	-178.577	-130.688	-18.4469
-79.55	-153.768	-178.455	-130.562	-18.4306
-79.5	-153.722	-178.423	-130.43	-18.4387
-79.45	-153.656	-178.413	-130.281	-18.455
-79.4	-153.473	-178.384	-130.115	-18.3695
-79.35	-153.33	-178.43	-130.01	-18.3126
-79.3	-153.198	-178.398	-129.958	-18.2515
-79.25	-153.097	-178.274	-129.912	-18.2556
-79.2	-152.929	-178.081	-129.849	-18.335
-79.15	-152.812	-177.856	-129.773	-18.4184
-79.1	-152.659	-177.727	-129.653	-18.5323
-79.05	-152.527	-177.632	-129.507	-18.5608
-79	-152.415	-177.542	-129.368	-18.5893
-78.95	-152.308	-177.383	-129.248	-18.6157
-78.9	-152.227	-177.231	-129.158	-18.63
-78.85	-152.089	-177.053	-129.084	-18.5628
-78.8	-152.049	-176.821	-129.055	-18.4814
-78.75	-151.998	-176.575	-128.97	-18.4062
-78.7	-151.932	-176.401	-128.813	-18.3228
-78.65	-151.805	-176.355	-128.623	-18.2576
-78.6	-151.688	-176.353	-128.467	-18.2088
-78.55	-151.601	-176.462	-128.362	-18.1803
-78.5	-151.428	-176.563	-128.262	-18.1254
-78.45	-151.25	-176.509	-128.186	-18.0827
-78.4	-151.067	-176.326	-128.108	-18.0522
-78.35	-151.016	-176.033	-128.03	-18.0135
-78.3	-150.935	-175.813	-127.974	-18.0237
-78.25	-150.879	-175.603	-127.898	-17.9972
-78.2	-150.787	-175.454	-127.776	-17.9993
-78.15	-150.65	-175.361	-127.632	-17.9789
-78.1	-150.564	-175.276	-127.512	-17.9484
-78.05	-150.36	-175.164	-127.419	-17.9301
-78	-150.202	-175.083	-127.373	-17.8772
-77.95	-150.03	-175.049	-127.341	-17.8853
-77.9	-149.877	-174.951	-127.278	-17.8426
-77.85	-149.801	-174.885	-127.212	-17.8284
-77.8	-149.684	-174.749	-127.139	-17.7917
-77.75	-149.521	-174.614	-127.061	-17.7938
-77.7	-149.399	-174.407	-126.953	-17.8141
-77.65	-149.297	-174.155	-126.897	-17.8243
-77.6	-149.144	-173.899	-126.858	-17.8385
-77.55	-149.033	-173.677	-126.758	-17.8019
-77.5	-148.926	-173.535	-126.602	-17.8162
-77.45	-148.844	-173.442	-126.44	-17.7938
-77.4	-148.773	-173.342	-126.318	-17.7938
-77.35	-148.641	-173.191	-126.245	-17.7755
-77.3	-148.565	-173.013	-126.177	-17.7653
-77.25	-148.453	-172.842	-126.028	-17.7673
-77.2	-148.366	-172.666	-125.925	-17.7633
-77.15	-148.254	-172.551	-125.852	-17.8223
-77.1	-148.127	-172.451	-125.774	-17.8101
-77.05	-147.954	-172.339	-125.686	-17.7938
-77	-147.822	-172.334	-125.591	-17.7429
-76.95	-147.802	-172.273	-125.544	-17.7185
-76.9	-147.746	-172.197	-125.518	-17.7287
-76.85	-147.669	-172.09	-125.386	-17.7511
-76.8	-147.619	-171.973	-125.247	-17.7856
-76.75	-147.456	-171.831	-125.161	-17.7572
-76.7	-147.38	-171.75	-125.11	-17.6799
-76.65	-147.237	-171.643	-124.998	-17.6514
-76.6	-147.105	-171.509	-124.905	-17.6473
-76.55	-147.003	-171.326	-124.744	-17.6676
-76.5	-146.795	-171.125	-124.592	-17.6615
-76.45	-146.703	-170.989	-124.521	-17.6697
-76.4	-146.505	-170.864	-124.475	-17.6839
-76.35	-146.367	-170.718	-124.475	-17.6961
-76.3	-146.255	-170.557	-124.412	-17.6412
-76.25	-146.179	-170.466	-124.321	-17.627
-76.2	-146.052	-170.308	-124.238	-17.6046
-76.15	-146.006	-170.085	-124.097	-17.6107
-76.1	-145.95	-169.91	-123.933	-17.6066
-76.05	-145.899	-169.807	-123.843	-17.5761
-76	-145.788	-169.78	-123.782	-17.5639
-75.95	-145.721	-169.766	-123.679	-17.5069
-75.9	-145.574	-169.788	-123.518	-17.4967
-75.85	-145.457	-169.79	-123.362	-17.5557
-75.8	-145.279	-169.746	-123.22	-17.568
-75.75	-145.101	-169.651	-123.059	-17.5354
-75.7	-145.009	-169.512	-122.893	-17.4377
-75.65	-144.77	-169.431	-122.805	-17.4113
-75.6	-144.674	-169.292	-122.744	-17.3889
-75.55	-144.516	-169.038	-122.664	-17.3869
-75.5	-144.424	-168.74	-122.556	-17.3848
-75.45	-144.353	-168.528	-122.468	-17.3503
-75.4	-144.196	-168.452	-122.383	-17.3604
-75.35	-144.104	-168.364	-122.292	-17.3503
-75.3	-143.987	-168.333	-122.17	-17.3564
-75.25	-143.901	-168.22	-122.048	-17.3421
-75.2	-143.799	-168.091	-122	-17.3543
-75.15	-143.763	-168.003	-121.921	-17.334
-75.1	-143.626	-167.893	-121.851	-17.3096
-75.05	-143.509	-167.832	-121.726	-17.3157
-75	-143.346	-167.656	-121.594	-17.3381
-74.95	-143.255	-167.456	-121.475	-17.3116
-74.9	-143.219	-167.258	-121.362	-17.2201
-74.85	-143.092	-167.107	-121.265	-17.1956
-74.8	-143.005	-167.009	-121.15	-17.1997
-74.75	-142.848	-166.924	-121.05	-17.1712
-74.7	-142.782	-166.914	-120.969	-17.1387
-74.65	-142.751	-166.873	-120.903	-17.0593
-74.6	-142.7	-166.78	-120.903	-17.0105
-74.55	-142.619	-166.621	-120.881	-16.9454
-74.5	-142.553	-166.37	-120.818	-16.9067
-74.45	-142.451	-166.116	-120.72	-16.9006
-74.4	-142.314	-165.828	-120.632	-16.921
-74.35	-142.202	-165.662	-120.515	-16.9637
-74.3	-142.075	-165.557	-120.405	-16.9963
-74.25	-141.932	-165.493	-120.312	-17.0593
-74.2	-141.82	-165.376	-120.21	-17.0837
-74.15	-141.683	-165.271	-120.173	-17.0959
-74.1	-141.556	-165.168	-120.063	-17.0756
-74.05	-141.439	-165.132	-119.934	-17.1244
-74	-141.388	-165.12	-119.849	-17.1651
-73.95	-141.301	-165.042	-119.792	-17.159
-73.9	-141.286	-164.956	-119.697	-17.1611
-73.85	-141.118	-164.827	-119.597	-17.159
-73.8	-140.925	-164.69	-119.47	-17.1387
-73.75	-140.778	-164.575	-119.338	-17.1529
-73.7	-140.635	-164.412	-119.229	-17.1651
-73.65	-140.488	-164.197	-119.163	-17.216
-73.6	-140.391	-163.928	-119.084	-17.2302
-73.55	-140.31	-163.762	-119.001	-17.2058
-73.5	-140.193	-163.591	-118.85	-17.1529
-73.45	-140.05	-163.567	-118.743	-17.0776
-73.4	-139.893	-163.506	-118.569	-16.9861
-73.35	-139.75	-163.45	-118.423	-16.982
-73.3	-139.613	-163.276	-118.311	-16.9861
-73.25	-139.521	-163.12	-118.23	-17.0044
-73.2	-139.455	-163.047	-118.13	-17.0349
-73.15	-139.313	-162.952	-117.983	-17.041
-73.1	-139.201	-162.82	-117.844	-17.0776
-73.05	-139.181	-162.676	-117.783	-17.0675
-73	-139.089	-162.598	-117.786	-17.0512
-72.95	-139.018	-162.463	-117.739	-16.984
-72.9	-138.911	-162.258	-117.661	-16.9698
-72.85	-138.769	-162.131	-117.512	-16.9983
-72.8	-138.662	-161.987	-117.307	-17.0146
-72.75	-138.499	-161.816	-117.202	-17.0227
-72.7	-138.295	-161.624	-117.139	-16.9556
-72.65	-138.27	-161.511	-117.078	-16.8722
-72.6	-138.245	-161.44	-116.982	-16.864
-72.55	-138.209	-161.304	-116.885	-16.8477
-72.5	-138.056	-161.182	-116.824	-16.8559
-72.45	-137.868	-161.089	-116.746	-16.8396
-72.4	-137.802	-161.018	-116.682	-16.8294
-72.35	-137.716	-160.923	-116.599	-16.7806
-72.3	-137.665	-160.837	-116.472	-16.7684
-72.25	-137.431	-160.791	-116.318	-16.7358
-72.2	-137.349	-160.735	-116.235	-16.7155
-72.15	-137.253	-160.664	-116.15	-16.7216
-72.1	-137.217	-160.54	-116.094	-16.7155
-72.05	-137.115	-160.388	-116.021	-16.7216
-72	-136.973	-160.295	-115.942	-16.7318
-71.95	-136.861	-160.217	-115.859	-16.7338
-71.9	-136.77	-160.11	-115.75	-16.7013
-71.85	-136.678	-159.917	-115.659	-16.6402
-71.8	-136.581	-159.7	-115.566	-16.5751
-71.75	-136.378	-159.48	-115.53	-16.4958
-71.7	-136.266	-159.319	-115.486	-16.51
-71.65	-136.042	-159.133	-115.461	-16.4754
-71.6	-135.966	-159.041	-115.42	-16.4754
-71.55	-135.874	-158.931	-115.31	-16.449
-71.5	-135.783	-158.755	-115.237	-16.4469
-71.45	-135.742	-158.55	-115.142	-16.4408
-71.4	-135.574	-158.403	-115.041	-16.4246
-71.35	-135.473	-158.293	-114.929	-16.4225
-71.3	-135.315	-158.149	-114.807	-16.394
-71.25	-135.208	-158.059	-114.636	-16.3656
-71.2	-135.157	-158.049	-114.49	-16.3045
-71.15	-135.061	-158	-114.355	-16.2903
-71.1	-134.908	-157.925	-114.275	-16.2903
-71.05	-134.74	-157.864	-114.214	-16.2923
-71	-134.649	-157.842	-114.138	-16.3432
-70.95	-134.572	-157.683	-114.062	-16.3656
-70.9	-134.44	-157.549	-113.989	-16.4185
-70.85	-134.293	-157.402	-113.923	-16.4124
-70.8	-134.145	-157.258	-113.845	-16.3981
-70.75	-133.977	-157.112	-113.748	-16.3961
-70.7	-133.931	-157.019	-113.677	-16.4124
-70.65	-133.891	-156.956	-113.579	-16.4124
-70.6	-133.794	-156.833	-113.44	-16.3717
-70.55	-133.738	-156.636	-113.271	-16.3432
-70.5	-133.616	-156.394	-113.125	-16.335
-70.45	-133.555	-156.162	-113.057	-16.3188
-70.4	-133.392	-155.969	-113.008	-16.2903
-70.35	-133.204	-155.784	-112.93	-16.2292
-70.3	-133.046	-155.64	-112.812	-16.1662
-70.25	-132.904	-155.457	-112.693	-16.0868
-70.2	-132.807	-155.347	-112.532	-16.0319
-70.15	-132.701	-155.271	-112.4	-15.9485
-70.1	-132.579	-155.171	-112.341	-15.8875
-70.05	-132.492	-155.085	-112.263	-15.8488
-70	-132.401	-155.034	-112.161	-15.9017
-69.95	-132.289	-154.998	-112.048	-15.9668
-69.9	-132.207	-154.905	-111.96	-15.9831
-69.85	-132.131	-154.856	-111.887	-16.0014
-69.8	-132.034	-154.775	-111.758	-15.9688
-69.75	-131.948	-154.656	-111.677	-15.9688
-69.7	-131.78	-154.624	-111.599	-15.9587
-69.65	-131.653	-154.646	-111.516	-15.9322
-69.6	-131.551	-154.624	-111.46	-15.9078
-69.55	-131.419	-154.517	-111.409	-15.8508
-69.5	-131.312	-154.326	-111.321	-15.8529
-69.45	-131.159	-154.116	-111.265	-15.8529
-69.4	-131.134	-153.987	-111.157	-15.9017
-69.35	-131.048	-153.848	-111.06	-15.9098
-69.3	-130.981	-153.682	-110.991	-15.9241
-69.25	-130.788	-153.53	-110.913	-15.9403
-69.2	-130.707	-153.369	-110.806	-15.8956
-69.15	-130.646	-153.235	-110.669	-15.859
-69.1	-130.575	-153.123	-110.54	-15.802
-69.05	-130.483	-153.03	-110.427	-15.7694
-69	-130.341	-152.913	-110.317	-15.7572
-68.95	-130.152	-152.742	-110.239	-15.8
-68.9	-129.969	-152.581	-110.225	-15.7613
-68.85	-129.786	-152.429	-110.22	-15.7267
-68.8	-129.664	-152.322	-110.168	-15.7471
-68.75	-129.583	-152.207	-110.107	-15.7328
-68.7	-129.547	-152.117	-110.017	-15.7166
-68.65	-129.405	-152.034	-109.905	-15.6738
-68.6	-129.303	-151.941	-109.744	-15.6311
-68.55	-129.12	-151.924	-109.543	-15.5619
-68.5	-129.013	-151.821	-109.375	-15.509
-68.45	-128.942	-151.667	-109.263	-15.5131
-68.4	-128.789	-151.501	-109.224	-15.5029
-68.35	-128.743	-151.301	-109.221	-15.5375
-68.3	-128.616	-151.13	-109.194	-15.5721
-68.25	-128.591	-151.018	-109.097	-15.6555
-68.2	-128.54	-150.933	-108.962	-15.7145
-68.15	-128.403	-150.784	-108.875	-15.7756
-68.1	-128.321	-150.625	-108.84	-15.7817
-68.05	-128.184	-150.457	-108.777	-15.741
-68	-128.128	-150.381	-108.66	-15.6901
-67.95	-128.036	-150.332	-108.508	-15.6087
-67.9	-127.92	-150.291	-108.379	-15.5436
-67.85	-127.691	-150.237	-108.289	-15.5172
-67.8	-127.67	-150.122	-108.23	-15.5131
-67.75	-127.513	-149.973	-108.108	-15.5029
-67.7	-127.462	-149.844	-107.947	-15.4887
-67.65	-127.263	-149.746	-107.815	-15.4338
-67.6	-127.09	-149.648	-107.7	-15.4154
-67.55	-126.994	-149.546	-107.629	-15.3809
-67.5	-126.877	-149.419	-107.544	-15.332
-67.45	-126.709	-149.275	-107.532	-15.2913
-67.4	-126.526	-149.158	-107.573	-15.2852
-67.35	-126.434	-149.038	-107.532	-15.2974
-67.3	-126.373	-148.933	-107.424	-15.3788
-67.25	-126.353	-148.811	-107.263	-15.4521
-67.2	-126.246	-148.728	-107.156	-15.4744
-67.15	-126.149	-148.66	-107.043	-15.4826
-67.1	-126.022	-148.589	-106.943	-15.4521
-67.05	-125.849	-148.45	-106.831	-15.4622
-67	-125.768	-148.306	-106.731	-15.4826
-66.95	-125.621	-148.152	-106.658	-15.4846
-66.9	-125.626	-147.92	-106.594	-15.4541
-66.85	-125.575	-147.654	-106.592	-15.3931
-66.8	-125.493	-147.485	-106.565	-15.2995
-66.75	-125.264	-147.361	-106.519	-15.2425
-66.7	-125.031	-147.253	-106.384	-15.2364
-66.65	-124.868	-147.141	-106.257	-15.2181
-66.6	-124.736	-147.061	-106.113	-15.2079
-66.55	-124.741	-146.902	-105.94	-15.1835
-66.5	-124.654	-146.836	-105.862	-15.1733
-66.45	-124.598	-146.794	-105.771	-15.1286
-66.4	-124.456	-146.78	-105.671	-15.0553
-66.35	-124.374	-146.709	-105.564	-15.0045
-66.3	-124.268	-146.509	-105.457	-14.9679
-66.25	-124.115	-146.292	-105.364	-14.9882
-66.2	-124.003	-146.123	-105.239	-15.0248
-66.15	-123.881	-146.033	-105.151	-15.0533
-66.1	-123.739	-145.928	-105.044	-15.037
-66.05	-123.505	-145.774	-104.968	-14.9841
-66	-123.403	-145.618	-104.822	-14.9658
-65.95	-123.271	-145.537	-104.68	-14.9679
-65.9	-123.25	-145.437	-104.556	-14.9841
-65.85	-123.184	-145.271	-104.492	-14.978
-65.8	-123.123	-145.151	-104.487	-14.9475
-65.75	-123.062	-145.032	-104.49	-14.8722
-65.7	-122.864	-144.966	-104.517	-14.8275
-65.65	-122.787	-144.905	-104.546	-14.8641
-65.6	-122.64	-144.854	-104.473	-14.9089
-65.55	-122.584	-144.829	-104.343	-14.9862
-65.5	-122.426	-144.731	-104.211	-15.0513
-65.45	-122.253	-144.534	-104.082	-15.0492
-65.4	-122.06	-144.302	-103.899	-15.0228
-65.35	-121.948	-144.045	-103.718	-14.9618
-65.3	-121.872	-143.826	-103.574	-14.9251
-65.25	-121.78	-143.665	-103.464	-14.8885
-65.2	-121.633	-143.594	-103.391	-14.8966
-65.15	-121.496	-143.535	-103.303	-14.9048
-65.1	-121.384	-143.486	-103.193	-14.9028
-65.05	-121.277	-143.408	-103.057	-14.8661
-65	-121.206	-143.318	-102.961	-14.8499
-64.95	-121.134	-143.237	-102.92	-14.8844
-64.9	-121.002	-143.176	-102.869	-14.9109
-64.85	-120.9	-143.105	-102.825	-14.9455
-64.8	-120.824	-142.947	-102.71	-14.9272
-64.75	-120.722	-142.771	-102.605	-14.8926
-64.7	-120.539	-142.505	-102.51	-14.8478
-64.65	-120.458	-142.285	-102.422	-14.8112
-64.6	-120.372	-142.18	-102.305	-14.7603
-64.55	-120.28	-142.097	-102.185	-14.7237
-64.5	-120.204	-142.063	-102.026	-14.6993
-64.45	-120.076	-141.929	-101.919	-14.6139
-64.4	-120.021	-141.775	-101.78	-14.5508
-64.35	-119.893	-141.643	-101.67	-14.4918
-64.3	-119.792	-141.567	-101.57	-14.5243
-64.25	-119.675	-141.475	-101.516	-14.4999
-64.2	-119.532	-141.323	-101.497	-14.5243
-64.15	-119.471	-141.252	-101.436	-14.5101
-64.1	-119.344	-141.182	-101.357	-14.5325
-64.05	-119.278	-141.064	-101.24	-14.5386
-64	-119.156	-140.835	-101.118	-14.5081
-63.95	-119.08	-140.625	-101.057	-14.443
-63.9	-119.008	-140.476	-100.977	-14.3819
-63.85	-118.907	-140.388	-100.925	-14.3229
-63.8	-118.8	-140.327	-100.864	-14.268
-63.75	-118.652	-140.222	-100.742	-14.2863
-63.7	-118.576	-140.054	-100.623	-14.3453
-63.65	-118.393	-139.873	-100.459	-14.384
-63.6	-118.357	-139.673	-100.303	-14.4084
-63.55	-118.154	-139.443	-100.168	-14.3962
-63.5	-117.991	-139.285	-100.071	-14.4104
-63.45	-117.9	-139.153	-100.073	-14.384
-63.4	-117.793	-139.026	-100.054	-14.3799
-63.35	-117.635	-138.962	-99.9829	-14.3331
-63.3	-117.554	-138.884	-99.8706	-14.2822
-63.25	-117.488	-138.801	-99.7485	-14.266
-63.2	-117.376	-138.704	-99.563	-14.2721
-63.15	-117.269	-138.577	-99.3921	-14.2598
-63.1	-117.101	-138.489	-99.3066	-14.2171
-63.05	-116.959	-138.362	-99.231	-14.1663
-63	-116.786	-138.328	-99.1089	-14.1439
-62.95	-116.664	-138.284	-98.9917	-14.1215
-62.9	-116.613	-138.21	-98.9282	-14.1581
-62.85	-116.542	-138.066	-98.8965	-14.1683
-62.8	-116.557	-137.878	-98.877	-14.1642
-62.75	-116.425	-137.725	-98.7427	-14.1683
-62.7	-116.297	-137.534	-98.5718	-14.1663
-62.65	-116.13	-137.427	-98.4229	-14.1398
-62.6	-115.972	-137.363	-98.3203	-14.1052
-62.55	-115.911	-137.39	-98.2446	-14.093
-62.5	-115.809	-137.31	-98.1177	-14.0747
-62.45	-115.682	-137.151	-97.9688	-14.0503
-62.4	-115.555	-136.975	-97.854	-14.0605
-62.35	-115.412	-136.78	-97.7905	-14.1093
-62.3	-115.25	-136.602	-97.7148	-14.1642
-62.25	-115.092	-136.436	-97.6782	-14.1724
-62.2	-114.97	-136.296	-97.6392	-14.1805
-62.15	-114.894	-136.169	-97.5513	-14.1724
-62.1	-114.878	-136.082	-97.4585	-14.1541
-62.05	-114.797	-135.95	-97.356	-14.1174
-62	-114.71	-135.82	-97.2437	-14.1012
-61.95	-114.588	-135.684	-97.1216	-14.0645
-61.9	-114.461	-135.493	-97.0435	-14.0238
-61.85	-114.349	-135.42	-96.9849	-13.9913
-61.8	-114.237	-135.291	-96.9556	-14.0035
-61.75	-114.12	-135.188	-96.9263	-14.0137
-61.7	-113.993	-135.071	-96.8579	-13.9791
-61.65	-113.892	-134.978	-96.7554	-13.9526
-61.6	-113.795	-134.88	-96.582	-13.9262
-61.55	-113.729	-134.741	-96.4746	-13.8997
-61.5	-113.653	-134.59	-96.3574	-13.8835
-61.45	-113.475	-134.46	-96.2622	-13.8143
-61.4	-113.424	-134.302	-96.2231	-13.7797
-61.35	-113.332	-134.136	-96.1499	-13.7166
-61.3	-113.23	-134.016	-96.0229	-13.6454
-61.25	-113.063	-133.945	-95.9106	-13.5803
-61.2	-112.92	-133.899	-95.8228	-13.5742
-61.15	-112.844	-133.831	-95.6909	-13.623
-61.1	-112.793	-133.738	-95.564	-13.6943
-61.05	-112.696	-133.55	-95.4272	-13.7512
-61	-112.493	-133.345	-95.332	-13.7329
-60.95	-112.325	-133.171	-95.2734	-13.7166
-60.9	-112.254	-133.062	-95.2026	-13.6861
-60.85	-112.091	-132.947	-95.0635	-13.6922
-60.8	-111.938	-132.81	-94.8682	-13.7044
-60.75	-111.832	-132.698	-94.7241	-13.7004
-60.7	-111.837	-132.627	-94.6509	-13.68
-60.65	-111.705	-132.576	-94.5801	-13.6271
-60.6	-111.674	-132.468	-94.5679	-13.6576
-60.55	-111.557	-132.405	-94.4507	-13.6719
-60.5	-111.359	-132.319	-94.3091	-13.6515
-60.45	-111.226	-132.175	-94.1821	-13.6637
-60.4	-111.099	-132.004	-94.1162	-13.6495
-60.35	-110.977	-131.899	-94.0552	-13.6027
-60.3	-110.789	-131.804	-93.9966	-13.5254
-60.25	-110.697	-131.697	-93.9355	-13.4562
-60.2	-110.606	-131.606	-93.8428	-13.4359
-60.15	-110.545	-131.514	-93.7915	-13.4644
-60.1	-110.489	-131.392	-93.7427	-13.4562
-60.05	-110.438	-131.208	-93.7256	-13.4501
-60	-110.331	-131.067	-93.7183	-13.505
-59.95	-110.229	-130.918	-93.645	-13.5681
-59.9	-110.128	-130.801	-93.5498	-13.6414
-59.85	-109.934	-130.706	-93.3813	-13.6454
-59.8	-109.894	-130.618	-93.2593	-13.6393
-59.75	-109.746	-130.586	-93.1445	-13.6434
-59.7	-109.578	-130.549	-93.0737	-13.6637
-59.65	-109.334	-130.425	-92.9883	-13.7004
-59.6	-109.248	-130.22	-92.8809	-13.6882
-59.55	-109.156	-130.007	-92.7295	-13.6678
-59.5	-109.1	-129.861	-92.6196	-13.564
-59.45	-109.019	-129.792	-92.5732	-13.444
-59.4	-108.871	-129.758	-92.5488	-13.3341
-59.35	-108.719	-129.656	-92.5317	-13.3057
-59.3	-108.648	-129.507	-92.4902	-13.2853
-59.25	-108.536	-129.346	-92.3315	-13.2711
-59.2	-108.429	-129.153	-92.1606	-13.265
-59.15	-108.312	-128.982	-92.002	-13.2467
-59.1	-108.322	-128.796	-91.9409	-13.2833
-59.05	-108.215	-128.718	-91.8311	-13.2853
-59	-108.159	-128.63	-91.7041	-13.2975
-58.95	-108.012	-128.535	-91.5454	-13.3057
-58.9	-107.946	-128.44	-91.4429	-13.3097
-58.85	-107.9	-128.333	-91.4331	-13.326
-58.8	-107.829	-128.188	-91.4038	-13.3382
-58.75	-107.707	-128.02	-91.3379	-13.3504
-58.7	-107.559	-127.859	-91.2305	-13.3341
-58.65	-107.478	-127.678	-91.0693	-13.3199
-58.6	-107.376	-127.59	-90.9521	-13.3057
-58.55	-107.234	-127.551	-90.7886	-13.267
-58.5	-107.051	-127.512	-90.7153	-13.2121
-58.45	-106.974	-127.417	-90.6567	-13.1531
-58.4	-106.837	-127.258	-90.6201	-13.1165
-58.35	-106.75	-127.112	-90.5664	-13.1022
-58.3	-106.756	-126.899	-90.5029	-13.1694
-58.25	-106.593	-126.797	-90.4199	-13.21
-58.2	-106.542	-126.738	-90.2734	-13.2202
-58.15	-106.45	-126.677	-90.1196	-13.151
-58.1	-106.379	-126.677	-90.0195	-13.0432
-58.05	-106.242	-126.689	-89.9976	-13.0249
-58	-106.089	-126.626	-89.9512	-13.0636
-57.95	-105.993	-126.443	-89.895	-13.0961
-57.9	-105.865	-126.226	-89.8047	-13.0737
-57.85	-105.698	-125.974	-89.7046	-13.0717
-57.8	-105.621	-125.801	-89.5752	-13.0656
-57.75	-105.509	-125.608	-89.4287	-13.0534
-57.7	-105.443	-125.493	-89.2871	-13.0819
-57.65	-105.357	-125.403	-89.1064	-13.0737
-57.6	-105.174	-125.33	-89.043	-13.0452
-57.55	-105.011	-125.303	-88.9795	-13.0066
-57.5	-104.935	-125.19	-88.9038	-12.972
-57.45	-104.762	-125.044	-88.8208	-12.972
-57.4	-104.665	-124.883	-88.7256	-13.0086
-57.35	-104.507	-124.734	-88.6133	-13.0859
-57.3	-104.375	-124.578	-88.4644	-13.1307
-57.25	-104.279	-124.429	-88.3667	-13.1368
-57.2	-104.202	-124.299	-88.2715	-13.0961
-57.15	-104.111	-124.148	-88.1616	-13.0208
-57.1	-103.989	-123.975	-88.0811	-12.972
-57.05	-103.907	-123.772	-88.02	-12.9293
-57	-103.851	-123.611	-87.9468	-12.9537
-56.95	-103.699	-123.479	-87.8613	-12.9476
-56.9	-103.475	-123.347	-87.7466	-13.0086
-56.85	-103.348	-123.181	-87.5903	-13.031
-56.8	-103.226	-122.974	-87.4731	-13.0269
-56.75	-103.134	-122.842	-87.4316	-13.0208
-56.7	-103.007	-122.742	-87.4048	-12.911
-56.65	-102.936	-122.634	-87.3682	-12.8153
-56.6	-102.941	-122.451	-87.3267	-12.7421
-56.55	-102.824	-122.278	-87.2388	-12.7279
-56.5	-102.743	-122.144	-87.1094	-12.738
-56.45	-102.559	-122.039	-86.9507	-12.7706
-56.4	-102.407	-121.973	-86.792	-12.7584
-56.35	-102.346	-121.917	-86.665	-12.6465
-56.3	-102.269	-121.855	-86.5796	-12.557
-56.25	-102.259	-121.765	-86.5015	-12.5102
-56.2	-102.153	-121.594	-86.4697	-12.5102
-56.15	-102.056	-121.423	-86.4209	-12.498
-56.1	-101.908	-121.277	-86.2866	-12.5203
-56.05	-101.863	-121.177	-86.1816	-12.502
-56	-101.72	-121.055	-86.1182	-12.4756
-55.95	-101.583	-120.911	-86.0669	-12.4512
-55.9	-101.415	-120.752	-85.9912	-12.4105
-55.85	-101.267	-120.552	-85.9058	-12.4247
-55.8	-101.227	-120.371	-85.7617	-12.3901
-55.75	-101.064	-120.259	-85.6689	-12.3698
-55.7	-100.967	-120.186	-85.6299	-12.4044
-55.65	-100.85	-120.122	-85.603	-12.4227
-55.6	-100.805	-120.078	-85.5103	-12.4491
-55.55	-100.728	-119.998	-85.4102	-12.4491
-55.5	-100.591	-119.919	-85.293	-12.4308
-55.45	-100.505	-119.846	-85.1929	-12.382
-55.4	-100.347	-119.758	-85.1221	-12.3474
-55.35	-100.316	-119.688	-85.0342	-12.3271
-55.3	-100.22	-119.639	-84.9341	-12.3617
-55.25	-100.169	-119.592	-84.7852	-12.3596
-55.2	-100.067	-119.497	-84.6606	-12.3576
-55.15	-99.9908	-119.355	-84.5947	-12.3901
-55.1	-99.7823	-119.229	-84.4653	-12.4186
-55.05	-99.6755	-119.072	-84.3701	-12.4146
-55	-99.5229	-118.926	-84.209	-12.3739
-54.95	-99.411	-118.757	-84.0991	-12.3474
-54.9	-99.2839	-118.667	-84.0088	-12.3088
-54.85	-99.1109	-118.518	-83.9624	-12.2457
-54.8	-98.9736	-118.379	-83.8843	-12.2355
-54.75	-98.8464	-118.242	-83.7744	-12.2152
-54.7	-98.7549	-118.149	-83.6816	-12.2111
-54.65	-98.643	-118.091	-83.606	-12.1826
-54.6	-98.5667	-117.988	-83.5596	-12.1785
-54.55	-98.5107	-117.837	-83.4253	-12.1663
-54.5	-98.3734	-117.676	-83.2983	-12.1643
-54.45	-98.3327	-117.605	-83.1763	-12.144
-54.4	-98.2361	-117.524	-83.0908	-12.0992
-54.35	-98.1038	-117.397	-83.0908	-12.0829
-54.3	-97.9919	-117.302	-83.042	-12.0829
-54.25	-97.8851	-117.295	-82.998	-12.0911
-54.2	-97.8343	-117.249	-82.8613	-12.0483
-54.15	-97.6969	-117.107	-82.7197	-12.0382
-54.1	-97.585	-116.917	-82.5781	-12.0646
-54.05	-97.4528	-116.716	-82.4341	-12.0565
-54	-97.2697	-116.548	-82.2974	-12.0544
-53.95	-97.2188	-116.443	-82.2241	-12.0483
-53.9	-97.1324	-116.333	-82.1436	-12.0646
-53.85	-97.0662	-116.277	-82.0947	-12.0951
-53.8	-96.9849	-116.182	-82.0508	-12.0789
-53.75	-96.9035	-116.128	-81.9873	-12.0402
-53.7	-96.7712	-116.089	-81.897	-11.9527
-53.65	-96.6644	-115.964	-81.7798	-11.9141
-53.6	-96.5068	-115.752	-81.6113	-11.8978
-53.55	-96.3135	-115.461	-81.5015	-11.8835
-53.5	-96.1761	-115.208	-81.438	-11.8835
-53.45	-96.049	-115.085	-81.3794	-11.8551
-53.4	-95.9676	-115.066	-81.2695	-11.8347
-53.35	-95.7998	-115.037	-81.167	-11.7716
-53.3	-95.7794	-114.949	-81.0962	-11.7818
-53.25	-95.6573	-114.829	-81.0083	-11.8001
-53.2	-95.4946	-114.629	-80.9546	-11.7778
-53.15	-95.4386	-114.412	-80.8691	-11.7472
-53.1	-95.3827	-114.287	-80.8179	-11.7188
-53.05	-95.3166	-114.253	-80.7764	-11.731
-53	-95.1284	-114.18	-80.6885	-11.7371
-52.95	-95.0114	-114.05	-80.6348	-11.7472
-52.9	-94.9046	-113.943	-80.5591	-11.7594
-52.85	-94.7571	-113.794	-80.4712	-11.8205
-52.8	-94.6554	-113.694	-80.376	-11.8225
-52.75	-94.4875	-113.547	-80.2466	-11.8042
-52.7	-94.4061	-113.416	-80.1318	-11.7574
-52.65	-94.3654	-113.315	-80.0171	-11.6923
-52.6	-94.2078	-113.184	-79.9268	-11.7086
-52.55	-94.0552	-113.066	-79.8633	-11.7106
-52.5	-93.9433	-112.939	-79.8047	-11.7045
-52.45	-93.8365	-112.834	-79.7168	-11.674
-52.4	-93.7246	-112.725	-79.6533	-11.6455
-52.35	-93.6839	-112.671	-79.5288	-11.558
-52.3	-93.5567	-112.607	-79.3896	-11.5031
-52.25	-93.4092	-112.554	-79.3066	-11.4726
-52.2	-93.2566	-112.451	-79.209	-11.436
-52.15	-93.1753	-112.283	-79.1064	-11.4543
-52.1	-93.043	-112.119	-79.0088	-11.497
-52.05	-92.9413	-111.965	-78.9136	-11.5316
-52	-92.8243	-111.877	-78.8013	-11.5641
-51.95	-92.6768	-111.729	-78.6792	-11.5621
-51.9	-92.6208	-111.616	-78.584	-11.5743
-51.85	-92.4632	-111.489	-78.501	-11.5845
-51.8	-92.3665	-111.357	-78.457	-11.5682
-51.75	-92.275	-111.26	-78.3813	-11.558
-51.7	-92.2089	-111.182	-78.3203	-11.5133
-51.65	-92.1224	-111.147	-78.2471	-11.4766
-51.6	-92.0308	-110.999	-78.1494	-11.5072
-51.55	-92.0105	-110.793	-78.0396	-11.4827
-51.5	-91.7867	-110.613	-77.9468	-11.438
-51.45	-91.6392	-110.454	-77.8442	-11.4054
-51.4	-91.4917	-110.313	-77.7271	-11.3464
-51.35	-91.4408	-110.071	-77.6318	-11.3261
-51.3	-91.3645	-109.858	-77.5439	-11.3159
-51.25	-91.273	-109.668	-77.4512	-11.3118
-51.2	-91.273	-109.556	-77.3364	-11.3831
-51.15	-91.1458	-109.492	-77.2559	-11.3688
-51.1	-91.0695	-109.504	-77.1655	-11.318
-51.05	-90.8712	-109.551	-77.0557	-11.2508
-51	-90.7694	-109.507	-76.9336	-11.2142
-50.95	-90.5965	-109.387	-76.8213	-11.141
-50.9	-90.4999	-109.187	-76.7383	-11.1125
-50.85	-90.3931	-109.067	-76.6968	-11.1348
-50.8	-90.3575	-108.94	-76.6187	-11.1633
-50.75	-90.2863	-108.816	-76.5112	-11.1654
-50.7	-90.154	-108.721	-76.3647	-11.145
-50.65	-90.0828	-108.579	-76.2573	-11.1186
-50.6	-89.9353	-108.42	-76.1133	-11.0962
-50.55	-89.8438	-108.232	-75.9912	-11.0535
-50.5	-89.6505	-108.074	-75.9229	-11.0189
-50.45	-89.4775	-107.913	-75.874	-11.0209
-50.4	-89.386	-107.742	-75.8154	-11.0718
-50.35	-89.2537	-107.566	-75.7251	-11.0942
-50.3	-89.2487	-107.424	-75.6445	-11.1267
-50.25	-89.1368	-107.38	-75.5566	-11.1552
-50.2	-89.0147	-107.339	-75.498	-11.1735
-50.15	-88.8875	-107.266	-75.4321	-11.1694
-50.1	-88.7909	-107.148	-75.3442	-11.1125
-50.05	-88.7451	-107.051	-75.2515	-11.0331
-50	-88.623	-107.002	-75.1465	-10.9945
-49.95	-88.5366	-106.833	-75.0732	-10.9639
-49.9	-88.4196	-106.643	-74.9829	-10.9436
-49.85	-88.2975	-106.499	-74.8804	-10.9212
-49.8	-88.206	-106.44	-74.751	-10.9375
-49.75	-88.1297	-106.409	-74.6582	-10.9253
-49.7	-88.1144	-106.252	-74.6094	-10.9355
-49.65	-87.9567	-106.055	-74.5654	-10.9273
-49.6	-87.7991	-105.896	-74.4336	-10.9049
-49.55	-87.6567	-105.791	-74.2847	-10.8582
-49.5	-87.4939	-105.664	-74.1602	-10.8805
-49.45	-87.2955	-105.557	-74.0112	-10.8948
-49.4	-87.1887	-105.381	-73.9136	-10.8907
-49.35	-87.1073	-105.168	-73.7988	-10.9517
-49.3	-86.9751	-104.973	-73.7036	-10.9741
-49.25	-86.8581	-104.856	-73.5742	-10.9538
-49.2	-86.7971	-104.807	-73.4619	-10.8907
-49.15	-86.614	-104.731	-73.4375	-10.8622
-49.1	-86.4716	-104.688	-73.3423	-10.8704
-49.05	-86.3953	-104.663	-73.2446	-10.9273
-49	-86.2885	-104.595	-73.1543	-10.9192
-48.95	-86.2172	-104.46	-73.0518	-10.8602
-48.9	-86.1308	-104.243	-72.9883	-10.8459
-48.85	-86.0647	-104.08	-72.8613	-10.8439
-48.8	-86.0138	-103.958	-72.8149	-10.8805
-48.75	-85.9172	-103.918	-72.7173	-10.8663
-48.7	-85.8154	-103.875	-72.5732	-10.8724
-48.65	-85.6832	-103.767	-72.4316	-10.8337
-48.6	-85.5662	-103.589	-72.29	-10.7646
-48.55	-85.4899	-103.386	-72.2314	-10.7056
-48.5	-85.3882	-103.252	-72.1704	-10.6852
-48.45	-85.2458	-103.137	-72.1899	-10.6913
-48.4	-85.1339	-103.042	-72.1558	-10.7096
-48.35	-85.0118	-102.876	-72.0874	-10.732
-48.3	-84.8796	-102.761	-72.002	-10.7076
-48.25	-84.7371	-102.656	-71.9604	-10.6913
-48.2	-84.61	-102.561	-71.9092	-10.6384
-48.15	-84.5388	-102.505	-71.7749	-10.5957
-48.1	-84.4981	-102.38	-71.6309	-10.5896
-48.05	-84.4981	-102.263	-71.5186	-10.5774
-48	-84.5032	-102.134	-71.4185	-10.5713
-47.95	-84.3302	-101.992	-71.355	-10.5916
-47.9	-84.2031	-101.802	-71.2598	-10.6222
-47.85	-84.0556	-101.628	-71.1792	-10.6201
-47.8	-83.8826	-101.467	-71.1011	-10.6018
-47.75	-83.7606	-101.292	-71.0522	-10.5937
-47.7	-83.6436	-101.169	-70.9448	-10.5265
-47.65	-83.5215	-101.096	-70.8325	-10.4736
-47.6	-83.4554	-101.055	-70.7251	-10.4736
-47.55	-83.3791	-100.962	-70.647	-10.5143
-47.5	-83.3893	-100.781	-70.5859	-10.5408
-47.45	-83.3435	-100.552	-70.4565	-10.5184
-47.4	-83.1553	-100.405	-70.2979	-10.4655
-47.35	-83.0282	-100.283	-70.1147	-10.4045
-47.3	-82.8349	-100.181	-69.9683	-10.3821
-47.25	-82.7332	-100.112	-69.8779	-10.3719
-47.2	-82.5958	-100	-69.8486	-10.3516
-47.15	-82.489	-99.8828	-69.8608	-10.3597
-47.1	-82.372	-99.7241	-69.8315	-10.3516
-47.05	-82.2652	-99.5947	-69.7656	-10.3333
-47	-82.1686	-99.5093	-69.6753	-10.2865
-46.95	-82.0414	-99.4385	-69.6533	-10.2641
-46.9	-81.9143	-99.3628	-69.6094	-10.3007
-46.85	-81.8685	-99.292	-69.5264	-10.3394
-46.8	-81.7362	-99.2188	-69.3848	-10.3414
-46.75	-81.5989	-99.0601	-69.2065	-10.319
-46.7	-81.4768	-98.8184	-69.1016	-10.2702
-46.65	-81.4311	-98.6914	-69.0161	-10.1929
-46.6	-81.2988	-98.6328	-68.9282	-10.1379
-46.55	-81.2429	-98.5669	-68.8428	-10.1176
-46.5	-81.1157	-98.4399	-68.7842	-10.144
-46.45	-80.9987	-98.2544	-68.7036	-10.1685
-46.4	-80.8309	-98.0493	-68.6035	-10.2051
-46.35	-80.7343	-97.9248	-68.5034	-10.2498
-46.3	-80.6529	-97.8516	-68.4497	-10.2478
-46.25	-80.5105	-97.8076	-68.418	-10.2295
-46.2	-80.4443	-97.7539	-68.3618	-10.1847
-46.15	-80.3172	-97.6489	-68.208	-10.1339
-46.1	-80.2307	-97.5	-68.0151	-10.0688
-46.05	-80.1341	-97.3389	-67.8076	-10.0321
-46	-80.012	-97.2852	-67.6416	-10.0606
-45.95	-79.8289	-97.3096	-67.5195	-10.0545
-45.9	-79.6763	-97.3047	-67.4487	-10.0464
-45.85	-79.6204	-97.2168	-67.3633	-10.0342
-45.8	-79.5085	-97.0239	-67.2803	-10.0057
-45.75	-79.4017	-96.8433	-67.2144	-10.0301
-45.7	-79.305	-96.6553	-67.1484	-10.083
-45.65	-79.2542	-96.4844	-67.0459	-10.1603
-45.6	-79.2236	-96.3379	-66.9189	-10.1379
-45.55	-79.1423	-96.1792	-66.8164	-10.1074
-45.5	-79.0202	-96.0034	-66.7456	-10.0118
-45.45	-78.8066	-95.8545	-66.7041	-9.93652
-45.4	-78.6641	-95.7446	-66.6528	-9.88973
-45.35	-78.5217	-95.6128	-66.5796	-9.84904
-45.3	-78.359	-95.4639	-66.4941	-9.8409
-45.25	-78.2827	-95.293	-66.3989	-9.82869
-45.2	-78.1759	-95.1172	-66.2915	-9.84904
-45.15	-78.0894	-95.0195	-66.1401	-9.86328
-45.1	-77.9775	-94.9463	-66.0181	-9.86328
-45.05	-77.8758	-94.8926	-65.9741	-9.85514
-45	-77.774	-94.8291	-65.918	-9.81649
-44.95	-77.6672	-94.7656	-65.8472	-9.75342
-44.9	-77.5808	-94.6533	-65.6934	-9.71883
-44.85	-77.4892	-94.5093	-65.5981	-9.75138
-44.8	-77.3722	-94.4116	-65.4883	-9.75342
-44.75	-77.2095	-94.27	-65.3979	-9.7758
-44.7	-77.1484	-94.1016	-65.3149	-9.7758
-44.65	-77.0365	-93.9429	-65.249	-9.7819
-44.6	-76.9653	-93.7915	-65.1733	-9.82463
-44.55	-76.9755	-93.6938	-65.0464	-9.81445
-44.5	-76.8433	-93.6304	-64.9292	-9.78597
-44.45	-76.6703	-93.5938	-64.8022	-9.70459
-44.4	-76.533	-93.5132	-64.7461	-9.64966
-44.35	-76.4211	-93.4326	-64.6753	-9.61914
-44.3	-76.355	-93.2886	-64.5898	-9.62118
-44.25	-76.1871	-93.1177	-64.4897	-9.64152
-44.2	-76.121	-92.9932	-64.3872	-9.59473
-44.15	-76.0142	-92.8271	-64.2969	-9.58252
-44.1	-75.9277	-92.6563	-64.2212	-9.56014
-44.05	-75.7802	-92.4634	-64.1919	-9.58862
-44	-75.6632	-92.3804	-64.1235	-9.56828
-43.95	-75.5056	-92.3071	-64.0601	-9.55607
-43.9	-75.3682	-92.2021	-63.9941	-9.5459
-43.85	-75.2513	-92.0239	-63.8403	-9.50521
-43.8	-75.1444	-91.8237	-63.6548	-9.493
-43.75	-75.0936	-91.7065	-63.479	-9.47266
-43.7	-75.0529	-91.5649	-63.3276	-9.46655
-43.65	-74.9207	-91.4404	-63.2324	-9.49504
-43.6	-74.7732	-91.3501	-63.2251	-9.52759
-43.55	-74.6867	-91.3037	-63.2251	-9.50317
-43.5	-74.5646	-91.2158	-63.1909	-9.44417
-43.45	-74.4629	-91.0547	-63.0737	-9.38924
-43.4	-74.3306	-90.8667	-62.9224	-9.34041
-43.35	-74.2035	-90.686	-62.7466	-9.36279
-43.3	-74.2035	-90.5933	-62.6074	-9.36686
-43.25	-74.1577	-90.5151	-62.5513	-9.3689
-43.2	-74.1374	-90.459	-62.5269	-9.36279
-43.15	-74.0306	-90.3662	-62.4878	-9.35059
-43.1	-73.9441	-90.2246	-62.4829	-9.32007
-43.05	-73.7813	-90.0562	-62.3755	-9.30786
-43	-73.6084	-89.9561	-62.3022	-9.35059
-42.95	-73.5219	-89.9097	-62.2095	-9.37093
-42.9	-73.3693	-89.8486	-62.0874	-9.31396
-42.85	-73.2778	-89.7241	-61.958	-9.2631
-42.8	-73.0693	-89.624	-61.8335	-9.24683
-42.75	-72.993	-89.5239	-61.7383	-9.2509
-42.7	-72.8251	-89.4067	-61.6333	-9.21631
-42.65	-72.7488	-89.2041	-61.5186	-9.19596
-42.6	-72.6318	-89.0112	-61.4014	-9.18172
-42.55	-72.5403	-88.7915	-61.3208	-9.17358
-42.5	-72.408	-88.6499	-61.2598	-9.20614
-42.45	-72.2961	-88.5571	-61.2085	-9.27124
-42.4	-72.2198	-88.4644	-61.1694	-9.27938
-42.35	-72.0774	-88.4375	-61.0498	-9.22241
-42.3	-72.0876	-88.3374	-60.9058	-9.17155
-42.25	-71.8994	-88.2007	-60.7471	-9.11662
-42.2	-71.8333	-88.0298	-60.5933	-9.08813
-42.15	-71.6604	-87.9028	-60.5029	-9.05558
-42.1	-71.5434	-87.8394	-60.4541	-9.03727
-42.05	-71.4366	-87.8223	-60.4419	-9.01896
-42	-71.3043	-87.7588	-60.4126	-8.99455
-41.95	-71.2484	-87.6099	-60.3394	-8.962
-41.9	-71.0754	-87.4707	-60.21	-8.94775
-41.85	-70.9991	-87.3267	-60.0684	-8.99251
-41.8	-70.9279	-87.2144	-59.9487	-8.99862
-41.75	-70.8822	-87.0728	-59.8218	-8.97624
-41.7	-70.7245	-86.8921	-59.7388	-8.97217
-41.65	-70.5363	-86.8237	-59.6851	-8.962
-41.6	-70.4397	-86.7261	-59.6851	-8.97013
-41.55	-70.3939	-86.604	-59.6582	-8.95793
-41.5	-70.3278	-86.4551	-59.6216	-8.95793
-41.45	-70.2718	-86.2622	-59.5435	-8.89282
-41.4	-70.1752	-86.0889	-59.4458	-8.78092
-41.35	-70.0734	-85.9741	-59.3286	-8.76058
-41.3	-69.987	-85.9058	-59.2017	-8.79517
-41.25	-69.9107	-85.7666	-59.1357	-8.85213
-41.2	-69.7632	-85.6274	-59.0918	-8.8623
-41.15	-69.6411	-85.4858	-59.0063	-8.8623
-41.1	-69.4733	-85.3296	-58.8623	-8.84806
-41.05	-69.341	-85.0781	-58.728	-8.79924
-41	-69.2393	-84.8462	-58.6401	-8.80127
-40.95	-69.1172	-84.7412	-58.5645	-8.7911
-40.9	-69.0715	-84.6851	-58.5107	-8.7972
-40.85	-68.9443	-84.6313	-58.4448	-8.78906
-40.8	-68.8833	-84.5532	-58.3203	-8.76668
-40.75	-68.7358	-84.4897	-58.1934	-8.71582
-40.7	-68.5984	-84.375	-58.0957	-8.72803
-40.65	-68.456	-84.2505	-58.064	-8.77075
-40.6	-68.339	-84.104	-57.998	-8.74023
-40.55	-68.2526	-84.0112	-57.9053	-8.71785
-40.5	-68.1305	-83.9453	-57.8003	-8.65275
-40.45	-68.0186	-83.8745	-57.7002	-8.63037
-40.4	-67.9067	-83.7744	-57.5903	-8.6263
-40.35	-67.8253	-83.6035	-57.5195	-8.6202
-40.3	-67.7389	-83.4448	-57.439	-8.60799
-40.25	-67.6168	-83.2837	-57.29	-8.60799
-40.2	-67.4896	-83.125	-57.1851	-8.61206
-40.15	-67.393	-82.9688	-57.063	-8.60799
-40.1	-67.2404	-82.7954	-56.9702	-8.65885
-40.05	-67.1031	-82.6514	-56.897	-8.68734
-40	-67.0522	-82.5464	-56.8433	-8.63647
-39.95	-66.9505	-82.4927	-56.77	-8.58968
-39.9	-66.8844	-82.3804	-56.6846	-8.57544
-39.85	-66.747	-82.2656	-56.6089	-8.55306
-39.8	-66.7216	-82.2021	-56.4941	-8.52254
-39.75	-66.5995	-82.124	-56.3501	-8.52458
-39.7	-66.4775	-82.0386	-56.2695	-8.49609
-39.65	-66.4419	-81.9043	-56.2354	-8.47575
-39.6	-66.2537	-81.7847	-56.167	-8.43302
-39.55	-66.1367	-81.7114	-56.1035	-8.39437
-39.5	-66.0604	-81.6089	-55.9814	-8.3903
-39.45	-65.9231	-81.4526	-55.7593	-8.36182
-39.4	-65.7552	-81.2939	-55.5811	-8.37606
-39.35	-65.5619	-81.0767	-55.4883	-8.35571
-39.3	-65.4755	-80.8618	-55.459	-8.3842
-39.25	-65.4297	-80.7129	-55.4175	-8.40047
-39.2	-65.3534	-80.6152	-55.3418	-8.40861
-39.15	-65.272	-80.5078	-55.2075	-8.40251
-39.1	-65.1296	-80.4199	-55.105	-8.3842
-39.05	-65.0075	-80.2954	-55.0757	-8.3374
-39	-64.9007	-80.1025	-54.978	-8.30892
-38.95	-64.7685	-79.9341	-54.8511	-8.33944
-38.9	-64.6922	-79.8462	-54.7192	-8.35571
-38.85	-64.5396	-79.7388	-54.585	-8.31909
-38.8	-64.4379	-79.6143	-54.5435	-8.26823
-38.75	-64.3514	-79.5215	-54.48	-8.26213
-38.7	-64.2649	-79.4092	-54.4238	-8.30078
-38.65	-64.153	-79.2676	-54.2896	-8.32113
-38.6	-64.0411	-79.1406	-54.1748	-8.34961
-38.55	-63.9292	-79.0088	-54.0527	-8.32316
-38.5	-63.8529	-78.8184	-54.0015	-8.26416
-38.45	-63.736	-78.6084	-53.9648	-8.18685
-38.4	-63.68	-78.4717	-53.9209	-8.09733
-38.35	-63.563	-78.4155	-53.833	-8.06681
-38.3	-63.5173	-78.3521	-53.7085	-8.06885
-38.25	-63.324	-78.2544	-53.6353	-8.10547
-38.2	-63.2172	-78.1372	-53.5522	-8.08105
-38.15	-63.0849	-78.0396	-53.4595	-8.11564
-38.1	-62.9679	-77.876	-53.3862	-8.11971
-38.05	-62.9171	-77.7612	-53.2935	-8.09937
-38	-62.8052	-77.6392	-53.2471	-8.0485
-37.95	-62.7492	-77.6196	-53.1665	-8.05257
-37.9	-62.5916	-77.5708	-53.0664	-8.06071
-37.85	-62.4593	-77.4707	-52.9517	-8.00578
-37.8	-62.3372	-77.3145	-52.876	-7.97526
-37.75	-62.2355	-77.1924	-52.7783	-7.94271
-37.7	-62.0982	-77.0215	-52.6514	-7.92643
-37.65	-61.9558	-76.8774	-52.5439	-7.90405
-37.6	-61.8846	-76.7041	-52.4463	-7.86336
-37.55	-61.7676	-76.5649	-52.3145	-7.90405
-37.5	-61.6659	-76.4868	-52.1533	-7.93864
-37.45	-61.6099	-76.3696	-52.0679	-7.96916
-37.4	-61.5489	-76.2524	-52.0288	-7.96712
-37.35	-61.4065	-76.189	-52.0239	-7.96712
-37.3	-61.2386	-76.0864	-51.9971	-7.94881
-37.25	-61.1471	-75.9351	-51.853	-7.89998
-37.2	-60.9792	-75.7715	-51.7407	-7.89795
-37.15	-60.8927	-75.6665	-51.5723	-7.88167
-37.1	-60.8063	-75.5298	-51.4453	-7.88778
-37.05	-60.7452	-75.3857	-51.311	-7.86947
-37	-60.6639	-75.2026	-51.2207	-7.85522
-36.95	-60.5977	-75.0562	-51.1426	-7.81657
-36.9	-60.4909	-74.9707	-51.062	-7.76571
-36.85	-60.2671	-74.7974	-50.9985	-7.7596
-36.8	-60.1044	-74.6582	-50.8765	-7.7474
-36.75	-60.0281	-74.5557	-50.7446	-7.79012
-36.7	-59.9416	-74.5288	-50.6714	-7.82878
-36.65	-59.8551	-74.5215	-50.5786	-7.84709
-36.6	-59.7788	-74.4043	-50.498	-7.82878
-36.55	-59.667	-74.231	-50.4224	-7.77384
-36.5	-59.5296	-74.0698	-50.3687	-7.72298
-36.45	-59.4279	-73.9429	-50.2832	-7.65991
-36.4	-59.3313	-73.877	-50.2026	-7.60701
-36.35	-59.2804	-73.7817	-50.1196	-7.58667
-36.3	-59.1075	-73.6328	-49.9756	-7.53988
-36.25	-58.9752	-73.4766	-49.8486	-7.52767
-36.2	-58.8582	-73.3594	-49.7388	-7.5236
-36.15	-58.7413	-73.2837	-49.6094	-7.53377
-36.1	-58.6853	-73.2153	-49.5044	-7.54598
-36.05	-58.5887	-73.0957	-49.4312	-7.60701
-36	-58.5124	-72.9297	-49.2944	-7.57853
-35.95	-58.3293	-72.8174	-49.1748	-7.50732
-35.9	-58.197	-72.7026	-49.126	-7.43815
-35.85	-58.1207	-72.6074	-49.1138	-7.4117
-35.8	-58.0851	-72.4731	-49.0405	-7.41984
-35.75	-58.0495	-72.3608	-48.8916	-7.43408
-35.7	-57.9122	-72.2412	-48.8013	-7.44222
-35.65	-57.7291	-72.146	-48.728	-7.42594
-35.6	-57.6121	-72.0996	-48.6401	-7.41577
-35.55	-57.4188	-72.0337	-48.5083	-7.38118
-35.5	-57.2917	-71.9019	-48.4033	-7.37305
-35.45	-57.1645	-71.7236	-48.3081	-7.39746
-35.4	-57.0475	-71.5479	-48.2178	-7.37305
-35.35	-56.9916	-71.3989	-48.1641	-7.38118
-35.3	-56.9407	-71.2866	-48.1128	-7.36694
-35.25	-56.8186	-71.1401	-48.0444	-7.3995
-35.2	-56.7474	-71.0132	-47.9663	-7.36898
-35.15	-56.6406	-70.874	-47.8516	-7.32829
-35.1	-56.5389	-70.7593	-47.7759	-7.27132
-35.05	-56.4575	-70.6641	-47.6929	-7.23674
-35	-56.2541	-70.5078	-47.6172	-7.25301
-34.95	-56.193	-70.4028	-47.4927	-7.24691
-34.9	-56.0354	-70.3247	-47.3804	-7.19401
-34.85	-55.954	-70.2319	-47.2705	-7.15739
-34.8	-55.8319	-70.0586	-47.1704	-7.15739
-34.75	-55.7709	-69.8853	-47.0972	-7.15942
-34.7	-55.7048	-69.7485	-47.0532	-7.1696
-34.65	-55.5573	-69.6582	-46.9678	-7.19808
-34.6	-55.481	-69.5313	-46.853	-7.20011
-34.55	-55.3131	-69.3774	-46.7456	-7.18587
-34.5	-55.2165	-69.2773	-46.6284	-7.15942
-34.45	-55.0079	-69.1431	-46.5356	-7.14518
-34.4	-54.9774	-68.9917	-46.4648	-7.12077
-34.35	-54.8859	-68.9087	-46.3867	-7.0638
-34.3	-54.8401	-68.7817	-46.2964	-7.04549
-34.25	-54.6672	-68.6914	-46.1865	-7.03532
-34.2	-54.5909	-68.6328	-46.1182	-7.00684
-34.15	-54.4078	-68.5669	-45.9937	-6.97428
-34.1	-54.2959	-68.4888	-45.874	-6.99666
-34.05	-54.2043	-68.3301	-45.7764	-7.00887
-34	-54.1229	-68.147	-45.7349	-7.01904
-33.95	-54.0161	-68.0493	-45.6885	-7.0516
-33.9	-53.8584	-67.959	-45.6152	-7.08008
-33.85	-53.7211	-67.8564	-45.5273	-7.11873
-33.8	-53.5533	-67.7441	-45.437	-7.12077
-33.75	-53.4719	-67.5952	-45.3516	-7.08822
-33.7	-53.4058	-67.5244	-45.2563	-7.04142
-33.65	-53.36	-67.4683	-45.1294	-6.98242
-33.6	-53.299	-67.3975	-45.0269	-6.9987
-33.55	-53.1972	-67.3413	-44.9048	-7.02922
-33.5	-53.1311	-67.2778	-44.8218	-7.09432
-33.45	-53.0548	-67.1631	-44.7363	-7.08211
-33.4	-52.9277	-67.0215	-44.6045	-7.03328
-33.35	-52.7903	-66.8115	-44.5044	-7.01701
-33.3	-52.6377	-66.6138	-44.4116	-7.02108
-33.25	-52.5767	-66.4478	-44.3481	-6.99463
-33.2	-52.536	-66.2939	-44.2749	-6.90918
-33.15	-52.4801	-66.2012	-44.2407	-6.86442
-33.1	-52.3173	-66.0889	-44.1675	-6.80949
-33.05	-52.1749	-65.9155	-44.0479	-6.78711
-33	-52.0426	-65.7202	-43.9185	-6.7627
-32.95	-51.9002	-65.5396	-43.7988	-6.76473
-32.9	-51.8138	-65.3833	-43.7085	-6.81763
-32.85	-51.6764	-65.3589	-43.6475	-6.80542
-32.8	-51.5696	-65.3516	-43.5718	-6.82983
-32.75	-51.4425	-65.2588	-43.4595	-6.78914
-32.7	-51.2797	-65.1221	-43.3203	-6.75049
-32.65	-51.2136	-65	-43.2227	-6.70166
-32.6	-51.1373	-64.8584	-43.1885	-6.66911
-32.55	-51.0457	-64.7437	-43.147	-6.62842
-32.5	-50.8881	-64.6558	-43.0908	-6.6508
-32.45	-50.766	-64.5435	-43.0103	-6.69556
-32.4	-50.6287	-64.4556	-42.9346	-6.68538
-32.35	-50.5168	-64.3237	-42.8711	-6.67521
-32.3	-50.415	-64.165	-42.7344	-6.67114
-32.25	-50.3082	-64.0039	-42.6318	-6.6569
-32.2	-50.2472	-63.9209	-42.522	-6.61825
-32.15	-50.2268	-63.8208	-42.3804	-6.54907
-32.1	-50.1556	-63.6694	-42.2559	-6.5389
-32.05	-49.9674	-63.5815	-42.1045	-6.486
-32	-49.8861	-63.5107	-41.9873	-6.48193
-31.95	-49.7386	-63.3936	-41.8579	-6.48397
-31.9	-49.6521	-63.23	-41.7871	-6.51449
-31.85	-49.53	-63.0859	-41.7188	-6.53483
-31.8	-49.3724	-62.9541	-41.6626	-6.56128
-31.75	-49.3571	-62.7612	-41.5771	-6.58569
-31.7	-49.3011	-62.5977	-41.4429	-6.57552
-31.65	-49.1638	-62.4878	-41.3794	-6.54093
-31.6	-49.1333	-62.3608	-41.3208	-6.48804
-31.55	-49.0011	-62.1802	-41.2476	-6.47583
-31.5	-48.8993	-62.0239	-41.1694	-6.45142
-31.45	-48.7264	-61.958	-41.0571	-6.427
-31.4	-48.6806	-61.9238	-40.9961	-6.38631
-31.35	-48.5942	-61.8286	-40.9082	-6.40462
-31.3	-48.5077	-61.77	-40.8154	-6.427
-31.25	-48.3856	-61.709	-40.7129	-6.41683
-31.2	-48.2229	-61.6064	-40.6445	-6.37004
-31.15	-48.0957	-61.4526	-40.5444	-6.34155
-31.1	-47.9584	-61.333	-40.4175	-6.33341
-31.05	-47.8719	-61.1792	-40.3223	-6.34766
-31	-47.7549	-60.9937	-40.2026	-6.32528
-30.95	-47.6685	-60.8423	-40.1245	-6.3029
-30.9	-47.5159	-60.7788	-40.0464	-6.23779
-30.85	-47.404	-60.752	-40.0098	-6.20931
-30.8	-47.2158	-60.686	-39.9316	-6.18693
-30.75	-47.0835	-60.564	-39.8682	-6.21134
-30.7	-46.9869	-60.4175	-39.7852	-6.21134
-30.65	-46.9411	-60.293	-39.6582	-6.19507
-30.6	-46.8496	-60.1318	-39.5752	-6.22559
-30.55	-46.7631	-59.9805	-39.4922	-6.21134
-30.5	-46.7478	-59.8511	-39.3945	-6.20321
-30.45	-46.6309	-59.7437	-39.3066	-6.16252
-30.4	-46.5749	-59.6118	-39.187	-6.132
-30.35	-46.4172	-59.4043	-39.0918	-6.03841
-30.3	-46.3257	-59.2676	-38.938	-6.00993
-30.25	-46.1833	-59.2017	-38.8354	-6.03638
-30.2	-46.051	-59.1162	-38.7622	-6.07096
-30.15	-45.8374	-59.0015	-38.6401	-6.10352
-30.1	-45.7153	-58.8599	-38.5693	-6.05876
-30.05	-45.6187	-58.7598	-38.54	-6.06283
-30	-45.5475	-58.6328	-38.4912	-6.03638
-29.95	-45.3695	-58.5474	-38.3984	-6.05469
-29.9	-45.3339	-58.3716	-38.2739	-6.08724
-29.85	-45.2118	-58.2544	-38.1714	-6.08114
-29.8	-45.1864	-58.1348	-38.0786	-6.08114
-29.75	-45.105	-57.9883	-37.9907	-6.06689
-29.7	-44.9524	-57.8125	-37.8857	-6.06893
-29.65	-44.8558	-57.6294	-37.7783	-6.06079
-29.6	-44.6777	-57.5024	-37.7124	-5.99162
-29.55	-44.6167	-57.3877	-37.6953	-5.92651
-29.5	-44.4438	-57.2681	-37.5952	-5.82886
-29.45	-44.3827	-57.1411	-37.5195	-5.77596
-29.4	-44.3064	-57.0654	-37.4268	-5.74341
-29.35	-44.1895	-57.0044	-37.3267	-5.78206
-29.3	-44.0826	-56.9067	-37.2485	-5.83903
-29.25	-44.0369	-56.7993	-37.1313	-5.85734
-29.2	-43.8944	-56.6431	-36.9995	-5.88989
-29.15	-43.7978	-56.5332	-36.8433	-5.9082
-29.1	-43.6503	-56.2842	-36.7163	-5.91431
-29.05	-43.5638	-56.1377	-36.6235	-5.85734
-29	-43.4926	-56.0205	-36.5161	-5.78206
-28.95	-43.4265	-55.8911	-36.4014	-5.72103
-28.9	-43.3095	-55.7617	-36.2817	-5.67424
-28.85	-43.1671	-55.6445	-36.2573	-5.66203
-28.8	-42.9535	-55.6201	-36.1646	-5.68034
-28.75	-42.806	-55.5518	-36.1084	-5.68237
-28.7	-42.6636	-55.4541	-36.001	-5.68441
-28.65	-42.5873	-55.3223	-35.9302	-5.69458
-28.6	-42.4449	-55.1807	-35.8398	-5.67424
-28.55	-42.3431	-55.0293	-35.7544	-5.6722
-28.5	-42.2618	-54.834	-35.6616	-5.68237
-28.45	-42.1906	-54.707	-35.5884	-5.69051
-28.4	-42.16	-54.6362	-35.5054	-5.6783
-28.35	-42.0532	-54.5483	-35.3687	-5.65186
-28.3	-41.9108	-54.4312	-35.2393	-5.6071
-28.25	-41.7633	-54.3823	-35.1172	-5.53996
-28.2	-41.6005	-54.3188	-35.0122	-5.52368
-28.15	-41.4785	-54.2285	-34.939	-5.52572
-28.1	-41.3717	-54.1235	-34.8242	-5.5013
-28.05	-41.275	-53.9233	-34.7559	-5.51147
-28	-41.2496	-53.6963	-34.7046	-5.51758
-27.95	-41.158	-53.4668	-34.6777	-5.53792
-27.9	-41.0716	-53.3276	-34.5923	-5.49316
-27.85	-40.9648	-53.2715	-34.5093	-5.45247
-27.8	-40.7867	-53.2178	-34.436	-5.4484
-27.75	-40.6698	-53.1152	-34.3604	-5.42399
-27.7	-40.5731	-53.0054	-34.2798	-5.40771
-27.65	-40.4714	-52.9175	-34.1675	-5.3833
-27.6	-40.3951	-52.832	-34.0454	-5.40365
-27.55	-40.3341	-52.7319	-33.916	-5.43213
-27.5	-40.3493	-52.5854	-33.7817	-5.39144
-27.45	-40.1815	-52.4707	-33.6987	-5.34871
-27.4	-40.0187	-52.3853	-33.6182	-5.33651
-27.35	-39.8814	-52.2339	-33.5522	-5.36092
-27.3	-39.7644	-52.1069	-33.4692	-5.34261
-27.25	-39.6271	-51.9653	-33.3789	-5.3243
-27.2	-39.4745	-51.8555	-33.2837	-5.30802
-27.15	-39.3778	-51.7651	-33.125	-5.30192
-27.1	-39.21	-51.7212	-32.9761	-5.3182
-27.05	-39.1897	-51.6455	-32.8223	-5.29582
-27	-39.0269	-51.5405	-32.7466	-5.30192
-26.95	-38.859	-51.3843	-32.6782	-5.26326
-26.9	-38.7573	-51.2817	-32.6465	-5.24089
-26.85	-38.7115	-51.2231	-32.605	-5.20833
-26.8	-38.6759	-51.0718	-32.5171	-5.16764
-26.75	-38.5895	-50.8447	-32.4072	-5.13306
-26.7	-38.4064	-50.6885	-32.2656	-5.12899
-26.65	-38.3148	-50.498	-32.1436	-5.12695
-26.6	-38.2538	-50.3076	-32.002	-5.12085
-26.55	-38.1877	-50.144	-31.9434	-5.14323
-26.5	-38.091	-50.0269	-31.875	-5.17171
-26.45	-37.9384	-49.9585	-31.7969	-5.20426
-26.4	-37.8571	-49.8828	-31.7358	-5.17578
-26.35	-37.6434	-49.8511	-31.6382	-5.14323
-26.3	-37.5315	-49.7998	-31.4966	-5.09644
-26.25	-37.4654	-49.751	-31.377	-5.02319
-26.2	-37.4196	-49.6704	-31.2695	-4.9764
-26.15	-37.2721	-49.5337	-31.1914	-4.93774
-26.1	-37.1653	-49.3481	-31.1475	-4.94995
-26.05	-37.0789	-49.1992	-31.1597	-4.95605
-26	-36.967	-49.0649	-31.1182	-4.94792
-25.95	-36.8144	-48.8989	-31.04	-4.91943
-25.9	-36.7686	-48.7573	-30.9668	-4.92961
-25.85	-36.6465	-48.6841	-30.8716	-4.95199
-25.8	-36.5906	-48.6426	-30.7568	-4.96012
-25.75	-36.4787	-48.5376	-30.5884	-4.95605
-25.7	-36.3566	-48.4155	-30.4199	-4.89705
-25.65	-36.204	-48.3057	-30.2979	-4.92147
-25.6	-36.0667	-48.1616	-30.2661	-4.93164
-25.55	-35.9955	-48.0249	-30.2002	-4.94792
-25.5	-35.9294	-47.854	-30.1294	-4.94385
-25.45	-35.9243	-47.7124	-30.0781	-4.92961
-25.4	-35.7717	-47.6074	-30.0684	-4.93774
-25.35	-35.6903	-47.4536	-29.9756	-4.90926
-25.3	-35.4919	-47.3047	-29.8291	-4.8584
-25.25	-35.3953	-47.207	-29.7339	-4.84212
-25.2	-35.2173	-47.1094	-29.6338	-4.82178
-25.15	-35.08	-47.0142	-29.6289	-4.8055
-25.1	-34.9274	-46.8555	-29.541	-4.79736
-25.05	-34.8307	-46.6992	-29.4385	-4.79736
-25	-34.8002	-46.604	-29.2749	-4.79736
-24.95	-34.7239	-46.4819	-29.1016	-4.77091
-24.9	-34.6985	-46.3672	-28.9771	-4.76888
-24.85	-34.612	-46.2329	-28.8281	-4.72616
-24.8	-34.5154	-46.1401	-28.7549	-4.71191
-24.75	-34.3628	-46.0718	-28.7158	-4.67122
-24.7	-34.2	-45.9595	-28.7183	-4.66715
-24.65	-34.078	-45.8057	-28.6621	-4.6285
-24.6	-33.9813	-45.5981	-28.5571	-4.60205
-24.55	-33.8847	-45.459	-28.4741	-4.58577
-24.5	-33.7219	-45.3442	-28.3936	-4.59391
-24.45	-33.6304	-45.2124	-28.3765	-4.62646
-24.4	-33.5083	-45.1318	-28.2959	-4.6224
-24.35	-33.432	-45.0342	-28.1885	-4.6285
-24.3	-33.3913	-44.8901	-28.0493	-4.59188
-24.25	-33.2896	-44.7485	-27.8833	-4.57764
-24.2	-33.1726	-44.6484	-27.7417	-4.55526
-24.15	-32.9997	-44.5215	-27.666	-4.53695
-24.1	-32.9437	-44.3823	-27.6318	-4.56136
-24.05	-32.8522	-44.248	-27.5635	-4.55526
-24	-32.6843	-44.1333	-27.4731	-4.53084
-23.95	-32.5877	-44.0796	-27.3438	-4.49219
-23.9	-32.4504	-43.9746	-27.1997	-4.47184
-23.85	-32.3741	-43.8647	-27.0703	-4.45353
-23.8	-32.2215	-43.7451	-26.9409	-4.46574
-23.75	-32.1604	-43.5986	-26.8628	-4.4576
-23.7	-32.0028	-43.5034	-26.8042	-4.39046
-23.65	-31.9112	-43.3838	-26.7798	-4.35791
-23.6	-31.84	-43.2617	-26.7163	-4.32129
-23.55	-31.6518	-43.0835	-26.6602	-4.38232
-23.5	-31.5399	-42.9175	-26.6113	-4.42912
-23.45	-31.4433	-42.7222	-26.5381	-4.44539
-23.4	-31.3721	-42.5952	-26.4673	-4.41691
-23.35	-31.2449	-42.4585	-26.3354	-4.3925
-23.3	-31.1025	-42.3267	-26.2012	-4.34163
-23.25	-30.9957	-42.2266	-26.0645	-4.29281
-23.2	-30.8838	-42.1191	-25.918	-4.27856
-23.15	-30.8736	-42.0483	-25.8032	-4.24194
-23.1	-30.7617	-41.9482	-25.7153	-4.28263
-23.05	-30.7159	-41.7773	-25.6323	-4.34163
-23	-30.6193	-41.6577	-25.5444	-4.35181
-22.95	-30.5023	-41.5063	-25.481	-4.36605
-22.9	-30.3243	-41.3721	-25.3784	-4.33553
-22.85	-30.1565	-41.2061	-25.2954	-4.30298
-22.8	-30.07	-41.1206	-25.1685	-4.2216
-22.75	-29.9632	-41.123	-25.0952	-4.16056
-22.7	-29.8971	-41.0571	-25.0415	-4.13818
-22.65	-29.8462	-40.9766	-24.9561	-4.12191
-22.6	-29.7038	-40.8643	-24.8682	-4.12394
-22.55	-29.6478	-40.7471	-24.7485	-4.09749
-22.5	-29.48	-40.5542	-24.6338	-4.08529
-22.45	-29.3477	-40.4346	-24.563	-4.04867
-22.4	-29.2308	-40.3491	-24.4922	-4.03646
-22.35	-29.1036	-40.2075	-24.4336	-4.05273
-22.3	-28.9612	-40.0464	-24.3555	-4.07715
-22.25	-28.8442	-39.8511	-24.2358	-4.07308
-22.2	-28.7425	-39.6948	-24.1064	-4.05477
-22.15	-28.6611	-39.5972	-24.0063	-4.07511
-22.1	-28.5695	-39.5239	-23.8794	-4.06291
-22.05	-28.5085	-39.4263	-23.8062	-4.06494
-22	-28.3407	-39.2773	-23.7305	-4.04256
-21.95	-28.2644	-39.1479	-23.6035	-4.01001
-21.9	-28.1576	-39.0112	-23.479	-4.00391
-21.85	-28.0558	-38.9258	-23.3813	-3.96932
-21.8	-27.9185	-38.8647	-23.3398	-3.96118
-21.75	-27.8625	-38.7964	-23.2886	-3.91846
-21.7	-27.6845	-38.6768	-23.2373	-3.90218
-21.65	-27.5421	-38.5425	-23.1226	-3.91642
-21.6	-27.4658	-38.3911	-22.9834	-3.93066
-21.55	-27.3946	-38.23	-22.8809	-3.90218
-21.5	-27.2827	-38.1177	-22.8174	-3.87166
-21.45	-27.1759	-37.9907	-22.7197	-3.81877
-21.4	-27.0793	-37.9346	-22.605	-3.78621
-21.35	-26.9928	-37.832	-22.5757	-3.81673
-21.3	-26.8962	-37.6953	-22.5171	-3.80452
-21.25	-26.8148	-37.4902	-22.4121	-3.78215
-21.2	-26.7131	-37.2974	-22.2949	-3.74756
-21.15	-26.6012	-37.2095	-22.1704	-3.69263
-21.1	-26.5452	-37.1216	-22.1045	-3.66414
-21.05	-26.4435	-37.0605	-22.0117	-3.66211
-21	-26.2807	-36.9214	-21.9507	-3.66618
-20.95	-26.1485	-36.77	-21.8359	-3.66618
-20.9	-26.0162	-36.6895	-21.7114	-3.66211
-20.85	-25.9094	-36.6113	-21.6455	-3.62345
-20.8	-25.8331	-36.4819	-21.5283	-3.6499
-20.75	-25.7111	-36.3184	-21.4404	-3.67635
-20.7	-25.528	-36.1743	-21.3428	-3.68245
-20.65	-25.411	-36.0474	-21.2207	-3.65397
-20.6	-25.3092	-35.9399	-21.1304	-3.58073
-20.55	-25.2279	-35.8301	-21.0303	-3.53394
-20.5	-25.1312	-35.6836	-20.9619	-3.57056
-20.45	-25.0854	-35.5469	-20.8813	-3.59701
-20.4	-24.9532	-35.3662	-20.8398	-3.6499
-20.35	-24.8362	-35.2686	-20.769	-3.6377
-20.3	-24.7396	-35.1343	-20.6641	-3.56852
-20.25	-24.6379	-35.0098	-20.5249	-3.49731
-20.2	-24.5972	-34.9097	-20.4175	-3.46069
-20.15	-24.4802	-34.8315	-20.3174	-3.49528
-20.1	-24.3835	-34.7046	-20.2515	-3.51766
-20.05	-24.3022	-34.5483	-20.188	-3.51156
-20	-24.231	-34.4214	-20.1294	-3.48307
-19.95	-24.1089	-34.2896	-20.0732	-3.48307
-19.9	-23.8647	-34.1528	-19.9805	-3.47087
-19.85	-23.7528	-33.9966	-19.8486	-3.47087
-19.8	-23.5901	-33.8721	-19.7729	-3.43831
-19.75	-23.524	-33.811	-19.6655	-3.38949
-19.7	-23.4578	-33.7061	-19.5581	-3.34066
-19.65	-23.3612	-33.606	-19.4482	-3.31624
-19.6	-23.2646	-33.4985	-19.3188	-3.33049
-19.55	-23.1578	-33.4619	-19.2456	-3.32031
-19.5	-23.0916	-33.3789	-19.1699	-3.28979
-19.45	-22.8831	-33.2788	-19.1431	-3.25317
-19.4	-22.7712	-33.1787	-19.0747	-3.29386
-19.35	-22.6593	-33.0396	-19.0161	-3.31421
-19.3	-22.5576	-32.8833	-18.894	-3.27555
-19.25	-22.3948	-32.7051	-18.7695	-3.24504
-19.2	-22.2778	-32.5464	-18.6353	-3.21452
-19.15	-22.1965	-32.4292	-18.5156	-3.20435
-19.1	-22.1405	-32.3291	-18.4473	-3.19824
-19.05	-22.049	-32.2681	-18.3569	-3.18807
-19	-21.9523	-32.2021	-18.2422	-3.19417
-18.95	-21.8658	-32.1338	-18.1128	-3.15755
-18.9	-21.7438	-31.98	-18.0322	-3.11483
-18.85	-21.698	-31.853	-17.9517	-3.04769
-18.8	-21.6064	-31.7603	-17.8857	-3.02734
-18.75	-21.4335	-31.6626	-17.8418	-3.05176
-18.7	-21.3877	-31.5308	-17.7441	-3.06396
-18.65	-21.3013	-31.3184	-17.666	-3.08024
-18.6	-21.2301	-31.1499	-17.5415	-3.07007
-18.55	-21.108	-31.0229	-17.4292	-3.0721
-18.5	-20.9351	-30.9546	-17.312	-3.06803
-18.45	-20.8537	-30.8765	-17.207	-3.11483
-18.4	-20.7672	-30.7935	-17.1313	-3.125
-18.35	-20.7011	-30.6665	-17.0142	-3.11279
-18.3	-20.5536	-30.5615	-16.9214	-3.066
-18.25	-20.4468	-30.5005	-16.8384	-3.02531
-18.2	-20.3603	-30.3784	-16.7725	-2.99479
-18.15	-20.2586	-30.2783	-16.6797	-2.92765
-18.1	-20.1467	-30.0952	-16.5698	-2.9012
-18.05	-20.0195	-29.9268	-16.4722	-2.89714
-18	-19.8568	-29.7998	-16.394	-2.96021
-17.95	-19.6889	-29.6729	-16.3281	-2.96021
-17.9	-19.5516	-29.5483	-16.2231	-2.91545
-17.85	-19.4295	-29.458	-16.0889	-2.91341
-17.8	-19.2719	-29.3213	-15.9399	-2.87272
-17.75	-19.221	-29.2017	-15.8813	-2.83407
-17.7	-19.1345	-29.1016	-15.8862	-2.82389
-17.65	-19.0328	-28.9722	-15.8154	-2.84017
-17.6	-18.87	-28.8306	-15.7715	-2.80762
-17.55	-18.8039	-28.7451	-15.625	-2.77913
-17.5	-18.6768	-28.5767	-15.564	-2.79338
-17.45	-18.5852	-28.4277	-15.52	-2.80762
-17.4	-18.4428	-28.2861	-15.4541	-2.81576
-17.35	-18.3868	-28.1909	-15.3369	-2.76693
-17.3	-18.2902	-28.1128	-15.1953	-2.771
-17.25	-18.1478	-28.0029	-15.0659	-2.75269
-17.2	-18.0868	-27.9028	-14.9487	-2.74048
-17.15	-17.9596	-27.7954	-14.8926	-2.7242
-17.1	-17.9494	-27.6904	-14.8193	-2.73031
-17.05	-17.8223	-27.5757	-14.7705	-2.76693
-17	-17.6849	-27.4658	-14.6558	-2.74048
-16.95	-17.5629	-27.2998	-14.5605	-2.74251
-16.9	-17.4561	-27.1558	-14.4409	-2.69775
-16.85	-17.3594	-27.0166	-14.2822	-2.68148
-16.8	-17.217	-26.9116	-14.209	-2.64893
-16.75	-17.2221	-26.7993	-14.1235	-2.6123
-16.7	-17.1254	-26.6187	-14.0503	-2.62655
-16.65	-17.039	-26.4673	-13.9307	-2.63062
-16.6	-16.8915	-26.3281	-13.8501	-2.59806
-16.55	-16.7796	-26.1792	-13.7598	-2.53092
-16.5	-16.7135	-26.0449	-13.6401	-2.49837
-16.45	-16.5965	-25.9668	-13.5352	-2.52889
-16.4	-16.4948	-25.9399	-13.4106	-2.54924
-16.35	-16.3574	-25.813	-13.2837	-2.57772
-16.3	-16.2608	-25.7544	-13.208	-2.54517
-16.25	-16.1133	-25.5884	-13.1543	-2.5533
-16.2	-15.9912	-25.4272	-13.1763	-2.55941
-16.15	-15.9047	-25.3516	-13.1226	-2.58789
-16.1	-15.8335	-25.3027	-13.0371	-2.57161
-16.05	-15.7013	-25.1587	-12.8687	-2.56551
-16	-15.5538	-25	-12.7441	-2.54313
-15.95	-15.4266	-24.8535	-12.6343	-2.50651
-15.9	-15.3605	-24.6753	-12.5952	-2.49227
-15.85	-15.213	-24.5142	-12.5439	-2.49227
-15.8	-15.1316	-24.4556	-12.4756	-2.4943
-15.75	-15.0706	-24.397	-12.3706	-2.45768
-15.7	-14.918	-24.3066	-12.2632	-2.41496
-15.65	-14.7756	-24.1455	-12.1216	-2.37834
-15.6	-14.6128	-23.9941	-11.958	-2.30916
-15.55	-14.5009	-23.8501	-11.8335	-2.31934
-15.5	-14.4145	-23.7158	-11.7383	-2.34782
-15.45	-14.2873	-23.5645	-11.6577	-2.39868
-15.4	-14.211	-23.4326	-11.6162	-2.39461
-15.35	-14.1754	-23.3911	-11.5649	-2.32544
-15.3	-14.033	-23.3179	-11.5234	-2.26847
-15.25	-13.972	-23.2568	-11.4209	-2.25016
-15.2	-13.7939	-23.1543	-11.3525	-2.27051
-15.15	-13.7533	-22.9858	-11.2305	-2.2644
-15.1	-13.6566	-22.8198	-11.1255	-2.27051
-15.05	-13.5549	-22.6904	-11.0864	-2.26644
-15	-13.3921	-22.5537	-11.0522	-2.26237
-14.95	-13.2853	-22.4268	-10.9741	-2.23389
-14.9	-13.2039	-22.3389	-10.874	-2.15658
-14.85	-13.0615	-22.2632	-10.7764	-2.15454
-14.8	-12.9598	-22.1631	-10.6543	-2.12606
-14.75	-12.8174	-22.041	-10.5444	-2.1342
-14.7	-12.7055	-21.8555	-10.481	-2.12402
-14.65	-12.5529	-21.6968	-10.4175	-2.11385
-14.6	-12.4715	-21.5796	-10.3906	-2.13826
-14.55	-12.4054	-21.5039	-10.2515	-2.12809
-14.5	-12.3088	-21.3843	-10.1196	-2.12199
-14.45	-12.2884	-21.2256	-9.98047	-2.08944
-14.4	-12.0951	-21.0474	-9.84863	-2.08944
-14.35	-12.0087	-20.9351	-9.81934	-2.06095
-14.3	-11.8306	-20.8716	-9.69482	-2.06502
-14.25	-11.7086	-20.7764	-9.58496	-2.05485
-14.2	-11.6628	-20.6885	-9.40186	-2.01009
-14.15	-11.5662	-20.5811	-9.28467	-1.99585
-14.1	-11.5	-20.4565	-9.22607	-1.98364
-14.05	-11.3729	-20.3174	-9.16992	-1.98161
-14	-11.2915	-20.1782	-9.12109	-1.93685
-13.95	-11.2254	-20.1221	-8.99902	-1.93481
-13.9	-11.0931	-20.0073	-8.85742	-1.92464
-13.85	-10.9863	-19.8755	-8.70117	-1.91447
-13.8	-10.8948	-19.6997	-8.62061	-1.89006
-13.75	-10.8236	-19.5288	-8.53271	-1.82699
-13.7	-10.671	-19.3311	-8.4668	-1.81885
-13.65	-10.5286	-19.2139	-8.40088	-1.80461
-13.6	-10.4014	-19.1235	-8.3667	-1.81478
-13.55	-10.2895	-19.043	-8.31299	-1.84733
-13.5	-10.1115	-18.9819	-8.16895	-1.88802
-13.45	-9.98433	-18.9209	-8.04443	-1.89209
-13.4	-9.89278	-18.7793	-7.94189	-1.84733
-13.35	-9.8114	-18.6157	-7.80518	-1.81274
-13.3	-9.74019	-18.4766	-7.71484	-1.77409
-13.25	-9.6639	-18.3765	-7.59766	-1.78223
-13.2	-9.55709	-18.2813	-7.57324	-1.74154
-13.15	-9.44519	-18.1641	-7.54395	-1.73543
-13.1	-9.37907	-17.998	-7.50488	-1.75985
-13.05	-9.27734	-17.8784	-7.43408	-1.77409
-13	-9.15527	-17.7759	-7.35107	-1.72729
-12.95	-8.97217	-17.6636	-7.23633	-1.63167
-12.9	-8.90096	-17.5317	-7.0752	-1.59709
-12.85	-8.87044	-17.3901	-6.97021	-1.59709
-12.8	-8.76363	-17.2925	-6.89209	-1.61133
-12.75	-8.64665	-17.2583	-6.83594	-1.64591
-12.7	-8.58053	-17.1973	-6.70166	-1.6215
-12.65	-8.38216	-17.0508	-6.55518	-1.60929
-12.6	-8.21431	-16.8042	-6.46729	-1.60726
-12.55	-8.09224	-16.6064	-6.35498	-1.64388
-12.5	-7.95492	-16.4478	-6.3208	-1.65609
-12.45	-7.85319	-16.3623	-6.24268	-1.63574
-12.4	-7.72603	-16.3037	-6.18896	-1.59505
-12.35	-7.59888	-16.2354	-6.10107	-1.53198
-12.3	-7.45138	-16.1646	-6.03027	-1.4974
-12.25	-7.32931	-16.0474	-5.94482	-1.44043
-12.2	-7.2581	-15.8716	-5.82275	-1.41805
-12.15	-7.17163	-15.6616	-5.70801	-1.38753
-12.1	-7.10551	-15.5322	-5.53467	-1.44857
-12.05	-7.01396	-15.3711	-5.40039	-1.4384
-12	-6.81559	-15.2612	-5.26367	-1.41195
-11.95	-6.67826	-15.1074	-5.15869	-1.39364
-11.9	-6.58162	-15.0293	-5.07812	-1.35295
-11.85	-6.5918	-14.9536	-5.02686	-1.3916
-11.8	-6.48499	-14.8584	-5.0293	-1.3916
-11.75	-6.42395	-14.751	-4.9585	-1.40177
-11.7	-6.34766	-14.6558	-4.89014	-1.3916
-11.65	-6.13403	-14.5801	-4.74365	-1.41805
-11.6	-5.97636	-14.4287	-4.66309	-1.43026
-11.55	-5.81868	-14.2773	-4.59229	-1.36515
-11.5	-5.78308	-14.0771	-4.49951	-1.32243
-11.45	-5.67118	-13.9136	-4.37744	-1.27157
-11.4	-5.64067	-13.8647	-4.24561	-1.28377
-11.35	-5.58472	-13.7964	-4.15283	-1.27157
-11.3	-5.51351	-13.7354	-4.05029	-1.2736
-11.25	-5.4423	-13.6328	-3.97705	-1.27563
-11.2	-5.29989	-13.4595	-3.92334	-1.24105
-11.15	-5.17273	-13.2886	-3.87451	-1.23088
-11.1	-4.9998	-13.1543	-3.77441	-1.17798
-11.05	-4.89807	-13.0664	-3.66699	-1.14746
-11	-4.82178	-12.9224	-3.56689	-1.15356
-10.95	-4.72514	-12.8125	-3.43506	-1.15356
-10.9	-4.61833	-12.6733	-3.34229	-1.16577
-10.85	-4.55221	-12.5659	-3.26904	-1.1617
-10.8	-4.51152	-12.4609	-3.21533	-1.19222
-10.75	-4.31824	-12.3755	-3.16162	-1.17798
-10.7	-4.24703	-12.2485	-3.05908	-1.15967
-10.65	-4.05375	-12.0654	-2.98828	-1.11694
-10.6	-3.9266	-11.9141	-2.90527	-1.05387
-10.55	-3.84013	-11.7847	-2.80518	-1.03963
-10.5	-3.71297	-11.7603	-2.70508	-1.01318
-10.45	-3.61633	-11.7065	-2.62451	-1.06405
-10.4	-3.43323	-11.5967	-2.52197	-1.05387
-10.35	-3.36711	-11.5161	-2.42188	-1.05387
-10.3	-3.20435	-11.394	-2.32422	-0.99894
-10.25	-3.09753	-11.2329	-2.19727	-0.99691
-10.2	-2.99581	-11.0864	-2.08984	-0.98877
-10.15	-2.86865	-10.979	-1.99463	-0.99894
-10.1	-2.78727	-10.8887	-1.93115	-1.00911
-10.05	-2.62451	-10.752	-1.88721	-0.97046
-10	-2.4821	-10.5469	-1.78467	-0.90739
-9.95	-2.42615	-10.415	-1.73096	-0.85653
-9.9	-2.37528	-10.332	-1.65527	-0.85042
-9.85	-2.32951	-10.2051	-1.54541	-0.8667
-9.8	-2.21761	-10.0415	-1.41357	-0.88298
-9.75	-2.07011	-9.9292	-1.28174	-0.89722
-9.7	-1.93787	-9.87793	-1.14746	-0.86873
-9.65	-1.79545	-9.78027	-1.06445	-0.84432
-9.6	-1.70898	-9.6582	-0.993652	-0.80363
-9.55	-1.60726	-9.52393	-0.849609	-0.78125
-9.5	-1.44958	-9.41406	-0.76416	-0.75887
-9.45	-1.32243	-9.33105	-0.734863	-0.8016
-9.4	-1.29191	-9.19922	-0.690918	-0.84229
-9.35	-1.1851	-9.01367	-0.603027	-0.87891
-9.3	-1.09863	-8.83545	-0.488281	-0.90739
-9.25	-0.95622	-8.69873	-0.356445	-0.85042
-9.2	-0.8901	-8.5791	-0.263672	-0.79142
-9.15	-0.78837	-8.44238	-0.214844	-0.71004
-9.1	-0.68665	-8.4082	-0.12207	-0.62256
-9.05	-0.61035	-8.37158	-0.0097656	-0.59408
-9	-0.5188	-8.34717	0.0927734	-0.58594
-8.95	-0.3713	-8.2373	0.212402	-0.65104
-8.9	-0.18819	-8.06396	0.300293	-0.65308
-8.85	-0.15767	-7.89063	0.424805	-0.64087
-8.8	-0.05086	-7.69775	0.493164	-0.59814
-8.75	0.020345	-7.59521	0.549316	-0.52897
-8.7	0.106812	-7.48291	0.561523	-0.50456
-8.65	0.269572	-7.3877	0.610352	-0.50456
-8.6	0.366211	-7.20459	0.708008	-0.53711
-8.55	0.518799	-7.04102	0.834961	-0.52694
-8.5	0.559489	-6.95557	0.993652	-0.55745
-8.45	0.671387	-6.84814	1.07178	-0.5717
-8.4	0.808716	-6.75537	1.16699	-0.56559
-8.35	0.946045	-6.61621	1.27197	-0.53914
-8.3	1.02743	-6.54785	1.44775	-0.51676
-8.25	1.19019	-6.41357	1.604	-0.46997
-8.2	1.28683	-6.26221	1.69189	-0.42725
-8.15	1.42924	-6.10596	1.75781	-0.45776
-8.1	1.51062	-5.96191	1.80908	-0.48828
-8.05	1.60726	-5.84961	1.87012	-0.52083
-8	1.71407	-5.67139	1.9458	-0.49845
-7.95	1.75476	-5.54443	2.04834	-0.42521
-7.9	1.86157	-5.46387	2.09961	-0.41504
-7.85	1.94295	-5.36865	2.11914	-0.41911
-7.8	2.04976	-5.32959	2.19238	-0.46794
-7.75	2.13623	-5.2124	2.25586	-0.43335
-7.7	2.22778	-5.12451	2.35596	-0.38452
-7.65	2.36003	-4.9707	2.4585	-0.36825
-7.6	2.47701	-4.82666	2.59033	-0.36418
-7.55	2.68555	-4.67285	2.69287	-0.36214
-7.5	2.80253	-4.55078	2.77832	-0.31331
-7.45	2.86865	-4.47266	2.83691	-0.31942
-7.4	3.00089	-4.36035	2.9248	-0.31942
-7.35	3.0721	-4.25537	3.07373	-0.30314
-7.3	3.184	-4.09668	3.1665	-0.295
-7.25	3.27555	-3.93799	3.27881	-0.25024
-7.2	3.34167	-3.74756	3.35693	-0.24211
-7.15	3.46883	-3.61816	3.43506	-0.19531
-7.1	3.60107	-3.53027	3.60107	-0.19531
-7.05	3.73332	-3.42041	3.71826	-0.20142
-7	3.8147	-3.25684	3.80371	-0.21159
-6.95	3.90625	-3.11523	3.81348	-0.21566
-6.9	3.95203	-3.03223	3.83057	-0.19124
-6.85	4.10461	-2.93213	3.89648	-0.15055
-6.8	4.24194	-2.87354	4.02588	-0.10579
-6.75	4.3691	-2.81494	4.1626	-0.13835
-6.7	4.43013	-2.73193	4.29443	-0.12614
-6.65	4.53695	-2.60986	4.41162	-0.118
-6.6	4.64376	-2.3999	4.48975	-0.06307
-6.55	4.76074	-2.28271	4.60449	-0.04679
-6.5	4.92859	-2.12891	4.69971	-0.04679
-6.45	5.03031	-2.06543	4.80225	-0.04272
-6.4	5.12187	-1.91895	4.86816	-0.09155
-6.35	5.20325	-1.76514	4.94873	-0.10376
-6.3	5.34058	-1.65771	5.04395	-0.13021
-6.25	5.41178	-1.53076	5.16357	-0.10173
-6.2	5.48299	-1.4502	5.28076	-0.03459
-6.15	5.62032	-1.30127	5.38574	0.059001
-6.1	5.67118	-1.15967	5.4248	0.093587
-6.05	5.87463	-1.0083	5.49561	0.059001
-6	6.00179	-0.85449	5.60791	0.024414
-5.95	6.18998	-0.74707	5.74951	0.030518
-5.9	6.30697	-0.62744	5.85205	0.061035
-5.85	6.39343	-0.5835	5.95947	0.091553
-5.8	6.42395	-0.54932	6.02783	0.083415
-5.75	6.45955	-0.43701	6.11328	0.087484
-5.7	6.61214	-0.31982	6.18896	0.087484
-5.65	6.75964	-0.24414	6.22559	0.118001
-5.6	6.8512	-0.13916	6.30127	0.099691
-5.55	6.94784	0.004883	6.40869	0.14445
-5.5	7.07499	0.168457	6.53564	0.193278
-5.45	7.21232	0.354004	6.64795	0.236003
-5.4	7.30896	0.522461	6.70654	0.238037
-5.35	7.43103	0.634766	6.72363	0.211589
-5.3	7.47681	0.756836	6.77979	0.242106
-5.25	7.63448	0.883789	6.89941	0.223796
-5.2	7.69043	1.03516	7.05566	0.203451
-5.15	7.83284	1.15723	7.20215	0.209554
-5.1	7.93457	1.31836	7.30713	0.242106
-5.05	8.05664	1.39893	7.41699	0.2889
-5	8.14819	1.42334	7.5	0.327555
-4.95	8.35164	1.48682	7.57324	0.402832
-4.9	8.43302	1.60889	7.65625	0.429281
-4.85	8.53984	1.78467	7.68311	0.461833
-4.8	8.61613	1.97998	7.81006	0.437419
-4.75	8.69751	2.18262	7.90527	0.400798
-4.7	8.79415	2.2876	7.95898	0.380452
-4.65	8.89079	2.41211	8.0249	0.390625
-4.6	9.04338	2.5	8.08594	0.413005
-4.55	9.15527	2.55127	8.16162	0.425212
-4.5	9.28243	2.63428	8.24951	0.478109
-4.45	9.37907	2.70264	8.42041	0.490316
-4.4	9.55709	2.79785	8.56201	0.457764
-4.35	9.62321	2.89795	8.65967	0.459798
-4.3	9.71985	3.05908	8.75488	0.435384
-4.25	9.847	3.22754	8.86963	0.498454
-4.2	9.94364	3.47168	9.01611	0.518799
-4.15	10.0301	3.63769	9.07227	0.567627
-4.1	10.0861	3.75488	9.16748	0.569661
-4.05	10.2285	3.84033	9.24072	0.563558
-4	10.4217	3.89648	9.35547	0.535075
-3.95	10.5591	4.00146	9.41162	0.526937
-3.9	10.6659	4.09912	9.48486	0.543213
-3.85	10.7625	4.14307	9.52637	0.565592
-3.8	10.8185	4.22852	9.58984	0.614421
-3.75	10.8693	4.32129	9.69238	0.632731
-3.7	10.966	4.43115	9.79736	0.657145
-3.65	11.1389	4.5874	9.9292	0.644938
-3.6	11.2661	4.7876	9.96338	0.628662
-3.55	11.3424	4.99268	10.0244	0.655111
-3.5	11.4492	5.17334	10.1099	0.693766
-3.45	11.4949	5.29785	10.2686	0.716146
-3.4	11.6119	5.38818	10.4175	0.653076
-3.35	11.7289	5.49561	10.498	0.649007
-3.3	11.8663	5.56396	10.5713	0.734456
-3.25	11.9731	5.63232	10.603	0.809733
-3.2	12.1002	5.67627	10.6689	0.864665
-3.15	12.1969	5.79346	10.7446	0.854492
-3.1	12.3596	5.90576	10.8154	0.876872
-3.05	12.4359	6.02539	10.979	0.848389
-3	12.5732	6.19141	11.1133	0.836182
-2.95	12.6597	6.33545	11.2354	0.860596
-2.9	12.7869	6.47461	11.3232	0.868734
-2.85	12.8174	6.54785	11.3672	0.852458
-2.8	12.8886	6.61377	11.4404	0.819906
-2.75	13.0463	6.6626	11.5405	0.846354
-2.7	13.1429	6.81152	11.6479	0.852458
-2.65	13.2345	6.98486	11.7432	0.876872
-2.6	13.3413	7.1582	11.8384	0.9257
-2.55	13.4939	7.29492	11.9238	0.954183
-2.5	13.6261	7.33887	12.0117	0.984701
-2.45	13.6617	7.37793	12.1069	0.972493
-2.4	13.7075	7.46582	12.2388	1.01725
-2.35	13.8194	7.63184	12.3584	1.02743
-2.3	13.9567	7.78564	12.4194	1.08846
-2.25	14.0533	7.91992	12.5073	1.06201
-2.2	14.1907	8.10059	12.6147	1.01929
-2.15	14.3178	8.2373	12.7417	0.996908
-2.1	14.4399	8.37402	12.8223	0.954183
-2.05	14.5772	8.47656	12.9028	0.964355
-2	14.6027	8.61084	12.9712	0.990804
-1.95	14.7451	8.70117	13.0127	1.12508
-1.9	14.8519	8.79883	13.0762	1.19426
-1.85	14.8977	8.91113	13.2007	1.20036
-1.8	15.1316	9.05518	13.2764	1.17594
-1.75	15.1622	9.17725	13.3325	1.14339
-1.7	15.2486	9.2456	13.4033	1.16984
-1.65	15.3605	9.37744	13.4937	1.19222
-1.6	15.4622	9.52393	13.5571	1.21053
-1.55	15.6301	9.63379	13.6572	1.2085
-1.5	15.7267	9.80713	13.7744	1.23088
-1.45	15.8742	9.90967	13.9014	1.2207
-1.4	15.9404	9.99268	13.9697	1.17594
-1.35	15.9709	10.0513	14.0112	1.20443
-1.3	16.0014	10.1758	14.0576	1.2675
-1.25	16.0929	10.3271	14.2261	1.36922
-1.2	16.2455	10.4321	14.3579	1.4384
-1.15	16.449	10.481	14.502	1.44857
-1.1	16.6066	10.5396	14.6533	1.3977
-1.05	16.6728	10.7007	14.7583	1.35498
-1	16.7999	10.8643	14.8706	1.3855
-0.95	16.9169	11.0425	14.9121	1.36515
-0.9	17.0237	11.2524	14.9634	1.33667
-0.85	17.0848	11.4185	15.0317	1.34684
-0.8	17.2475	11.5576	15.0806	1.38143
-0.75	17.4154	11.6284	15.1733	1.43229
-0.7	17.5578	11.6846	15.2905	1.5035
-0.65	17.6646	11.8164	15.4346	1.55233
-0.6	17.7256	11.9482	15.5347	1.55436
-0.55	17.8019	12.1069	15.5737	1.50147
-0.5	17.8121	12.2266	15.7129	1.43229
-0.45	17.9291	12.2388	15.7983	1.42822
-0.4	18.0359	12.2437	15.9326	1.43026
-0.35	18.2241	12.3608	16.0107	1.47908
-0.3	18.3309	12.522	16.0791	1.51164
-0.25	18.397	12.7002	16.1914	1.50757
-0.2	18.4835	12.8247	16.3232	1.54419
-0.15	18.5699	12.937	16.4697	1.5625
[truncated: 2,003 more rows]

## Sheet: Fig 1B iii
Current Density
CFTR+V	E-Syt1	E-Syt2	E-Syt3
300	285		0
227	212		0
250	250	198	0
266	196	266.47	0
280		204.35	0
275		287.76	0
210		196.14	0
233		247.97	6.7
200			36.7
230			42
232			26.7
241			5
250			60
250
275
190
273
167
168
305
336
284
175
