# Supplementary material for: Lipid transporters E-Syt3 and ORP5 regulate epithelial ion transport by controlling phosphatidylserine enrichment at ER/PM junctions
Source: EMBO J. 2025 May 27;44(13):3697–719. doi: 10.1038/s44318-025-00470-9 (PMC12217353; doi:10.1038/s44318-025-00470-9)
Supplement: Supplementary file 3 — Source data Fig. 1 [file 44318_2025_470_MOESM3_ESM.zip › Figure SD 1/1D/Fig 1D i-iii.xlsx]

## Sheet: Fig 1D i
Current Traces
Time [s]	NBCe1-B+Vector	+ESyt-1	+ESyt-2	+ESyt-3
2	0.263415	0.734602	2.29518	0.656128
4	0.279477	0.658308	2.42869	0.686646
6	0.215229	0.691005	2.14259	0.686646
8	0.118858	0.810896	2.25703	0.671387
10	0.118858	0.647409	1.89463	0.663757
12	0.0224866	0.810896	1.87556	0.694275
14	0.0385485	0.810896	1.74205	0.63324
16	0.0385485	0.712803	1.53224	0.587463
18	0.0546104	0.712803	1.4178	0.617981
20	-0.00963713	0.538417	1.30335	0.579834
22	0.00642475	0.647409	1.6276	0.62561
24	-0.0417609	0.592913	1.74205	0.671387
26	-0.00963713	0.669207	1.66575	0.587463
28	-0.0417609	0.582014	1.43687	0.534058
30	-0.00963713	0.88719	1.83741	0.610352
32	6.94516	3.42669	11.9654	0.595093
34	16.0683	7.67735	13.5295	0.656128
36	13.8036	9.13783	11.9273	0.686646
38	12.6953	8.89805	11.6221	0.732422
40	11.6995	8.41849	10.287	0.602722
42	10.9767	8.3749	9.79106	0.617981
44	10.1897	8.2659	9.29515	0.679016
46	9.61143	8.3204	9.00904	0.656128
48	9.20988	8.2877	8.98997	0.526428
50	8.92077	8.22231	8.81831	0.526428
52	8.59953	8.3095	8.68479	0.526428
54	8.51922	8.17871	8.66572	0.587463
56	8.29436	8.22231	8.49406	0.564575
58	8.21405	8.11332	8.43684	0.549316
60	8.0213	8.16781	8.09352	0.511169
62	7.941	8.18961	8.07444	0.495911
64	7.79644	8.04792	7.86463	0.50354
66	7.8125	8.06972	7.88371	0.564575
68	7.684	8.22231	7.84556	0.564575
70	7.57157	8.16781	7.57853	0.587463
72	7.6037	8.08062	7.55946	0.526428
74	7.55551	8.13511	7.76927	0.534058
76	7.53945	8.01522	7.42594	0.602722
78	7.4752	8.04792	7.42594	0.541687
80	7.34671	8.12422	7.25428	0.511169
82	7.41095	8.04792	7.29243	0.541687
84	7.37883	8.02612	7.12077	0.534058
86	7.33064	7.94983	7.40687	0.640869
88	7.31458	8.10242	7.34965	0.579834
90	7.2664	7.82994	6.83467	0.610352
92	5.70839	7.21959	3.45866	0.526428
94	4.72862	6.40215	1.22706	0.549316
96	1.59655	5.39943	0.864665	0.549316
98	-0.170256	4.71279	0.73115	0.511169
100	-0.571803	3.55748	0.750224	0.572205
102	-0.700298	3.03432	0.883738	0.549316
104	-0.636051	2.34767	1.07447	0.518799
106	-0.684236	1.87901	0.387828	0.564575
108	-0.748484	1.51934	0.635783	0.549316
110	-0.684236	1.22506	0.693003	0.549316
112	-0.668174	0.865391	0.464122	0.480652
114	-0.684236	0.778198	0.197093	0.518799
116	-0.684236	0.592913	0.29246	0.495911
118	-0.71636	0.658308	0.139872	0.549316
120	-0.732422	0.429426	0.23524	0.495911
122	-0.732422	0.37493	0.23524	0.50354
124	-0.668174	0.364031	0.197093	0.549316
126	-0.636051	0.167847	0.0826519	0.595093
128	-0.684236	0.00548392	0.101725	0.572205

## Sheet: Fig 1D ii
I/V Curve
mV	Control	ESyt1	ESyt2	Esyt3
-100	-0.88899	-1.0267	-1.73569	0.211716
-99.95	-0.88899	-1.01362	-1.83105	0.221252
-99.9	-0.86776	-1.05068	-1.78655	0.196457
-99.85	-0.87307	-1.06376	-1.78019	0.164032
-99.8	-0.88899	-1.04632	-1.72297	0.12207
-99.75	-0.87307	-0.994001	-1.67847	0.123978
-99.7	-0.86776	-0.976562	-1.68482	0.125885
-99.65	-0.8598	-0.976562	-1.72297	0.144958
-99.6	-0.83326	-1.00926	-1.77383	0.171661
-99.55	-0.85449	-1.01798	-1.71661	0.160217
-99.5	-0.86511	-1.00272	-1.66575	0.150681
-99.45	-0.86776	-0.970023	-1.6276	0.139236
-99.4	-0.86511	-0.967843	-1.67211	0.143051
-99.35	-0.83326	-0.980922	-1.73569	0.167847
-99.3	-0.85449	-0.996181	-1.72297	0.198364
-99.25	-0.84918	-0.987462	-1.7484	0.217438
-99.2	-0.84918	-0.939505	-1.76112	0.21553
-99.15	-0.84653	-0.900269	-1.81198	0.190735
-99.1	-0.83326	-0.87629	-1.78019	0.164032
-99.05	-0.87041	-0.832694	-1.78019	0.156403
-99	-0.84388	-0.847953	-1.81834	0.18692
-98.95	-0.83592	-0.854492	-1.79291	0.209808
-98.9	-0.86245	-0.867571	-1.78655	0.213623
-98.85	-0.84653	-0.900269	-1.76748	0.205994
-98.8	-0.85449	-0.954764	-1.78655	0.173569
-98.75	-0.8598	-0.972203	-1.76748	0.144958
-98.7	-0.80938	-0.948225	-1.72933	0.123978
-98.65	-0.79611	-0.943865	-1.77383	0.1297
-98.6	-0.81734	-0.972203	-1.79927	0.165939
-98.55	-0.83592	-1.00272	-1.81198	0.204086
-98.5	-0.87041	-0.998361	-1.83105	0.219345
-98.45	-0.85449	-0.989641	-1.87556	0.211716
-98.4	-0.84388	-0.994001	-1.85649	0.19455
-98.35	-0.84653	-0.996181	-1.87556	0.190735
-98.3	-0.82265	-0.998361	-1.84377	0.217438
-98.25	-0.81999	-1.05722	-1.78655	0.246048
-98.2	-0.84918	-1.14223	-1.78019	0.274658
-98.15	-0.87307	-1.16621	-1.7039	0.305176
-98.1	-0.87838	-1.13133	-1.69118	0.30899
-98.05	-0.87572	-1.12479	-1.71026	0.265121
-98	-0.83857	-1.10081	-1.73569	0.225067
-97.95	-0.83061	-1.10953	-1.7039	0.196457
-97.9	-0.84918	-1.12043	-1.67211	0.18692
-97.85	-0.85449	-1.14223	-1.69118	0.196457
-97.8	-0.85184	-1.17929	-1.67847	0.207901
-97.75	-0.85449	-1.2098	-1.74205	0.211716
-97.7	-0.86511	-1.19673	-1.73569	0.207901
-97.65	-0.84388	-1.16839	-1.78655	0.230789
-97.6	-0.86245	-1.13351	-1.78019	0.219345
-97.55	-0.85715	-1.10735	-1.81198	0.21553
-97.5	-0.82265	-1.08773	-1.81198	0.200272
-97.45	-0.83592	-1.0703	-1.8692	0.211716
-97.4	-0.85184	-1.08119	-1.92642	0.225067
-97.35	-0.86245	-1.08773	-1.8692	0.232697
-97.3	-0.86776	-1.05068	-1.86284	0.22316
-97.25	-0.86511	-1.0594	-1.83741	0.200272
-97.2	-0.84653	-1.07683	-1.83741	0.179291
-97.15	-0.84918	-1.11389	-1.87556	0.15831
-97.1	-0.87572	-1.08991	-1.91371	0.177383
-97.05	-0.88368	-1.07901	-2.02179	0.209808
-97	-0.89164	-1.08555	-2.09808	0.240326
-96.95	-0.86776	-1.07901	-2.13623	0.261307
-96.9	-0.87572	-1.05286	-2.07901	0.270844
-96.85	-0.84388	-1.04196	-2.05358	0.272751
-96.8	-0.87572	-1.04632	-2.04722	0.276566
-96.75	-0.84388	-1.07465	-2.07265	0.28038
-96.7	-0.83857	-1.05722	-2.09808	0.270844
-96.65	-0.83061	-1.06158	-2.07901	0.247955
-96.6	-0.85184	-1.07247	-2.11716	0.228882
-96.55	-0.84918	-1.0376	-2.12351	0.177383
-96.5	-0.82796	-1.0049	-2.14259	0.154495
-96.45	-0.84653	-0.970023	-2.1108	0.164032
-96.4	-0.83061	-0.893729	-2.06629	0.18692
-96.35	-0.83061	-0.852312	-2.03451	0.202179
-96.3	-0.79876	-0.834874	-1.97728	0.213623
-96.25	-0.79876	-0.854492	-2.01543	0.204086
-96.2	-0.79346	-0.893729	-2.04722	0.196457
-96.15	-0.7908	-0.893729	-2.07901	0.207901
-96.1	-0.78815	-0.900269	-2.05994	0.209808
-96.05	-0.81469	-0.895909	-2.05358	0.242233
-96	-0.84122	-0.900269	-2.07901	0.270844
-95.95	-0.84918	-0.911168	-2.07265	0.270844
-95.9	-0.83061	-0.928606	-2.12987	0.253677
-95.85	-0.81469	-0.946045	-2.09173	0.240326
-95.8	-0.81999	-0.906808	-2.1108	0.240326
-95.75	-0.82265	-0.908988	-2.04086	0.232697
-95.7	-0.79611	-0.898089	-2.02815	0.230789
-95.65	-0.79346	-0.891549	-2.02179	0.226974
-95.6	-0.7855	-0.88283	-1.97093	0.207901
-95.55	-0.80938	-0.867571	-1.97093	0.207901
-95.5	-0.81734	-0.902448	-1.92642	0.238419
-95.45	-0.80938	-0.915527	-1.95185	0.242233
-95.4	-0.80673	-0.956944	-1.87556	0.270844
-95.35	-0.82265	-0.961304	-1.79927	0.257492
-95.3	-0.81203	-0.928606	-1.78019	0.255585
-95.25	-0.79876	-0.926427	-1.76112	0.249863
-95.2	-0.79346	-0.926427	-1.83105	0.246048
-95.15	-0.80673	-0.915527	-1.81198	0.259399
-95.1	-0.83061	-0.861032	-1.79291	0.270844
-95.05	-0.83326	-0.778198	-1.76748	0.268936
-95	-0.83061	-0.719343	-1.77383	0.268936
-94.95	-0.8253	-0.701904	-1.76112	0.276566
-94.9	-0.81734	-0.684466	-1.71661	0.267029
-94.85	-0.82265	-0.708444	-1.67847	0.263214
-94.8	-0.81999	-0.741141	-1.67847	0.255585
-94.75	-0.8253	-0.76076	-1.7039	0.221252
-94.7	-0.79346	-0.730242	-1.64668	0.196457
-94.65	-0.7855	-0.721523	-1.65304	0.18692
-94.6	-0.78815	-0.706264	-1.65304	0.175476
-94.55	-0.78284	-0.734602	-1.64032	0.177383
-94.5	-0.8253	-0.804356	-1.63396	0.196457
-94.45	-0.81469	-0.852312	-1.64032	0.200272
-94.4	-0.80673	-0.863212	-1.64668	0.200272
-94.35	-0.80938	-0.850132	-1.62125	0.18692
-94.3	-0.8253	-0.854492	-1.60853	0.204086
-94.25	-0.81469	-0.88283	-1.63396	0.225067
-94.2	-0.81999	-0.963484	-1.57038	0.228882
-94.15	-0.78019	-1.05504	-1.57038	0.225067
-94.1	-0.75896	-1.05722	-1.48137	0.221252
-94.05	-0.77223	-0.987462	-1.42415	0.204086
-94	-0.751	-0.928606	-1.36693	0.196457
-93.95	-0.76427	-0.904628	-1.39872	0.198364
-93.9	-0.78019	-0.906808	-1.43051	0.183105
-93.85	-0.7855	-0.900269	-1.46866	0.175476
-93.8	-0.80407	-0.891549	-1.56403	0.18692
-93.75	-0.77488	-0.895909	-1.54495	0.198364
-93.7	-0.75896	-0.889369	-1.53859	0.209808
-93.65	-0.76161	-0.930786	-1.56403	0.226974
-93.6	-0.78019	-0.952584	-1.57038	0.255585
-93.55	-0.76427	-0.994001	-1.54495	0.242233
-93.5	-0.75896	-1.0267	-1.46866	0.204086
-93.45	-0.751	-1.0594	-1.4623	0.175476
-93.4	-0.75365	-1.0485	-1.44958	0.171661
-93.35	-0.72977	-1.09209	-1.46866	0.173569
-93.3	-0.74038	-1.14877	-1.4623	0.198364
-93.25	-0.75365	-1.19019	-1.50045	0.226974
-93.2	-0.74834	-1.2207	-1.51952	0.244141
-93.15	-0.74834	-1.25122	-1.48137	0.244141
-93.1	-0.73508	-1.27302	-1.48773	0.230789
-93.05	-0.71385	-1.24468	-1.4623	0.204086
-93	-0.70323	-1.18801	-1.51316	0.192642
-92.95	-0.73508	-1.15095	-1.42415	0.177383
-92.9	-0.74304	-1.10299	-1.41144	0.162125
-92.85	-0.74304	-1.03978	-1.36058	0.15831
-92.8	-0.74304	-0.994001	-1.32879	0.175476
-92.75	-0.73773	-0.996181	-1.297	0.192642
-92.7	-0.74304	-1.03978	-1.28428	0.205994
-92.65	-0.71119	-1.09427	-1.30971	0.228882
-92.6	-0.71915	-1.10517	-1.22706	0.244141
-92.55	-0.7165	-1.09209	-1.21435	0.272751
-92.5	-0.71915	-1.07901	-1.11898	0.261307
-92.45	-0.7165	-1.06158	-1.10626	0.268936
-92.4	-0.73508	-1.06158	-1.06176	0.253677
-92.35	-0.76692	-1.03106	-1.12534	0.234604
-92.3	-0.75896	-0.954764	-1.18891	0.230789
-92.25	-0.73773	-0.922067	-1.20799	0.217438
-92.2	-0.7165	-0.863212	-1.26521	0.192642
-92.15	-0.72977	-0.826154	-1.26521	0.173569
-92.1	-0.74304	-0.832694	-1.36693	0.165939
-92.05	-0.7165	-0.830514	-1.38601	0.169754
-92	-0.74569	-0.821795	-1.39236	0.177383
-91.95	-0.73508	-0.828334	-1.34786	0.179291
-91.9	-0.74304	-0.813075	-1.30336	0.183105
-91.85	-0.72446	-0.843593	-1.25249	0.196457
-91.8	-0.71119	-0.854492	-1.2207	0.200272
-91.75	-0.69262	-0.843593	-1.20799	0.211716
-91.7	-0.70854	-0.889369	-1.19527	0.246048
-91.65	-0.70854	-0.943865	-1.2207	0.270844
-91.6	-0.70323	-0.974383	-1.21435	0.255585
-91.55	-0.71119	-0.930786	-1.21435	0.232697
-91.5	-0.73242	-0.863212	-1.2207	0.226974
-91.45	-0.75896	-0.791277	-1.20799	0.211716
-91.4	-0.75365	-0.719343	-1.1762	0.209808
-91.35	-0.751	-0.651768	-1.12534	0.211716
-91.3	-0.72977	-0.62561	-1.11262	0.21553
-91.25	-0.70854	-0.675746	-1.11898	0.219345
-91.2	-0.71119	-0.664847	-1.1762	0.209808
-91.15	-0.68731	-0.647409	-1.22706	0.200272
-91.1	-0.69262	-0.677926	-1.20799	0.183105
-91.05	-0.72977	-0.680106	-1.21435	0.196457
-91	-0.7165	-0.664847	-1.2207	0.192642
-90.95	-0.69792	-0.62997	-1.19527	0.200272
-90.9	-0.682	-0.63215	-1.2207	0.198364
-90.85	-0.68996	-0.62561	-1.23978	0.192642
-90.8	-0.68466	-0.62779	-1.23978	0.188828
-90.75	-0.65812	-0.667027	-1.18891	0.167847
-90.7	-0.67139	-0.704084	-1.26521	0.177383
-90.65	-0.67935	-0.723703	-1.27157	0.177383
-90.6	-0.68466	-0.762939	-1.28428	0.18692
-90.55	-0.65546	-0.771659	-1.30971	0.175476
-90.5	-0.66873	-0.767299	-1.34786	0.200272
-90.45	-0.69262	-0.743321	-1.3415	0.204086
-90.4	-0.66873	-0.675746	-1.40508	0.205994
-90.35	-0.68731	-0.638689	-1.41144	0.211716
-90.3	-0.67935	-0.660488	-1.37965	0.21553
-90.25	-0.66077	-0.667027	-1.36693	0.22316
-90.2	-0.66608	-0.656128	-1.35422	0.236511
-90.15	-0.64485	-0.638689	-1.38601	0.242233
-90.1	-0.6422	-0.651768	-1.39872	0.247955
-90.05	-0.67669	-0.645229	-1.35422	0.228882
-90	-0.69527	-0.647409	-1.41144	0.230789
-89.95	-0.70058	-0.662667	-1.38601	0.198364
-89.9	-0.68731	-0.647409	-1.45594	0.200272
-89.85	-0.70058	-0.616891	-1.4178	0.196457
-89.8	-0.71385	-0.660488	-1.35422	0.221252
-89.75	-0.72181	-0.701904	-1.34786	0.244141
-89.7	-0.71119	-0.745501	-1.21435	0.247955
-89.65	-0.70323	-0.743321	-1.1762	0.261307
-89.6	-0.71915	-0.76076	-1.11262	0.270844
-89.55	-0.73242	-0.780378	-1.11898	0.295639
-89.5	-0.72711	-0.786918	-1.04268	0.303268
-89.45	-0.68996	-0.725882	-1.0999	0.30899
-89.4	-0.682	-0.653948	-1.12534	0.307083
-89.35	-0.69262	-0.640869	-1.09355	0.314713
-89.3	-0.69527	-0.621251	-1.14441	0.28801
-89.25	-0.68466	-0.649588	-1.10626	0.242233
-89.2	-0.67935	-0.656128	-1.11262	0.225067
-89.15	-0.71119	-0.691005	-1.0554	0.209808
-89.1	-0.67139	-0.667027	-1.02361	0.21553
-89.05	-0.67139	-0.697545	-1.01089	0.225067
-89	-0.65016	-0.682286	-1.01725	0.238419
-88.95	-0.66077	-0.612531	-1.06812	0.22316
-88.9	-0.66077	-0.553676	-1.07447	0.217438
-88.85	-0.63423	-0.520979	-1.11898	0.209808
-88.8	-0.63423	-0.564575	-1.09355	0.232697
-88.75	-0.65812	-0.62779	-1.10626	0.247955
-88.7	-0.66077	-0.669207	-1.04904	0.25177
-88.65	-0.66873	-0.658308	-0.979106	0.238419
-88.6	-0.63158	-0.660488	-0.947316	0.238419
-88.55	-0.62097	-0.660488	-0.921885	0.228882
-88.5	-0.62362	-0.62779	-0.928243	0.236511
-88.45	-0.65546	-0.586373	-0.947316	0.247955
-88.4	-0.67404	-0.529698	-0.96639	0.267029
-88.35	-0.66343	-0.547137	-0.979106	0.268936
-88.3	-0.65016	-0.575474	-0.972748	0.282288
-88.25	-0.63423	-0.610352	-1.06812	0.272751
-88.2	-0.62893	-0.610352	-1.01089	0.253677
-88.15	-0.59178	-0.558036	-0.979106	0.246048
-88.1	-0.59974	-0.534058	-0.985463	0.255585
-88.05	-0.59443	-0.553676	-1.03633	0.25177
-88	-0.59178	-0.582014	-1.00454	0.244141
-87.95	-0.60504	-0.640869	-0.991821	0.240326
-87.9	-0.61035	-0.688825	-1.01725	0.263214
-87.85	-0.62362	-0.75422	-1.01725	0.284195
-87.8	-0.62097	-0.75204	-1.11898	0.278473
-87.75	-0.63423	-0.75858	-1.13805	0.289917
-87.7	-0.61035	-0.743321	-1.15077	0.291824
-87.65	-0.58912	-0.745501	-1.08083	0.272751
-87.6	-0.57851	-0.776018	-1.04268	0.261307
-87.55	-0.58647	-0.802176	-1.06812	0.257492
-87.5	-0.60504	-0.841413	-1.04904	0.253677
-87.45	-0.61301	-0.834874	-1.13169	0.247955
-87.4	-0.6077	-0.810896	-1.06176	0.236511
-87.35	-0.61301	-0.808716	-1.06176	0.217438
-87.3	-0.58116	-0.804356	-0.991821	0.21553
-87.25	-0.57585	-0.797817	-0.96639	0.22316
-87.2	-0.55197	-0.795637	-1.01089	0.240326
-87.15	-0.55993	-0.795637	-1.06176	0.265121
-87.1	-0.53074	-0.804356	-1.08719	0.272751
-87.05	-0.5387	-0.806536	-1.08083	0.270844
-87	-0.54666	-0.828334	-1.06812	0.261307
-86.95	-0.54666	-0.830514	-1.01725	0.25177
-86.9	-0.56789	-0.841413	-1.04268	0.242233
-86.85	-0.55197	-0.828334	-1.04268	0.219345
-86.8	-0.54932	-0.804356	-1.03633	0.198364
-86.75	-0.57851	-0.802176	-1.04904	0.205994
-86.7	-0.59178	-0.810896	-1.01089	0.221252
-86.65	-0.59708	-0.791277	-0.991821	0.267029
-86.6	-0.6077	-0.795637	-0.909169	0.28038
-86.55	-0.58912	-0.797817	-0.909169	0.295639
-86.5	-0.59974	-0.802176	-0.890096	0.270844
-86.45	-0.58381	-0.767299	-0.902812	0.270844
-86.4	-0.58381	-0.773839	-0.921885	0.242233
-86.35	-0.59974	-0.804356	-0.921885	0.247955
-86.3	-0.58381	-0.808716	-0.902812	0.240326
-86.25	-0.57055	-0.834874	-0.902812	0.225067
-86.2	-0.5732	-0.869751	-0.953674	0.228882
-86.15	-0.58912	-0.906808	-0.96639	0.238419
-86.1	-0.61301	-0.904628	-0.909169	0.25177
-86.05	-0.58116	-0.893729	-0.851949	0.253677
-86	-0.56524	-0.852312	-0.832875	0.255585
-85.95	-0.56524	-0.773839	-0.864665	0.253677
-85.9	-0.56789	-0.771659	-0.858307	0.232697
-85.85	-0.58647	-0.786918	-0.896454	0.202179
-85.8	-0.55462	-0.786918	-0.96639	0.188828
-85.75	-0.57055	-0.769479	-0.960032	0.19455
-85.7	-0.56789	-0.75422	-0.972748	0.213623
-85.65	-0.5732	-0.780378	-0.979106	0.230789
-85.6	-0.58912	-0.806536	-1.04904	0.249863
-85.55	-0.56258	-0.808716	-1.02997	0.268936
-85.5	-0.54932	-0.789097	-1.01725	0.253677
-85.45	-0.53605	-0.799996	-0.96639	0.232697
-85.4	-0.54932	-0.784738	-0.991821	0.234604
-85.35	-0.54136	-0.767299	-1.06176	0.236511
-85.3	-0.54401	-0.708444	-1.0999	0.236511
-85.25	-0.53339	-0.675746	-1.11898	0.238419
-85.2	-0.50155	-0.645229	-1.10626	0.219345
-85.15	-0.5042	-0.610352	-1.06176	0.196457
-85.1	-0.50686	-0.568935	-1.01089	0.204086
-85.05	-0.48563	-0.529698	-0.972748	0.21553
-85	-0.48297	-0.529698	-0.998179	0.207901
-84.95	-0.46705	-0.527518	-1.02361	0.226974
-84.9	-0.46705	-0.564575	-1.08083	0.230789
-84.85	-0.46705	-0.579834	-1.0999	0.226974
-84.8	-0.45644	-0.566755	-1.10626	0.226974
-84.75	-0.44848	-0.562395	-1.07447	0.228882
-84.7	-0.46705	-0.514439	-1.11898	0.234604
-84.65	-0.49093	-0.497001	-1.10626	0.226974
-84.6	-0.52013	-0.442505	-1.12534	0.234604
-84.55	-0.53339	-0.435965	-1.13805	0.236511
-84.5	-0.53605	-0.422886	-1.08719	0.202179
-84.45	-0.52278	-0.449044	-1.16348	0.188828
-84.4	-0.53074	-0.459944	-1.16984	0.169754
-84.35	-0.5042	-0.431606	-1.25249	0.177383
-84.3	-0.46971	-0.420707	-1.21435	0.175476
-84.25	-0.44051	-0.396728	-1.20163	0.188828
-84.2	-0.44848	-0.392369	-1.25885	0.200272
-84.15	-0.48032	-0.414167	-1.30336	0.211716
-84.1	-0.45644	-0.407628	-1.29064	0.213623
-84.05	-0.48032	-0.425066	-1.21435	0.209808
-84	-0.47236	-0.444685	-1.18891	0.240326
-83.95	-0.48297	-0.490461	-1.11262	0.236511
-83.9	-0.49624	-0.540597	-1.0999	0.211716
-83.85	-0.47767	-0.588553	-1.09355	0.205994
-83.8	-0.48297	-0.605992	-1.09355	0.183105
-83.75	-0.47767	-0.579834	-1.0999	0.192642
-83.7	-0.47236	-0.588553	-1.04268	0.21553
-83.65	-0.49093	-0.564575	-1.04268	0.200272
-83.6	-0.47501	-0.551496	-1.01089	0.181198
-83.55	-0.49624	-0.551496	-0.96639	0.162125
-83.5	-0.49359	-0.542777	-0.991821	0.162125
-83.45	-0.4989	-0.529698	-0.96639	0.171661
-83.4	-0.5042	-0.529698	-1.01089	0.230789
-83.35	-0.48828	-0.529698	-1.00454	0.270844
-83.3	-0.49359	-0.551496	-1.04268	0.268936
-83.25	-0.50951	-0.564575	-1.01089	0.259399
-83.2	-0.48563	-0.571115	-0.998179	0.230789
-83.15	-0.48828	-0.549316	-1.02997	0.200272
-83.1	-0.48563	-0.50354	-1.00454	0.192642
-83.05	-0.48563	-0.475202	-1.03633	0.192642
-83	-0.48828	-0.442505	-1.01725	0.204086
-82.95	-0.43255	-0.453404	-1.0554	0.228882
-82.9	-0.4299	-0.455584	-0.991821	0.247955
-82.85	-0.43255	-0.486101	-0.972748	0.257492
-82.8	-0.44317	-0.542777	-0.979106	0.246048
-82.75	-0.47236	-0.562395	-0.947316	0.213623
-82.7	-0.47767	-0.571115	-0.960032	0.213623
-82.65	-0.51216	-0.582014	-0.928243	0.22316
-82.6	-0.47501	-0.575474	-1.01725	0.232697
-82.55	-0.42725	-0.579834	-1.03633	0.22316
-82.5	-0.42194	-0.586373	-0.972748	0.228882
-82.45	-0.43786	-0.582014	-0.953674	0.198364
-82.4	-0.44582	-0.584194	-0.940959	0.188828
-82.35	-0.44051	-0.558036	-0.991821	0.190735
-82.3	-0.42725	-0.490461	-0.991821	0.207901
-82.25	-0.45909	-0.438145	-1.01089	0.192642
-82.2	-0.44317	-0.418527	-0.985463	0.18692
-82.15	-0.41398	-0.396728	-0.960032	0.209808
-82.1	-0.43521	-0.388009	-0.928243	0.217438
-82.05	-0.4299	-0.37929	-0.896454	0.226974
-82	-0.41663	-0.37493	-0.928243	0.238419
-81.95	-0.44582	-0.37711	-0.902812	0.230789
-81.9	-0.42194	-0.390189	-0.871023	0.217438
-81.85	-0.44582	-0.453404	-0.807444	0.209808
-81.8	-0.46174	-0.468663	-0.826518	0.202179
-81.75	-0.4299	-0.477382	-0.858307	0.209808
-81.7	-0.42194	-0.457764	-0.858307	0.219345
-81.65	-0.40602	-0.429426	-0.845591	0.221252
-81.6	-0.40602	-0.427246	-0.851949	0.226974
-81.55	-0.39275	-0.427246	-0.902812	0.232697
-81.5	-0.41928	-0.407628	-0.826518	0.255585
-81.45	-0.43786	-0.390189	-0.839233	0.263214
-81.4	-0.4644	-0.366211	-0.762939	0.282288
-81.35	-0.44317	-0.355312	-0.756582	0.284195
-81.3	-0.44582	-0.359671	-0.788371	0.295639
-81.25	-0.43786	-0.38147	-0.794728	0.28038
-81.2	-0.40602	-0.364031	-0.871023	0.257492
-81.15	-0.41398	-0.357492	-0.87738	0.246048
-81.1	-0.4299	-0.361851	-0.845591	0.244141
-81.05	-0.44582	-0.357492	-0.782013	0.232697
-81	-0.44051	-0.366211	-0.769297	0.221252
-80.95	-0.4299	-0.344413	-0.794728	0.205994
-80.9	-0.40071	-0.361851	-0.801086	0.238419
-80.85	-0.36621	-0.401088	-0.794728	0.253677
-80.8	-0.32375	-0.453404	-0.775655	0.267029
-80.75	-0.35825	-0.475202	-0.782013	0.28801
-80.7	-0.36621	-0.464303	-0.756582	0.28038
-80.65	-0.37683	-0.429426	-0.832875	0.255585
-80.6	-0.38479	-0.433786	-0.902812	0.247955
-80.55	-0.39806	-0.431606	-0.96639	0.263214
-80.5	-0.41663	-0.403268	-0.947316	0.284195
-80.45	-0.39806	-0.420707	-0.864665	0.297546
-80.4	-0.39009	-0.420707	-0.890096	0.322342
-80.35	-0.41132	-0.401088	-0.864665	0.335693
-80.3	-0.4299	-0.405448	-0.871023	0.358582
-80.25	-0.41132	-0.359671	-0.883738	0.349045
-80.2	-0.41928	-0.311715	-0.947316	0.339508
-80.15	-0.40071	-0.298636	-1.08083	0.335693
-80.1	-0.37948	-0.309535	-1.11898	0.307083
-80.05	-0.37948	-0.344413	-1.15712	0.295639
-80	-0.34498	-0.396728	-1.15712	0.261307
-79.95	-0.32906	-0.429426	-1.16984	0.230789
-79.9	-0.3609	-0.420707	-1.12534	0.213623
-79.85	-0.36886	-0.405448	-1.00454	0.198364
-79.8	-0.37417	-0.37711	-0.953674	0.219345
-79.75	-0.34764	-0.388009	-0.960032	0.244141
-79.7	-0.34764	-0.435965	-1.02997	0.278473
-79.65	-0.37948	-0.49918	-0.985463	0.28038
-79.6	-0.3609	-0.549316	-0.953674	0.284195
-79.55	-0.38213	-0.523158	-0.928243	0.289917
-79.5	-0.37417	-0.459944	-0.896454	0.286102
-79.45	-0.35294	-0.401088	-0.864665	0.301361
-79.4	-0.34233	-0.326974	-0.82016	0.312805
-79.35	-0.35029	-0.287737	-0.82016	0.297546
-79.3	-0.34764	-0.305176	-0.813802	0.28038
-79.25	-0.3556	-0.361851	-0.82016	0.297546
-79.2	-0.35825	-0.442505	-0.82016	0.333786
-79.15	-0.35825	-0.462123	-0.883738	0.331879
-79.1	-0.3556	-0.455584	-0.902812	0.310898
-79.05	-0.35029	-0.438145	-0.851949	0.268936
-79	-0.33967	-0.407628	-0.883738	0.257492
-78.95	-0.34233	-0.38147	-0.832875	0.244141
-78.9	-0.3609	-0.350952	-0.839233	0.255585
-78.85	-0.38744	-0.333514	-0.782013	0.244141
-78.8	-0.37683	-0.313895	-0.788371	0.25177
-78.75	-0.35825	-0.329154	-0.769297	0.261307
-78.7	-0.32641	-0.344413	-0.693003	0.270844
-78.65	-0.30518	-0.326974	-0.603994	0.267029
-78.6	-0.27864	-0.326974	-0.559489	0.268936
-78.55	-0.27864	-0.305176	-0.58492	0.278473
-78.5	-0.27864	-0.307356	-0.5277	0.261307
-78.45	-0.28395	-0.318255	-0.5277	0.259399
-78.4	-0.28925	-0.344413	-0.559489	0.25177
-78.35	-0.29191	-0.409807	-0.623067	0.276566
-78.3	-0.27333	-0.431606	-0.699361	0.305176
-78.25	-0.29987	-0.418527	-0.642141	0.324249
-78.2	-0.29721	-0.385829	-0.654856	0.352859
-78.15	-0.31844	-0.37275	-0.591278	0.331879
-78.1	-0.30252	-0.418527	-0.597636	0.320435
-78.05	-0.31579	-0.416347	-0.5277	0.303268
-78	-0.30783	-0.398908	-0.483195	0.270844
-77.95	-0.29456	-0.346593	-0.572205	0.259399
-77.9	-0.29191	-0.329154	-0.629425	0.261307
-77.85	-0.29191	-0.348772	-0.705719	0.259399
-77.8	-0.26537	-0.348772	-0.693003	0.28038
-77.75	-0.27864	-0.337873	-0.718435	0.28801
-77.7	-0.30783	-0.333514	-0.686646	0.293732
-77.65	-0.28395	-0.298636	-0.667572	0.301361
-77.6	-0.28925	-0.302996	-0.610352	0.257492
-77.55	-0.27068	-0.331334	-0.572205	0.259399
-77.5	-0.28129	-0.331334	-0.58492	0.263214
-77.45	-0.28925	-0.316075	-0.534058	0.274658
-77.4	-0.29456	-0.281198	-0.572205	0.282288
-77.35	-0.31048	-0.289917	-0.597636	0.274658
-77.3	-0.31844	-0.316075	-0.597636	0.276566
-77.25	-0.32641	-0.305176	-0.67393	0.286102
-77.2	-0.32906	-0.281198	-0.67393	0.305176
-77.15	-0.31579	-0.25722	-0.648498	0.31662
-77.1	-0.28129	-0.263759	-0.540416	0.307083
-77.05	-0.29456	-0.305176	-0.559489	0.299454
-77	-0.31579	-0.311715	-0.629425	0.295639
-76.95	-0.34498	-0.311715	-0.680288	0.295639
-76.9	-0.35294	-0.298636	-0.699361	0.289917
-76.85	-0.33437	-0.276838	-0.712077	0.293732
-76.8	-0.32906	-0.231062	-0.73115	0.28038
-76.75	-0.28129	-0.204904	-0.762939	0.284195
-76.7	-0.29721	-0.176566	-0.782013	0.255585
-76.65	-0.29456	-0.167847	-0.73115	0.232697
-76.6	-0.28395	-0.194005	-0.73115	0.230789
-76.55	-0.26272	-0.187465	-0.724792	0.242233
-76.5	-0.23353	-0.165667	-0.737508	0.261307
-76.45	-0.23353	-0.159127	-0.788371	0.249863
-76.4	-0.24679	-0.207084	-0.73115	0.249863
-76.35	-0.25476	-0.222342	-0.724792	0.263214
-76.3	-0.24945	-0.222342	-0.648498	0.25177
-76.25	-0.28395	-0.178746	-0.642141	0.238419
-76.2	-0.27599	-0.139509	-0.648498	0.228882
-76.15	-0.25476	-0.0937326	-0.680288	0.221252
-76.1	-0.25476	-0.0959124	-0.73115	0.21553
-76.05	-0.26802	-0.137329	-0.73115	0.204086
-76	-0.28129	-0.163487	-0.769297	0.221252
-75.95	-0.26537	-0.148228	-0.775655	0.242233
-75.9	-0.27599	-0.137329	-0.762939	0.268936
-75.85	-0.31048	-0.170026	-0.769297	0.272751
-75.8	-0.31844	-0.148228	-0.769297	0.261307
-75.75	-0.33171	-0.115531	-0.743866	0.225067
-75.7	-0.33702	-0.0893729	-0.699361	0.200272
-75.65	-0.31579	-0.0523158	-0.699361	0.204086
-75.6	-0.31314	-0.0828334	-0.654856	0.202179
-75.55	-0.31844	-0.13079	-0.693003	0.198364
-75.5	-0.31048	-0.150408	-0.661214	0.204086
-75.45	-0.32375	-0.163487	-0.693003	0.236511
-75.4	-0.32906	-0.12643	-0.718435	0.257492
-75.35	-0.30252	-0.135149	-0.73115	0.263214
-75.3	-0.28395	-0.132969	-0.73115	0.25177
-75.25	-0.27068	-0.132969	-0.73115	0.217438
-75.2	-0.26802	-0.137329	-0.705719	0.240326
-75.15	-0.29456	-0.141689	-0.67393	0.261307
-75.1	-0.28395	-0.12861	-0.661214	0.263214
-75.05	-0.26006	-0.117711	-0.699361	0.253677
-75	-0.25476	-0.115531	-0.67393	0.234604
-74.95	-0.23618	-0.150408	-0.705719	0.217438
-74.9	-0.23618	-0.189645	-0.661214	0.202179
-74.85	-0.2521	-0.224522	-0.712077	0.226974
-74.8	-0.25741	-0.215803	-0.718435	0.217438
-74.75	-0.23353	-0.202724	-0.699361	0.244141
-74.7	-0.22291	-0.176566	-0.654856	0.234604
-74.65	-0.23087	-0.163487	-0.623067	0.236511
-74.6	-0.23618	-0.163487	-0.686646	0.261307
-74.55	-0.24414	-0.143869	-0.743866	0.274658
-74.5	-0.2176	-0.165667	-0.839233	0.274658
-74.45	-0.18311	-0.12861	-0.858307	0.259399
-74.4	-0.18576	-0.0959124	-0.82016	0.240326
-74.35	-0.18311	-0.0937326	-0.737508	0.238419
-74.3	-0.19107	-0.12207	-0.642141	0.253677
-74.25	-0.19107	-0.135149	-0.591278	0.259399
-74.2	-0.22556	-0.11989	-0.559489	0.247955
-74.15	-0.24679	-0.104632	-0.680288	0.238419
-74.1	-0.25741	-0.0959124	-0.73115	0.213623
-74.05	-0.23618	-0.0937326	-0.775655	0.217438
-74	-0.23087	-0.0915527	-0.813802	0.217438
-73.95	-0.21495	-0.0915527	-0.82016	0.21553
-73.9	-0.2123	-0.12207	-0.890096	0.21553
-73.85	-0.21495	-0.0937326	-0.890096	0.22316
-73.8	-0.21495	-0.0610352	-0.96639	0.246048
-73.75	-0.23353	-0.0457764	-0.921885	0.249863
-73.7	-0.20434	-0.0370571	-0.915527	0.253677
-73.65	-0.20168	-0.0544957	-0.864665	0.261307
-73.6	-0.20699	-0.0239781	-0.807444	0.242233
-73.55	-0.22026	-0.013079	-0.788371	0.226974
-73.5	-0.20434	-0.0261579	-0.737508	0.228882
-73.45	-0.20168	-0.0348772	-0.762939	0.253677
-73.4	-0.20168	-0.0457764	-0.769297	0.282288
-73.35	-0.20168	-0.0414167	-0.782013	0.318527
-73.3	-0.17514	-0.0348772	-0.794728	0.329971
-73.25	-0.18045	-0.0108991	-0.807444	0.337601
-73.2	-0.16453	0.00653948	-0.769297	0.320435
-73.15	-0.17249	-0.0217983	-0.737508	0.293732
-73.1	-0.16984	-0.0784738	-0.693003	0.28038
-73.05	-0.16188	-0.0828334	-0.642141	0.28038
-73	-0.17249	-0.063215	-0.667572	0.272751
-72.95	-0.14861	-0.0305176	-0.686646	0.265121
-72.9	-0.15391	-0.0174386	-0.661214	0.263214
-72.85	-0.14065	-0.0457764	-0.693003	0.274658
-72.8	-0.15657	-0.0675746	-0.699361	0.297546
-72.75	-0.1778	-0.0806536	-0.756582	0.30899
-72.7	-0.16718	-0.0414167	-0.737508	0.331879
-72.65	-0.18045	0.0152588	-0.724792	0.341415
-72.6	-0.19372	0.0217983	-0.737508	0.343323
-72.55	-0.20699	0.0305176	-0.724792	0.333786
-72.5	-0.20168	0.0261579	-0.693003	0.322342
-72.45	-0.18576	0.0435965	-0.635783	0.314713
-72.4	-0.15922	0.050136	-0.642141	0.312805
-72.35	-0.15657	0.013079	-0.578562	0.299454
-72.3	-0.14595	-0.0043597	-0.521342	0.299454
-72.25	-0.15126	-0.0283378	-0.451406	0.276566
-72.2	-0.15922	-0.0392369	-0.470479	0.265121
-72.15	-0.19637	-0.0544957	-0.508626	0.289917
-72.1	-0.15126	-0.0523158	-0.470479	0.30899
-72.05	-0.14595	-0.0239781	-0.495911	0.291824
-72	-0.15126	0.00435965	-0.5277	0.284195
-71.95	-0.16984	0.0326974	-0.610352	0.270844
-71.9	-0.16718	0.0196184	-0.591278	0.284195
-71.85	-0.16188	0	-0.591278	0.28038
-71.8	-0.19372	-0.0326974	-0.553131	0.282288
-71.75	-0.19107	-0.0784738	-0.521342	0.265121
-71.7	-0.19372	-0.0980922	-0.502269	0.270844
-71.65	-0.16188	-0.12425	-0.5277	0.28038
-71.6	-0.13534	-0.117711	-0.597636	0.30899
-71.55	-0.14861	-0.11989	-0.553131	0.324249
-71.5	-0.1433	-0.132969	-0.559489	0.328064
-71.45	-0.14861	-0.141689	-0.559489	0.305176
-71.4	-0.14861	-0.139509	-0.43869	0.278473
-71.35	-0.14065	-0.13079	-0.476837	0.282288
-71.3	-0.13003	-0.0784738	-0.451406	0.293732
-71.25	-0.11942	-0.0283378	-0.495911	0.301361
-71.2	-0.12738	-0.0523158	-0.489553	0.297546
-71.15	-0.12472	-0.0893729	-0.565847	0.268936
-71.1	-0.13269	-0.102452	-0.553131	0.276566
-71.05	-0.14065	-0.100272	-0.540416	0.274658
-71	-0.14065	-0.12861	-0.635783	0.261307
-70.95	-0.15126	-0.165667	-0.667572	0.289917
-70.9	-0.14595	-0.170026	-0.724792	0.322342
-70.85	-0.16718	-0.167847	-0.693003	0.331879
-70.8	-0.15657	-0.139509	-0.680288	0.328064
-70.75	-0.13799	-0.11989	-0.686646	0.312805
-70.7	-0.14595	-0.111171	-0.629425	0.301361
-70.65	-0.1433	-0.100272	-0.623067	0.291824
-70.6	-0.14595	-0.0937326	-0.603994	0.278473
-70.55	-0.12472	-0.0871931	-0.648498	0.286102
-70.5	-0.12738	-0.0980922	-0.642141	0.291824
-70.45	-0.11942	-0.108991	-0.67393	0.291824
-70.4	-0.11676	-0.100272	-0.686646	0.28801
-70.35	-0.08492	-0.100272	-0.724792	0.268936
-70.3	-0.05307	-0.100272	-0.712077	0.236511
-70.25	-0.05042	-0.0959124	-0.686646	0.236511
-70.2	-0.05573	-0.111171	-0.661214	0.246048
-70.15	-0.06369	-0.115531	-0.629425	0.230789
-70.1	-0.06104	-0.100272	-0.610352	0.249863
-70.05	-0.06634	-0.100272	-0.610352	0.28038
-70	-0.069	-0.0980922	-0.693003	0.299454
-69.95	-0.07165	-0.0828334	-0.686646	0.291824
-69.9	-0.06369	-0.0392369	-0.680288	0.301361
-69.85	-0.06369	-0.0043597	-0.67393	0.291824
-69.8	-0.069	-0.0392369	-0.642141	0.278473
-69.75	-0.06104	-0.063215	-0.61671	0.272751
-69.7	-0.03715	-0.0828334	-0.591278	0.28038
-69.65	-0.03715	-0.0697545	-0.502269	0.278473
-69.6	-0.02654	-0.0675746	-0.464122	0.293732
-69.55	-0.00531	-0.0523158	-0.445048	0.28801
-69.5	-0.0345	-0.0261579	-0.43869	0.286102
-69.45	-0.03184	-0.0457764	-0.419617	0.284195
-69.4	-0.05573	-0.0697545	-0.534058	0.28801
-69.35	-0.06634	-0.0653948	-0.565847	0.286102
-69.3	-0.06634	-0.0435965	-0.61671	0.282288
-69.25	-0.0345	-0.0762939	-0.635783	0.265121
-69.2	-0.05573	-0.0871931	-0.623067	0.257492
-69.15	-0.04777	-0.0893729	-0.597636	0.244141
-69.1	-0.05838	-0.050136	-0.58492	0.236511
-69.05	-0.05307	-0.0108991	-0.565847	0.225067
-69	-0.03981	0.0239781	-0.534058	0.230789
-68.95	-0.03715	0.063215	-0.521342	0.234604
-68.9	-0.02919	0.0893729	-0.534058	0.242233
-68.85	0.002654	0.111171	-0.476837	0.232697
-68.8	0.010615	0.0871931	-0.483195	0.232697
-68.75	0.026537	0.0828334	-0.483195	0.230789
-68.7	-0.00796	0.0806536	-0.514984	0.221252
-68.65	-0.01592	0.0697545	-0.476837	0.18692
-68.6	-0.02388	0.0828334	-0.495911	0.165939
-68.55	-0.05307	0.12643	-0.476837	0.167847
-68.5	-0.04777	0.12861	-0.406901	0.190735
-68.45	-0.03981	0.12643	-0.387828	0.211716
-68.4	-0.01327	0.113351	-0.419617	0.242233
-68.35	-0.01061	0.115531	-0.476837	0.278473
-68.3	0.010615	0.0828334	-0.489553	0.28801
-68.25	-0.02919	0.0675746	-0.508626	0.301361
-68.2	0	0.0566755	-0.476837	0.301361
-68.15	-0.02919	0.0850132	-0.508626	0.276566
-68.1	-0.03184	0.11989	-0.445048	0.25177
-68.05	-0.02654	0.159127	-0.476837	0.246048
-68	-0.03184	0.172206	-0.502269	0.261307
-67.95	0.013269	0.176566	-0.464122	0.276566
-67.9	0.005307	0.156948	-0.43869	0.305176
-67.85	0.018576	0.12425	-0.432332	0.286102
-67.8	0.015922	0.102452	-0.425975	0.253677
-67.75	0	0.0741141	-0.406901	0.25177
-67.7	-0.00796	0.0544957	-0.375112	0.234604
-67.65	-0.02919	0.0697545	-0.38147	0.230789
-67.6	-0.03981	0.0915527	-0.406901	0.225067
-67.55	-0.01592	0.156948	-0.43869	0.240326
-67.5	0.005307	0.196184	-0.387828	0.25177
-67.45	-0.00531	0.200544	-0.356038	0.274658
-67.4	0.013269	0.231062	-0.375112	0.28801
-67.35	0.013269	0.239781	-0.375112	0.291824
-67.3	0.013269	0.24632	-0.457764	0.268936
-67.25	0.015922	0.217983	-0.419617	0.261307
-67.2	-0.01061	0.191825	-0.419617	0.244141
-67.15	-0.00531	0.165667	-0.432332	0.228882
-67.1	-0.03184	0.165667	-0.451406	0.225067
-67.05	-0.00796	0.213623	-0.406901	0.228882
-67	-0.00796	0.261579	-0.368754	0.213623
-66.95	0.005307	0.25068	-0.336965	0.211716
-66.9	0.013269	0.224522	-0.23524	0.190735
-66.85	-0.01327	0.194005	-0.216166	0.196457
-66.8	-0.02388	0.154768	-0.222524	0.211716
-66.75	-0.01592	0.143869	-0.279744	0.247955
-66.7	0.007961	0.111171	-0.273387	0.272751
-66.65	0.02123	0.0937326	-0.279744	0.270844
-66.6	0.037152	0.111171	-0.279744	0.274658
-66.55	0.042459	0.154768	-0.336965	0.261307
-66.5	0.042459	0.220163	-0.394185	0.259399
-66.45	0.05042	0.224522	-0.305176	0.255585
-66.4	0.031844	0.196184	-0.330607	0.253677
-66.35	0.02123	0.198364	-0.273387	0.267029
-66.3	0.02123	0.239781	-0.286102	0.278473
-66.25	0.029191	0.287737	-0.324249	0.278473
-66.2	-0.02123	0.296456	-0.356038	0.286102
-66.15	-0.04777	0.270299	-0.387828	0.276566
-66.1	-0.03715	0.25286	-0.330607	0.257492
-66.05	-0.00265	0.213623	-0.336965	0.25177
-66	-0.00265	0.187465	-0.298818	0.25177
-65.95	0.013269	0.176566	-0.38147	0.28038
-65.9	0.02123	0.202724	-0.457764	0.297546
-65.85	0.045113	0.235421	-0.445048	0.293732
-65.8	0.053074	0.25504	-0.406901	0.301361
-65.75	0.066343	0.25068	-0.317891	0.303268
-65.7	0.087572	0.244141	-0.336965	0.30899
-65.65	0.108802	0.228882	-0.305176	0.293732
-65.6	0.095533	0.228882	-0.336965	0.284195
-65.55	0.053074	0.215803	-0.29246	0.286102
-65.5	0.047767	0.207084	-0.247955	0.299454
-65.45	0.039806	0.180926	-0.190735	0.289917
-65.4	0.055728	0.172206	-0.190735	0.286102
-65.35	0.063689	0.191825	-0.178019	0.305176
-65.3	0.034498	0.228882	-0.14623	0.320435
-65.25	0.042459	0.222342	-0.184377	0.310898
-65.2	0.055728	0.200544	-0.23524	0.276566
-65.15	0.039806	0.211443	-0.330607	0.253677
-65.1	0.026537	0.217983	-0.362396	0.244141
-65.05	0.007961	0.200544	-0.29246	0.236511
-65	0.037152	0.174386	-0.317891	0.238419
-64.95	0.05042	0.180926	-0.260671	0.247955
-64.9	0.068996	0.198364	-0.254313	0.272751
-64.85	0.087572	0.178746	-0.23524	0.282288
-64.8	0.108802	0.191825	-0.305176	0.267029
-64.75	0.103494	0.231062	-0.413259	0.274658
-64.7	0.100841	0.259399	-0.425975	0.28801
-64.65	0.07165	0.279018	-0.425975	0.286102
-64.6	0.066343	0.24632	-0.387828	0.249863
-64.55	0.082265	0.207084	-0.406901	0.25177
-64.5	0.079611	0.207084	-0.343323	0.259399
-64.45	0.079611	0.25068	-0.317891	0.274658
-64.4	0.066343	0.268119	-0.254313	0.293732
-64.35	0.082265	0.237601	-0.222524	0.295639
-64.3	0.114109	0.222342	-0.254313	0.289917
-64.25	0.111456	0.198364	-0.178019	0.282288
-64.2	0.108802	0.202724	-0.158946	0.270844
-64.15	0.106148	0.183105	-0.108083	0.261307
-64.1	0.106148	0.170027	-0.0953674	0.268936
-64.05	0.12207	0.159127	-0.0953674	0.289917
-64	0.114109	0.200544	-0.14623	0.305176
-63.95	0.100841	0.25722	-0.197093	0.326157
-63.9	0.095533	0.279018	-0.127157	0.352859
-63.85	0.063689	0.270299	-0.152588	0.341415
-63.8	0.063689	0.287737	-0.190735	0.339508
-63.75	0.066343	0.316075	-0.190735	0.335693
-63.7	0.108802	0.337873	-0.165303	0.331879
-63.65	0.148607	0.296456	-0.152588	0.335693
-63.6	0.177798	0.270299	-0.20345	0.318527
-63.55	0.151261	0.274658	-0.247955	0.331879
-63.5	0.130031	0.259399	-0.311534	0.301361
-63.45	0.137993	0.244141	-0.305176	0.286102
-63.4	0.145954	0.241961	-0.311534	0.265121
-63.35	0.151261	0.261579	-0.286102	0.249863
-63.3	0.1433	0.289917	-0.209808	0.276566
-63.25	0.140646	0.296456	-0.171661	0.28801
-63.2	0.169837	0.316075	-0.178019	0.331879
-63.15	0.172491	0.366211	-0.241597	0.326157
-63.1	0.156568	0.385829	-0.267029	0.293732
-63.05	0.161876	0.396729	-0.247955	0.267029
-63	0.159222	0.385829	-0.247955	0.261307
-62.95	0.159222	0.37929	-0.305176	0.267029
-62.9	0.159222	0.370571	-0.305176	0.286102
-62.85	0.159222	0.368391	-0.260671	0.329971
-62.8	0.151261	0.346592	-0.254313	0.354767
-62.75	0.159222	0.348772	-0.20345	0.354767
-62.7	0.196374	0.322614	-0.260671	0.358582
-62.65	0.183105	0.326974	-0.222524	0.352859
-62.6	0.185759	0.357492	-0.165303	0.360489
-62.55	0.1433	0.38365	-0.139872	0.349045
-62.5	0.132685	0.37711	-0.120799	0.349045
-62.45	0.148607	0.329154	-0.133514	0.347137
-62.4	0.177798	0.324794	-0.0890095	0.31662
-62.35	0.21495	0.313895	-0.127157	0.314713
-62.3	0.206989	0.300816	-0.133514	0.320435
-62.25	0.196374	0.302996	-0.171661	0.312805
-62.2	0.185759	0.274658	-0.178019	0.284195
-62.15	0.175144	0.270299	-0.209808	0.267029
-62.1	0.183105	0.276838	-0.197093	0.246048
-62.05	0.172491	0.274658	-0.139872	0.226974
-62	0.156568	0.309535	-0.178019	0.25177
-61.95	0.183105	0.318255	-0.139872	0.282288
-61.9	0.183105	0.307356	-0.197093	0.314713
-61.85	0.199028	0.307356	-0.222524	0.31662
-61.8	0.177798	0.322614	-0.254313	0.328064
-61.75	0.196374	0.326974	-0.254313	0.305176
-61.7	0.212296	0.309535	-0.190735	0.305176
-61.65	0.228218	0.320435	-0.165303	0.295639
-61.6	0.183105	0.274658	-0.178019	0.299454
-61.55	0.180452	0.204904	-0.216166	0.320435
-61.5	0.148607	0.146048	-0.165303	0.324249
-61.45	0.177798	0.174386	-0.165303	0.331879
-61.4	0.151261	0.239781	-0.197093	0.326157
-61.35	0.19372	0.305176	-0.254313	0.320435
-61.3	0.209642	0.344413	-0.305176	0.320435
-61.25	0.217604	0.318255	-0.267029	0.30899
-61.2	0.217604	0.294277	-0.286102	0.291824
-61.15	0.217604	0.272478	-0.23524	0.289917
-61.1	0.212296	0.320435	-0.216166	0.314713
-61.05	0.167183	0.322614	-0.197093	0.291824
-61	0.145954	0.285557	-0.127157	0.299454
-60.95	0.151261	0.233241	-0.184377	0.28038
-60.9	0.16453	0.174386	-0.133514	0.295639
-60.85	0.19372	0.172206	-0.14623	0.305176
-60.8	0.177798	0.174386	-0.114441	0.314713
-60.75	0.201681	0.198364	-0.108083	0.354767
-60.7	0.196374	0.270299	-0.133514	0.343323
-60.65	0.21495	0.326974	-0.101725	0.324249
-60.6	0.230872	0.361851	-0.165303	0.274658
-60.55	0.233526	0.346592	-0.216166	0.253677
-60.5	0.241487	0.326974	-0.216166	0.253677
-60.45	0.233526	0.296456	-0.171661	0.257492
-60.4	0.222911	0.292097	-0.139872	0.278473
-60.35	0.204335	0.318255	-0.127157	0.268936
-60.3	0.209642	0.359671	-0.101725	0.282288
-60.25	0.246794	0.414167	-0.0826519	0.286102
-60.2	0.23618	0.440325	-0.0635784	0.282288
-60.15	0.238833	0.442505	-0.0953674	0.295639
-60.1	0.257409	0.431606	-0.0762939	0.291824
-60.05	0.222911	0.429426	-0.114441	0.289917
-60	0.246794	0.446865	-0.171661	0.303268
-59.95	0.228218	0.455584	-0.20345	0.310898
-59.9	0.241487	0.427246	-0.228882	0.307083
-59.85	0.281292	0.388009	-0.108083	0.322342
-59.8	0.278639	0.366211	-0.133514	0.337601
-59.75	0.289254	0.368391	-0.0890095	0.312805
-59.7	0.270678	0.396729	-0.108083	0.291824
-59.65	0.257409	0.425066	-0.108083	0.270844
-59.6	0.252102	0.464303	-0.133514	0.255585
-59.55	0.228218	0.470843	-0.108083	0.257492
-59.5	0.209642	0.50354	-0.0826519	0.263214
-59.45	0.180452	0.497001	-0.069936	0.272751
-59.4	0.19372	0.466483	-0.0826519	0.274658
-59.35	0.220257	0.470843	-0.127157	0.284195
-59.3	0.238833	0.464303	-0.101725	0.295639
-59.25	0.260063	0.440325	-0.114441	0.291824
-59.2	0.246794	0.462123	-0.190735	0.284195
-59.15	0.225565	0.466483	-0.114441	0.28038
-59.1	0.217604	0.464303	-0.14623	0.282288
-59.05	0.21495	0.444685	-0.108083	0.272751
-59	0.183105	0.449044	-0.114441	0.263214
-58.95	0.21495	0.449044	-0.0508626	0.265121
-58.9	0.225565	0.453404	-0.0508626	0.282288
-58.85	0.225565	0.457764	-0.0572205	0.267029
-58.8	0.230872	0.449044	-0.101725	0.261307
-58.75	0.254755	0.438145	-0.120799	0.28038
-58.7	0.249448	0.411987	-0.0826519	0.284195
-58.65	0.23618	0.425066	-0.0953674	0.284195
-58.6	0.249448	0.398908	-0.069936	0.28038
-58.55	0.249448	0.403268	-0.0953674	0.28801
-58.5	0.270678	0.416347	-0.133514	0.28038
-58.45	0.302522	0.390189	-0.178019	0.265121
-58.4	0.310483	0.429426	-0.165303	0.244141
-58.35	0.329059	0.470843	-0.158946	0.226974
-58.3	0.321098	0.483922	-0.165303	0.244141
-58.25	0.307829	0.457764	-0.14623	0.257492
-58.2	0.268024	0.459944	-0.114441	0.257492
-58.15	0.249448	0.477382	-0.0635784	0.257492
-58.1	0.299868	0.464303	0	0.249863
-58.05	0.321098	0.453404	0.0953674	0.232697
-58	0.323752	0.479562	0.152588	0.22316
-57.95	0.315791	0.50136	0.0572205	0.226974
-57.9	0.329059	0.50572	0	0.242233
-57.85	0.305176	0.529698	-0.0890095	0.242233
-57.8	0.307829	0.531878	-0.184377	0.240326
-57.75	0.307829	0.562395	-0.171661	0.255585
-57.7	0.305176	0.590733	-0.101725	0.28038
-57.65	0.299868	0.588553	-0.0254314	0.301361
-57.6	0.291907	0.540597	0.0190735	0.295639
-57.55	0.331713	0.51008	0.0762939	0.278473
-57.5	0.315791	0.490461	0.0445049	0.257492
-57.45	0.342328	0.477382	0.0445049	0.232697
-57.4	0.310483	0.49918	0.0826518	0.244141
-57.35	0.291907	0.492641	0.0762939	0.247955
-57.3	0.281292	0.494821	0.0953674	0.25177
-57.25	0.307829	0.540597	0.0254314	0.247955
-57.2	0.334367	0.562395	0.0762939	0.234604
-57.15	0.323752	0.614711	0.0762939	0.242233
-57.1	0.339674	0.63433	0.0762939	0.255585
-57.05	0.33702	0.645229	0.0572205	0.246048
-57	0.344981	0.621251	0	0.238419
-56.95	0.321098	0.592913	-0.0445049	0.234604
-56.9	0.315791	0.623431	-0.0953674	0.225067
-56.85	0.307829	0.664847	-0.0508626	0.234604
-56.8	0.310483	0.721523	-0.038147	0.247955
-56.75	0.329059	0.745501	-0.0190735	0.25177
-56.7	0.297215	0.769479	0.0127156	0.261307
-56.65	0.305176	0.74986	0.101725	0.261307
-56.6	0.344981	0.680106	0.0953674	0.259399
-56.55	0.350289	0.63215	0.0635784	0.282288
-56.5	0.352942	0.582014	0.0953674	0.291824
-56.45	0.368865	0.536237	0.101725	0.303268
-56.4	0.390094	0.542777	0.190735	0.320435
-56.35	0.363557	0.566755	0.228882	0.314713
-56.3	0.368865	0.608172	0.247955	0.307083
-56.25	0.334367	0.621251	0.29246	0.320435
-56.2	0.329059	0.603812	0.228882	0.314713
-56.15	0.347635	0.595093	0.184377	0.329971
-56.1	0.368865	0.605992	0.133514	0.341415
-56.05	0.344981	0.621251	0.139872	0.329971
-56	0.347635	0.623431	0.152588	0.329971
-55.95	0.318444	0.614711	0.14623	0.352859
-55.9	0.334367	0.608172	0.139872	0.38147
-55.85	0.334367	0.588553	0.190735	0.387192
-55.8	0.347635	0.566755	0.20345	0.38147
-55.75	0.384787	0.590733	0.190735	0.352859
-55.7	0.387441	0.619071	0.20345	0.299454
-55.65	0.384787	0.662667	0.184377	0.268936
-55.6	0.395402	0.636509	0.158946	0.247955
-55.55	0.374172	0.608172	0.165303	0.249863
-55.5	0.382133	0.599452	0.139872	0.255585
-55.45	0.366211	0.62561	0.0635784	0.282288
-55.4	0.374172	0.62561	-0.0063579	0.295639
-55.35	0.387441	0.588553	0.0190735	0.34523
-55.3	0.387441	0.553676	0	0.360489
-55.25	0.395402	0.542777	0.0445049	0.370026
-55.2	0.392748	0.542777	0.0445049	0.371933
-55.15	0.413978	0.544957	0.00635791	0.349045
-55.1	0.427246	0.571115	0.0635784	0.339508
-55.05	0.427246	0.579834	0.0445049	0.322342
-55	0.443168	0.595093	0.0762939	0.318527
-54.95	0.440515	0.623431	0.0890095	0.314713
-54.9	0.456437	0.660488	0.190735	0.318527
-54.85	0.445822	0.712803	0.178019	0.322342
-54.8	0.443168	0.728062	0.120799	0.320435
-54.75	0.419285	0.708444	0.069936	0.328064
-54.7	0.400709	0.677926	0.00635791	0.329971
-54.65	0.390094	0.671387	0.0635784	0.320435
-54.6	0.40867	0.675746	0.0890095	0.295639
-54.55	0.4299	0.677926	0.0762939	0.272751
-54.5	0.445822	0.673567	0.069936	0.25177
-54.45	0.443168	0.706264	0.114441	0.261307
-54.4	0.427246	0.767299	0.127157	0.28038
-54.35	0.419285	0.778198	0.0953674	0.320435
-54.3	0.4299	0.717163	0.0762939	0.339508
-54.25	0.464398	0.691005	0.114441	0.349045
-54.2	0.467052	0.664847	0.171661	0.314713
-54.15	0.459091	0.695365	0.197093	0.303268
-54.1	0.440515	0.771659	0.197093	0.297546
-54.05	0.456437	0.795637	0.171661	0.343323
-54	0.464398	0.74986	0.14623	0.337601
-53.95	0.461744	0.693185	0.108083	0.337601
-53.9	0.490935	0.688825	0.0254314	0.326157
-53.85	0.50155	0.677926	0.0317891	0.303268
-53.8	0.498896	0.675746	-0.0317891	0.295639
-53.75	0.490935	0.667027	0	0.268936
-53.7	0.467052	0.677926	0.00635791	0.28038
-53.65	0.453783	0.695365	-0.0254314	0.305176
-53.6	0.440515	0.688825	-0.069936	0.329971
-53.55	0.421939	0.691005	-0.114441	0.343323
-53.5	0.440515	0.695365	-0.0762939	0.331879
-53.45	0.437861	0.699724	0.0127156	0.324249
-53.4	0.456437	0.697545	0.114441	0.337601
-53.35	0.456437	0.74986	0.165303	0.349045
-53.3	0.448476	0.784738	0.158946	0.347137
-53.25	0.477666	0.782558	0.0890095	0.322342
-53.2	0.477666	0.776018	-0.0762939	0.30899
-53.15	0.475013	0.789097	-0.120799	0.310898
-53.1	0.475013	0.808716	-0.158946	0.331879
-53.05	0.488281	0.793457	-0.133514	0.364304
-53	0.525433	0.762939	-0.0572205	0.364304
-52.95	0.514818	0.747681	-0.0317891	0.362396
-52.9	0.533394	0.741141	0.00635791	0.352859
-52.85	0.533394	0.732422	-0.0063579	0.343323
-52.8	0.498896	0.688825	0	0.362396
-52.75	0.517472	0.667027	-0.0254314	0.37384
-52.7	0.517472	0.684466	-0.0063579	0.352859
-52.65	0.528087	0.677926	-0.0063579	0.305176
-52.6	0.525433	0.660488	-0.0190735	0.295639
-52.55	0.488281	0.677926	-0.0317891	0.324249
-52.5	0.469705	0.664847	-0.038147	0.329971
-52.45	0.48032	0.649588	0.0317891	0.326157
-52.4	0.493589	0.671387	0.0127156	0.314713
-52.35	0.512165	0.660488	0.0445049	0.30899
-52.3	0.514818	0.640869	0.0317891	0.328064
-52.25	0.509511	0.579834	0.0635784	0.335693
-52.2	0.514818	0.551496	0.108083	0.364304
-52.15	0.520126	0.577654	0.069936	0.358582
-52.1	0.53074	0.564575	0.101725	0.368118
-52.05	0.522779	0.577654	0.108083	0.349045
-52	0.509511	0.544957	0.14623	0.322342
-51.95	0.538702	0.518799	0.127157	0.299454
-51.9	0.533394	0.514439	0.101725	0.272751
-51.85	0.536048	0.558036	0.120799	0.276566
-51.8	0.541355	0.619071	0.14623	0.284195
-51.75	0.536048	0.667027	0.184377	0.293732
-51.7	0.570546	0.699724	0.158946	0.297546
-51.65	0.599737	0.738961	0.139872	0.295639
-51.6	0.628927	0.776018	0.152588	0.278473
-51.55	0.615659	0.806536	0.184377	0.274658
-51.5	0.578507	0.784738	0.209808	0.28038
-51.45	0.567892	0.732422	0.197093	0.282288
-51.4	0.565239	0.745501	0.260671	0.307083
-51.35	0.549316	0.76076	0.158946	0.314713
-51.3	0.544009	0.762939	0.158946	0.31662
-51.25	0.546663	0.75204	0.14623	0.328064
-51.2	0.541355	0.721523	0.165303	0.30899
-51.15	0.562585	0.693185	0.184377	0.291824
-51.1	0.554624	0.714983	0.165303	0.286102
-51.05	0.562585	0.738961	0.20345	0.28038
-51	0.5732	0.738961	0.190735	0.263214
-50.95	0.581161	0.74986	0.222524	0.244141
-50.9	0.586468	0.745501	0.184377	0.249863
-50.85	0.591776	0.74986	0.190735	0.259399
-50.8	0.589122	0.771659	0.178019	0.253677
-50.75	0.586468	0.819615	0.14623	0.236511
-50.7	0.565239	0.837054	0.171661	0.249863
-50.65	0.597083	0.861032	0.254313	0.232697
-50.6	0.605044	0.869751	0.298818	0.261307
-50.55	0.589122	0.87629	0.305176	0.270844
-50.5	0.583815	0.847953	0.324249	0.270844
-50.45	0.583815	0.856672	0.273387	0.305176
-50.4	0.559931	0.828334	0.311534	0.31662
-50.35	0.575853	0.810896	0.286102	0.314713
-50.3	0.565239	0.821795	0.247955	0.293732
-50.25	0.589122	0.837054	0.311534	0.30899
-50.2	0.591776	0.88719	0.222524	0.299454
-50.15	0.597083	0.900269	0.241597	0.28038
-50.1	0.605044	0.911168	0.247955	0.291824
-50.05	0.581161	0.869751	0.241597	0.286102
-50	0.599737	0.837054	0.260671	0.303268
-49.95	0.597083	0.861032	0.241597	0.291824
-49.9	0.594429	0.948225	0.29246	0.299454
-49.85	0.594429	0.980922	0.273387	0.307083
-49.8	0.634235	1.01144	0.279744	0.291824
-49.75	0.642196	1.02888	0.241597	0.261307
-49.7	0.642196	1.0485	0.197093	0.25177
-49.65	0.613005	1.03542	0.190735	0.246048
-49.6	0.575853	1.00926	0.14623	0.238419
-49.55	0.567892	0.965663	0.184377	0.249863
-49.5	0.565239	0.930786	0.190735	0.261307
-49.45	0.567892	0.891549	0.241597	0.263214
-49.4	0.557278	0.917707	0.286102	0.268936
-49.35	0.570546	0.948225	0.222524	0.265121
-49.3	0.605044	0.967843	0.254313	0.263214
-49.25	0.583815	0.943865	0.228882	0.265121
-49.2	0.594429	0.926426	0.273387	0.261307
-49.15	0.586468	0.930786	0.279744	0.267029
-49.1	0.613005	0.928606	0.324249	0.274658
-49.05	0.634235	0.930786	0.343323	0.259399
-49	0.631581	0.911168	0.375112	0.255585
-48.95	0.626274	0.893729	0.368754	0.261307
-48.9	0.628927	0.874111	0.349681	0.257492
-48.85	0.620966	0.823975	0.330607	0.268936
-48.8	0.610352	0.808716	0.286102	0.284195
-48.75	0.618313	0.776018	0.29246	0.301361
-48.7	0.607698	0.778198	0.286102	0.301361
-48.65	0.591776	0.769479	0.336965	0.293732
-48.6	0.613005	0.771659	0.356038	0.331879
-48.55	0.615659	0.762939	0.305176	0.314713
-48.5	0.62362	0.74986	0.267029	0.303268
-48.45	0.650157	0.771659	0.165303	0.286102
-48.4	0.671387	0.765119	0.152588	0.267029
-48.35	0.671387	0.778198	0.120799	0.303268
-48.3	0.679348	0.797817	0.158946	0.299454
-48.25	0.668733	0.817435	0.120799	0.312805
-48.2	0.636889	0.845773	0.0953674	0.303268
-48.15	0.64485	0.837054	0.0953674	0.30899
-48.1	0.613005	0.830514	0.152588	0.310898
-48.05	0.652811	0.821795	0.209808	0.326157
-48	0.652811	0.850133	0.197093	0.343323
-47.95	0.652811	0.852312	0.260671	0.343323
-47.9	0.636889	0.900269	0.29246	0.354767
-47.85	0.658118	0.917707	0.356038	0.349045
-47.8	0.668733	0.946045	0.343323	0.347137
-47.75	0.676694	0.948225	0.286102	0.339508
-47.7	0.67404	0.932966	0.267029	0.34523
-47.65	0.660772	0.928606	0.273387	0.335693
-47.6	0.67404	0.87847	0.267029	0.320435
-47.55	0.663426	0.906808	0.23524	0.291824
-47.5	0.666079	0.948225	0.23524	0.286102
-47.45	0.626274	0.983102	0.29246	0.299454
-47.4	0.660772	1.0049	0.311534	0.301361
-47.35	0.666079	0.978742	0.356038	0.320435
-47.3	0.663426	0.948225	0.343323	0.310898
-47.25	0.676694	0.911168	0.43869	0.314713
-47.2	0.634235	0.895909	0.43869	0.310898
-47.15	0.64485	0.915527	0.419617	0.30899
-47.1	0.62362	0.974383	0.394185	0.326157
-47.05	0.631581	1.00926	0.362396	0.329971
-47	0.636889	1.04196	0.368754	0.328064
-46.95	0.67404	1.03324	0.336965	0.30899
-46.9	0.689963	1.01144	0.324249	0.299454
-46.85	0.727114	0.996181	0.349681	0.301361
-46.8	0.697924	0.941685	0.464122	0.312805
-46.75	0.69527	0.87847	0.546773	0.30899
-46.7	0.713846	0.832694	0.559489	0.297546
-46.65	0.700577	0.847953	0.553131	0.28801
-46.6	0.735076	0.867571	0.514984	0.299454
-46.55	0.735076	0.88501	0.540416	0.289917
-46.5	0.740383	0.88283	0.508626	0.286102
-46.45	0.732422	0.900269	0.476837	0.301361
-46.4	0.7165	0.904628	0.43869	0.331879
-46.35	0.743037	0.88719	0.368754	0.354767
-46.3	0.753651	0.87629	0.356038	0.347137
-46.25	0.727114	0.856672	0.356038	0.331879
-46.2	0.732422	0.850133	0.406901	0.333786
-46.15	0.727114	0.874111	0.375112	0.34523
-46.1	0.740383	0.941685	0.38147	0.358582
-46.05	0.729768	1.01144	0.387828	0.337601
-46	0.719153	1.03106	0.43869	0.333786
-45.95	0.711192	1.03978	0.483195	0.343323
-45.9	0.750998	1.01798	0.495911	0.347137
-45.85	0.748344	1.02016	0.5277	0.326157
-45.8	0.753651	1.03542	0.43869	0.310898
-45.75	0.753651	1.02016	0.400543	0.28801
-45.7	0.777535	0.976562	0.419617	0.274658
-45.65	0.764266	0.965663	0.445048	0.272751
-45.6	0.761613	0.961304	0.464122	0.278473
-45.55	0.753651	0.976562	0.419617	0.28038
-45.5	0.737729	0.989641	0.406901	0.307083
-45.45	0.750998	1.0158	0.29246	0.303268
-45.4	0.758959	1.0376	0.311534	0.297546
-45.35	0.769574	1.0485	0.298818	0.274658
-45.3	0.785496	1.00054	0.362396	0.257492
-45.25	0.780189	0.948225	0.368754	0.259399
-45.2	0.769574	0.915527	0.394185	0.274658
-45.15	0.750998	0.941685	0.425975	0.31662
-45.1	0.748344	0.996181	0.419617	0.339508
-45.05	0.737729	1.05286	0.534058	0.337601
-45	0.772227	1.06594	0.559489	0.335693
-44.95	0.798764	1.02452	0.58492	0.31662
-44.9	0.793457	1.00272	0.553131	0.31662
-44.85	0.782842	0.980922	0.534058	0.303268
-44.8	0.78815	0.963484	0.540416	0.28801
-44.75	0.78815	0.974383	0.470479	0.297546
-44.7	0.798764	0.970023	0.476837	0.293732
-44.65	0.774881	0.991821	0.432332	0.293732
-44.6	0.769574	1.0049	0.457764	0.303268
-44.55	0.782842	0.991821	0.451406	0.303268
-44.5	0.790803	0.985282	0.457764	0.299454
-44.45	0.78815	0.991821	0.502269	0.312805
-44.4	0.798764	1.01798	0.521342	0.314713
-44.35	0.761613	1.01798	0.546773	0.322342
-44.3	0.780189	0.994001	0.578562	0.341415
-44.25	0.793457	1.0049	0.597636	0.375748
-44.2	0.814687	1.00272	0.680288	0.398636
-44.15	0.798764	0.970023	0.67393	0.375748
-44.1	0.790803	0.943865	0.718435	0.337601
-44.05	0.777535	0.937326	0.699361	0.30899
-44	0.793457	0.961304	0.750224	0.307083
-43.95	0.801418	0.989641	0.718435	0.307083
-43.9	0.804072	1.00054	0.756582	0.276566
-43.85	0.81734	1.08773	0.67393	0.276566
-43.8	0.825301	1.10735	0.616709	0.278473
-43.75	0.857146	1.11607	0.578562	0.276566
-43.7	0.857146	1.12043	0.559489	0.291824
-43.65	0.857146	1.10735	0.616709	0.293732
-43.6	0.851838	1.11389	0.591278	0.303268
-43.55	0.846531	1.09863	0.610352	0.310898
-43.5	0.873068	1.08773	0.635783	0.305176
-43.45	0.904913	1.03324	0.642141	0.322342
-43.4	0.873068	1.00272	0.610352	0.312805
-43.35	0.88899	1.01362	0.591278	0.30899
-43.3	0.878376	1.0703	0.642141	0.289917
-43.25	0.851838	1.15749	0.680288	0.267029
-43.2	0.841224	1.19237	0.718435	0.282288
-43.15	0.835916	1.19455	0.680288	0.286102
-43.1	0.849185	1.21198	0.67393	0.289917
-43.05	0.865107	1.18801	0.635783	0.301361
-43	0.843877	1.17493	0.642141	0.310898
-42.95	0.83857	1.15313	0.686646	0.320435
-42.9	0.822648	1.12915	0.724792	0.310898
-42.85	0.854492	1.12915	0.82016	0.310898
-42.8	0.8598	1.09645	0.864665	0.293732
-42.75	0.865107	1.12043	0.909169	0.293732
-42.7	0.886337	1.13133	0.864665	0.28801
-42.65	0.891644	1.12479	0.782013	0.293732
-42.6	0.8598	1.13569	0.82016	0.297546
-42.55	0.854492	1.17057	0.801086	0.299454
-42.5	0.851838	1.20108	0.890096	0.289917
-42.45	0.854492	1.2098	0.928243	0.291824
-42.4	0.88899	1.17711	0.896454	0.28038
-42.35	0.873068	1.12479	0.839233	0.284195
-42.3	0.854492	1.08555	0.807444	0.291824
-42.25	0.867761	1.11171	0.839233	0.267029
-42.2	0.8598	1.15749	0.858307	0.267029
-42.15	0.878376	1.19673	0.858307	0.276566
-42.1	0.902259	1.18583	0.839233	0.276566
-42.05	0.896951	1.15313	0.807444	0.276566
-42	0.883683	1.12479	0.807444	0.284195
-41.95	0.873068	1.15967	0.807444	0.270844
-41.9	0.891644	1.1989	0.864665	0.259399
-41.85	0.886337	1.22288	0.934601	0.244141
-41.8	0.899605	1.21416	1.02361	0.225067
-41.75	0.894298	1.20108	1.01089	0.234604
-41.7	0.891644	1.18801	0.915527	0.265121
-41.65	0.881029	1.18365	0.928243	0.282288
-41.6	0.894298	1.16403	0.915527	0.299454
-41.55	0.904913	1.17275	0.902812	0.297546
-41.5	0.902259	1.18801	0.902812	0.299454
-41.45	0.91022	1.18147	0.991821	0.28801
-41.4	0.899605	1.20108	0.991821	0.286102
-41.35	0.886337	1.19237	1.07447	0.28038
-41.3	0.883683	1.2098	1.06812	0.274658
-41.25	0.894298	1.21852	1.09355	0.282288
-41.2	0.915527	1.16621	1.06812	0.291824
-41.15	0.907566	1.10953	0.998179	0.297546
-41.1	0.902259	1.10299	0.953674	0.307083
-41.05	0.886337	1.13351	0.890096	0.322342
-41	0.875722	1.15967	0.909169	0.324249
-40.95	0.881029	1.14659	0.940959	0.301361
-40.9	0.896951	1.15749	0.96639	0.268936
-40.85	0.91022	1.15313	1.07447	0.236511
-40.8	0.904913	1.15749	1.02997	0.196457
-40.75	0.896951	1.14005	1.0554	0.192642
-40.7	0.904913	1.12479	1.01089	0.205994
-40.65	0.912874	1.15095	0.972748	0.244141
-40.6	0.907566	1.16403	0.934601	0.259399
-40.55	0.920835	1.19673	0.915527	0.268936
-40.5	0.912874	1.23378	0.928243	0.272751
-40.45	0.894298	1.23378	0.883738	0.265121
-40.4	0.915527	1.22942	0.87738	0.257492
-40.35	0.904913	1.20544	0.813802	0.246048
-40.3	0.899605	1.21198	0.864665	0.259399
-40.25	0.891644	1.2425	0.851949	0.28038
-40.2	0.902259	1.2316	0.82016	0.310898
-40.15	0.886337	1.21416	0.782013	0.331879
-40.1	0.907566	1.2207	0.724792	0.337601
-40.05	0.920835	1.24904	0.705719	0.347137
-40	0.934103	1.28174	0.737508	0.337601
-39.95	0.944718	1.3188	0.782013	0.34523
-39.9	0.965948	1.33841	0.775655	0.362396
-39.85	0.936757	1.31226	0.807444	0.358582
-39.8	0.936757	1.27084	0.839233	0.358582
-39.75	0.936757	1.2752	0.807444	0.34523
-39.7	0.934103	1.29918	0.788371	0.352859
-39.65	0.947372	1.3079	0.762939	0.341415
-39.6	0.93145	1.297	0.769297	0.341415
-39.55	0.947372	1.25558	0.737508	0.339508
-39.5	0.968601	1.24686	0.756582	0.352859
-39.45	0.965948	1.25776	0.782013	0.335693
-39.4	0.979216	1.30354	0.801086	0.324249
-39.35	0.952679	1.34495	0.794729	0.328064
-39.3	0.920835	1.36893	0.775655	0.328064
-39.25	0.963294	1.36675	0.782013	0.318527
-39.2	0.965948	1.32533	0.737508	0.320435
-39.15	0.973909	1.3079	0.737508	0.314713
-39.1	0.952679	1.297	0.743866	0.270844
-39.05	0.928796	1.35149	0.813802	0.238419
-39	0.93145	1.37329	0.801086	0.247955
-38.95	0.950025	1.37329	0.775655	0.284195
-38.9	0.944718	1.37765	0.769297	0.310898
-38.85	0.976563	1.38637	0.769297	0.333786
-38.8	1.01637	1.40599	0.794729	0.331879
-38.75	1.01371	1.40817	0.775655	0.322342
-38.7	1.03229	1.41907	0.782013	0.299454
-38.65	1.0031	1.39073	0.82016	0.293732
-38.6	0.992485	1.36457	0.839233	0.28801
-38.55	0.995138	1.36239	0.845591	0.289917
-38.5	0.997792	1.36893	0.807444	0.278473
-38.45	1.0031	1.34931	0.82016	0.270844
-38.4	1.02964	1.33623	0.794729	0.28038
-38.35	1.05617	1.33187	0.807444	0.293732
-38.3	1.05883	1.34059	0.826518	0.318527
-38.25	1.04556	1.33187	0.845591	0.322342
-38.2	1.02433	1.30136	0.826518	0.337601
-38.15	1.05087	1.30136	0.775655	0.320435
-38.1	1.0376	1.28392	0.705719	0.331879
-38.05	1.02964	1.29918	0.661214	0.337601
-38	0.997792	1.32969	0.648499	0.337601
-37.95	1.00841	1.33623	0.629425	0.320435
-37.9	0.989831	1.33841	0.654856	0.31662
-37.85	0.997792	1.35149	0.693003	0.333786
-37.8	0.989831	1.35585	0.769297	0.329971
-37.75	1.02433	1.36021	0.782013	0.339508
-37.7	1.05087	1.37983	0.762939	0.356674
-37.65	1.05617	1.38855	0.807444	0.358582
-37.6	1.0376	1.38637	0.858307	0.356674
-37.55	1.02698	1.38201	0.858307	0.354767
-37.5	1.03494	1.37765	0.890096	0.370026
-37.45	1.03494	1.37765	0.839233	0.371933
-37.4	1.0376	1.37765	0.813802	0.366211
-37.35	1.07475	1.36021	0.794729	0.356674
-37.3	1.08006	1.35803	0.832875	0.347137
-37.25	1.06944	1.40163	0.858307	0.305176
-37.2	1.05352	1.4583	0.832875	0.310898
-37.15	1.0429	1.46484	0.82016	0.301361
-37.1	1.05883	1.46048	0.839233	0.286102
-37.05	1.05617	1.42561	0.87738	0.293732
-37	1.09067	1.41689	0.845591	0.289917
-36.95	1.08802	1.41035	0.909169	0.278473
-36.9	1.08006	1.36893	0.909169	0.28038
-36.85	1.10659	1.39073	0.915527	0.291824
-36.8	1.09598	1.42343	0.921885	0.331879
-36.75	1.12782	1.46484	0.864665	0.350952
-36.7	1.13844	1.46702	0.883738	0.354767
-36.65	1.15701	1.45176	0.883738	0.341415
-36.6	1.1119	1.42125	0.928243	0.339508
-36.55	1.12782	1.42561	0.890096	0.337601
-36.5	1.09067	1.48664	0.896454	0.34523
-36.45	1.05617	1.50844	0.883738	0.347137
-36.4	1.06148	1.49972	0.934601	0.349045
-36.35	1.05352	1.50408	0.991821	0.356674
-36.3	1.04821	1.49318	1.04268	0.341415
-36.25	1.08802	1.46048	1.09355	0.326157
-36.2	1.10925	1.46702	1.10626	0.312805
-36.15	1.09863	1.43651	1.06812	0.30899
-36.1	1.09067	1.43215	0.998179	0.297546
-36.05	1.08536	1.45612	0.921885	0.293732
-36	1.10129	1.491	0.890096	0.299454
-35.95	1.11455	1.50408	0.851949	0.326157
-35.9	1.10659	1.49754	0.890096	0.329971
-35.85	1.10129	1.46702	0.902812	0.329971
-35.8	1.11721	1.46266	0.979106	0.322342
-35.75	1.13313	1.50844	1.00454	0.333786
-35.7	1.13048	1.51498	1.02361	0.322342
-35.65	1.14109	1.51934	1.06812	0.312805
-35.6	1.1464	1.51934	1.02361	0.282288
-35.55	1.14109	1.49318	1.04268	0.276566
-35.5	1.15171	1.46266	0.934601	0.28801
-35.45	1.15171	1.45394	0.96639	0.289917
-35.4	1.13048	1.5019	0.972748	0.314713
-35.35	1.11455	1.54332	0.991821	0.329971
-35.3	1.14375	1.57166	1.02997	0.326157
-35.25	1.14905	1.5564	1.02361	0.30899
-35.2	1.1464	1.5237	1.0554	0.293732
-35.15	1.16232	1.48882	0.972748	0.249863
-35.1	1.16498	1.4801	0.960032	0.25177
-35.05	1.1464	1.46702	0.953674	0.246048
-35	1.14109	1.43651	0.972748	0.236511
-34.95	1.14905	1.45394	0.998179	0.253677
-34.9	1.17294	1.5019	1.01089	0.263214
-34.85	1.1862	1.5346	1.04904	0.289917
-34.8	1.16498	1.60653	1.01725	0.303268
-34.75	1.13844	1.58473	1.04268	0.305176
-34.7	1.13313	1.5673	1.06176	0.286102
-34.65	1.13313	1.53678	1.0999	0.284195
-34.6	1.12782	1.52152	1.09355	0.270844
-34.55	1.14905	1.4692	1.08083	0.253677
-34.5	1.14375	1.42125	1.08719	0.267029
-34.45	1.14905	1.43433	1.11262	0.261307
-34.4	1.15967	1.44305	1.12534	0.268936
-34.35	1.17559	1.47574	1.08719	0.276566
-34.3	1.17824	1.50844	1.13169	0.314713
-34.25	1.19417	1.49754	1.15077	0.329971
-34.2	1.17824	1.48446	1.18256	0.339508
-34.15	1.17824	1.45612	1.19527	0.318527
-34.1	1.16232	1.45176	1.19527	0.318527
-34.05	1.17294	1.46484	1.20163	0.326157
-34	1.17824	1.491	1.15077	0.320435
-33.95	1.17824	1.52806	1.11262	0.293732
-33.9	1.18355	1.54114	1.09355	0.28801
-33.85	1.18886	1.57819	1.04904	0.284195
-33.8	1.20478	1.57819	1.0999	0.28038
-33.75	1.1862	1.5455	1.04904	0.265121
-33.7	1.17559	1.52152	1.0554	0.247955
-33.65	1.20213	1.50408	1.07447	0.234604
-33.6	1.18886	1.50408	1.0999	0.225067
-33.55	1.18355	1.51716	1.06812	0.240326
-33.5	1.15967	1.53242	1.04268	0.263214
-33.45	1.19682	1.56076	1.06176	0.289917
-33.4	1.19947	1.55858	1.02361	0.286102
-33.35	1.19947	1.58691	1.06176	0.299454
-33.3	1.21274	1.58909	1.08083	0.272751
-33.25	1.19417	1.58037	1.15712	0.263214
-33.2	1.19417	1.58691	1.19527	0.244141
-33.15	1.20744	1.59345	1.18256	0.238419
-33.1	1.21009	1.59999	1.16984	0.265121
-33.05	1.22866	1.57384	1.15712	0.30899
-33	1.22336	1.54768	1.18891	0.343323
-32.95	1.1862	1.56076	1.15077	0.335693
-32.9	1.17824	1.57384	1.13805	0.30899
-32.85	1.18355	1.58037	1.10626	0.276566
-32.8	1.22601	1.56948	1.11898	0.28038
-32.75	1.26582	1.57601	1.19527	0.310898
-32.7	1.21805	1.5673	1.20163	0.324249
-32.65	1.21009	1.55858	1.24613	0.322342
-32.6	1.23663	1.5455	1.23978	0.310898
-32.55	1.22866	1.52152	1.22706	0.31662
-32.5	1.24989	1.5346	1.22706	0.289917
-32.45	1.24724	1.53896	1.25249	0.286102
-32.4	1.24459	1.56076	1.28428	0.289917
-32.35	1.23397	1.56076	1.26521	0.301361
-32.3	1.21805	1.56294	1.23342	0.299454
-32.25	1.19151	1.5673	1.13805	0.303268
-32.2	1.22601	1.57601	1.10626	0.312805
-32.15	1.24724	1.57384	1.0554	0.28801
-32.1	1.26051	1.57384	1.06176	0.28038
-32.05	1.26847	1.62397	1.13169	0.253677
-32	1.26051	1.65013	1.16984	0.267029
-31.95	1.22336	1.68283	1.20799	0.297546
-31.9	1.23928	1.67629	1.11262	0.310898
-31.85	1.23663	1.66975	1.16348	0.312805
-31.8	1.21274	1.66539	1.16348	0.293732
-31.75	1.21274	1.65231	1.1762	0.286102
-31.7	1.2207	1.62833	1.23978	0.291824
-31.65	1.23663	1.62397	1.23978	0.305176
-31.6	1.26582	1.61525	1.20163	0.318527
-31.55	1.27112	1.64577	1.11898	0.31662
-31.5	1.28439	1.65231	1.08083	0.324249
-31.45	1.27112	1.65013	1.09355	0.329971
-31.4	1.27643	1.66975	1.16984	0.333786
-31.35	1.28174	1.68719	1.23342	0.333786
-31.3	1.28174	1.66975	1.23978	0.333786
-31.25	1.27909	1.67847	1.24613	0.339508
-31.2	1.2897	1.67629	1.20799	0.326157
-31.15	1.26316	1.66757	1.19527	0.318527
-31.1	1.24459	1.68283	1.15712	0.305176
-31.05	1.26582	1.70027	1.19527	0.320435
-31	1.27643	1.70027	1.25885	0.31662
-30.95	1.26316	1.66321	1.33514	0.324249
-30.9	1.27643	1.62615	1.33514	0.331879
-30.85	1.27378	1.66539	1.36693	0.331879
-30.8	1.26847	1.68501	1.38601	0.314713
-30.75	1.26051	1.66757	1.36693	0.299454
-30.7	1.28439	1.64359	1.36693	0.307083
-30.65	1.31889	1.67629	1.32879	0.289917
-30.6	1.3242	1.70027	1.32243	0.305176
-30.55	1.30828	1.74168	1.35422	0.28801
-30.5	1.29235	1.7395	1.38601	0.293732
-30.45	1.31093	1.73078	1.44958	0.299454
-30.4	1.35074	1.69155	1.42415	0.31662
-30.35	1.36666	1.64359	1.36693	0.326157
-30.3	1.36666	1.64141	1.32879	0.324249
-30.25	1.38258	1.67193	1.31607	0.347137
-30.2	1.33747	1.7068	1.31607	0.371933
-30.15	1.33216	1.71116	1.35422	0.371933
-30.1	1.33481	1.68719	1.39872	0.375748
-30.05	1.31624	1.7177	1.35422	0.383377
-30	1.33481	1.70462	1.30971	0.392914
-29.95	1.3587	1.67411	1.2207	0.364304
-29.9	1.38258	1.69809	1.24613	0.356674
-29.85	1.34543	1.7504	1.25249	0.352859
-29.8	1.32685	1.80272	1.32243	0.356674
-29.75	1.3295	1.78746	1.34786	0.360489
-29.7	1.33216	1.77656	1.36058	0.343323
-29.65	1.3587	1.71988	1.43051	0.339508
-29.6	1.37462	1.70898	1.40508	0.360489
-29.55	1.40381	1.70462	1.44323	0.358582
-29.5	1.39585	1.71334	1.42415	0.328064
-29.45	1.38789	1.70027	1.44323	0.312805
-29.4	1.36666	1.67411	1.42415	0.322342
-29.35	1.36666	1.66757	1.35422	0.339508
-29.3	1.364	1.67629	1.37965	0.335693
-29.25	1.35339	1.70898	1.43051	0.324249
-29.2	1.34808	1.73514	1.48137	0.335693
-29.15	1.37993	1.75258	1.46866	0.328064
-29.1	1.40115	1.78528	1.49409	0.331879
-29.05	1.40646	1.78092	1.46866	0.312805
-29	1.42504	1.77438	1.50045	0.303268
-28.95	1.41708	1.76784	1.51952	0.303268
-28.9	1.41442	1.7613	1.53859	0.312805
-28.85	1.41708	1.77002	1.53224	0.31662
-28.8	1.37993	1.73078	1.44958	0.324249
-28.75	1.35339	1.69591	1.36693	0.335693
-28.7	1.34808	1.67411	1.36058	0.329971
-28.65	1.38789	1.67629	1.297	0.293732
-28.6	1.38258	1.69155	1.35422	0.28038
-28.55	1.40646	1.72206	1.33514	0.307083
-28.5	1.41973	1.77002	1.35422	0.337601
-28.45	1.43565	1.8267	1.43051	0.364304
-28.4	1.43035	1.84195	1.45594	0.379562
-28.35	1.43035	1.84195	1.50681	0.379562
-28.3	1.41177	1.81144	1.4623	0.38147
-28.25	1.40115	1.78092	1.42415	0.383377
-28.2	1.39585	1.77438	1.31607	0.377655
-28.15	1.38258	1.77874	1.28428	0.362396
-28.1	1.39585	1.78528	1.27792	0.328064
-28.05	1.41442	1.80054	1.32243	0.303268
-28	1.43831	1.78964	1.32243	0.284195
-27.95	1.44892	1.76784	1.35422	0.305176
-27.9	1.433	1.75912	1.3415	0.318527
-27.85	1.47015	1.77438	1.38601	0.310898
-27.8	1.48342	1.78092	1.46866	0.31662
-27.75	1.48342	1.78964	1.44323	0.318527
-27.7	1.49934	1.7722	1.44323	0.318527
-27.65	1.49934	1.78964	1.44323	0.314713
-27.6	1.47546	1.82234	1.51952	0.324249
-27.55	1.4728	1.8267	1.58946	0.335693
-27.5	1.45158	1.82234	1.5831	0.324249
-27.45	1.43831	1.82452	1.6276	0.318527
-27.4	1.47811	1.8158	1.63396	0.314713
-27.35	1.45158	1.77438	1.67847	0.31662
-27.3	1.48077	1.75694	1.65939	0.320435
-27.25	1.48077	1.77002	1.63396	0.328064
-27.2	1.47811	1.75912	1.6276	0.337601
-27.15	1.53384	1.77874	1.60853	0.337601
-27.1	1.51526	1.78746	1.6276	0.312805
-27.05	1.48077	1.81144	1.60217	0.297546
-27	1.45954	1.81362	1.6276	0.301361
-26.95	1.46484	1.83759	1.60853	0.28801
-26.9	1.4728	1.84631	1.5831	0.291824
-26.85	1.49934	1.83105	1.60217	0.284195
-26.8	1.47811	1.83977	1.57674	0.284195
-26.75	1.46219	1.80054	1.60853	0.295639
-26.7	1.47015	1.78528	1.60853	0.282288
-26.65	1.46219	1.78964	1.63396	0.310898
-26.6	1.5073	1.78528	1.56403	0.337601
-26.55	1.52057	1.77656	1.56403	0.352859
-26.5	1.53649	1.78528	1.55767	0.320435
-26.45	1.50996	1.79618	1.52588	0.293732
-26.4	1.50465	1.76566	1.55767	0.299454
-26.35	1.49934	1.74386	1.57674	0.286102
-26.3	1.49138	1.74168	1.62125	0.305176
-26.25	1.52853	1.78092	1.60217	0.301361
-26.2	1.52853	1.79836	1.56403	0.337601
-26.15	1.5073	1.8049	1.53859	0.339508
-26.1	1.49669	1.82234	1.49409	0.347137
-26.05	1.49934	1.87029	1.48773	0.352859
-26	1.48342	1.88773	1.4623	0.339508
-25.95	1.433	1.86811	1.48137	0.347137
-25.9	1.43831	1.90081	1.45594	0.333786
-25.85	1.42504	1.91825	1.45594	0.347137
-25.8	1.433	1.92915	1.48773	0.328064
-25.75	1.45954	1.88119	1.51952	0.335693
-25.7	1.49934	1.85067	1.5831	0.333786
-25.65	1.50996	1.84413	1.55131	0.314713
-25.6	1.53119	1.83323	1.56403	0.307083
-25.55	1.55242	1.85067	1.56403	0.328064
-25.5	1.55772	1.87465	1.54495	0.34523
-25.45	1.5763	1.88773	1.51316	0.34523
-25.4	1.54445	1.90081	1.53224	0.331879
-25.35	1.54445	1.89645	1.54495	0.326157
-25.3	1.52323	1.93133	1.50045	0.318527
-25.25	1.53384	1.94659	1.56403	0.289917
-25.2	1.53649	1.93787	1.57038	0.249863
-25.15	1.52323	1.92479	1.5831	0.217438
-25.1	1.51792	1.96184	1.57674	0.219345
-25.05	1.57365	1.98582	1.5831	0.228882
-25	1.57895	1.99672	1.55131	0.25177
-24.95	1.5763	1.99672	1.48773	0.263214
-24.9	1.60814	2.00108	1.48773	0.295639
-24.85	1.60549	1.9771	1.44958	0.320435
-24.8	1.57895	1.95312	1.50681	0.343323
-24.75	1.55507	1.9771	1.51316	0.347137
-24.7	1.52588	1.99236	1.48773	0.347137
-24.65	1.53384	1.97928	1.53859	0.331879
-24.6	1.51792	1.9553	1.51316	0.310898
-24.55	1.5418	1.94877	1.48773	0.310898
-24.5	1.56038	1.94005	1.48137	0.284195
-24.45	1.55772	1.92697	1.55131	0.286102
-24.4	1.6108	1.94877	1.57038	0.286102
-24.35	1.59222	2.02288	1.59582	0.268936
-24.3	1.58161	2.06212	1.63396	0.257492
-24.25	1.57099	2.05558	1.60853	0.274658
-24.2	1.57895	2.02288	1.67211	0.28801
-24.15	1.58161	2.01416	1.66575	0.267029
-24.1	1.56568	2.00326	1.69754	0.272751
-24.05	1.5763	1.9662	1.64032	0.28038
-24	1.58957	1.94441	1.62125	0.272751
-23.95	1.62141	1.92479	1.59582	0.255585
-23.9	1.60284	1.93787	1.59582	0.276566
-23.85	1.62407	1.94877	1.56403	0.286102
-23.8	1.60814	1.92915	1.55767	0.322342
-23.75	1.60284	1.92915	1.60217	0.328064
-23.7	1.60284	1.93787	1.55767	0.318527
-23.65	1.6161	1.95748	1.64032	0.307083
-23.6	1.60814	2.0098	1.65304	0.295639
-23.55	1.59222	2.0425	1.59582	0.320435
-23.5	1.59488	2.01416	1.57038	0.337601
-23.45	1.58691	1.9771	1.55131	0.341415
-23.4	1.58161	1.96402	1.56403	0.360489
-23.35	1.61345	2.00326	1.52588	0.354767
-23.3	1.60814	2.03814	1.50045	0.358582
-23.25	1.61876	2.06866	1.46866	0.349045
-23.2	1.63468	2.05558	1.51952	0.347137
-23.15	1.64264	2.03596	1.59582	0.347137
-23.1	1.65591	2.00326	1.53859	0.354767
-23.05	1.6506	1.98146	1.59582	0.352859
-23	1.61876	2.00108	1.5831	0.360489
-22.95	1.59753	2.04686	1.61489	0.350952
-22.9	1.59753	2.04686	1.59582	0.343323
-22.85	1.59222	2.02942	1.60217	0.358582
-22.8	1.60018	2.04468	1.58946	0.354767
-22.75	1.62141	2.08173	1.55131	0.347137
-22.7	1.6161	2.09045	1.57038	0.364304
-22.65	1.66653	2.08391	1.58946	0.362396
-22.6	1.66387	2.09699	1.64668	0.385284
-22.55	1.66653	2.13187	1.66575	0.38147
-22.5	1.65856	2.14495	1.66575	0.392914
-22.45	1.6506	2.13405	1.63396	0.387192
-22.4	1.63468	2.10135	1.66575	0.387192
-22.35	1.64264	2.06212	1.71026	0.377655
-22.3	1.62937	2.05776	1.66575	0.349045
-22.25	1.63203	1.99236	1.69118	0.331879
-22.2	1.63999	1.988	1.69118	0.333786
-22.15	1.64795	1.97928	1.67211	0.349045
-22.1	1.64795	1.98582	1.69118	0.350952
-22.05	1.66122	2.02506	1.67847	0.34523
-22	1.69041	2.06866	1.65304	0.350952
-21.95	1.69306	2.11879	1.55767	0.366211
-21.9	1.70898	2.11661	1.51952	0.352859
-21.85	1.70898	2.14059	1.47502	0.335693
-21.8	1.71694	2.12751	1.51316	0.312805
-21.75	1.67449	2.10353	1.48773	0.335693
-21.7	1.66387	2.0643	1.48137	0.331879
-21.65	1.67183	2.07738	1.50681	0.331879
-21.6	1.67183	2.10135	1.52588	0.333786
-21.55	1.66387	2.11007	1.55767	0.343323
-21.5	1.6506	2.14713	1.57674	0.341415
-21.45	1.67449	2.17765	1.61489	0.34523
-21.4	1.71429	2.20163	1.64032	0.333786
-21.35	1.75144	2.16675	1.67211	0.333786
-21.3	1.76206	2.13841	1.71026	0.320435
-21.25	1.7541	2.11007	1.65939	0.329971
-21.2	1.7541	2.12969	1.68482	0.337601
-21.15	1.74879	2.14495	1.64032	0.331879
-21.1	1.76206	2.13405	1.5831	0.333786
-21.05	1.72225	2.14277	1.52588	0.335693
-21	1.71694	2.10135	1.53224	0.324249
-20.95	1.7196	2.08609	1.60853	0.324249
-20.9	1.72491	2.10571	1.64032	0.324249
-20.85	1.74348	2.09481	1.6276	0.350952
-20.8	1.74614	2.15585	1.58946	0.379562
-20.75	1.73021	2.16239	1.5831	0.383377
-20.7	1.72491	2.17547	1.61489	0.385284
-20.65	1.71694	2.16675	1.59582	0.385284
-20.6	1.70898	2.17547	1.53859	0.392914
-20.55	1.72225	2.21252	1.53859	0.398636
-20.5	1.73021	2.2365	1.59582	0.398636
-20.45	1.75144	2.23432	1.53859	0.398636
-20.4	1.78063	2.2365	1.60853	0.400543
-20.35	1.78859	2.22996	1.59582	0.417709
-20.3	1.7939	2.26266	1.60217	0.402451
-20.25	1.75675	2.29972	1.62125	0.371933
-20.2	1.77002	2.3019	1.64032	0.358582
-20.15	1.79125	2.27138	1.65304	0.324249
-20.1	1.82309	2.26484	1.6276	0.303268
-20.05	1.8284	2.21906	1.67847	0.307083
-20	1.81248	2.20381	1.71026	0.320435
-19.95	1.80983	2.22778	1.76748	0.310898
-19.9	1.78329	2.23432	1.75476	0.318527
-19.85	1.77267	2.25394	1.71026	0.331879
-19.8	1.80717	2.24086	1.68482	0.356674
-19.75	1.79656	2.22996	1.64032	0.34523
-19.7	1.76737	2.2256	1.66575	0.329971
-19.65	1.77798	2.21688	1.69754	0.329971
-19.6	1.80717	2.19291	1.67847	0.324249
-19.55	1.78859	2.18855	1.64668	0.312805
-19.5	1.80983	2.20816	1.63396	0.305176
-19.45	1.82044	2.2256	1.64668	0.30899
-19.4	1.83902	2.2692	1.65304	0.349045
-19.35	1.82309	2.30626	1.72933	0.371933
-19.3	1.81779	2.31934	1.76112	0.364304
-19.25	1.80452	2.30844	1.83105	0.339508
-19.2	1.78594	2.3237	1.8247	0.320435
-19.15	1.77533	2.34985	1.8247	0.339508
-19.1	1.77798	2.33895	1.79927	0.335693
-19.05	1.80717	2.291	1.71026	0.326157
-19	1.81248	2.23868	1.71026	0.324249
-18.95	1.82044	2.2256	1.71026	0.34523
-18.9	1.81779	2.21688	1.77383	0.349045
-18.85	1.80186	2.24086	1.76748	0.366211
-18.8	1.82309	2.2365	1.76748	0.358582
-18.75	1.84167	2.22342	1.77383	0.341415
-18.7	1.86555	2.2583	1.69754	0.364304
-18.65	1.86555	2.29754	1.74205	0.349045
-18.6	1.84963	2.30408	1.71661	0.341415
-18.55	1.82044	2.27138	1.77383	0.34523
-18.5	1.83106	2.22778	1.78655	0.356674
-18.45	1.84167	2.19727	1.88828	0.377655
-18.4	1.8284	2.22342	1.92642	0.358582
-18.35	1.83902	2.29318	1.93278	0.349045
-18.3	1.84698	2.3019	1.93278	0.335693
-18.25	1.87351	2.31062	1.85013	0.30899
-18.2	1.88944	2.31934	1.89463	0.295639
-18.15	1.89474	2.29318	1.8247	0.299454
-18.1	1.88678	2.31062	1.88828	0.322342
-18.05	1.85759	2.291	1.92006	0.331879
-18	1.84167	2.26266	1.90735	0.350952
-17.95	1.8284	2.2365	1.92642	0.356674
-17.9	1.86555	2.21034	1.8692	0.37384
-17.85	1.84963	2.19509	1.91371	0.371933
-17.8	1.8629	2.18201	1.95821	0.34523
-17.75	1.86024	2.20163	2.01543	0.335693
-17.7	1.86024	2.22778	2.00907	0.335693
-17.65	1.86821	2.2801	2.04086	0.350952
-17.6	1.85228	2.3237	2.05358	0.337601
-17.55	1.90005	2.3237	2.05358	0.307083
-17.5	1.88678	2.31498	2.00272	0.282288
-17.45	1.89209	2.31934	1.93278	0.255585
-17.4	1.87882	2.3019	1.92006	0.255585
-17.35	1.87617	2.28228	1.88828	0.261307
-17.3	1.87086	2.27356	1.8692	0.297546
-17.25	1.89209	2.33024	1.88828	0.310898
-17.2	1.88413	2.37383	1.88192	0.299454
-17.15	1.87617	2.35857	1.92642	0.293732
-17.1	1.88413	2.31716	1.93914	0.263214
-17.05	1.88413	2.29536	1.97093	0.284195
-17	1.8974	2.291	1.97093	0.318527
-16.95	1.91863	2.3019	1.97093	0.343323
-16.9	1.93189	2.31062	1.93914	0.339508
-16.85	1.92924	2.3128	1.95821	0.329971
-16.8	1.90801	2.31498	1.95821	0.310898
-16.75	1.89209	2.34113	1.90735	0.301361
-16.7	1.85494	2.33024	1.93278	0.295639
-16.65	1.84698	2.29972	2.00272	0.297546
-16.6	1.84167	2.291	2.05994	0.318527
-16.55	1.85759	2.291	1.9455	0.31662
-16.5	1.87882	2.30408	1.84377	0.324249
-16.45	1.87882	2.31062	1.81834	0.337601
-16.4	1.89209	2.30626	1.83105	0.335693
-16.35	1.88413	2.2583	1.83741	0.341415
-16.3	1.90005	2.24086	1.78655	0.335693
-16.25	1.93189	2.2474	1.81198	0.360489
-16.2	1.94251	2.29318	1.81834	0.364304
-16.15	1.9372	2.31934	1.83741	0.396729
-16.1	1.91863	2.34767	1.91371	0.413895
-16.05	1.93189	2.36293	1.83741	0.391006
-16	1.92924	2.36075	1.83741	0.396729
-15.95	1.92659	2.38473	1.77383	0.389099
-15.9	1.90536	2.36293	1.81198	0.37384
-15.85	1.91332	2.36511	1.83741	0.358582
-15.8	1.90536	2.33895	1.85013	0.320435
-15.75	1.91067	2.32806	1.90735	0.299454
-15.7	1.92393	2.33895	1.90099	0.293732
-15.65	1.89474	2.32152	1.92006	0.28038
-15.6	1.8974	2.33241	1.90099	0.282288
-15.55	1.88148	2.34331	1.88192	0.276566
-15.5	1.8629	2.35421	1.84377	0.282288
-15.45	1.87351	2.41307	1.83105	0.293732
-15.4	1.91332	2.47628	1.88192	0.303268
-15.35	1.94251	2.45449	1.90735	0.341415
-15.3	1.98232	2.41307	1.92006	0.362396
-15.25	1.98497	2.39127	1.91371	0.371933
-15.2	1.96639	2.38037	1.93278	0.352859
-15.15	1.96374	2.38037	1.91371	0.352859
-15.1	1.9372	2.36729	1.88192	0.352859
-15.05	1.9372	2.38037	1.91371	0.352859
-15	1.93455	2.41525	1.95185	0.370026
-14.95	1.96374	2.41307	2.00272	0.377655
-14.9	1.95047	2.40871	2.00272	0.37384
-14.85	1.95047	2.43705	2.03451	0.387192
-14.8	1.91597	2.48282	2.07265	0.406265
-14.75	1.91597	2.4959	2.05994	0.38147
-14.7	1.94251	2.5395	2.07901	0.356674
-14.65	1.94516	2.54822	2.09173	0.360489
-14.6	1.97701	2.52642	2.16802	0.370026
-14.55	1.95312	2.48718	2.11716	0.358582
-14.5	1.99028	2.45449	2.14259	0.370026
-14.45	1.97701	2.43705	2.14895	0.377655
-14.4	1.95047	2.4741	2.12351	0.404358
-14.35	1.95843	2.47192	2.09808	0.400543
-14.3	1.96109	2.48064	2.05358	0.41008
-14.25	1.94516	2.50462	2.08537	0.415802
-14.2	1.95047	2.51552	2.03451	0.419617
-14.15	1.98232	2.51116	2.04722	0.400543
-14.1	1.97701	2.5286	2.02179	0.362396
-14.05	1.98232	2.49154	1.99636	0.347137
-14	1.97966	2.42833	2.00272	0.320435
-13.95	1.99028	2.41743	2.00272	0.307083
-13.9	2.01151	2.43051	2.07901	0.299454
-13.85	1.98497	2.42833	2.09173	0.320435
-13.8	1.95578	2.44577	2.18709	0.339508
-13.75	1.96905	2.45667	2.14895	0.337601
-13.7	1.95578	2.45449	2.18709	0.349045
-13.65	1.96905	2.49808	2.16802	0.341415
-13.6	1.99028	2.49154	2.10444	0.352859
-13.55	2.00885	2.44359	2.1108	0.356674
-13.5	2.0062	2.39999	2.06629	0.366211
-13.45	2.0062	2.37601	2.07901	0.352859
-13.4	1.97701	2.35203	2.06629	0.368118
-13.35	2.01151	2.36729	2.05358	0.37384
-13.3	2.0407	2.43051	2.05994	0.362396
-13.25	2.05131	2.46538	2.1108	0.368118
-13.2	2.07254	2.45449	2.13623	0.362396
-13.15	2.05131	2.43923	2.08537	0.362396
-13.1	2.05927	2.43269	2.07901	0.366211
-13.05	2.03539	2.43705	2.05994	0.379562
-13	2.03008	2.44359	2.12351	0.408173
-12.95	2.0062	2.42179	2.19981	0.396729
-12.9	2.0062	2.39999	2.26974	0.400543
-12.85	2.03539	2.41089	2.32061	0.383377
-12.8	2.04866	2.41961	2.30789	0.37384
-12.75	2.04866	2.41307	2.29518	0.366211
-12.7	2.05662	2.42615	2.26339	0.354767
-12.65	2.08316	2.44359	2.26974	0.341415
-12.6	2.10439	2.47628	2.22524	0.34523
-12.55	2.11766	2.50898	2.21252	0.368118
-12.5	2.08581	2.52206	2.21252	0.364304
-12.45	2.06723	2.50026	2.18074	0.343323
-12.4	2.0805	2.48282	2.30153	0.331879
-12.35	2.10173	2.48718	2.2761	0.331879
-12.3	2.115	2.4959	2.30153	0.349045
-12.25	2.08581	2.51334	2.30153	0.333786
-12.2	2.07519	2.52206	2.32697	0.312805
-12.15	2.08581	2.52206	2.34604	0.289917
-12.1	2.07254	2.5068	2.30153	0.299454
-12.05	2.05927	2.48064	2.28882	0.289917
-12	2.05397	2.51334	2.26339	0.282288
-11.95	2.03804	2.5722	2.30153	0.297546
-11.9	2.0407	2.61579	2.21888	0.31662
-11.85	2.05397	2.59835	2.17438	0.343323
-11.8	2.07254	2.55694	2.18074	0.337601
-11.75	2.10439	2.52642	2.14895	0.347137
-11.7	2.10439	2.54822	2.22524	0.337601
-11.65	2.10439	2.58527	2.25067	0.358582
-11.6	2.14419	2.59617	2.28246	0.370026
-11.55	2.12827	2.5722	2.25067	0.362396
-11.5	2.10439	2.5504	2.28246	0.362396
-11.45	2.11235	2.52424	2.34604	0.352859
-11.4	2.10439	2.5068	2.37147	0.362396
-11.35	2.10969	2.48282	2.44141	0.377655
-11.3	2.11235	2.52206	2.47955	0.38147
-11.25	2.14419	2.55258	2.49227	0.394821
-11.2	2.11766	2.54386	2.43505	0.389099
-11.15	2.13092	2.5504	2.49227	0.37384
-11.1	2.12562	2.5395	2.5177	0.331879
-11.05	2.11766	2.5504	2.54949	0.307083
-11	2.12296	2.54386	2.60671	0.303268
-10.95	2.11766	2.54168	2.61943	0.318527
-10.9	2.10969	2.52424	2.61943	0.349045
-10.85	2.10439	2.53732	2.58128	0.370026
-10.8	2.09112	2.53732	2.60035	0.389099
-10.75	2.07519	2.54604	2.54313	0.387192
-10.7	2.08846	2.58092	2.5177	0.385284
-10.65	2.09908	2.60489	2.46684	0.387192
-10.6	2.13358	2.63977	2.42869	0.358582
-10.55	2.15746	2.64195	2.4732	0.320435
-10.5	2.15481	2.66375	2.4732	0.314713
-10.45	2.16277	2.66593	2.48591	0.337601
-10.4	2.184	2.69209	2.51134	0.347137
-10.35	2.17869	2.65939	2.56856	0.371933
-10.3	2.17073	2.65067	2.54313	0.362396
-10.25	2.19196	2.62887	2.47955	0.360489
-10.2	2.17869	2.58963	2.50498	0.335693
-10.15	2.17869	2.5722	2.46684	0.333786
-10.1	2.18931	2.5831	2.45412	0.341415
-10.05	2.22115	2.59617	2.43505	0.352859
-10	2.22646	2.63541	2.4732	0.360489
-9.95	2.19196	2.64195	2.4732	0.366211
-9.9	2.18931	2.64849	2.44776	0.366211
-9.85	2.20523	2.62669	2.45412	0.341415
-9.8	2.20788	2.62669	2.46684	0.331879
-9.75	2.19461	2.63759	2.46048	0.335693
-9.7	2.19196	2.63105	2.42869	0.354767
-9.65	2.20523	2.60925	2.4732	0.364304
-9.6	2.20257	2.61797	2.47955	0.370026
-9.55	2.184	2.64413	2.4732	0.371933
-9.5	2.20788	2.64849	2.46048	0.392914
-9.45	2.2238	2.65939	2.45412	0.385284
-9.4	2.24769	2.67683	2.49227	0.379562
-9.35	2.25565	2.68991	2.5177	0.370026
-9.3	2.22646	2.67901	2.57492	0.366211
-9.25	2.24503	2.67683	2.5622	0.364304
-9.2	2.23707	2.72696	2.46684	0.350952
-9.15	2.23707	2.76838	2.48591	0.314713
-9.1	2.25299	2.78146	2.48591	0.326157
-9.05	2.24238	2.73786	2.47955	0.335693
-9	2.24238	2.66593	2.43505	0.360489
-8.95	2.25034	2.66157	2.49227	0.362396
-8.9	2.24503	2.68991	2.46048	0.341415
-8.85	2.25565	2.74222	2.51134	0.322342
-8.8	2.24503	2.7771	2.48591	0.324249
-8.75	2.23972	2.78364	2.42869	0.343323
-8.7	2.25299	2.76402	2.39054	0.362396
-8.65	2.27157	2.7662	2.37783	0.350952
-8.6	2.2583	2.77928	2.35875	0.352859
-8.55	2.26892	2.79454	2.33968	0.349045
-8.5	2.27688	2.77056	2.33332	0.341415
-8.45	2.28749	2.77274	2.32697	0.31662
-8.4	2.27688	2.78364	2.32061	0.320435
-8.35	2.24238	2.81416	2.39054	0.326157
-8.3	2.26892	2.85775	2.41598	0.34523
-8.25	2.27422	2.84903	2.48591	0.349045
-8.2	2.25565	2.81852	2.49227	0.343323
-8.15	2.27157	2.80108	2.49227	0.360489
-8.1	2.27422	2.76402	2.44776	0.377655
-8.05	2.28218	2.72696	2.41598	0.404358
-8	2.28484	2.69427	2.43505	0.396729
-7.95	2.29545	2.69427	2.40326	0.413895
-7.9	2.27422	2.69863	2.40962	0.411987
-7.85	2.28218	2.70299	2.43505	0.394821
-7.8	2.24238	2.71606	2.45412	0.392914
-7.75	2.26095	2.71824	2.46684	0.379562
-7.7	2.29545	2.7117	2.42233	0.391006
-7.65	2.2928	2.7226	2.42869	0.389099
-7.6	2.2928	2.74004	2.42233	0.362396
-7.55	2.27953	2.7662	2.46048	0.331879
-7.5	2.31403	2.788	2.39054	0.314713
-7.45	2.31403	2.80108	2.39054	0.305176
-7.4	2.30872	2.79672	2.44141	0.295639
-7.35	2.30607	2.79454	2.40326	0.301361
-7.3	2.32995	2.81852	2.42233	0.31662
-7.25	2.35383	2.84249	2.40326	0.343323
-7.2	2.34322	2.84685	2.40962	0.366211
-7.15	2.34057	2.83378	2.35875	0.368118
-7.1	2.35649	2.81852	2.3969	0.364304
-7.05	2.35649	2.84685	2.43505	0.356674
-7	2.32464	2.85775	2.44141	0.368118
-6.95	2.32199	2.90135	2.42869	0.350952
-6.9	2.32464	2.91007	2.32697	0.318527
-6.85	2.31137	2.92315	2.31425	0.297546
-6.8	2.31934	2.94277	2.28246	0.295639
-6.75	2.30872	2.90353	2.26339	0.310898
-6.7	2.30872	2.87301	2.28882	0.333786
-6.65	2.3273	2.8207	2.35875	0.362396
-6.6	2.3671	2.78364	2.44776	0.375748
-6.55	2.36179	2.77274	2.42869	0.375748
-6.5	2.3671	2.7662	2.4732	0.368118
-6.45	2.34587	2.77056	2.45412	0.356674
-6.4	2.35118	2.74658	2.44141	0.337601
-6.35	2.36179	2.7444	2.42233	0.333786
-6.3	2.35649	2.78146	2.43505	0.320435
-6.25	2.35649	2.85775	2.45412	0.312805
-6.2	2.35118	2.91007	2.5177	0.329971
-6.15	2.36445	2.91661	2.56856	0.331879
-6.1	2.3671	2.93187	2.56856	0.349045
-6.05	2.3671	2.92097	2.60671	0.349045
-6	2.37506	2.90353	2.53042	0.34523
-5.95	2.41487	2.90135	2.49227	0.337601
-5.9	2.39895	2.89263	2.40326	0.318527
-5.85	2.39364	2.87301	2.42869	0.328064
-5.8	2.39364	2.84031	2.45412	0.341415
-5.75	2.38833	2.83813	2.44776	0.343323
-5.7	2.39895	2.86647	2.52406	0.360489
-5.65	2.38302	2.89699	2.5177	0.337601
-5.6	2.36445	2.93623	2.5622	0.331879
-5.55	2.37241	2.93623	2.57492	0.349045
-5.5	2.36179	2.90571	2.56856	0.350952
-5.45	2.36976	2.88391	2.58764	0.349045
-5.4	2.35118	2.86647	2.58128	0.343323
-5.35	2.3671	2.84467	2.62578	0.356674
-5.3	2.38568	2.84249	2.63214	0.375748
-5.25	2.39895	2.89481	2.69572	0.391006
-5.2	2.40956	2.94059	2.73387	0.402451
-5.15	2.40956	2.95367	2.73387	0.413895
-5.1	2.42814	2.95149	2.67029	0.408173
-5.05	2.4016	2.96021	2.62578	0.411987
-5	2.43079	2.95149	2.70844	0.387192
-4.95	2.41487	2.95803	2.67029	0.396729
-4.9	2.41752	2.94713	2.72751	0.402451
-4.85	2.40425	2.93841	2.71479	0.396729
-4.8	2.41222	2.93405	2.70844	0.387192
-4.75	2.38302	2.92969	2.683	0.366211
-4.7	2.38568	2.92751	2.61943	0.368118
-4.65	2.39099	2.91225	2.61943	0.354767
-4.6	2.39895	2.91879	2.64486	0.371933
-4.55	2.41752	2.91443	2.74022	0.335693
-4.5	2.43344	2.93187	2.78473	0.329971
-4.45	2.45998	2.95367	2.78473	0.328064
-4.4	2.48917	2.95803	2.79109	0.307083
-4.35	2.50244	2.96892	2.72751	0.333786
-4.3	2.49713	2.93623	2.71479	0.328064
-4.25	2.49183	2.93187	2.67665	0.349045
-4.2	2.48917	2.92533	2.72751	0.352859
-4.15	2.4706	2.94713	2.75294	0.360489
-4.1	2.45467	2.95367	2.84831	0.389099
-4.05	2.47856	2.98636	2.84831	0.37384
-4	2.46529	3.02996	2.8038	0.375748
-3.95	2.45733	3.00162	2.79744	0.362396
-3.9	2.42548	3.01034	2.77201	0.341415
-3.85	2.43875	2.99072	2.74658	0.34523
-3.8	2.44406	2.97764	2.72751	0.347137
-3.75	2.48121	2.97546	2.74658	0.368118
-3.7	2.48652	2.96892	2.76566	0.387192
-3.65	2.50244	2.96456	2.76566	0.402451
-3.6	2.52367	2.94713	2.74658	0.398636
-3.55	2.52632	2.96892	2.67029	0.408173
-3.5	2.54755	2.95803	2.70208	0.398636
-3.45	2.51306	2.96238	2.66393	0.383377
-3.4	2.5104	2.91661	2.67665	0.37384
-3.35	2.51306	2.91879	2.61943	0.370026
-3.3	2.51571	2.982	2.58128	0.371933
-3.25	2.49979	3.0038	2.59399	0.391006
-3.2	2.47856	3.03432	2.67665	0.402451
-3.15	2.47856	3.01906	2.74022	0.398636
-3.1	2.5104	3.02124	2.77201	0.352859
-3.05	2.53959	3.0583	2.82923	0.350952
-3	2.52898	3.08446	2.82288	0.364304
-2.95	2.53959	3.08881	2.81016	0.402451
-2.9	2.5449	3.06484	2.77837	0.392914
-2.85	2.50509	3.04304	2.72115	0.408173
-2.8	2.52367	3.05394	2.7593	0.400543
-2.75	2.51306	3.0692	2.77837	0.400543
-2.7	2.5449	3.06266	2.83559	0.385284
-2.65	2.56878	3.06702	2.89917	0.354767
-2.6	2.55286	3.05394	2.9246	0.343323
-2.55	2.53429	3.0365	2.86738	0.349045
-2.5	2.55817	3.02778	2.84195	0.370026
-2.45	2.55552	3.0147	2.84831	0.366211
-2.4	2.56878	3.02124	2.84195	0.366211
-2.35	2.57674	3.04522	2.89917	0.343323
-2.3	2.5794	3.07138	2.86102	0.352859
-2.25	2.58205	3.10189	2.9246	0.377655
-2.2	2.53163	3.09535	2.93732	0.37384
-2.15	2.51836	3.08228	2.91824	0.360489
-2.1	2.52898	3.08446	2.89917	0.360489
-2.05	2.54755	3.07138	2.83559	0.375748
-2	2.53429	3.06702	2.83559	0.385284
-1.95	2.53959	3.07356	2.78473	0.38147
-1.9	2.5794	3.08446	2.8038	0.385284
-1.85	2.6139	3.09099	2.84831	0.377655
-1.8	2.61655	3.0801	2.86102	0.379562
-1.75	2.64309	3.04522	2.85467	0.379562
-1.7	2.64574	3.04522	2.83559	0.377655
-1.65	2.62982	3.0474	2.87374	0.366211
-1.6	2.64839	3.10625	2.81016	0.34523
-1.55	2.64043	3.11715	2.78473	0.324249
-1.5	2.63247	3.12587	2.76566	0.303268
-1.45	2.64043	3.15421	2.75294	0.328064
-1.4	2.64574	3.18037	2.81652	0.326157
-1.35	2.62186	3.19127	2.82288	0.358582
-1.3	2.58205	3.15639	2.87374	0.379562
-1.25	2.61124	3.09753	2.89281	0.389099
-1.2	2.6192	3.08881	2.91824	0.392914
-1.15	2.59797	3.08664	2.91189	0.379562
-1.1	2.62451	3.11279	2.93732	0.354767
-1.05	2.62717	3.12805	2.96911	0.324249
-1	2.65636	3.14331	2.96911	0.307083
-0.95	2.6192	3.14985	2.95639	0.30899
-0.9	2.60594	3.13023	2.87374	0.324249
-0.85	2.58736	3.10843	2.8801	0.364304
-0.8	2.62982	3.09317	2.87374	0.379562
-0.75	2.64309	3.10407	2.86102	0.392914
-0.7	2.62186	3.14331	2.89281	0.396729
-0.65	2.64839	3.18473	2.89281	0.402451
-0.6	2.6537	3.22614	2.93096	0.368118
-0.55	2.67759	3.2414	2.9246	0.339508
-0.5	2.67493	3.22396	2.91824	0.310898
-0.45	2.67228	3.21089	2.87374	0.284195
-0.4	2.66697	3.17819	2.89917	0.297546
-0.35	2.64574	3.13241	2.93096	0.293732
-0.3	2.64839	3.14113	2.90553	0.295639
-0.25	2.64043	3.13677	2.93096	0.305176
-0.2	2.62451	3.14549	2.94367	0.31662
-0.15	2.64574	3.14549	2.98182	0.329971
[truncated: 2,003 more rows]

## Sheet: Fig 1D iii
Current Density
NBCe1+V	E-Syt1	E-Syt2	E-Syt3
6.08	7.5	6.3	0
8.67	6.25	3	0.51
8	9.7	6.82	2
6	6.67	6.25	0.3
5.2	8.75	11.1	0.5
5	5.56	7.3	0.2
7.6		6.25	0
5.2			0.6
8.2			0
5.9			0
7			0.75
7.8			1
7.7
10
8
6.67
10.4
6.67
9.33
5.33
6
9.4
5.3
8.8
6.7
7.5
8
8.75
