# Supplementary material for: Lipid transporters E-Syt3 and ORP5 regulate epithelial ion transport by controlling phosphatidylserine enrichment at ER/PM junctions
Source: EMBO J. 2025 May 27;44(13):3697–719. doi: 10.1038/s44318-025-00470-9 (PMC12217353; doi:10.1038/s44318-025-00470-9)
Supplement: Supplementary file 3 — Source data Fig. 1 [file 44318_2025_470_MOESM3_ESM.zip › Figure SD 1/1E/Fig 1E.xlsx]

## Sheet: Fig 1E
Current Density
NBCe1-B+SCR	+siE-Syt3
7.94	9.57
9.4	12.82
9.25	9.75
10.2	15.6
9.35	15.01
8.09
8.04
