# Supplementary material for: Lipid transporters E-Syt3 and ORP5 regulate epithelial ion transport by controlling phosphatidylserine enrichment at ER/PM junctions
Source: EMBO J. 2025 May 27;44(13):3697–719. doi: 10.1038/s44318-025-00470-9 (PMC12217353; doi:10.1038/s44318-025-00470-9)
Supplement: Supplementary file 3 — Source data Fig. 1 [file 44318_2025_470_MOESM3_ESM.zip › Figure SD 1/1F/Fig 1F.xlsx]

## Sheet: Fig 1F
Numerical Values of the Line Intensity in Airy Image
CFTR/E-Syt3 Line Intensity 1					CFTR /E-Ssyt3 Line Intensity 2
Distance	E-Syt3	CFTR			Distance	E-Syt3	CFTR												Microscopic Image
0	47	74
1.00242	56	80			0	43	33
2.00484	60	79			1.00099	44	32
3.00726	69	83			2.00198	43	33
4.00968	65	73			3.00296	41	34
5.0121	60	61			4.00395	37	32
6.01452	54	53			5.00494	37	34
7.01695	61	62			6.00593	37	35
8.01937	57	63			7.00692	37	37
9.02179	55	61			8.0079	37	38
10.0242	72	64			9.00889	37	39
11.0266	69	53			10.0099	37	40
12.029	82	55			11.0109	37	42
13.0315	74	47			12.0119	37	44
14.0339	80	50			13.0128	37	45
15.0363	80	50			14.0138	37	45
16.0387	87	52			15.0148	37	46
17.0412	78	44			16.0158	37	50
18.0436	82	46			17.0168	37	56
19.046	70	41			18.0178	37	51
20.0484	70	44			19.0188	37	56
21.0508	59	40			20.0198	37	58
22.0533	70	44			21.0208	37	59
23.0557	60	39			22.0217	37	60
24.0581	63	40			23.0227	37	60
25.0605	55	36			24.0237	37	61
26.0629	47	32			25.0247	37	64
27.0654	47	34			26.0257	37	68
28.0678	39	30			27.0267	37	54
29.0702	33	25			28.0277	37	57
30.0726	29	20			29.0287	37	60
31.075	28	19			30.0296	37	65
32.0775	25	18			31.0306	37	61
33.0799	22	18			32.0316	37	66
34.0823	22	20			33.0326	37	71
35.0847	22	20			34.0336	37	75
36.0871	23	21			35.0346	37	79
37.0896	22	18			36.0356	37	82
38.092	22	17			37.0366	37	84
39.0944	20	15			38.0375	37	84
40.0968	22	17			39.0385	37	83
41.0993	24	15			40.0395	37	83
42.1017	28	17			41.0405	37	83
43.1041	32	18			42.0415	37	83
44.1065	39	21			43.0425	37	81
45.1089	37	21			44.0435	37	79
46.1114	48	25			45.0445	37	75
47.1138	61	30			46.0455	37	71
48.1162	58	29			47.0464	37	66
49.1186	52	28			48.0474	37	61
50.121	64	34			49.0484	37	61
51.1235	57	30			50.0494	37	58
52.1259	49	25			51.0504	37	53
53.1283	42	21			52.0514	37	50
54.1307	44	25			53.0524	37	50
55.1331	34	23			54.0534	37	62
56.1356	44	30			55.0543	37	65
57.138	35	26			56.0553	37	71
58.1404	38	27			57.0563	37	67
59.1428	33	23			58.0573	37	63
60.1452	29	20			59.0583	37	63
61.1477	33	20			60.0593	37	59
62.1501	38	24			61.0603	37	60
63.1525	38	24			62.0613	37	61
64.1549	43	30			63.0623	37	62
65.1574	47	33			64.0632	37	62
66.1598	47	33			65.0642	37	65
67.1622	47	37			66.0652	37	66
68.1646	48	42			67.0662	37	61
69.167	54	45			68.0672	37	62
70.1695	54	45			69.0682	37	62
71.1719	59	48			70.0692	37	58
72.1743	49	41			71.0702	37	51
73.1767	39	35			72.0711	37	51
74.1791	31	31			73.0721	37	46
75.1816	32	32			74.0731	37	46
76.184	28	25			75.0741	37	46
77.1864	26	19			76.0751	37	39
78.1888	24	15			77.0761	37	39
79.1912	25	15			78.0771	37	40
80.1937	23	15			79.0781	37	36
81.1961	25	18			80.079	37	40
82.1985	22	18			81.08	37	44
83.2009	20	18			82.081	37	45
84.2033	23	20			83.082	37	39
85.2058	20	17			84.083	37	40
86.2082	19	15			85.084	37	43
87.2106	19	17			86.085	37	49
88.213	18	17			87.086	37	45
89.2155	18	17			88.087	37	46
90.2179	18	16			89.0879	37	45
91.2203	22	15			90.0889	37	44
92.2227	21	14			91.0899	37	44
93.2251	20	13			92.0909	37	41
94.2276	17	12			93.0919	37	42
95.23	14	11			94.0929	37	43
96.2324	15	13			95.0939	37	47
97.2348	13	13			96.0949	37	52
98.2372	13	13			97.0958	37	53
99.2397	13	13			98.0968	37	59
100.242	11	12			99.0978	37	64
101.245	11	11			100.099	37	67
102.247	11	10			101.1	37	71
103.249	12	10			102.101	37	77
104.252	13	11			103.102	37	82
105.254	13	11			104.103	37	84
106.257	12	10			105.104	37	82
107.259	10	11			106.105	37	78
108.261	9	10			107.106	37	72
109.264	8	10			108.107	37	65
110.266	8	10			109.108	37	55
111.269	11	11			110.109	37	46
112.271	13	11			111.11	37	58
113.274	15	12			112.111	37	48
114.276	16	13			113.112	37	47
115.278	15	13			114.113	37	38
116.281	17	14			115.114	37	39
117.283	19	14			116.115	37	34
118.286	21	14			117.116	37	31
119.288	21	13			118.117	37	28
120.29	19	13			119.118	37	26
121.293	20	13			120.119	37	24
122.295	18	12			121.12	37	23
123.298	19	12			122.121	37	22
124.3	17	12			123.122	37	21
125.303	18	15			124.123	37	20
126.305	16	15			125.124	37	21
127.307	16	15			126.125	37	24
128.31	15	13			127.125	37	28
129.312	16	12			128.126	37	40
130.315	15	11			129.127	37	40
131.317	14	11			130.128	37	44
132.32	14	12			131.129	37	42
133.322	14	13			132.13	37	35
134.324	13	11			133.131	37	26
135.327	12	10			134.132	37	26
136.329	11	10			135.133	37	22
137.332	11	10			136.134	37	23
138.334	11	11			137.135	37	21
139.336	11	10			138.136	37	24
140.339	11	8			139.137	37	21
141.341	11	10			140.138	37	24
142.344	10	9			141.139	37	25
143.346	10	9			142.14	37	25
144.349	9	8			143.141	37	25
145.351	9	10			144.142	37	28
146.353	9	11			145.143	37	31
147.356	10	11			146.144	37	27
148.358	11	10			147.145	37	28
149.361	11	8			148.146	37	28
150.363	11	7			149.147	37	28
151.366	9	6			150.148	37	25
152.368	8	6			151.149	37	25
153.37	8	6			152.15	37	24
154.373	8	6			153.151	37	31
155.375	9	6			154.152	37	39
156.378	9	6			155.153	37	40
157.38	10	7			156.154	37	45
158.382	8	8			157.155	37	43
159.385	8	8			158.156	37	51
160.387	9	7			159.157	37	59
161.39	8	7			160.158	37	59
162.392	8	7			161.159	37	66
163.395	9	7			162.16	37	61
164.397	9	7			163.161	37	70
165.399	11	7			164.162	37	76
166.402	11	7			165.163	37	81
167.404	11	7			166.164	37	92
168.407	11	8			167.165	37	93
169.409	12	9			168.166	37	94
170.412	12	10			169.167	37	88
171.414	11	10			170.168	37	83
172.416	11	10			171.169	37	69
173.419	9	9			172.17	37	58
174.421	9	9			173.171	37	58
175.424	8	9			174.172	37	54
176.426	9	11			175.173	37	54
177.428	11	12			176.174	37	56
178.431	12	12			177.175	37	53
179.433	15	13			178.176	37	50
180.436	15	12			179.177	37	50
181.438	17	14			180.178	37	44
182.441	20	15			181.179	37	38
183.443	22	17			182.18	37	31
184.445	22	17			183.181	37	30
185.448	25	20			184.182	37	27
186.45	29	23			185.183	37	25
187.453	34	27			186.184	37	24
188.455	32	25			187.185	37	21
189.458	38	28			188.186	37	20
190.46	46	31			189.187	37	21
191.462	55	35			190.188	37	22
192.465	51	31			191.189	37	25
193.467	58	38			192.19	37	28
194.47	47	31			193.191	37	31
195.472	38	27			194.192	37	31
196.474	33	25			195.193	37	37
197.477	29	23			196.194	37	44
198.479	26	19			197.195	37	40
199.482	23	16			198.196	37	48
200.484	20	14			199.197	37	52
201.487	18	12			200.198	37	43
202.489	16	11			201.199	37	39
203.491	16	11			202.2	37	42
204.494	16	11			203.201	37	36
205.496	16	10			204.202	37	36
206.499	15	8			205.203	37	31
207.501	15	9			206.204	37	31
208.504	13	8			207.205	37	26
209.506	10	8			208.206	37	24
210.508	11	8			209.207	37	24
211.511	10	9			210.208	37	23
212.513	11	11			211.208	37	23
213.516	11	12			212.209	37	24
214.518	13	13			213.21	37	27
215.52	15	12			214.211	37	29
216.523	17	14			215.212	37	30
217.525	18	16			216.213	37	33
218.528	16	14			217.214	37	31
219.53	18	17			218.215	37	31
220.533	21	19			219.216	37	27
221.535	24	20			220.217	37	26
222.537	23	16			221.218	37	22
223.54	23	16			222.219	37	18
224.542	26	16			223.22	37	22
225.545	37	20			224.221	37	20
226.547	44	26			225.222	37	22
227.55	51	35			226.223	37	19
228.552	51	40			227.224	37	20
229.554	52	45			228.225	37	18
230.557	52	40			229.226	37	19
231.559	51	41			230.227	37	17
232.562	51	41			231.228	37	20
233.564	49	41			232.229	37	19
234.566	53	51			233.23	37	20
235.569	52	48			234.231	37	17
236.571	60	51			235.232	37	18
237.574	60	43			236.233	37	19
238.576	64	45			237.234	37	19
239.579	56	40			238.235	37	20
240.581	66	47			239.236	37	21
241.583	66	53			240.237	37	19
242.586	79	62			241.238	37	20
243.588	67	61			242.239	37	19
244.591	70	67			243.24	37	22
245.593	86	79			244.241	37	26
246.596	91	83			245.242	37	28
247.598	78	71			246.243	37	26
248.6	91	82			247.244	37	25
249.603	89	77			248.245	37	28
250.605	95	81			249.246	37	28
251.608	90	77			250.247	37	32
252.61	85	70			251.248	37	37
253.612	94	79			252.249	37	41
254.615	106	86			253.25	37	45
255.617	117	95			254.251	37	47
256.62	138	101			255.252	37	48
257.622	147	101			256.253	37	47
258.625	160	108			257.254	37	42
259.627	173	108			258.255	37	39
260.629	170	103			259.256	37	39
261.632	161	96			260.257	37	39
262.634	154	96			261.258	37	44
263.637	146	93			262.259	37	44
264.639	130	95			263.26	37	45
265.642	124	89			264.261	37	43
266.644	118	87			265.262	37	40
267.646	119	94			266.263	37	36
268.649	119	85			267.264	37	34
269.651	117	86			268.265	37	36
270.654	114	93			269.266	37	32
271.656	111	90			270.267	37	30
272.658	106	79			271.268	37	29
273.661	101	69			272.269	37	30
274.663	102	70			273.27	37	26
275.666	90	60			274.271	37	21
276.668	77	55			275.272	37	19
277.671	80	59			276.273	37	17
278.673	80	62			277.274	37	15
279.675	78	62			278.275	37	15
280.678	81	56			279.276	37	17
281.68	85	56			280.277	37	18
282.683	84	56			281.278	37	21
283.685	78	54			282.279	37	23
284.688	79	59			283.28	37	25
285.69	84	61			284.281	37	26
286.692	74	60			285.282	37	25
287.695	66	55			286.283	37	25
288.697	57	47			287.284	37	25
289.7	51	41			288.285	37	25
290.702	51	42			289.286	37	23
291.704	49	38			290.287	37	20
292.707	53	40			291.288	37	18
293.709	53	37			292.289	37	18
294.712	55	39			293.29	37	17
295.714	51	37			294.291	37	16
296.717	56	40			295.291	37	15
297.719	56	40			296.292	37	12
298.721	64	45			297.293	37	12
299.724	64	46			298.294	37	10
300.726	74	55			299.295	37	10
301.729	70	55			300.296	37	10
302.731	74	61			301.297	37	10
303.734	85	68			302.298	37	10
304.736	74	63			303.299	37	10
305.738	70	64			304.3	37	9
306.741	60	60			305.301	37	9
307.743	65	63			306.302	37	9
308.746	77	72			307.303	37	8
309.748	74	60			308.304	37	8
310.75	80	57			309.305	37	9
311.753	69	49			310.306	37	10
312.755	67	53			311.307	37	11
313.758	59	49			312.308	37	12
314.76	63	55			313.309	37	14
315.763	58	51			314.31	37	13
316.765	58	51			315.311	37	14
317.767	64	52			316.312	37	12
318.77	71	52			317.313	37	12
319.772	66	46			318.314	37	10
320.775	77	57			319.315	37	12
321.777	79	58			320.316	37	10
322.78	73	51			321.317	37	10
323.782	73	51			322.318	37	11
324.784	61	42			323.319	37	10
325.787	60	41			324.32	37	11
326.789	46	32			325.321	37	11
327.792	37	30			326.322	37	12
328.794	37	30			327.323	37	10
329.796	36	32			328.324	37	12
330.799	39	33			329.325	37	11
331.801	40	32			330.326	37	11
332.804	43	34			331.327	37	12
333.806	43	36			332.328	37	11
334.809	40	38			333.329	37	12
335.811	40	38			334.33	37	11
336.813	36	36			335.331	37	12
337.816	34	32			336.332	37	13
338.818	34	32			337.333	37	16
339.821	33	30			338.334	37	17
340.823	34	33			339.335	37	17
341.826	36	36			340.336	37	17
342.828	38	36			341.337	37	16
343.83	45	39			342.338	37	16
344.833	51	41			343.339	37	15
345.835	56	44			344.34	37	16
346.838	63	47			345.341	37	18
347.84	65	47			346.342	37	22
348.842	67	52			347.343	37	26
349.845	71	57			348.344	37	29
350.847	73	61			349.345	37	30
351.85	75	65			350.346	37	31
352.852	75	61			351.347	37	35
353.855	76	70			352.348	37	32
354.857	77	76			353.349	37	35
355.859	78	86			354.35	37	36
356.862	78	89			355.351	37	39
357.864	76	89			356.352	37	41
358.867	79	85			357.353	37	41
359.869	76	78			358.354	37	40
360.871	72	68			359.355	37	40
361.874	75	69			360.356	37	40
362.876	75	69			361.357	37	36
363.879	78	73			362.358	37	41
364.881	78	77			363.359	37	43
365.884	78	76			364.36	37	47
366.886	81	75			365.361	37	41
367.888	81	75			366.362	37	41
368.891	88	77			367.363	37	32
369.893	86	71			368.364	37	26
370.896	97	81			369.365	37	27
371.898	102	83			370.366	37	21
372.901	115	90			371.367	37	18
373.903	127	99			372.368	37	18
374.905	134	108			373.369	37	19
375.908	133	113			374.37	37	22
376.91	129	107			375.371	37	24
377.913	123	102			376.372	37	24
378.915	116	94			377.373	37	27
379.917	119	90			378.374	37	31
380.92	112	84			379.374	37	30
381.922	113	79			380.375	37	29
382.925	102	66			381.376	37	24
383.927	89	54			382.377	37	24
384.93	91	60			383.378	37	26
385.932	80	57			384.379	37	22
386.934	97	69			385.38	37	23
387.937	86	64			386.381	37	23
388.939	88	67			387.382	37	21
389.942	105	77			388.383	37	19
390.944	103	74			389.384	37	17
391.947	85	65			390.385	37	17
392.949	80	60			391.386	37	17
393.951	88	60			392.387	37	20
394.954	75	55			393.388	37	22
395.956	68	49			394.389	37	23
396.959	57	41			395.39	37	24
397.961	58	41			396.391	37	26
398.963	48	35			397.392	37	30
399.966	43	33			398.393	37	31
400.968	38	30			399.394	37	30
401.971	38	32			400.395	37	27
402.973	36	31			401.396	37	37
403.976	40	34			402.397	37	42
404.978	41	33			403.398	37	51
405.98	52	37			404.399	37	58
406.983	52	37			405.4	37	58
407.985	66	43			406.401	37	69
408.988	75	46			407.402	37	78
409.99	97	59			408.403	37	81
410.993	111	68			409.404	37	77
411.995	134	82			410.405	37	77
					411.406	37	65
					412.407	37	54
					413.408	37	44
					414.409	37	40
					415.41	37	40
					416.411	37	38
					417.412	37	37
					418.413	37	35
					419.414	37	33
					420.415	37	32
					421.416	37	31
					422.417	37	29
					423.418	37	29
					424.419	37	30
					425.42	37	31
					426.421	37	32
					427.422	37	32
					428.423	37	35
					429.424	37	40
					430.425	37	46
					431.426	37	48
					432.427	37	46
					433.428	37	46
					434.429	37	42
					435.43	37	40
					436.431	37	38
					437.432	37	39
					438.433	37	39
					439.434	37	42
					440.435	37	45
					441.436	37	48
					442.437	37	52
					443.438	37	58
					444.439	37	61
					445.44	37	60
					446.441	37	57
					447.442	37	55
					448.443	37	54
					449.444	37	60
					450.445	37	60
					451.446	37	60
					452.447	37	61
					453.448	37	58
					454.449	37	57
					455.45	37	57
					456.451	37	60
					457.452	37	61
					458.453	37	60
					459.454	37	57
					460.455	37	53
					461.456	37	49
					462.457	37	47
					463.457	37	45
					464.458	37	46
					465.459	37	41
					466.46	37	35
					467.461	37	35
					468.462	37	30
					469.463	37	31
					470.464	37	27
					471.465	37	29
					472.466	37	30
					473.467	37	35
					474.468	37	31
					475.469	37	35
					476.47	37	32
					477.471	37	31
					478.472	37	30
					479.473	37	31
					480.474	37	27
					481.475	37	28
					482.476	37	30
					483.477	37	24
					484.478	37	27
					485.479	37	23
					486.48	37	25
					487.481	37	29
					488.482	37	26
					489.483	37	24
					490.484	37	21
					491.485	37	21
					492.486	37	19
					493.487	37	21
					494.488	37	24
					495.489	37	25
					496.49	37	27
					497.491	37	27
					498.492	37	27
					499.493	37	24
					500.494	37	26
					501.495	37	30
					502.496	37	33
					503.497	37	36
					504.498	37	40
					505.499	37	44
					506.5	37	48
					507.501	37	48
					508.502	37	46
					509.503	37	44
					510.504	37	41
					511.505	37	39
					512.506	37	40
					513.507	37	46
					514.508	37	53
					515.509	37	62
					516.51	37	82
					517.511	37	88
					518.512	37	97
					519.513	37	94
					520.514	37	85
					521.515	37	65
					522.516	37	54
					523.517	37	47
					524.518	37	42
					525.519	37	34
					526.52	37	29
					527.521	37	28
					528.522	37	25
					529.523	37	24
					530.524	37	23
					531.525	37	23
					532.526	37	23
					533.527	37	23
					534.528	37	23
					535.529	37	25
					536.53	37	26
					537.531	37	29
					538.532	37	31
					539.533	37	32
					540.534	37	33
					541.535	37	32
					542.536	37	33
					543.537	37	37
					544.538	37	39
					545.539	37	39
					546.54	37	37
					547.54	37	36
					548.541	37	31
					549.542	37	28
					550.543	37	31
					551.544	37	34
					552.545	37	32
					553.546	37	32
					554.547	37	36
					555.548	37	36
					556.549	37	36
					557.55	37	32
					558.551	37	31
					559.552	37	29
					560.553	37	31
					561.554	37	31
					562.555	37	31
					563.556	37	29
					564.557	37	29
					565.558	37	29
					566.559	37	29
					567.56	37	32
					568.561	37	37
					569.562	37	45
					570.563	37	52
					571.564	37	61
					572.565	37	56
					573.566	37	60
					574.567	37	72
					575.568	37	74
					576.569	37	73
					577.57	37	73
					578.571	37	74
					579.572	37	66
					580.573	37	74
					581.574	37	68
					582.575	37	80
					583.576	37	70
					584.577	37	64
					585.578	37	55
					586.579	37	50
					587.58	37	45
					588.581	37	41
					589.582	37	41
					590.583	37	36
					591.584	37	30
					592.585	37	29
					593.586	37	26
					594.587	37	25
					595.588	37	25
					596.589	37	26
					597.59	37	30
					598.591	37	33
					599.592	37	40
					600.593	37	43
					601.594	37	44
					602.595	37	54
					603.596	37	67
					604.597	37	64
					605.598	37	65
					606.599	37	59
					607.6	37	59
					608.601	37	58
					609.602	37	55
					610.603	37	58
					611.604	37	58
					612.605	37	58
					613.606	37	55
					614.607	37	59
					615.608	37	61
					616.609	37	67
					617.61	37	70
					618.611	37	64
					619.612	37	68
					620.613	37	74
					621.614	37	79
					622.615	37	77
					623.616	37	64
					624.617	37	46
					625.618	37	32
					626.619	37	23
					627.62	37	18
					628.621	37	14
					629.622	37	14
					630.623	37	13
					631.623	37	14
					632.624	37	12
					633.625	37	11
					634.626	37	11
					635.627	37	12
					636.628	37	14
					637.629	37	15
					638.63	37	14
					639.631	37	12
					640.632	37	11
					641.633	37	11
					642.634	37	11
					643.635	37	11
					644.636	37	10
					645.637	37	9
					646.638	37	8
					647.639	37	8
					648.64	37	9
					649.641	37	9
					650.642	37	10
					651.643	37	10
					652.644	37	11
					653.645	37	12
					654.646	37	12
					655.647	37	11
					656.648	37	12
					657.649	37	12
					658.65	37	14
					659.651	37	14
					660.652	37	14
					661.653	37	15
					662.654	37	15
					663.655	37	13
					664.656	37	12
					665.657	37	11
					666.658	37	11
					667.659	37	11
					668.66	37	9
					669.661	37	9
					670.662	37	8
					671.663	37	9
					672.664	37	9
					673.665	37	10
					674.666	37	12
					675.667	37	16
					676.668	37	21
					677.669	37	31
					678.67	37	39
					679.671	37	40
					680.672	37	42
					681.673	37	33
					682.674	37	28
					683.675	37	20
					684.676	37	17
					685.677	37	18
					686.678	37	17
					687.679	37	16
					688.68	37	14
					689.681	37	14
					690.682	37	14
					691.683	37	15
					692.684	37	14
					693.685	37	15
					694.686	37	16
					695.687	37	15
					696.688	37	16
					697.689	37	18
					698.69	37	21
					699.691	37	24
					700.692	37	22
					701.693	37	24
					702.694	37	26
					703.695	37	28
					704.696	37	23
					705.697	37	23
					706.698	37	23
					707.699	37	21
					708.7	37	21
					709.701	37	22
					710.702	37	19
					711.703	37	19
					712.704	37	17
					713.705	37	19
					714.706	37	20
					715.706	37	18
					716.707	37	20
					717.708	37	23
					718.709	37	25
					719.71	37	23
					720.711	37	22
					721.712	37	22
					722.713	37	23
					723.714	37	24
					724.715	37	27
					725.716	37	32
					726.717	37	39
					727.718	37	48
					728.719	37	55
					729.72	37	63
					730.721	37	73
					731.722	37	84
					732.723	37	91
					733.724	37	94
					734.725	37	94
					735.726	37	95
					736.727	37	97
					737.728	37	95
					738.729	37	90
					739.73	37	84
					740.731	37	78
					741.732	37	74
					742.733	37	71
					743.734	37	66
					744.735	37	60
					745.736	37	53
					746.737	37	47
					747.738	37	43
					748.739	37	41
					749.74	37	40
					750.741	37	41
					751.742	37	41
					752.743	37	43
					753.744	37	40
					754.745	37	38
					755.746	37	38
					756.747	37	41
					757.748	37	37
					758.749	37	32
					759.75	37	27
					760.751	37	27
					761.752	37	27
					762.753	37	27
					763.754	37	35
					764.755	37	36
					765.756	37	36
					766.757	37	40
					767.758	37	38
					768.759	37	42
					769.76	37	40
					770.761	37	39
					771.762	37	40
					772.763	37	40
					773.764	37	39
					774.765	37	38
					775.766	37	37
					776.767	37	36
					777.768	37	33
					778.769	37	33
					779.77	37	35
					780.771	37	30
					781.772	37	32
					782.773	37	30
					783.774	37	37
					784.775	37	36
					785.776	37	47
					786.777	37	49
					787.778	37	49
					788.779	37	48
					789.78	37	45
					790.781	37	51
					791.782	37	46
