# Supplementary material for: Lipid transporters E-Syt3 and ORP5 regulate epithelial ion transport by controlling phosphatidylserine enrichment at ER/PM junctions
Source: EMBO J. 2025 May 27;44(13):3697–719. doi: 10.1038/s44318-025-00470-9 (PMC12217353; doi:10.1038/s44318-025-00470-9)
Supplement: Supplementary file 3 — Source data Fig. 1 [file 44318_2025_470_MOESM3_ESM.zip › Figure SD 1/1G/Fig 1G.xlsx]

## Sheet: Fig 1G
Numerical Values of the Line Intensity in Airy Image
	Distance	NBCe1-B	E-Syt3
	0	22.4599	25.6731
	66.154	25.8467	31.8269
	132.308	25.4902	37.1154								Microscopic Image
	198.462	27.6292	41.6346
	264.616	34.2246	47.8846
	330.77	38.5027	55
	396.924	40.107	56.25
	463.078	25.4902	34.7115
	529.232	26.9162	27.1154
	595.386	27.6292	23.1731
	661.54	26.3815	22.8846
	727.694	26.2032	21.4423
	793.848	27.0945	19.0385
	860.002	28.6988	13.75
	926.156	25.1337	17.3077
	992.31	26.025	17.5
	1058.46	26.025	17.3077
	1124.62	26.3815	14.9038
	1190.77	20.6774	9.90385
	1256.93	20.3209	12.6923
	1323.08	20.4991	19.5192
	1389.23	22.6381	24.6154
	1455.39	31.1943	28.75
	1521.54	38.8592	32.5
	1587.7	58.467	45.0962
	1653.85	76.6488	61.6346
	1720	90.7308	77.0192
	1786.16	100	87.7885
	1852.31	95.3654	90.9615
	1918.47	81.8182	82.7885
	1984.62	68.8057	65.0962
	2050.77	57.041	48.8462
	2116.93	46.1676	40
	2183.08	46.1676	40
	2249.24	41.533	35.9615
	2315.39	39.5722	34.6154
	2381.54	35.8289	35.4808
	2447.7	33.5116	35.9615
	2513.85	42.246	35.5769
	2580.01	36.5419	39.2308
	2646.16	48.1283	58.3654
	2712.31	54.5455	72.4038
	2778.47	60.2496	88.2692
	2844.62	59.7148	95.3846
	2910.78	51.3369	87.0192
	2976.93	37.4332	68.9423
	3043.08	40.82	66.6346
	3109.24	33.6898	45.7692
	3175.39	27.8075	29.6154
	3241.55	22.2816	24.1346
	3307.7	19.2513	19.8077
	3373.85	19.2513	19.3269
	3440.01	24.5989	19.4231
	3506.16	24.5989	19.4231
	3572.32	25.3119	18.9423
	3638.47	24.5989	28.2692
	3704.63	27.9857	34.4231
	3770.78	32.0856	42.4038
	3836.93	36.1854	48.3654
	3903.09	45.6328	58.8462
	3969.24	42.4242	55.5769
	4035.4	41.3547	47.5
	4101.55	30.4813	34.1346
	4167.7	24.9554	26.25
	4233.86	24.4207	26.0577
	4300.01	25.8467	27.8846
	4366.17	33.8681	32.9808
	4432.32	39.5722	40
	4498.47	38.3244	44.2308
	4564.63	36.3636	44.1346
	4630.78	32.0856	43.3654
	4696.94	24.0642	43.8462
	4763.09	21.0339	44.9038
	4829.24	43.8503	62.6923
	4895.4	72.3708	83.6538
	4961.55	90.5526	76.1538
	5027.71	80.2139	79.6154
	5093.86	65.7754	53.4615
	5160.01	47.0588	46.7308
	5226.17	34.2246	34.8077
	5292.32	26.738	36.0577
	5358.48	23.5294	33.4615
	5424.63	19.9643	33.6538
	5490.78	18.8948	29.1346
	5556.94	24.2424	30.8654
	5623.09	23.8859	36.1538
	5689.25	32.6203	48.4615
	5755.4	42.246	60.5769
	5821.55	65.2406	91.7308
	5887.71	65.2406	91.7308
	5953.86	86.9875	100
	6020.02	85.7398	88.9423
	6086.17	67.7362	65.0962
	6152.32	56.6845	47.5
	6218.48	43.1373	35.0962
	6284.63	39.2157	24.2308
	6350.79	37.2549	27.7885
	6416.94	29.4118	23.75
	6483.09	25.6684	18.0769
	6549.25	26.3815	14.7115
	6615.4	26.9162	14.3269
	6681.56	27.2727	25.1923
	6747.71	30.8378	29.9038
	6813.86	30.8378	29.9038
	6880.02	36.8984	24.2308
	6946.17	44.5633	32.5962
	7012.33	44.2068	40.4808
	7078.48	27.451	35.1923
	7144.63	33.1551	42.8846
	7210.79	36.5419	48.3654
	7276.94	24.0642	30.3846
	7343.1	13.9037	28.0769
	7409.25	6.06061	20.9615
	7475.4	5.34759	13.4615
	7541.56	4.99109	10.0962
	7607.71	1.96078	12.2115
	7673.87	0.356506	9.90385
	7740.02	5.88235	13.0769
	7806.17	8.02139	10
	7872.33	15.508	14.2308
	7938.48	16.3993	15.3846
	8004.64	8.02139	6.25
	8070.79	8.02139	6.25
	8136.94	0	0.192308
	8203.1	0.356506	0
	8269.25	3.92157	2.11538
	8335.41	19.0731	7.78846
	8401.56	33.3333	23.2692
	8467.71	47.5936	45.1923
	8533.87	56.8627	67.3077
	8600.02	57.754	81.8269
	8666.18	57.5758	85.1923
	8732.33	62.0321	81.0577
	8798.48	65.0624	75
	8864.64	57.5758	69.1346
	8930.79	46.5241	75.7692
	8996.95	34.5811	60.6731
	9063.1	26.2032	44.7115
	9129.25	27.2727	31.6346
	9195.41	30.1248	25.3846
	9261.56	30.4813	20.3846
	9327.72	34.5811	14.2308
	9393.87	34.0463	12.3077
	9460.02	39.2157	14.2308
	9526.18	47.9501	19.3269
	9592.33	50.2674	23.9423
	9658.49	50.2674	23.9423
	9724.64	45.9893	26.7308
	9790.79	59.893	25.5769
