# Supplementary material for: Lipid transporters E-Syt3 and ORP5 regulate epithelial ion transport by controlling phosphatidylserine enrichment at ER/PM junctions
Source: EMBO J. 2025 May 27;44(13):3697–719. doi: 10.1038/s44318-025-00470-9 (PMC12217353; doi:10.1038/s44318-025-00470-9)
Supplement: Supplementary file 3 — Source data Fig. 1 [file 44318_2025_470_MOESM3_ESM.zip › Figure SD 1/1H/Fig H i-iii.xlsx]

## Sheet: Fig  1H i
Current Density
Time [s]	Control	ESyt-3R853A/R854A/K855A
0	0.132243	1.11694
2	-0.147502	1.78833
4	0.0305176	1.02539
6	-0.0712077	0.537109
8	-0.0203451	0.90332
10	0.157674	0.811768
12	0.0559489	0.78125
14	0.0813802	0.720215
16	0.00508626	0.506592
18	0.259399	0.811768
20	0.106812	0.720215
22	-0.0457764	0.048828
24	0.106812	0.598145
26	0.00508626	-0.22583
28	0.106812	0.170898
30	0.0559489	0.201416
32	0.0559489	0.201416
34	0.0305176	-0.13428
36	0.208537	0.018311
38	0.284831	0.048828
40	0.233968	-0.04272
42	0.259399	0.323486
44	0.0813802	0.354004
46	0.183105	-0.40894
48	0.208537	-0.22583
50	0.0559489	-0.37842
52	-0.350952	-0.28687
54	-0.12207	-0.43945
56	0.183105	0.048828
58	-0.0457764	-0.59204
60	-0.0457764	-0.16479
62	0.183105	0.384521
64	0.208537	0.415039
66	0.183105	0.445557
68	0.0305176	0.262451
70	-0.0203451	0.354004
72	-1.82597	0.170898
74	-0.0712077	0.445557
76	-0.172933	0.292969
78	-0.096639	0.170898
80	-0.274658	0.201416
82	-0.096639	0.567627
84	-0.147502	0.415039
86	-0.859578	0.415039
88	-1.0376	0.262451
90	-1.13932	-0.13428
92	-2.02942	-0.22583
94	-2.41089	-1.41602
96	-3.8859	0.109863
98	-4.72514	-0.8667
100	-6.32731	-0.77515
102	-8.26009	-0.80566
104	-10.7015	-1.01929
106	-13.1429	-1.75171
108	-16.4235	-2.11792
110	-20.6451	-1.69067
112	-24.9685	-3.52173
114	-30.0547	-4.89502
116	-34.5815	-5.16968
118	-41.0919	-7.79419
120	-46.229	-10.5713
122	-53.8076	-8.77075
124	-60.9792	-11.1206
126	-67.2099	-10.8459
128	-75.0173	-14.4165
130	-83.2316	-18.1396
132	-88.5976	-18.8416
134	-91.217	-20.5505
136	-97.6512	-24.7314
138	-102.534	-26.532
140	-108.129	-30.6519
142	-112.834	-35.7178
144	-118.607	-42.9199
146	-123.464	-40.0818
148	-129.211	-43.7134
150	-133.764	-51.4343
152	-135.925	-54.1199
154	-140.121	-55.5237
156	-142.995	-64.4348
158	-145.437	-63.3972
160	-148.056	-69.5618
162	-151.082	-77.5269
164	-153.524	-75.7568
166	-155.177	-79.7546
168	-157.211	-85.7666
170	-159.856	-91.687
172	-162.17	-100.049
174	-165.044	-99.9268
176	-167.892	-105.237
178	-169.698	-106.458
180	-172.877	-104.779
182	-175.09	-113.202
184	-176.692	-118.085
186	-178.065	-126.111
188	-180.049	-135.876
190	-181.473	-134.198
192	-182.668	-132.642
194	-182.337	-133.282
196	-183.38	-144.238
198	-185.567	-140.698
200	-186.406	-144.513
202	-188.212	-145.978
204	-189.458	-153.851
206	-189.407	-153.058
208	-191.111	-154.279
210	-192.485	-154.218
212	-192.917	-163.098
214	-193.527	-170.056
216	-194.061	-168.225
218	-194.722	-169.904
220	-195.358	-172.284
222	-196.223	-169.293
224	-196.07	-175.977
226	-196.376	-171.979
228	-197.291	-177.96
230	-197.393	-178.815
232	-198.283	-181.378
234	-198.029	-184.369
236	-197.8	-186.414
238	-198.207	-188.702
240	-198.792	-192.761
242	-199.224	-196.057
244	-199.783	-201.52
246	-199.122	-199.719
248	-199.376	-199.628
250	-199.198	-204.266
252	-199.504	-207.715
254	-200.699	-210.065
256	-201.385	-211.896
258	-200.75	-208.325
260	-200.445	-217.236
262	-200.521	-217.084
264	-201.385	-217.633
266	-201.08	-217.511
268	-200.572	-213.849
270	-201.335	-218.213
272	-201.233	-221.57
274	-201.36	-223.553
276	-201.843	-221.021
278	-201.029	-220.685
280	-200.368	-221.417
282	-200.368	-223.706
284	-200.012	-227.704
286	-201.004	-224.225
288	-200.572	-225.964
290	-200.877	-223.126
292	-200.724	-222.913
294	-200.114	-230.786
296	-200.724	-224.713
298	-200.75	-234.662
300	-199.656	-229.321
302	-199.249	-225.11
304	-199.732	-232.739
306	-199.02	-231.183
308	-198.461	-233.075
310	-198.664	-232.373
312	-197.571	-233.258
314	-197.596	-231.763
316	-197.622	-231.671
318	-197.749	-233.441
320	-196.732	-228.314
322	-196.325	-229.535
324	-196.706	-234.204
326	-196.477	-235.098
328	-195.867	-233.639
330	-196.248	-234.087
332	-196.503	-232.078
334	-196.096	-234.879
336	-195.74	-233.283
338	-194.824	-234.856
340	-194.366	-234.756
342	-193.96	-232.89
344	-194.722	-234.204
346	-194.824	-234.067
348	-194.748	-234.784
350	-193.4	-228.192
352	-193.425	-228.253
354	-189.484	-193.738
356	-180.862	-143.781
358	-170.308	-111.89
360	-155.431	-96.7224
362	-139.13	-77.71
364	-124.481	-69.5007
366	-111.079	-69.5007
368	-99.9146	-58.9722
370	-88.2416	-56.958
372	-78.3997	-57.0801
374	-70.2616	-51.0071
376	-65.0736	-51.5259
378	-59.199	-43.4998
380	-56.5542	-42.6147
382	-52.8412	-45.8801
384	-52.9175	-41.5161
386	-48.8739	-45.5139
388	-46.1019	-43.8354
390	-45.8476	-38.4033
392	-44.8558	-36.8469
394	-41.804	-38.8306
396	-41.1428	-38.7085
398	-40.1255	-37.793
400	-37.913	-34.5276
402	-36.0057	-35.6873
404	-34.785	-32.2083
406	-34.5052	-34.5581
408	-32.7504	-31.8726
410	-32.0892	-32.5134
412	-31.5297	-29.6448
414	-29.3427	-29.9194
416	-28.9612	-25.1282
418	-28.3508	-27.0813
420	-27.6642	-21.0999
422	-24.1547	-22.168
424	-25.4771	-27.8748
426	-24.4598	-23.7549
428	-22.0947	-21.344
430	-22.0184	-20.8557
432	-19.3481	-23.114
434	-20.696	-20.8862
436	-19.5262	-20.8862
438	-19.5262	-18.7805
440	-17.2882	-17.3462
442	-16.4998	-19.1467
444	-15.2537	-13.6536
446	-14.5671	-15.6982
448	-14.1347	-16.0645
450	-13.2955	-13.9893
452	-12.914	-14.325
454	-12.38	-13.3179
456	-11.7442	-15.2405
458	-9.42993	-11.1511
460	-8.92131	-10.3577
462	-8.36182	-10.7849
464	-8.81958	-10.5103
466	-8.1838	-8.95386
468	-6.73421	-9.59473
470	-5.5898	-8.46558
472	-5.5898	-8.43506
474	-5.81868	-8.6792
476	-4.49626	-8.22144
478	-4.72514	-5.87158
480	-3.98763	-6.48193
482	-3.75875	-4.89502
484	-3.78418	-4.07104
486	-2.81779	-4.01001
488	-2.91951	-3.6438
490	-3.1484	-1.41602
492	-2.51261	-2.72827
494	-2.36003	-1.50757
496	-1.74967	-2.30103
498	-1.4445	-0.77515
500	-2.15658	-1.47705
502	-2.02942	-1.84326
504	-1.31734	-2.23999
506	-1.34277	-0.59204
508	-1.34277	-0.62256
510	-0.681559	-0.43945
512	-1.31734	-0.56152
514	-0.910441	0.231934
516	-0.834147	0.231934
518	-0.478109	0.354004
520	-0.401815	0.720215
522	-0.50354	-0.83618
524	-0.223796	1.26953
526	-0.478109	0.415039
528	-0.579834	0.292969
530	-0.401815	0.65918
532	-0.936914	0.170898
534	-0.537012	0.872803
536	-0.451318	0.842285
538	-0.565576	1.08643
540	-0.251367	0.78125
542	-0.537012	1.30005
544	-0.65127	0.964355
546	-0.451318	0.90332
548
550
552
554
556
558
560
562
564
566
568
570
572
574
576
578
580
582
584
586
588
590
592
594
596
598
600
602
604
606
608
610
612
614
616
618
620
622
624
626
628
630
632
634
636
638
640
642
644
646
648
650
0	-0.259399	0.500488
2	-0.106812	0.042725
4	0.0712077	0.256348
6	0.0457764	0.653076
8	0.0712077	0.622559
10	-0.0813802	0.22583
12	0.096639	0.439453
14	0.147502	-0.04883
16	-0.335693	0.592041
18	-0.233968	0.042725
20	-0.335693	0.164795
22	0.0457764	0.500488
24	-0.0305176	0.317383
26	-0.0559489	0.744629
28	-0.157674	0.378418
30	-0.0813802	0.378418
32	-0.157674	-0.1709
34	-0.157674	0.561523
36	-0.310262	-0.29297
38	-0.132243	0.073242
40	-0.157674	-0.01831
42	-0.106812	-0.53711
44	-0.00508626	0.134277
46	-0.0559489	0.286865
48	0.350952	0.134277
50	0.50354	-0.10986
52	0.478109	-0.10986
54	0.50354	-0.07935
56	-0.208537	-0.29297
58	0.0457764	0.10376
60	0.096639	-0.1709
62	-0.132243	-0.47607
64	-0.00508626	-0.26245
66	0.0457764	-0.56763
68	0.096639	-0.59814
70	-0.0559489	-0.93384
72	2.00399	-0.75073
74	0.12207	-0.75073
76	0.50354	-0.6897
78	0.478109	-0.20142
80	0.605265	-0.78125
82	0.579834	-0.84229
84	0.681559	-0.47607
86	1.21562	-0.8728
88	1.54622	-0.6897
90	2.13114	-0.47607
92	2.69063	-0.32349
94	3.65702	0.164795
96	4.64884	-0.44556
98	5.79325	0.22583
100	7.47172	1.14136
102	10.32	0.927734
104	14.5162	0.714111
106	16.7287	1.26343
108	21.4335	1.96533
110	26.5706	1.04981
112	31.2246	3.88794
114	38.0656	4.31519
116	43.1519	4.07104
118	50.9338	10.0525
120	58.0546	10.5408
122	67.1082	9.44214
124	75.9837	12.4329
126	84.5795	13.0737
128	91.4205	16.3391
130	100.525	20.398
132	106.45	21.4661
134	109.706	23.4192
136	117.335	27.478
138	123.947	30.4077
140	129.949	34.8328
142	136.205	45.1782
144	142.614	45.4834
146	148.259	45.7581
148	154.592	49.4202
150	160.11	58.1482
152	163.62	59.0637
154	168.528	63.8855
156	171.682	69.5312
158	173.538	71.4844
160	177.455	82.0435
162	181.32	82.4402
164	183.762	88.0249
166	185.898	87.7502
168	188.136	99.53
170	191.62	102.521
172	194.977	108.899
174	198.537	111.005
176	202.276	122.815
178	205.022	118.237
180	207.514	116.894
182	211.1	125.775
184	213.084	133.313
186	214.508	134.564
188	216.721	149.915
190	218.272	145.093
192	219.874	146.466
194	220.357	149.152
196	221.476	157.727
198	223.841	158.185
200	224.935	163.19
202	227.732	162.396
204	228.902	169.293
206	229.411	168.713
208	230.937	167.676
210	232.615	169.324
212	233.175	181.073
214	234.319	183.118
216	234.726	183.637
218	235.641	193.799
220	236.582	193.28
222	237.6	192.059
224	237.295	193.524
226	237.803	190.015
228	239.431	193.097
230	239.126	196.881
232	240.372	202.405
234	240.016	207.105
236	240.397	206.952
238	240.88	211.133
240	241.592	216.901
242	241.592	219.8
244	242.304	222.302
246	242.915	220.136
248	242.101	218.61
250	242.991	222.333
252	243.729	232.434
254	244.186	232.037
256	244.67	234.296
258	244.924	235.272
260	244.619	243.665
262	245.458	242.963
264	245.458	246.93
266	245.229	245.038
268	244.746	241.101
270	246.017	247.937
272	245.789	244.336
274	246.526	251.843
276	246.424	251.752
278	245.661	245.557
280	244.67	248.578
282	245.229	252.942
284	245.789	253.033
286	246.246	250.714
288	246.73	249.646
290	246.297	251.843
292	245.941	244.794
294	246.246	255.475
296	246.475	254.712
298	246.246	261.06
300	245.127	256.116
302	244.873	254.468
304	245.331	256.482
306	243.983	260.388
308	243.601	256.543
310	243.601	258.221
312	243.017	261.09
314	243.271	256.482
316	242.762	256.024
318	243.373	259.656
320	242.661	255.963
322	242.203	254.925
324	242.381	260.998
326	242.33	255.574
328	241.745	261.023
330	241.796	254.732
332	243.042	261.16
334	242.508	256.316
336	242.126	258.251
338	240.804	261
340	239.889	256.482
342	240.016	260.32
344	239.965	260.534
346	240.753	258.889
348	240.499	260.907
350	239.558	256.696
352	239.609	249.066
354	234.319	203.839
356	222.112	148.602
358	207.057	121.96
360	187.983	98.2788
362	167.104	83.844
364	149.226	72.644
366	133.001	76.3672
368	119.064	65.9302
370	103.907	59.613
372	92.8446	60.8643
374	83.8674	56.7749
376	78.0182	59.2468
378	71.7367	51.5869
380	68.7103	43.866
382	62.2762	45.3003
384	63.446	42.3096
386	58.2835	49.4507
388	55.7404	45.9412
390	55.2572	43.5913
392	53.7313	42.3096
394	52.0782	39.624
396	49.4588	45.697
398	48.5942	39.9902
400	45.4915	38.1592
402	43.3553	35.7788
404	44.1691	32.0251
406	42.2618	35.1685
408	39.8458	35.0464
410	38.269	34.5276
412	37.913	33.0933
414	37.0483	29.95
416	34.5306	34.0698
418	36.2345	31.4148
420	34.3018	23.877
422	31.6315	27.5696
424	29.5715	29.4006
426	28.7832	27.1423
428	27.359	25.1282
430	26.0874	24.2737
432	24.4598	25.0061
434	26.24	21.6186
436	22.7051	18.4448
438	22.6796	18.689
440	21.5098	21.6797
442	20.5943	21.6492
444	18.9667	16.3086
446	17.568	18.4753
448	17.1356	16.3086
450	16.627	14.4775
452	16.2455	14.3555
454	14.5162	14.8743
456	12.6851	15.271
458	10.7015	11.2732
460	11.2864	8.74023
462	11.1847	11.2122
464	11.0321	9.10645
466	10.2437	8.89282
468	8.33639	8.34351
470	7.7006	9.68628
472	7.62431	9.56421
474	6.93766	8.43506
476	6.75964	7.61108
478	6.50533	7.51953
480	5.48808	4.10156
482	5.10661	3.33862
484	4.82686	4.25415
486	3.5553	2.81982
488	4.52169	2.27051
490	4.69971	1.26343
492	4.16565	2.14844
494	3.25012	1.72119
496	2.46175	1.87378
498	2.36003	2.14844
500	2.91951	0.98877
502	2.41089	0.836182
504	2.43632	0.500488
506	2.02942	1.20239
508	1.67338	1.01929
510	1.39364	-1.26953
512	1.74967	-0.8728
514	1.39364	-0.29297
516	1.26648	-0.07935
518	0.478109	-1.17798
520	0.961304	-1.54419
522	1.57166	-1.51367
524	1.16475	-1.30005
526	1.06303	-1.17798
528	0.757853	-1.66626
530	1.13932	-1.02539
532	1.42251	-1.08643
534	0.537012	-1.87988
536	1.07974	-2.09351
538	1.76528	-0.84229
540	1.30825	-1.11694
542	1.19399	-1.81885
544	0.851221	-1.66626
546	1.27969	-1.57471
548
550
552
554
556
558
560
562
564
566
568
570
572
574
576
578
580
582
584
586
588
590
592
594
596
598
600
602
604
606
608
610
612
614
616
618
620
622
624
626
628
630
632
634
636
638
640
642
644
646
648
650

## Sheet: Fig 1H ii
I/V Curve
mV	Control	ESyt-3R853A/R854A/K855A
-100	-201.36	-234.784
-99.95	-201.319	-234.698
-99.9	-201.35	-234.558
-99.85	-201.34	-234.583
-99.8	-201.335	-234.778
-99.75	-201.35	-235.004
-99.7	-201.269	-235.248
-99.65	-201.207	-235.4
-99.6	-201.09	-235.474
-99.55	-201.014	-235.516
-99.5	-200.943	-235.443
-99.45	-200.872	-235.236
-99.4	-200.775	-234.894
-99.35	-200.577	-234.631
-99.3	-200.424	-234.454
-99.25	-200.277	-234.314
-99.2	-200.124	-234.253
-99.15	-199.987	-234.143
-99.1	-199.961	-234.021
-99.05	-199.814	-233.844
-99	-199.656	-233.801
-98.95	-199.371	-233.698
-98.9	-199.244	-233.527
-98.85	-199.224	-233.447
-98.8	-199.107	-233.575
-98.75	-198.975	-233.685
-98.7	-198.807	-233.716
-98.65	-198.705	-233.704
-98.6	-198.649	-233.618
-98.55	-198.649	-233.478
-98.5	-198.512	-233.282
-98.45	-198.364	-233.008
-98.4	-198.313	-232.782
-98.35	-198.105	-232.422
-98.3	-198.029	-232.123
-98.25	-197.881	-232.013
-98.2	-197.79	-232.135
-98.15	-197.739	-232.227
-98.1	-197.586	-232.324
-98.05	-197.393	-232.22
-98	-197.235	-232.147
-97.95	-197.123	-231.94
-97.9	-196.981	-231.628
-97.85	-196.894	-231.165
-97.8	-196.742	-230.695
-97.75	-196.554	-230.292
-97.7	-196.472	-230.084
-97.65	-196.304	-229.999
-97.6	-196.238	-230.115
-97.55	-196.162	-230.231
-97.5	-196.121	-230.56
-97.45	-196.035	-230.743
-97.4	-195.928	-230.725
-97.35	-195.75	-230.603
-97.3	-195.608	-230.383
-97.25	-195.511	-230.042
-97.2	-195.455	-229.724
-97.15	-195.338	-229.578
-97.1	-195.206	-229.437
-97.05	-195.043	-229.382
-97	-194.951	-229.437
-96.95	-194.804	-229.37
-96.9	-194.672	-229.205
-96.85	-194.606	-228.973
-96.8	-194.478	-228.784
-96.75	-194.417	-228.564
-96.7	-194.275	-228.357
-96.65	-194.168	-228.21
-96.6	-194.056	-228.284
-96.55	-193.96	-228.339
-96.5	-193.863	-228.381
-96.45	-193.807	-228.259
-96.4	-193.715	-228.107
-96.35	-193.67	-227.85
-96.3	-193.542	-227.466
-96.25	-193.359	-227.179
-96.2	-193.197	-226.99
-96.15	-193.008	-226.813
-96.1	-192.846	-226.636
-96.05	-192.663	-226.477
-96	-192.505	-226.508
-95.95	-192.368	-226.648
-95.9	-192.245	-226.77
-95.85	-192.24	-226.709
-95.8	-192.139	-226.489
-95.75	-191.981	-226.343
-95.7	-191.839	-226.306
-95.65	-191.676	-226.434
-95.6	-191.523	-226.477
-95.55	-191.396	-226.208
-95.5	-191.254	-225.958
-95.45	-191.106	-225.781
-95.4	-190.999	-225.739
-95.35	-190.842	-225.836
-95.3	-190.694	-225.903
-95.25	-190.562	-225.751
-95.2	-190.409	-225.555
-95.15	-190.353	-225.33
-95.1	-190.267	-225.305
-95.05	-190.16	-225.256
-95	-190.033	-225.055
-94.95	-189.936	-224.915
-94.9	-189.768	-224.64
-94.85	-189.626	-224.463
-94.8	-189.524	-224.237
-94.75	-189.397	-223.865
-94.7	-189.372	-223.553
-94.65	-189.25	-223.26
-94.6	-189.087	-223.09
-94.55	-188.909	-222.858
-94.5	-188.777	-222.571
-94.45	-188.644	-222.266
-94.4	-188.548	-222.137
-94.35	-188.456	-222.083
-94.3	-188.36	-222.125
-94.25	-188.283	-222.192
-94.2	-188.171	-222.083
-94.15	-188.105	-221.979
-94.1	-187.902	-221.918
-94.05	-187.744	-221.783
-94	-187.597	-221.606
-93.95	-187.515	-221.301
-93.9	-187.444	-221.063
-93.85	-187.327	-220.886
-93.8	-187.246	-220.782
-93.75	-187.149	-220.63
-93.7	-187.057	-220.416
-93.65	-186.915	-220.282
-93.6	-186.757	-220.056
-93.55	-186.569	-219.879
-93.5	-186.473	-219.659
-93.45	-186.406	-219.525
-93.4	-186.31	-219.324
-93.35	-186.167	-219.116
-93.3	-186	-218.829
-93.25	-185.822	-218.597
-93.2	-185.644	-218.384
-93.15	-185.557	-217.975
-93.1	-185.476	-217.603
-93.05	-185.359	-217.401
-93	-185.201	-217.426
-92.95	-185.054	-217.584
-92.9	-184.911	-217.822
-92.85	-184.687	-217.999
-92.8	-184.535	-217.957
-92.75	-184.458	-217.963
-92.7	-184.474	-217.792
-92.65	-184.453	-217.627
-92.6	-184.367	-217.474
-92.55	-184.219	-217.267
-92.5	-184.102	-216.937
-92.45	-184.046	-216.559
-92.4	-183.924	-216.309
-92.35	-183.787	-216.205
-92.3	-183.619	-216.266
-92.25	-183.482	-216.394
-92.2	-183.4	-216.351
-92.15	-183.222	-216.132
-92.1	-183.014	-215.961
-92.05	-182.872	-215.845
-92	-182.719	-215.625
-91.95	-182.556	-215.411
-91.9	-182.49	-215.198
-91.85	-182.368	-215.045
-91.8	-182.215	-214.911
-91.75	-182.109	-214.899
-91.7	-182.048	-214.923
-91.65	-182.027	-214.886
-91.6	-181.946	-214.813
-91.55	-181.798	-214.655
-91.5	-181.737	-214.514
-91.45	-181.61	-214.374
-91.4	-181.524	-214.386
-91.35	-181.33	-214.459
-91.3	-181.137	-214.52
-91.25	-180.954	-214.563
-91.2	-180.766	-214.41
-91.15	-180.644	-214.307
-91.1	-180.517	-214.124
-91.05	-180.435	-213.916
-91	-180.323	-213.788
-90.95	-180.191	-213.623
-90.9	-179.988	-213.489
-90.85	-179.927	-213.403
-90.8	-179.845	-213.123
-90.75	-179.774	-212.897
-90.7	-179.672	-212.732
-90.65	-179.56	-212.567
-90.6	-179.56	-212.396
-90.55	-179.454	-212.292
-90.5	-179.326	-212.152
-90.45	-179.209	-211.951
-90.4	-179.097	-211.902
-90.35	-178.919	-211.914
-90.3	-178.716	-212.115
-90.25	-178.66	-212.091
-90.2	-178.594	-211.963
-90.15	-178.523	-211.871
-90.1	-178.457	-211.841
-90.05	-178.375	-211.78
-90	-178.223	-211.554
-89.95	-178.06	-211.371
-89.9	-177.928	-211.157
-89.85	-177.831	-210.968
-89.8	-177.673	-210.571
-89.75	-177.556	-210.199
-89.7	-177.348	-209.918
-89.65	-177.2	-209.729
-89.6	-176.992	-209.625
-89.55	-176.951	-209.442
-89.5	-176.956	-209.363
-89.45	-176.865	-209.283
-89.4	-176.748	-208.972
-89.35	-176.524	-208.765
-89.3	-176.366	-208.606
-89.25	-176.28	-208.447
-89.2	-176.234	-208.276
-89.15	-176.259	-208.173
-89.1	-176.168	-208.136
-89.05	-175.995	-208.014
-89	-175.791	-207.776
-88.95	-175.613	-207.532
-88.9	-175.43	-207.3
-88.85	-175.369	-207.172
-88.8	-175.257	-207.153
-88.75	-175.217	-207.147
-88.7	-175.135	-207.141
-88.65	-175.039	-207.19
-88.6	-174.901	-207.166
-88.55	-174.759	-207.117
-88.5	-174.718	-207.098
-88.45	-174.662	-206.97
-88.4	-174.652	-206.726
-88.35	-174.591	-206.525
-88.3	-174.489	-206.262
-88.25	-174.337	-206.073
-88.2	-174.164	-206.018
-88.15	-174.006	-205.865
-88.1	-173.935	-205.652
-88.05	-173.884	-205.371
-88	-173.782	-205.09
-87.95	-173.609	-204.865
-87.9	-173.452	-204.785
-87.85	-173.294	-204.742
-87.8	-173.111	-204.742
-87.75	-172.994	-204.712
-87.7	-172.872	-204.675
-87.65	-172.806	-204.517
-87.6	-172.704	-204.382
-87.55	-172.501	-204.218
-87.5	-172.389	-204.059
-87.45	-172.302	-203.882
-87.4	-172.211	-203.772
-87.35	-172.139	-203.772
-87.3	-172.017	-203.693
-87.25	-171.931	-203.589
-87.2	-171.865	-203.284
-87.15	-171.768	-203.265
-87.1	-171.58	-203.198
-87.05	-171.427	-203.174
-87	-171.29	-203.064
-86.95	-171.163	-202.966
-86.9	-171.036	-202.869
-86.85	-170.934	-202.612
-86.8	-170.751	-202.472
-86.75	-170.593	-202.386
-86.7	-170.512	-202.112
-86.65	-170.364	-201.837
-86.6	-170.278	-201.691
-86.55	-170.202	-201.63
-86.5	-170.197	-201.605
-86.45	-170.064	-201.44
-86.4	-169.912	-201.184
-86.35	-169.815	-201.123
-86.3	-169.591	-201.038
-86.25	-169.388	-201.007
-86.2	-169.23	-200.842
-86.15	-169.144	-200.739
-86.1	-169.047	-200.671
-86.05	-168.93	-200.604
-86	-168.884	-200.586
-85.95	-168.742	-200.525
-85.9	-168.543	-200.397
-85.85	-168.355	-200.269
-85.8	-168.243	-200.122
-85.75	-168.055	-200.116
-85.7	-167.892	-200
-85.65	-167.816	-199.988
-85.6	-167.699	-199.89
-85.55	-167.684	-199.713
-85.5	-167.638	-199.548
-85.45	-167.557	-199.445
-85.4	-167.44	-199.432
-85.35	-167.374	-199.384
-85.3	-167.226	-199.164
-85.25	-167.074	-198.798
-85.2	-166.89	-198.37
-85.15	-166.845	-197.974
-85.1	-166.738	-197.675
-85.05	-166.667	-197.577
-85	-166.519	-197.571
-84.95	-166.397	-197.479
-84.9	-166.26	-197.43
-84.85	-166.041	-197.43
-84.8	-165.873	-197.308
-84.75	-165.695	-197.125
-84.7	-165.538	-196.918
-84.65	-165.492	-196.704
-84.6	-165.405	-196.637
-84.55	-165.339	-196.436
-84.5	-165.288	-196.362
-84.45	-165.09	-196.313
-84.4	-164.948	-196.375
-84.35	-164.785	-196.417
-84.3	-164.627	-196.375
-84.25	-164.474	-196.191
-84.2	-164.408	-195.972
-84.15	-164.307	-195.795
-84.1	-164.22	-195.593
-84.05	-164.174	-195.41
-84	-164.042	-195.16
-83.95	-163.93	-195.05
-83.9	-163.767	-195.032
-83.85	-163.676	-194.873
-83.8	-163.539	-194.818
-83.75	-163.371	-194.763
-83.7	-163.244	-194.769
-83.65	-163.091	-194.751
-83.6	-163.01	-194.666
-83.55	-162.918	-194.464
-83.5	-162.888	-194.25
-83.45	-162.76	-194.019
-83.4	-162.649	-193.64
-83.35	-162.613	-193.506
-83.3	-162.435	-193.378
-83.25	-162.343	-193.28
-83.2	-162.186	-193.011
-83.15	-162.008	-192.841
-83.1	-161.967	-192.688
-83.05	-161.896	-192.438
-83	-161.753	-192.163
-82.95	-161.601	-191.956
-82.9	-161.397	-191.876
-82.85	-161.24	-191.76
-82.8	-161.138	-191.669
-82.75	-161.021	-191.65
-82.7	-160.924	-191.614
-82.65	-160.751	-191.547
-82.6	-160.685	-191.37
-82.55	-160.619	-191.18
-82.5	-160.614	-190.985
-82.45	-160.609	-190.881
-82.4	-160.421	-190.784
-82.35	-160.222	-190.833
-82.3	-159.993	-190.863
-82.25	-159.887	-190.79
-82.2	-159.871	-190.643
-82.15	-159.821	-190.582
-82.1	-159.79	-190.369
-82.05	-159.754	-190.088
-82	-159.556	-189.801
-81.95	-159.307	-189.569
-81.9	-159.083	-189.496
-81.85	-158.981	-189.392
-81.8	-158.864	-189.252
-81.75	-158.742	-189.044
-81.7	-158.742	-188.867
-81.65	-158.686	-188.727
-81.6	-158.61	-188.69
-81.55	-158.483	-188.55
-81.5	-158.285	-188.342
-81.45	-158.101	-188.165
-81.4	-157.944	-187.988
-81.35	-157.857	-187.903
-81.3	-157.694	-187.811
-81.25	-157.532	-187.872
-81.2	-157.43	-187.903
-81.15	-157.364	-187.976
-81.1	-157.308	-188.171
-81.05	-157.196	-188.336
-81	-157.15	-188.397
-80.95	-157.038	-188.3
-80.9	-156.952	-188.159
-80.85	-156.835	-187.897
-80.8	-156.698	-187.598
-80.75	-156.591	-187.256
-80.7	-156.474	-186.932
-80.65	-156.382	-186.652
-80.6	-156.24	-186.499
-80.55	-156.113	-186.304
-80.5	-156.052	-186.023
-80.45	-155.94	-185.895
-80.4	-155.828	-185.773
-80.35	-155.675	-185.681
-80.3	-155.563	-185.626
-80.25	-155.487	-185.559
-80.2	-155.35	-185.468
-80.15	-155.329	-185.419
-80.1	-155.192	-185.358
-80.05	-155.075	-185.156
-80	-154.841	-184.9
-79.95	-154.744	-184.558
-79.9	-154.561	-184.534
-79.85	-154.343	-184.631
-79.8	-154.21	-184.753
-79.75	-154.037	-184.863
-79.7	-153.951	-184.918
-79.65	-153.844	-184.906
-79.6	-153.788	-184.784
-79.55	-153.768	-184.57
-79.5	-153.722	-184.308
-79.45	-153.656	-183.936
-79.4	-153.473	-183.795
-79.35	-153.33	-183.728
-79.3	-153.198	-183.679
-79.25	-153.097	-183.459
-79.2	-152.929	-183.215
-79.15	-152.812	-182.837
-79.1	-152.659	-182.501
-79.05	-152.527	-182.104
-79	-152.415	-181.842
-78.95	-152.308	-181.677
-78.9	-152.227	-181.573
-78.85	-152.089	-181.653
-78.8	-152.049	-181.805
-78.75	-151.998	-181.873
-78.7	-151.932	-181.665
-78.65	-151.805	-181.512
-78.6	-151.688	-181.354
-78.55	-151.601	-181.177
-78.5	-151.428	-180.859
-78.45	-151.25	-180.53
-78.4	-151.067	-180.219
-78.35	-151.016	-179.98
-78.3	-150.935	-179.73
-78.25	-150.879	-179.742
-78.2	-150.787	-179.791
-78.15	-150.65	-179.895
-78.1	-150.564	-179.907
-78.05	-150.36	-179.81
-78	-150.202	-179.596
-77.95	-150.03	-179.492
-77.9	-149.877	-179.51
-77.85	-149.801	-179.614
-77.8	-149.684	-179.578
-77.75	-149.521	-179.352
-77.7	-149.399	-179.077
-77.65	-149.297	-178.876
-77.6	-149.144	-178.815
-77.55	-149.033	-178.723
-77.5	-148.926	-178.656
-77.45	-148.844	-178.644
-77.4	-148.773	-178.619
-77.35	-148.641	-178.522
-77.3	-148.565	-178.436
-77.25	-148.453	-178.381
-77.2	-148.366	-178.204
-77.15	-148.254	-178.088
-77.1	-148.127	-177.972
-77.05	-147.954	-177.911
-77	-147.822	-177.704
-76.95	-147.802	-177.545
-76.9	-147.746	-177.417
-76.85	-147.669	-177.179
-76.8	-147.619	-176.843
-76.75	-147.456	-176.599
-76.7	-147.38	-176.367
-76.65	-147.237	-176.251
-76.6	-147.105	-176.251
-76.55	-147.003	-176.379
-76.5	-146.795	-176.489
-76.45	-146.703	-176.477
-76.4	-146.505	-176.337
-76.35	-146.367	-176.227
-76.3	-146.255	-176.025
-76.25	-146.179	-175.842
-76.2	-146.052	-175.598
-76.15	-146.006	-175.366
-76.1	-145.95	-175.226
-76.05	-145.899	-175.165
-76	-145.788	-175.238
-75.95	-145.721	-175.201
-75.9	-145.574	-174.963
-75.85	-145.457	-174.774
-75.8	-145.279	-174.493
-75.75	-145.101	-174.176
-75.7	-145.009	-173.883
-75.65	-144.77	-173.676
-75.6	-144.674	-173.621
-75.55	-144.516	-173.639
-75.5	-144.424	-173.706
-75.45	-144.353	-173.737
-75.4	-144.196	-173.596
-75.35	-144.104	-173.273
-75.3	-143.987	-172.858
-75.25	-143.901	-172.504
-75.2	-143.799	-172.424
-75.15	-143.763	-172.339
-75.1	-143.626	-172.437
-75.05	-143.509	-172.412
-75	-143.346	-172.217
-74.95	-143.255	-171.96
-74.9	-143.219	-171.79
-74.85	-143.092	-171.704
-74.8	-143.005	-171.527
-74.75	-142.848	-171.344
-74.7	-142.782	-171.252
-74.65	-142.751	-171.1
-74.6	-142.7	-171.033
-74.55	-142.619	-170.905
-74.5	-142.553	-170.77
-74.45	-142.451	-170.581
-74.4	-142.314	-170.374
-74.35	-142.202	-170.251
-74.3	-142.075	-170.209
-74.25	-141.932	-170.233
-74.2	-141.82	-170.105
-74.15	-141.683	-169.977
-74.1	-141.556	-169.727
-74.05	-141.439	-169.489
-74	-141.388	-169.244
-73.95	-141.301	-169.055
-73.9	-141.286	-168.854
-73.85	-141.118	-168.811
-73.8	-140.925	-168.866
-73.75	-140.778	-168.97
-73.7	-140.635	-169.135
-73.65	-140.488	-169.189
-73.6	-140.391	-169.043
-73.55	-140.31	-168.842
-73.5	-140.193	-168.683
-73.45	-140.05	-168.555
-73.4	-139.893	-168.414
-73.35	-139.75	-168.396
-73.3	-139.613	-168.335
-73.25	-139.521	-168.207
-73.2	-139.455	-168.036
-73.15	-139.313	-167.993
-73.1	-139.201	-167.81
-73.05	-139.181	-167.682
-73	-139.089	-167.456
-72.95	-139.018	-167.206
-72.9	-138.911	-167.175
-72.85	-138.769	-167.249
-72.8	-138.662	-167.34
-72.75	-138.499	-167.279
-72.7	-138.295	-167.078
-72.65	-138.27	-166.87
-72.6	-138.245	-166.65
-72.55	-138.209	-166.418
-72.5	-138.056	-166.083
-72.45	-137.868	-165.656
-72.4	-137.802	-165.381
-72.35	-137.716	-165.204
-72.3	-137.665	-165.131
-72.25	-137.431	-165.106
-72.2	-137.349	-165.033
-72.15	-137.253	-164.856
-72.1	-137.217	-164.722
-72.05	-137.115	-164.532
-72	-136.973	-164.465
-71.95	-136.861	-164.453
-71.9	-136.77	-164.423
-71.85	-136.678	-164.24
-71.8	-136.581	-164.087
-71.75	-136.378	-164.081
-71.7	-136.266	-164.221
-71.65	-136.042	-164.325
-71.6	-135.966	-164.142
-71.55	-135.874	-163.715
-71.5	-135.783	-163.318
-71.45	-135.742	-163.098
-71.4	-135.574	-162.982
-71.35	-135.473	-162.714
-71.3	-135.315	-162.653
-71.25	-135.208	-162.683
-71.2	-135.157	-162.61
-71.15	-135.061	-162.64
-71.1	-134.908	-162.616
-71.05	-134.74	-162.5
-71	-134.649	-162.292
-70.95	-134.572	-162.054
-70.9	-134.44	-161.859
-70.85	-134.293	-161.761
-70.8	-134.145	-161.56
-70.75	-133.977	-161.292
-70.7	-133.931	-161.078
-70.65	-133.891	-160.95
-70.6	-133.794	-160.999
-70.55	-133.738	-160.999
-70.5	-133.616	-161.029
-70.45	-133.555	-161.017
-70.4	-133.392	-160.846
-70.35	-133.204	-160.742
-70.3	-133.046	-160.626
-70.25	-132.904	-160.468
-70.2	-132.807	-160.437
-70.15	-132.701	-160.309
-70.1	-132.579	-160.272
-70.05	-132.492	-160.181
-70	-132.401	-160.156
-69.95	-132.289	-160.04
-69.9	-132.207	-159.857
-69.85	-132.131	-159.613
-69.8	-132.034	-159.601
-69.75	-131.948	-159.717
-69.7	-131.78	-159.747
-69.65	-131.653	-159.662
-69.6	-131.551	-159.521
-69.55	-131.419	-159.375
-69.5	-131.312	-159.18
-69.45	-131.159	-159.033
-69.4	-131.134	-158.862
-69.35	-131.048	-158.63
-69.3	-130.981	-158.423
-69.25	-130.788	-158.112
-69.2	-130.707	-157.861
-69.15	-130.646	-157.721
-69.1	-130.575	-157.684
-69.05	-130.483	-157.648
-69	-130.341	-157.538
-68.95	-130.152	-157.385
-68.9	-129.969	-157.05
-68.85	-129.786	-156.72
-68.8	-129.664	-156.384
-68.75	-129.583	-156.281
-68.7	-129.547	-156.281
-68.65	-129.405	-156.293
-68.6	-129.303	-156.226
-68.55	-129.12	-156.152
-68.5	-129.013	-156.201
-68.45	-128.942	-156.177
-68.4	-128.789	-156
-68.35	-128.743	-155.743
-68.3	-128.616	-155.414
-68.25	-128.591	-155.212
-68.2	-128.54	-155.273
-68.15	-128.403	-155.408
-68.1	-128.321	-155.365
-68.05	-128.184	-155.084
-68	-128.128	-154.639
-67.95	-128.036	-154.309
-67.9	-127.92	-154.163
-67.85	-127.691	-154.034
-67.8	-127.67	-153.973
-67.75	-127.513	-153.864
-67.7	-127.462	-153.674
-67.65	-127.263	-153.564
-67.6	-127.09	-153.583
-67.55	-126.994	-153.577
-67.5	-126.877	-153.424
-67.45	-126.709	-153.265
-67.4	-126.526	-153.076
-67.35	-126.434	-152.905
-67.3	-126.373	-152.722
-67.25	-126.353	-152.582
-67.2	-126.246	-152.527
-67.15	-126.149	-152.478
-67.1	-126.022	-152.191
-67.05	-125.849	-151.788
-67	-125.768	-151.581
-66.95	-125.621	-151.465
-66.9	-125.626	-151.355
-66.85	-125.575	-151.117
-66.8	-125.493	-150.867
-66.75	-125.264	-150.732
-66.7	-125.031	-150.629
-66.65	-124.868	-150.604
-66.6	-124.736	-150.629
-66.55	-124.741	-150.598
-66.5	-124.654	-150.482
-66.45	-124.598	-150.281
-66.4	-124.456	-150.146
-66.35	-124.374	-149.896
-66.3	-124.268	-149.768
-66.25	-124.115	-149.597
-66.2	-124.003	-149.591
-66.15	-123.881	-149.567
-66.1	-123.739	-149.463
-66.05	-123.505	-149.445
-66	-123.403	-149.438
-65.95	-123.271	-149.426
-65.9	-123.25	-149.298
-65.85	-123.184	-149.078
-65.8	-123.123	-148.889
-65.75	-123.062	-148.706
-65.7	-122.864	-148.676
-65.65	-122.787	-148.59
-65.6	-122.64	-148.56
-65.55	-122.584	-148.358
-65.5	-122.426	-148.108
-65.45	-122.253	-147.931
-65.4	-122.06	-147.9
-65.35	-121.948	-147.931
-65.3	-121.872	-147.864
-65.25	-121.78	-147.797
-65.2	-121.633	-147.662
-65.15	-121.496	-147.461
-65.1	-121.384	-147.205
-65.05	-121.277	-146.954
-65	-121.206	-146.588
-64.95	-121.134	-146.228
-64.9	-121.002	-146.039
-64.85	-120.9	-145.886
-64.8	-120.824	-145.862
-64.75	-120.722	-145.911
-64.7	-120.539	-145.837
-64.65	-120.458	-145.721
-64.6	-120.372	-145.636
-64.55	-120.28	-145.667
-64.5	-120.204	-145.532
-64.45	-120.076	-145.349
-64.4	-120.021	-145.068
-64.35	-119.893	-144.836
-64.3	-119.792	-144.769
-64.25	-119.675	-144.714
-64.2	-119.532	-144.714
-64.15	-119.471	-144.513
-64.1	-119.344	-144.226
-64.05	-119.278	-143.915
-64	-119.156	-143.701
-63.95	-119.08	-143.536
-63.9	-119.008	-143.408
-63.85	-118.907	-143.225
-63.8	-118.8	-143.042
-63.75	-118.652	-142.792
-63.7	-118.576	-142.664
-63.65	-118.393	-142.657
-63.6	-118.357	-142.694
-63.55	-118.154	-142.767
-63.5	-117.991	-142.841
-63.45	-117.9	-142.932
-63.4	-117.793	-143.005
-63.35	-117.635	-142.914
-63.3	-117.554	-142.554
-63.25	-117.488	-142.291
-63.2	-117.376	-142.059
-63.15	-117.269	-141.962
-63.1	-117.101	-141.809
-63.05	-116.959	-141.669
-63	-116.786	-141.498
-62.95	-116.664	-141.504
-62.9	-116.613	-141.522
-62.85	-116.542	-141.492
-62.8	-116.557	-141.516
-62.75	-116.425	-141.357
-62.7	-116.297	-141.113
-62.65	-116.13	-140.906
-62.6	-115.972	-140.784
-62.55	-115.911	-140.717
-62.5	-115.809	-140.692
-62.45	-115.682	-140.723
-62.4	-115.555	-140.765
-62.35	-115.412	-140.717
-62.3	-115.25	-140.704
-62.25	-115.092	-140.643
-62.2	-114.97	-140.515
-62.15	-114.894	-140.485
-62.1	-114.878	-140.466
-62.05	-114.797	-140.393
-62	-114.71	-140.295
-61.95	-114.588	-140.076
-61.9	-114.461	-139.807
-61.85	-114.349	-139.478
-61.8	-114.237	-139.276
-61.75	-114.12	-139.124
-61.7	-113.993	-139.099
-61.65	-113.892	-138.995
-61.6	-113.795	-138.763
-61.55	-113.729	-138.483
-61.5	-113.653	-138.281
-61.45	-113.475	-138.257
-61.4	-113.424	-138.171
-61.35	-113.332	-138.037
-61.3	-113.23	-137.885
-61.25	-113.063	-137.738
-61.2	-112.92	-137.665
-61.15	-112.844	-137.561
-61.1	-112.793	-137.616
-61.05	-112.696	-137.469
-61	-112.493	-137.14
-60.95	-112.325	-136.847
-60.9	-112.254	-136.603
-60.85	-112.091	-136.469
-60.8	-111.938	-136.334
-60.75	-111.832	-136.218
-60.7	-111.837	-136.066
-60.65	-111.705	-136.072
-60.6	-111.674	-136.163
-60.55	-111.557	-136.121
-60.5	-111.359	-135.913
-60.45	-111.226	-135.724
-60.4	-111.099	-135.571
-60.35	-110.977	-135.516
-60.3	-110.789	-135.394
-60.25	-110.697	-135.193
-60.2	-110.606	-135.059
-60.15	-110.545	-134.851
-60.1	-110.489	-134.644
-60.05	-110.438	-134.479
-60	-110.331	-134.381
-59.95	-110.229	-134.119
-59.9	-110.128	-133.954
-59.85	-109.934	-133.899
-59.8	-109.894	-133.893
-59.75	-109.746	-133.929
-59.7	-109.578	-133.954
-59.65	-109.334	-133.813
-59.6	-109.248	-133.606
-59.55	-109.156	-133.35
-59.5	-109.1	-133.264
-59.45	-109.019	-133.282
-59.4	-108.871	-133.228
-59.35	-108.719	-133.063
-59.3	-108.648	-132.898
-59.25	-108.536	-132.782
-59.2	-108.429	-132.721
-59.15	-108.312	-132.709
-59.1	-108.322	-132.642
-59.05	-108.215	-132.452
-59	-108.159	-132.367
-58.95	-108.012	-132.123
-58.9	-107.946	-131.854
-58.85	-107.9	-131.622
-58.8	-107.829	-131.482
-58.75	-107.707	-131.299
-58.7	-107.559	-131.085
-58.65	-107.478	-130.963
-58.6	-107.376	-130.762
-58.55	-107.234	-130.597
-58.5	-107.051	-130.536
-58.45	-106.974	-130.481
-58.4	-106.837	-130.45
-58.35	-106.75	-130.438
-58.3	-106.756	-130.341
-58.25	-106.593	-130.182
-58.2	-106.542	-130.005
-58.15	-106.45	-129.913
-58.1	-106.379	-129.865
-58.05	-106.242	-129.828
-58	-106.089	-129.73
-57.95	-105.993	-129.553
-57.9	-105.865	-129.388
-57.85	-105.698	-129.407
-57.8	-105.621	-129.413
-57.75	-105.509	-129.364
-57.7	-105.443	-129.272
-57.65	-105.357	-129.095
-57.6	-105.174	-128.937
-57.55	-105.011	-128.9
-57.5	-104.935	-128.925
-57.45	-104.762	-128.998
-57.4	-104.665	-128.912
-57.35	-104.507	-128.784
-57.3	-104.375	-128.662
-57.25	-104.279	-128.516
-57.2	-104.202	-128.247
-57.15	-104.111	-127.869
-57.1	-103.989	-127.643
-57.05	-103.907	-127.496
-57	-103.851	-127.271
-56.95	-103.699	-127.136
-56.9	-103.475	-127.069
-56.85	-103.348	-126.923
-56.8	-103.226	-126.764
-56.75	-103.134	-126.617
-56.7	-103.007	-126.678
-56.65	-102.936	-126.672
-56.6	-102.941	-126.575
-56.55	-102.824	-126.453
-56.5	-102.743	-126.263
-56.45	-102.559	-126.105
-56.4	-102.407	-125.897
-56.35	-102.346	-125.757
-56.3	-102.269	-125.659
-56.25	-102.259	-125.494
-56.2	-102.153	-125.378
-56.15	-102.056	-125.299
-56.1	-101.908	-125.214
-56.05	-101.863	-125.024
-56	-101.72	-124.811
-55.95	-101.583	-124.609
-55.9	-101.415	-124.451
-55.85	-101.267	-124.506
-55.8	-101.227	-124.5
-55.75	-101.064	-124.438
-55.7	-100.967	-124.28
-55.65	-100.85	-124.084
-55.6	-100.805	-123.865
-55.55	-100.728	-123.743
-55.5	-100.591	-123.676
-55.45	-100.505	-123.59
-55.4	-100.347	-123.578
-55.35	-100.316	-123.541
-55.3	-100.22	-123.553
-55.25	-100.169	-123.309
-55.2	-100.067	-123.083
-55.15	-99.9908	-122.894
-55.1	-99.7823	-122.845
-55.05	-99.6755	-122.754
-55	-99.5229	-122.485
-54.95	-99.411	-122.205
-54.9	-99.2839	-121.973
-54.85	-99.1109	-121.838
-54.8	-98.9736	-121.759
-54.75	-98.8464	-121.808
-54.7	-98.7549	-121.844
-54.65	-98.643	-121.741
-54.6	-98.5667	-121.552
-54.55	-98.5107	-121.338
-54.5	-98.3734	-121.173
-54.45	-98.3327	-121.057
-54.4	-98.2361	-120.831
-54.35	-98.1038	-120.587
-54.3	-97.9919	-120.398
-54.25	-97.8851	-120.416
-54.2	-97.8343	-120.3
-54.15	-97.6969	-120.154
-54.1	-97.585	-119.989
-54.05	-97.4528	-119.861
-54	-97.2697	-119.672
-53.95	-97.2188	-119.537
-53.9	-97.1324	-119.434
-53.85	-97.0662	-119.305
-53.8	-96.9849	-119.287
-53.75	-96.9035	-119.287
-53.7	-96.7712	-119.244
-53.65	-96.6644	-119.128
-53.6	-96.5068	-118.976
-53.55	-96.3135	-118.909
-53.5	-96.1761	-118.781
-53.45	-96.049	-118.549
-53.4	-95.9676	-118.329
-53.35	-95.7998	-118.121
-53.3	-95.7794	-118.018
-53.25	-95.6573	-117.859
-53.2	-95.4946	-117.67
-53.15	-95.4386	-117.554
-53.1	-95.3827	-117.383
-53.05	-95.3166	-117.322
-53	-95.1284	-117.255
-52.95	-95.0114	-117.041
-52.9	-94.9046	-116.65
-52.85	-94.7571	-116.284
-52.8	-94.6554	-116.101
-52.75	-94.4875	-116.101
-52.7	-94.4061	-116.119
-52.65	-94.3654	-116.022
-52.6	-94.2078	-115.894
-52.55	-94.0552	-115.784
-52.5	-93.9433	-115.662
-52.45	-93.8365	-115.417
-52.4	-93.7246	-115.289
-52.35	-93.6839	-115.247
-52.3	-93.5567	-115.21
-52.25	-93.4092	-115.161
-52.2	-93.2566	-115.015
-52.15	-93.1753	-114.758
-52.1	-93.043	-114.429
-52.05	-92.9413	-114.215
-52	-92.8243	-114.178
-51.95	-92.6768	-114.16
-51.9	-92.6208	-114.203
-51.85	-92.4632	-114.301
-51.8	-92.3665	-114.166
-51.75	-92.275	-113.763
-51.7	-92.2089	-113.409
-51.65	-92.1224	-113.068
-51.6	-92.0308	-112.732
-51.55	-92.0105	-112.469
-51.5	-91.7867	-112.25
-51.45	-91.6392	-112.231
-51.4	-91.4917	-112.219
-51.35	-91.4408	-112.183
-51.3	-91.3645	-112.225
-51.25	-91.273	-112.244
-51.2	-91.273	-112.17
-51.15	-91.1458	-112.17
-51.1	-91.0695	-112.036
-51.05	-90.8712	-111.92
-51	-90.7694	-111.938
-50.95	-90.5965	-111.67
-50.9	-90.4999	-111.444
-50.85	-90.3931	-111.176
-50.8	-90.3575	-110.931
-50.75	-90.2863	-110.779
-50.7	-90.154	-110.699
-50.65	-90.0828	-110.583
-50.6	-89.9353	-110.474
-50.55	-89.8438	-110.388
-50.5	-89.6505	-110.278
-50.45	-89.4775	-110.034
-50.4	-89.386	-109.888
-50.35	-89.2537	-109.784
-50.3	-89.2487	-109.644
-50.25	-89.1368	-109.46
-50.2	-89.0147	-109.351
-50.15	-88.8875	-109.357
-50.1	-88.7909	-109.32
-50.05	-88.7451	-109.149
-50	-88.623	-108.881
-49.95	-88.5366	-108.765
-49.9	-88.4196	-108.539
-49.85	-88.2975	-108.27
-49.8	-88.206	-108.014
-49.75	-88.1297	-107.88
-49.7	-88.1144	-107.77
-49.65	-87.9567	-107.678
-49.6	-87.7991	-107.684
-49.55	-87.6567	-107.678
-49.5	-87.4939	-107.684
-49.45	-87.2955	-107.727
-49.4	-87.1887	-107.678
-49.35	-87.1073	-107.623
-49.3	-86.9751	-107.434
-49.25	-86.8581	-107.184
-49.2	-86.7971	-107.037
-49.15	-86.614	-106.891
-49.1	-86.4716	-106.763
-49.05	-86.3953	-106.58
-49	-86.2885	-106.439
-48.95	-86.2172	-106.238
-48.9	-86.1308	-106.018
-48.85	-86.0647	-105.829
-48.8	-86.0138	-105.658
-48.75	-85.9172	-105.591
-48.7	-85.8154	-105.542
-48.65	-85.6832	-105.64
-48.6	-85.5662	-105.67
-48.55	-85.4899	-105.615
-48.5	-85.3882	-105.359
-48.45	-85.2458	-105.078
-48.4	-85.1339	-104.797
-48.35	-85.0118	-104.663
-48.3	-84.8796	-104.572
-48.25	-84.7371	-104.425
-48.2	-84.61	-104.34
-48.15	-84.5388	-104.138
-48.1	-84.4981	-103.839
-48.05	-84.4981	-103.516
-48	-84.5032	-103.247
-47.95	-84.3302	-103.125
-47.9	-84.2031	-103.046
-47.85	-84.0556	-103.052
-47.8	-83.8826	-102.979
-47.75	-83.7606	-102.838
-47.7	-83.6436	-102.588
-47.65	-83.5215	-102.362
-47.6	-83.4554	-102.332
-47.55	-83.3791	-102.313
-47.5	-83.3893	-102.289
-47.45	-83.3435	-102.173
-47.4	-83.1553	-102.094
-47.35	-83.0282	-101.959
-47.3	-82.8349	-101.855
-47.25	-82.7332	-101.764
-47.2	-82.5958	-101.678
-47.15	-82.489	-101.575
-47.1	-82.372	-101.355
-47.05	-82.2652	-101.227
-47	-82.1686	-101.074
-46.95	-82.0414	-101.007
-46.9	-81.9143	-100.995
-46.85	-81.8685	-100.806
-46.8	-81.7362	-100.69
-46.75	-81.5989	-100.464
-46.7	-81.4768	-100.391
-46.65	-81.4311	-100.195
-46.6	-81.2988	-100.122
-46.55	-81.2429	-99.9878
-46.5	-81.1157	-99.8413
-46.45	-80.9987	-99.7559
-46.4	-80.8309	-99.7192
-46.35	-80.7343	-99.5789
-46.3	-80.6529	-99.3713
-46.25	-80.5105	-99.0723
-46.2	-80.4443	-98.8892
-46.15	-80.3172	-98.7244
-46.1	-80.2307	-98.6816
-46.05	-80.1341	-98.6755
-46	-80.012	-98.7061
-45.95	-79.8289	-98.6145
-45.9	-79.6763	-98.5657
-45.85	-79.6204	-98.3948
-45.8	-79.5085	-98.114
-45.75	-79.4017	-97.8882
-45.7	-79.305	-97.6929
-45.65	-79.2542	-97.6135
-45.6	-79.2236	-97.4792
-45.55	-79.1423	-97.3145
-45.5	-79.0202	-97.052
-45.45	-78.8066	-96.7957
-45.4	-78.6641	-96.7224
-45.35	-78.5217	-96.7041
-45.3	-78.359	-96.7041
-45.25	-78.2827	-96.6125
-45.2	-78.1759	-96.5393
-45.15	-78.0894	-96.3867
-45.1	-77.9775	-96.2341
-45.05	-77.8758	-96.0388
-45	-77.774	-95.8313
-44.95	-77.6672	-95.5872
-44.9	-77.5808	-95.3979
-44.85	-77.4892	-95.1843
-44.8	-77.3722	-95.1172
-44.75	-77.2095	-95.05
-44.7	-77.1484	-94.9036
-44.65	-77.0365	-94.8608
-44.6	-76.9653	-94.7693
-44.55	-76.9755	-94.6472
-44.5	-76.8433	-94.5496
-44.45	-76.6703	-94.3054
-44.4	-76.533	-94.2322
-44.35	-76.4211	-94.0857
-44.3	-76.355	-93.8843
-44.25	-76.1871	-93.6523
-44.2	-76.121	-93.4753
-44.15	-76.0142	-93.3167
-44.1	-75.9277	-93.2983
-44.05	-75.7802	-93.2983
-44	-75.6632	-93.2495
-43.95	-75.5056	-93.0725
-43.9	-75.3682	-92.9138
-43.85	-75.2513	-92.7673
-43.8	-75.1444	-92.6331
-43.75	-75.0936	-92.4561
-43.7	-75.0529	-92.1814
-43.65	-74.9207	-91.98
-43.6	-74.7732	-91.8701
-43.55	-74.6867	-91.7786
-43.5	-74.5646	-91.6016
-43.45	-74.4629	-91.5466
-43.4	-74.3306	-91.4063
-43.35	-74.2035	-91.3513
-43.3	-74.2035	-91.2292
-43.25	-74.1577	-91.1926
-43.2	-74.1374	-91.1438
-43.15	-74.0306	-91.0278
-43.1	-73.9441	-90.918
-43.05	-73.7813	-90.7715
-43	-73.6084	-90.6372
-42.95	-73.5219	-90.3503
-42.9	-73.3693	-90.1794
-42.85	-73.2778	-90.1245
-42.8	-73.0693	-90.0391
-42.75	-72.993	-89.9963
-42.7	-72.8251	-89.9658
-42.65	-72.7488	-90.0024
-42.6	-72.6318	-89.8071
-42.55	-72.5403	-89.5874
-42.5	-72.408	-89.4531
-42.45	-72.2961	-89.27
-42.4	-72.2198	-89.2151
-42.35	-72.0774	-89.0442
-42.3	-72.0876	-88.9771
-42.25	-71.8994	-88.8367
-42.2	-71.8333	-88.7146
-42.15	-71.6604	-88.501
-42.1	-71.5434	-88.2202
-42.05	-71.4366	-88.0615
-42	-71.3043	-87.8174
-41.95	-71.2484	-87.6404
-41.9	-71.0754	-87.6221
-41.85	-70.9991	-87.6709
-41.8	-70.9279	-87.7686
-41.75	-70.8822	-87.6953
-41.7	-70.7245	-87.5671
-41.65	-70.5363	-87.3108
-41.6	-70.4397	-87.1277
-41.55	-70.3939	-86.8896
-41.5	-70.3278	-86.8103
-41.45	-70.2718	-86.6882
-41.4	-70.1752	-86.6333
-41.35	-70.0734	-86.4929
-41.3	-69.987	-86.4319
-41.25	-69.9107	-86.2549
-41.2	-69.7632	-86.1023
-41.15	-69.6411	-86.0107
-41.1	-69.4733	-85.7849
-41.05	-69.341	-85.6079
-41	-69.2393	-85.5957
-40.95	-69.1172	-85.4858
-40.9	-69.0715	-85.5042
-40.85	-68.9443	-85.5225
-40.8	-68.8833	-85.4736
-40.75	-68.7358	-85.321
-40.7	-68.5984	-85.2234
-40.65	-68.456	-85.1501
-40.6	-68.339	-84.9548
-40.55	-68.2526	-84.7412
-40.5	-68.1305	-84.5642
-40.45	-68.0186	-84.3506
-40.4	-67.9067	-84.1064
-40.35	-67.8253	-83.9905
-40.3	-67.7389	-83.8806
-40.25	-67.6168	-83.8318
-40.2	-67.4896	-83.8379
-40.15	-67.393	-83.7158
-40.1	-67.2404	-83.5571
-40.05	-67.1031	-83.2764
-40	-67.0522	-83.1055
-39.95	-66.9505	-82.9956
-39.9	-66.8844	-82.7942
-39.85	-66.747	-82.6538
-39.8	-66.7216	-82.5073
-39.75	-66.5995	-82.3547
-39.7	-66.4775	-82.2083
-39.65	-66.4419	-82.1777
-39.6	-66.2537	-82.1777
-39.55	-66.1367	-82.0801
-39.5	-66.0604	-82.0435
-39.45	-65.9231	-81.9092
-39.4	-65.7552	-81.8176
-39.35	-65.5619	-81.4819
-39.3	-65.4755	-81.2866
-39.25	-65.4297	-81.189
-39.2	-65.3534	-81.0303
-39.15	-65.272	-80.9998
-39.1	-65.1296	-80.9387
-39.05	-65.0075	-80.8838
-39	-64.9007	-80.7434
-38.95	-64.7685	-80.6824
-38.9	-64.6922	-80.6702
-38.85	-64.5396	-80.5054
-38.8	-64.4379	-80.3467
-38.75	-64.3514	-80.1453
-38.7	-64.2649	-79.9988
-38.65	-64.153	-79.8584
-38.6	-64.0411	-79.7485
-38.55	-63.9292	-79.5593
-38.5	-63.8529	-79.3274
-38.45	-63.736	-79.2297
-38.4	-63.68	-78.9307
-38.35	-63.563	-78.7903
-38.3	-63.5173	-78.7415
-38.25	-63.324	-78.6316
-38.2	-63.2172	-78.5034
-38.15	-63.0849	-78.4851
-38.1	-62.9679	-78.5156
-38.05	-62.9171	-78.3997
-38	-62.8052	-78.2104
-37.95	-62.7492	-78.0334
-37.9	-62.5916	-78.064
-37.85	-62.4593	-78.0151
-37.8	-62.3372	-77.9114
-37.75	-62.2355	-77.8564
-37.7	-62.0982	-77.7283
-37.65	-61.9558	-77.6733
-37.6	-61.8846	-77.4048
-37.55	-61.7676	-77.2522
-37.5	-61.6659	-77.0203
-37.45	-61.6099	-76.8433
-37.4	-61.5489	-76.6113
-37.35	-61.4065	-76.4832
-37.3	-61.2386	-76.5137
-37.25	-61.1471	-76.532
-37.2	-60.9792	-76.3611
-37.15	-60.8927	-76.062
-37.1	-60.8063	-75.8728
-37.05	-60.7452	-75.6714
-37	-60.6639	-75.5188
-36.95	-60.5977	-75.4395
-36.9	-60.4909	-75.3296
-36.85	-60.2671	-75.177
-36.8	-60.1044	-75.061
-36.75	-60.0281	-74.9634
-36.7	-59.9416	-74.9573
-36.65	-59.8551	-74.8779
-36.6	-59.7788	-74.762
-36.55	-59.667	-74.6643
-36.5	-59.5296	-74.4934
-36.45	-59.4279	-74.2737
-36.4	-59.3313	-74.0234
-36.35	-59.2804	-73.7915
-36.3	-59.1075	-73.6145
-36.25	-58.9752	-73.5352
-36.2	-58.8582	-73.3704
-36.15	-58.7413	-73.2239
-36.1	-58.6853	-72.9614
-36.05	-58.5887	-72.8577
-36	-58.5124	-72.7966
-35.95	-58.3293	-72.7112
-35.9	-58.197	-72.6624
-35.85	-58.1207	-72.5891
-35.8	-58.0851	-72.5952
-35.75	-58.0495	-72.5281
-35.7	-57.9122	-72.4609
-35.65	-57.7291	-72.2046
-35.6	-57.6121	-71.9666
-35.55	-57.4188	-71.7957
-35.5	-57.2917	-71.7529
-35.45	-57.1645	-71.7468
-35.4	-57.0475	-71.5271
-35.35	-56.9916	-71.3989
-35.3	-56.9407	-71.1304
-35.25	-56.8186	-70.9595
-35.2	-56.7474	-70.7825
-35.15	-56.6406	-70.6177
-35.1	-56.5389	-70.6604
-35.05	-56.4575	-70.5627
-35	-56.2541	-70.4529
-34.95	-56.193	-70.4712
-34.9	-56.0354	-70.3247
-34.85	-55.954	-70.0928
-34.8	-55.8319	-69.7449
-34.75	-55.7709	-69.4641
-34.7	-55.7048	-69.3604
-34.65	-55.5573	-69.3115
-34.6	-55.481	-69.1406
-34.55	-55.3131	-69.0186
-34.5	-55.2165	-68.8965
-34.45	-55.0079	-68.8538
-34.4	-54.9774	-68.7134
-34.35	-54.8859	-68.5608
-34.3	-54.8401	-68.3899
-34.25	-54.6672	-68.1824
-34.2	-54.5909	-68.0725
-34.15	-54.4078	-68.042
-34.1	-54.2959	-68.0054
-34.05	-54.2043	-67.9504
-34	-54.1229	-67.7856
-33.95	-54.0161	-67.7063
-33.9	-53.8584	-67.5598
-33.85	-53.7211	-67.5232
-33.8	-53.5533	-67.4011
-33.75	-53.4719	-67.3157
-33.7	-53.4058	-67.1631
-33.65	-53.36	-66.925
-33.6	-53.299	-66.6687
-33.55	-53.1972	-66.3635
-33.5	-53.1311	-66.2537
-33.45	-53.0548	-66.0706
-33.4	-52.9277	-66.0095
-33.35	-52.7903	-66.0095
-33.3	-52.6377	-65.9058
-33.25	-52.5767	-65.8813
-33.2	-52.536	-65.8264
-33.15	-52.4801	-65.7898
-33.1	-52.3173	-65.5823
-33.05	-52.1749	-65.2039
-33	-52.0426	-64.9231
-32.95	-51.9002	-64.6973
-32.9	-51.8138	-64.5508
-32.85	-51.6764	-64.4592
-32.8	-51.5696	-64.4836
-32.75	-51.4425	-64.5142
-32.7	-51.2797	-64.4958
-32.65	-51.2136	-64.3188
-32.6	-51.1373	-64.1968
-32.55	-51.0457	-64.0869
-32.5	-50.8881	-63.916
-32.45	-50.766	-63.855
-32.4	-50.6287	-63.7939
-32.35	-50.5168	-63.6597
-32.3	-50.415	-63.5071
-32.25	-50.3082	-63.3057
-32.2	-50.2472	-63.269
-32.15	-50.2268	-63.1409
-32.1	-50.1556	-62.97
-32.05	-49.9674	-62.5854
-32	-49.8861	-62.2803
-31.95	-49.7386	-62.0911
-31.9	-49.6521	-62.0117
-31.85	-49.53	-61.9263
-31.8	-49.3724	-61.7981
-31.75	-49.3571	-61.7859
-31.7	-49.3011	-61.731
-31.65	-49.1638	-61.6089
-31.6	-49.1333	-61.5845
-31.55	-49.0011	-61.5295
-31.5	-48.8993	-61.4746
-31.45	-48.7264	-61.2854
-31.4	-48.6806	-61.2061
-31.35	-48.5942	-60.9802
-31.3	-48.5077	-60.8398
-31.25	-48.3856	-60.791
-31.2	-48.2229	-60.7239
-31.15	-48.0957	-60.5042
-31.1	-47.9584	-60.144
-31.05	-47.8719	-59.9792
-31	-47.7549	-59.9243
-30.95	-47.6685	-60.1013
-30.9	-47.5159	-60.0342
-30.85	-47.404	-59.7412
-30.8	-47.2158	-59.5276
-30.75	-47.0835	-59.3384
-30.7	-46.9869	-59.2346
-30.65	-46.9411	-59.0942
-30.6	-46.8496	-59.0271
-30.55	-46.7631	-58.9539
-30.5	-46.7478	-58.7219
-30.45	-46.6309	-58.6426
-30.4	-46.5749	-58.551
-30.35	-46.4172	-58.3862
-30.3	-46.3257	-58.1482
-30.25	-46.1833	-57.9651
-30.2	-46.051	-57.8735
-30.15	-45.8374	-57.9224
-30.1	-45.7153	-57.9224
-30.05	-45.6187	-57.7637
-30	-45.5475	-57.6904
-29.95	-45.3695	-57.5195
-29.9	-45.3339	-57.373
-29.85	-45.2118	-57.2388
-29.8	-45.1864	-57.0374
-29.75	-45.105	-56.8054
-29.7	-44.9524	-56.5063
-29.65	-44.8558	-56.3293
-29.6	-44.6777	-56.1401
-29.55	-44.6167	-56.0425
-29.5	-44.4438	-55.9631
-29.45	-44.3827	-55.9204
-29.4	-44.3064	-55.8533
-29.35	-44.1895	-55.8105
-29.3	-44.0826	-55.8838
-29.25	-44.0369	-55.8289
-29.2	-43.8944	-55.6946
-29.15	-43.7978	-55.6274
-29.1	-43.6503	-55.4688
-29.05	-43.5638	-55.2063
-29	-43.4926	-54.8889
-28.95	-43.4265	-54.7607
-28.9	-43.3095	-54.6387
-28.85	-43.1671	-54.5532
-28.8	-42.9535	-54.4678
-28.75	-42.806	-54.3945
-28.7	-42.6636	-54.3579
-28.65	-42.5873	-54.2908
-28.6	-42.4449	-54.1992
-28.55	-42.3431	-54.0222
-28.5	-42.2618	-53.7842
-28.45	-42.1906	-53.4668
-28.4	-42.16	-53.1677
-28.35	-42.0532	-53.1189
-28.3	-41.9108	-53.0396
-28.25	-41.7633	-53.0151
-28.2	-41.6005	-52.9297
-28.15	-41.4785	-52.832
-28.1	-41.3717	-52.6733
-28.05	-41.275	-52.4109
-28	-41.2496	-52.2705
-27.95	-41.158	-52.1729
-27.9	-41.0716	-52.0874
-27.85	-40.9648	-51.9653
-27.8	-40.7867	-51.8738
-27.75	-40.6698	-51.8066
-27.7	-40.5731	-51.6357
-27.65	-40.4714	-51.4282
-27.6	-40.3951	-51.2756
-27.55	-40.3341	-51.1963
-27.5	-40.3493	-51.0925
-27.45	-40.1815	-51.062
-27.4	-40.0187	-50.9888
-27.35	-39.8814	-50.8606
-27.3	-39.7644	-50.5554
-27.25	-39.6271	-50.2441
-27.2	-39.4745	-50.0183
-27.15	-39.3778	-49.9207
-27.1	-39.21	-49.9756
-27.05	-39.1897	-49.8413
-27	-39.0269	-49.7192
-26.95	-38.859	-49.4934
-26.9	-38.7573	-49.231
-26.85	-38.7115	-49.0356
-26.8	-38.6759	-49.0173
-26.75	-38.5895	-48.9929
-26.7	-38.4064	-48.8831
-26.65	-38.3148	-48.7488
-26.6	-38.2538	-48.645
-26.55	-38.1877	-48.5352
-26.5	-38.091	-48.4436
-26.45	-37.9384	-48.2788
-26.4	-37.8571	-48.175
-26.35	-37.6434	-47.8699
-26.3	-37.5315	-47.7783
-26.25	-37.4654	-47.7051
-26.2	-37.4196	-47.7478
-26.15	-37.2721	-47.6746
-26.1	-37.1653	-47.4426
-26.05	-37.0789	-47.3328
-26	-36.967	-47.0581
-25.95	-36.8144	-46.814
-25.9	-36.7686	-46.6187
-25.85	-36.6465	-46.4783
-25.8	-36.5906	-46.4233
-25.75	-36.4787	-46.344
-25.7	-36.3566	-46.3135
-25.65	-36.204	-46.3257
-25.6	-36.0667	-46.344
-25.55	-35.9955	-46.2585
-25.5	-35.9294	-46.106
-25.45	-35.9243	-45.9839
-25.4	-35.7717	-45.6848
-25.35	-35.6903	-45.3125
-25.3	-35.4919	-44.9158
-25.25	-35.3953	-44.8181
-25.2	-35.2173	-44.812
-25.15	-35.08	-44.8425
-25.1	-34.9274	-44.7021
-25.05	-34.8307	-44.6045
-25	-34.8002	-44.4946
-24.95	-34.7239	-44.342
-24.9	-34.6985	-44.2749
-24.85	-34.612	-44.1528
-24.8	-34.5154	-44.1101
-24.75	-34.3628	-44.0125
-24.7	-34.2	-43.866
-24.65	-34.078	-43.7805
-24.6	-33.9813	-43.6035
-24.55	-33.8847	-43.6401
-24.5	-33.7219	-43.5486
-24.45	-33.6304	-43.4692
-24.4	-33.5083	-43.28
-24.35	-33.432	-43.0725
-24.3	-33.3913	-42.9199
-24.25	-33.2896	-42.6453
-24.2	-33.1726	-42.5232
-24.15	-32.9997	-42.395
-24.1	-32.9437	-42.3767
-24.05	-32.8522	-42.3096
-24	-32.6843	-42.2668
-23.95	-32.5877	-42.1143
-23.9	-32.4504	-41.9067
-23.85	-32.3741	-41.7969
-23.8	-32.2215	-41.5894
-23.75	-32.1604	-41.4673
-23.7	-32.0028	-41.3879
-23.65	-31.9112	-41.2964
-23.6	-31.84	-41.1743
-23.55	-31.6518	-41.0034
-23.5	-31.5399	-40.8264
-23.45	-31.4433	-40.6616
-23.4	-31.3721	-40.6067
-23.35	-31.2449	-40.5579
-23.3	-31.1025	-40.387
-23.25	-30.9957	-40.21
-23.2	-30.8838	-39.9109
-23.15	-30.8736	-39.8315
-23.1	-30.7617	-39.7156
-23.05	-30.7159	-39.7095
-23	-30.6193	-39.624
-22.95	-30.5023	-39.4714
-22.9	-30.3243	-39.2639
-22.85	-30.1565	-39.0381
-22.8	-30.07	-39.1418
-22.75	-29.9632	-39.0625
-22.7	-29.8971	-38.9038
-22.65	-29.8462	-38.6841
-22.6	-29.7038	-38.4644
-22.55	-29.6478	-38.324
-22.5	-29.48	-38.2751
-22.45	-29.3477	-38.208
-22.4	-29.2308	-38.0127
-22.35	-29.1036	-38.0737
-22.3	-28.9612	-37.9761
-22.25	-28.8442	-37.677
-22.2	-28.7425	-37.439
-22.15	-28.6611	-37.2437
-22.1	-28.5695	-37.1155
-22.05	-28.5085	-36.9202
-22	-28.3407	-36.8225
-21.95	-28.2644	-36.7737
-21.9	-28.1576	-36.8042
-21.85	-28.0558	-36.7615
-21.8	-27.9185	-36.6394
-21.75	-27.8625	-36.5906
-21.7	-27.6845	-36.5051
-21.65	-27.5421	-36.4136
-21.6	-27.4658	-36.2671
-21.55	-27.3946	-36.1816
-21.5	-27.2827	-36.0779
-21.45	-27.1759	-35.9009
-21.4	-27.0793	-35.7544
-21.35	-26.9928	-35.5591
-21.3	-26.8962	-35.4675
-21.25	-26.8148	-35.1624
-21.2	-26.7131	-34.9548
-21.15	-26.6012	-34.9121
-21.1	-26.5452	-34.9487
-21.05	-26.4435	-34.9365
-21	-26.2807	-34.7717
-20.95	-26.1485	-34.5947
-20.9	-26.0162	-34.4116
-20.85	-25.9094	-34.3018
-20.8	-25.8331	-34.1248
-20.75	-25.7111	-34.0515
-20.7	-25.528	-33.8867
-20.65	-25.411	-33.7341
-20.6	-25.3092	-33.7036
-20.55	-25.2279	-33.6243
-20.5	-25.1312	-33.5449
-20.45	-25.0854	-33.3313
-20.4	-24.9532	-33.0688
-20.35	-24.8362	-32.8979
-20.3	-24.7396	-32.8125
-20.25	-24.6379	-32.7698
-20.2	-24.5972	-32.6599
-20.15	-24.4802	-32.428
-20.1	-24.3835	-32.1472
-20.05	-24.3022	-32.0435
-20	-24.231	-32.0618
-19.95	-24.1089	-32.1106
-19.9	-23.8647	-32.1289
-19.85	-23.7528	-31.9885
-19.8	-23.5901	-31.8054
-19.75	-23.524	-31.6345
-19.7	-23.4578	-31.5002
-19.65	-23.3612	-31.3904
-19.6	-23.2646	-31.1035
-19.55	-23.1578	-30.9021
-19.5	-23.0916	-30.6519
-19.45	-22.8831	-30.5969
-19.4	-22.7712	-30.4443
-19.35	-22.6593	-30.3894
-19.3	-22.5576	-30.3284
-19.25	-22.3948	-30.1453
-19.2	-22.2778	-29.9805
-19.15	-22.1965	-29.8157
-19.1	-22.1405	-29.7363
-19.05	-22.049	-29.5044
-19	-21.9523	-29.4922
-18.95	-21.8658	-29.541
-18.9	-21.7438	-29.4983
-18.85	-21.698	-29.2419
-18.8	-21.6064	-28.8269
-18.75	-21.4335	-28.7354
-18.7	-21.3877	-28.7354
-18.65	-21.3013	-28.656
-18.6	-21.2301	-28.4729
-18.55	-21.108	-28.2593
-18.5	-20.9351	-28.125
-18.45	-20.8537	-28.0151
-18.4	-20.7672	-28.0701
-18.35	-20.7011	-28.0579
-18.3	-20.5536	-28.1067
-18.25	-20.4468	-27.9175
-18.2	-20.3603	-27.6978
-18.15	-20.2586	-27.5085
-18.1	-20.1467	-27.3254
-18.05	-20.0195	-27.2034
-18	-19.8568	-27.0081
-17.95	-19.6889	-26.8738
-17.9	-19.5516	-26.8311
-17.85	-19.4295	-26.6602
-17.8	-19.2719	-26.5625
-17.75	-19.221	-26.5442
-17.7	-19.1345	-26.5076
-17.65	-19.0328	-26.355
-17.6	-18.87	-26.062
-17.55	-18.8039	-25.7568
-17.5	-18.6768	-25.531
-17.45	-18.5852	-25.4944
-17.4	-18.4428	-25.4333
-17.35	-18.3868	-25.4578
-17.3	-18.2902	-25.4028
-17.25	-18.1478	-25.2869
-17.2	-18.0868	-25.1343
-17.15	-17.9596	-25.0183
-17.1	-17.9494	-24.9573
-17.05	-17.8223	-24.7253
-17	-17.6849	-24.585
-16.95	-17.5629	-24.2432
-16.9	-17.4561	-24.0112
-16.85	-17.3594	-23.7915
-16.8	-17.217	-23.8037
-16.75	-17.2221	-23.8953
-16.7	-17.1254	-23.9014
-16.65	-17.039	-23.7061
-16.6	-16.8915	-23.3582
-16.55	-16.7796	-23.1384
-16.5	-16.7135	-23.0408
-16.45	-16.5965	-23.0286
-16.4	-16.4948	-22.9675
-16.35	-16.3574	-22.876
-16.3	-16.2608	-22.821
-16.25	-16.1133	-22.6807
-16.2	-15.9912	-22.6013
-16.15	-15.9047	-22.3877
-16.1	-15.8335	-22.2473
-16.05	-15.7013	-22.0215
-16	-15.5538	-21.9421
-15.95	-15.4266	-21.9543
-15.9	-15.3605	-21.8262
-15.85	-15.213	-21.7834
-15.8	-15.1316	-21.6553
-15.75	-15.0706	-21.4355
-15.7	-14.918	-21.2158
-15.65	-14.7756	-21.0754
-15.6	-14.6128	-20.9595
-15.55	-14.5009	-20.929
-15.5	-14.4145	-20.8435
-15.45	-14.2873	-20.6543
-15.4	-14.211	-20.6299
-15.35	-14.1754	-20.4773
-15.3	-14.033	-20.2332
-15.25	-13.972	-20.1599
-15.2	-13.7939	-20.0378
-15.15	-13.7533	-20.0623
-15.1	-13.6566	-19.8853
-15.05	-13.5549	-19.7571
-15	-13.3921	-19.6167
-14.95	-13.2853	-19.5679
-14.9	-13.2039	-19.4885
-14.85	-13.0615	-19.3481
-14.8	-12.9598	-19.1772
-14.75	-12.8174	-19.0002
-14.7	-12.7055	-18.8049
-14.65	-12.5529	-18.5425
-14.6	-12.4715	-18.3655
-14.55	-12.4054	-18.3777
-14.5	-12.3088	-18.2678
-14.45	-12.2884	-18.219
-14.4	-12.0951	-18.1335
-14.35	-12.0087	-18.0481
-14.3	-11.8306	-17.926
-14.25	-11.7086	-17.7612
-14.2	-11.6628	-17.4866
-14.15	-11.5662	-17.3279
-14.1	-11.5	-17.2791
-14.05	-11.3729	-17.2791
-14	-11.2915	-17.2363
-13.95	-11.2254	-17.0227
-13.9	-11.0931	-16.803
-13.85	-10.9863	-16.51
-13.8	-10.8948	-16.3269
-13.75	-10.8236	-16.2903
-13.7	-10.671	-16.0767
-13.65	-10.5286	-16.1255
-13.6	-10.4014	-16.0522
-13.55	-10.2895	-15.8936
-13.5	-10.1115	-15.7349
-13.45	-9.98433	-15.4785
-13.4	-9.89278	-15.3992
-13.35	-9.8114	-15.2954
-13.3	-9.74019	-15.271
-13.25	-9.6639	-15.094
-13.2	-9.55709	-14.9963
-13.15	-9.44519	-14.9597
-13.1	-9.37907	-14.7278
-13.05	-9.27734	-14.563
-13	-9.15527	-14.4287
-12.95	-8.97217	-14.4775
-12.9	-8.90096	-14.3921
-12.85	-8.87044	-14.325
-12.8	-8.76363	-14.1602
-12.75	-8.64665	-13.916
-12.7	-8.58053	-13.7024
-12.65	-8.38216	-13.3728
-12.6	-8.21431	-13.3423
-12.55	-8.09224	-13.2141
-12.5	-7.95492	-13.1409
-12.45	-7.85319	-13.0676
-12.4	-7.72603	-13.0127
-12.35	-7.59888	-12.8723
-12.3	-7.45138	-12.5977
-12.25	-7.32931	-12.5
-12.2	-7.2581	-12.3535
-12.15	-7.17163	-12.262
-12.1	-7.10551	-12.1033
-12.05	-7.01396	-11.9263
-12	-6.81559	-11.853
-11.95	-6.67826	-11.6821
-11.9	-6.58162	-11.4929
-11.85	-6.5918	-11.2976
-11.8	-6.48499	-11.3159
-11.75	-6.42395	-11.1816
-11.7	-6.34766	-11.084
-11.65	-6.13403	-10.9009
-11.6	-5.97636	-10.791
-11.55	-5.81868	-10.7971
-11.5	-5.78308	-10.7422
-11.45	-5.67118	-10.7788
-11.4	-5.64067	-10.5957
-11.35	-5.58472	-10.3577
-11.3	-5.51351	-10.1379
-11.25	-5.4423	-9.93042
-11.2	-5.29989	-9.8877
-11.15	-5.17273	-9.70459
-11.1	-4.9998	-9.63135
-11.05	-4.89807	-9.3811
-11	-4.82178	-9.33228
-10.95	-4.72514	-9.24072
-10.9	-4.61833	-9.14917
-10.85	-4.55221	-9.17969
-10.8	-4.51152	-9.05762
-10.75	-4.31824	-8.89282
-10.7	-4.24703	-8.69141
-10.65	-4.05375	-8.59375
-10.6	-3.9266	-8.42896
-10.55	-3.84013	-8.21533
-10.5	-3.71297	-8.09937
-10.45	-3.61633	-7.89185
-10.4	-3.43323	-7.86743
-10.35	-3.36711	-7.70264
-10.3	-3.20435	-7.62329
-10.25	-3.09753	-7.60498
-10.2	-2.99581	-7.49512
-10.15	-2.86865	-7.31812
-10.1	-2.78727	-7.04956
-10.05	-2.62451	-7.00073
-10	-2.4821	-6.87256
-9.95	-2.42615	-6.75659
-9.9	-2.37528	-6.65283
-9.85	-2.32951	-6.45752
-9.8	-2.21761	-6.32935
-9.75	-2.07011	-6.12183
-9.7	-1.93787	-6.03027
-9.65	-1.79545	-5.896
-9.6	-1.70898	-5.93262
-9.55	-1.60726	-5.84106
-9.5	-1.44958	-5.76782
-9.45	-1.32243	-5.68848
-9.4	-1.29191	-5.5603
-9.35	-1.1851	-5.43213
-9.3	-1.09863	-5.26733
-9.25	-0.95622	-5.14526
-9.2	-0.8901	-4.88892
-9.15	-0.78837	-4.71802
-9.1	-0.68665	-4.52881
-9.05	-0.61035	-4.26636
-9	-0.5188	-4.21753
-8.95	-0.3713	-4.00391
-8.9	-0.18819	-3.89404
-8.85	-0.15767	-3.83301
-8.8	-0.05086	-3.74756
-8.75	0.020345	-3.60718
-8.7	0.106812	-3.36304
-8.65	0.269572	-3.26538
-8.6	0.366211	-3.19214
-8.55	0.518799	-3.15552
-8.5	0.559489	-3.17993
-8.45	0.671387	-3.09448
-8.4	0.808716	-2.86865
-8.35	0.946045	-2.67944
-8.3	1.02743	-2.58789
-8.25	1.19019	-2.49023
-8.2	1.28683	-2.4292
-8.15	1.42924	-2.39868
-8.1	1.51062	-2.34985
-8.05	1.60726	-2.21558
-8	1.71407	-1.98975
-7.95	1.75476	-1.85547
-7.9	1.86157	-1.67847
-7.85	1.94295	-1.61743
-7.8	2.04976	-1.46484
-7.75	2.13623	-1.32446
-7.7	2.22778	-1.06201
-7.65	2.36003	-0.81787
-7.6	2.47701	-0.70801
-7.55	2.68555	-0.72021
-7.5	2.80253	-0.79956
-7.45	2.86865	-0.70801
-7.4	3.00089	-0.53101
-7.35	3.0721	-0.27466
-7.3	3.184	-0.10986
-7.25	3.27555	-0.13428
-7.2	3.34167	0.079346
-7.15	3.46883	0.22583
-7.1	3.60107	0.469971
-7.05	3.73332	0.616455
-7	3.8147	0.811768
-6.95	3.90625	0.878906
-6.9	3.95203	0.811768
-6.85	4.10461	0.799561
-6.8	4.24194	0.799561
-6.75	4.3691	1.02539
-6.7	4.43013	1.2085
-6.65	4.53695	1.37939
-6.6	4.64376	1.5625
-6.55	4.76074	1.64795
-6.5	4.92859	1.82495
-6.45	5.03031	1.82495
-6.4	5.12187	1.92871
-6.35	5.20325	2.00195
-6.3	5.34058	2.14844
-6.25	5.41178	2.31934
-6.2	5.48299	2.45361
-6.15	5.62032	2.59399
-6.1	5.67118	2.66113
-6.05	5.87463	2.86255
-6	6.00179	2.99072
-5.95	6.18998	3.15552
-5.9	6.30697	3.28979
-5.85	6.39343	3.43628
-5.8	6.42395	3.50952
-5.75	6.45955	3.60718
-5.7	6.61214	3.78418
-5.65	6.75964	3.90625
-5.6	6.8512	4.09546
-5.55	6.94784	4.31519
-5.5	7.07499	4.3335
-5.45	7.21232	4.35181
-5.4	7.30896	4.46777
-5.35	7.43103	4.66919
-5.3	7.47681	4.76074
-5.25	7.63448	4.96826
-5.2	7.69043	5.19409
-5.15	7.83284	5.27954
-5.1	7.93457	5.22461
-5.05	8.05664	5.11475
-5	8.14819	5.23682
-4.95	8.35164	5.48706
-4.9	8.43302	5.74951
-4.85	8.53984	5.95703
-4.8	8.61613	6.12183
-4.75	8.69751	6.21948
-4.7	8.79415	6.26831
-4.65	8.89079	6.47583
-4.6	9.04338	6.68945
-4.55	9.15527	6.9519
-4.5	9.28243	7.1167
-4.45	9.37907	7.21436
-4.4	9.55709	7.24487
-4.35	9.62321	7.22656
-4.3	9.71985	7.30591
-4.25	9.847	7.39136
-4.2	9.94364	7.70264
-4.15	10.0301	7.86133
-4.1	10.0861	7.9834
-4.05	10.2285	8.05664
-4	10.4217	8.08105
-3.95	10.5591	8.11157
-3.9	10.6659	8.04443
-3.85	10.7625	8.24585
-3.8	10.8185	8.44727
-3.75	10.8693	8.80737
-3.7	10.966	8.90503
-3.65	11.1389	8.92334
-3.6	11.2661	9.09424
-3.55	11.3424	9.16138
-3.5	11.4492	9.34448
-3.45	11.4949	9.62524
-3.4	11.6119	9.83887
-3.35	11.7289	9.91821
-3.3	11.8663	9.99756
-3.25	11.9731	10.1379
-3.2	12.1002	10.2905
-3.15	12.1969	10.4248
-3.1	12.3596	10.4797
-3.05	12.4359	10.5774
-3	12.5732	10.6812
-2.95	12.6597	10.7666
-2.9	12.7869	10.8948
-2.85	12.8174	10.9375
-2.8	12.8886	11.0901
-2.75	13.0463	11.1938
-2.7	13.1429	11.2854
-2.65	13.2345	11.3831
-2.6	13.3413	11.4929
-2.55	13.4939	11.6455
-2.5	13.6261	11.8347
-2.45	13.6617	12.0789
-2.4	13.7075	12.1887
-2.35	13.8194	12.2986
-2.3	13.9567	12.2925
-2.25	14.0533	12.4085
-2.2	14.1907	12.4756
-2.15	14.3178	12.4695
-2.1	14.4399	12.5854
-2.05	14.5772	12.7991
-2	14.6027	13.0127
-1.95	14.7451	13.1958
-1.9	14.8519	13.3911
-1.85	14.8977	13.6169
-1.8	15.1316	13.7329
-1.75	15.1622	13.8794
-1.7	15.2486	13.9282
-1.65	15.3605	13.916
-1.6	15.4622	14.0381
-1.55	15.6301	14.1296
-1.5	15.7267	14.209
-1.45	15.8742	14.3127
-1.4	15.9404	14.5264
-1.35	15.9709	14.7156
-1.3	16.0014	14.9353
-1.25	16.0929	15.094
-1.2	16.2455	15.1367
-1.15	16.449	15.1855
-1.1	16.6066	15.2222
-1.05	16.6728	15.4602
-1	16.7999	15.6921
-0.95	16.9169	15.8203
-0.9	17.0237	15.8997
-0.85	17.0848	15.9729
-0.8	17.2475	16.0095
-0.75	17.4154	16.095
-0.7	17.5578	16.2109
-0.65	17.6646	16.3757
-0.6	17.7256	16.5955
-0.55	17.8019	16.7358
-0.5	17.8121	16.8945
-0.45	17.9291	17.0776
-0.4	18.0359	17.2058
-0.35	18.2241	17.3584
-0.3	18.3309	17.4805
-0.25	18.397	17.6148
-0.2	18.4835	17.6453
-0.15	18.5699	17.7002
[truncated: 2,003 more rows]

## Sheet: Fig 1H iii
Current Density
CFTR+V	E-Syt3(RRK)
	233
	250
250	260
266	250
280	258.3
275	260
210	280
233	313
200
230
232
241
250
250
275
190
273
167
168
305
336
284
175
