# Supplementary material for: Lipid transporters E-Syt3 and ORP5 regulate epithelial ion transport by controlling phosphatidylserine enrichment at ER/PM junctions
Source: EMBO J. 2025 May 27;44(13):3697–719. doi: 10.1038/s44318-025-00470-9 (PMC12217353; doi:10.1038/s44318-025-00470-9)
Supplement: Supplementary file 3 — Source data Fig. 1 [file 44318_2025_470_MOESM3_ESM.zip › Figure SD 1/1I/Fig 1I i-ii.xlsx]

## Sheet: Fig 1 I i
Current Traces
Time [s]	ESyt-3ΔSMP	ESyt-3ΔSMP	ESyt-3K123A/I124A	ESyt-3K123A/I124A	ESyt-3K176A	ESyt-3K176A
0	-0.94401	2.90934	-0.25821	0.649525	-0.71106	1.59912
2	-1.63574	3.11279	-0.3889	0.761905	-0.149536	1.33057
4	-1.53402	3.19417	-0.05545	0.314349	-0.283813	0.756836
6	-0.984701	1.66829	0.153691	-0.33255	-0.357056	1.33057
8	-1.16781	-1.40381	0.277311	0.199863	-0.344849	0.915527
10	-1.10677	-1.87174	0.116276	-0.19359	-0.393677	0.939941
12	-0.801595	-1.77002	-0.0651	-0.25635	-0.662231	1.26953
14	-0.882975	-1.56657	0.056966	-0.19531	-0.35706	1.17798
16	-0.984701	-1.95312	0.138346	-0.52083	-0.34485	0.836182
18	-0.74056	-1.70898	0.077311	-0.80566	-0.39368	0.653076
20	-1.00505	-2.53948	0.118001	-0.21566	-0.66223	1.19019
22	0.220272	-3.24439	0.016276	-0.09359	-0.29602	0.628662
24	-0.39564	-3.28	-0.0651	-0.25635	-0.62561	0.701904
26	-0.51008	-2.93246	-0.24821	0.679525	-0.38147	0.836182
28	0.29888	-3.5435	-0.2889	0.760905	-0.29602	0.653076
30	0.057684	-2.44126	-0.08545	0.374349	-0.7843	1.30005
32	-0.8584	-2.52346	0.158691	-0.03255	-0.66223	1.2146
34	-0.643711	-2.59999	0.077311	0.109863	-0.28381	0.872803
36	0.805447	-3.65396	0.016276	-0.09359	-0.65002	0.67749
38	-0.31935	-2.64321	-0.0651	-0.25635	-0.69885	0.616455
40	-0.47711	-2.46102	0.056966	-0.19531	-0.38147	0.323486
42	-0.23749	-2.28482	0.138346	-0.52083	-0.38147	0.933838
44	0.234319	-2.59392	0.077311	-0.80566	-0.67444	0.799561
46	0.021234	-3.89099	0.118001	-0.21566	-0.2594	0.982666
48	0.162125	-3.66211	0.158691	-0.21566	-0.24719	0.43335
50	0.734329	-3.58582	-0.08545	-0.25635	-0.32043	0.55542
52	0.009537	-3.47137	0.240072	-0.27669	-0.29602	0.750732
54	0.505447	-3.62396	0.016276	0.292969	-0.05188	0.140381
56	-0.21935	-2.63214	0.199382	-0.17497	0.07019	0.250244
58	-0.67711	-2.86102	0.138346	0.231934	-0.05188	0.067139
60	-0.25749	-2.28882	-0.00407	0.008138	0.033569	-0.45776
62	0.238419	-3.89099	-0.26855	0.170898	0.180054	-0.28687
64	0.391006	-3.66211	-0.0651	-0.236	-0.01526	0.323486
66	0.200272	-3.24249	-0.10579	-0.11393	-0.07629	0.384521
68	-0.29564	-3.28064	0.056966	-0.29704	-0.6012	0.43335
70	-0.41008	-2.97546	-0.0651	-0.01221	-0.57678	0.665283
72	0.619888	-3.50952	0.036621	-0.01221	-0.0885	0.518799
74	0.047684	-2.40326	0.016276	0.008138	-0.17395	0.518799
76	-0.86784	-2.59399	-0.10579	0.130208	-0.38147	0.67749
78	-0.67711	-2.59399	-0.30924	0.374349	-0.72327	0.860596
80	-0.67711	-2.21252	-0.39063	0.313314	-0.46692	-0.177
82	-0.8297	-0.30518	0.219727	-0.17497	-0.35706	0.738525
84	-0.41008	-2.44141	0.118001	-0.11393	-0.57678	1.05591
86	-3.11852	3.70026	-0.18717	0.557454	-1.06506	1.28784
88	-4.52995	3.7384	-0.14648	0.455729	-0.55237	0.482178
90	-4.49181	2.70844	-0.0651	0.496419	-0.33264	0.762939
92	-2.58446	0.953674	-0.43132	0.90332	-1.28479	1.65405
94	-1.66893	0.495911	-0.98063	1.73747	-1.26038	2.04468
96	-3.2711	0.724792	-1.06201	1.87988	-1.85852	1.48315
98	-2.88963	0.305176	-1.20443	2.63265	-2.71301	3.49731
100	-2.12669	1.10626	-1.38753	2.71403	-3.97034	4.65698
102	-5.36919	3.35693	-1.36719	1.87988	-3.59192	4.79126
104	-4.30107	0.953674	-1.5096	2.51058	-5.55725	6.91528
106	-3.49998	1.18256	-1.34684	2.51058	-8.15735	10.2844
108	-3.61443	4.31061	-1.28581	2.61231	-9.36584	13.1775
110	-5.1403	3.96728	-2.62858	3.14128	-13.1622	16.0339
112	-2.88963	1.41144	-2.1403	2.99886	-15.0055	19.4153
114	-3.46184	1.60217	-2.83203	3.4668	-18.045	21.4905
116	-3.9196	3.50952	-2.93376	4.03646	-21.3287	25.8728
118	-3.9959	2.55585	-3.32031	4.23991	-24.2462	29.1077
120	-4.37737	2.40326	-3.64583	4.70784	-27.0416	32.8186
122	-4.5681	1.90735	-4.27653	5.44027	-31.6803	36.2244
124	-3.69072	3.01361	-5.0293	6.49821	-33.0109	40.094
126	-4.07219	4.00543	-6.35173	8.71582	-38.0157	44.281
128	-4.07219	2.78473	-8.89486	10.4655	-40.1764	46.637
130	-4.33922	3.01361	-11.5397	14.1479	-41.8854	49.3591
132	-3.61443	3.01361	-15.2018	17.7083	-45.5841	52.8259
134	-5.44548	4.65393	-17.5008	18.8883	-49.0021	56.4636
136	-5.2166	4.3869	-18.3146	21.0856	-50.5402	59.5886
138	-6.39915	4.61578	-23.055	27.1891	-54.6173	63.2507
140	-5.94139	4.23431	-27.8768	32.8857	-58.255	67.4377
142	-5.90324	4.88281	-35.0586	39.7217	-60.6232	69.1834
144	-5.94139	5.83649	-41.5894	45.9066	-64.8346	72.9553
146	-8.03947	7.93457	-43.6239	49.4873	-69.0338	78.0945
148	-8.03947	8.8501	-54.244	61.2874	-72.2198	80.9265
150	-10.1757	10.9863	-60.7137	66.3534	-73.8678	83.3557
152	-12.0831	12.0163	-67.9769	75.2441	-78.0426	88.7024
154	-12.7697	12.7029	-74.3856	83.1991	-79.6539	92.0471
156	-12.1593	11.4059	-81.1808	89.2415	-86.2457	97.1619
158	-16.9659	14.801	-87.1623	96.2402	-88.9069	99.6399
160	-18.1866	17.7002	-92.6758	102.995	-93.1427	105.426
162	-21.8105	20.256	-99.1048	108.732	-94.5221	107.025
164	-26.1593	23.9945	-103.255	113.676	-99.527	113.763
166	-25.4726	24.6811	-107.548	118.437	-99.7223	115.057
168	-29.5925	27.504	-113.896	124.093	-104.044	119.489
170	-28.5625	31.4713	-118.29	130.013	-108.536	123.541
172	-36.6116	40.741	-121.606	134.428	-112.906	126.996
174	-46.8731	50.4684	-126.835	140.247	-110.794	127.57
176	-53.2436	54.9698	-131.026	144.519	-117.593	133.6
178	-62.4752	65.3458	-135.014	149.117	-120.633	135.797
180	-59.042	62.9044	-138.269	151.986	-124.722	140.765
182	-68.0065	73.0896	-141.606	154.773	-125.809	143.243
184	-78.0773	85.4492	-145.959	158.862	-131.509	147.589
186	-80.2517	87.8906	-149.093	162.626	-133.023	149.738
188	-85.2489	93.3838	-151.839	166.003	-135.513	153.095
190	-95.7394	103.264	-153.243	167.509	-137.637	155.621
192	-107.107	115.662	-155.155	169.828	-140.738	157.636
194	-105.505	110.359	-158.268	171.741	-143.9	163.983
196	-112.562	124.588	-161.707	176.685	-147	167.511
198	-120.459	129.318	-165.084	180.998	-150.32	168.28
200	-126.143	135.574	-168.441	182.91	-152.237	171.979
202	-138.884	145.035	-171.106	186.898	-153.104	173.492
204	-141.249	152.588	-173.242	189.95	-157.388	175.238
206	-149.641	165.138	-175.297	193.225	-159.598	180.707
208	-158.987	170.288	-178.593	195.077	-163.626	183.063
210	-165.014	177.231	-181.482	198.149	-167.422	189.044
212	-170.698	179.024	-182.296	200.59	-170.145	191.608
214	-170.698	185.928	-184.269	201.668	-174.039	194.037
216	-174.856	193.405	-186.182	204.944	-177.921	198.431
218	-179.205	192.871	-188.399	206.429	-183.011	202.667
220	-188.704	199.28	-189.254	206.958	-186.856	206.94
222	-188.932	205.536	-190.393	209.074	-189.432	209.674
224	-190.458	206.871	-193.14	211.332	-192.679	212.97
226	-202.818	215.149	-194.747	214.18	-193.838	214.435
228	-204.802	224.533	-197.656	216.785	-198.038	215.497
230	-204.153	225.449	-197.026	217.232	-197.891	217.889
232	-212.736	231.705	-198.246	216.296	-199.088	219.415
234	-217.695	234.985	-200.464	219.409	-202.408	221.552
236	-223.989	244.179	-201.217	221.444	-203.592	223.944
238	-226.431	245.59	-202.905	223.519	-205.264	226.593
240	-231.619	249.1	-204.411	224.028	-208.023	228.229
242	-237.112	255.737	-204.899	225.024	-208.475	229.913
244	-238.295	263.825	-206.201	226.021	-211.209	230.695
246	-250.082	275.726	-207.015	227.852	-211.392	233.893
248	-253.134	280.724	-208.561	229.419	-212.308	233.795
250	-254.774	280.19	-209.782	229.358	-215.823	237.189
252	-258.284	276.756	-212.203	230.355	-215.189	236.871
254	-265.15	288.124	-211.877	231.82	-215.286	236.859
256	-275.679	304.832	-213.892	234.119	-217.203	239.655
258	-278.425	305.29	-213.261	234.2	-220.621	240.57
260	-276.518	300.217	-214.095	234.485	-219.327	241.29
262	-279.341	301.247	-214.746	235.665	-222.244	244.073
264	-277.929	302.544	-215.743	236.072	-222.842	245.355
266	-279.875	301.247	-216.353	238.025	-222.769	243.988
268	-288.42	314.293	-216.781	238.289	-225.113	247.687
270	-284.567	314.064	-217.574	240.649	-226.163	247.87
272	-286.551	318.947	-219.67	242.643	-225.833	248.016
274	-291.777	321.579	-220.565	243.131	-229.312	248.029
276	-302.572	337.448	-221.541	243.864	-227.554	249.847
278	-303.297	335.922	-221.643	244.291	-227.554	249.176
280	-303.221	336.075	-222.009	244.23	-229.886	251.471
282	-299.673	327.377	-222.274	244.23	-230.203	248.846
284	-304.785	332.794	-223.372	244.311	-230.252	252.899
286	-306.768	337.334	-222.599	245.512	-232.706	255.06
288	-309.21	343.17	-221.704	243.03	-229.891	253.324
290	-312.3	340.385	-221.908	243.294	-227.654	251.012
292	-308.447	342.941	-223.006	245.288	-229.738	248.231
294	-313.673	345.993	-222.965	244.983	-230.403	252.234
296	-319.7	352.211	-224.329	246.59	-230.34	255.234
298	-313.673	344.505	-224.125	246.916	-232.647	252.942
300	-314.741	347.099	-224.878	246.122	-229.354	253.033
302	-322.409	351.677	-225.264	245.878	-227.432	250.714
304	-321.379	354.652	-224.817	245.085	-229.928	249.646
306	-324.736	358.887	-223.718	246.224	-230.034	251.843
308	-323.057	354.538	-224.146	245.471	-230.948	244.794
310	-322.828	349.808	-225.041	245.573	-232.998	255.475
312	-324.392	356.102	-224.919	245.451	-229.891	254.712
314	-323.21	359.001	-224.39	245.512	-227.654	261.06
316	-332.289	366.02	-225.997	247.994	-229.738	256.116
318	-328.054	362.778	-225.529	248.035	-230.403	254.468
320	-327.902	362.434	-224.003	245.471	-230.034	256.482
322	-333.128	363.045	-224.878	245.166	-230.948	252.942
324	-326.185	357.323	-224.613	245.227	-232.998	253.033
326	-326.719	361.137	-225.387	245.898	-230.034	250.714
328	-323.057	356.56	-224.451	248.075	-230.948	255.646
330	-326.49	359.039	-224.837	245.125	-232.998	252.843
332	-325.232	352.707	-223.088	244.8	-229.354	249.794
334	-322.599	356.178	-223.372	244.942	-227.432	256.475
336	-322.79	361.328	-223.291	245.308	-229.928	252.712
338	-322.409	353.584	-222.904	244.25	-230.034	253.06
340	-326.796	359.23	-223.942	243.518	-229.886	252.116
342	-322.447	354.729	-223.454	245.186	-230.203	254.468
344	-324.087	361.023	-222.884	244.718	-230.252	256.482
346	-328.703	360.642	-223.372	243.64	-232.706	250.547
348	-329.275	363.388	-221.969	243.131	-229.891	253.45
350	-323.248	357.628	-222.986	243.925	-230.812	256.93
352	-317.793	342.102	-222.864	243.03	-232.852	255.402
354	-263.319	279.846	-211.491	229.602	-222.562	239.96
356	-219.145	228.043	-192.204	205.208	-194.29	208.649
358	-168.676	181.999	-166.447	175.016	-161.014	173.248
360	-144.987	153.923	-138.249	143.848	-136.392	148.566
362	-122.175	129.929	-111.373	113.635	-116.483	125.848
364	-109.091	109.482	-87.8947	90.4012	-99.3561	108.368
366	-94.8238	95.9778	-70.6828	74.2879	-87.7716	100.018
368	-83.7612	83.313	-60.5509	61.8368	-83.7799	91.864
370	-78.4969	80.1468	-51.1922	53.7801	-76.9318	86.0779
372	-69.9139	71.1822	-45.4142	46.9645	-70.3522	76.532
374	-61.2164	63.5529	-39.4124	42.9158	-67.7643	77.1179
376	-57.2491	60.997	-36.0148	37.5041	-66.0309	72.1985
378	-56.6006	61.1496	-32.5968	35.0423	-59.7931	66.5588
380	-50.3445	56.1142	-29.8299	31.2174	-56.4484	62.6282
382	-49.0093	49.3622	-27.3275	28.5726	-55.777	62.3108
384	-43.7069	44.0979	-26.9816	29.3457	-52.066	58.5266
386	-39.32	42.8009	-24.4181	27.596	-49.942	55.304
388	-40.5788	44.7464	-24.4181	24.9919	-48.111	55.1453
390	-39.4344	41.5039	-21.4884	23.5677	-44.0582	53.1189
392	-38.0993	40.2069	-19.1895	21.167	-46.1823	50.5554
394	-32.6824	35.2859	-18.3553	21.0449	-43.8507	49.4812
396	-34.0557	40.2069	-17.7246	20.1904	-46.2555	51.8372
398	-36.0775	36.087	-18.4774	19.519	-40.3229	48.8464
400	-28.7914	29.4876	-16.5039	19.3359	-40.3107	47.6868
402	-29.2873	29.4113	-16.3818	18.7866	-42.0197	49.4202
404	-28.0666	29.4876	-15.6698	18.0949	-40.3595	44.5007
406	-28.7914	30.2887	-16.2191	17.688	-38.2965	44.7693
408	-22.6498	27.0844	-14.9577	16.1214	-37.0636	40.3625
410	-25.5108	24.7574	-14.8966	15.3483	-37.1002	43.8904
412	-23.5653	23.3459	-14.0422	16.8538	-39.2731	43.5242
414	-21.8105	20.1797	-14.4897	16.6911	-36.0138	42.9749
416	-22.6498	23.6511	-12.9639	14.5955	-36.673	41.0095
418	-21.5054	19.4168	-12.1908	13.8835	-37.0392	42.6941
420	-16.8514	20.7138	-10.8887	12.0727	-38.1012	40.8386
422	-18.7969	18.158	-11.7635	11.8896	-33.8898	39.0564
424	-18.8732	17.7765	-11.2752	12.3983	-32.8644	35.8704
426	-16.6988	18.2342	-10.5835	11.2386	-32.0465	35.3455
428	-11.7779	16.6702	-10.8276	11.4217	-29.6783	32.0007
430	-16.5081	19.455	-11.0514	11.9303	-29.2389	33.1238
432	-14.3337	20.3323	-9.64762	9.611	-27.8839	32.721
434	-14.1048	16.9754	-10.7666	10.3841	-28.714	31.1706
436	-12.2356	12.7792	-9.83073	9.54997	-26.3824	29.4495
438	-11.4346	11.2152	-8.97624	9.97721	-27.3712	30.1086
440	-15.0967	16.0599	-9.79004	9.99756	-24.0387	29.5349
442	-9.75609	15.4495	-9.58659	10.14	-24.3195	27.948
444	-11.0531	13.4277	-9.58659	9.40755	-24.3439	28.5828
446	-11.3201	10.7575	-7.75553	9.4279	-25.0885	27.4109
448	-12.4264	9.76562	-8.38623	9.69238	-22.2443	25.3845
450	-8.49724	10.5667	-8.46761	10.3638	-21.524	24.7253
452	-10.3664	7.5531	-9.01693	10.5265	-19.2902	21.5759
454	-8.34465	7.09534	-7.04346	8.49202	-20.4376	21.1853
456	-8.61168	6.44684	-7.2876	9.63135	-20.108	22.9309
458	-8.84056	9.46045	-7.49105	7.37305	-18.3868	19.4885
460	-7.77245	5.53131	-6.73828	7.7596	-18.2037	20.0867
462	-4.33922	3.89099	-7.10449	7.94271	-17.276	20.6116
464	-6.20842	5.41687	-8.48796	8.12581	-17.3859	19.6594
466	-4.33922	4.00543	-5.39551	5.7251	-16.7389	19.574
468	-5.02586	3.24249	-5.00895	6.66097	-15.0543	17.4133
470	-6.17027	5.49316	-6.06689	6.45752	-16.6412	17.6941
472	-4.75883	3.1662	-5.6193	6.03027	-13.2721	17.9627
474	-3.80516	4.04358	-4.37826	4.48405	-12.6373	14.0076
476	-2.85149	1.83106	-4.60205	4.80957	-15.6769	16.8274
478	-4.26292	3.28064	-4.74447	5.13509	-15.1276	15.448
480	-4.83513	2.25067	-4.43929	4.38232	-13.5406	14.3249
482	-2.6989	2.55585	-4.01204	4.52474	-13.3942	13.8855
484	-1.85966	-0.19073	-4.23584	5.03337	-12.5641	14.4836
486	-2.12669	-0.26703	-3.7679	4.58577	-11.5509	13.6658
488	-2.43187	0.495911	-3.78825	3.81266	-11.319	11.615
490	-1.59264	0.572205	-3.95101	4.23991	-11.795	12.5671
492	-0.48637	-1.56403	-3.5848	3.85335	-9.34143	11.7371
494	-2.24113	0.534058	-3.19824	3.93473	-9.9762	12.1277
496	-0.41008	-1.52588	-3.64583	3.243	-9.09729	10.6628
498	-1.24931	0.076294	-3.93066	3.20231	-9.24377	9.58862
500	-2.6226	-0.91553	-2.50651	3.16162	-8.58459	9.64966
502	0.276566	-2.05994	-3.25928	3.243	-10.1227	10.8215
504	0.619888	-1.52588	-3.07617	3.08024	-8.52356	9.24683
506	-0.71526	-1.79291	-2.52686	2.2054	-7.57141	8.48999
508	-0.48637	-1.8692	-2.97445	2.28678	-7.21741	8.47778
510	1.15395	-2.86102	-2.60824	2.36816	-7.60803	8.30688
512	0.276566	-1.79291	-1.87581	1.75781	-6.94885	6.78101
514	1.15395	-2.93732	-1.95719	1.90023	-5.93567	6.073
516	0.543594	-2.70844	-2.01823	1.96126	-5.89905	7.00073
518	0.622103	-2.03409	-1.99788	1.41195	-6.57043	7.64771
520	-0.127828	-1.15899	-1.67236	0.496419	-6.11877	6.96411
522	0.178961	-0.545406	-0.576443	-0.228882	-5.53284	5.57251
524	-0.673232	0.647668	-0.517103	1.57674	-5.48401	6.18286
526	-0.239974	-0.128168	-1.58522	1.32243	-5.3009	5.70679
528	-0.430872	-0.182713	-0.517103	1.44958	-6.32629	6.32935
530	-0.417236	0.103627	-0.974867	1.06812	-5.86243	5.07202
532	-0.0218126	-0.469046	-0.771416	0.813802	-4.97131	5.19409
534	0.00545449	-0.073632	-0.84771	0.0254313	-4.23889	5.32837
536	-0.171802	-0.469046		0.616776	-4.17786	3.80249
538	-0.89806	0.842651		-0.12207	-2.60315	3.4729
540	-0.420837	1.12168		-0.31481	-5.1178	6.35376
542	-0.434473	0.214453		0.39191	-3.97034	4.52271
544	-0.925332	1.09441		-0.29875	-3.62854	3.31421
546	-0.720807	1.40169			-4.33655	4.01001
548
550
552
554
556
558
560
562
564
566
568
570
572
574
576
578
580
582
584
586
588
590
592
594
596
598
600
602
604
606
608
610
612
614
616
618
620
622
624
626
628
630
632
634
636
638
640
642
644
646
648
650
0
2
4
6
8
10
12
14
16
18
20
22
24
26
28
30
32
34
36
38
40
42
44
46
48
50
52
54
56
58
60
62
64
66
68
70
72
74
76
78
80
82
84
86
88
90
92
94
96
98
100
102
104
106
108
110
112
114
116
118
120
122
124
126
128
130
132
134
136
138
140
142
144
146
148
150
152
154
156
158
160
162
164
166
168
170
172
174
176
178
180
182
184
186
188
190
192
194
196
198
200
202
204
206
208
210
212
214
216
218
220
222
224
226
228
230
232
234
236
238
240
242
244
246
248
250
252
254
256
258
260
262
264
266
268
270
272
274
276
278
280
282
284
286
288
290
292
294
296
298
300
302
304
306
308
310
312
314
316
318
320
322
324
326
328
330
332
334
336
338
340
342
344
346
348
350
352
354
356
358
360
362
364
366
368
370
372
374
376
378
380
382
384
386
388
390
392
394
396
398
400
402
404
406
408
410
412
414
416
418
420
422
424
426
428
430
432
434
436
438
440
442
444
446
448
450
452
454
456
458
460
462
464
466
468
470
472
474
476
478
480
482
484
486
488
490
492
494
496
498
500
502
504
506
508
510
512
514
516
518
520
522
524
526
528
530
532
534
536
538
540
542
544
546
548
550
552
554
556
558
560
562
564
566
568
570
572
574
576
578
580
582
584
586
588
590
592
594
596
598
600
602
604
606
608
610
612
614
616
618
620
622
624
626
628
630
632
634
636
638
640
642
644
646
648
650

## Sheet: Fig 1 I ii
Current density
CFTR+Vector	E-Syt3ΔSMP	ESyt-3K123A/I124A	E-Syt3 K147S
	400	266.7	156.3
	411	178	215.4
250	283	320	256
266	360	275	266.7
280	381.3	143	266.7
275	388	247	186.7
210	328.6	250	273
233		215	215
200		192.3	192.3
230
232
241
250
250
275
190
273
167
168
305
336
284
175
