# Supplementary material for: Lipid transporters E-Syt3 and ORP5 regulate epithelial ion transport by controlling phosphatidylserine enrichment at ER/PM junctions
Source: EMBO J. 2025 May 27;44(13):3697–719. doi: 10.1038/s44318-025-00470-9 (PMC12217353; doi:10.1038/s44318-025-00470-9)
Supplement: Supplementary file 3 — Source data Fig. 1 [file 44318_2025_470_MOESM3_ESM.zip › Figure SD 1/1J/Fig 1J i- iii.xlsx]

## Sheet: Fig 1 J i
Current Density
Time [s]	NBCe1-B+Vector	E-Syt3(R853/R854/K855A)	E-Syt3ΔC2C	E-Syt3ΔC2C+E3C2C	E-Syt3ΔSMP	E3C2C
2	0.263415	1.36083	1.75258	0.979953	0.497276	1.47163
4	0.279477	1.15375	2.23214	1.26817	0.553492	1.67508
6	0.215229	1.16465	1.70898	1.23427	0.408936	1.74289
8	0.118858	0.91397	1.59999	1.33599	0.190237	1.42076
10	0.118858	0.979365	1.57819	1.1495	0.0947266	1.35295
12	0.0224866	1.08836	1.5346	1.16645	0.142912	1.01386
14	0.0385485	0.968466	1.59999	1.04777	0.231612	1.31904
16	0.0385485	1.11015	1.491	0.861274	0.189594	1.38685
18	0.0546104	0.870374	1.33841	0.979953	0.21555	1.09863
20	-0.00963713	0.91397	1.40381	0.72564	0.138325	1.52249
22	0.00642475	0.946668	1.33841	0.793457	0.17848	1.43772
24	-0.0417609	0.783181	1.27302	0.742594	0.00982987	1.01386
26	-0.00963713	0.728685	1.18583	0.72564	0.160555	1.13254
28	-0.0417609	1.02296	1.20762	0.929091	0.216771	0.946045
30	-0.00963713	0.892172	1.09863	0.776503	0.216771	1.1834
32	6.94516	4.04202	2.7553	1.82766	5.61042	3.38745
34	16.0683	8.45617	9.0332	2.25152	14.846	7.84641
36	13.8036	9.58968	9.77434	2.14979	18.998	9.57574
38	12.6953	9.15372	9.1204	2.3702	17.5845	9.84701
40	11.6995	8.80494	8.94601	2.1837	15.2235	9.42315
42	10.9767	8.59786	8.66263	2.67537	13.8421	9.11797
44	10.1897	8.40168	8.66263	2.50583	13.0792	8.93148
46	9.61143	8.151	8.35746	2.47192	12.6134	8.52458
48	9.20988	7.93301	8.24847	2.43802	12.2038	8.4059
50	8.92077	7.92211	8.00868	2.52279	11.9709	8.33808
52	8.59953	7.93301	7.94329	2.13284	11.7782	8.4059
54	8.51922	7.90032	7.7907	2.21761	11.5051	7.88032
56	8.29436	7.72593	7.52912	1.99721	11.0634	7.79555
58	8.21405	7.75863	7.55092	2.11589	10.7984	7.626
60	8.0213	7.71503	7.35474	2.23456	10.5013	7.47342
62	7.941	7.47525	7.31114	1.94634	10.2523	7.49037
64	7.79644	7.27907	7.24574	2.1837	10.1077	7.38864
66	7.8125	7.24637	7.15855	2.30238	9.77044	6.88002
68	7.684	7.38806	7.07136	1.89548	9.73029	6.89697
70	7.57157	7.26817	7.07136	1.94634	9.40905	7.16824
72	7.6037	7.30086	6.96237	1.87853	9.30465	7.10042
74	7.55551	7.28996	7.00596	1.74289	9.11191	6.86306
76	7.53945	7.15917	6.89697	1.82766	8.88704	6.74438
78	7.4752	7.09378	6.89697	1.74289	8.88704	6.96479
80	7.34671	7.00659	6.67899	1.74289	8.78264	6.74438
82	7.41095	6.95209	6.74438	1.64117	8.63005	6.98174
84	7.37883	6.90849	6.72259	1.7768	8.39715	7.04956
86	7.33064	6.97389	6.67899	1.48858	8.26063	7.32083
88	7.31458	6.854	6.63539	1.74289	8.10001	6.96479
90	7.2664	7.01749	6.5482	1.67508	8.0197	7.16824
92	5.70839	7.19187	6.65719	1.69203	7.94742	7.13433
94	4.72862	6.37444	6.46101	1.64117	7.52981	6.04926
96	1.59655	5.23003	3.9978	1.69203	4.71898	4.70988
98	-0.170256	3.80224	1.92697	1.57335	1.0649	3.13314
100	-0.571803	2.84312	1.07683	1.25122	-0.0915527	2.08198
102	-0.700298	2.31996	0.640869	0.861274	-0.356574	1.42076
104	-0.636051	1.7532	0.553676	0.505235	-0.308388	0.623915
106	-0.684236	1.54612	0.37929	0.369602	-0.308388	0.437419
108	-0.748484	1.24094	0.183105	0.556098	-0.292326	0.640869
110	-0.684236	1.13195	0.161307	0.335693	-0.212017	0.539144
112	-0.668174	0.739584	0.2485	0.250922	-0.332481	0.0983344
114	-0.684236	0.761383	0.226702	0.0135634	-0.388698	-0.189887
116	-0.684236	0.685089	0.313895	-0.0542535	-0.340512	-0.139024
118	-0.71636	0.608795	0.204904	0.0305176	-0.517193	-0.4442
120	-0.732422	0.434408	0.2485	0.0813802	-0.477038	-0.0203451
122	-0.732422	0.260022	0.183105	-0.0712077	-0.41279	0.217014
124	-0.668174	0.0202413	0.139509	0.115289	-0.613564	0.0813802
126	-0.636051	-0.132347	0.0959124	-0.00339084	-0.549316	-0.155979
128	-0.684236	0.129233	0.0959124	-0.0712077	-0.517193	0.0983344

## Sheet: Fig 1 J ii
I/V Curve
mV	NBCe1-B+Vector	E-Syt3(R853/R854/K855A)	E-Syt3ΔC2C	E-Syt3ΔC2C+E3C2C	E-Syt3ΔSMP	E3C2C
-100	-0.88899	-0.91397	-0.854492	-0.227186	-1.61235	-0.674778
-99.95	-0.88899	-0.924869	-0.767299	-0.264486	-1.63778	-0.76633
-99.9	-0.86776	-0.890615	-0.780378	-0.335693	-1.6276	-0.783285
-99.85	-0.87307	-0.892172	-0.810896	-0.389947	-1.63778	-0.76633
-99.8	-0.88899	-0.915527	-0.837054	-0.420464	-1.67338	-0.773112
-99.75	-0.87307	-0.934212	-0.828334	-0.406901	-1.64795	-0.752767
-99.7	-0.86776	-0.912413	-0.780378	-0.376383	-1.61743	-0.742594
-99.65	-0.8598	-0.904628	-0.810896	-0.413683	-1.50553	-0.661214
-99.6	-0.83326	-0.884387	-0.802176	-0.40351	-1.4801	-0.667996
-99.55	-0.85449	-0.901514	-0.762939	-0.450982	-1.54114	-0.56288
-99.5	-0.86511	-0.923312	-0.793457	-0.420464	-1.56657	-0.539144
-99.45	-0.86776	-0.907742	-0.793457	-0.400119	-1.62252	-0.579834
-99.4	-0.86511	-0.918641	-0.828334	-0.332303	-1.66829	-0.606961
-99.35	-0.83326	-0.923312	-0.845773	-0.261095	-1.71407	-0.600179
-99.3	-0.85449	-0.934212	-0.771659	-0.261095	-1.59709	-0.630697
-99.25	-0.84918	-0.923312	-0.819615	-0.230577	-1.4801	-0.651042
-99.2	-0.84918	-0.926426	-0.850133	-0.24075	-1.53605	-0.681559
-99.15	-0.84653	-0.941997	-0.823975	-0.223796	-1.50553	-0.722249
-99.1	-0.83326	-0.923312	-0.780378	-0.213623	-1.53605	-0.759549
-99.05	-0.87041	-0.943554	-0.806536	-0.233968	-1.6276	-0.749376
-99	-0.84388	-0.945111	-0.889369	-0.233968	-1.57674	-0.729031
-98.95	-0.83592	-0.937326	-0.911168	-0.247531	-1.65304	-0.76633
-98.9	-0.86245	-0.91397	-0.889369	-0.278049	-1.54622	-0.769721
-98.85	-0.84653	-0.8984	-0.898089	-0.28144	-1.54622	-0.739204
-98.8	-0.85449	-0.868817	-0.898089	-0.318739	-1.53097	-0.769721
-98.75	-0.8598	-0.909299	-0.898089	-0.230577	-1.54114	-0.786675
-98.7	-0.80938	-0.921755	-0.850133	-0.186496	-1.59709	-0.786675
-98.65	-0.79611	-0.921755	-0.863211	-0.230577	-1.54114	-0.776503
-98.6	-0.81734	-0.927984	-0.906808	-0.274658	-1.5564	-0.810411
-98.55	-0.83592	-0.878159	-0.867571	-0.335693	-1.58183	-0.793457
-98.5	-0.87041	-0.899957	-0.858852	-0.36282	-1.56657	-0.773112
-98.45	-0.85449	-0.879716	-0.806536	-0.349257	-1.60726	-0.742594
-98.4	-0.84388	-0.892172	-0.776018	-0.389947	-1.61235	-0.715468
-98.35	-0.84653	-0.94044	-0.784738	-0.413683	-1.61235	-0.745985
-98.3	-0.82265	-0.960681	-0.732422	-0.356038	-1.53097	-0.691732
-98.25	-0.81999	-0.966909	-0.806536	-0.359429	-1.51062	-0.698514
-98.2	-0.84918	-0.945111	-0.797817	-0.288222	-1.51062	-0.654432
-98.15	-0.87307	-0.924869	-0.858852	-0.28144	-1.56657	-0.671387
-98.1	-0.87838	-0.86726	-0.810896	-0.217014	-1.60217	-0.68495
-98.05	-0.87572	-0.801865	-0.832694	-0.172933	-1.59709	-0.657823
-98	-0.83857	-0.776953	-0.863211	-0.172933	-1.57674	-0.617133
-97.95	-0.83061	-0.769167	-0.902448	-0.183105	-1.57166	-0.590006
-97.9	-0.84918	-0.808093	-0.867571	-0.230577	-1.58691	-0.579834
-97.85	-0.85449	-0.828334	-0.867571	-0.223796	-1.60726	-0.583225
-97.8	-0.85184	-0.875045	-0.889369	-0.264486	-1.64286	-0.60357
-97.75	-0.85449	-0.895286	-0.858852	-0.24075	-1.7039	-0.623915
-97.7	-0.86511	-0.890615	-0.841413	-0.254313	-1.65812	-0.634088
-97.65	-0.84388	-0.86726	-0.841413	-0.288222	-1.58183	-0.606961
-97.6	-0.86245	-0.843904	-0.889369	-0.318739	-1.55131	-0.620524
-97.55	-0.85715	-0.833005	-0.87629	-0.36282	-1.57166	-0.586616
-97.5	-0.82265	-0.845461	-0.828334	-0.349257	-1.57166	-0.60357
-97.45	-0.83592	-0.848575	-0.828334	-0.298394	-1.5564	-0.634088
-97.4	-0.85184	-0.857918	-0.823975	-0.288222	-1.52588	-0.667996
-97.35	-0.86245	-0.88283	-0.871931	-0.244141	-1.51571	-0.661214
-97.3	-0.86776	-0.899957	-0.841413	-0.24075	-1.51571	-0.657823
-97.25	-0.86511	-0.876602	-0.823975	-0.250922	-1.48519	-0.623915
-97.2	-0.84653	-0.889058	-0.858852	-0.278049	-1.52588	-0.627306
-97.15	-0.84918	-0.881273	-0.919887	-0.267877	-1.51571	-0.634088
-97.1	-0.87572	-0.836119	-0.924247	-0.210232	-1.53605	-0.606961
-97.05	-0.88368	-0.783181	-0.88501	-0.152588	-1.51571	-0.56288
-97	-0.89164	-0.755154	-0.911168	-0.0881619	-1.49028	-0.501845
-96.95	-0.86776	-0.80965	-0.915527	-0.0847711	-1.52588	-0.508626
-96.9	-0.87572	-0.861032	-0.854492	-0.111898	-1.46993	-0.545926
-96.85	-0.84388	-0.8984	-0.837054	-0.132243	-1.50045	-0.566271
-96.8	-0.87572	-0.887501	-0.911168	-0.176324	-1.45976	-0.60357
-96.75	-0.84388	-0.871931	-0.994001	-0.233968	-1.54114	-0.610352
-96.7	-0.83857	-0.84079	-0.928606	-0.186496	-1.61743	-0.651042
-96.65	-0.83061	-0.795637	-0.87629	-0.125461	-1.63778	-0.627306
-96.6	-0.85184	-0.801865	-0.871931	-0.12207	-1.64286	-0.661214
-96.55	-0.84918	-0.818992	-0.854492	-0.105116	-1.59709	-0.68495
-96.5	-0.82796	-0.843904	-0.819615	-0.176324	-1.61235	-0.617133
-96.45	-0.84653	-0.837676	-0.789097	-0.179715	-1.55131	-0.586616
-96.4	-0.83061	-0.800308	-0.802176	-0.169542	-1.52588	-0.549316
-96.35	-0.83061	-0.795637	-0.728062	-0.135634	-1.5564	-0.559489
-96.3	-0.79876	-0.818992	-0.645229	-0.155979	-1.51062	-0.573052
-96.25	-0.79876	-0.814321	-0.636509	-0.155979	-1.54622	-0.579834
-96.2	-0.79346	-0.775396	-0.653948	-0.155979	-1.49028	-0.593397
-96.15	-0.7908	-0.761382	-0.767299	-0.155979	-1.45976	-0.545926
-96.1	-0.78815	-0.764497	-0.745501	-0.176324	-1.48519	-0.556098
-96.05	-0.81469	-0.772282	-0.719343	-0.193278	-1.50553	-0.539144
-96	-0.84122	-0.770725	-0.728062	-0.189887	-1.4801	-0.528971
-95.95	-0.84918	-0.77851	-0.797817	-0.284831	-1.49028	-0.532362
-95.9	-0.83061	-0.795637	-0.863211	-0.308567	-1.51062	-0.569662
-95.85	-0.81469	-0.781624	-0.823975	-0.264486	-1.54114	-0.576443
-95.8	-0.81999	-0.77851	-0.797817	-0.305176	-1.58183	-0.545926
-95.75	-0.82265	-0.767611	-0.736782	-0.257704	-1.5564	-0.512017
-95.7	-0.79611	-0.797194	-0.710624	-0.305176	-1.53605	-0.528971
-95.65	-0.79346	-0.79408	-0.701904	-0.267877	-1.49536	-0.515408
-95.6	-0.7855	-0.761382	-0.701904	-0.193278	-1.51571	-0.539144
-95.55	-0.80938	-0.789409	-0.741141	-0.166151	-1.51062	-0.525581
-95.5	-0.81734	-0.792523	-0.728062	-0.12207	-1.52079	-0.505235
-95.45	-0.80938	-0.820549	-0.706264	-0.139025	-1.56657	-0.471327
-95.4	-0.80673	-0.829891	-0.723703	-0.135634	-1.52588	-0.461155
-95.35	-0.82265	-0.812764	-0.710624	-0.139025	-1.49536	-0.454373
-95.3	-0.81203	-0.826777	-0.658308	-0.179715	-1.43941	-0.491672
-95.25	-0.79876	-0.831448	-0.597273	-0.15937	-1.52079	-0.488281
-95.2	-0.79346	-0.829891	-0.588553	-0.16276	-1.49536	-0.498454
-95.15	-0.80673	-0.795637	-0.658308	-0.128852	-1.51062	-0.491672
-95.1	-0.83061	-0.775396	-0.723703	-0.183105	-1.53097	-0.430637
-95.05	-0.83326	-0.787852	-0.75858	-0.244141	-1.52079	-0.464545
-95	-0.83061	-0.784738	-0.802176	-0.233968	-1.56148	-0.491672
-94.95	-0.8253	-0.789409	-0.745501	-0.213623	-1.52588	-0.532362
-94.9	-0.81734	-0.797194	-0.714983	-0.16276	-1.57674	-0.518799
-94.85	-0.82265	-0.795637	-0.732422	-0.142415	-1.5564	-0.471327
-94.8	-0.81999	-0.808093	-0.741141	-0.111898	-1.49028	-0.396728
-94.75	-0.8253	-0.792523	-0.741141	-0.0881619	-1.52079	-0.379774
-94.7	-0.79346	-0.781624	-0.714983	-0.132243	-1.4801	-0.389947
-94.65	-0.7855	-0.790966	-0.701904	-0.179715	-1.48519	-0.389947
-94.6	-0.78815	-0.784738	-0.680106	-0.210232	-1.52079	-0.406901
-94.55	-0.78284	-0.769167	-0.658308	-0.206841	-1.49536	-0.427246
-94.5	-0.8253	-0.731799	-0.706264	-0.206841	-1.53097	-0.437419
-94.45	-0.81469	-0.706887	-0.62779	-0.237359	-1.46993	-0.4442
-94.4	-0.80673	-0.734913	-0.693185	-0.261095	-1.53605	-0.430637
-94.35	-0.80938	-0.688203	-0.771659	-0.183105	-1.50045	-0.40351
-94.3	-0.8253	-0.692874	-0.867571	-0.155979	-1.40889	-0.427246
-94.25	-0.81469	-0.686646	-0.863211	-0.115289	-1.43941	-0.423855
-94.2	-0.81999	-0.657062	-0.850133	-0.125461	-1.45976	-0.413683
-94.15	-0.78019	-0.675746	-0.832694	-0.166151	-1.47502	-0.427246
-94.1	-0.75896	-0.672632	-0.784738	-0.176324	-1.45976	-0.4815
-94.05	-0.77223	-0.686646	-0.784738	-0.264486	-1.48519	-0.505235
-94	-0.751	-0.697545	-0.710624	-0.28144	-1.44958	-0.556098
-93.95	-0.76427	-0.664847	-0.780378	-0.227186	-1.42924	-0.525581
-93.9	-0.78019	-0.702216	-0.784738	-0.217014	-1.35803	-0.528971
-93.85	-0.7855	-0.719343	-0.745501	-0.213623	-1.32751	-0.457764
-93.8	-0.80407	-0.747369	-0.732422	-0.206841	-1.37329	-0.471327
-93.75	-0.77488	-0.798751	-0.806536	-0.254313	-1.38855	-0.427246
-93.7	-0.75896	-0.808093	-0.863211	-0.271267	-1.4801	-0.450982
-93.65	-0.76161	-0.797194	-0.828334	-0.24075	-1.51062	-0.498454
-93.6	-0.78019	-0.769167	-0.837054	-0.203451	-1.53605	-0.52219
-93.55	-0.76427	-0.725571	-0.797817	-0.155979	-1.55131	-0.505235
-93.5	-0.75896	-0.727128	-0.806536	-0.149197	-1.49028	-0.488281
-93.45	-0.751	-0.772282	-0.771659	-0.176324	-1.47502	-0.478109
-93.4	-0.75365	-0.784738	-0.653948	-0.206841	-1.45467	-0.471327
-93.35	-0.72977	-0.769167	-0.62779	-0.247531	-1.38855	-0.454373
-93.3	-0.74038	-0.719343	-0.62779	-0.206841	-1.39364	-0.450982
-93.25	-0.75365	-0.711558	-0.640869	-0.196669	-1.46993	-0.420464
-93.2	-0.74834	-0.685088	-0.566755	-0.193278	-1.49028	-0.410292
-93.15	-0.74834	-0.680417	-0.51008	-0.166151	-1.47502	-0.430637
-93.1	-0.73508	-0.661733	-0.514439	-0.179715	-1.48519	-0.478109
-93.05	-0.71385	-0.692874	-0.514439	-0.179715	-1.45976	-0.52219
-93	-0.70323	-0.747369	-0.514439	-0.183105	-1.47502	-0.552707
-92.95	-0.73508	-0.728685	-0.553676	-0.223796	-1.49028	-0.542535
-92.9	-0.74304	-0.717786	-0.667027	-0.210232	-1.38855	-0.44081
-92.85	-0.74304	-0.681974	-0.745501	-0.20006	-1.34786	-0.434028
-92.8	-0.74304	-0.667961	-0.74986	-0.233968	-1.32751	-0.434028
-92.75	-0.73773	-0.681974	-0.75422	-0.233968	-1.36312	-0.413683
-92.7	-0.74304	-0.657062	-0.732422	-0.223796	-1.3682	-0.4442
-92.65	-0.71119	-0.672632	-0.723703	-0.264486	-1.39872	-0.40351
-92.6	-0.71915	-0.699102	-0.684466	-0.325521	-1.37838	-0.376383
-92.55	-0.7165	-0.710001	-0.684466	-0.318739	-1.39872	-0.376383
-92.5	-0.71915	-0.697545	-0.680106	-0.267877	-1.42924	-0.376383
-92.45	-0.7165	-0.672632	-0.688825	-0.220405	-1.3682	-0.400119
-92.4	-0.73508	-0.672632	-0.693185	-0.169542	-1.41907	-0.393338
-92.35	-0.76692	-0.672632	-0.662667	-0.139025	-1.41398	-0.396728
-92.3	-0.75896	-0.674189	-0.701904	-0.142415	-1.42924	-0.383165
-92.25	-0.73773	-0.625922	-0.662667	-0.108507	-1.38346	-0.420464
-92.2	-0.7165	-0.635264	-0.688825	-0.152588	-1.38346	-0.430637
-92.15	-0.72977	-0.635264	-0.653948	-0.183105	-1.37329	-0.40351
-92.1	-0.74304	-0.646163	-0.701904	-0.206841	-1.41398	-0.417074
-92.05	-0.7165	-0.636821	-0.75858	-0.233968	-1.43941	-0.420464
-92	-0.74569	-0.61658	-0.762939	-0.189887	-1.35803	-0.430637
-91.95	-0.73508	-0.652391	-0.710624	-0.142415	-1.39364	-0.434028
-91.9	-0.74304	-0.653948	-0.710624	-0.064426	-1.42415	-0.450982
-91.85	-0.72446	-0.672632	-0.728062	-0.0779894	-1.44958	-0.437419
-91.8	-0.71119	-0.691317	-0.688825	-0.0949436	-1.50553	-0.430637
-91.75	-0.69262	-0.695988	-0.684466	-0.101725	-1.43433	-0.478109
-91.7	-0.70854	-0.681974	-0.745501	-0.0881619	-1.42415	-0.44081
-91.65	-0.70854	-0.64772	-0.75858	-0.0915527	-1.37838	-0.437419
-91.6	-0.70323	-0.68976	-0.728062	-0.128852	-1.35803	-0.437419
-91.55	-0.71119	-0.667961	-0.680106	-0.179715	-1.38346	-0.410292
-91.5	-0.73242	-0.658619	-0.697545	-0.142415	-1.35803	-0.393338
-91.45	-0.75896	-0.61658	-0.701904	-0.15937	-1.34277	-0.359429
-91.4	-0.75365	-0.625922	-0.667027	-0.12207	-1.28174	-0.359429
-91.35	-0.751	-0.630593	-0.662667	-0.139025	-1.29191	-0.383165
-91.3	-0.72977	-0.611909	-0.645229	-0.111898	-1.31734	-0.379774
-91.25	-0.70854	-0.621251	-0.697545	-0.0915527	-1.34786	-0.410292
-91.2	-0.71119	-0.596338	-0.697545	-0.0745985	-1.31734	-0.410292
-91.15	-0.68731	-0.60568	-0.640869	-0.0983344	-1.297	-0.430637
-91.1	-0.69262	-0.59011	-0.667027	-0.115289	-1.27157	-0.396728
-91.05	-0.72977	-0.607238	-0.684466	-0.111898	-1.32243	-0.383165
-91	-0.7165	-0.591667	-0.636509	-0.111898	-1.32243	-0.396728
-90.95	-0.69792	-0.611909	-0.597273	-0.186496	-1.35803	-0.400119
-90.9	-0.682	-0.60101	-0.544957	-0.210232	-1.40381	-0.410292
-90.85	-0.68996	-0.571426	-0.536237	-0.203451	-1.3326	-0.406901
-90.8	-0.68466	-0.602566	-0.514439	-0.142415	-1.31226	-0.369602
-90.75	-0.65812	-0.597895	-0.457764	-0.0813802	-1.26139	-0.328912
-90.7	-0.67139	-0.636821	-0.449044	-0.0406901	-1.30208	-0.339084
-90.65	-0.67935	-0.61658	-0.51008	-0.0271267	-1.34786	-0.311957
-90.6	-0.68466	-0.568312	-0.562395	-0.0610352	-1.32751	-0.342475
-90.55	-0.65546	-0.597895	-0.588553	-0.0847711	-1.35803	-0.352648
-90.5	-0.66873	-0.554299	-0.584194	-0.0678168	-1.36312	-0.400119
-90.45	-0.69262	-0.568312	-0.640869	-0.0271267	-1.37838	-0.420464
-90.4	-0.66873	-0.576097	-0.62779	0.0305176	-1.37838	-0.410292
-90.35	-0.68731	-0.599452	-0.649588	0.0203451	-1.38855	-0.376383
-90.3	-0.67935	-0.643049	-0.723703	-0.0169542	-1.4445	-0.359429
-90.25	-0.66077	-0.599452	-0.701904	0.0135634	-1.41907	-0.36282
-90.2	-0.66608	-0.577654	-0.697545	-0.0508626	-1.40889	-0.36282
-90.15	-0.64485	-0.577654	-0.610352	-0.0305176	-1.33769	-0.339084
-90.1	-0.6422	-0.546514	-0.597273	-0.0372993	-1.35295	-0.301785
-90.05	-0.67669	-0.521601	-0.640869	-0.0576443	-1.42924	-0.332303
-90	-0.69527	-0.512259	-0.62779	-0.0135634	-1.33769	-0.308567
-89.95	-0.70058	-0.520044	-0.614711	-0.0983344	-1.31226	-0.311957
-89.9	-0.68731	-0.565198	-0.636509	-0.105116	-1.297	-0.345866
-89.85	-0.70058	-0.591667	-0.566755	-0.0949436	-1.28682	-0.332303
-89.8	-0.71385	-0.585439	-0.592913	-0.0915527	-1.27157	-0.349257
-89.75	-0.72181	-0.580768	-0.544957	-0.0847711	-1.28174	-0.335693
-89.7	-0.71119	-0.604124	-0.444685	-0.0847711	-1.30717	-0.413683
-89.65	-0.70323	-0.591667	-0.51008	-0.0678168	-1.3326	-0.427246
-89.6	-0.71915	-0.541843	-0.518799	-0.0406901	-1.33769	-0.410292
-89.55	-0.73242	-0.523158	-0.475202	-0.0508626	-1.31734	-0.423855
-89.5	-0.72711	-0.507588	-0.488281	-0.0542535	-1.35803	-0.389947
-89.45	-0.68996	-0.493575	-0.50136	-0.0271267	-1.3326	-0.386556
-89.4	-0.682	-0.510702	-0.544957	0.0508626	-1.3326	-0.339084
-89.35	-0.69262	-0.507588	-0.536237	0.0745985	-1.27665	-0.359429
-89.3	-0.69527	-0.546514	-0.50136	0.0339084	-1.23088	-0.332303
-89.25	-0.68466	-0.548071	-0.536237	-0.0339084	-1.24105	-0.308567
-89.2	-0.67935	-0.546514	-0.523158	-0.0271267	-1.25122	-0.32213
-89.15	-0.71119	-0.576097	-0.50136	-0.00678168	-1.29191	-0.295003
-89.1	-0.67139	-0.555856	-0.527518	0.0372993	-1.2207	-0.278049
-89.05	-0.67139	-0.546514	-0.549316	0.0135634	-1.26648	-0.233968
-89	-0.65016	-0.530944	-0.540597	-0.0237359	-1.26139	-0.24075
-88.95	-0.66077	-0.524716	-0.514439	-0.0712077	-1.28682	-0.291612
-88.9	-0.66077	-0.549628	-0.51008	-0.108507	-1.31734	-0.244141
-88.85	-0.63423	-0.507588	-0.549316	-0.0813802	-1.27157	-0.318739
-88.8	-0.63423	-0.492018	-0.531878	-0.064426	-1.30208	-0.308567
-88.75	-0.65812	-0.45465	-0.483922	-0.0372993	-1.25631	-0.305176
-88.7	-0.66077	-0.460878	-0.418527	-0.00678168	-1.33769	-0.278049
-88.65	-0.66873	-0.453093	-0.444685	-0.0101725	-1.41907	-0.32213
-88.6	-0.63158	-0.445307	-0.475202	-0.0203451	-1.46484	-0.349257
-88.55	-0.62097	-0.440636	-0.50136	-0.0542535	-1.45467	-0.332303
-88.5	-0.62362	-0.434408	-0.50572	-0.0372993	-1.42924	-0.383165
-88.45	-0.65546	-0.478005	-0.497001	-0.0542535	-1.35295	-0.366211
-88.4	-0.67404	-0.495132	-0.470843	-0.0678168	-1.27157	-0.328912
-88.35	-0.66343	-0.510702	-0.50136	-0.132243	-1.24105	-0.298394
-88.3	-0.65016	-0.513816	-0.514439	-0.111898	-1.24105	-0.244141
-88.25	-0.63423	-0.51693	-0.50136	-0.0779894	-1.24105	-0.254313
-88.2	-0.62893	-0.512259	-0.553676	-0.064426	-1.30717	-0.217014
-88.15	-0.59178	-0.504474	-0.540597	-0.064426	-1.26139	-0.203451
-88.1	-0.59974	-0.502917	-0.566755	-0.0983344	-1.26648	-0.213623
-88.05	-0.59443	-0.499803	-0.571115	-0.0813802	-1.28174	-0.220405
-88	-0.59178	-0.50136	-0.658308	-0.0813802	-1.34786	-0.291612
-87.95	-0.60504	-0.473334	-0.658308	-0.0474718	-1.27665	-0.267877
-87.9	-0.61035	-0.495132	-0.562395	-0.0406901	-1.25122	-0.295003
-87.85	-0.62362	-0.487347	-0.540597	-0.0474718	-1.30717	-0.288222
-87.8	-0.62097	-0.495132	-0.588553	-0.0237359	-1.32751	-0.291612
-87.75	-0.63423	-0.478005	-0.619071	-0.0271267	-1.34786	-0.288222
-87.7	-0.61035	-0.468663	-0.544957	-0.0237359	-1.28174	-0.254313
-87.65	-0.58912	-0.48579	-0.51008	-0.0508626	-1.24105	-0.250922
-87.6	-0.57851	-0.504474	-0.479562	-0.128852	-1.31734	-0.24075
-87.55	-0.58647	-0.541843	-0.462123	-0.108507	-1.2207	-0.24075
-87.5	-0.60504	-0.538729	-0.518799	-0.0712077	-1.29191	-0.244141
-87.45	-0.61301	-0.509145	-0.50572	-0.0576443	-1.30208	-0.28144
-87.4	-0.6077	-0.484233	-0.488281	-0.064426	-1.26648	-0.278049
-87.35	-0.61301	-0.463992	-0.518799	-0.0678168	-1.23088	-0.308567
-87.3	-0.58116	-0.473334	-0.514439	-0.0305176	-1.18001	-0.328912
-87.25	-0.57585	-0.453093	-0.523158	-0.0983344	-1.23596	-0.349257
-87.2	-0.55197	-0.431294	-0.514439	-0.142415	-1.20544	-0.325521
-87.15	-0.55993	-0.421952	-0.558036	-0.176324	-1.22579	-0.295003
-87.1	-0.53074	-0.446865	-0.571115	-0.183105	-1.27157	-0.274658
-87.05	-0.5387	-0.457764	-0.540597	-0.217014	-1.22579	-0.230577
-87	-0.54666	-0.493575	-0.579834	-0.20006	-1.23596	-0.176324
-86.95	-0.54666	-0.496689	-0.605992	-0.223796	-1.26139	-0.217014
-86.9	-0.56789	-0.490461	-0.588553	-0.135634	-1.26648	-0.230577
-86.85	-0.55197	-0.513816	-0.549316	-0.12207	-1.25122	-0.257704
-86.8	-0.54932	-0.498246	-0.531878	-0.135634	-1.24613	-0.291612
-86.75	-0.57851	-0.496689	-0.531878	-0.108507	-1.24105	-0.318739
-86.7	-0.59178	-0.50136	-0.562395	-0.118679	-1.24105	-0.311957
-86.65	-0.59708	-0.468663	-0.558036	-0.0610352	-1.17493	-0.36282
-86.6	-0.6077	-0.465549	-0.549316	-0.0474718	-1.23088	-0.352648
-86.55	-0.58912	-0.395483	-0.540597	-0.0237359	-1.23596	-0.339084
-86.5	-0.59974	-0.361229	-0.553676	0.0271267	-1.21053	-0.335693
-86.45	-0.58381	-0.372128	-0.536237	-0.00678168	-1.23596	-0.332303
-86.4	-0.58381	-0.376799	-0.540597	0	-1.24105	-0.366211
-86.35	-0.59974	-0.400154	-0.588553	-0.0237359	-1.24613	-0.366211
-86.3	-0.58381	-0.403268	-0.50572	-0.0237359	-1.20036	-0.315348
-86.25	-0.57055	-0.406382	-0.51008	-0.0915527	-1.17493	-0.261095
-86.2	-0.5732	-0.421952	-0.466483	-0.0881619	-1.24105	-0.223796
-86.15	-0.58912	-0.415724	-0.475202	-0.0440809	-1.24105	-0.20006
-86.1	-0.61301	-0.415724	-0.536237	-0.0271267	-1.27157	-0.203451
-86.05	-0.58116	-0.432851	-0.584194	-0.0169542	-1.2207	-0.237359
-86	-0.56524	-0.457764	-0.610352	-0.0372993	-1.24105	-0.295003
-85.95	-0.56524	-0.473334	-0.562395	-0.0813802	-1.297	-0.36282
-85.9	-0.56789	-0.45465	-0.497001	-0.0406901	-1.25631	-0.366211
-85.85	-0.58647	-0.445307	-0.449044	-0.00678168	-1.24613	-0.339084
-85.8	-0.55462	-0.453093	-0.427246	0.0406901	-1.21562	-0.315348
-85.75	-0.57055	-0.439079	-0.470843	0.0508626	-1.27157	-0.271267
-85.7	-0.56789	-0.449979	-0.418527	0.0440809	-1.24105	-0.301785
-85.65	-0.5732	-0.409496	-0.422886	0.0372993	-1.17493	-0.261095
-85.6	-0.58912	-0.429737	-0.392369	0	-1.16475	-0.261095
-85.55	-0.56258	-0.443751	-0.409807	0.0169542	-1.10881	-0.288222
-85.5	-0.54932	-0.398597	-0.409807	0.064426	-1.06812	-0.28144
-85.45	-0.53605	-0.425066	-0.414167	0.128852	-1.06303	-0.288222
-85.4	-0.54932	-0.392369	-0.37929	0.0915527	-1.10372	-0.291612
-85.35	-0.54136	-0.417281	-0.37929	0.0508626	-1.16984	-0.28144
-85.3	-0.54401	-0.440636	-0.396729	0.0406901	-1.24105	-0.257704
-85.25	-0.53339	-0.434408	-0.405448	0.0372993	-1.2207	-0.230577
-85.2	-0.50155	-0.456207	-0.466483	0.0135634	-1.17493	-0.210232
-85.15	-0.5042	-0.442193	-0.492641	-0.0203451	-1.23596	-0.179715
-85.1	-0.50686	-0.440636	-0.457764	0	-1.2207	-0.217014
-85.05	-0.48563	-0.401711	-0.422886	0.0237359	-1.21562	-0.213623
-85	-0.48297	-0.414167	-0.422886	0.0576443	-1.18001	-0.237359
-84.95	-0.46705	-0.45465	-0.466483	0.0508626	-1.1851	-0.196669
-84.9	-0.46705	-0.449979	-0.475202	0.0678168	-1.16984	-0.193278
-84.85	-0.46705	-0.446865	-0.392369	0.0983344	-1.16475	-0.196669
-84.8	-0.45644	-0.409496	-0.409807	0.118679	-1.18001	-0.128852
-84.75	-0.44848	-0.390812	-0.457764	0.0813802	-1.23596	-0.152588
-84.7	-0.46705	-0.378356	-0.531878	0.0712077	-1.27665	-0.142415
-84.65	-0.49093	-0.38147	-0.514439	0.0813802	-1.25631	-0.176324
-84.6	-0.52013	-0.421952	-0.475202	0.0576443	-1.23596	-0.152588
-84.55	-0.53339	-0.425066	-0.483922	0.0915527	-1.28174	-0.179715
-84.5	-0.53605	-0.409496	-0.544957	0.0983344	-1.28174	-0.233968
-84.45	-0.52278	-0.403268	-0.492641	0.12207	-1.2207	-0.189887
-84.4	-0.53074	-0.362785	-0.431606	0.111898	-1.1851	-0.233968
-84.35	-0.5042	-0.345658	-0.388009	0.0610352	-1.21053	-0.217014
-84.3	-0.46971	-0.38147	-0.340053	0.0881619	-1.24105	-0.223796
-84.25	-0.44051	-0.411053	-0.296456	0.0576443	-1.24105	-0.223796
-84.2	-0.44848	-0.414167	-0.283378	0.0712077	-1.23596	-0.206841
-84.15	-0.48032	-0.443751	-0.300816	0.0542535	-1.2207	-0.247531
-84.1	-0.45644	-0.440636	-0.37493	0.0169542	-1.25122	-0.186496
-84.05	-0.48032	-0.442193	-0.414167	0.0610352	-1.21053	-0.179715
-84	-0.47236	-0.404825	-0.51008	-0.0237359	-1.25122	-0.149197
-83.95	-0.48297	-0.373685	-0.514439	-0.0474718	-1.22579	-0.183106
-83.9	-0.49624	-0.322303	-0.553676	0.0135634	-1.19527	-0.203451
-83.85	-0.47767	-0.284935	-0.558036	0.101725	-1.14441	-0.227186
-83.8	-0.48297	-0.312961	-0.50136	0.128852	-1.15458	-0.278049
-83.75	-0.47767	-0.334759	-0.549316	0.0576443	-1.14441	-0.230577
-83.7	-0.47236	-0.369014	-0.544957	0.0237359	-1.13424	-0.193278
-83.65	-0.49093	-0.372128	-0.575474	0.0135634	-1.21562	-0.152588
-83.6	-0.47501	-0.350329	-0.571115	0.0372993	-1.16984	-0.128852
-83.55	-0.49624	-0.350329	-0.601632	0.0542535	-1.25122	-0.118679
-83.5	-0.49359	-0.314518	-0.571115	0.0203451	-1.29191	-0.125461
-83.45	-0.4989	-0.312961	-0.488281	0.0339084	-1.25122	-0.149197
-83.4	-0.5042	-0.253794	-0.457764	0.0440809	-1.23088	-0.139024
-83.35	-0.48828	-0.247566	-0.475202	0.0203451	-1.1851	-0.12207
-83.3	-0.49359	-0.260022	-0.566755	0.0169542	-1.19019	-0.135634
-83.25	-0.50951	-0.291163	-0.601632	0.00678168	-1.13424	-0.16276
-83.2	-0.48563	-0.283378	-0.544957	0.00339084	-1.10881	-0.169542
-83.15	-0.48828	-0.326974	-0.488281	-0.0406901	-1.08846	-0.139024
-83.1	-0.48563	-0.344101	-0.462123	-0.064426	-1.04268	-0.0915527
-83.05	-0.48563	-0.314518	-0.466483	-0.0576443	-1.14441	-0.105116
-83	-0.48828	-0.289606	-0.475202	-0.0169542	-1.1495	-0.101725
-82.95	-0.43255	-0.288049	-0.475202	-0.00339084	-1.10881	-0.108507
-82.9	-0.4299	-0.302062	-0.475202	0.0237359	-1.1495	-0.142415
-82.85	-0.43255	-0.288049	-0.453404	-0.0305176	-1.16475	-0.145806
-82.8	-0.44317	-0.247566	-0.418527	0.0203451	-1.1495	-0.145806
-82.75	-0.47236	-0.246009	-0.466483	0.00678168	-1.08846	-0.12207
-82.7	-0.47767	-0.230439	-0.470843	-0.0542535	-1.05794	-0.0915527
-82.65	-0.51216	-0.246009	-0.497001	0.00678168	-1.08337	-0.0678168
-82.6	-0.47501	-0.246009	-0.549316	-0.0169542	-1.04268	-0.0237359
-82.55	-0.42725	-0.231996	-0.523158	0.0372993	-1.01217	-0.0203451
-82.5	-0.42194	-0.272478	-0.50572	-0.0169542	-1.08337	-0.0271267
-82.45	-0.43786	-0.264693	-0.466483	-0.00339084	-1.12915	-0.0610352
-82.4	-0.44582	-0.274035	-0.440325	0.00339084	-1.16984	-0.0610352
-82.35	-0.44051	-0.300505	-0.405448	-0.0271267	-1.18001	-0.064426
-82.3	-0.42725	-0.29272	-0.440325	-0.0440809	-1.19527	-0.118679
-82.25	-0.45909	-0.275592	-0.51008	-0.0881619	-1.19019	-0.118679
-82.2	-0.44317	-0.263136	-0.462123	-0.0610352	-1.13424	-0.0915527
-82.15	-0.41398	-0.26625	-0.466483	-0.0440809	-1.13932	-0.0339084
-82.1	-0.43521	-0.26625	-0.488281	-0.0542535	-1.06812	-0.0271267
-82.05	-0.4299	-0.295834	-0.518799	-0.0203451	-1.10372	0.0169542
-82	-0.41663	-0.28182	-0.553676	-0.00678168	-1.13424	0.00678168
-81.95	-0.44582	-0.269364	-0.497001	0.0305176	-1.09863	-0.0440809
-81.9	-0.42194	-0.252237	-0.50572	-0.00339084	-1.10372	-0.0271267
-81.85	-0.44582	-0.264693	-0.479562	0	-1.08337	-0.0542535
-81.8	-0.46174	-0.217983	-0.348772	0.0406901	-1.04777	-0.0372993
-81.75	-0.4299	-0.224211	-0.331334	0.111898	-1.02234	-0.0339084
-81.7	-0.42194	-0.242895	-0.366211	0.152588	-0.95622	0.00339084
-81.65	-0.40602	-0.264693	-0.392369	0.166151	-0.99691	0.0305176
-81.6	-0.40602	-0.306733	-0.361851	0.16276	-0.99691	0.0372993
-81.55	-0.39275	-0.284935	-0.331334	0.166151	-0.98674	0.0474718
-81.5	-0.41928	-0.32386	-0.326974	0.0983344	-1.00199	0.0169542
-81.45	-0.43786	-0.284935	-0.38365	0.0406901	-1.05286	-0.0033908
-81.4	-0.4644	-0.228882	-0.335693	0.0745985	-1.12406	-0.0610352
-81.35	-0.44317	-0.221097	-0.361851	0.111898	-1.11898	-0.0813802
-81.3	-0.44582	-0.20397	-0.405448	0.0949436	-1.1851	-0.0712077
-81.25	-0.43786	-0.233553	-0.427246	0.0915527	-1.18001	-0.0949436
-81.2	-0.40602	-0.217983	-0.392369	0.0745985	-1.23596	-0.0813802
-81.15	-0.41398	-0.224211	-0.38365	0.0983344	-1.21562	-0.0712077
-81.1	-0.4299	-0.244452	-0.37493	0.0712077	-1.08337	-0.0372993
-81.05	-0.44582	-0.255351	-0.462123	0.0372993	-1.01725	0
-81	-0.44051	-0.26625	-0.457764	0.0305176	-1.01725	-0.0237359
-80.95	-0.4299	-0.25068	-0.449044	0.0406901	-1.01725	-0.0033908
-80.9	-0.40071	-0.269364	-0.483922	0.0779894	-0.92061	-0.0508626
-80.85	-0.36621	-0.278706	-0.479562	0.0372993	-0.98165	-0.0406901
-80.8	-0.32375	-0.242895	-0.449044	0.0915527	-0.99182	-0.0305176
-80.75	-0.35825	-0.233553	-0.392369	0.0881619	-1.04268	-0.0576443
-80.7	-0.36621	-0.225768	-0.388009	0.16276	-1.03251	-0.0949436
-80.65	-0.37683	-0.224211	-0.414167	0.101725	-0.99182	-0.0678168
-80.6	-0.38479	-0.224211	-0.444685	0.0881619	-0.97148	0
-80.55	-0.39806	-0.214869	-0.457764	0.101725	-0.9613	0.0271267
-80.5	-0.41663	-0.196184	-0.418527	0.0915527	-0.99182	-0.0033908
-80.45	-0.39806	-0.20397	-0.431606	0.12207	-0.93587	-0.0203451
-80.4	-0.39009	-0.224211	-0.422886	0.0813802	-0.88501	-0.0474718
-80.35	-0.41132	-0.255351	-0.348772	0.0678168	-0.84432	0
-80.3	-0.4299	-0.255351	-0.313895	0.149197	-0.8138	-0.0033908
-80.25	-0.41132	-0.242895	-0.326974	0.149197	-0.79854	0.0271267
-80.2	-0.41928	-0.23511	-0.300816	0.108507	-0.84941	0.020345
-80.15	-0.40071	-0.191513	-0.283378	0.0779894	-0.93079	-0.0508626
-80.1	-0.37948	-0.21954	-0.322614	0.0881619	-0.88501	-0.0847711
-80.05	-0.37948	-0.225768	-0.335693	0.0678168	-0.90535	-0.135634
-80	-0.34498	-0.214869	-0.287737	0.0712077	-0.93079	-0.0983344
-79.95	-0.32906	-0.225768	-0.279018	0.0949436	-0.95113	-0.0745985
-79.9	-0.3609	-0.239781	-0.274658	0.108507	-1.00199	-0.0678168
-79.85	-0.36886	-0.21954	-0.25286	0.169542	-0.95622	-0.0542535
-79.8	-0.37417	-0.172829	-0.196184	0.145806	-0.98165	-0.0271267
-79.75	-0.34764	-0.16193	-0.231062	0.132243	-0.98165	-0.0508626
-79.7	-0.34764	-0.16193	-0.222342	0.132243	-0.99691	-0.0949436
-79.65	-0.37948	-0.1775	-0.187465	0.16276	-0.90027	-0.0813802
-79.6	-0.3609	-0.207084	-0.178746	0.15937	-0.91044	-0.0440809
-79.55	-0.38213	-0.186842	-0.196184	0.149197	-0.94096	-0.0203451
-79.5	-0.37417	-0.182171	-0.135149	0.115289	-0.91044	0
-79.45	-0.35294	-0.165044	-0.152588	0.0949436	-1.00199	0.0169542
-79.4	-0.34233	-0.16193	-0.174386	0.152588	-0.93587	0.0474718
-79.35	-0.35029	-0.158816	-0.161307	0.196669	-0.98674	0.0508626
-79.3	-0.34764	-0.151031	-0.165667	0.264486	-0.97656	0.044081
-79.25	-0.3556	-0.182171	-0.187465	0.254313	-0.94096	0.044081
-79.2	-0.35825	-0.1775	-0.183105	0.230577	-1.0732	0.0372993
-79.15	-0.35825	-0.182171	-0.135149	0.24075	-0.99182	0.0339084
-79.1	-0.3556	-0.14636	-0.12643	0.203451	-1.04268	0.00678168
-79.05	-0.35029	-0.158816	-0.165667	0.227186	-1.03251	-0.0271267
-79	-0.33967	-0.158816	-0.209263	0.196669	-0.96639	-0.0169542
-78.95	-0.34233	-0.127676	-0.187465	0.155979	-0.99182	-0.0033908
-78.9	-0.3609	-0.171272	-0.178746	0.189887	-0.96639	-0.0033908
-78.85	-0.38744	-0.124562	-0.226702	0.193278	-0.97148	0.0237359
-78.8	-0.37683	-0.132347	-0.244141	0.203451	-0.94096	0.0169542
-78.75	-0.35825	-0.126119	-0.235421	0.0983344	-0.93587	0.0406901
-78.7	-0.32641	-0.108991	-0.204904	0.0508626	-0.96639	0.0542535
-78.65	-0.30518	-0.116776	-0.244141	0.0135634	-0.86975	0.0813802
-78.6	-0.27864	-0.133904	-0.287737	-0.0440809	-0.88501	0.0678168
-78.55	-0.27864	-0.14636	-0.239781	-0.0339084	-0.9257	0.0542535
-78.5	-0.27864	-0.123005	-0.143869	-0.00339084	-0.89518	0.0508626
-78.45	-0.28395	-0.129233	-0.143869	0.0508626	-0.89518	0.0101725
-78.4	-0.28925	-0.124562	-0.170027	0.0745985	-0.89518	0.0339084
-78.35	-0.29191	-0.11989	-0.152588	0.064426	-0.8901	0.0576443
-78.3	-0.27333	-0.102763	-0.12643	0.0745985	-0.89518	0.0576443
-78.25	-0.29987	-0.13079	-0.204904	0.0813802	-0.90027	0.0372993
-78.2	-0.29721	-0.135461	-0.239781	0.12207	-0.86466	-0.0271267
-78.15	-0.31844	-0.166601	-0.209263	0.105116	-0.91553	-0.0169542
-78.1	-0.30252	-0.174386	-0.12207	0.0983344	-0.94096	0.0101725
-78.05	-0.31579	-0.14636	-0.117711	0.0983344	-0.97656	0.108507
-78	-0.30783	-0.157259	-0.12207	0.0508626	-0.92061	0.152588
-77.95	-0.29456	-0.127676	-0.13079	0.0542535	-0.95113	0.220405
-77.9	-0.29191	-0.13079	-0.100272	0.0678168	-0.92061	0.220405
-77.85	-0.29191	-0.13079	-0.139509	0.0915527	-0.87484	0.213623
-77.8	-0.26537	-0.140132	-0.191825	0.125461	-0.83923	0.210232
-77.75	-0.27864	-0.144803	-0.156948	0.105116	-0.82906	0.172933
-77.7	-0.30783	-0.102763	-0.117711	0.064426	-0.82906	0.155979
-77.65	-0.28395	-0.135461	-0.0915527	0.15937	-0.83923	0.128852
-77.6	-0.28925	-0.116776	-0.117711	0.172933	-0.86466	0.108507
-77.55	-0.27068	-0.157259	-0.200544	0.223796	-0.84432	0.0949436
-77.5	-0.28129	-0.185285	-0.2485	0.186496	-0.83923	0.0915527
-77.45	-0.28925	-0.19307	-0.322614	0.149197	-0.97656	0.145806
-77.4	-0.29456	-0.174386	-0.318255	0.16276	-0.89518	0.118679
-77.35	-0.31048	-0.079408	-0.331334	0.132243	-0.9613	0.20006
-77.3	-0.31844	-0.0529386	-0.305176	0.247531	-0.93587	0.203451
-77.25	-0.32641	-0.0498246	-0.318255	0.315348	-0.96639	0.227186
-77.2	-0.32906	-0.0529386	-0.313895	0.332303	-0.98165	0.247531
-77.15	-0.31579	-0.108991	-0.309535	0.257704	-0.88501	0.20006
-77.1	-0.28129	-0.0965351	-0.265939	0.227186	-0.87484	0.220405
-77.05	-0.29456	-0.115219	-0.25286	0.278049	-0.85449	0.172933
-77	-0.31579	-0.124562	-0.279018	0.315348	-0.83415	0.125461
-76.95	-0.34498	-0.0903071	-0.283378	0.32213	-0.76803	0.101725
-76.9	-0.35294	-0.0980922	-0.261579	0.264486	-0.82397	0.101725
-76.85	-0.33437	-0.0513817	-0.261579	0.244141	-0.83415	0.172933
-76.8	-0.32906	-0.0544957	-0.274658	0.247531	-0.80872	0.172933
-76.75	-0.28129	-0.0653948	-0.2485	0.233968	-0.90535	0.223796
-76.7	-0.29721	-0.0420395	-0.270299	0.203451	-0.93079	0.237359
-76.65	-0.29456	-0.0498246	-0.309535	0.176324	-0.94096	0.227186
-76.6	-0.28395	-0.0482676	-0.318255	0.210232	-0.85449	0.206841
-76.55	-0.26272	-0.080965	-0.296456	0.169542	-0.82906	0.196669
-76.5	-0.23353	-0.0965351	-0.231062	0.16276	-0.83415	0.213623
-76.45	-0.23353	-0.0669519	-0.261579	0.179715	-0.83415	0.16276
-76.4	-0.24679	-0.0700659	-0.270299	0.213623	-0.90027	0.166151
-76.35	-0.25476	-0.0918642	-0.25286	0.24075	-0.85449	0.196669
-76.3	-0.24945	-0.0622808	-0.25286	0.213623	-0.87484	0.169542
-76.25	-0.28395	-0.0591668	-0.178746	0.149197	-0.91044	0.196669
-76.2	-0.27599	-0.0264694	-0.139509	0.118679	-0.87484	0.186496
-76.15	-0.25476	-0.0295834	-0.170027	0.101725	-0.84432	0.169542
-76.1	-0.25476	-0.0435965	-0.178746	0.0949436	-0.87992	0.139025
-76.05	-0.26802	-0.0513817	-0.12643	0.105116	-0.87484	0.16276
-76	-0.28129	-0.0560528	-0.139509	0.105116	-0.85449	0.16276
-75.95	-0.26537	-0.0467106	-0.170027	0.0813802	-0.78837	0.155979
-75.9	-0.27599	-0.0544957	-0.161307	0.128852	-0.72225	0.179715
-75.85	-0.31048	-0.0233553	-0.12643	0.152588	-0.72734	0.189887
-75.8	-0.31844	-0.0342545	-0.13079	0.16276	-0.8138	0.223796
-75.75	-0.33171	-0.0404825	-0.143869	0.244141	-0.84941	0.237359
-75.7	-0.33702	-0.0451536	-0.161307	0.257704	-0.83415	0.250922
-75.65	-0.31579	-0.0498246	-0.0741141	0.250922	-0.86466	0.237359
-75.6	-0.31314	-0.0389254	-0.0959124	0.267877	-0.85958	0.237359
-75.55	-0.31844	-0.0140132	-0.100272	0.305176	-0.78837	0.227186
-75.5	-0.31048	-0.0373685	-0.12207	0.220405	-0.86466	0.271267
-75.45	-0.32375	-0.0326974	-0.104632	0.101725	-0.82906	0.233968
-75.4	-0.32906	-0.0467106	-0.117711	0.0678168	-0.86466	0.250922
-75.35	-0.30252	-0.0295834	-0.187465	0.125461	-0.9257	0.233968
-75.3	-0.28395	-0.0280263	-0.156948	0.233968	-0.90027	0.213623
-75.25	-0.27068	-0.0108991	-0.209263	0.318739	-0.93079	0.223796
-75.2	-0.26802	-0.0124562	-0.191825	0.369602	-0.90027	0.186496
-75.15	-0.29456	-0.0046711	-0.187465	0.349257	-0.85958	0.183105
-75.1	-0.28395	-0.0498246	-0.204904	0.32213	-0.8138	0.16276
-75.05	-0.26006	-0.0529386	-0.161307	0.261095	-0.79854	0.152588
-75	-0.25476	-0.0513817	-0.191825	0.213623	-0.81889	0.217014
-74.95	-0.23618	-0.0638377	-0.191825	0.264486	-0.77311	0.220405
-74.9	-0.23618	-0.0576097	-0.170027	0.267877	-0.79854	0.250922
-74.85	-0.2521	-0.0358114	-0.200544	0.254313	-0.76803	0.257704
-74.8	-0.25741	0.0124562	-0.204904	0.244141	-0.77311	0.267877
-74.75	-0.23353	0.0342545	-0.222342	0.250922	-0.72734	0.254313
-74.7	-0.22291	0.0373685	-0.231062	0.301785	-0.73242	0.206841
-74.65	-0.23087	0.0233553	-0.25286	0.206841	-0.87992	0.264486
-74.6	-0.23618	0.00622804	-0.265939	0.210232	-0.93587	0.261095
-74.55	-0.24414	-0.0140132	-0.279018	0.254313	-0.88501	0.284831
-74.5	-0.2176	-0.0264694	-0.25286	0.261095	-0.79346	0.264486
-74.45	-0.18311	-0.0155702	-0.231062	0.244141	-0.68665	0.288222
-74.4	-0.18576	-0.00778512	-0.156948	0.210232	-0.77311	0.274658
-74.35	-0.18311	-0.00622804	-0.204904	0.261095	-0.76294	0.237359
-74.3	-0.19107	0.00622804	-0.235421	0.301785	-0.75277	0.24075
-74.25	-0.19107	0.0326974	-0.222342	0.305176	-0.78837	0.220405
-74.2	-0.22556	0.0280263	-0.235421	0.32213	-0.81889	0.274658
-74.15	-0.24679	0.0171272	-0.265939	0.36282	-0.89518	0.345866
-74.1	-0.25741	0.0155702	-0.313895	0.339084	-0.86975	0.342475
-74.05	-0.23618	-0.0295834	-0.335693	0.311957	-0.79346	0.356038
-74	-0.23087	0.0046711	-0.300816	0.261095	-0.82906	0.356038
-73.95	-0.21495	0.00311402	-0.292097	0.311957	-0.72734	0.359429
-73.9	-0.2123	-0.0295834	-0.217983	0.345866	-0.72734	0.339084
-73.85	-0.21495	-0.00778512	-0.178746	0.301785	-0.74768	0.342475
-73.8	-0.21495	-0.0202412	-0.13079	0.295003	-0.70699	0.298394
-73.75	-0.23353	0.0140132	-0.191825	0.244141	-0.76294	0.274658
-73.7	-0.20434	0.0233553	-0.217983	0.257704	-0.67647	0.288222
-73.65	-0.20168	0.0326974	-0.187465	0.305176	-0.76803	0.328912
-73.6	-0.20699	0.082522	-0.170027	0.288222	-0.85958	0.369602
-73.55	-0.22026	0.0420395	-0.161307	0.308567	-0.80872	0.325521
-73.5	-0.20434	0.0498246	-0.191825	0.284831	-0.84432	0.339084
-73.45	-0.20168	0.0358114	-0.226702	0.284831	-0.78328	0.32213
-73.4	-0.20168	0.0669519	-0.239781	0.284831	-0.72225	0.318739
-73.35	-0.20168	0.0965351	-0.283378	0.298394	-0.73751	0.335693
-73.3	-0.17514	0.082522	-0.274658	0.328912	-0.7019	0.335693
-73.25	-0.18045	0.0700659	-0.2485	0.311957	-0.72225	0.305176
-73.2	-0.16453	0.0342545	-0.143869	0.311957	-0.67139	0.237359
-73.15	-0.17249	0.0653948	-0.0784738	0.305176	-0.69173	0.244141
-73.1	-0.16984	0.0498246	-0.13079	0.295003	-0.61035	0.288222
-73.05	-0.16188	0.0249123	-0.139509	0.318739	-0.64596	0.298394
-73	-0.17249	0.0591668	-0.117711	0.301785	-0.68156	0.335693
-72.95	-0.14861	0.080965	-0.0871931	0.328912	-0.67139	0.308567
-72.9	-0.15391	0.082522	-0.113351	0.335693	-0.67647	0.328912
-72.85	-0.14065	0.080965	-0.0697545	0.339084	-0.75785	0.298394
-72.8	-0.15657	0.0373685	-0.0392369	0.295003	-0.76803	0.247531
-72.75	-0.1778	0.0467106	-0.00871931	0.295003	-0.76294	0.247531
-72.7	-0.16718	0.0607237	-0.0871931	0.301785	-0.75785	0.247531
-72.65	-0.18045	0.0451536	-0.0697545	0.359429	-0.67647	0.301785
-72.6	-0.19372	0.0731799	-0.0392369	0.352648	-0.64596	0.278049
-72.55	-0.20699	0.0949782	-0.0348772	0.308567	-0.64596	0.295003
-72.5	-0.20168	0.102763	-0.00435965	0.328912	-0.64596	0.291612
-72.45	-0.18576	0.140132	-0.0305176	0.311957	-0.65613	0.247531
-72.4	-0.15922	0.123005	-0.0435965	0.288222	-0.64087	0.305176
-72.35	-0.15657	0.169715	-0.0697545	0.237359	-0.64087	0.301785
-72.3	-0.14595	0.144803	-0.12643	0.271267	-0.69173	0.359429
-72.25	-0.15126	0.14636	-0.156948	0.28144	-0.67139	0.36282
-72.2	-0.15922	0.133904	-0.12643	0.223796	-0.70699	0.345866
-72.15	-0.19637	0.132347	-0.0871931	0.206841	-0.68665	0.328912
-72.1	-0.15126	0.166601	-0.108991	0.193278	-0.74768	0.332303
-72.05	-0.14595	0.11989	-0.135149	0.206841	-0.72734	0.36282
-72	-0.15126	0.123005	-0.13079	0.210232	-0.7019	0.32213
-71.95	-0.16984	0.107434	-0.152588	0.24075	-0.69682	0.359429
-71.9	-0.16718	0.0903071	-0.187465	0.257704	-0.7019	0.335693
-71.85	-0.16188	0.108991	-0.235421	0.301785	-0.70699	0.32213
-71.8	-0.19372	0.0747369	-0.143869	0.359429	-0.75277	0.332303
-71.75	-0.19107	0.108991	-0.156948	0.342475	-0.76803	0.359429
-71.7	-0.19372	0.115219	-0.143869	0.325521	-0.7782	0.376383
-71.65	-0.16188	0.123005	-0.12643	0.301785	-0.71716	0.386556
-71.6	-0.13534	0.129233	-0.0741141	0.318739	-0.63578	0.389947
-71.55	-0.14861	0.135461	0.0217983	0.267877	-0.62052	0.349257
-71.5	-0.1433	0.147917	0.00435965	0.274658	-0.59001	0.332303
-71.45	-0.14861	0.123005	-0.0261579	0.325521	-0.59509	0.311957
-71.4	-0.14861	0.165044	-0.0479562	0.284831	-0.58492	0.349257
-71.35	-0.14065	0.185285	-0.0566755	0.311957	-0.59509	0.339084
-71.3	-0.13003	0.186842	-0.0741141	0.295003	-0.66121	0.376383
-71.25	-0.11942	0.1775	-0.12207	0.295003	-0.6663	0.396729
-71.2	-0.12738	0.160373	-0.0871931	0.325521	-0.72225	0.379774
-71.15	-0.12472	0.171272	-0.12643	0.284831	-0.78837	0.379774
-71.1	-0.13269	0.149474	-0.0653948	0.32213	-0.79346	0.36282
-71.05	-0.14065	0.155702	-0.13079	0.28144	-0.75785	0.379774
-71	-0.14065	0.14636	-0.13079	0.315348	-0.68156	0.393338
-70.95	-0.15126	0.155702	-0.12643	0.359429	-0.70699	0.413683
-70.9	-0.14595	0.127676	-0.161307	0.315348	-0.66121	0.417074
-70.85	-0.16718	0.143246	-0.170027	0.257704	-0.64087	0.383165
-70.8	-0.15657	0.171272	-0.204904	0.189887	-0.68156	0.434028
-70.75	-0.13799	0.19307	-0.161307	0.210232	-0.60527	0.447591
-70.7	-0.14595	0.238224	-0.108991	0.203451	-0.6307	0.461155
-70.65	-0.1433	0.224211	-0.113351	0.206841	-0.56966	0.461155
-70.6	-0.14595	0.20397	-0.0959124	0.227186	-0.5544	0.396729
-70.55	-0.12472	0.19307	-0.0915527	0.237359	-0.58492	0.40351
-70.5	-0.12738	0.194627	-0.104632	0.183105	-0.54423	0.423855
-70.45	-0.11942	0.186842	-0.143869	0.20006	-0.63578	0.410292
-70.4	-0.11676	0.174386	-0.213623	0.20006	-0.6307	0.386556
-70.35	-0.08492	0.165044	-0.161307	0.176324	-0.6307	0.413683
-70.3	-0.05307	0.174386	-0.0828334	0.15937	-0.65613	0.461155
-70.25	-0.05042	0.21954	-0.12207	0.166151	-0.62561	0.457764
-70.2	-0.05573	0.1775	-0.0610352	0.250922	-0.61035	0.461155
-70.15	-0.06369	0.210198	-0.100272	0.267877	-0.60018	0.413683
-70.1	-0.06104	0.213312	-0.139509	0.261095	-0.60527	0.372993
-70.05	-0.06634	0.228882	-0.12643	0.264486	-0.61035	0.366211
-70	-0.069	0.263136	-0.0871931	0.230577	-0.56458	0.352648
-69.95	-0.07165	0.227325	0.00871931	0.254313	-0.54932	0.40351
-69.9	-0.06369	0.197742	0.00435965	0.193278	-0.55949	0.420464
-69.85	-0.06369	0.165044	-0.0741141	0.183105	-0.55949	0.457764
-69.8	-0.069	0.151031	-0.0784738	0.196669	-0.55949	0.437419
-69.75	-0.06104	0.200856	-0.0959124	0.223796	-0.48828	0.447591
-69.7	-0.03715	0.211755	-0.0305176	0.305176	-0.52897	0.450982
-69.65	-0.03715	0.196184	-0.0479562	0.278049	-0.62052	0.434028
-69.6	-0.02654	0.168158	-0.00435965	0.295003	-0.61035	0.464545
-69.55	-0.00531	0.1775	0.0305176	0.28144	-0.67647	0.430637
-69.5	-0.0345	0.191513	0	0.250922	-0.62052	0.447591
-69.45	-0.03184	0.166601	-0.0348772	0.210232	-0.60018	0.406901
-69.4	-0.05573	0.182171	-0.100272	0.111898	-0.57983	0.427246
-69.35	-0.06634	0.182171	-0.0959124	0.0881619	-0.50863	0.410292
-69.3	-0.06634	0.217983	-0.0348772	0.0779894	-0.53914	0.386556
-69.25	-0.0345	0.217983	-0.0741141	0.0779894	-0.59001	0.396729
-69.2	-0.05573	0.217983	-0.0174386	0.108507	-0.53406	0.383165
-69.15	-0.04777	0.205526	-0.013079	0.149197	-0.56458	0.40351
-69.1	-0.05838	0.188399	0.0261579	0.176324	-0.54423	0.376383
-69.05	-0.05307	0.197742	-0.00435965	0.210232	-0.57983	0.450982
-69	-0.03981	0.210198	-0.0217983	0.227186	-0.56458	0.454373
-68.95	-0.03715	0.180614	0.0348772	0.247531	-0.54423	0.457764
-68.9	-0.02919	0.185285	0.0435965	0.237359	-0.48319	0.450982
-68.85	0.002654	0.202412	0.0392369	0.217014	-0.50354	0.423855
-68.8	0.010615	0.21954	0.00871931	0.193278	-0.49337	0.430637
-68.75	0.026537	0.242895	0.0261579	0.193278	-0.49337	0.427246
-68.7	-0.00796	0.230439	-0.013079	0.20006	-0.51371	0.420464
-68.65	-0.01592	0.233553	-0.013079	0.196669	-0.49845	0.440809
-68.6	-0.02388	0.231996	-0.0348772	0.193278	-0.49845	0.434028
-68.55	-0.05307	0.222654	-0.0566755	0.203451	-0.5188	0.474718
-68.5	-0.04777	0.21954	-0.00871931	0.196669	-0.54423	0.383165
-68.45	-0.03981	0.202412	-0.0479562	0.220405	-0.60527	0.406901
-68.4	-0.01327	0.249123	-0.0479562	0.230577	-0.56966	0.413683
-68.35	-0.01061	0.230439	-0.0435965	0.220405	-0.63578	0.447591
-68.3	0.010615	0.242895	0.00435965	0.257704	-0.54932	0.495063
-68.25	-0.02919	0.267807	-0.0348772	0.250922	-0.60018	0.464545
-68.2	0	0.231996	-0.0566755	0.220405	-0.53406	0.464545
-68.15	-0.02919	0.272478	-0.0348772	0.223796	-0.47811	0.434028
-68.1	-0.03184	0.26625	-0.00435965	0.233968	-0.47811	0.454373
-68.05	-0.02654	0.274035	-0.00871931	0.24075	-0.53914	0.454373
-68	-0.03184	0.306733	-0.0261579	0.298394	-0.56966	0.410292
-67.95	0.013269	0.289606	-0.0217983	0.32213	-0.46285	0.389947
-67.9	0.005307	0.249123	0.0348772	0.308567	-0.43233	0.36282
-67.85	0.018576	0.21954	0.0959124	0.230577	-0.49845	0.4442
-67.8	0.015922	0.217983	0.0479562	0.189887	-0.5544	0.467936
-67.75	0	0.25068	0.0479562	0.213623	-0.60527	0.508626
-67.7	-0.00796	0.241338	0.0915527	0.233968	-0.57475	0.525581
-67.65	-0.02919	0.230439	0.0915527	0.24075	-0.51371	0.573052
-67.6	-0.03981	0.233553	0.12207	0.261095	-0.52897	0.596788
-67.55	-0.01592	0.225768	0.108991	0.267877	-0.5188	0.596788
-67.5	0.005307	0.196184	0.139509	0.257704	-0.47811	0.556098
-67.45	-0.00531	0.23511	0.0915527	0.176324	-0.47811	0.535753
-67.4	0.013269	0.256908	0.0697545	0.118679	-0.52897	0.532362
-67.35	0.013269	0.269364	0.0741141	0.186496	-0.52389	0.532362
-67.3	0.013269	0.28182	0.0610352	0.210232	-0.54423	0.535753
-67.25	0.015922	0.270921	0.108991	0.278049	-0.5188	0.535753
-67.2	-0.01061	0.272478	0.139509	0.217014	-0.52389	0.535753
-67.15	-0.00531	0.272478	0.117711	0.145806	-0.42216	0.559489
-67.1	-0.03184	0.263136	0.108991	0.176324	-0.46285	0.549316
-67.05	-0.00796	0.221097	0.100272	0.166151	-0.42216	0.576443
-67	-0.00796	0.233553	0.0784738	0.169542	-0.45776	0.583225
-66.95	0.005307	0.244452	0.0348772	0.172933	-0.50863	0.596788
-66.9	0.013269	0.264693	0.148228	0.16276	-0.46285	0.569661
-66.85	-0.01327	0.277149	0.196184	0.233968	-0.50863	0.545926
-66.8	-0.02388	0.246009	0.161307	0.233968	-0.47302	0.528971
-66.75	-0.01592	0.269364	0.200544	0.237359	-0.49845	0.478109
-66.7	0.007961	0.247566	0.200544	0.291612	-0.50863	0.464545
-66.65	0.02123	0.252237	0.209263	0.305176	-0.47302	0.478109
-66.6	0.037152	0.244452	0.174386	0.298394	-0.51371	0.515408
-66.55	0.042459	0.247566	0.143869	0.284831	-0.44759	0.488281
-66.5	0.042459	0.278706	0.174386	0.271267	-0.49845	0.467936
-66.45	0.05042	0.294277	0.200544	0.24075	-0.39164	0.518799
-66.4	0.031844	0.330088	0.231062	0.227186	-0.39673	0.495063
-66.35	0.02123	0.328531	0.235421	0.254313	-0.4069	0.495063
-66.3	0.02123	0.300505	0.2485	0.291612	-0.37638	0.508626
-66.25	0.029191	0.270921	0.231062	0.28144	-0.42216	0.528971
-66.2	-0.02123	0.283378	0.183105	0.332303	-0.42216	0.552707
-66.15	-0.04777	0.288049	0.152588	0.257704	-0.4069	0.535753
-66.1	-0.03715	0.275592	0.178746	0.264486	-0.38147	0.576443
-66.05	-0.00265	0.305176	0.187465	0.230577	-0.33061	0.535753
-66	-0.00265	0.312961	0.183105	0.217014	-0.35095	0.491672
-65.95	0.013269	0.361229	0.161307	0.206841	-0.35095	0.498454
-65.9	0.02123	0.351886	0.13079	0.172933	-0.37638	0.535753
-65.85	0.045113	0.320746	0.156948	0.20006	-0.43742	0.56288
-65.8	0.053074	0.309847	0.0610352	0.183105	-0.4425	0.532362
-65.75	0.066343	0.283378	0.0523158	0.169542	-0.45776	0.542535
-65.7	0.087572	0.280263	0.0566755	0.186496	-0.45268	0.573052
-65.65	0.108802	0.272478	0.0828334	0.189887	-0.38656	0.583225
-65.6	0.095533	0.288049	0.143869	0.213623	-0.32552	0.596788
-65.55	0.053074	0.306733	0.100272	0.186496	-0.24923	0.56288
-65.5	0.047767	0.322303	0.135149	0.183105	-0.295	0.559489
-65.45	0.039806	0.355	0.148228	0.213623	-0.31535	0.545926
-65.4	0.055728	0.350329	0.174386	0.20006	-0.2594	0.593397
-65.35	0.063689	0.378356	0.12207	0.20006	-0.26957	0.579834
-65.3	0.034498	0.38147	0.0915527	0.193278	-0.295	0.545926
-65.25	0.042459	0.369014	0.13079	0.274658	-0.31535	0.528971
-65.2	0.055728	0.361229	0.0828334	0.254313	-0.34078	0.539144
-65.15	0.039806	0.373685	0.0915527	0.288222	-0.30518	0.545926
-65.1	0.026537	0.372128	0.0479562	0.28144	-0.34587	0.559489
-65.05	0.007961	0.353443	0.0566755	0.376383	-0.28992	0.593397
-65	0.037152	0.334759	0.0566755	0.383165	-0.295	0.590007
-64.95	0.05042	0.311404	0.0523158	0.369602	-0.31026	0.60357
-64.9	0.068996	0.316075	0.0479562	0.332303	-0.26957	0.576443
-64.85	0.087572	0.330088	0.0523158	0.325521	-0.33569	0.559489
-64.8	0.108802	0.351886	0.100272	0.349257	-0.295	0.556098
-64.75	0.103494	0.364343	0.143869	0.267877	-0.34587	0.586616
-64.7	0.100841	0.334759	0.178746	0.244141	-0.38656	0.64426
-64.65	0.07165	0.350329	0.209263	0.298394	-0.35095	0.579834
-64.6	0.066343	0.347215	0.183105	0.349257	-0.42216	0.610352
-64.55	0.082265	0.395483	0.165667	0.393338	-0.36112	0.593397
-64.5	0.079611	0.390812	0.135149	0.379774	-0.34078	0.651042
-64.45	0.079611	0.393926	0.178746	0.437419	-0.30009	0.637478
-64.4	0.066343	0.375242	0.235421	0.440809	-0.31026	0.637478
-64.35	0.082265	0.365899	0.239781	0.379774	-0.30009	0.637478
-64.3	0.114109	0.401711	0.231062	0.359429	-0.36112	0.637478
-64.25	0.111456	0.336316	0.226702	0.328912	-0.34587	0.620524
-64.2	0.108802	0.362785	0.222342	0.379774	-0.32043	0.691732
-64.15	0.106148	0.383027	0.13079	0.437419	-0.40181	0.705295
-64.1	0.106148	0.372128	0.135149	0.495063	-0.41707	0.701904
-64.05	0.12207	0.364343	0.12207	0.495063	-0.47811	0.698513
-64	0.114109	0.344101	0.12643	0.515408	-0.45776	0.72564
-63.95	0.100841	0.38147	0.12207	0.454373	-0.47302	0.695123
-63.9	0.095533	0.411053	0.0435965	0.423855	-0.4069	0.661214
-63.85	0.063689	0.440636	0.143869	0.430637	-0.31535	0.647651
-63.8	0.063689	0.411053	0.156948	0.389947	-0.33061	0.640869
-63.75	0.066343	0.373685	0.191825	0.417074	-0.32043	0.634087
-63.7	0.108802	0.395483	0.226702	0.400119	-0.34078	0.651042
-63.65	0.148607	0.393926	0.25722	0.420464	-0.36112	0.60357
-63.6	0.177798	0.395483	0.25286	0.410292	-0.35604	0.593397
-63.55	0.151261	0.39704	0.209263	0.349257	-0.36112	0.613742
-63.5	0.130031	0.400154	0.183105	0.325521	-0.33061	0.617133
-63.45	0.137993	0.390812	0.108991	0.308567	-0.32043	0.590007
-63.4	0.145954	0.379913	0.135149	0.383165	-0.32043	0.610352
-63.35	0.151261	0.387698	0.143869	0.447591	-0.26449	0.606961
-63.3	0.1433	0.411053	0.165667	0.434028	-0.27466	0.661214
-63.25	0.140646	0.440636	0.187465	0.4442	-0.28483	0.637478
-63.2	0.169837	0.420395	0.196184	0.396729	-0.26449	0.674778
-63.15	0.172491	0.45465	0.196184	0.427246	-0.2594	0.68495
-63.1	0.156568	0.435965	0.0828334	0.369602	-0.24414	0.674778
-63.05	0.161876	0.421952	0.0915527	0.372993	-0.28483	0.678168
-63	0.159222	0.398597	0.148228	0.417074	-0.31026	0.667996
-62.95	0.159222	0.372128	0.217983	0.478109	-0.31026	0.698513
-62.9	0.159222	0.446865	0.209263	0.505235	-0.34587	0.647651
-62.85	0.159222	0.449979	0.183105	0.495063	-0.32043	0.630697
-62.8	0.151261	0.48579	0.235421	0.52219	-0.33569	0.579834
-62.75	0.159222	0.498246	0.222342	0.576443	-0.35095	0.627306
-62.7	0.196374	0.518487	0.183105	0.576443	-0.27466	0.661214
-62.65	0.183105	0.521601	0.187465	0.542535	-0.34078	0.691732
-62.6	0.185759	0.474891	0.204904	0.4815	-0.30518	0.691732
-62.55	0.1433	0.453093	0.196184	0.447591	-0.26449	0.651042
-62.5	0.132685	0.409496	0.156948	0.410292	-0.295	0.661214
-62.45	0.148607	0.415724	0.143869	0.417074	-0.19328	0.620524
-62.4	0.177798	0.392369	0.204904	0.352648	-0.27974	0.64426
-62.35	0.21495	0.400154	0.196184	0.417074	-0.18819	0.735813
-62.3	0.206989	0.449979	0.170027	0.325521	-0.18311	0.722249
-62.25	0.196374	0.479562	0.156948	0.32213	-0.20345	0.745985
-62.2	0.185759	0.507588	0.200544	0.308567	-0.12207	0.708686
-62.15	0.175144	0.495132	0.165667	0.32213	-0.17293	0.691732
-62.1	0.183105	0.481119	0.117711	0.372993	-0.09664	0.674778
-62.05	0.172491	0.468663	0.117711	0.379774	-0.18311	0.651042
-62	0.156568	0.465549	0.200544	0.356038	-0.20345	0.691732
-61.95	0.183105	0.446865	0.222342	0.40351	-0.2238	0.691732
-61.9	0.183105	0.400154	0.231062	0.372993	-0.24414	0.705295
-61.85	0.199028	0.45465	0.204904	0.393338	-0.24414	0.698513
-61.8	0.177798	0.446865	0.270299	0.372993	-0.26449	0.705295
-61.75	0.196374	0.459321	0.313895	0.454373	-0.24414	0.708686
-61.7	0.212296	0.467106	0.318255	0.457764	-0.2238	0.698513
-61.65	0.228218	0.463992	0.344413	0.447591	-0.22888	0.688341
-61.6	0.183105	0.498246	0.305176	0.413683	-0.22888	0.661214
-61.55	0.180452	0.490461	0.305176	0.400119	-0.18311	0.664605
-61.5	0.148607	0.504474	0.25722	0.434028	-0.21871	0.664605
-61.45	0.177798	0.520044	0.217983	0.383165	-0.24923	0.712077
-61.4	0.151261	0.50136	0.265939	0.36282	-0.27466	0.752767
-61.35	0.19372	0.467106	0.244141	0.417074	-0.21871	0.752767
-61.3	0.209642	0.460878	0.309535	0.40351	-0.18819	0.729031
-61.25	0.217604	0.473334	0.305176	0.40351	-0.24414	0.722249
-61.2	0.217604	0.487347	0.287737	0.410292	-0.28483	0.708686
-61.15	0.217604	0.493575	0.326974	0.400119	-0.30518	0.735813
-61.1	0.212296	0.521601	0.313895	0.400119	-0.25431	0.749376
-61.05	0.167183	0.572983	0.309535	0.342475	-0.21362	0.735813
-61	0.145954	0.572983	0.283378	0.288222	-0.30518	0.739204
-60.95	0.151261	0.580768	0.296456	0.339084	-0.25431	0.72564
-60.9	0.16453	0.555856	0.388009	0.376383	-0.24923	0.729031
-60.85	0.19372	0.540286	0.344413	0.434028	-0.18311	0.752767
-60.8	0.177798	0.537172	0.396729	0.464545	-0.17802	0.688341
-60.75	0.201681	0.526273	0.392369	0.40351	-0.20345	0.712077
-60.7	0.196374	0.569869	0.392369	0.386556	-0.18311	0.698513
-60.65	0.21495	0.560527	0.401088	0.278049	-0.2594	0.701904
-60.6	0.230872	0.554299	0.340053	0.274658	-0.27466	0.759549
-60.55	0.233526	0.540286	0.353132	0.315348	-0.32043	0.712077
-60.5	0.241487	0.5434	0.37929	0.393338	-0.22888	0.688341
-60.45	0.233526	0.605681	0.370571	0.396729	-0.18311	0.637478
-60.4	0.222911	0.571426	0.340053	0.379774	-0.17293	0.600179
-60.35	0.204335	0.540286	0.37493	0.376383	-0.14242	0.600179
-60.3	0.209642	0.484233	0.344413	0.40351	-0.17802	0.590007
-60.25	0.246794	0.487347	0.335693	0.40351	-0.15767	0.600179
-60.2	0.23618	0.535615	0.318255	0.352648	-0.14242	0.606961
-60.15	0.238833	0.518487	0.335693	0.291612	-0.12207	0.613742
-60.1	0.257409	0.51693	0.340053	0.257704	-0.17293	0.623915
-60.05	0.222911	0.502917	0.348772	0.24075	-0.19836	0.647651
-60	0.246794	0.509145	0.344413	0.237359	-0.21362	0.637478
-59.95	0.228218	0.51693	0.37929	0.233968	-0.33569	0.64426
-59.9	0.241487	0.507588	0.38365	0.244141	-0.30009	0.634087
-59.85	0.281292	0.490461	0.326974	0.217014	-0.34078	0.64426
-59.8	0.278639	0.520044	0.296456	0.210232	-0.36621	0.623915
-59.75	0.289254	0.549628	0.239781	0.217014	-0.27974	0.64426
-59.7	0.270678	0.548071	0.239781	0.244141	-0.33061	0.698513
-59.65	0.257409	0.572983	0.209263	0.305176	-0.22888	0.722249
-59.6	0.252102	0.583882	0.25286	0.274658	-0.28483	0.722249
-59.55	0.228218	0.608795	0.305176	0.196669	-0.23397	0.718859
-59.5	0.209642	0.57454	0.292097	0.203451	-0.18819	0.745985
-59.45	0.180452	0.566755	0.209263	0.244141	-0.17293	0.732422
-59.4	0.19372	0.565198	0.222342	0.271267	-0.1475	0.742594
-59.35	0.220257	0.551185	0.226702	0.271267	-0.24923	0.735813
-59.3	0.238833	0.563641	0.335693	0.345866	-0.20345	0.718859
-59.25	0.260063	0.555856	0.340053	0.339084	-0.24414	0.729031
-59.2	0.246794	0.594781	0.388009	0.32213	-0.21362	0.701904
-59.15	0.225565	0.597895	0.414167	0.271267	-0.19836	0.722249
-59.1	0.217604	0.57454	0.466483	0.250922	-0.1475	0.752767
-59.05	0.21495	0.568312	0.427246	0.278049	-0.03052	0.749376
-59	0.183105	0.586996	0.38365	0.261095	-0.06104	0.790066
-58.95	0.21495	0.636821	0.392369	0.217014	-0.06612	0.739204
-58.9	0.225565	0.608795	0.396729	0.142415	-0.10681	0.691732
-58.85	0.225565	0.619694	0.313895	0.179715	-0.09664	0.715468
-58.8	0.230872	0.611909	0.318255	0.169542	-0.13733	0.735813
-58.75	0.254755	0.607238	0.344413	0.203451	-0.10173	0.793457
-58.7	0.249448	0.605681	0.409807	0.223796	-0.20345	0.776503
-58.65	0.23618	0.571426	0.37493	0.291612	-0.15259	0.80702
-58.6	0.249448	0.601009	0.38365	0.352648	-0.16785	0.762939
-58.55	0.249448	0.577654	0.357492	0.342475	-0.16276	0.779894
-58.5	0.270678	0.594781	0.366211	0.328912	-0.06612	0.779894
-58.45	0.302522	0.599452	0.348772	0.271267	-0.16276	0.718859
-58.4	0.310483	0.586996	0.265939	0.278049	-0.06612	0.759549
-58.35	0.329059	0.608795	0.261579	0.267877	-0.09155	0.756158
-58.3	0.321098	0.57454	0.244141	0.24075	-0.16276	0.76633
-58.25	0.307829	0.562084	0.226702	0.28144	-0.10681	0.76633
-58.2	0.268024	0.562084	0.204904	0.295003	-0.16785	0.779894
-58.15	0.249448	0.602566	0.204904	0.311957	-0.08647	0.857883
-58.1	0.299868	0.615023	0.283378	0.308567	-0.10173	0.847711
-58.05	0.321098	0.604123	0.313895	0.284831	-0.10173	0.861274
-58	0.323752	0.636821	0.300816	0.352648	-0.11698	0.847711
-57.95	0.315791	0.630593	0.283378	0.349257	-0.15767	0.790066
-57.9	0.329059	0.63215	0.313895	0.36282	-0.09664	0.759549
-57.85	0.305176	0.615023	0.287737	0.359429	-0.09155	0.749376
-57.8	0.307829	0.608795	0.270299	0.349257	-0.07121	0.813802
-57.75	0.307829	0.607238	0.25722	0.376383	-0.13224	0.830756
-57.7	0.305176	0.622808	0.235421	0.298394	-0.16276	0.871446
-57.65	0.299868	0.625922	0.270299	0.284831	-0.13733	0.901964
-57.6	0.291907	0.633707	0.261579	0.311957	-0.13733	0.868056
-57.55	0.331713	0.625922	0.25286	0.372993	-0.13733	0.898573
-57.5	0.315791	0.625922	0.239781	0.383165	-0.20854	0.874837
-57.45	0.342328	0.61658	0.279018	0.393338	-0.22888	0.868056
-57.4	0.310483	0.624365	0.204904	0.376383	-0.15767	0.840929
-57.35	0.291907	0.653948	0.196184	0.396729	-0.1119	0.874837
-57.3	0.281292	0.61658	0.217983	0.349257	-0.06104	0.857883
-57.25	0.307829	0.615023	0.265939	0.396729	-0.08138	0.868056
-57.2	0.334367	0.604123	0.279018	0.420464	-0.09155	0.851101
-57.15	0.323752	0.586996	0.283378	0.352648	-0.07121	0.827365
-57.1	0.339674	0.61658	0.340053	0.345866	-0.06612	0.837538
-57.05	0.33702	0.579211	0.422886	0.288222	-0.06612	0.813802
-57	0.344981	0.586996	0.38365	0.318739	0.015259	0.830756
-56.95	0.321098	0.641492	0.348772	0.359429	0.005086	0.837538
-56.9	0.315791	0.649277	0.283378	0.356038	0	0.861274
-56.85	0.307829	0.68976	0.322614	0.396729	0.020345	0.834147
-56.8	0.310483	0.664847	0.292097	0.383165	-0.01017	0.80702
-56.75	0.329059	0.713115	0.305176	0.386556	0.050863	0.837538
-56.7	0.297215	0.699102	0.401088	0.389947	0.030518	0.854492
-56.65	0.305176	0.675746	0.396729	0.40351	0.050863	0.905355
-56.6	0.344981	0.660176	0.405448	0.52219	0.116984	0.935872
-56.55	0.350289	0.630593	0.396729	0.535753	0.061035	0.922309
-56.5	0.352942	0.677303	0.361851	0.634087	0.030518	0.898573
-56.45	0.368865	0.699102	0.405448	0.606961	-0.08138	0.847711
-56.4	0.390094	0.708444	0.453404	0.576443	-0.01526	0.854492
-56.35	0.363557	0.724014	0.470843	0.559489	0.005086	0.847711
-56.3	0.368865	0.708444	0.527518	0.525581	-0.07629	0.827365
-56.25	0.334367	0.702216	0.579834	0.539144	-0.06612	0.80702
-56.2	0.329059	0.691317	0.562395	0.532362	-0.07121	0.783285
-56.15	0.347635	0.710001	0.544957	0.545926	-0.01017	0.813802
-56.1	0.368865	0.725571	0.51008	0.532362	-0.01526	0.868056
-56.05	0.344981	0.725571	0.536237	0.501845	0.015259	0.84432
-56	0.347635	0.733356	0.453404	0.427246	0	0.881619
-55.95	0.318444	0.717786	0.401088	0.383165	0.030518	0.912137
-55.9	0.334367	0.713115	0.414167	0.430637	0.005086	0.912137
-55.85	0.334367	0.722457	0.431606	0.417074	-0.05086	0.88501
-55.8	0.347635	0.691317	0.479562	0.454373	-0.01017	0.898573
-55.75	0.384787	0.658619	0.418527	0.471327	0.030518	0.935872
-55.7	0.387441	0.677303	0.418527	0.491672	0.086466	0.946045
-55.65	0.384787	0.661733	0.414167	0.525581	0.076294	0.952827
-55.6	0.395402	0.672632	0.414167	0.495063	0.08138	0.942654
-55.55	0.374172	0.667961	0.38365	0.498454	0.111898	0.952827
-55.5	0.382133	0.680417	0.401088	0.508626	0.071208	0.976562
-55.45	0.366211	0.703773	0.462123	0.48489	0.096639	0.976562
-55.4	0.374172	0.671075	0.462123	0.498454	0.020345	0.973172
-55.35	0.387441	0.703773	0.431606	0.52219	0.101725	0.946045
-55.3	0.387441	0.719343	0.388009	0.515408	0.106812	0.942654
-55.25	0.395402	0.713115	0.435965	0.501845	0.08138	0.949436
-55.2	0.392748	0.716229	0.449044	0.498454	0.066121	0.942654
-55.15	0.413978	0.699102	0.414167	0.474718	0.045776	1.00369
-55.1	0.427246	0.722457	0.462123	0.508626	0.091553	1.00369
-55.05	0.427246	0.713115	0.483922	0.464545	0.076294	0.96639
-55	0.443168	0.727128	0.562395	0.515408	0.091553	0.949436
-54.95	0.440515	0.717786	0.584194	0.528971	0.152588	0.898573
-54.9	0.456437	0.730242	0.553676	0.518799	0.061035	0.929091
-54.85	0.445822	0.75204	0.601632	0.532362	0.035604	0.929091
-54.8	0.443168	0.748926	0.62779	0.478109	0.066121	0.932482
-54.75	0.419285	0.766053	0.649588	0.532362	0.106812	0.956217
-54.7	0.400709	0.748926	0.623431	0.528971	0.055949	0.929091
-54.65	0.390094	0.756711	0.579834	0.532362	-0.04069	0.96639
-54.6	0.40867	0.73647	0.614711	0.508626	-0.08647	0.922309
-54.55	0.4299	0.719343	0.553676	0.512017	-0.04069	0.983344
-54.5	0.445822	0.770725	0.601632	0.512017	-0.05086	1.01047
-54.45	0.443168	0.79408	0.614711	0.512017	-0.02035	1.02403
-54.4	0.427246	0.806536	0.636509	0.549316	0.04069	1.02064
-54.35	0.419285	0.780067	0.597273	0.491672	0.015259	0.973172
-54.3	0.4299	0.797194	0.610352	0.467936	0.086466	0.969781
-54.25	0.464398	0.775396	0.649588	0.467936	0.086466	0.952827
-54.2	0.467052	0.762939	0.62779	0.48489	0.157674	0.983344
-54.15	0.459091	0.756711	0.601632	0.52219	0.228882	0.996908
-54.1	0.440515	0.734913	0.536237	0.512017	0.137329	0.990126
-54.05	0.456437	0.755154	0.549316	0.542535	0.172933	1.05794
-54	0.464398	0.750483	0.640869	0.501845	0.04069	1.0749
-53.95	0.461744	0.762939	0.649588	0.454373	0.096639	1.11559
-53.9	0.490935	0.758268	0.667027	0.454373	0.04069	1.04777
-53.85	0.50155	0.803422	0.728062	0.430637	0.066121	1.0376
-53.8	0.498896	0.823663	0.667027	0.400119	0.132243	1.02064
-53.75	0.490935	0.843904	0.671387	0.406901	0.066121	1.01047
-53.7	0.467052	0.856361	0.601632	0.4442	0.178019	1.0376
-53.65	0.453783	0.843904	0.636509	0.491672	0.167847	1.03082
-53.6	0.440515	0.817435	0.62779	0.498454	0.178019	1.0376
-53.55	0.421939	0.747369	0.649588	0.501845	0.147502	1.03082
-53.5	0.440515	0.745812	0.688825	0.515408	0.12207	1.03421
-53.45	0.437861	0.761382	0.658308	0.498454	0.193278	1.05794
-53.4	0.456437	0.770725	0.680106	0.478109	0.101725	1.05116
-53.35	0.456437	0.764496	0.675746	0.471327	0.111898	1.05116
-53.3	0.448476	0.762939	0.614711	0.478109	0.142415	1.02403
-53.25	0.477666	0.781624	0.63215	0.576443	0.12207	1.05794
-53.2	0.477666	0.789409	0.645229	0.630697	0.137329	1.04777
-53.15	0.475013	0.801865	0.62779	0.627306	0.055949	1.06133
-53.1	0.475013	0.792523	0.619071	0.569661	0.076294	1.07151
-53.05	0.488281	0.801865	0.536237	0.528971	0.04069	1.07151
-53	0.525433	0.853247	0.623431	0.535753	0.076294	1.0749
-52.95	0.514818	0.811207	0.619071	0.52219	0.010173	1.0376
-52.9	0.533394	0.847019	0.619071	0.539144	0.045776	1.04099
-52.85	0.533394	0.831448	0.675746	0.573052	0.066121	1.03082
-52.8	0.498896	0.853247	0.623431	0.528971	0.12207	1.01047
-52.75	0.517472	0.896843	0.662667	0.495063	0.050863	1.02743
-52.7	0.517472	0.865703	0.614711	0.423855	0.066121	1.08168
-52.65	0.528087	0.889058	0.614711	0.427246	0.147502	1.10541
-52.6	0.525433	0.86726	0.671387	0.406901	0.142415	1.1461
-52.55	0.488281	0.862589	0.697545	0.383165	0.167847	1.16645
-52.5	0.469705	0.85169	0.723703	0.40351	0.066121	1.14271
-52.45	0.48032	0.829891	0.701904	0.423855	0.106812	1.09863
-52.4	0.493589	0.878159	0.697545	0.450982	0.12207	1.0749
-52.35	0.512165	0.842347	0.710624	0.447591	0.071208	1.08846
-52.3	0.514818	0.861032	0.645229	0.450982	0.16276	1.0749
-52.25	0.509511	0.892172	0.605992	0.467936	0.167847	1.05455
-52.2	0.514818	0.923312	0.63215	0.498454	0.239054	1.08507
-52.15	0.520126	0.915527	0.667027	0.491672	0.208537	1.13932
-52.1	0.53074	0.904628	0.680106	0.505235	0.188192	1.1461
-52.05	0.522779	0.862589	0.675746	0.491672	0.203451	1.20375
-52	0.509511	0.879716	0.653948	0.505235	0.147502	1.19019
-51.95	0.538702	0.876602	0.623431	0.542535	0.208537	1.1461
-51.9	0.533394	0.878159	0.566755	0.474718	0.152588	1.1834
-51.85	0.536048	0.870374	0.575474	0.478109	0.137329	1.18679
-51.8	0.541355	0.837676	0.579834	0.427246	0.132243	1.17323
-51.75	0.536048	0.853247	0.623431	0.430637	0.111898	1.1495
-51.7	0.570546	0.84079	0.662667	0.457764	0.086466	1.1834
-51.65	0.599737	0.829891	0.601632	0.52219	0.106812	1.19019
-51.6	0.628927	0.853247	0.614711	0.573052	0.157674	1.16984
-51.55	0.615659	0.865703	0.610352	0.542535	0.12207	1.16306
-51.5	0.578507	0.896843	0.566755	0.532362	0.106812	1.16645
-51.45	0.567892	0.885944	0.601632	0.552707	0.096639	1.12576
-51.4	0.565239	0.912413	0.566755	0.569661	0.086466	1.15289
-51.35	0.549316	0.910856	0.667027	0.566271	0.106812	1.15628
-51.3	0.544009	0.88283	0.680106	0.535753	0.16276	1.12915
-51.25	0.546663	0.915527	0.684466	0.498454	0.295003	1.1461
-51.2	0.541355	0.895286	0.667027	0.501845	0.218709	1.1495
-51.15	0.562585	0.875045	0.640869	0.478109	0.254313	1.1834
-51.1	0.554624	0.834562	0.667027	0.423855	0.218709	1.17662
-51.05	0.562585	0.853247	0.619071	0.427246	0.233968	1.19019
-51	0.5732	0.915527	0.649588	0.539144	0.279744	1.1461
-50.95	0.581161	0.921755	0.680106	0.569661	0.254313	1.11898
-50.9	0.586468	0.948225	0.697545	0.566271	0.244141	1.10541
-50.85	0.591776	0.912413	0.701904	0.461155	0.208537	1.10881
-50.8	0.589122	0.931098	0.693185	0.457764	0.213623	1.12915
-50.75	0.586468	0.912413	0.675746	0.454373	0.152588	1.10202
-50.7	0.565239	0.887501	0.636509	0.454373	0.137329	1.13254
-50.65	0.597083	0.889058	0.636509	0.495063	0.08138	1.16645
-50.6	0.605044	0.885944	0.640869	0.508626	0.132243	1.1461
-50.55	0.589122	0.906185	0.701904	0.542535	0.183105	1.16645
-50.5	0.583815	0.896843	0.693185	0.508626	0.249227	1.10541
-50.45	0.583815	0.91397	0.662667	0.495063	0.30009	1.1122
-50.4	0.559931	0.915527	0.688825	0.512017	0.289917	1.08168
-50.35	0.575853	0.917084	0.658308	0.48489	0.345866	1.10881
-50.3	0.565239	0.889058	0.732422	0.505235	0.295003	1.1834
-50.25	0.589122	0.876602	0.732422	0.491672	0.264486	1.23427
-50.2	0.591776	0.889058	0.732422	0.518799	0.320435	1.24783
-50.15	0.597083	0.892172	0.771659	0.56288	0.30009	1.19358
-50.1	0.605044	0.890615	0.736782	0.545926	0.350952	1.1834
-50.05	0.581161	0.864146	0.732422	0.525581	0.330607	1.17662
-50	0.599737	0.88283	0.693185	0.539144	0.320435	1.22409
-49.95	0.597083	0.901514	0.63215	0.545926	0.335693	1.29869
-49.9	0.594429	0.895286	0.636509	0.518799	0.183105	1.26478
-49.85	0.594429	0.887501	0.619071	0.471327	0.239054	1.24444
-49.8	0.634235	0.876602	0.605992	0.457764	0.183105	1.21731
-49.75	0.642196	0.918641	0.601632	0.478109	0.203451	1.24783
-49.7	0.642196	0.935769	0.63215	0.501845	0.208537	1.21392
-49.65	0.613005	0.935769	0.605992	0.515408	0.223796	1.20375
-49.6	0.575853	0.931098	0.658308	0.501845	0.269572	1.19019
-49.55	0.567892	0.926426	0.649588	0.566271	0.284831	1.15967
-49.5	0.565239	0.926426	0.701904	0.593397	0.361125	1.1461
-49.45	0.567892	0.923312	0.680106	0.590007	0.279744	1.1461
-49.4	0.557278	0.935769	0.719343	0.579834	0.254313	1.16306
-49.35	0.570546	0.901514	0.728062	0.549316	0.264486	1.1461
-49.3	0.605044	0.934212	0.780378	0.505235	0.228882	1.17323
-49.25	0.583815	0.923312	0.771659	0.454373	0.30009	1.21053
-49.2	0.594429	0.899957	0.736782	0.434028	0.305176	1.21392
-49.15	0.586468	0.957567	0.728062	0.461155	0.350952	1.22748
-49.1	0.613005	0.965352	0.719343	0.440809	0.345866	1.20036
-49.05	0.634235	0.98715	0.671387	0.501845	0.274658	1.16306
-49	0.631581	0.95601	0.671387	0.532362	0.274658	1.1461
-48.95	0.626274	0.977808	0.588553	0.542535	0.279744	1.12576
-48.9	0.628927	0.985593	0.714983	0.617133	0.254313	1.17323
-48.85	0.620966	0.948225	0.671387	0.586616	0.274658	1.1834
-48.8	0.610352	0.97158	0.63215	0.559489	0.218709	1.19358
-48.75	0.618313	0.945111	0.667027	0.566271	0.198364	1.19697
-48.7	0.607698	1.00895	0.601632	0.586616	0.284831	1.20036
-48.65	0.591776	1.00739	0.645229	0.600179	0.305176	1.1834
-48.6	0.613005	0.984036	0.645229	0.545926	0.401815	1.18001
-48.55	0.615659	0.996492	0.74986	0.545926	0.411987	1.16984
-48.5	0.62362	0.974694	0.823975	0.593397	0.38147	1.17323
-48.45	0.650157	0.965352	0.828334	0.552707	0.376383	1.16645
-48.4	0.671387	0.973137	0.810896	0.532362	0.310262	1.16306
-48.35	0.671387	0.945111	0.767299	0.515408	0.406901	1.2207
-48.3	0.679348	0.979365	0.810896	0.613742	0.356038	1.23427
-48.25	0.668733	0.966909	0.815255	0.630697	0.310262	1.21731
-48.2	0.636889	0.938883	0.810896	0.600179	0.361125	1.26139
-48.15	0.64485	0.95601	0.858852	0.542535	0.259399	1.27157
-48.1	0.613005	0.984036	0.902448	0.549316	0.34078	1.33599
-48.05	0.652811	1.00428	0.893729	0.525581	0.305176	1.31226
-48	0.652811	1.04165	0.863211	0.535753	0.279744	1.30887
-47.95	0.652811	1.01985	0.858852	0.535753	0.274658	1.29191
-47.9	0.636889	1.04476	0.854492	0.583225	0.254313	1.27835
-47.85	0.658118	1.0323	0.902448	0.610352	0.284831	1.31226
-47.8	0.668733	1.01362	0.898089	0.52219	0.284831	1.31565
-47.75	0.676694	0.998049	0.924247	0.525581	0.356038	1.2953
-47.7	0.67404	1.00116	0.941685	0.4815	0.386556	1.28174
-47.65	0.660772	1.00428	0.902448	0.552707	0.345866	1.25461
-47.6	0.67404	0.990264	0.889369	0.545926	0.315348	1.26817
-47.55	0.663426	1.00739	0.841413	0.525581	0.330607	1.24783
-47.5	0.666079	1.02296	0.845773	0.569661	0.335693	1.28174
-47.45	0.626274	1.04632	0.88501	0.586616	0.366211	1.31226
-47.4	0.660772	1.05722	0.902448	0.573052	0.432332	1.36312
-47.35	0.666079	1.02919	0.928606	0.620524	0.452677	1.36312
-47.3	0.663426	1.05255	0.919887	0.630697	0.513713	1.3699
-47.25	0.676694	1.0541	0.924247	0.651042	0.411987	1.30547
-47.2	0.634235	1.06189	0.871931	0.576443	0.330607	1.33938
-47.15	0.64485	1.05255	0.837054	0.559489	0.305176	1.32582
-47.1	0.62362	1.03386	0.841413	0.539144	0.310262	1.2953
-47.05	0.631581	1.06656	0.819615	0.60357	0.391642	1.27157
-47	0.636889	1.03075	0.789097	0.623915	0.376383	1.26817
-46.95	0.67404	1.04165	0.767299	0.647651	0.427246	1.34616
-46.9	0.689963	1.0432	0.802176	0.586616	0.401815	1.29191
-46.85	0.727114	1.06967	0.828334	0.573052	0.386556	1.29191
-46.8	0.697924	1.07434	0.867571	0.583225	0.391642	1.31226
-46.75	0.69527	1.05099	0.858852	0.573052	0.345866	1.31565
-46.7	0.713846	1.06812	0.889369	0.637478	0.371297	1.36651
-46.65	0.700577	1.05566	0.902448	0.654433	0.38147	1.29191
-46.6	0.735076	1.04632	0.841413	0.627306	0.376383	1.30547
-46.55	0.735076	1.01673	0.845773	0.613742	0.401815	1.2953
-46.5	0.740383	1.05877	0.87629	0.630697	0.386556	1.27835
-46.45	0.732422	1.08991	0.959124	0.617133	0.478109	1.30887
-46.4	0.7165	1.065	0.963484	0.610352	0.427246	1.24783
-46.35	0.743037	1.06967	0.937326	0.600179	0.38147	1.29191
-46.3	0.753651	1.07123	0.959124	0.627306	0.335693	1.23766
-46.25	0.727114	1.09458	0.928606	0.664605	0.350952	1.258
-46.2	0.732422	1.11327	0.928606	0.64426	0.310262	1.28174
-46.15	0.727114	1.12105	0.898089	0.596788	0.350952	1.27496
-46.1	0.740383	1.08369	0.88501	0.569661	0.417074	1.30208
-46.05	0.729768	1.08057	0.959124	0.566271	0.452677	1.28513
-46	0.719153	1.07123	0.906808	0.586616	0.483195	1.33938
-45.95	0.711192	1.04943	0.932966	0.583225	0.396729	1.33938
-45.9	0.750998	1.07434	0.871931	0.627306	0.396729	1.33938
-45.85	0.748344	1.08836	0.967843	0.623915	0.442505	1.35973
-45.8	0.753651	1.10548	0.959124	0.661214	0.437419	1.33599
-45.75	0.753651	1.05877	0.928606	0.664605	0.396729	1.37668
-45.7	0.777535	1.05099	0.972203	0.671387	0.361125	1.35973
-45.65	0.764266	1.06189	0.959124	0.691732	0.391642	1.37329
-45.6	0.761613	1.07434	0.959124	0.691732	0.391642	1.35973
-45.55	0.753651	1.08369	0.854492	0.678168	0.411987	1.31904
-45.5	0.737729	1.06656	0.828334	0.657823	0.401815	1.32582
-45.45	0.750998	1.07434	0.841413	0.651042	0.437419	1.30208
-45.4	0.758959	1.0432	0.828334	0.667996	0.473022	1.29869
-45.35	0.769574	1.065	0.841413	0.637478	0.406901	1.30547
-45.3	0.785496	1.07123	0.854492	0.664605	0.46285	1.35634
-45.25	0.780189	1.06967	0.832694	0.678168	0.427246	1.39364
-45.2	0.769574	1.10081	0.863211	0.72564	0.411987	1.41059
-45.15	0.750998	1.10393	0.841413	0.722249	0.478109	1.42076
-45.1	0.748344	1.0977	0.858852	0.647651	0.396729	1.41059
-45.05	0.737729	1.11015	0.954764	0.708686	0.432332	1.39025
-45	0.772227	1.09926	0.959124	0.688341	0.437419	1.42415
-44.95	0.798764	1.11015	1.00708	0.695123	0.457764	1.44111
-44.9	0.793457	1.07279	0.972203	0.671387	0.427246	1.41737
-44.85	0.782842	1.1086	0.911168	0.647651	0.427246	1.41398
-44.8	0.78815	1.14908	0.928606	0.664605	0.473022	1.41398
-44.75	0.78815	1.14752	0.863211	0.56288	0.452677	1.43772
-44.7	0.798764	1.10548	0.88501	0.593397	0.493368	1.39703
-44.65	0.774881	1.04632	0.828334	0.549316	0.473022	1.36312
-44.6	0.769574	1.07279	0.850133	0.525581	0.457764	1.38346
-44.55	0.782842	1.04476	0.88065	0.52219	0.508626	1.37329
-44.5	0.790803	1.08057	0.854492	0.501845	0.523885	1.39364
-44.45	0.78815	1.14752	0.893729	0.4815	0.513713	1.41398
-44.4	0.798764	1.17866	0.841413	0.512017	0.559489	1.38007
-44.35	0.761613	1.16465	0.828334	0.542535	0.523885	1.39025
-44.3	0.780189	1.10704	0.854492	0.556098	0.523885	1.35634
-44.25	0.793457	1.0868	0.87629	0.56288	0.574748	1.36651
-44.2	0.814687	1.13662	0.915527	0.539144	0.508626	1.34956
-44.15	0.798764	1.15531	0.928606	0.532362	0.50354	1.34616
-44.1	0.790803	1.14285	0.946045	0.495063	0.417074	1.35295
-44.05	0.777535	1.17555	0.937326	0.4815	0.417074	1.32243
-44	0.793457	1.14908	0.994001	0.501845	0.518799	1.33938
-43.95	0.801418	1.18022	1.04632	0.48489	0.467936	1.36651
-43.9	0.804072	1.18489	0.967843	0.505235	0.508626	1.38346
-43.85	0.81734	1.19112	0.915527	0.508626	0.46285	1.38685
-43.8	0.825301	1.2207	0.87629	0.549316	0.518799	1.37329
-43.75	0.857146	1.20358	0.88065	0.556098	0.564575	1.37668
-43.7	0.857146	1.19579	0.937326	0.549316	0.478109	1.39025
-43.65	0.857146	1.16309	1.04196	0.528971	0.478109	1.38685
-43.6	0.851838	1.18645	1.04632	0.474718	0.386556	1.39364
-43.55	0.846531	1.1989	0.998361	0.495063	0.401815	1.41059
-43.5	0.873068	1.18645	0.989641	0.508626	0.350952	1.38007
-43.45	0.904913	1.20358	0.915527	0.512017	0.46285	1.39703
-43.4	0.873068	1.16309	0.980922	0.525581	0.498454	1.36312
-43.35	0.88899	1.16154	0.937326	0.556098	0.50354	1.3699
-43.3	0.878376	1.16309	0.906808	0.549316	0.54423	1.35634
-43.25	0.851838	1.15842	0.889369	0.471327	0.498454	1.37329
-43.2	0.841224	1.16621	0.915527	0.515408	0.508626	1.37668
-43.15	0.835916	1.16154	0.928606	0.579834	0.452677	1.34277
-43.1	0.849185	1.18022	0.928606	0.654433	0.457764	1.4072
-43.05	0.865107	1.17399	0.967843	0.640869	0.417074	1.44789
-43	0.843877	1.19735	0.985282	0.60357	0.38147	1.47502
-42.95	0.83857	1.17555	0.976562	0.590007	0.411987	1.50214
-42.9	0.822648	1.15842	0.976562	0.559489	0.356038	1.46823
-42.85	0.854492	1.18489	0.972203	0.535753	0.376383	1.47841
-42.8	0.8598	1.19735	1.04632	0.552707	0.310262	1.44789
-42.75	0.865107	1.2316	0.959124	0.590007	0.417074	1.46823
-42.7	0.886337	1.21759	0.972203	0.620524	0.417074	1.47502
-42.65	0.891644	1.22537	0.959124	0.623915	0.411987	1.43433
-42.6	0.8598	1.21292	0.994001	0.586616	0.457764	1.4818
-42.55	0.854492	1.1989	1.02452	0.552707	0.417074	1.41737
-42.5	0.851838	1.19423	1.0158	0.576443	0.518799	1.46823
-42.45	0.854492	1.18333	1.00272	0.573052	0.518799	1.46145
-42.4	0.88899	1.18333	0.972203	0.549316	0.467936	1.49536
-42.35	0.873068	1.18333	0.985282	0.596788	0.488281	1.5191
-42.3	0.854492	1.21136	0.950405	0.556098	0.437419	1.51232
-42.25	0.867761	1.21448	0.998361	0.542535	0.467936	1.51232
-42.2	0.8598	1.25029	1.06812	0.515408	0.478109	1.4818
-42.15	0.878376	1.2534	1.04196	0.569661	0.50354	1.49197
-42.1	0.902259	1.27364	0.972203	0.579834	0.534058	1.4818
-42.05	0.896951	1.25963	0.858852	0.56288	0.554403	1.48519
-42	0.883683	1.21759	0.937326	0.532362	0.549316	1.49875
-41.95	0.873068	1.21915	1.03324	0.532362	0.549316	1.43772
-41.9	0.891644	1.19268	1.05068	0.505235	0.523885	1.49875
-41.85	0.886337	1.19112	1.14659	0.518799	0.559489	1.48519
-41.8	0.899605	1.20825	1.12043	0.515408	0.549316	1.47163
-41.75	0.894298	1.23005	1.15531	0.52219	0.483195	1.47502
-41.7	0.891644	1.26586	1.14659	0.593397	0.58492	1.46484
-41.65	0.881029	1.2643	1.13351	0.593397	0.518799	1.52249
-41.6	0.894298	1.27987	1.08119	0.637478	0.579834	1.49536
-41.55	0.904913	1.2861	1.04196	0.661214	0.600179	1.52249
-41.5	0.902259	1.27831	1.0158	0.667996	0.559489	1.50892
-41.45	0.91022	1.25184	0.989641	0.64426	0.579834	1.47163
-41.4	0.899605	1.22849	1.04196	0.606961	0.488281	1.45467
-41.35	0.886337	1.23939	1.08991	0.590007	0.620524	1.42076
-41.3	0.883683	1.22226	1.0594	0.681559	0.651042	1.42754
-41.25	0.894298	1.26274	1.10299	0.691732	0.600179	1.40381
-41.2	0.915527	1.26741	1.17275	0.701904	0.651042	1.4445
-41.15	0.907566	1.28454	1.16839	0.637478	0.590007	1.48519
-41.1	0.902259	1.29855	1.16403	0.60357	0.691732	1.48858
-41.05	0.886337	1.26274	1.10735	0.627306	0.686646	1.48858
-41	0.875722	1.2534	1.05068	0.637478	0.681559	1.4818
-40.95	0.881029	1.26741	1.02888	0.623915	0.737508	1.48519
-40.9	0.896951	1.30478	1.00272	0.627306	0.691732	1.48858
-40.85	0.91022	1.3079	1.02452	0.606961	0.696818	1.53944
-40.8	0.904913	1.33904	1.03324	0.593397	0.58492	1.53605
-40.75	0.896951	1.35149	1.09427	0.569661	0.549316	1.53605
-40.7	0.904913	1.34215	1.11607	0.586616	0.58492	1.54961
-40.65	0.912874	1.34059	1.06376	0.620524	0.579834	1.57335
-40.6	0.907566	1.34371	1.07683	0.600179	0.630697	1.56318
-40.55	0.920835	1.32191	1.04632	0.56288	0.595093	1.55301
-40.5	0.912874	1.32347	1.06376	0.576443	0.620524	1.5937
-40.45	0.894298	1.30478	1.03324	0.556098	0.712077	1.56657
-40.4	0.915527	1.28765	1.02888	0.573052	0.671387	1.58352
-40.35	0.904913	1.26586	1.06376	0.593397	0.671387	1.5937
-40.3	0.899605	1.2752	1.0376	0.637478	0.635783	1.62082
-40.25	0.891644	1.31568	1.08119	0.657823	0.656128	1.63778
-40.2	0.902259	1.32191	1.04196	0.688341	0.706991	1.58013
-40.15	0.886337	1.32347	1.08555	0.715468	0.737508	1.5937
-40.1	0.907566	1.33125	1.13787	0.742594	0.788371	1.56996
-40.05	0.920835	1.29388	1.08119	0.776503	0.80363	1.58691
-40	0.934103	1.29077	1.08119	0.762939	0.747681	1.58691
-39.95	0.944718	1.31724	1.08991	0.72564	0.747681	1.57674
-39.9	0.965948	1.32814	1.12043	0.701904	0.706991	1.56318
-39.85	0.936757	1.36239	1.15967	0.637478	0.706991	1.5903
-39.8	0.936757	1.30478	1.16403	0.637478	0.701904	1.62421
-39.75	0.936757	1.31412	1.23814	0.590007	0.600179	1.61404
-39.7	0.934103	1.33592	1.2207	0.623915	0.610352	1.64117
-39.65	0.947372	1.35616	1.23378	0.620524	0.58492	1.6276
-39.6	0.93145	1.3873	1.20326	0.647651	0.595093	1.5903
-39.55	0.947372	1.33904	1.21198	0.651042	0.635783	1.5564
-39.5	0.968601	1.37173	1.2643	0.60357	0.640869	1.56657
-39.45	0.965948	1.35461	1.28174	0.606961	0.722249	1.60387
-39.4	0.979216	1.35149	1.31226	0.620524	0.696818	1.58013
-39.35	0.952679	1.37796	1.30354	0.576443	0.732422	1.62082
-39.3	0.920835	1.38575	1.32533	0.552707	0.686646	1.5903
-39.25	0.963294	1.43713	1.32969	0.590007	0.717163	1.57674
-39.2	0.965948	1.40132	1.37765	0.674778	0.686646	1.58691
-39.15	0.973909	1.37485	1.34713	0.681559	0.706991	1.58352
-39.1	0.952679	1.33748	1.31226	0.671387	0.768026	1.5937
-39.05	0.928796	1.33592	1.31662	0.667996	0.829061	1.56657
-39	0.93145	1.34838	1.25122	0.667996	0.900269	1.58691
-38.95	0.950025	1.36862	1.32533	0.637478	0.829061	1.57674
-38.9	0.944718	1.40132	1.35585	0.64426	0.839233	1.58013
-38.85	0.976563	1.41533	1.36893	0.671387	0.859578	1.62082
-38.8	1.01637	1.42156	1.39509	0.664605	0.879924	1.64117
-38.75	1.01371	1.39665	1.40817	0.64426	0.890096	1.68864
-38.7	1.03229	1.41689	1.43433	0.637478	0.859578	1.66829
-38.65	1.0031	1.43246	1.40817	0.637478	0.839233	1.67847
-38.6	0.992485	1.41533	1.36457	0.671387	0.778198	1.66151
-38.55	0.995138	1.3873	1.31662	0.715468	0.783285	1.60387
-38.5	0.997792	1.36706	1.37329	0.756158	0.722249	1.6276
-38.45	1.0031	1.39353	1.37329	0.739204	0.737508	1.63439
-38.4	1.02964	1.39042	1.35585	0.762939	0.783285	1.67847
-38.35	1.05617	1.38108	1.31226	0.756158	0.762939	1.67169
-38.3	1.05883	1.37796	1.29482	0.681559	0.783285	1.69542
-38.25	1.04556	1.39976	1.31226	0.654433	0.747681	1.69881
-38.2	1.02433	1.39509	1.28174	0.640869	0.793457	1.64117
-38.15	1.05087	1.37329	1.34713	0.657823	0.778198	1.67169
-38.1	1.0376	1.37485	1.35149	0.651042	0.768026	1.64456
-38.05	1.02964	1.38886	1.31662	0.701904	0.778198	1.66829
-38	0.997792	1.41222	1.28174	0.671387	0.778198	1.67508
-37.95	1.00841	1.39198	1.1989	0.651042	0.793457	1.66829
-37.9	0.989831	1.40599	1.23378	0.579834	0.778198	1.68525
-37.85	0.997792	1.46671	1.2207	0.623915	0.798543	1.631
-37.8	0.989831	1.47917	1.2425	0.729031	0.80363	1.6276
-37.75	1.02433	1.4963	1.25122	0.756158	0.84432	1.5903
-37.7	1.05087	1.44491	1.29046	0.752767	0.80363	1.61404
-37.65	1.05617	1.43713	1.32098	0.691732	0.818888	1.65812
-37.6	1.0376	1.42	1.35585	0.732422	0.869751	1.7022
-37.55	1.02698	1.41689	1.39509	0.745985	0.788371	1.74967
-37.5	1.03494	1.44803	1.32969	0.654433	0.859578	1.75985
-37.45	1.03494	1.46204	1.31662	0.623915	0.829061	1.76663
-37.4	1.0376	1.4854	1.29918	0.590007	0.84432	1.76663
-37.35	1.07475	1.47294	1.27738	0.606961	0.915527	1.79715
-37.3	1.08006	1.46048	1.31226	0.596788	0.84432	1.80732
-37.25	1.06944	1.45893	1.23814	0.606961	0.84432	1.77002
-37.2	1.05352	1.42779	1.19019	0.661214	0.773112	1.77341
-37.15	1.0429	1.42156	1.25122	0.722249	0.813802	1.74628
-37.1	1.05883	1.38575	1.2643	0.76633	0.793457	1.75307
-37.05	1.05617	1.42312	1.3079	0.762939	0.864665	1.73611
-37	1.09067	1.43869	1.31662	0.72564	0.940959	1.72255
-36.95	1.08802	1.43869	1.31226	0.715468	0.879924	1.72594
-36.9	1.08006	1.43401	1.32533	0.691732	0.869751	1.72933
-36.85	1.10659	1.43869	1.29046	0.651042	0.823975	1.72594
-36.8	1.09598	1.47138	1.27302	0.68495	0.778198	1.72255
-36.75	1.12782	1.49007	1.2643	0.698513	0.864665	1.79376
-36.7	1.13844	1.47138	1.29482	0.681559	0.834147	1.8141
-36.65	1.15701	1.46048	1.32969	0.647651	0.935872	1.82766
-36.6	1.1119	1.4854	1.27738	0.600179	0.900269	1.83105
-36.55	1.12782	1.48384	1.25122	0.661214	0.930786	1.78019
-36.5	1.09067	1.4854	1.23814	0.715468	0.956217	1.77341
-36.45	1.05617	1.44647	1.20326	0.715468	0.971476	1.73611
-36.4	1.06148	1.42312	1.23378	0.722249	0.981649	1.75307
-36.35	1.05352	1.44803	1.23814	0.712077	0.940959	1.69542
-36.3	1.04821	1.43713	1.2425	0.729031	0.956217	1.69881
-36.25	1.08802	1.48228	1.29482	0.698513	0.915527	1.74289
-36.2	1.10925	1.48851	1.25558	0.718859	0.9257	1.75646
-36.15	1.09863	1.54768	1.27302	0.72564	0.910441	1.78697
-36.1	1.09067	1.55235	1.21634	0.769721	0.940959	1.80732
-36.05	1.08536	1.51498	1.29046	0.752767	0.900269	1.77341
-36	1.10129	1.52432	1.27738	0.701904	0.859578	1.74628
-35.95	1.11455	1.48384	1.23814	0.695123	0.956217	1.74289
-35.9	1.10659	1.51498	1.2861	0.664605	0.930786	1.73611
-35.85	1.10129	1.46827	1.27302	0.623915	0.940959	1.70898
-35.8	1.11721	1.46983	1.25558	0.590007	0.890096	1.72255
-35.75	1.13313	1.48384	1.24686	0.559489	0.920614	1.71238
-35.7	1.13048	1.46827	1.27738	0.613742	0.930786	1.75646
-35.65	1.14109	1.47294	1.3079	0.637478	0.910441	1.77002
-35.6	1.1464	1.44958	1.2861	0.634087	0.946045	1.79036
-35.55	1.14109	1.52432	1.31226	0.630697	0.874837	1.77002
-35.5	1.15171	1.54768	1.29482	0.68495	0.895182	1.78358
-35.45	1.15171	1.54923	1.34713	0.701904	0.859578	1.7768
-35.4	1.13048	1.58349	1.34277	0.681559	0.84432	1.7395
-35.35	1.11455	1.54768	1.38637	0.718859	0.910441	1.75646
-35.3	1.14375	1.52121	1.39509	0.80702	0.88501	1.69542
-35.25	1.14905	1.49318	1.42561	0.756158	0.900269	1.75985
-35.2	1.1464	1.45737	1.40817	0.68495	0.823975	1.74628
-35.15	1.16232	1.48228	1.35585	0.657823	0.80363	1.77341
-35.1	1.16498	1.48851	1.34713	0.674778	0.768026	1.76663
-35.05	1.1464	1.47138	1.3079	0.749376	0.859578	1.79715
-35	1.14109	1.50408	1.32969	0.762939	0.920614	1.83784
-34.95	1.14905	1.53522	1.37765	0.698513	0.935872	1.7768
-34.9	1.17294	1.54923	1.42997	0.674778	1.01725	1.78697
-34.85	1.1862	1.56948	1.47356	0.661214	0.991821	1.79715
-34.8	1.16498	1.54612	1.46048	0.688341	0.981649	1.86157
-34.75	1.13844	1.55391	1.45176	0.705295	0.96639	1.84123
-34.7	1.13313	1.55235	1.43433	0.76633	0.940959	1.79036
-34.65	1.13313	1.55546	1.4692	0.823975	0.920614	1.78358
-34.6	1.12782	1.56325	1.491	0.827365	0.869751	1.75307
-34.55	1.14905	1.5648	1.47356	0.796848	0.900269	1.79036
-34.5	1.14375	1.58816	1.49972	0.729031	0.890096	1.81749
-34.45	1.14905	1.56325	1.50844	0.715468	0.940959	1.79715
-34.4	1.15967	1.56948	1.46484	0.698513	0.895182	1.82427
-34.35	1.17559	1.59127	1.42561	0.674778	0.930786	1.8141
-34.3	1.17824	1.59283	1.37765	0.667996	0.956217	1.84801
-34.25	1.19417	1.59439	1.35149	0.630697	0.879924	1.83105
-34.2	1.17824	1.56169	1.33405	0.661214	0.940959	1.87514
-34.15	1.17824	1.56948	1.38201	0.654433	0.84432	1.89209
-34.1	1.16232	1.54923	1.32098	0.674778	0.910441	1.87174
-34.05	1.17294	1.54301	1.31226	0.667996	0.930786	1.8887
-34	1.17824	1.54456	1.32969	0.664605	0.895182	1.81749
-33.95	1.17824	1.51965	1.32969	0.698513	0.951131	1.80393
-33.9	1.18355	1.54456	1.33841	0.691732	0.920614	1.7395
-33.85	1.18886	1.53366	1.32969	0.776503	0.976563	1.72255
-33.8	1.20478	1.53211	1.34713	0.773112	1.00708	1.78697
-33.75	1.1862	1.5648	1.35585	0.752767	0.940959	1.7768
-33.7	1.17559	1.61619	1.32098	0.762939	0.920614	1.8141
-33.65	1.20213	1.63331	1.26866	0.722249	0.930786	1.78697
-33.6	1.18886	1.61152	1.2643	0.783285	0.961304	1.85818
-33.55	1.18355	1.57259	1.29482	0.769721	0.981649	1.87853
-33.5	1.15967	1.54923	1.3079	0.786675	1.01725	1.84462
-33.45	1.19682	1.55079	1.39509	0.796848	1.00708	1.84123
-33.4	1.19947	1.56325	1.47792	0.790066	1.00708	1.83105
-33.35	1.19947	1.58505	1.53896	0.786675	1.06811	1.84123
-33.3	1.21274	1.6084	1.50844	0.776503	1.08846	1.84123
-33.25	1.19417	1.6084	1.45176	0.817193	1.10881	1.85818
-33.2	1.19417	1.59594	1.49972	0.769721	1.06811	1.88531
-33.15	1.20744	1.56013	1.42561	0.759549	1.08337	1.90904
-33.1	1.21009	1.55858	1.43433	0.745985	1.08846	1.91243
-33.05	1.22866	1.53989	1.35585	0.779894	1.16984	1.88192
-33	1.22336	1.52432	1.37329	0.739204	1.10372	1.88192
-32.95	1.1862	1.53678	1.42125	0.732422	1.04777	1.86835
-32.9	1.17824	1.56169	1.42997	0.735813	1.06811	1.88531
-32.85	1.18355	1.61152	1.45612	0.80702	1.04268	1.89548
-32.8	1.22601	1.61463	1.42125	0.827365	1.11898	1.88192
-32.75	1.26582	1.59906	1.43433	0.84432	1.04268	1.86496
-32.7	1.21805	1.61307	1.44305	0.861274	1.07829	1.83784
-32.65	1.21009	1.62241	1.42997	0.813802	1.04777	1.85479
-32.6	1.23663	1.61152	1.44741	0.793457	1.01725	1.90565
-32.55	1.22866	1.60217	1.45176	0.752767	1.05286	1.92939
-32.5	1.24989	1.59906	1.48228	0.715468	0.971476	1.926
-32.45	1.24724	1.61774	1.49536	0.752767	1.08846	1.93956
-32.4	1.24459	1.63643	1.52588	0.732422	1.08337	1.92261
-32.35	1.23397	1.60062	1.51716	0.732422	1.10881	1.91243
-32.3	1.21805	1.61463	1.56076	0.688341	1.14949	1.89209
-32.25	1.19151	1.63176	1.47792	0.698513	1.03251	1.87174
-32.2	1.22601	1.63643	1.46484	0.745985	1.00708	1.90904
-32.15	1.24724	1.64733	1.47356	0.735813	0.956217	1.91583
-32.1	1.26051	1.61152	1.45176	0.708686	0.940959	1.97347
-32.05	1.26847	1.60996	1.5128	0.667996	0.96639	1.99721
-32	1.26051	1.58816	1.5128	0.718859	0.996908	1.99382
-31.95	1.22336	1.60996	1.53896	0.732422	1.02743	1.98703
-31.9	1.23928	1.64421	1.50844	0.691732	1.13424	1.98703
-31.85	1.23663	1.62086	1.53024	0.661214	1.13932	1.95312
-31.8	1.21274	1.64421	1.56076	0.640869	1.16984	1.88531
-31.75	1.21274	1.61619	1.54768	0.664605	1.18001	1.89887
-31.7	1.2207	1.65511	1.56512	0.634087	1.13424	1.85818
-31.65	1.23663	1.69715	1.5346	0.620524	1.13932	1.88531
-31.6	1.26582	1.65823	1.61307	0.613742	1.18001	1.90226
-31.55	1.27112	1.63798	1.58691	0.678168	1.15967	1.92939
-31.5	1.28439	1.64421	1.56076	0.729031	1.14441	1.98364
-31.45	1.27112	1.66601	1.53024	0.72564	1.08337	1.99042
-31.4	1.27643	1.62864	1.51716	0.712077	1.11898	2.02772
-31.35	1.28174	1.63487	1.5128	0.695123	1.08846	2.01077
-31.3	1.28174	1.66757	1.48664	0.68495	1.12915	2.01416
-31.25	1.27909	1.70338	1.53024	0.698513	1.11389	2.02094
-31.2	1.2897	1.69715	1.59563	0.752767	1.08846	1.96669
-31.15	1.26316	1.68469	1.63487	0.752767	1.06811	1.95312
-31.1	1.24459	1.67691	1.66539	0.80363	1.01725	1.91583
-31.05	1.26582	1.66601	1.66103	0.742594	1.09863	1.93278
-31	1.27643	1.68937	1.63923	0.722249	1.10372	1.88192
-30.95	1.26316	1.69248	1.59127	0.756158	1.10881	1.8514
-30.9	1.27643	1.71428	1.5564	0.776503	1.14949	1.90904
-30.85	1.27378	1.73141	1.51716	0.773112	1.15458	1.90904
-30.8	1.26847	1.75009	1.53896	0.762939	1.19527	1.93956
-30.75	1.26051	1.70649	1.54768	0.729031	1.14441	1.94973
-30.7	1.28439	1.66757	1.56948	0.742594	1.15458	2.00738
-30.65	1.31889	1.67847	1.56076	0.732422	1.10372	1.99042
-30.6	1.3242	1.68158	1.50844	0.752767	1.11898	1.99042
-30.55	1.30828	1.74075	1.56948	0.762939	1.2207	2.04468
-30.5	1.29235	1.72206	1.63051	0.800239	1.24613	2.03111
-30.45	1.31093	1.75165	1.62179	0.823975	1.26139	2.04129
-30.4	1.35074	1.75943	1.61743	0.823975	1.25631	2.03451
-30.35	1.36666	1.69248	1.60435	0.776503	1.30717	2.01416
-30.3	1.36666	1.70805	1.63487	0.756158	1.25631	2.04468
-30.25	1.38258	1.68158	1.62179	0.729031	1.2207	1.95312
-30.2	1.33747	1.70494	1.63487	0.749376	1.19019	1.98025
-30.15	1.33216	1.73141	1.63487	0.779894	1.2207	1.99382
-30.1	1.33481	1.72673	1.62615	0.776503	1.20036	2.03451
-30.05	1.31624	1.73452	1.66103	0.722249	1.18001	2.0752
-30	1.33481	1.70338	1.59127	0.701904	1.24613	2.06502
-29.95	1.3587	1.71116	1.66975	0.637478	1.21053	2.09893
-29.9	1.38258	1.68625	1.69591	0.661214	1.28683	2.0379
-29.85	1.34543	1.72051	1.64795	0.654433	1.26139	2.0379
-29.8	1.32685	1.75165	1.56512	0.671387	1.25122	2.01416
-29.75	1.3295	1.74075	1.61307	0.80702	1.30717	1.98364
-29.7	1.33216	1.75009	1.62179	0.868056	1.19527	2.02094
-29.65	1.3587	1.74698	1.57819	0.871446	1.24613	2.05146
-29.6	1.37462	1.8186	1.59563	0.874837	1.24613	2.0752
-29.55	1.40381	1.82638	1.59999	0.817193	1.21562	2.04807
-29.5	1.39585	1.82171	1.61743	0.793457	1.26648	2.09554
-29.45	1.38789	1.77967	1.62179	0.823975	1.26139	2.0752
-29.4	1.36666	1.73919	1.61307	0.830756	1.26648	2.05824
-29.35	1.36666	1.71584	1.68719	0.847711	1.25122	2.02772
-29.3	1.364	1.71895	1.64795	0.854492	1.26139	2.02094
-29.25	1.35339	1.75476	1.65667	0.857883	1.19527	2.05146
-29.2	1.34808	1.7641	1.62615	0.810411	1.18001	2.05824
-29.15	1.37993	1.79213	1.67411	0.776503	1.18001	2.09893
-29.1	1.40115	1.78123	1.72206	0.820584	1.24613	2.0718
-29.05	1.40646	1.77189	1.70027	0.80702	1.19019	2.05824
-29	1.42504	1.76722	1.75258	0.810411	1.19019	2.04129
-28.95	1.41708	1.73608	1.77002	0.817193	1.2207	2.05485
-28.9	1.41442	1.71739	1.79182	0.820584	1.16475	2.0752
-28.85	1.41708	1.71739	1.76566	0.813802	1.21053	2.08876
-28.8	1.37993	1.76566	1.68283	0.793457	1.15967	2.08876
-28.75	1.35339	1.78434	1.69155	0.762939	1.20544	2.0752
-28.7	1.34808	1.7968	1.68283	0.810411	1.2207	2.07859
-28.65	1.38789	1.80614	1.7177	0.796848	1.16475	2.05485
-28.6	1.38258	1.81393	1.73514	0.837538	1.23596	2.08537
-28.55	1.40646	1.83261	1.71334	0.80363	1.16984	2.09215
-28.5	1.41973	1.76877	1.69591	0.813802	1.25631	2.09893
-28.45	1.43565	1.77189	1.7177	0.80702	1.31226	2.12267
-28.4	1.43035	1.7532	1.71334	0.769721	1.34786	2.13623
-28.35	1.43035	1.77967	1.74386	0.793457	1.33769	2.1837
-28.3	1.41177	1.79524	1.75694	0.813802	1.19019	2.16675
-28.25	1.40115	1.75165	1.72206	0.84432	1.24613	2.18031
-28.2	1.39585	1.77033	1.70027	0.80363	1.16475	2.11928
-28.15	1.38258	1.76099	1.7177	0.752767	1.15967	2.09893
-28.1	1.39585	1.82171	1.77002	0.817193	1.22579	2.08876
-28.05	1.41442	1.82171	1.73078	0.854492	1.13932	2.1091
-28	1.43831	1.80147	1.68283	0.840929	1.20036	2.14979
-27.95	1.44892	1.81548	1.73078	0.80702	1.20544	2.13623
-27.9	1.433	1.75632	1.68719	0.773112	1.26648	2.13284
-27.85	1.47015	1.77033	1.7395	0.796848	1.32243	2.09554
-27.8	1.48342	1.78746	1.7177	0.783285	1.35295	2.11589
-27.75	1.48342	1.81081	1.7395	0.783285	1.33769	2.1464
-27.7	1.49934	1.84351	1.73514	0.80702	1.34786	2.13284
-27.65	1.49934	1.84662	1.73514	0.84432	1.28683	2.16675
-27.6	1.47546	1.86687	1.75258	0.861274	1.28683	2.17353
-27.55	1.4728	1.88088	1.70898	0.864665	1.29191	2.17014
-27.5	1.45158	1.87621	1.7613	0.840929	1.2207	2.16336
-27.45	1.43831	1.87465	1.77874	0.84432	1.297	2.11928
-27.4	1.47811	1.86998	1.7177	0.854492	1.28683	2.12606
-27.35	1.45158	1.87309	1.75694	0.857883	1.297	2.0718
-27.3	1.48077	1.84974	1.68283	0.830756	1.28174	2.10232
-27.25	1.48077	1.80303	1.71334	0.793457	1.26139	2.06502
-27.2	1.47811	1.79369	1.67411	0.817193	1.28174	2.11589
-27.15	1.53384	1.84662	1.72642	0.837538	1.24105	2.13962
-27.1	1.51526	1.84662	1.74386	0.820584	1.28174	2.16336
-27.05	1.48077	1.85441	1.77438	0.793457	1.297	2.17692
-27	1.45954	1.84351	1.7831	0.779894	1.32243	2.1464
-26.95	1.46484	1.87465	1.7395	0.769721	1.37329	2.17353
-26.9	1.4728	1.87465	1.75694	0.779894	1.37329	2.14301
-26.85	1.49934	1.86842	1.73078	0.857883	1.42924	2.19048
-26.8	1.47811	1.86687	1.73514	0.898573	1.37329	2.18709
-26.75	1.46219	1.85752	1.70027	0.888401	1.37329	2.17692
-26.7	1.47015	1.87154	1.74822	0.847711	1.36312	2.19387
-26.65	1.46219	1.82016	1.76566	0.813802	1.28174	2.1464
-26.6	1.5073	1.80614	1.75258	0.834147	1.32243	2.17353
-26.55	1.52057	1.81237	1.77874	0.80363	1.27665	2.14979
-26.5	1.53649	1.83105	1.78746	0.823975	1.33769	2.18031
-26.45	1.50996	1.87621	1.83541	0.834147	1.35295	2.2956
-26.4	1.50465	1.86998	1.82234	0.874837	1.37838	2.25491
-26.35	1.49934	1.89022	1.81798	0.854492	1.3682	2.25152
-26.3	1.49138	1.89801	1.81362	0.813802	1.32752	2.19727
-26.25	1.52853	1.90891	1.82234	0.810411	1.35295	2.17014
-26.2	1.52853	1.89022	1.8267	0.813802	1.34786	2.18031
-26.15	1.5073	1.88088	1.70898	0.80702	1.26139	2.15658
-26.1	1.49669	1.91513	1.7613	0.817193	1.21562	2.21083
-26.05	1.49934	1.90891	1.77874	0.800239	1.30208	2.20405
-26	1.48342	1.91513	1.76566	0.830756	1.28683	2.23796
-25.95	1.433	1.89645	1.79182	0.80702	1.31734	2.26508
-25.9	1.43831	1.90579	1.76566	0.810411	1.33769	2.2583
-25.85	1.42504	1.91825	1.79618	0.80702	1.32243	2.23456
-25.8	1.433	1.91358	1.84413	0.878228	1.3682	2.21422
-25.75	1.45954	1.91046	1.87901	0.9257	1.28683	2.22439
-25.7	1.49934	1.91046	1.83105	0.932482	1.28174	2.19048
-25.65	1.50996	1.92448	1.84413	0.9257	1.297	2.17014
-25.6	1.53119	1.89645	1.83105	0.939263	1.32243	2.16336
-25.55	1.55242	1.89334	1.78746	0.908746	1.36312	2.15658
-25.5	1.55772	1.90891	1.8267	0.868056	1.33769	2.21422
-25.45	1.5763	1.90891	1.85285	0.878228	1.32752	2.19387
-25.4	1.54445	1.92915	1.92261	0.905355	1.31734	2.23456
-25.35	1.54445	1.92915	1.88773	0.908746	1.30717	2.26508
-25.3	1.52323	1.95406	1.93133	0.854492	1.39364	2.22439
-25.25	1.53384	1.95095	1.94877	0.840929	1.3682	2.20744
-25.2	1.53649	1.94627	1.83977	0.820584	1.4445	2.20744
-25.15	1.52323	1.94627	1.84413	0.840929	1.38855	2.17353
-25.1	1.51792	1.91513	1.7831	0.878228	1.40381	2.16675
-25.05	1.57365	1.91358	1.8267	0.854492	1.45467	2.1837
-25	1.57895	1.84507	1.83977	0.891791	1.49536	2.18709
-24.95	1.5763	1.8622	1.85285	0.861274	1.45467	2.19387
-24.9	1.60814	1.88555	1.92697	0.834147	1.4445	2.1837
-24.85	1.60549	1.92292	1.88337	0.80702	1.37329	2.221
-24.8	1.57895	1.96496	1.91825	0.759549	1.40381	2.19387
-24.75	1.55507	1.95717	1.86157	0.769721	1.37329	2.18031
-24.7	1.52588	1.99766	1.88337	0.793457	1.3682	2.23456
-24.65	1.53384	1.99454	1.87465	0.878228	1.45976	2.20744
-24.6	1.51792	1.96029	1.89209	0.996908	1.43433	2.23456
-24.55	1.5418	1.94627	1.94877	0.959608	1.44958	2.20405
-24.5	1.56038	1.9525	1.90517	0.939263	1.42924	2.20744
-24.45	1.55772	1.94472	1.91389	0.861274	1.38346	2.20405
-24.4	1.6108	1.91358	1.89645	0.823975	1.46993	2.19727
-24.35	1.59222	1.95562	1.87029	0.854492	1.38855	2.24474
-24.3	1.58161	1.94005	1.90517	0.854492	1.42415	2.20744
-24.25	1.57099	1.98209	1.93569	0.834147	1.45976	2.20405
-24.2	1.57895	1.96807	1.97056	0.854492	1.43941	2.16336
-24.15	1.58161	1.9852	1.93569	0.891791	1.48519	2.15997
-24.1	1.56568	2.00077	1.90517	0.932482	1.49028	2.18709
-24.05	1.5763	1.96496	1.83977	0.915527	1.54114	2.23796
-24	1.58957	1.98987	1.87029	0.874837	1.43433	2.24135
-23.95	1.62141	1.9961	1.83541	0.881619	1.38855	2.23456
-23.9	1.60284	1.99921	1.90517	0.864665	1.43941	2.25152
-23.85	1.62407	1.98987	1.90517	0.854492	1.43433	2.24474
-23.8	1.60814	1.98987	1.90081	0.868056	1.47502	2.24474
-23.75	1.60284	1.99766	1.98364	0.871446	1.49536	2.27525
-23.7	1.60284	2.00544	1.91389	0.84432	1.46993	2.28882
-23.65	1.6161	2.02413	1.90953	0.810411	1.39872	2.28204
-23.6	1.60814	2.03502	1.86593	0.796848	1.39364	2.24813
-23.55	1.59222	2.04748	1.83105	0.820584	1.41398	2.24813
-23.5	1.59488	2.05059	1.83977	0.830756	1.45976	2.23456
-23.45	1.58691	2.0179	1.80926	0.874837	1.50553	2.24474
-23.4	1.58161	2.01167	1.85721	0.834147	1.56657	2.27525
-23.35	1.61345	2.00077	1.8049	0.868056	1.592	2.31255
-23.3	1.60814	2.01011	1.87465	0.857883	1.53605	2.34985
-23.25	1.61876	2.03347	1.86157	0.823975	1.52588	2.30916
-23.2	1.63468	2.03502	1.85285	0.817193	1.48519	2.32273
-23.15	1.64264	2.01167	1.93569	0.800239	1.49028	2.31255
-23.1	1.65591	2.04748	1.90517	0.898573	1.51571	2.34307
-23.05	1.6506	2.05682	1.988	0.891791	1.45467	2.3329
-23	1.61876	2.06461	1.99672	0.901964	1.52588	2.32951
-22.95	1.59753	2.05059	1.97056	0.912137	1.50045	2.32951
-22.9	1.59753	2.01945	1.9662	0.905355	1.52588	2.2956
-22.85	1.59222	2.02724	1.86593	0.908746	1.58183	2.31934
-22.8	1.60018	1.99143	1.91389	0.830756	1.592	2.27865
-22.75	1.62141	2.02101	1.90081	0.817193	1.67338	2.27865
-22.7	1.6161	2.007	1.88773	0.800239	1.592	2.28204
-22.65	1.66653	1.99921	1.90081	0.80363	1.56657	2.29899
-22.6	1.66387	2.01634	1.90953	0.810411	1.53096	2.35324
-22.55	1.66653	1.98676	1.93133	0.817193	1.5564	2.32273
-22.5	1.65856	2.01945	1.94005	0.851101	1.58691	2.36342
-22.45	1.6506	2.03347	1.95748	0.817193	1.57166	2.33629
-22.4	1.63468	2.05059	1.99672	0.800239	1.60217	2.32273
-22.35	1.64264	2.06616	2.01852	0.80363	1.59709	2.30916
-22.3	1.62937	2.04125	1.97492	0.827365	1.592	2.28543
-22.25	1.63203	2.07239	1.97492	0.851101	1.61743	2.32951
-22.2	1.63999	2.06928	1.94877	0.851101	1.58183	2.30238
-22.15	1.64795	2.07395	1.95748	0.861274	1.57674	2.31595
-22.1	1.64795	2.08952	1.93569	0.80702	1.54114	2.32273
-22.05	1.66122	2.07395	1.91825	0.834147	1.52588	2.3329
-22	1.69041	2.07706	1.97928	0.827365	1.45976	2.33968
-21.95	1.69306	2.10198	2.02724	0.857883	1.51062	2.31934
-21.9	1.70898	2.12222	2.06212	0.895182	1.53605	2.31595
-21.85	1.70898	2.09108	2.02288	0.895182	1.63778	2.30238
-21.8	1.71694	2.1082	2.04032	0.891791	1.63778	2.32273
-21.75	1.67449	2.11443	2.05776	0.861274	1.58183	2.32951
-21.7	1.66387	2.11132	2.00544	0.84432	1.65812	2.32951
-21.65	1.67183	2.08796	2.00544	0.80702	1.57674	2.37698
-21.6	1.67183	2.08641	2.0098	0.80363	1.58691	2.34985
-21.55	1.66387	2.12533	2.02288	0.790066	1.56657	2.33968
-21.5	1.6506	2.1191	1.98364	0.76633	1.58183	2.30238
-21.45	1.67449	2.13312	2.00108	0.817193	1.592	2.33968
-21.4	1.71429	2.10976	2.04468	0.834147	1.51571	2.35324
-21.35	1.75144	2.10509	2.04468	0.851101	1.60217	2.38715
-21.3	1.76206	2.08018	2.06648	0.857883	1.54114	2.39054
-21.25	1.7541	2.07239	2.09699	0.9257	1.52079	2.41089
-21.2	1.7541	2.11132	2.10571	0.898573	1.46484	2.3329
-21.15	1.74879	2.11755	2.06212	0.878228	1.51062	2.31255
-21.1	1.76206	2.1191	2.01852	0.881619	1.64795	2.30916
-21.05	1.72225	2.10042	2.06212	0.874837	1.7039	2.30238
-21	1.71694	2.13779	2.02724	0.9257	1.7395	2.33968
-20.95	1.7196	2.13156	2.08391	0.878228	1.71407	2.35664
-20.9	1.72491	2.14402	2.09699	0.888401	1.67338	2.40072
-20.85	1.74348	2.14713	2.06212	0.871446	1.64795	2.40411
-20.8	1.74614	2.1409	2.07084	0.847711	1.67338	2.37698
-20.75	1.73021	2.16737	2.0098	0.851101	1.66829	2.39054
-20.7	1.72491	2.14246	2.02288	0.827365	1.73442	2.36681
-20.65	1.71694	2.13467	1.96184	0.881619	1.76493	2.41089
-20.6	1.70898	2.14246	2.00108	0.878228	1.71407	2.44819
-20.55	1.72225	2.15024	2.0316	0.834147	1.68355	2.47192
-20.5	1.73021	2.1627	2.01852	0.874837	1.59709	2.4821
-20.45	1.75144	2.14402	2.09263	0.84432	1.62252	2.42784
-20.4	1.78063	2.1736	2.04032	0.817193	1.60726	2.44141
-20.35	1.78859	2.13156	2.07955	0.820584	1.66829	2.37359
-20.3	1.7939	2.11443	1.99672	0.817193	1.71407	2.33629
-20.25	1.75675	2.10042	1.94441	0.864665	1.66321	2.38376
-20.2	1.77002	2.09731	1.85721	0.878228	1.69881	2.35664
-20.15	1.79125	2.12066	1.90081	0.905355	1.57674	2.39054
-20.1	1.82309	2.09575	2.05776	0.918918	1.59709	2.43802
-20.05	1.8284	2.14713	2.11879	0.861274	1.63269	2.45158
-20	1.81248	2.17827	2.11443	0.857883	1.58183	2.4448
-19.95	1.80983	2.1736	2.14495	0.823975	1.70898	2.42784
-19.9	1.78329	2.19695	2.20598	0.830756	1.71407	2.45497
-19.85	1.77267	2.15803	2.15367	0.888401	1.75985	2.44141
-19.8	1.80717	2.15803	2.21906	0.949436	1.72933	2.47531
-19.75	1.79656	2.14402	2.15367	0.959608	1.69881	2.46175
-19.7	1.76737	2.14246	2.14931	0.932482	1.74459	2.4448
-19.65	1.77798	2.14246	2.14495	0.922309	1.77002	2.42784
-19.6	1.80717	2.13934	2.16239	0.935872	1.75476	2.44141
-19.55	1.78859	2.15491	2.17111	0.888401	1.72424	2.46175
-19.5	1.80983	2.14713	2.09263	0.9257	1.68864	2.48549
-19.45	1.82044	2.15024	2.12315	0.929091	1.68355	2.50922
-19.4	1.83902	2.14713	2.13623	0.942654	1.68864	2.47871
-19.35	1.82309	2.1736	2.14059	0.979953	1.7395	2.50922
-19.3	1.81779	2.15959	2.19727	0.898573	1.68864	2.46175
-19.25	1.80452	2.20163	2.16239	0.874837	1.74459	2.50244
-19.2	1.78594	2.1954	2.15803	0.861274	1.69373	2.51261
-19.15	1.77533	2.22187	2.13623	0.820584	1.67338	2.47192
-19.1	1.77798	2.24834	2.11007	0.823975	1.65812	2.50583
-19.05	1.80717	2.21097	2.17547	0.868056	1.78019	2.48888
-19	1.81248	2.20163	2.17547	0.959608	1.77511	2.4821
-18.95	1.82044	2.18138	2.21906	0.979953	1.71407	2.48549
-18.9	1.81779	2.20318	2.17983	0.952827	1.72424	2.48888
-18.85	1.80186	2.18606	2.14495	0.88501	1.68355	2.516
-18.8	1.82309	2.20941	2.11007	0.891791	1.75985	2.42445
-18.75	1.84167	2.25145	2.10571	0.881619	1.75476	2.43802
-18.7	1.86555	2.23588	2.17547	0.857883	1.79545	2.4448
-18.65	1.86555	2.23899	2.15803	0.840929	1.83614	2.4448
-18.6	1.84963	2.22031	2.16675	0.871446	1.81071	2.45158
-18.55	1.82044	2.25456	2.10135	0.895182	1.84631	2.44141
-18.5	1.83106	2.2966	2.11879	0.905355	1.79036	2.45158
-18.45	1.84167	2.28103	2.09263	0.881619	1.80562	2.42445
-18.4	1.8284	2.27325	2.13623	0.878228	1.78528	2.46853
-18.35	1.83902	2.23121	2.17983	0.891791	1.74459	2.4448
-18.3	1.84698	2.22965	2.14495	0.891791	1.68864	2.45836
-18.25	1.87351	2.19384	2.17111	0.827365	1.68355	2.4448
-18.2	1.88944	2.19695	2.14059	0.840929	1.69881	2.40072
-18.15	1.89474	2.22965	2.09263	0.868056	1.67847	2.45836
-18.1	1.88678	2.26546	2.14495	0.949436	1.7395	2.43462
-18.05	1.85759	2.26702	2.14495	0.983344	1.75985	2.4821
-18	1.84167	2.25301	2.17547	0.976562	1.84123	2.50583
-17.95	1.8284	2.24366	2.15367	1.01047	1.83106	2.53635
-17.9	1.86555	2.23277	2.19727	0.993517	1.80054	2.54652
-17.85	1.84963	2.26546	2.16239	0.959608	1.77511	2.53635
-17.8	1.8629	2.26702	2.17111	0.891791	1.80054	2.54991
-17.75	1.86024	2.25923	2.14931	0.905355	1.8158	2.53296
-17.7	1.86024	2.24989	2.14931	0.905355	1.78528	2.52618
-17.65	1.86821	2.25145	2.19727	0.918918	1.77511	2.50922
-17.6	1.85228	2.26235	2.14931	0.915527	1.77511	2.516
-17.55	1.90005	2.24678	2.10571	0.9257	1.83614	2.53974
-17.5	1.88678	2.27636	2.03596	0.946045	1.82597	2.54991
-17.45	1.89209	2.29193	2.0752	0.922309	1.7395	2.516
-17.4	1.87882	2.27792	2.12751	0.915527	1.8514	2.49227
-17.35	1.87617	2.27169	2.18855	0.878228	1.82088	2.50583
-17.3	1.87086	2.26235	2.25394	0.918918	1.80054	2.50583
-17.25	1.89209	2.31062	2.2801	0.959608	1.81071	2.52618
-17.2	1.88413	2.2857	2.29754	0.935872	1.80054	2.53974
-17.15	1.87617	2.28415	2.2147	0.996908	1.81071	2.54652
-17.1	1.88413	2.28259	2.25394	1.0003	1.76493	2.54991
-17.05	1.88413	2.28259	2.25394	1.0003	1.75476	2.52618
-17	1.8974	2.27169	2.26266	0.983344	1.80054	2.58721
-16.95	1.91863	2.24989	2.2365	0.939263	1.83106	2.57704
-16.9	1.93189	2.28103	2.24086	0.973172	1.90226	2.56687
-16.85	1.92924	2.30439	2.27574	0.891791	1.84123	2.53296
-16.8	1.90801	2.32152	2.15367	0.9257	1.89209	2.50922
-16.75	1.89209	2.29193	2.17547	0.929091	1.84123	2.49905
-16.7	1.85494	2.30595	2.21906	0.929091	1.80054	2.54652
-16.65	1.84698	2.30906	2.21906	0.986735	1.78528	2.60756
-16.6	1.84167	2.30595	2.34113	0.918918	1.77002	2.60417
-16.55	1.85759	2.34643	2.32806	0.881619	1.78528	2.61095
-16.5	1.87882	2.32152	2.29754	0.837538	1.79036	2.60756
-16.45	1.87882	2.33864	2.25394	0.837538	1.7395	2.60417
-16.4	1.89209	2.29193	2.19727	0.786675	1.78019	2.61434
-16.35	1.88413	2.26235	2.14495	0.793457	1.77002	2.5533
-16.3	1.90005	2.30127	2.16239	0.84432	1.79036	2.55669
-16.25	1.93189	2.31373	2.21034	0.946045	1.85649	2.53296
-16.2	1.94251	2.33709	2.24086	0.979953	1.85649	2.5533
-16.15	1.9372	2.29505	2.29754	0.983344	1.84123	2.58382
-16.1	1.91863	2.28726	2.24958	0.929091	1.81071	2.59738
-16.05	1.93189	2.29193	2.2147	0.837538	1.81071	2.64147
-16	1.92924	2.28103	2.17547	0.851101	1.85649	2.68216
-15.95	1.92659	2.25456	2.15367	0.868056	1.85649	2.69572
-15.9	1.90536	2.27013	2.22778	0.939263	1.92769	2.63129
-15.85	1.91332	2.2966	2.22778	0.976562	1.9633	2.56687
-15.8	1.90536	2.3184	2.27574	0.939263	1.91244	2.54313
-15.75	1.91067	2.34487	2.31934	0.929091	1.98364	2.53296
-15.7	1.92393	2.3511	2.31934	0.891791	1.90226	2.52957
-15.65	1.89474	2.36823	2.31498	0.952827	1.92769	2.52957
-15.6	1.8974	2.37601	2.26266	0.952827	1.89209	2.58721
-15.55	1.88148	2.36044	2.27138	0.912137	1.84631	2.57026
-15.5	1.8629	2.36667	2.3019	0.929091	1.91244	2.57026
-15.45	1.87351	2.35577	2.34113	0.908746	1.83614	2.55669
-15.4	1.91332	2.36511	2.30626	0.888401	1.79545	2.59399
-15.35	1.94251	2.33709	2.31934	0.874837	1.86157	2.59399
-15.3	1.98232	2.33864	2.29754	0.881619	1.92769	2.56687
-15.25	1.98497	2.33086	2.30626	0.959608	2.06502	2.58382
-15.2	1.96639	2.3402	2.35857	0.973172	2.0345	2.58721
-15.15	1.96374	2.33086	2.30626	0.996908	2.04468	2.62451
-15.1	1.9372	2.27636	2.31062	0.976562	2.02433	2.64486
-15.05	1.9372	2.30439	2.2801	0.949436	1.89718	2.62112
-15	1.93455	2.32463	2.29318	0.962999	1.89718	2.65842
-14.95	1.96374	2.31373	2.27138	0.983344	1.91244	2.63468
-14.9	1.95047	2.33086	2.2583	1.04438	1.92769	2.63468
-14.85	1.95047	2.33241	2.34549	1.0376	1.94295	2.59399
-14.8	1.91597	2.38847	2.38473	1.00369	1.887	2.6279
-14.75	1.91597	2.38224	2.42833	0.969781	1.92261	2.67198
-14.7	1.94251	2.39314	2.42397	0.922309	1.92769	2.63808
-14.65	1.94516	2.39314	2.39345	0.915527	1.91244	2.7025
-14.6	1.97701	2.38535	2.34985	0.952827	1.95821	2.67877
-14.55	1.95312	2.39937	2.31498	0.922309	1.92769	2.69911
-14.5	1.99028	2.39781	2.30626	0.983344	1.93278	2.69233
-14.45	1.97701	2.41182	2.3019	1.01725	1.97347	2.67198
-14.4	1.95047	2.39158	2.34985	1.02403	1.92769	2.67198
-14.35	1.95843	2.37913	2.35421	0.990126	2.02433	2.64486
-14.3	1.96109	2.34643	2.37601	0.939263	1.99381	2.64486
-14.25	1.94516	2.36667	2.37165	0.9257	2.00907	2.64486
-14.2	1.95047	2.39002	2.32806	0.962999	1.98364	2.67537
-14.15	1.98232	2.40092	2.37601	0.929091	1.97856	2.69572
-14.1	1.97701	2.40092	2.39345	0.929091	2.03959	2.68216
-14.05	1.98232	2.41338	2.4632	0.976562	2.01416	2.65164
-14	1.97966	2.42116	2.4632	1.01386	1.99381	2.5906
-13.95	1.99028	2.40559	2.42397	0.986735	1.97856	2.64147
-13.9	2.01151	2.41494	2.41525	0.979953	2.00399	2.62112
-13.85	1.98497	2.40092	2.38037	0.993517	2.08537	2.65503
-13.8	1.95578	2.41182	2.41525	1.01047	1.98873	2.65503
-13.75	1.96905	2.43362	2.36729	0.976562	2.02433	2.65503
-13.7	1.95578	2.39937	2.34549	0.956217	1.95821	2.64825
-13.65	1.96905	2.41494	2.3237	0.990126	1.99381	2.6279
-13.6	1.99028	2.39781	2.34549	0.976562	1.99381	2.59399
-13.55	2.00885	2.42272	2.35421	0.969781	2.00399	2.61434
-13.5	2.0062	2.42895	2.38909	0.96639	1.98873	2.59399
-13.45	2.0062	2.43206	2.43269	0.986735	2.07011	2.61434
-13.4	1.97701	2.46788	2.45013	0.979953	1.99381	2.61434
-13.35	2.01151	2.44452	2.485	0.918918	2.01925	2.6652
-13.3	2.0407	2.46165	2.41961	0.912137	2.00907	2.68894
-13.25	2.05131	2.44141	2.45884	0.9257	2.00907	2.72963
-13.2	2.07254	2.4632	2.45013	0.973172	2.10571	2.72285
-13.15	2.05131	2.46788	2.41089	0.990126	2.05485	2.7398
-13.1	2.05927	2.41338	2.41525	0.956217	2.02942	2.70589
-13.05	2.03539	2.44141	2.35421	1.00708	2.09554	2.70928
-13	2.03008	2.45075	2.42833	1.04099	2.08537	2.71946
-12.95	2.0062	2.49123	2.41089	1.04438	2.07011	2.75336
-12.9	2.0062	2.46476	2.41089	1.04099	2.02433	2.73302
-12.85	2.03539	2.45075	2.41525	0.986735	2.01925	2.73302
-12.8	2.04866	2.46632	2.38473	0.996908	1.97856	2.76354
-12.75	2.04866	2.46788	2.42397	0.949436	2.0345	2.74658
-12.7	2.05662	2.48189	2.39345	0.908746	2.11589	2.78727
-12.65	2.08316	2.49279	2.44141	0.929091	2.06502	2.76354
-12.6	2.10439	2.50369	2.4632	0.973172	2.13114	2.71946
-12.55	2.11766	2.4959	2.5068	1.03421	2.07011	2.71606
-12.5	2.08581	2.49123	2.51988	0.976562	2.07011	2.70589
-12.45	2.06723	2.50369	2.45013	0.983344	2.14132	2.69911
-12.4	2.0805	2.47255	2.44577	0.946045	2.08028	2.69572
-12.35	2.10173	2.48812	2.38037	0.942654	2.07011	2.71606
-12.3	2.115	2.48345	2.39781	0.990126	2.03959	2.72624
-12.25	2.08581	2.49746	2.39345	0.996908	2.06502	2.71606
-12.2	2.07519	2.50524	2.37601	1.05794	2.11589	2.7771
-12.15	2.08581	2.5177	2.45449	1.06472	2.13114	2.78388
-12.1	2.07254	2.53016	2.45449	1.01725	2.13623	2.80762
-12.05	2.05927	2.54417	2.48936	0.979953	2.17183	2.79744
-12	2.05397	2.5286	2.45884	0.96639	2.16675	2.7398
-11.95	2.03804	2.54728	2.43269	0.932482	2.17183	2.76015
-11.9	2.0407	2.56441	2.46756	0.949436	2.18201	2.72963
-11.85	2.05397	2.52704	2.46756	0.939263	2.17183	2.79744
-11.8	2.07254	2.50057	2.52424	1.01047	2.2583	2.76015
-11.75	2.10439	2.49123	2.56348	1.04777	2.2227	2.74658
-11.7	2.10439	2.4959	2.56784	1.03082	2.19218	2.72963
-11.65	2.10439	2.47722	2.5722	1.01047	2.1464	2.75336
-11.6	2.14419	2.48033	2.56784	0.918918	2.13114	2.76354
-11.55	2.12827	2.5177	2.49808	0.939263	2.17692	2.76693
-11.5	2.10439	2.52237	2.5286	1.02064	2.1464	2.79405
-11.45	2.11235	2.53794	2.50244	1.05794	2.16166	2.83474
-11.4	2.10439	2.50524	2.49808	1.09863	2.14132	2.83135
-11.35	2.10969	2.5286	2.5068	1.06133	2.14132	2.80762
-11.3	2.11235	2.55195	2.49372	1.05116	2.18709	2.83135
-11.25	2.14419	2.54417	2.485	1.00708	2.1464	2.80762
-11.2	2.11766	2.55663	2.48936	0.973172	2.19727	2.78727
-11.15	2.13092	2.50836	2.485	0.942654	2.17183	2.85848
-11.1	2.12562	2.50369	2.5068	0.935872	2.23796	2.85509
-11.05	2.11766	2.49434	2.53296	0.942654	2.29391	2.85509
-11	2.12296	2.46476	2.55476	0.935872	2.25321	2.82796
-10.95	2.11766	2.48812	2.52424	0.969781	2.21761	2.83135
-10.9	2.10969	2.49279	2.54168	0.996908	2.19218	2.80423
-10.85	2.10439	2.52704	2.50244	0.993517	2.17692	2.77371
-10.8	2.09112	2.53327	2.55476	1.0003	2.13114	2.78388
-10.75	2.07519	2.54728	2.63323	1.03421	2.16166	2.79744
-10.7	2.08846	2.57531	2.58963	1.04099	2.09045	2.82118
-10.65	2.09908	2.58777	2.58092	1.04777	2.10571	2.86526
-10.6	2.13358	2.58465	2.48064	1.01386	2.14132	2.86526
-10.55	2.15746	2.60801	2.48064	0.976562	2.15149	2.83474
-10.5	2.15481	2.61579	2.49808	0.959608	2.24304	2.81779
-10.45	2.16277	2.56752	2.48936	0.983344	2.2227	2.82796
-10.4	2.184	2.54417	2.52424	0.962999	2.23796	2.80423
-10.35	2.17869	2.55507	2.5504	0.96639	2.26339	2.8517
-10.3	2.17073	2.56597	2.62015	0.973172	2.24304	2.84492
-10.25	2.19196	2.56597	2.58963	0.949436	2.25321	2.84492
-10.2	2.17869	2.54884	2.59835	0.96639	2.21761	2.89917
-10.15	2.17869	2.57375	2.58527	0.990126	2.30916	2.90256
-10.1	2.18931	2.56597	2.58092	1.03421	2.28373	2.90256
-10.05	2.22115	2.58154	2.58092	1.05794	2.27356	2.9263
-10	2.22646	2.53327	2.56784	1.06812	2.27865	2.88222
-9.95	2.19196	2.5286	2.59399	1.03421	2.23796	2.89578
-9.9	2.18931	2.56441	2.58527	1.02064	2.21252	2.83474
-9.85	2.20523	2.56441	2.62015	1.01047	2.07011	2.80762
-9.8	2.20788	2.59088	2.58527	1.04777	2.08028	2.77371
-9.75	2.19461	2.59399	2.58527	1.02064	2.16166	2.81101
-9.7	2.19196	2.63136	2.5722	1.01047	2.19727	2.80423
-9.65	2.20523	2.60645	2.53296	0.962999	2.24813	2.83813
-9.6	2.20257	2.5831	2.51552	0.946045	2.19727	2.85509
-9.55	2.184	2.5504	2.5504	0.96639	2.17692	2.87204
-9.5	2.20788	2.54728	2.58963	0.962999	2.1464	2.87882
-9.45	2.2238	2.58932	2.66811	0.996908	2.21252	2.93986
-9.4	2.24769	2.5831	2.65939	1.02064	2.25321	2.92969
-9.35	2.25565	2.59399	2.7117	1.04438	2.26339	2.94325
-9.3	2.22646	2.58465	2.69863	1.01725	2.22778	2.91273
-9.25	2.24503	2.59244	2.71606	1.0003	2.24304	2.90595
-9.2	2.23707	2.62046	2.66375	1.01725	2.22778	2.92969
-9.15	2.23707	2.62358	2.67247	0.973172	2.18201	2.89239
-9.1	2.25299	2.65005	2.67683	0.979953	2.20235	2.9263
-9.05	2.24238	2.66095	2.62015	0.996908	2.19218	2.95342
-9	2.24238	2.63136	2.67247	1.00708	2.17692	2.90934
-8.95	2.25034	2.59244	2.64195	1.02064	2.19218	2.94325
-8.9	2.24503	2.60645	2.65939	1.03082	2.23796	2.93986
-8.85	2.25565	2.6407	2.61579	1.0749	2.23287	2.91273
-8.8	2.24503	2.64382	2.61579	1.05455	2.21252	2.889
-8.75	2.23972	2.6407	2.59835	1.05116	2.27865	2.86865
-8.7	2.25299	2.60956	2.63759	1.02743	2.30916	2.90595
-8.65	2.27157	2.65005	2.64631	1.01047	2.30408	2.89917
-8.6	2.2583	2.64693	2.62015	1.01386	2.26339	2.92969
-8.55	2.26892	2.6516	2.64631	1.01725	2.17692	2.96021
-8.5	2.27688	2.63448	2.65067	1.00369	2.15658	2.92969
-8.45	2.28749	2.60645	2.67247	1.02064	2.11589	2.93647
-8.4	2.27688	2.60178	2.67683	1.04438	2.1108	2.90595
-8.35	2.24238	2.60956	2.68991	1.03082	2.17183	2.92291
-8.3	2.26892	2.62046	2.72042	1.08507	2.21252	2.89239
-8.25	2.27422	2.67185	2.69427	1.01047	2.21761	2.91951
-8.2	2.25565	2.67029	2.70735	1.01725	2.28882	2.97716
-8.15	2.27157	2.66873	2.67247	0.979953	2.29391	2.98394
-8.1	2.27422	2.64382	2.68991	1.02064	2.30408	2.98394
-8.05	2.28218	2.6516	2.71606	1.09524	2.28882	2.96699
-8	2.28484	2.6407	2.68119	1.0749	2.27865	3.01446
-7.95	2.29545	2.63759	2.74658	1.04777	2.28373	2.98733
-7.9	2.27422	2.62513	2.70299	1.06812	2.26339	2.9636
-7.85	2.28218	2.63603	2.7335	1.07151	2.31934	2.96021
-7.8	2.24238	2.64226	2.70299	1.10881	2.34477	2.95342
-7.75	2.26095	2.63915	2.65067	1.0376	2.31425	2.9636
-7.7	2.29545	2.67185	2.63759	0.976562	2.35494	2.98733
-7.65	2.2928	2.65472	2.60707	0.935872	2.28373	2.99411
-7.6	2.2928	2.69364	2.64195	0.929091	2.35494	2.97038
-7.55	2.27953	2.69831	2.70299	0.969781	2.36003	2.93647
-7.5	2.31403	2.68586	2.72478	1.01386	2.40072	2.88222
-7.45	2.31403	2.69209	2.75966	1.10202	2.3702	2.85848
-7.4	2.30872	2.69831	2.73786	1.1122	2.31425	2.889
-7.35	2.30607	2.73413	2.69863	1.07151	2.38037	2.93986
-7.3	2.32995	2.70766	2.63759	1.04099	2.3346	2.96021
-7.25	2.35383	2.67807	2.61579	0.990126	2.34477	2.93647
-7.2	2.34322	2.69053	2.61579	1.00708	2.37528	2.98733
-7.15	2.34057	2.71077	2.76402	1.06472	2.3346	2.99411
-7.1	2.35649	2.7279	2.80762	1.05116	2.40072	2.99072
-7.05	2.35649	2.71544	2.80762	1.03421	2.41597	2.99072
-7	2.32464	2.71544	2.74222	1.03082	2.38546	2.95342
-6.95	2.32199	2.72634	2.72042	1.05455	2.3702	2.93308
-6.9	2.32464	2.72945	2.74222	1.05116	2.36003	2.91951
-6.85	2.31137	2.72478	2.70735	1.00708	2.43632	2.94325
-6.8	2.31934	2.73257	2.8207	1.03082	2.44141	2.92969
-6.75	2.30872	2.71544	2.79018	1.04099	2.48718	2.98055
-6.7	2.30872	2.70766	2.78146	1.04777	2.46684	3.00768
-6.65	2.3273	2.73101	2.78582	1.0749	2.47192	3.02463
-6.6	2.3671	2.74191	2.7771	1.07151	2.43632	3.05176
-6.55	2.36179	2.75592	2.81634	1.1122	2.42106	3.04159
-6.5	2.3671	2.717	2.74222	1.08507	2.43632	3.02463
-6.45	2.34587	2.69209	2.78146	1.05794	2.42106	2.9975
-6.4	2.35118	2.68586	2.74222	1.09863	2.4058	2.94325
-6.35	2.36179	2.70921	2.74222	1.10202	2.39563	2.98055
-6.3	2.35649	2.70766	2.76838	1.06133	2.45158	2.96021
-6.25	2.35649	2.70766	2.7335	1.04099	2.46175	2.97038
-6.2	2.35118	2.74814	2.78146	1.0376	2.47701	3.03819
-6.15	2.36445	2.75125	2.80326	1.1495	2.45667	3.05854
-6.1	2.3671	2.76371	2.7989	1.1495	2.47192	3.06871
-6.05	2.3671	2.75748	2.85121	1.11559	2.47701	3.07888
-6	2.37506	2.75748	2.85557	1.0749	2.42106	3.11618
-5.95	2.41487	2.78395	2.83813	1.08846	2.44141	3.14331
-5.9	2.39895	2.76838	2.78582	1.06812	2.47192	3.08228
-5.85	2.39364	2.79174	2.88609	1.04777	2.53804	3.12297
-5.8	2.39364	2.79329	2.84249	0.993517	2.58891	3.15009
-5.75	2.38833	2.78239	2.86865	1.02743	2.53296	3.13992
-5.7	2.39895	2.77149	2.85993	1.05794	2.50244	3.0721
-5.65	2.38302	2.7388	2.83378	1.07151	2.46684	3.0721
-5.6	2.36445	2.74503	2.84685	1.08168	2.46684	3.08228
-5.55	2.37241	2.74035	2.78146	1.04438	2.46175	3.03819
-5.5	2.36179	2.75437	2.80762	1.03082	2.50753	3.05176
-5.45	2.36976	2.76371	2.7771	1.05794	2.53296	3.05176
-5.4	2.35118	2.78395	2.8207	1.09524	2.5177	3.03141
-5.35	2.3671	2.80419	2.7989	1.10881	2.45158	3.04498
-5.3	2.38568	2.76838	2.7989	1.13254	2.42615	3.07549
-5.25	2.39895	2.75437	2.82506	1.13593	2.47701	3.06871
-5.2	2.40956	2.74658	2.80762	1.12576	2.48718	3.09245
-5.15	2.40956	2.77461	2.80762	1.1495	2.48718	3.0721
-5.1	2.42814	2.76371	2.85121	1.15628	2.47192	3.05854
-5.05	2.4016	2.7606	2.85993	1.07829	2.51261	3.01785
-5	2.43079	2.80263	2.82942	1.01725	2.47701	3.05854
-4.95	2.41487	2.84623	2.82942	1.04099	2.42106	3.05854
-4.9	2.41752	2.87426	2.87301	1.10541	2.46684	3.04837
-4.85	2.40425	2.85557	2.88609	1.10202	2.42615	3.04837
-4.8	2.41222	2.83533	2.89917	1.10202	2.45158	3.05176
-4.75	2.38302	2.81976	2.87737	1.08168	2.43632	3.07549
-4.7	2.38568	2.81976	2.93841	1.11898	2.44649	3.13314
-4.65	2.39099	2.82288	2.90789	1.13254	2.52279	3.19417
-4.6	2.39895	2.80263	2.88173	1.12576	2.58382	3.24504
-4.55	2.41752	2.85402	2.91225	1.15289	2.58891	3.21113
-4.5	2.43344	2.84	2.89481	1.12237	2.50753	3.19756
-4.45	2.45998	2.83066	2.87301	1.07829	2.47701	3.11618
-4.4	2.48917	2.80575	2.81634	1.06472	2.51261	3.08228
-4.35	2.50244	2.81976	2.81198	1.01047	2.52787	3.1094
-4.3	2.49713	2.81976	2.75966	1.06812	2.53804	3.06193
-4.25	2.49183	2.8291	2.80762	1.01386	2.51261	3.11957
-4.2	2.48917	2.83066	2.93841	1.01386	2.56348	3.08228
-4.15	2.4706	2.83845	2.96456	1.02403	2.57873	3.07549
-4.1	2.45467	2.86336	3.03868	1.12237	2.54313	3.11279
-4.05	2.47856	2.82443	2.96021	1.13593	2.60417	3.10262
-4	2.46529	2.81665	2.92533	1.12237	2.55839	3.14331
-3.95	2.45733	2.82755	2.89917	1.14271	2.57365	3.1094
-3.9	2.42548	2.86959	2.85557	1.08846	2.57873	3.15009
-3.85	2.43875	2.90073	2.86865	1.06812	2.56856	3.13314
-3.8	2.44406	2.87893	2.86865	1.03421	2.6296	3.10262
-3.75	2.48121	2.90851	2.92097	1.03421	2.6652	3.11618
-3.7	2.48652	2.87581	2.94713	1.08846	2.62451	3.12975
-3.65	2.50244	2.8618	2.89481	1.16645	2.61434	3.15348
-3.6	2.52367	2.85246	2.87301	1.20036	2.64486	3.16366
-3.55	2.52632	2.86647	2.83378	1.1834	2.58891	3.17044
-3.5	2.54755	2.90228	2.82942	1.12576	2.60925	3.14331
-3.45	2.51306	2.86959	2.84249	1.12915	2.52279	3.12975
-3.4	2.5104	2.84935	2.87301	1.07151	2.56348	3.15348
-3.35	2.51306	2.83845	2.87737	1.02064	2.5533	3.12297
-3.3	2.51571	2.84	2.88173	1.03421	2.52787	3.16026
-3.25	2.49979	2.84935	2.88609	1.05116	2.5533	3.18061
-3.2	2.47856	2.8727	2.89917	1.04438	2.52787	3.15348
-3.15	2.47856	2.88983	2.91661	1.08168	2.5533	3.14331
-3.1	2.5104	2.89917	2.92969	1.10541	2.42615	3.1467
-3.05	2.53959	2.89606	2.96892	1.16306	2.43123	3.16705
-3	2.52898	2.85402	2.96892	1.16306	2.44649	3.18739
-2.95	2.53959	2.83845	3.02996	1.17323	2.52279	3.16705
-2.9	2.5449	2.84623	2.99944	1.16984	2.61434	3.12975
-2.85	2.50509	2.88204	2.96456	1.15289	2.63977	3.16026
-2.8	2.52367	2.90851	3.01688	1.12915	2.69572	3.15009
-2.75	2.51306	2.90851	2.95149	1.07151	2.71606	3.17383
-2.7	2.5449	2.91007	2.99072	1.08168	2.75676	3.20774
-2.65	2.56878	2.87893	2.96021	1.10541	2.76693	3.20095
-2.6	2.55286	2.86959	2.982	1.10541	2.74658	3.21791
-2.55	2.53429	2.85713	2.93405	1.10881	2.70589	3.20435
-2.5	2.55817	2.90384	2.90353	1.08168	2.69063	3.22808
-2.45	2.55552	2.93654	2.97764	1.11559	2.67537	3.23486
-2.4	2.56878	2.92408	2.95149	1.10881	2.6296	3.21791
-2.35	2.57674	2.94277	3.0038	1.07151	2.63468	3.18061
-2.3	2.5794	2.9272	2.94277	1.04777	2.59399	3.18061
-2.25	2.58205	2.96145	2.93841	1.05116	2.54822	3.21791
-2.2	2.53163	2.97702	2.99508	1.1122	2.51261	3.22808
-2.15	2.51836	2.98013	2.99508	1.12576	2.58891	3.22808
-2.1	2.52898	2.99882	3.01252	1.13593	2.64994	3.19078
-2.05	2.54755	2.97702	3.00816	1.16306	2.68046	3.17044
-2	2.53429	2.95834	3.0692	1.19697	2.67029	3.20095
-1.95	2.53959	2.91318	3.0038	1.17662	2.67537	3.19756
-1.9	2.5794	2.9163	2.98636	1.16984	2.61434	3.20774
-1.85	2.6139	2.91941	2.93405	1.18001	2.64994	3.22469
-1.8	2.61655	2.91474	2.91661	1.12915	2.61943	3.24504
-1.75	2.64309	2.95367	2.93841	1.08846	2.63977	3.25521
-1.7	2.64574	2.97391	2.95149	1.03082	2.70589	3.25182
-1.65	2.62982	2.98948	2.98636	1.0376	2.65503	3.27894
-1.6	2.64839	2.96301	2.94277	1.06812	2.63977	3.26877
-1.55	2.64043	2.94277	2.96456	1.08846	2.63977	3.24164
-1.5	2.63247	2.94432	2.99944	1.13593	2.69572	3.22808
-1.45	2.64043	2.95522	3.01688	1.10541	2.72624	3.21452
-1.4	2.64574	2.96612	3.02124	1.12576	2.75676	3.25182
-1.35	2.62186	2.96456	3.0256	1.13593	2.75167	3.27555
-1.3	2.58205	2.96301	3.05612	1.12915	2.73132	3.29929
-1.25	2.61124	2.94432	3.05612	1.16645	2.64994	3.30607
-1.2	2.6192	2.94121	3.0692	1.15967	2.64486	3.27555
-1.15	2.59797	2.93965	3.02996	1.15628	2.6652	3.24504
-1.1	2.62451	2.94277	2.99508	1.11559	2.66012	3.22469
-1.05	2.62717	2.95989	3.05612	1.14271	2.70081	3.20095
-1	2.65636	2.93654	3.02124	1.16306	2.73132	3.23825
-0.95	2.6192	2.9272	3.0692	1.15289	2.70589	3.23825
-0.9	2.60594	2.94277	3.07792	1.10202	2.73132	3.23486
-0.85	2.58736	2.98325	3.03432	1.08507	2.6652	3.24504
-0.8	2.62982	2.99103	3.0474	1.05116	2.66012	3.24843
-0.75	2.64309	2.97546	3.03432	1.0749	2.70589	3.26199
-0.7	2.62186	2.97702	3.02996	1.10541	2.68555	3.24504
-0.65	2.64839	2.95678	3.01252	1.13254	2.67537	3.29929
-0.6	2.6537	2.97079	3.01688	1.15628	2.6296	3.30946
-0.55	2.67759	2.93654	3.01252	1.13593	2.62451	3.31624
-0.5	2.67493	2.96612	3.02996	1.12576	2.58382	3.33998
-0.45	2.67228	2.96768	3.06048	1.1461	2.68555	3.31624
-0.4	2.66697	2.96456	3.08228	1.10202	2.60925	3.30946
-0.35	2.64574	2.95211	3.09535	1.12237	2.68046	3.26538
-0.3	2.64839	2.93187	3.01688	1.14271	2.73132	3.24843
-0.25	2.64043	2.97235	3.05612	1.1122	2.70589	3.24164
-0.2	2.62451	2.96301	3.07356	1.10202	2.69572	3.25182
-0.15	2.64574	3.01283	3.07356	1.1122	2.67029	3.33659
[truncated: 2,003 more rows]

## Sheet: Fig 1 J iii
Current Density
NBCe1-B+V	E-Syt3ΔC2C	+E-Syt3(RRK/AAA)	E3C2C	E-Syt3ΔC2C+E3C2C
6.08	5.5	6	7	0
8.67	5.2	5.5	5	1.4
8	8.5	7.1	6	1.7
6	7.5	4.7	6.1	2
5.2	6.66	6	7.4	0
5	7.3	7.4	8.5	0
7.6		7.1	8	0
5.2		6.4		0
8.2		4.7		0
5.9		9.2
7		5.1
7.8		7.2
7.7
10
8
6.67
10.4
6.67
9.33
5.33
6
9.4
5.3
8.8
6.7
7.5
8
8.75
