# Supplementary material for: Lipid transporters E-Syt3 and ORP5 regulate epithelial ion transport by controlling phosphatidylserine enrichment at ER/PM junctions
Source: EMBO J. 2025 May 27;44(13):3697–719. doi: 10.1038/s44318-025-00470-9 (PMC12217353; doi:10.1038/s44318-025-00470-9)
Supplement: Supplementary file 3 — Source data Fig. 1 [file 44318_2025_470_MOESM3_ESM.zip › Figure SD 1/1K/Fig 1K i-ii.xlsx]

## Sheet: Fig 1K i
Current Traces
Time [s]	E-Syt3ΔSMP	E-Syt3(K123/I124A)	E-Syt3(K147A)
2	0.497276	1.76063	0.915527
4	0.553492	0.962477	0.861673
6	0.408936	1.54935	0.843721
8	0.190237	0.0892803	0.82577
10	0.0947266	0.441406	0.789867
12	0.142912	1.07283	0.664206
14	0.231612	0.277081	0.82577
16	0.189594	0.90148	0.305176
18	0.21555	0.99538	0.556497
20	0.138325	0.680777	0.269273
22	0.17848	0.80758	0.341079
24	0.00982987	0.878005	0.538545
26	0.160555	1.17375	0.215418
28	0.216771	0.868577	0.107709
30	0.216771	0.117375	0.161564
32	5.61042	4.41331	1.40022
34	14.846	10.1882	3.53645
36	18.998	10.1412	4.02114
38	17.5845	9.4135	4.29041
40	15.2235	9.27265	4.38017
42	13.8421	9.10832	4.36222
44	13.0792	8.89705	4.7033
46	12.6134	8.61535	4.7392
48	12.2038	8.2867	4.66739
50	11.9709	8.21627	5.06233
52	11.7782	8.26322	5.04438
54	11.5051	8.14585	5.04438
56	11.0634	8.3806	5.06233
58	10.7984	8.21627	5.13413
60	10.5013	8.02847	5.04438
62	10.2523	7.77024	5.31365
64	10.1077	8.02847	5.17004
66	9.77044	8.37634	5.09823
68	9.73029	7.98152	5.25979
70	9.40905	8.35712	5.40341
72	9.30465	8.26322	5.18799
74	9.11191	8.07542	5.27775
76	8.88704	8.26322	5.31365
78	8.88704	8.0989	5.02642
80	8.78264	7.87819	5.15209
82	8.63005	7.92939	4.72125
84	8.39715	7.86507	4.81101
86	8.26063	8.31017	4.84691
88	8.10001	8.02847	4.7392
90	8.0197	8.26322	4.1827
92	7.94742	7.51202	1.27456
94	7.52981	6.66692	0.736012
96	4.71898	5.58706	0.412885
98	1.0649	4.88281	0.466739
100	-0.0915527	3.70906	0.646255
102	-0.356574	2.58226	0.394933
104	-0.308388	2.32403	0.412885
106	-0.308388	1.83105	0.646255
108	-0.292326	1.15028	0.466739
110	-0.212017	0.539926	0.287224
112	-0.332481	0.868577	0.287224
114	-0.388698	-0.1878	0.323127
116	-0.340512	-0.0939002	0.305176
118	-0.517193	-0.164325	0.0718061
120	-0.477038	-0.0704252	0.0718061
122	-0.41279	0.516451	0.143612
124	-0.613564	0.422551	-0.0718061
126	-0.549316	0.00942758	-0.0179515
128	-0.517193	0.892052	0.143612

## Sheet: Fig 1K ii
Current Density
NBCe1-B+V	E-Syt3ΔSMP	E-Syt3(K123/I124A)	E-Syt3(K147S)
6.08	10	9.09	8
8.67	11.8	7.5	5.33
8	6.3	4.44	4.5
6	8	7	6.67
5.2	7.8	5.56	4.44
5	8.2		8.68
7.6	9.5		4
5.2	4.3		7
8.2	6.7		7.5
5.9	6		7.27
7
7.8
7.7
10
8
6.67
10.4
6.67
9.33
5.33
6
9.4
5.3
8.8
6.7
7.5
8
8.75
