# Supplementary material for: Lipid transporters E-Syt3 and ORP5 regulate epithelial ion transport by controlling phosphatidylserine enrichment at ER/PM junctions
Source: EMBO J. 2025 May 27;44(13):3697–719. doi: 10.1038/s44318-025-00470-9 (PMC12217353; doi:10.1038/s44318-025-00470-9)
Supplement: Supplementary file 4 — Source data Fig. 2 [file 44318_2025_470_MOESM4_ESM.zip]

Archive with 8 entries (4 files):
- Figure SD 2/2B/
- Figure SD 2/2B/Fig 2Bi-iii.xlsx
- Figure SD 2/2C/
- Figure SD 2/2C/Fig 2C i - ii.xlsx
- Figure SD 2/2D/
- Figure SD 2/2D/Fig 2D i- iii.xlsx
- Figure SD 2/2E/
- Figure SD 2/2E/Fig 2E i- iii.xlsx
