# Supplementary material for: Lipid transporters E-Syt3 and ORP5 regulate epithelial ion transport by controlling phosphatidylserine enrichment at ER/PM junctions
Source: EMBO J. 2025 May 27;44(13):3697–719. doi: 10.1038/s44318-025-00470-9 (PMC12217353; doi:10.1038/s44318-025-00470-9)
Supplement: Supplementary file 4 — Source data Fig. 2 [file 44318_2025_470_MOESM4_ESM.zip › Figure SD 2/2B/Fig 2Bi-iii.xlsx]

## Sheet: Fig 2 B i
Current Traces
s	CFTR+Vector	CFTR+Vector	E1SMPX	E1SMPX	E1SMPX+E3C2C	E1SMPX+E3C2C	E2SMPX	E2SMPX	E2SMPX+E3C2C	E2SMPX+E3C2C	E3SMPX	E3SMPX	E3SMPX+E3C2C	E3SMPX+E3C2C	E3SMPX+E2C2C	E3SMPX+E2C2C
0	0.132243	-0.259399	-1.63161	2.13434	-1.21571	1.0466	-0.234232	1.31396	0.933649	1.59961	0.102635	0.38946	-0.802088	1.8167	-0.29821	0.613565
2	-0.147502	-0.106812	-1.35739	1.92867	-0.712974	0.452461	-0.548436	1.19971	0.251159	1.6649	0.011626	0.421433	-1.17914	1.61103	-3.37164	1.47704
4	0.0305176	0.0712077	-0.763237	1.70016	-1.46707	0.361055	-0.234232	0.971192	0.237894	1.43638	0.127883	0.232515	-0.699259	1.71387	0.118412	0.573367
6	-0.0712077	0.0457764	-1.51734	2.15719	-0.781523	1.77785	-0.605562	0.142823	0.688814	1.06097	0.186012	0.581287	-0.150823	0.411328	0.367702	0.448722
8	-0.0203451	0.0712077	-1.03747	1.33453	-0.827226	0.498164	-0.348484	0.685547	0.0365624	1.2477	0.142415	0.435965	-0.390761	-0.0685601	0.0249294	1.22775
10	0.157674	-0.0813802	-0.283361	0.306211	-1.44422	0.703829	-0.062843	0.0856934	0.0822654	0.904922	0.229608	0.435965	-0.116543	0.342774	-0.00623376	0.573367
12	0.0559489	0.096639	-0.123395	-0.356481	-0.941489	0.475312	-0.262795	0	0.0365624	1.06488	0.098819	-0.0436	-0.0479831	0.514161	-0.162033	1.13427
14	0.0813802	0.147502	0.402188	0.0319921	-0.964335	0.132539	-0.062843	0.0856934	0.105117	0.859219	0.200544	-0.05813	-0.0137143	-0.102829	-0.00623376	0.978462
16	0.00508626	-0.335693	-0.717534	1.01461	-0.827226	0.178242	0.0514156	-0.199952	0.219376	0.15082	0.17148	0.232515	-0.0137143	0.445606	-0.224359	1.07195
18	0.259399	-0.233968	-0.329064	-0.150823	-1.03289	-0.00457142	-0.177095	-0.199952	0.127968	0.310782	0.17148	0.145322	0.123398	-0.137109	-0.2655	0.546265
20	0.106812	-0.335693	0.630703	-0.653556	-5.05477	3.60598	-0.177095	-0.514156	0.0822654	-0.0776917	-0.03197	0	-0.116543	0.274219	-3.00182	1.31503
22	-0.0457764	0.0457764	0.0137109	-0.242229	-0.0274173	0.109687	-0.605562	0.142823	0.0137109	-0.0091428	0.156948	0.072661	-0.253652	-0.0342801	0.105424	0.510476
24	0.106812	-0.0305176	-0.237658	0.946055	0.566718	-0.553008	-0.548436	1.19971	-0.0319887	-0.443316	0.069754	-0.08719	0.260508	-0.274218	0.32737	0.399503
26	0.00508626	-0.0559489	0.676407	-0.379338	0.269649	0.15539	-0.348484	0.685547	0.0822654	0.127968	-0.17729	0.276111	-0.71411	1.61743	0.022195	1.09308
28	0.106812	-0.157674	0.699258	-0.95062	0.315352	-0.301635	-0.20854	1.16984	0.2118	1.27883	0.055222	0.087193	-1.0498	1.43433	-0.00555	0.510476
30	0.0559489	-0.0813802	0.105117	-1.15629	-0.712974	0.452461	-0.48828	1.06811	0.61326	0.944592	-0.01744	0.029064	-0.62256	1.52588	-0.14426	1.00985
32	0.0559489	-0.157674	0.790664	-0.630699	-1.21571	1.0466	-0.20854	0.864665	0.032552	1.11084	-0.06104	-0.02906	-0.13428	0.366211	-0.00555	0.871138
34	0.0305176	-0.157674	-1.63161	2.13434	-0.712974	0.452461	-0.53914	0.127157	0.073242	0.805664	0.17148	-0.01453	-0.3479	-0.06104	-0.19975	0.954368
36	0.208537	-0.310262	-1.35739	1.92867	-1.46707	0.361055	-0.31026	0.610352	0.032552	0.948079	-0.17729	0.043597	-0.10376	0.305176	-0.17201	1.25954
38	0.284831	-0.132243	-0.763237	1.70016	-0.781523	1.77785	-0.05595	0.076294	0.093587	0.764974	0.084287	-0.02906	-0.04272	0.457764	0.57706	0.37176
40	0.233968	-0.157674	-1.51734	2.15719	-0.827226	0.498164	-0.23397	0	0.195313	0.134277	-0.1337	0.029064	-0.01221	-0.09155	-0.03329	0.676935
42	0.259399	-0.106812	-1.45264	1.90023	-1.28581	0.626628	-0.05595	0.076294	0.113932	0.276693	-0.06104	-0.02906	-0.01221	0.396729	-0.11652	1.17631
44	0.0813802	-0.00508626	-1.2085	1.71712	-0.83822	0.423177	0.045776	-0.17802	0.073242	-0.06917	-0.0901	-0.10173	0.109863	-0.12207	-0.36621	1.0376
46	0.183105	-0.0559489	-0.67952	1.51367	-0.85856	0.118001	-0.15767	-0.17802	0.012207	-0.00814	0.113351	-0.13079	-0.10376	0.244141	-0.08878	0.37176
48	0.208537	0.350952	-1.35091	1.92057	-0.73649	0.158691	-0.15767	-0.45776	-0.02848	-0.39469	0.084287	0.014532	-0.22583	-0.03052	0.160911	-0.59925
50	0.0559489	0.50354	-0.92367	1.18815	-0.9196	-0.00407	0.071208	-0.15259	0.073242	0.113932	-0.19182	-0.08719	0.231934	-0.24414	0.355114	-0.18311
52	-0.350952	0.478109	-0.25228	0.272624	-4.50033	3.21045	0.045776	0.127157	-0.08952	-0.41504	0.098819	0.13079	0.109863	0.274658	-0.19975	-0.43279
54	-0.12207	0.50354	-0.10986	-0.31738	-0.02441	0.097656	0.147502	-0.10173	0.073242	-0.53711	-0.16276	-0.02906	-0.16479	0.030518	0.133168	-0.59925
56	0.183105	-0.208537	0.358073	0.028483	0.504557	-0.49235	0.12207	-0.02543	0.012207	-0.21159	-0.06104	0.145322	0.048828	-0.03052	-0.03329	-0.21085
58	-0.0457764	0.0457764	-0.63883	0.90332	0.240072	0.138346	-0.15767	0.025431	-0.02848	-0.08952	-0.07557	-0.02906	0.048828	0.335693	-0.03329	-0.01665
60	-0.0457764	0.096639	-0.29297	-0.13428	0.280762	-0.26855	-0.15767	-0.02543	-0.13021	0.134277	-0.17729	0.101725	0.048828	-0.09155	-0.08878	0.316273
62	0.183105	-0.132243	0.561523	-0.58187	0.199382	-0.08545	-0.08138	0.025431	0.032552	-0.19124	-0.46794	0.305176	-0.19531	-0.06104	0.022195	-0.01665
64	0.208537	-0.00508626	0.012207	-0.21566	0.138346	-0.14648	-0.20854	-0.17802	-0.06917	0.154622	-0.38074	0.305176	-0.10376	0.152588	0.133168	-0.07213
66	0.183105	0.0457764	-0.21159	0.842285	0.280762	-0.18717	-0.13224	-0.22888	0.195313	-0.00814	-0.36621	0.203451	0.048828	0.061035	0.49383	-0.15536
68	0.0305176	0.096639	0.602214	-0.33773	0.179036	-0.12614	0.12207	-0.4069	0.073242	-0.19124	-0.55513	0.319708	0.140381	0.091553	-0.11652	0.37176
70	-0.0203451	-0.0559489	0.622559	-0.84635	0.036621	-0.10579	-0.03052	-0.20345	0.012207	0.419108	-0.46794	0.261579	0.048828	0.061035	0.438343	-0.01665
72	-1.82597	2.00399	0.093587	-1.02946	-0.08545	-0.18717	-0.13224	-0.30518	-0.25228	-0.08952	-0.65685	0.450498	-0.07324	0.030518	0.022195	0.454989
74	-0.0712077	0.12207	0.703939	-0.56152	0.219727	-0.22786	-0.31026	-0.38147	-0.02848	0.215658	-0.75858	0.494094	-0.01221	-0.09155	0.49383	-0.26634
76	-0.172933	0.50354	0.948079	-0.50049	0.382487	-0.04476	-0.2594	-0.55949	0.012207	-0.10986	-0.56966	0.087193	-0.04272	-0.06104	0.077681	0.676935
78	-0.096639	0.478109	1.21256	-1.39567	0.362142	-0.12614	-0.33569	0.025431	0.256348	-0.82194	-1.60145	1.33696	-0.19531	-0.03052	-0.47718	-0.32182
80	-0.274658	0.605265	1.59912	-1.63981	-0.0651	0.382487	-0.38656	-0.20345	0.113932	-0.63883	-2.1246	2.73205	-0.01221	0.152588	-0.00555	0.427246
82	-0.096639	0.579834	1.23291	-1.39567	-0.41097	0.260417	-0.46285	-0.02543	0.032552	-0.55745	-3.19999	3.57492	-0.07324	-0.15259	-0.08878	0.454989
84	-0.147502	0.681559	1.21256	-0.80566	0.097656	-0.10579	-0.20854	-0.07629	0.256348	-0.47607	-6.57145	6.05992	-0.04272	0.061035	-0.44944	1.09308
86	-0.859578	1.21562	0.378418	-0.11393	0.158691	-0.2889	-0.53914	0	0.256348	-0.33366	-7.76309	8.38507	-0.07324	0.183105	0.133168	0.593706
88	-1.0376	1.54622	-0.23193	-0.52083	0.219727	-0.24821	-0.43742	0	-0.00814	-0.25228	-10.873	12.4831	-0.28687	0.091553	-0.89333	0.871138
90	-1.13932	2.13114	-0.00814	-0.4598	0.158691	-0.0651	-0.33569	-0.25431	-0.02848	0.093587	-16.526	18.0199	-0.13428	-0.18311	-0.44944	1.0376
92	-2.02942	2.69063	-1.57471	1.31022	-0.39063	0.423177	-0.23397	-0.43233	-0.1709	-0.33366	-21.3507	23.1062	-0.16479	-0.09155	-1.53143	1.45375
94	-2.41089	3.65702	-4.36198	3.14128	0.056966	-0.2889	-0.23397	-0.4069	0.134277	-0.33366	-26.3933	28.8609	-0.16479	0.091553	-1.67014	3.2848
96	-3.8859	4.64884	-6.92546	8.32926	-0.20752	-0.02441	-0.71716	-0.22888	-0.04883	-0.51676	-34.5023	39.2369	-0.13428	0.12207	-2.6689	3.97838
98	-4.72514	5.79325	-14.2904	17.0166	-0.16683	-0.18717	-0.36112	0.025431	0.052897	-0.06917	-43.1344	47.7092	-0.19531	0.457764	-5.22128	5.80944
100	-6.32731	7.47172	-24.6053	29.5085	0.158691	-0.08545	-0.59001	-0.33061	0.174967	-0.354	-50.168	53.275	-0.3479	0.366211	-8.21755	10.8032
102	-8.26009	10.32	-41.7155	47.0662	-0.02441	-0.22786	-0.69173	0.254313	-0.00814	-0.10986	-58.5967	63.4911	-0.28687	0.274658	-11.0196	14.0492
104	-10.7015	14.5162	-62.2233	73.1079	-0.26855	0.056966	-1.17493	1.14441	-0.02848	-0.37435	-68.0135	73.2567	-0.10376	0.061035	-15.4031	20.4856
106	-13.1429	16.7287	-83.9925	96.3826	-0.34993	0.016276	-1.22579	0.483195	-0.08952	-0.37435	-73.9717	79.3312	-0.10376	0	-23.6983	32.3875
108	-16.4235	21.4335	-107.471	122.648	-0.12614	-0.12614	-0.99691	1.34786	-0.02848	-0.23193	-81.6156	88.1086	-0.01221	0.213623	-33.7136	43.6235
110	-20.6451	26.5706	-127.429	142.281	-0.55339	-0.34993	-1.9633	2.26339	-0.08952	-0.29297	-90.2913	95.273	-0.37842	0.579834	-48.584	57.9945
112	-24.9685	31.2246	-143.624	161.914	-0.37028	-0.26855	-2.21761	2.87374	0.174967	-0.37435	-98.8653	103.527	-0.25635	0.427246	-62.7608	81.6317
114	-30.0547	38.0656	-155.709	170.561	-0.02441	-0.20752	-4.09953	5.26428	0.134277	-0.74056	-104.446	111.36	-0.16479	0.457764	-82.2643	104.27
116	-34.5815	43.1519	-165.007	184.68	0.077311	-0.26855	-3.89608	5.67118	0.174967	-0.72021	-113.383	120.036	-0.25635	0.762939	-105.014	132.041
118	-41.0919	50.9338	-174.386	194.71	0.240072	-0.37028	-5.44739	6.53585	0.073242	-0.59814	-119.937	126.517	-0.46997	0.244141	-131.342	160.728
120	-46.229	58.0546	-181.242	208.443	0.036621	-0.32959	-7.58362	9.257	-0.00814	-0.96436	-126.317	134.728	-0.22583	0.610352	-150.235	182.423
122	-53.8076	67.1082	-188.566	214.404	-0.0651	0.484212	-8.82975	12.4359	0.093587	-0.8016	-132.188	140.337	-0.53101	0.915527	-172.624	207.642
124	-60.9792	75.9837	-191.109	219.409	-0.10579	0.118001	-12.9751	16.6321	0.073242	-0.82194	-136.373	146.063	-0.50049	0.640869	-191.184	230.668
126	-67.2099	84.5795	-195.219	223.926	-0.14648	-0.12614	-15.2639	21.464	0.134277	-0.69987	-143.261	150.612	-0.56152	0.396729	-208.912	249.728
128	-75.0173	91.4205	-196.155	220.609	-0.08545	0.036621	-20.0704	27.5167	0.154622	-0.86263	-147.446	156.831	-0.53101	0.518799	-224.92	269.315
130	-83.2316	100.525	-200.427	222.319	-0.26855	0.199382	-23.9105	33.3913	-0.00814	-0.354	-152.184	161.336	-0.3479	0.305176	-236.961	283.769
132	-88.5976	106.45	-202.157	224.74	-0.39063	0.301107	-28.9459	40.4358	0.154622	-0.92367	-159.377	168.559	-0.31738	0.244141	-246.56	295.338
134	-91.217	109.706	-203.54	230.843	-0.55339	0.260417	-35.3546	48.5992	0.134277	-0.7609	-162.938	171	-0.46997	0.640869	-255.549	305.104
136	-97.6512	117.335	-205.859	224.699	-0.12614	-0.0651	-41.7633	55.7709	0.154622	-1.00505	-167.414	174.967	-0.3479	0.549316	-264.26	315.341
138	-102.534	123.947	-207.914	234.851	-0.18717	0.240072	-48.1211	64.1378	-0.04883	-0.78125	-170.306	179.749	-0.3479	0.488281	-270.475	322.665
140	-108.129	129.949	-208.179	235.095	-0.5127	0.301107	-53.9958	71.4366	0.174967	-1.16781	-174.941	183.265	-0.80566	1.19019	-276.412	331.349
142	-112.834	136.205	-208.586	235.706	-0.93994	0.667318	-60.4808	80.363	-0.15055	-0.92367	-177.761	187.945	-0.80566	0.701904	-277.188	330.766
144	-118.607	142.614	-212.716	244.006	-1.1027	0.850423	-68.2373	89.2385	-0.25228	-1.02539	-180.391	189.354	-0.01221	0.732422	-282.682	337.23
146	-123.464	148.259	-213.509	242.948	-2.79134	3.71908	-75.9684	97.7834	-0.06917	-1.10677	-184.213	195.908	-0.53101	0.640869	-285.317	341.392
148	-129.211	154.592	-213.468	246.488	-4.33757	2.3763	-82.3008	107.498	-0.23193	-0.1709	-186.32	197.056	-0.80566	1.43433	-289.784	346.413
150	-133.764	160.11	-215.198	246.611	-2.81169	2.68148	-87.616	113.729	-0.7609	-0.15055	-189.953	200.573	-0.89722	1.83106	-292.308	350.075
152	-135.925	163.62	-214.221	246.875	-2.81169	3.16976	-94.457	122.859	-0.59814	-1.00505	-190.607	201.067	-1.08032	1.25122	-294.639	353.238
154	-140.121	168.528	-215.828	248.096	-3.25928	4.47184	-101.196	130.31	-0.84229	0.073242	-192.351	204.351	-1.41602	1.31226	-297.108	355.43
156	-142.995	171.682	-216.357	249.805	-3.13721	3.53597	-106.511	136.897	-1.22884	0.805664	-195.243	206.735	-1.93481	2.07519	-299.771	358.981
158	-145.437	173.538	-216.561	251.371	-4.23584	4.77702	-111.776	145.62	-1.53402	0.907389	-198.789	210.266	-2.14844	2.50244	-301.131	363.559
160	-148.056	177.455	-216.703	252.429	-4.96826	5.61116	-116.328	150.325	-1.67643	1.09049	-200.663	211.908	-2.54517	2.89917	-304.294	365.445
162	-151.082	181.32	-215.564	253.06	-4.78516	5.34668	-121.643	157.496	-1.87988	1.35498	-202.451	213.957	-2.02637	3.23486	-306.901	370.023
164	-153.524	183.762	-217.456	251.88	-5.15137	5.32634	-125.458	163.04	-2.00195	1.96533	-203.889	215.948	-2.78931	4.11987	-307.845	370.827
166	-155.177	185.898	-215.442	249.825	-6.31104	7.5236	-130.086	168.584	-2.57161	1.92464	-205.154	218.317	-3.125	3.35693	-310.564	375.239
168	-157.211	188.136	-218.311	249.479	-7.0638	8.19499	-134.13	173.62	-2.26644	2.88086	-207.261	220.264	-3.125	4.08936	-312.561	375.322
170	-159.856	191.62	-214.282	249.56	-7.45036	8.5612	-136.698	177.536	-3.40576	4.02018	-209.76	221.456	-3.15552	3.63159	-313.837	377.097
172	-162.17	194.977	-217.375	249.825	-8.02002	8.19499	-140.386	181.885	-4.26025	3.91846	-210.632	223.258	-3.06396	3.26538	-315.807	382.091
174	-165.044	198.537	-214.567	247.994	-9.38314	10.1888	-142.192	184.911	-4.56543	4.67122	-211.475	224.958	-3.09448	4.30298	-319.164	385.476
176	-167.892	202.276	-212.614	244.474	-8.61003	10.2295	-145.04	188.522	-4.42301	4.73226	-211.882	225.002	-2.94189	3.8147	-320.274	386.364
178	-169.698	205.022	-208.138	245.227	-9.36279	11.735	-148.193	193.049	-4.44336	4.79329	-212.914	225.743	-3.79639	5.27954	-322.66	388.084
180	-172.877	207.514	-208.423	242.236	-10.2173	11.735	-150.457	194.829	-4.93164	4.40674	-214.164	227.138	-4.22363	5.49316	-324.13	389.471
182	-175.09	211.1	-209.664	242.419	-11.438	14.4613	-152.059	197.983	-4.89095	6.15641	-215.341	228.954	-4.95605	5.85938	-323.048	390.692
184	-176.692	213.084	-211.068	241.707	-12.1704	14.563	-154.526	202.967	-5.5013	6.13607	-216.954	229.637	-5.10864	6.13403	-323.742	393.688
186	-178.065	214.508	-210.661	241.545	-13.2894	15.8651	-155.924	203.959	-6.132	6.07503	-215.224	228.925	-4.77295	6.43921	-322.771	395.047
188	-180.049	216.721	-208.708	240.344	-14.0828	16.7602	-157.298	206.248	-6.64063	7.47884	-217.215	229.928	-5.65796	6.92749	-324.657	395.99
190	-181.473	218.272	-207.711	241.28	-13.0249	15.4785	-159.307	209.401	-6.90511	7.35677	-216.881	231.178	-5.99365	7.75146	-325.323	397.683
192	-182.668	219.874	-208.728	240.344	-15.2222	17.4927	-160.985	211.385	-7.25098	8.49609	-217.288	230.96	-5.74951	7.35474	-326.516	398.46
194	-182.337	220.357	-206.999	240.853	-16.4429	18.3065	-162.816	213.47	-7.82064	9.00472	-218.422	231.934	-7.85522	9.67407	-327.182	402.066
196	-183.38	221.476	-205.005	239.469	-16.3411	18.4489	-163.35	215.429	-9.06169	9.20817	-219.046	233.488	-8.22144	9.70459	-330.344	402.149
198	-185.567	223.841	-204.517	238.472	-17.9281	19.8934	-163.223	214.844	-8.81755	9.59473	-219.599	234.244	-8.12988	9.91821	-331.066	403.814
200	-186.406	224.935	-206.124	238.086	-16.5649	18.8355	-165.283	218.048	-9.46859	11.0392	-220.354	234.709	-7.79419	9.49097	-329.152	403.204
202	-188.212	227.732	-206.246	238.045	-17.2974	20.0358	-166.529	218.48	-10.0993	11.2427	-219.933	234.956	-7.24487	9.70459	-329.124	402.011
204	-189.458	228.902	-205.92	236.316	-18.2739	20.6258	-168.233	220.769	-11.259	12.6465	-220.907	234.433	-8.22144	9.79614	-330.317	401.123
206	-189.407	229.411	-204.517	237.13	-17.9484	20.8293	-168.31	222.473	-11.3607	12.7685	-220.529	234.099	-8.25195	10.2539	-327.515	398.793
208	-191.111	230.937	-205.046	237.13	-18.4977	21.0327	-169.912	224.635	-11.6048	13.2772	-220.194	233.997	-7.27539	9.49097	-329.041	401.567
210	-192.485	232.615	-204.069	236.967	-17.6432	20.7682	-169.479	225.016	-12.0728	13.9486	-219.715	234.404	-7.82471	9.82666	-328.652	404.591
212	-192.917	233.175	-203.276	235.461	-18.925	23.1893	-171.361	227.102	-12.9069	14.5996	-220.427	235.523	-8.25195	10.376	-329.901	405.007
214	-193.527	234.319	-203.092	233.366	-20.0643	23.9014	-172.251	228.755	-12.8255	14.8234	-220.878	235.058	-8.49609	11.5662	-330.844	405.118
216	-194.061	234.726	-202.686	233.529	-21.1019	23.7589	-172.811	228.144	-13.5783	15.4338	-219.947	234.244	-10.6018	13.794	-330.095	403.565
218	-194.722	235.641	-199.674	233.264	-20.1253	23.1689	-171.794	229.696	-13.4766	15.1896	-219.25	233.968	-11.0596	13.1531	-330.899	405.507
220	-195.358	236.582	-200.753	230.986	-20.0846	23.5352	-175.303	232.112	-13.7004	15.922	-220.325	235.058	-10.907	14.74	-330.233	406.644
222	-196.223	237.6	-198.779	228.748	-20.3898	24.5931	-175.634	233.103	-15.2873	17.2241	-219.279	234.346	-12.0361	15.625	-332.148	408.253
224	-196.07	237.295	-198.739	229.276	-22.6888	25.9969	-176.6	234.248	-14.9618	16.6138	-219.177	233.082	-12.1277	15.2588	-335.671	410.528
226	-196.376	237.803	-198.474	229.114	-23.116	26.0173	-179.143	236.435	-16.2231	18.1193	-219.352	233.648	-12.4023	15.2588	-336.698	415.605
228	-197.291	239.431	-199.247	230.457	-22.9126	26.4648	-178.635	234.68	-15.389	17.5089	-218.669	233.866	-10.907	15.2893	-338.667	415.993
230	-197.393	239.126	-198.088	228.3	-23.4619	27.3397	-179.169	238.113	-16.3045	17.8955	-218.828	233.401	-12.0361	14.8315	-339.472	417.991
232	-198.283	240.372	-198.108	228.219	-24.1536	28.3569	-179.067	237.401	-16.0807	19.4417	-218.073	233.3	-10.968	15.4419	-341.47	419.988
234	-198.029	240.016	-197.62	227.222	-22.8923	25.9969	-179.499	236.766	-17.098	19.7876	-216.503	231.643	-11.3037	14.1602	-341.275	420.46
236	-197.8	240.397	-196.46	227.364	-23.2381	26.6886	-179.398	238.52	-17.688	20.4793	-215.675	230.379	-11.5784	14.0686	-340.471	421.487
238	-198.207	240.88	-196.541	226.571	-23.055	26.7293	-180.288	237.808	-18.6646	20.7438	-215.806	231.643	-12.4329	15.7471	-340.748	420.821
240	-198.792	241.592	-194.588	225.37	-23.0754	25.8952	-181.508	238.469	-18.7459	21.3949	-215.007	229.681	-13.6841	15.6555	-341.747	422.791
242	-199.224	241.592	-194.731	227.323	-22.9329	25.651	-181.305	237.885	-18.1966	21.0693	-213.306	227.516	-12.8601	15.7776	-342.884	424.15
244	-199.783	242.304	-193.266	225.411	-21.6512	24.939	-181	237.503	-19.2749	21.4559	-213.437	228.097	-12.8906	16.3269	-341.719	423.567
246	-199.122	242.915	-195.87	225.655	-21.1222	23.7386	-181.864	240.631	-19.5801	21.9442	-212.158	227.894	-13.3179	17.273	-342.635	422.874
248	-199.376	242.101	-193.673	224.414	-19.7388	23.6572	-182.805	239.487	-19.1935	21.8018	-211.853	226.746	-14.6301	19.2261	-342.357	423.845
250	-199.198	242.991	-194.303	224.17	-19.7591	23.5148	-182.882	239.41	-20.2922	22.3307	-211.998	226.571	-14.5691	19.043	-343.301	424.844
252	-199.504	243.729	-195.097	224.658	-19.515	22.5993	-183.594	241.343	-19.9463	23.6125	-209.891	225.685	-16.095	19.989	-345.492	425.426
254	-200.699	244.186	-194.405	221.118	-19.4132	23.352	-183.492	242.157	-20.7397	22.3104	-209.775	225.336	-15.5151	20.7214	-344.383	426.508
256	-201.385	244.67	-195.748	222.217	-19.7388	22.4976	-183.823	242.996	-20.8008	25.2604	-209.266	224.319	-15.21	20.2331	-344.771	426.453
258	-200.75	244.924	-194.08	222.441	-17.1956	21.2769	-184.179	242.844	-21.2484	24.6094	-209.644	224.769	-16.3391	20.5689	-344.937	423.123
260	-200.445	244.619	-192.9	221.566	-18.1925	21.3786	-184.916	245.717	-22.2046	25.5249	-209.993	224.464	-16.3086	20.9045	-345.825	427.701
262	-200.521	245.458	-192.31	222.196	-17.7043	21.3176	-185.12	244.98	-22.876	26.6846	-209.441	224.217	-14.9963	20.9351	-346.963	427.618
264	-201.385	245.458	-193.449	222.929	-17.4194	20.9106	-186.111	245.819	-23.2218	26.2573	-209.252	224.784	-15.4236	19.5618	-346.269	426.342
266	-201.08	245.229	-192.065	222.705	-17.4805	20.2189	-185.933	246.582	-22.286	25.179	-208.394	222.967	-15.2405	19.3176	-348.045	427.424
268	-200.572	244.746	-194.059	226.347	-16.8294	20.0765	-186.62	249.125	-24.1577	26.1556	-207.755	223.185	-16.4001	20.5078	-347.157	426.924
270	-201.335	246.017	-190.845	222.99	-15.8122	18.4896	-186.595	249.405	-24.117	27.4373	-206.447	221.064	-16.3391	21.4233	-347.878	428.922
272	-201.233	245.789	-190.519	221.464	-16.2191	19.4865	-186.467	249.532	-24.9512	28.2715	-206.549	221.398	-17.0105	21.8506	-348.378	428.894
274	-201.36	246.526	-187.834	218.717	-15.8529	18.4286	-187.993	250.448	-25.297	28.6987	-205.575	220.308	-17.5903	22.0642	-348.71	430.337
276	-201.843	246.424	-187.671	218.982	-15.9546	18.7744	-190.18	252.711	-26.1312	29.2277	-203.773	218.302	-18.0176	22.6746	-348.71	430.337
278	-201.029	245.661	-187.02	216.988	-14.9577	17.2689	-190.308	253.27	-25.6632	28.8411	-203.512	217.547	-17.9565	23.2239	-348.183	431.419
280	-200.368	244.67	-185.311	215.177	-13.4928	15.4582	-191.859	255.101	-26.2126	29.0039	-201.724	216.588	-17.9565	24.0173	-347.767	429.282
282	-200.368	245.229	-184.985	213.163	-13.2894	16.272	-190.664	255.458	-26.6602	30.7536	-202.494	217.009	-17.804	22.8271	-347.961	429.199
284	-200.012	245.789	-185.006	212.675	-12.7401	15.9668	-192.24	257.492	-26.2126	29.9194	-202.146	216.689	-18.4448	24.5056	-347.129	430.586
286	-201.004	246.246	-180.387	210.376	-12.7808	14.4816	-192.902	256.907	-26.416	30.1229	-199.544	215.178	-17.9871	23.9563	-346.852	430.697
288	-200.572	246.73	-181.323	210.335	-12.0076	12.6709	-189.799	255.407	-26.6195	29.8584	-199.108	214.539	-18.5364	23.1018	-349.626	431.918
290	-200.877	246.297	-178.821	209.562	-10.1969	12.2233	-189.672	254.211	-26.7008	30.1025	-199.37	213.667	-18.1702	24.4446	-348.6	430.364
292	-200.724	245.941	-179.696	210.01	-9.99349	11.5723	-190.206	255.941	-27.5146	30.4688	-199.283	214.146	-18.689	24.8413	-347.961	430.725
294	-200.114	246.246	-178.292	207.284	-9.28141	10.7585	-190.333	256.068	-27.9419	30.5298	-198.454	214.03	-18.6584	23.5596	-347.296	431.058
296	-200.724	246.475	-177.946	207.914	-8.54899	10.555	-190.206	254.923	-26.3143	30.2043	-198.571	212.838	-17.926	24.1394	-347.379	432.639
298	-200.75	246.246	-176.949	206.795	-7.99967	10.0667	-190.715	255.28	-27.9622	31.1605	-197.96	212.344	-18.4143	25.2686	-348.96	432.168
300	-199.656	245.127	-177.173	208.911	-8.48796	10.6364	-191.91	256.577	-28.3691	31.7098	-194.923	208.493	-19.9707	24.9634	-346.879	432.667
302	-199.249	244.873	-177.641	206.47	-8.22347	9.5988	-192.393	257.645	-27.596	31.2622	-195.577	209.089	-19.7571	25.9399	-347.684	434.11
304	-199.732	245.331	-176.827	207.202	-8.02002	9.21224	-192.088	257.695	-28.0233	31.3029	-193.266	208.798	-22.229	28.7476	-348.1	431.391
306	-199.02	243.983	-176.095	208.077	-7.45036	8.80534	-191.503	256.755	-28.4302	31.3436	-195.679	209.99	-20.3979	27.0996	-347.101	432.251
308	-198.461	243.601	-174.813	206.897	-6.71794	8.39844	-192.062	259.069	-28.1453	31.6284	-193.412	208.551	-19.9707	26.3061	-347.462	433.083
310	-198.664	243.601	-175.667	206.897	-6.22965	7.07601	-192.062	257.543	-28.3285	30.8146	-192.06	206.139	-21.7712	27.771	-349.349	432.778
312	-197.571	243.017	-175.972	204.252	-5.72103	6.60807	-191.528	258.509	-27.3926	32.1167	-192.031	206.299	-20.7947	29.1138	-350.763	435.858
314	-197.596	243.271	-173.022	204.781	-5.27344	5.896	-192.317	257.848	-26.9653	29.8787	-189.212	203.465	-21.7102	29.0222	-349.293	435.275
316	-197.622	242.762	-174.101	205.208	-4.27653	5.48909	-192.825	258.738	-27.8198	31.2419	-189.255	203.116	-22.1069	29.1748	-349.737	434.887
318	-197.749	243.373	-173.816	205.452	-4.64274	5.28564	-192.062	258.586	-28.5522	30.9977	-189.197	203.683	-22.9004	29.8767	-351.013	435.303
320	-196.732	242.661	-171.497	202.706	-4.43929	5.16357	-192.062	258.687	-28.3691	30.835	-189.212	202.579	-21.8628	28.595	-350.098	435.802
322	-196.325	242.203	-173.612	202.157	-4.43929	5.48909	-191.554	257.289	-28.8574	32.5846	-187.73	201.329	-22.0459	29.0832	-348.96	436.69
324	-196.706	242.381	-171.049	202.767	-3.72721	4.41081	-190.536	256.678	-29.8136	33.0322	-186.32	200.762	-22.3206	29.4495	-350.819	437.023
326	-196.477	242.33	-164.823	197.009	-3.27962	4.2277	-190.104	257.212	-29.9154	32.8491	-185.23	199.149	-21.9543	31.1584	-353.26	438.493
328	-195.867	241.745	-166.736	198.678	-3.66618	5.50944	-190.765	257.873	-28.9185	33.0933	-183.69	197.463	-23.3582	29.9377	-351.762	440.213
330	-196.248	241.796	-167.265	199.43	-4.54102	5.00081	-189.926	256.246	-28.7964	31.1401	-181.452	194.978	-22.4426	29.5105	-351.402	439.631
332	-196.503	243.042	-166.207	198.922	-4.41895	4.49219	-190.969	257.467	-29.2847	33.0119	-179.577	193.176	-22.5647	29.3579	-351.457	437.522
334	-196.096	242.508	-167.244	198.352	-3.52376	3.80046	-190.893	258.026	-29.305	33.195	-179.141	192.581	-22.7478	29.6326	-350.486	437.161
336	-195.74	242.126	-164.864	196.928	-2.91341	3.80046	-191.503	259.272	-30.6885	33.7647	-178.88	192.464	-22.9004	30.5481	-349.737	437.855
338	-194.824	240.804	-166.187	197.843	-2.60824	3.31217	-190.46	257.39	-29.0609	32.605	-177.688	191.113	-23.0835	30.0598	-350.486	438.049
340	-194.366	239.889	-160.307	195.219	-2.60824	2.72217	-190.257	256.704	-29.834	32.6457	-177.877	191.055	-22.4731	30.365	-351.096	438.66
342	-193.96	240.016	-161.65	195.199	-2.40479	2.72217	-190.918	257.772	-29.6712	33.7647	-176.002	189.674	-23.6023	32.4097	-351.263	438.049
344	-194.722	239.965	-163.379	193.652	-2.42513	3.007	-190.638	256.958	-30.6071	34.1309	-174.375	187.843	-24.2432	32.4707	-350.375	436.329
346	-194.824	240.753	-165.597	197.66	-2.5472	3.007	-190.308	257.517	-30.7088	33.9681	-174.069	186.782	-23.0835	33.4778	-351.596	438.909
348	-194.748	240.499	-162.992	193.123	-2.09961	3.78011	-191.045	258.459	-30.8919	33.6019	-174.244	186.855	-24.0906	32.8674	-351.762	439.159
350	-193.4	239.558	-156.991	191.781	-2.20133	2.64079	-191.35	259.221	-30.0578	33.1543	-172.689	186.579	-24.1516	31.2195	-351.873	439.02
352	-193.425	239.609	-156.075	190.356	-1.34684	1.84733	-189.468	254.644	-29.244	32.6864	-171.584	183.687	-23.7854	32.5012	-349.404	437.938
354	-189.484	234.319	-151.904	187.651	-1.83512	2.17285	-180.415	238.266	-28.1047	29.3091	-159.043	167.396	-20.9778	27.771	-339.638	421.958
356	-180.862	222.112	-146.228	180.835	-1.63167	1.90837	-165.741	216.293	-21.757	21.9035	-134.644	138.782	-17.7429	20.7214	-322.41	396.684
358	-170.308	207.057	-144.255	170.54	-1.61133	1.88802	-149.414	191.854	-14.799	15.1896	-107.178	109.122	-12.2803	16.3879	-303.128	371.549
360	-155.431	187.983	-132.8	159.33	-1.16374	1.80664	-130.925	166.448	-11.8896	10.8968	-80.1479	82.2667	-10.8154	14.1602	-282.376	345.664
362	-139.13	167.104	-115.304	135.832	-1.52995	1.92871	-114.497	142.593	-9.04134	7.33643	-61.7647	61.9798	-8.8623	11.0779	-263.428	321.084
364	-124.481	149.226	-95.3044	112.679	-1.40788	1.72526	-102.036	126.953	-5.7251	4.02018	-46.2152	46.8663	-7.00073	9.42993	-250.416	304.077
366	-111.079	133.001	-81.3273	92.5985	-1.22477	1.68457	-91.1764	116.119	-4.26025	2.4943	-34.7493	35.0662	-5.74951	8.66699	-236.073	283.492
368	-99.9146	119.064	-69.6289	75.8545	-1.18408	1.48112	-86.4207	107.066	-3.6499	2.27051	-29.2998	30.7646	-4.01001	6.19507	-224.227	272.561
370	-88.2416	103.907	-57.3608	61.3485	-1.20443	2.21354	-78.6387	99.5382	-3.67025	2.00602	-25.4633	26.5794	-2.97241	4.5166	-216.098	259.605
372	-78.3997	92.8446	-49.528	51.7456	-1.67236	2.05078	-75.4089	93.9179	-2.49023	0.602214	-22.6586	22.7574	-3.30811	5.18799	-205.25	248.091
374	-70.2616	83.8674	-42.3055	45.7642	-1.67236	2.07113	-69.8395	88.3738	-3.16162	1.66016	-19.3598	20.3015	-3.15552	4.24194	-198.065	240.184
376	-65.0736	78.0182	-37.1582	40.9627	-1.3265	1.37939	-67.2455	85.2203	-2.8361	0.785319	-16.7004	18.3832	-2.78931	3.72315	-191.351	231.639
378	-59.199	71.7367	-34.0861	36.3648	-1.02132	1.44043	-65.4144	84.0251	-2.53092	-0.37435	-14.2299	16.8864	-2.54517	3.41797	-184.776	222.956
380	-56.5542	68.7103	-30.1392	32.7433	-0.81787	1.37939	-64.092	80.5155	-1.59505	-0.63883	-14.9129	16.3051	-2.20947	2.92969	-180.392	217.879
382	-52.8412	62.2762	-27.9419	29.8136	-0.83822	1.07422	-59.5652	75.3276	-2.28678	-0.39469	-12.6314	14.2997	-1.78223	2.92969	-175.093	211.193
384	-52.9175	63.446	-25.6226	28.5319	-0.65511	1.13525	-57.785	72.5555	-2.6123	0.378418	-12.893	14.7938	-1.75171	2.38037	-169.184	204.534
386	-48.8739	58.2835	-23.8729	25.3784	-1.20443	1.46077	-56.7678	71.4111	-2.67334	0.337728	-12.5878	14.2706	-2.05688	2.62451	-163.968	198.986
388	-46.1019	55.7404	-21.8384	22.9777	-0.96029	1.1556	-54.0975	67.3421	-1.41195	-1.33057	-11.5996	13.5295	-1.32446	1.61743	-161.027	193.326
390	-45.8476	55.2572	-20.6787	22.2453	-1.06201	1.13525	-51.7324	67.0624	-1.63574	0.195313	-10.9166	13.326	-1.41602	2.19727	-159.335	191.856
392	-44.8558	53.7313	-18.7256	20.0277	-0.77718	1.29801	-52.1901	65.3076	-2.10368	-0.72021	-11.9774	13.2388	-1.62964	1.5564	-154.563	187.5
394	-41.804	52.0782	-17.7694	19.9056	-0.47201	1.11491	-48.528	62.8408	-1.22884	-0.39469	-11.1491	14.1834	-1.23291	1.77002	-150.513	182.978
396	-41.1428	49.4588	-17.5863	18.7459	-0.39063	0.789388	-48.1466	62.4085	-1.28988	-0.41504	-11.9484	12.9772	-0.98877	2.01416	-146.906	178.678
398	-40.1255	48.5942	-15.389	16.6301	-0.63477	0.911458	-46.2138	59.0261	-1.28988	-0.92367	-11.9338	12.425	-1.08032	1.15967	-144.659	174.1
400	-37.913	45.4915	-14.1886	14.3717	-0.77718	0.728353	-47.2819	56.9153	-1.2085	-1.26953	-10.6986	11.96	-1.14136	1.43433	-141.302	170.271
402	-36.0057	43.3553	-12.8052	13.4562	-0.59408	1.05387	-43.1112	54.245	-1.69678	-1.02539	-9.97198	10.2597	-0.77515	0.88501	-135.726	164.64
404	-34.785	44.1691	-12.7645	14.0259	-0.53304	0.931803	-43.5181	54.5502	-1.49333	-1.02539	-9.3035	10.2888	-0.40894	0.579834	-132.729	162.309
406	-34.5052	42.2618	-11.971	12.7645	-0.85856	1.31836	-40.7206	52.6174	-1.55436	-1.35091	-8.5333	9.53311	-0.74463	1.12915	-131.398	157.01
408	-32.7504	39.8458	-11.4827	13.8631	-0.73649	1.25732	-40.3137	50.6083	-1.31022	-1.16781	-7.44338	8.8501	-0.74463	0.518799	-124.878	152.682
410	-32.0892	38.269	-11.4827	13.7817	-0.39063	0.830078	-40.8223	50.4812	-1.45264	-1.35091	-8.24265	9.64937	-0.46997	0.610352	-119.662	144.11
412	-31.5297	37.913	-10.5469	9.77376	-0.63477	1.05387	-36.7533	48.4212	-0.92367	-1.71712	-6.60052	7.51314	-0.74463	1.52588	-118.497	142.695
414	-29.3427	37.0483	-7.21029	10.262	-0.89925	1.52181	-37.4654	46.2341	-0.96436	-1.83919	-7.25446	8.47226	-0.71411	0.88501	-113.143	134.122
416	-28.9612	34.5306	-7.80029	7.55615	-0.65511	1.11491	-37.1348	45.7764	-1.00505	-1.75781	-7.69043	8.55945	-0.40894	0.549316	-108.926	130.821
418	-28.3508	36.2345	-7.51546	6.57959	-0.47201	1.19629	-32.8623	42.9535	-1.26953	-2.36816	-7.00742	8.67571	-1.0498	0.701904	-105.985	126.021
420	-27.6642	34.3018	-7.29167	7.12891	-0.22786	0.423177	-34.5154	44.1488	-0.67952	-2.63265	-6.17908	7.12077	-0.83618	1.19019	-101.296	123.968
422	-24.1547	31.6315	-6.37614	7.47477	-0.65511	0.484212	-32.2266	41.0461	-1.10677	-2.2054	-6.30987	8.05083	-0.19531	1.06811	-99.9645	119.64
424	-25.4771	29.5715	-6.45752	7.37305	-0.32959	0.992839	-32.4809	41.5293	-0.72021	-2.00195	-5.88844	6.91732	-1.16547	1.6732	-91.9189	110.679
426	-24.4598	28.7832	-7.39339	6.17269	-0.41097	0.769043	-29.8869	37.0534	-0.86263	-2.0223	-7.2254	8.13802	-0.934684	1.90399	-90.1711	107.045
428	-22.0947	27.359	-5.35889	5.62337	-0.02441	0.565592	-28.4373	34.2814	-0.88298	-1.83919	-6.46973	7.77472	-1.02123	1.09623	-84.5392	99.4984
430	-22.0184	26.0874	-4.21956	5.39958	0.077311	0.708008	-25.7924	32.1198	-0.08952	-2.79541	-6.3244	7.19343	-1.07893	1.35587	-80.7107	96.7796
432	-19.3481	24.4598	-5.11475	5.23682	-0.59408	0.769043	-25.8433	32.018	-0.23193	-2.79541	-6.60052	6.94638	-0.732749	0.8366	-76.0498	88.5953
434	-20.696	26.24	-4.58577	5.0944	0.036621	0.301107	-22.6135	27.7201	-0.25228	-2.97852	-6.19362	6.7284	-0.386571	0.548117	-70.0573	82.797
436	-19.5262	22.7051	-5.17578	5.0944	0.138346	0.280762	-22.2066	29.2969	-0.63883	-1.35091	-6.58598	7.03357	-0.703899	1.06739	-66.3674	77.7477
438	-19.5262	22.6796	-3.81266	3.79232	-0.12614	0.484212	-21.0368	26.0671	-1.00505	-1.59505	-5.36528	6.13258	-0.703899	0.490421	-62.4001	73.0036
440	-17.2882	21.5098	-3.8737	4.13818	0.097656	0.402832	-21.2148	26.5757	-0.06917	-3.16162	-5.80125	7.26609	-0.444263	0.576966	-58.1554	68.5369
442	-16.4998	20.5943	-2.10368	2.46989	-0.12614	0.626628	-21.9523	26.474	-0.9847	-1.90023	-5.1473	7.35328	-0.703899	1.44241	-52.69	62.267
444	-15.2537	18.9667	-1.83919	1.41195	-0.53304	0.830078	-17.8324	22.8119	-0.37435	-2.91748	-6.06283	6.48135	-0.675048	0.8366	-46.6142	56.7738
446	-14.5671	17.568	-2.08333	2.91748	-0.10579	1.25732	-18.6971	21.3877	-1.04574	-2.79541	-4.81306	5.95819	-0.386571	0.519268	-43.7844	51.8632
448	-14.1347	17.1356	-1.51367	1.69678	-0.24821	1.13525	-16.0268	21.286	-0.47607	-3.10059	-5.90297	6.40869	-0.992376	0.66351	-40.3442	47.4243
450	-13.2955	16.627	-1.28988	1.00505	0.036621	0.931803	-16.9423	21.3623	-1.43229	-2.79541	-5.62686	6.13258	-0.790441	1.12508	-38.3745	42.9022
452	-12.914	16.2455	-1.14746	0.69987	-0.446191	1.05392	-15.1876	18.8955	-0.74056	-3.10059	-5.23449	5.04267	-0.184627	1.00969	-34.5459	40.8492
454	-12.38	14.5162	-0.61849	0.882975	-0.369263	0.746208	-13.7126	17.039	-0.86263	-2.75472	-4.88572	5.63849	-0.49383	0.93217	-32.8258	37.52
456	-11.7442	12.6851	-0.39469	1.04574	-0.600048	0.861601	-12.7462	15.7928	-0.86263	-2.06299	-4.97291	5.59489	-0.438343	1.23735	-28.9695	30.8616
458	-9.42993	10.7015	0.581868	0.720215	-0.734668	0.688512	-12.0341	14.979	-0.43538	-2.75472	-4.59508	5.5077	-0.799006	1.32058	-27.0275	32.443
460	-8.92131	11.2864	-0.33366	0.801595	-0.561584	0.996227	-11.1949	14.979	-0.51676	-2.49023	-4.49335	5.95819	-0.4106	0.54377	-24.9745	27.2272
462	-8.36182	11.1847	1.11084	-1.00911	-0.503883	0.880833	-10.7117	13.8346	-0.15055	-2.46989	-4.84212	5.53676	-0.909979	1.81996	-20.7852	25.5626
464	-8.81958	11.0321	1.94499	-1.9043	-0.811597	1.24624	-10.3302	12.2325	-1.20009	-2.23862	-5.03104	5.74021	-1.13193	0.73797	-18.9264	21.2347
466	-8.1838	10.2437	1.43636	-1.15153	-0.696204	1.18855	-7.8125	10.5286	-0.64235	-2.48864	-4.47882	5.0572	-0.632546	0.76571	-17.0399	19.903
468	-6.73421	8.33639	1.35498	-2.02637	-0.369263	0.784673	-8.2194	9.15527	-1.04623	-2.08476	-3.63595	4.79562	-0.60828	0.431274	-13.683	17.2674
470	-5.5898	7.7006	1.29394	-1.17188	-0.600048	0.996227	-8.34656	11.0372	-0.680814	-1.89244	-3.98472	4.76656	-0.88293	0.553345	-14.3211	17.7668
472	-5.5898	7.62431	1.35498	-1.00911	-0.850061	1.43857	-8.14311	10.5031	-0.815444	-1.91168	-4.05738	5.15892	-0.5625	0.477051	-12.3236	13.7718
474	-5.81868	6.93766	2.02637	-1.61947	-0.619275	1.05392	-7.30387	9.12984	-0.834681	-1.73859	-3.95566	4.33059	-0.85242	0.73645	-11.2416	12.5511
476	-4.49626	6.75964	2.0874	-2.18913	-0.446191	1.13085	-5.47282	6.81559	-0.0846233	-2.6425	-3.99926	4.6503	-0.02844	0.461792	-8.91113	10.8587
478	-4.72514	6.50533	2.77913	-2.22982	-0.215396	0.400029	-5.32023	7.06991	-0.219243	-2.6425	-3.60689	4.46138	0.912874	1.31093	-7.05233	9.08314
480	-3.98763	5.48808	2.33154	-3.38949	-0.619275	0.457726	-5.19307	6.81559	-0.23848	-2.8156	-3.65048	4.91188	0.965948	0.23132	-6.10906	7.11337
482	-3.75875	5.10661	3.18603	-3.38949	-0.311561	0.938531	-4.17582	4.95911	-0.603886	-1.27702	-3.51969	4.38872	0.965948	0.40381	-6.22004	8.0289
484	-3.78418	4.82686	2.65706	-3.87777	-0.38849	0.726976	-3.20943	3.7384	-0.950074	-1.5078	-3.0256	3.48772	0.8598	0.28439	-6.08132	7.80695
486	-2.81779	3.5553	3.71501	-3.59294	-0.0230748	0.534654	-2.26847	3.17891	-0.0653864	-2.98868	-3.50516	4.49044	0.952679	-0.20478	-5.02708	6.86368
488	-2.91951	4.52169	3.99984	-3.3488	0.0730821	0.66928	-2.26847	3.07719	-0.930837	-1.79629	-3.40344	4.11261	0.979216	-0.31093	-4.00058	4.92165
490	-3.1484	4.69971	3.62561	-2.67139	-0.561584	0.726976	-1.93787	3.94185	-0.353873	-2.75789	-2.79309	3.03723	0.926142	0.31093	-3.77863	2.72994
492	-2.51261	4.16565	2.38583	-2.78038	0.0346178	0.284636	-1.91243	1.72933	-0.988538	-2.6425	-3.08373	3.80743	0.939411	-0.40381	-3.6954	3.36803
494	-2.36003	3.25012	3.02616	-2.497	0.130778	0.265404	-1.81071	2.39054	-0.450029	-2.93099	-2.92387	2.87737	0.926142	-1.44361	-2.58567	3.56223
496	-1.74967	2.46175	1.59291	-1.58419	-0.11924	0.457726	-1.887	1.90735	-1.35394	-2.6425	-3.01107	3.98182	0.912874	-1.33747	-3.05731	4.36679
498	-1.4445	2.36003	1.26594	-1.5297	0.0923142	0.380797	-1.12406	0.839233	-0.700051	-2.93099	-3.62142	3.3424	0.806726	-1.21805	-1.94758	1.00985
500	-2.15658	2.91951	1.41853	-0.551496	-0.14168	0.703829	-0.59001	0.915527	-0.815444	-2.60404	-2.69136	2.95003	0.8598	-1.15171	-1.53143	1.59246
502	-2.02942	2.41089	0.48392	-1.23814	-0.598711	0.932344	-0.41199	0.254313	-0.815444	-1.95014	-3.08373	3.89462	0.912874	-1.27112	-1.19851	1.14857
504	-1.31734	2.43632	0.39673	-0.584194	-0.118823	1.41223	-0.15767	0.661214	-0.411565	-2.60404	-2.56057	3.24068	0.806726	-1.19151	-0.50493	0.898881
506	-1.34277	2.02942	0.53842	-0.736782	-0.278789	1.27512	-0.31026	0.152588	-0.488493	-2.35401	-2.90934	3.16802	0.846531	-1.33747	-0.39395	0.37176
508	-1.34277	1.67338	0.44033	-0.823975	0.0411327	1.0466	0.071208	0	-0.142315	-2.33479	-2.51697	3.12442	1.00575	-1.44361	-0.56041	0.260787
510	-0.681559	1.39364	0.30954	-0.638689	-0.94169	0.998361	0.528971	-0.99182	0.173828	-2.60315	-2.58963	2.54313	0.912874	-1.37727	-0.03329	-0.43279
512	-1.31734	1.74967	0.12305	-0.496419	-0.68011	0.736782	-0.20854	-0.38147	0.832031	-2.45667	-2.34259	2.68845	0.756836	-1.28381	-0.8101	-0.23859
514	-0.910441	1.39364	0.3265	-0.292969	-1.00708	0.300816	0.325521	-0.58492	0.392578	-2.71301	-2.58963	3.02269	1.33057	-1.35706	0.244141	-0.32182
516	-0.834147	1.26648	-0.53304	0.638835	-0.54932	0.802176	0.452677	-1.11898	0.319336	-2.39563	-2.67683	2.9355	0.915527	-1.34485	0.826749	-1.40381
518	-0.478109	0.478109	-0.133931	0.665329	-0.63651	0.791277			0.111816	-2.29797	-3.01107	3.00816	0.939941	-1.39368	0.622559	-1.24719
520	-0.401815	0.961304	-0.565961	0.881344	-0.803563	1.35988			0.124023	-2.18811	-1.97928	2.22342	1.26953	-0.662231	0.634766	-0.320435
522	-0.50354	1.57166	-0.112324	1.33498	-0.585401	0.996274			0.270508	-2.04163	-2.18273	2.22342	0.842285	-0.296021	0.866699	-0.296021
524	-0.223796	1.16475	-0.26354	1.20537	-0.421784	1.06899			0.344849	-0.915527	-2.38618	3.12442	0.769043	-0.62561	0.134277	-0.0518799
526	-0.478109	1.06303	0.0388827	0.989352	-0.203614	0.378148			0.393677	-0.939941	-1.90662	2.09263	0.866699	-0.38147	0.231934	0.0701904
528	-0.579834	0.757853	-0.89018	0.943751	-0.585401	0.432688			-0.662231	-1.26953	-1.96475	2.38328	0.769043	-0.296021
530	-0.401815	1.13932	-0.642908	0.69648	-0.294519	0.887193			-0.296021	-0.842285	-2.28446	2.73205	1.33057	-0.784302
532	-0.936914	1.42251	-0.951993	0.284361	-0.36724	0.687211			-0.62561	-0.769043	-1.99382	2.77565	1.30615	-0.662231
534	-0.537012	0.537012	-0.519272	0.758297	-0.0218126	0.505409			-0.38147	-0.866699	-1.77583	2.36875	0.952148	-0.283813
536	-0.451318	1.07974	-0.601693	0.747994	0.0690845	0.63267			-0.296021	-0.769043	-1.74677	1.78746	0.634766	-0.650024
538	-0.565576	1.76528			-0.530865	0.687211			-0.784302	-1.33057	-2.18273	2.41234	0.866699	-0.698853
540	-0.251367	1.30825			0.0327242	0.269067			-0.662231	-1.30615	-2.25539	2.60126	0.488281	-0.38147
542	-0.537012	1.19399			0.123625	0.250887			-0.283813	-0.952148	-2.00835	2.58673	0.952148	-0.38147
544	-0.65127	0.851221			-0.112718	0.432688			-0.650024	-0.634766	-2.42978	2.31062	0.708008	-0.674438
546	-0.451318	1.27969			0.0872646	0.359967							1.17188	-0.259399
548
550
552
554
556
558
560
562
564
566
568
570
572
574
576
578
580
582
584
586
588
590
592
594
596
598
600
602
604
606
608
610
612
614
616
618
620
622
624
626
628
630
632
634
636
638
640
642
644
646
648
650
0
2
4
6
8
10
12
14
16
18
20
22
24
26
28
30
32
34
36
38
40
42
44
46
48
50
52
54
56
58
60
62
64
66
68
70
72
74
76
78
80
82
84
86
88
90
92
94
96
98
100
102
104
106
108
110
112
114
116
118
120
122
124
126
128
130
132
134
136
138
140
142
144
146
148
150
152
154
156
158
160
162
164
166
168
170
172
174
176
178
180
182
184
186
188
190
192
194
196
198
200
202
204
206
208
210
212
214
216
218
220
222
224
226
228
230
232
234
236
238
240
242
244
246
248
250
252
254
256
258
260
262
264
266
268
270
272
274
276
278
280
282
284
286
288
290
292
294
296
298
300
302
304
306
308
310
312
314
316
318
320
322
324
326
328
330
332
334
336
338
340
342
344
346
348
350
352
354
356
358
360
362
364
366
368
370
372
374
376
378
380
382
384
386
388
390
392
394
396
398
400
402
404
406
408
410
412
414
416
418
420
422
424
426
428
430
432
434
436
438
440
442
444
446
448
450
452
454
456
458
460
462
464
466
468
470
472
474
476
478
480
482
484
486
488
490
492
494
496
498
500
502
504
506
508
510
512
514
516
518
520
522
524
526
528
530
532
534
536
538
540
542
544
546
548
550
552
554
556
558
560
562
564
566
568
570
572
574
576
578
580
582
584
586
588
590
592
594
596
598
600
602
604
606
608
610
612
614
616
618
620
622
624
626
628
630
632
634
636
638
640
642
644
646
648
650

## Sheet: Fig 2B ii
I/V Curve
mV	E1SMPX	E1SMP+E3C2C	E2SMPX	E2SMPX+E3C2C	E3SMPX	E3SMPX+E3C2C	E3SMPX+E2C2C
-100	-216.703	-22.9329	-191.35	-30.7088	-220.427	-23.6023	-351.762
-99.95	-216.663	-22.8719	-191.335	-30.7414	-220.407	-23.6206	-351.735
-99.9	-216.683	-22.8678	-191.355	-30.7576	-220.346	-23.6267	-351.685
-99.85	-216.679	-22.8882	-191.31	-30.7292	-220.2	-23.645	-351.513
-99.8	-216.484	-22.9004	-191.203	-30.6844	-220.116	-23.6755	-351.291
-99.75	-216.26	-22.9492	-191.076	-30.7088	-220.055	-23.7976	-351.102
-99.7	-216.199	-22.9736	-190.979	-30.8309	-220.011	-23.822	-350.863
-99.65	-216.203	-22.9736	-190.938	-31.0018	-220.006	-23.877	-350.647
-99.6	-216.268	-22.9085	-190.918	-31.2215	-220	-23.8708	-350.53
-99.55	-216.333	-22.8068	-190.862	-31.425	-219.971	-23.9197	-350.469
-99.5	-216.5	-22.6969	-190.842	-31.6284	-219.904	-23.9197	-350.419
-99.45	-216.695	-22.6318	-190.776	-31.7098	-219.788	-23.9563	-350.358
-99.4	-216.797	-22.6156	-190.704	-31.7749	-219.692	-23.9441	-350.231
-99.35	-216.793	-22.6766	-190.587	-31.7139	-219.57	-23.9136	-349.909
-99.3	-216.707	-22.6725	-190.47	-31.6406	-219.468	-23.8159	-349.521
-99.25	-216.536	-22.7173	-190.196	-31.5104	-219.372	-23.6816	-349.238
-99.2	-216.199	-22.6766	-189.977	-31.2948	-219.23	-23.6389	-349.016
-99.15	-215.828	-22.6522	-189.819	-31.1605	-219.134	-23.645	-348.821
-99.1	-215.487	-22.6074	-189.774	-31.0791	-219.035	-23.5535	-348.677
-99.05	-215.348	-22.5545	-189.809	-31.0384	-218.858	-23.4802	-348.538
-99	-215.251	-22.4569	-189.713	-30.8838	-218.683	-23.3948	-348.322
-98.95	-215.181	-22.3633	-189.631	-30.7454	-218.608	-23.4802	-348.078
-98.9	-215.027	-22.3511	-189.499	-30.6274	-218.564	-23.4375	-347.928
-98.85	-214.775	-22.4202	-189.356	-30.599	-218.555	-23.4375	-347.695
-98.8	-214.559	-22.4691	-189.112	-30.603	-218.483	-23.3643	-347.468
-98.75	-214.372	-22.4162	-189.026	-30.6925	-218.314	-23.3337	-347.201
-98.7	-214.144	-22.3918	-188.914	-30.7129	-218.151	-23.3459	-346.963
-98.65	-213.879	-22.3918	-188.766	-30.6396	-217.913	-23.2971	-346.719
-98.6	-213.607	-22.4121	-188.599	-30.5339	-217.782	-23.1873	-346.519
-98.55	-213.513	-22.4772	-188.405	-30.4769	-217.68	-23.0774	-346.247
-98.5	-213.367	-22.4691	-188.243	-30.4688	-217.602	-23.0103	-346.058
-98.45	-213.289	-22.4528	-188.07	-30.5135	-217.547	-22.8577	-345.803
-98.4	-213.151	-22.3511	-187.993	-30.6478	-217.486	-22.7905	-345.459
-98.35	-213.123	-22.2819	-187.907	-30.7617	-217.413	-22.8516	-345.198
-98.3	-212.968	-22.229	-187.78	-30.7536	-217.337	-22.9309	-344.926
-98.25	-212.899	-22.2127	-187.637	-30.6681	-217.262	-23.0713	-344.604
-98.2	-212.793	-22.2616	-187.515	-30.5949	-217.137	-23.0042	-344.355
-98.15	-212.659	-22.2819	-187.373	-30.5949	-217.053	-22.9736	-344.138
-98.1	-212.459	-22.3633	-187.159	-30.721	-216.942	-22.9309	-343.983
-98.05	-212.406	-22.3551	-187.037	-30.8797	-216.803	-22.8699	-343.75
-98	-212.341	-22.3185	-186.895	-31.0099	-216.672	-22.7356	-343.528
-97.95	-212.354	-22.2616	-186.829	-31.071	-216.506	-22.6807	-343.267
-97.9	-212.268	-22.1517	-186.752	-31.0954	-216.343	-22.7234	-342.951
-97.85	-212.056	-22.0581	-186.671	-31.0465	-216.227	-22.8149	-342.629
-97.8	-211.759	-21.9482	-186.534	-30.9285	-216.111	-22.937	-342.302
-97.75	-211.487	-21.8994	-186.462	-30.7617	-215.963	-22.9858	-342.052
-97.7	-211.279	-21.8994	-186.381	-30.5868	-215.855	-23.0896	-341.841
-97.65	-211.092	-21.8831	-186.239	-30.2816	-215.753	-23.1323	-341.675
-97.6	-210.946	-21.9076	-186.081	-30.0985	-215.643	-23.1018	-341.503
-97.55	-210.86	-21.8547	-185.862	-30.1229	-215.506	-23.0896	-341.292
-97.5	-210.779	-21.8587	-185.654	-30.3874	-215.445	-23.0957	-340.998
-97.45	-210.763	-21.7896	-185.506	-30.6885	-215.338	-23.1262	-340.626
-97.4	-210.734	-21.7285	-185.389	-30.8228	-215.213	-23.1201	-340.232
-97.35	-210.649	-21.7367	-185.252	-30.7658	-215.129	-23.1689	-339.966
-97.3	-210.543	-21.7244	-185.074	-30.5501	-215.033	-23.1323	-339.777
-97.25	-210.445	-21.7367	-184.942	-30.2612	-214.925	-23.1262	-339.6
-97.2	-210.413	-21.7407	-184.855	-30.1676	-214.815	-23.2483	-339.461
-97.15	-210.339	-21.757	-184.769	-30.1432	-214.687	-23.2361	-339.25
-97.1	-210.213	-21.7529	-184.662	-30.1717	-214.556	-23.3459	-339.117
-97.05	-210.063	-21.7204	-184.591	-30.0415	-214.321	-23.2727	-338.978
-97	-209.851	-21.6471	-184.453	-29.9805	-214.129	-23.2971	-338.862
-96.95	-209.749	-21.5902	-184.219	-29.9683	-214.001	-23.1934	-338.69
-96.9	-209.721	-21.4884	-184.036	-30.013	-213.867	-23.175	-338.551
-96.85	-209.615	-21.4193	-183.848	-30.0863	-213.829	-23.1995	-338.335
-96.8	-209.416	-21.3908	-183.711	-30.2327	-213.739	-23.2605	-338.151
-96.75	-209.22	-21.342	-183.553	-30.363	-213.696	-23.2971	-337.929
-96.7	-209.111	-21.3664	-183.477	-30.4688	-213.577	-23.2849	-337.68
-96.65	-209.013	-21.4111	-183.355	-30.5298	-213.469	-23.3032	-337.463
-96.6	-208.822	-21.4437	-183.212	-30.5135	-213.359	-23.2361	-337.191
-96.55	-208.663	-21.4844	-183.08	-30.5623	-213.207	-23.2422	-337.003
-96.5	-208.614	-21.5373	-182.851	-30.5542	-213.01	-23.1506	-336.875
-96.45	-208.598	-21.5861	-182.714	-30.5257	-212.876	-23.114	-336.781
-96.4	-208.549	-21.6431	-182.561	-30.5216	-212.774	-23.0774	-336.631
-96.35	-208.447	-21.6878	-182.485	-30.4036	-212.76	-23.0103	-336.348
-96.3	-208.411	-21.6919	-182.398	-30.3182	-212.696	-22.9797	-336.093
-96.25	-208.374	-21.6634	-182.271	-30.188	-212.594	-22.9431	-335.815
-96.2	-208.398	-21.7163	-182.18	-30.131	-212.44	-23.0896	-335.56
-96.15	-208.431	-21.7122	-182.037	-30.0985	-212.318	-22.9797	-335.36
-96.1	-208.362	-21.7367	-181.895	-30.0049	-212.193	-22.8699	-335.188
-96.05	-208.183	-21.757	-181.747	-29.9357	-212.141	-22.699	-334.856
-96	-207.845	-21.8099	-181.575	-29.9072	-211.998	-22.6318	-334.556
-95.95	-207.491	-21.7896	-181.427	-29.7892	-211.885	-22.6379	-334.295
-95.9	-207.267	-21.7733	-181.315	-29.7445	-211.716	-22.6135	-333.907
-95.85	-207.117	-21.7367	-181.107	-29.7119	-211.557	-22.6563	-333.596
-95.8	-207.043	-21.6675	-180.964	-29.6672	-211.382	-22.6379	-333.341
-95.75	-207.088	-21.6187	-180.832	-29.6956	-211.205	-22.7417	-333.158
-95.7	-207.088	-21.5617	-180.735	-29.6916	-211.062	-22.7295	-332.919
-95.65	-207.048	-21.4762	-180.623	-29.6712	-210.967	-22.6685	-332.608
-95.6	-206.881	-21.4315	-180.608	-29.6387	-210.847	-22.699	-332.42
-95.55	-206.665	-21.3908	-180.522	-29.5939	-210.72	-22.7783	-332.12
-95.5	-206.592	-21.3786	-180.445	-29.598	-210.516	-22.9492	-331.854
-95.45	-206.47	-21.5007	-180.313	-29.6509	-210.426	-22.9431	-331.621
-95.4	-206.368	-21.5373	-180.196	-29.7526	-210.347	-22.937	-331.332
-95.35	-206.165	-21.5576	-180.013	-29.7852	-210.269	-22.876	-331.143
-95.3	-205.888	-21.5698	-179.932	-29.8787	-210.214	-22.8394	-330.988
-95.25	-205.489	-21.5495	-179.83	-29.9927	-210.176	-22.7234	-330.838
-95.2	-205.225	-21.5576	-179.677	-29.9886	-210.1	-22.6318	-330.655
-95.15	-205.135	-21.5169	-179.586	-29.8828	-209.961	-22.4792	-330.428
-95.1	-204.989	-21.4518	-179.448	-29.7404	-209.752	-22.4426	-330.228
-95.05	-204.838	-21.3582	-179.301	-29.6021	-209.589	-22.5037	-329.995
-95	-204.671	-21.3094	-179.108	-29.484	-209.426	-22.4976	-329.74
-94.95	-204.464	-21.3501	-178.864	-29.5044	-209.292	-22.5647	-329.451
-94.9	-204.362	-21.342	-178.726	-29.5166	-209.162	-22.4182	-329.157
-94.85	-204.256	-21.3298	-178.599	-29.5288	-209.016	-22.3145	-328.952
-94.8	-204.13	-21.224	-178.452	-29.4759	-208.926	-22.2717	-328.669
-94.75	-204.093	-21.1711	-178.345	-29.3701	-208.83	-22.2473	-328.402
-94.7	-203.988	-21.1263	-178.228	-29.2684	-208.793	-22.4304	-328.136
-94.65	-203.833	-21.1507	-178.162	-29.2033	-208.682	-22.4976	-327.831
-94.6	-203.723	-21.0978	-178.09	-29.2074	-208.572	-22.6135	-327.664
-94.55	-203.703	-21.0734	-177.928	-29.1911	-208.505	-22.6379	-327.426
-94.5	-203.784	-21.0124	-177.78	-29.1423	-208.374	-22.6807	-327.248
-94.45	-203.65	-20.9798	-177.561	-29.1178	-208.203	-22.6868	-327.065
-94.4	-203.304	-20.8903	-177.363	-29.1626	-207.979	-22.6624	-326.865
-94.35	-202.954	-20.87	-177.195	-29.126	-207.723	-22.5586	-326.655
-94.3	-202.698	-20.7926	-177.104	-29.1016	-207.505	-22.5708	-326.483
-94.25	-202.507	-20.7397	-176.997	-29.1382	-207.351	-22.6379	-326.377
-94.2	-202.299	-20.6177	-176.849	-29.2074	-207.304	-22.5525	-326.272
-94.15	-202.148	-20.4631	-176.737	-29.305	-207.232	-22.3816	-325.928
-94.1	-202.059	-20.3898	-176.631	-29.3172	-207.191	-22.345	-325.489
-94.05	-202.03	-20.2515	-176.493	-29.3294	-207.118	-22.4121	-325.09
-94	-201.88	-20.1701	-176.32	-29.2277	-207.063	-22.4365	-324.79
-93.95	-201.782	-20.0887	-176.234	-29.2684	-206.912	-22.467	-324.591
-93.9	-201.628	-20.0195	-176.081	-29.3498	-206.807	-22.4792	-324.491
-93.85	-201.473	-19.9748	-175.975	-29.3579	-206.674	-22.4365	-324.246
-93.8	-201.331	-19.9422	-175.837	-29.3945	-206.589	-22.5281	-323.93
-93.75	-201.314	-20.0602	-175.659	-29.3945	-206.505	-22.5281	-323.658
-93.7	-201.221	-20.1619	-175.557	-29.3986	-206.421	-22.6074	-323.464
-93.65	-200.997	-20.2393	-175.461	-29.4434	-206.363	-22.5952	-323.37
-93.6	-200.7	-20.1986	-175.349	-29.598	-206.264	-22.5708	-323.181
-93.55	-200.326	-20.1213	-175.237	-29.7282	-206.113	-22.5281	-322.97
-93.5	-199.935	-20.105	-175.13	-29.8096	-205.967	-22.3633	-322.771
-93.45	-199.711	-20.1172	-175.044	-29.7241	-205.796	-22.3145	-322.549
-93.4	-199.552	-20.1619	-174.942	-29.5207	-205.627	-22.3083	-322.421
-93.35	-199.467	-20.2271	-174.891	-29.2277	-205.514	-22.29	-322.332
-93.3	-199.41	-20.3247	-174.8	-29.0283	-205.311	-22.2595	-322.216
-93.25	-199.353	-20.3613	-174.642	-28.9388	-205.194	-22.3389	-322.044
-93.2	-199.459	-20.3776	-174.423	-28.9429	-205.061	-22.3938	-321.772
-93.15	-199.422	-20.402	-174.235	-29.012	-204.918	-22.4487	-321.461
-93.1	-199.235	-20.4224	-174.077	-29.0649	-204.819	-22.4304	-321.156
-93.05	-198.971	-20.4427	-174.001	-29.0365	-204.665	-22.3755	-320.962
-93	-198.706	-20.4386	-173.925	-28.9795	-204.601	-22.4304	-320.779
-92.95	-198.551	-20.402	-173.803	-28.9754	-204.584	-22.3694	-320.629
-92.9	-198.466	-20.3125	-173.752	-29.0446	-204.5	-22.3083	-320.429
-92.85	-198.417	-20.2718	-173.67	-29.0527	-204.436	-22.2778	-320.229
-92.8	-198.352	-20.2189	-173.635	-29.0283	-204.357	-22.1802	-319.924
-92.75	-198.295	-20.2108	-173.553	-28.9795	-204.261	-22.0886	-319.597
-92.7	-198.218	-20.2067	-173.462	-28.894	-204.166	-21.8994	-319.469
-92.65	-198.153	-20.2474	-173.309	-28.8778	-204.07	-21.7957	-319.347
-92.6	-197.945	-20.341	-173.172	-28.9103	-203.979	-21.759	-319.203
-92.55	-197.62	-20.402	-173.009	-28.9958	-203.863	-21.814	-319.025
-92.5	-197.298	-20.4793	-172.882	-28.9998	-203.744	-21.9238	-318.853
-92.45	-197.042	-20.5404	-172.699	-28.9958	-203.602	-21.9727	-318.692
-92.4	-196.908	-20.5444	-172.546	-28.9632	-203.471	-21.991	-318.481
-92.35	-196.814	-20.5729	-172.312	-28.9429	-203.337	-21.9971	-318.332
-92.3	-196.769	-20.6217	-172.099	-28.9307	-203.189	-21.9116	-318.104
-92.25	-196.647	-20.6258	-171.926	-28.9632	-203.052	-21.9299	-317.899
-92.2	-196.444	-20.6828	-171.794	-28.9266	-202.901	-21.9055	-317.616
-92.15	-196.114	-20.6543	-171.661	-28.9551	-202.869	-21.9116	-317.505
-92.1	-195.87	-20.6055	-171.641	-28.9754	-202.829	-21.9482	-317.288
-92.05	-195.723	-20.5566	-171.58	-29.0365	-202.779	-21.9849	-317.1
-92	-195.581	-20.5363	-171.488	-29.0853	-202.715	-21.8933	-316.822
-91.95	-195.272	-20.5322	-171.341	-29.1016	-202.564	-21.8262	-316.628
-91.9	-194.942	-20.5241	-171.224	-29.069	-202.355	-21.7896	-316.367
-91.85	-194.592	-20.5241	-171.143	-29.0243	-202.146	-21.8384	-316.118
-91.8	-194.405	-20.402	-171.046	-29.008	-201.957	-21.8262	-315.924
-91.75	-194.373	-20.2677	-170.898	-28.8818	-201.791	-21.8628	-315.702
-91.7	-194.474	-20.1864	-170.756	-28.7313	-201.701	-21.8628	-315.546
-91.65	-194.588	-20.1375	-170.588	-28.654	-201.608	-21.9116	-315.269
-91.6	-194.637	-20.1782	-170.431	-28.6825	-201.622	-21.9238	-315.075
-91.55	-194.519	-20.1782	-170.298	-28.7272	-201.529	-21.8323	-314.819
-91.5	-194.34	-20.2433	-170.298	-28.7394	-201.381	-21.9421	-314.608
-91.45	-194.108	-20.2922	-170.186	-28.715	-201.172	-21.8933	-314.464
-91.4	-193.795	-20.3003	-170.013	-28.7231	-201.05	-21.8567	-314.37
-91.35	-193.591	-20.2433	-169.851	-28.7231	-200.971	-21.7712	-314.248
-91.3	-193.526	-20.1742	-169.759	-28.7801	-200.852	-21.8018	-314.115
-91.25	-193.498	-20.1375	-169.662	-28.7842	-200.681	-21.7285	-313.915
-91.2	-193.502	-20.1294	-169.596	-28.7516	-200.425	-21.7163	-313.71
-91.15	-193.433	-20.1213	-169.357	-28.7028	-200.204	-21.6248	-313.382
-91.1	-193.221	-20.1457	-169.235	-28.7231	-199.989	-21.5454	-313.049
-91.05	-192.969	-20.1131	-169.067	-28.7801	-199.815	-21.5759	-312.7
-91	-192.822	-20.109	-168.94	-28.833	-199.8	-21.5393	-312.428
-90.95	-192.708	-20.1497	-168.732	-28.8452	-199.788	-21.5515	-312.195
-90.9	-192.733	-20.2515	-168.65	-28.7598	-199.701	-21.5332	-311.928
-90.85	-192.863	-20.2922	-168.584	-28.6377	-199.576	-21.5637	-311.629
-90.8	-192.948	-20.3084	-168.599	-28.3732	-199.469	-21.521	-311.346
-90.75	-192.883	-20.2718	-168.493	-28.0965	-199.387	-21.4355	-311.019
-90.7	-192.704	-20.2555	-168.416	-27.8727	-199.332	-21.4294	-310.802
-90.65	-192.468	-20.284	-168.34	-27.8239	-199.277	-21.3867	-310.586
-90.6	-192.22	-20.2474	-168.187	-27.8361	-199.158	-21.4539	-310.414
-90.55	-192.139	-20.2515	-168.05	-27.8687	-199.033	-21.3562	-310.269
-90.5	-192.074	-20.1823	-167.852	-27.828	-198.887	-21.3806	-310.064
-90.45	-191.927	-20.1294	-167.613	-27.7791	-198.762	-21.3501	-309.998
-90.4	-191.707	-20.0114	-167.552	-27.7547	-198.658	-21.3806	-309.898
-90.35	-191.353	-19.987	-167.43	-27.828	-198.524	-21.3318	-309.859
-90.3	-190.987	-19.9463	-167.343	-27.9704	-198.405	-21.2097	-309.792
-90.25	-190.833	-19.9382	-167.241	-28.0477	-198.283	-21.2341	-309.526
-90.2	-190.885	-19.8812	-167.058	-28.0843	-198.167	-21.2158	-309.104
-90.15	-191.06	-19.8405	-166.911	-28.0965	-198.106	-21.1914	-308.649
-90.1	-191.211	-19.8079	-166.712	-27.9948	-198.053	-21.167	-308.266
-90.05	-191.227	-19.7591	-166.621	-28.0192	-197.995	-21.1609	-307.861
-90	-191.101	-19.8039	-166.489	-28.1494	-197.934	-21.1975	-307.551
-89.95	-190.841	-19.7428	-166.356	-28.2552	-197.766	-21.2646	-307.34
-89.9	-190.613	-19.7428	-166.245	-28.3976	-197.62	-21.344	-307.168
-89.85	-190.434	-19.7021	-166.122	-28.479	-197.504	-21.3501	-307.073
-89.8	-190.352	-19.6899	-166.046	-28.54	-197.396	-21.3989	-306.935
-89.75	-190.401	-19.694	-165.99	-28.54	-197.271	-21.2341	-306.713
-89.7	-190.45	-19.7021	-165.904	-28.6011	-197.161	-21.2341	-306.546
-89.65	-190.434	-19.7713	-165.721	-28.6621	-197.013	-21.1975	-306.352
-89.6	-190.336	-19.7713	-165.624	-28.654	-196.85	-21.1548	-306.191
-89.55	-190.21	-19.7917	-165.522	-28.6133	-196.71	-21.1914	-306.08
-89.5	-190.068	-19.7428	-165.421	-28.54	-196.6	-21.1487	-305.941
-89.45	-189.88	-19.7021	-165.304	-28.422	-196.414	-21.1548	-305.758
-89.4	-189.681	-19.694	-165.136	-28.2918	-196.315	-21.0144	-305.398
-89.35	-189.526	-19.6086	-165.059	-28.2552	-196.202	-21.0388	-305.026
-89.3	-189.347	-19.5028	-164.866	-28.2104	-196.152	-21.0083	-304.732
-89.25	-189.229	-19.4336	-164.754	-28.2023	-196.068	-21.0571	-304.432
-89.2	-189.197	-19.3807	-164.637	-28.1209	-195.94	-21.1182	-304.171
-89.15	-189.189	-19.3929	-164.576	-27.9948	-195.751	-21.167	-303.933
-89.1	-189.124	-19.4255	-164.424	-27.8687	-195.56	-21.3318	-303.739
-89.05	-189.014	-19.519	-164.281	-27.8849	-195.432	-21.405	-303.544
-89	-188.847	-19.637	-164.179	-27.9297	-195.333	-21.4417	-303.367
-88.95	-188.582	-19.7062	-164.108	-27.9215	-195.205	-21.344	-303.228
-88.9	-188.298	-19.755	-163.946	-27.8727	-195.057	-21.3074	-303.101
-88.85	-188.102	-19.7021	-163.737	-27.7384	-194.978	-21.1792	-302.995
-88.8	-187.976	-19.6126	-163.645	-27.6001	-194.938	-21.1853	-302.718
-88.75	-187.98	-19.637	-163.539	-27.5187	-194.909	-21.1792	-302.379
-88.7	-188.005	-19.6574	-163.493	-27.3926	-194.836	-21.2402	-302.091
-88.65	-187.992	-19.6981	-163.401	-27.2705	-194.711	-21.1792	-301.902
-88.6	-187.846	-19.7428	-163.264	-27.238	-194.6	-21.1182	-301.741
-88.55	-187.712	-19.6411	-163.076	-27.2949	-194.539	-21.0266	-301.63
-88.5	-187.671	-19.6248	-162.903	-27.3112	-194.487	-20.8923	-301.325
-88.45	-187.545	-19.6126	-162.781	-27.4007	-194.4	-20.8496	-301.081
-88.4	-187.358	-19.7062	-162.567	-27.4658	-194.31	-20.8557	-300.898
-88.35	-187.069	-19.7957	-162.516	-27.478	-194.115	-20.8618	-300.726
-88.3	-186.731	-19.8568	-162.415	-27.4821	-193.984	-20.8618	-300.482
-88.25	-186.471	-19.8771	-162.359	-27.4618	-193.795	-20.7458	-300.165
-88.2	-186.226	-19.8201	-162.282	-27.4984	-193.676	-20.6543	-299.955
-88.15	-185.97	-19.755	-162.175	-27.5757	-193.58	-20.6055	-299.683
-88.1	-185.71	-19.694	-162.028	-27.596	-193.464	-20.5261	-299.427
-88.05	-185.522	-19.5964	-161.794	-27.5716	-193.388	-20.4102	-299.2
-88	-185.445	-19.519	-161.55	-27.5675	-193.24	-20.4834	-299.061
-87.95	-185.494	-19.4539	-161.413	-27.6042	-193.107	-20.5078	-298.917
-87.9	-185.592	-19.3929	-161.362	-27.6204	-192.95	-20.5322	-298.717
-87.85	-185.653	-19.2871	-161.235	-27.6123	-192.769	-20.6482	-298.401
-87.8	-185.62	-19.2708	-161.118	-27.5675	-192.621	-20.6848	-298.035
-87.75	-185.559	-19.279	-161.006	-27.5635	-192.438	-20.7153	-297.585
-87.7	-185.522	-19.3197	-160.853	-27.5431	-192.281	-20.6665	-297.319
-87.65	-185.409	-19.3115	-160.736	-27.5309	-192.139	-20.6604	-297.169
-87.6	-185.368	-19.2871	-160.538	-27.5146	-192.089	-20.6177	-297.064
-87.55	-185.246	-19.222	-160.395	-27.5269	-192.095	-20.5383	-296.975
-87.5	-185.063	-19.1488	-160.309	-27.6571	-192.11	-20.5078	-296.825
-87.45	-184.904	-19.1121	-160.202	-27.7913	-192.049	-20.3186	-296.648
-87.4	-184.798	-19.0308	-160.207	-27.7832	-191.956	-20.4285	-296.398
-87.35	-184.607	-19.0063	-160.049	-27.6855	-191.79	-20.4651	-296.137
-87.3	-184.371	-19.0348	-160.014	-27.71	-191.647	-20.4895	-295.887
-87.25	-184.224	-19.1081	-159.846	-27.6978	-191.537	-20.52	-295.704
-87.2	-184.2	-19.0796	-159.709	-27.6367	-191.415	-20.5322	-295.488
-87.15	-184.229	-19.0877	-159.495	-27.4618	-191.299	-20.5444	-295.299
-87.1	-184.22	-19.0959	-159.297	-27.2827	-191.191	-20.459	-295.005
-87.05	-184.07	-19.0674	-159.159	-27.299	-191.081	-20.4468	-294.794
-87	-183.98	-19.1284	-158.966	-27.3641	-190.956	-20.4712	-294.5
-86.95	-183.915	-19.1528	-158.859	-27.5472	-190.781	-20.4773	-294.334
-86.9	-183.765	-19.1569	-158.778	-27.6326	-190.662	-20.4102	-294.195
-86.85	-183.582	-19.1325	-158.763	-27.6652	-190.505	-20.4773	-294.101
-86.8	-183.504	-19.0511	-158.737	-27.7059	-190.389	-20.4895	-293.94
-86.75	-183.419	-18.9575	-158.651	-27.653	-190.284	-20.5017	-293.673
-86.7	-183.28	-18.9087	-158.529	-27.6286	-190.156	-20.5505	-293.374
-86.65	-183.081	-18.8761	-158.407	-27.6286	-190.023	-20.4712	-293.063
-86.6	-182.845	-18.8477	-158.223	-27.5798	-189.79	-20.4285	-292.763
-86.55	-182.601	-18.8232	-158.03	-27.5106	-189.587	-20.2698	-292.497
-86.5	-182.361	-18.8436	-157.949	-27.3885	-189.415	-20.3125	-292.186
-86.45	-182.198	-18.9412	-157.817	-27.2339	-189.285	-20.343	-291.953
-86.4	-182.076	-19.047	-157.71	-27.0508	-189.194	-20.4346	-291.731
-86.35	-181.938	-19.0715	-157.552	-26.9491	-189.157	-20.5505	-291.532
-86.3	-181.645	-19.0511	-157.461	-26.8799	-189.023	-20.5566	-291.371
-86.25	-181.266	-18.9941	-157.399	-26.8148	-188.924	-20.5811	-291.154
-86.2	-180.896	-18.9779	-157.374	-26.77	-188.831	-20.459	-291.027
-86.15	-180.64	-19.0267	-157.267	-26.7293	-188.744	-20.3796	-290.888
-86.1	-180.554	-19.0674	-157.11	-26.7131	-188.7	-20.282	-290.705
-86.05	-180.583	-19.1162	-156.952	-26.7456	-188.634	-20.2576	-290.511
-86	-180.648	-19.0837	-156.794	-26.8066	-188.509	-20.2209	-290.228
-85.95	-180.64	-19.1121	-156.576	-26.8921	-188.433	-20.1172	-290.006
-85.9	-180.554	-19.0837	-156.398	-26.9084	-188.311	-20.1111	-289.911
-85.85	-180.546	-19.104	-156.291	-26.9206	-188.209	-20.0134	-289.789
-85.8	-180.57	-19.047	-156.235	-26.8677	-188.073	-20.0684	-289.567
-85.75	-180.623	-18.9819	-156.148	-26.7537	-187.95	-20.0928	-289.262
-85.7	-180.55	-18.925	-156.082	-26.6439	-187.869	-20.1782	-288.963
-85.65	-180.509	-18.8436	-155.909	-26.4852	-187.721	-20.2209	-288.735
-85.6	-180.481	-18.8965	-155.833	-26.355	-187.584	-20.2026	-288.502
-85.55	-180.452	-18.9412	-155.746	-26.2248	-187.433	-20.1843	-288.325
-85.5	-180.351	-19.0226	-155.655	-26.2695	-187.276	-20.0989	-288.136
-85.45	-180.212	-18.9941	-155.502	-26.3672	-187.172	-20.1172	-288.047
-85.4	-180.086	-18.9779	-155.431	-26.4038	-187.145	-20.0623	-287.759
-85.35	-179.871	-18.9412	-155.406	-26.355	-187.09	-20.0989	-287.309
-85.3	-179.626	-18.8761	-155.355	-26.3794	-187.035	-20.0317	-286.904
-85.25	-179.285	-18.7866	-155.268	-26.3428	-186.907	-20.1111	-286.555
-85.2	-179.053	-18.7215	-155.121	-26.2126	-186.721	-20.0439	-286.366
-85.15	-178.951	-18.7215	-154.958	-26.0864	-186.55	-20.0134	-286.299
-85.1	-179.016	-18.7378	-154.709	-25.9806	-186.425	-20.0623	-286.1
-85.05	-179.114	-18.7337	-154.46	-25.8179	-186.358	-20.0684	-285.989
-85	-179.15	-18.689	-154.297	-25.7813	-186.247	-20.0989	-285.855
-84.95	-179.122	-18.6483	-154.17	-25.8016	-186.154	-20.0378	-285.65
-84.9	-179.036	-18.6239	-154.088	-25.9766	-186.058	-20.0073	-285.35
-84.85	-178.906	-18.6157	-154.053	-26.18	-185.939	-19.928	-285.034
-84.8	-178.756	-18.6646	-154.032	-26.2817	-185.794	-19.8608	-284.762
-84.75	-178.507	-18.7012	-153.987	-26.298	-185.602	-19.8242	-284.496
-84.7	-178.267	-18.7215	-153.905	-26.3021	-185.457	-19.7083	-284.235
-84.65	-178.027	-18.7785	-153.814	-26.3265	-185.3	-19.696	-283.98
-84.6	-177.795	-18.7419	-153.681	-26.2655	-185.175	-19.5923	-283.736
-84.55	-177.625	-18.807	-153.514	-26.2085	-185.064	-19.5984	-283.558
-84.5	-177.47	-18.8843	-153.325	-26.2777	-184.966	-19.4763	-283.347
-84.45	-177.173	-18.9616	-153.163	-26.4201	-184.971	-19.3726	-283.003
-84.4	-176.921	-19.0674	-153.041	-26.4648	-184.881	-19.4458	-282.776
-84.35	-176.672	-19.0877	-152.939	-26.4933	-184.762	-19.397	-282.582
-84.3	-176.558	-19.0674	-152.878	-26.4608	-184.564	-19.5496	-282.465
-84.25	-176.416	-19.0104	-152.827	-26.3753	-184.378	-19.5618	-282.271
-84.2	-176.241	-18.9657	-152.735	-26.3387	-184.254	-19.7021	-282.01
-84.15	-176.147	-18.9575	-152.613	-26.3021	-184.158	-19.7815	-281.827
-84.1	-176.082	-19.0023	-152.522	-26.3062	-184.056	-19.751	-281.705
-84.05	-176.156	-18.9372	-152.303	-26.3265	-183.957	-19.7205	-281.622
-84	-176.168	-18.9209	-152.156	-26.4201	-183.829	-19.5862	-281.539
-83.95	-176.176	-18.8192	-152.013	-26.5625	-183.716	-19.6167	-281.367
-83.9	-176.16	-18.7337	-151.896	-26.7131	-183.521	-19.6655	-281.1
-83.85	-176.046	-18.7215	-151.759	-26.7171	-183.396	-19.7205	-280.806
-83.8	-175.944	-18.6971	-151.662	-26.5788	-183.329	-19.8303	-280.445
-83.75	-175.798	-18.6808	-151.53	-26.3997	-183.213	-19.8303	-280.179
-83.7	-175.671	-18.6198	-151.347	-26.2655	-183.12	-19.7998	-279.841
-83.65	-175.655	-18.6279	-151.271	-26.1678	-182.986	-19.7571	-279.563
-83.6	-175.704	-18.5465	-151.164	-26.1271	-182.856	-19.5679	-279.336
-83.55	-175.655	-18.5262	-151.113	-26.1027	-182.731	-19.458	-279.225
-83.5	-175.549	-18.5181	-151.021	-26.062	-182.672	-19.4153	-279.125
-83.45	-175.366	-18.5181	-150.96	-26.0376	-182.591	-19.3787	-278.986
-83.4	-175.151	-18.5588	-150.853	-26.0742	-182.515	-19.3726	-278.803
-83.35	-174.963	-18.6035	-150.757	-26.1678	-182.385	-19.3726	-278.498
-83.3	-174.752	-18.6564	-150.609	-26.2085	-182.263	-19.4702	-278.204
-83.25	-174.561	-18.6401	-150.462	-26.2288	-182.114	-19.4702	-277.943
-83.2	-174.373	-18.5954	-150.284	-26.2044	-181.949	-19.3787	-277.649
-83.15	-174.304	-18.5303	-150.126	-26.0986	-181.766	-19.4153	-277.427
-83.1	-174.288	-18.4611	-149.984	-26.0417	-181.644	-19.2871	-277.266
-83.05	-174.231	-18.4937	-149.907	-25.9562	-181.487	-19.2688	-277.172
-83	-174.243	-18.5465	-149.821	-25.9033	-181.306	-19.22	-277.15
-82.95	-174.15	-18.5181	-149.704	-25.883	-181.167	-19.2017	-277.061
-82.9	-173.995	-18.4448	-149.597	-25.9196	-181.091	-19.1162	-276.994
-82.85	-173.751	-18.3146	-149.485	-25.9969	-181.016	-19.0796	-276.839
-82.8	-173.527	-18.2048	-149.394	-26.0417	-180.943	-19.0247	-276.645
-82.75	-173.352	-18.2373	-149.256	-26.0986	-180.815	-18.8843	-276.395
-82.7	-173.319	-18.3228	-149.175	-26.0539	-180.708	-18.8843	-276.151
-82.65	-173.263	-18.3919	-149.073	-25.9847	-180.609	-18.9331	-275.979
-82.6	-173.088	-18.4285	-148.966	-25.8423	-180.426	-19.0186	-275.757
-82.55	-172.9	-18.3675	-148.839	-25.6388	-180.327	-19.0125	-275.485
-82.5	-172.725	-18.335	-148.758	-25.5656	-180.219	-18.9819	-275.235
-82.45	-172.64	-18.2739	-148.651	-25.533	-180.123	-18.9514	-274.913
-82.4	-172.587	-18.1803	-148.575	-25.5656	-180.01	-18.8782	-274.614
-82.35	-172.477	-18.099	-148.422	-25.5412	-179.917	-18.8293	-274.342
-82.3	-172.294	-18.1071	-148.3	-25.5493	-179.885	-18.75	-274.059
-82.25	-172.144	-18.1844	-148.178	-25.6388	-179.775	-18.8477	-273.815
-82.2	-172.054	-18.2739	-148.127	-25.7609	-179.661	-18.811	-273.548
-82.15	-171.981	-18.2943	-148.031	-25.8423	-179.565	-18.8843	-273.36
-82.1	-171.863	-18.3228	-147.893	-25.7894	-179.464	-18.8782	-273.199
-82.05	-171.627	-18.3105	-147.715	-25.7772	-179.368	-18.9697	-273.149
-82	-171.395	-18.2943	-147.512	-25.7935	-179.185	-19.0796	-272.955
-81.95	-171.155	-18.1437	-147.339	-25.8504	-178.978	-19.1406	-272.672
-81.9	-170.907	-18.0908	-147.12	-25.9074	-178.874	-19.2444	-272.35
-81.85	-170.719	-18.0461	-146.876	-25.8952	-178.752	-19.1284	-272.006
-81.8	-170.471	-18.0908	-146.734	-25.769	-178.627	-19.1162	-271.801
-81.75	-170.247	-18.0664	-146.632	-25.59	-178.525	-19.0002	-271.629
-81.7	-170.085	-18.0583	-146.571	-25.4924	-178.455	-18.9758	-271.44
-81.65	-169.979	-18.0623	-146.561	-25.4354	-178.441	-19.0186	-271.218
-81.6	-169.889	-17.981	-146.55	-25.3581	-178.414	-19.0491	-270.924
-81.55	-169.796	-17.8711	-146.459	-25.1668	-178.281	-19.1162	-270.735
-81.5	-169.763	-17.7979	-146.439	-24.9552	-178.159	-19.1589	-270.452
-81.45	-169.727	-17.7856	-146.337	-24.764	-178.013	-19.1101	-270.214
-81.4	-169.666	-17.7938	-146.205	-24.7192	-177.883	-18.9453	-270.047
-81.35	-169.633	-17.7938	-146.159	-24.8332	-177.79	-18.9453	-269.931
-81.3	-169.58	-17.8426	-145.976	-24.943	-177.699	-18.8416	-269.714
-81.25	-169.503	-17.9281	-145.818	-25.0977	-177.609	-18.8416	-269.465
-81.2	-169.328	-18.0054	-145.706	-25.1912	-177.467	-18.7134	-269.226
-81.15	-169.108	-18.0298	-145.61	-25.236	-177.31	-18.6829	-268.926
-81.1	-168.949	-17.9647	-145.549	-25.1587	-177.159	-18.7012	-268.682
-81.05	-168.868	-18.0054	-145.315	-25.0773	-177.034	-18.634	-268.549
-81	-168.766	-18.0501	-145.157	-24.9959	-176.918	-18.7439	-268.266
-80.95	-168.616	-18.0216	-145.03	-24.9959	-176.767	-18.6401	-268.089
-80.9	-168.347	-17.9525	-144.913	-25.1261	-176.598	-18.6768	-267.867
-80.85	-168.05	-17.9159	-144.867	-25.1506	-176.49	-18.6768	-267.584
-80.8	-167.879	-17.9525	-144.745	-25.2563	-176.336	-18.6951	-267.306
-80.75	-167.786	-17.9565	-144.648	-25.3825	-176.206	-18.7012	-267.057
-80.7	-167.708	-17.9036	-144.597	-25.5046	-176.084	-18.6279	-266.746
-80.65	-167.558	-17.8589	-144.536	-25.5941	-176.022	-18.5852	-266.629
-80.6	-167.476	-17.7531	-144.414	-25.5656	-175.956	-18.5608	-266.43
-80.55	-167.297	-17.7083	-144.328	-25.4842	-175.912	-18.6584	-266.291
-80.5	-167.139	-17.6839	-144.241	-25.3581	-175.816	-18.6157	-266.147
-80.45	-167.069	-17.6758	-144.079	-25.2319	-175.72	-18.5913	-266.036
-80.4	-167.11	-17.6473	-143.936	-25.1343	-175.584	-18.5791	-265.936
-80.35	-167.167	-17.6025	-143.804	-25.1058	-175.389	-18.5547	-265.791
-80.3	-167.126	-17.5781	-143.697	-25.2075	-175.223	-18.6768	-265.669
-80.25	-167.082	-17.5374	-143.611	-25.3052	-175.121	-18.5486	-265.592
-80.2	-167.017	-17.4398	-143.545	-25.3296	-175.081	-18.5913	-265.486
-80.15	-166.87	-17.3625	-143.387	-25.3825	-175.063	-18.5059	-265.237
-80.1	-166.695	-17.2933	-143.295	-25.4354	-174.956	-18.5364	-265.015
-80.05	-166.492	-17.3055	-143.173	-25.5534	-174.805	-18.4998	-264.737
-80	-166.272	-17.2852	-143.092	-25.6266	-174.595	-18.4143	-264.571
-79.95	-166.162	-17.3096	-142.965	-25.6307	-174.438	-18.3716	-264.343
-79.9	-166.178	-17.3218	-142.929	-25.5778	-174.305	-18.3472	-264.144
-79.85	-166.296	-17.3747	-142.817	-25.5005	-174.2	-18.4631	-263.96
-79.8	-166.349	-17.4276	-142.782	-25.3947	-174.075	-18.4875	-263.794
-79.75	-166.243	-17.4764	-142.629	-25.2523	-173.976	-18.4753	-263.639
-79.7	-166.166	-17.5537	-142.517	-25.118	-173.878	-18.396	-263.455
-79.65	-166.138	-17.6025	-142.37	-25.0488	-173.753	-18.3411	-263.339
-79.6	-166.187	-17.6473	-142.227	-25.0203	-173.654	-18.2739	-263.245
-79.55	-166.17	-17.631	-142.105	-24.9715	-173.508	-18.28	-262.934
-79.5	-165.999	-17.6107	-141.937	-24.9146	-173.41	-18.28	-262.712
-79.45	-165.808	-17.4927	-141.769	-24.8332	-173.334	-18.2495	-262.429
-79.4	-165.597	-17.3543	-141.688	-24.7965	-173.232	-18.2129	-262.129
-79.35	-165.356	-17.3299	-141.52	-24.7233	-173.128	-18.158	-261.841
-79.3	-165.181	-17.3706	-141.444	-24.6785	-173	-18.1641	-261.541
-79.25	-165.161	-17.4154	-141.327	-24.6663	-172.869	-18.1763	-261.347
-79.2	-165.161	-17.4276	-141.266	-24.6541	-172.738	-18.1824	-261.158
-79.15	-165.157	-17.3747	-141.134	-24.6663	-172.599	-18.1641	-261.02
-79.1	-165.133	-17.2811	-140.996	-24.6785	-172.465	-18.1519	-260.82
-79.05	-164.97	-17.216	-140.828	-24.7355	-172.323	-18.3105	-260.592
-79	-164.73	-17.1672	-140.717	-24.7152	-172.169	-18.2312	-260.415
-78.95	-164.404	-17.1305	-140.539	-24.6826	-172.096	-18.2068	-260.265
-78.9	-164.233	-17.0736	-140.396	-24.6012	-172.035	-18.1091	-260.043
-78.85	-164.197	-16.9881	-140.198	-24.4954	-171.953	-18.0786	-259.854
-78.8	-164.156	-16.9393	-140.076	-24.3896	-171.782	-18.0847	-259.616
-78.75	-164.115	-16.923	-140.004	-24.3327	-171.596	-18.0359	-259.372
-78.7	-163.822	-16.9596	-139.903	-24.3327	-171.43	-18.0786	-259.039
-78.65	-163.436	-16.9759	-139.837	-24.3205	-171.3	-17.9932	-258.806
-78.6	-163.041	-17.0492	-139.771	-24.2513	-171.224	-18.0054	-258.634
-78.55	-162.736	-17.1143	-139.643	-24.1862	-171.212	-18.0359	-258.473
-78.5	-162.569	-17.0654	-139.526	-24.1455	-171.116	-18.0786	-258.301
-78.45	-162.52	-17.0492	-139.435	-23.9868	-171.052	-18.0664	-258.084
-78.4	-162.467	-16.9922	-139.267	-23.82	-170.887	-18.042	-257.985
-78.35	-162.382	-17.0125	-139.13	-23.6654	-170.707	-18.0176	-257.84
-78.3	-162.305	-17.0247	-138.972	-23.6287	-170.547	-17.926	-257.713
-78.25	-162.146	-16.9922	-138.83	-23.7101	-170.428	-17.8772	-257.535
-78.2	-161.947	-17.0247	-138.692	-23.8525	-170.372	-17.7185	-257.358
-78.15	-161.829	-17.0451	-138.657	-24.0153	-170.224	-17.7002	-257.208
-78.1	-161.747	-17.0817	-138.575	-24.1374	-170.058	-17.7124	-257.047
-78.05	-161.78	-17.0898	-138.55	-24.2513	-169.942	-17.8528	-256.847
-78	-161.869	-17.0492	-138.453	-24.2961	-169.87	-17.9504	-256.497
-77.95	-161.955	-16.9922	-138.453	-24.3815	-169.809	-17.9688	-256.27
-77.9	-161.983	-16.8945	-138.306	-24.5076	-169.794	-18.0481	-256.109
-77.85	-161.865	-16.7725	-138.158	-24.5239	-169.704	-17.9443	-255.954
-77.8	-161.662	-16.744	-137.97	-24.4588	-169.55	-17.9749	-255.748
-77.75	-161.544	-16.7725	-137.868	-24.4222	-169.37	-17.9138	-255.571
-77.7	-161.405	-16.7725	-137.817	-24.4181	-169.25	-17.9199	-255.243
-77.65	-161.348	-16.7399	-137.711	-24.3286	-169.192	-17.8772	-255.077
-77.6	-161.287	-16.6626	-137.604	-24.2716	-169.166	-17.8528	-254.927
-77.55	-161.117	-16.6463	-137.487	-24.2147	-169.102	-17.8894	-254.7
-77.5	-160.978	-16.6748	-137.39	-24.1211	-168.922	-17.9321	-254.411
-77.45	-160.799	-16.7196	-137.248	-24.0519	-168.742	-17.9077	-254.045
-77.4	-160.567	-16.7847	-137.044	-23.9705	-168.562	-17.9138	-253.751
-77.35	-160.453	-16.8294	-136.866	-23.9054	-168.448	-17.9199	-253.54
-77.3	-160.372	-16.805	-136.698	-23.7549	-168.332	-17.9382	-253.412
-77.25	-160.356	-16.7684	-136.576	-23.7142	-168.201	-17.9688	-253.34
-77.2	-160.238	-16.7684	-136.414	-23.6776	-168.1	-17.9016	-253.146
-77.15	-160.128	-16.7277	-136.292	-23.7305	-167.957	-17.8345	-252.913
-77.1	-159.961	-16.7318	-136.205	-23.8525	-167.844	-17.7612	-252.608
-77.05	-159.782	-16.6829	-136.113	-23.9339	-167.678	-17.6453	-252.375
-77	-159.644	-16.6667	-136.037	-23.9217	-167.544	-17.5964	-252.236
-76.95	-159.526	-16.6016	-135.971	-23.8647	-167.454	-17.5659	-252.059
-76.9	-159.359	-16.6056	-135.874	-23.7752	-167.379	-17.5842	-251.859
-76.85	-159.188	-16.6341	-135.742	-23.7427	-167.283	-17.5049	-251.653
-76.8	-159.123	-16.6138	-135.656	-23.6898	-167.181	-17.4683	-251.409
-76.75	-159.07	-16.5446	-135.585	-23.6369	-167.108	-17.511	-251.076
-76.7	-158.968	-16.5202	-135.432	-23.6287	-166.957	-17.4744	-250.86
-76.65	-158.744	-16.4469	-135.29	-23.6694	-166.893	-17.4988	-250.766
-76.6	-158.687	-16.3981	-135.137	-23.6979	-166.765	-17.4377	-250.644
-76.55	-158.529	-16.333	-135.04	-23.6857	-166.611	-17.4561	-250.499
-76.5	-158.468	-16.3778	-134.995	-23.5921	-166.475	-17.4683	-250.3
-76.45	-158.346	-16.4388	-134.883	-23.5067	-166.3	-17.4438	-250.094
-76.4	-158.321	-16.4103	-134.74	-23.5636	-166.202	-17.3767	-249.972
-76.35	-158.329	-16.3086	-134.689	-23.641	-166.085	-17.3401	-249.85
-76.3	-158.244	-16.2557	-134.537	-23.6938	-165.92	-17.2913	-249.634
-76.25	-158.215	-16.2272	-134.43	-23.6491	-165.798	-17.1875	-249.428
-76.2	-158.175	-16.2313	-134.252	-23.641	-165.69	-17.157	-249.146
-76.15	-158.085	-16.2964	-134.109	-23.5433	-165.591	-17.041	-248.951
-76.1	-157.865	-16.333	-133.993	-23.4334	-165.533	-17.0776	-248.84
-76.05	-157.666	-16.39	-133.906	-23.2992	-165.46	-17.1021	-248.702
-76	-157.503	-16.4551	-133.886	-23.3398	-165.399	-17.0471	-248.502
-75.95	-157.381	-16.5487	-133.789	-23.3602	-165.26	-17.218	-248.219
-75.9	-157.312	-16.6219	-133.652	-23.4131	-165.17	-17.1875	-247.864
-75.85	-157.275	-16.5975	-133.494	-23.4334	-165.1	-17.218	-247.586
-75.8	-157.186	-16.5894	-133.362	-23.4456	-164.952	-17.2363	-247.32
-75.75	-157.084	-16.5365	-133.235	-23.5433	-164.751	-17.2546	-247.093
-75.7	-156.917	-16.4958	-133.118	-23.5596	-164.574	-17.3584	-246.904
-75.65	-156.787	-16.4876	-133.031	-23.6003	-164.394	-17.3828	-246.748
-75.6	-156.803	-16.4551	-132.899	-23.6979	-164.217	-17.3523	-246.56
-75.55	-156.82	-16.4266	-132.792	-23.7264	-164.063	-17.2974	-246.399
-75.5	-156.726	-16.4469	-132.579	-23.7427	-163.961	-17.3462	-246.244
-75.45	-156.58	-16.512	-132.472	-23.6369	-163.865	-17.3157	-246.038
-75.4	-156.327	-16.5365	-132.401	-23.4782	-163.754	-17.3645	-245.888
-75.35	-156.124	-16.5365	-132.334	-23.3887	-163.705	-17.2852	-245.794
-75.3	-155.872	-16.5771	-132.243	-23.4009	-163.6	-17.2913	-245.605
-75.25	-155.615	-16.5853	-132.09	-23.4334	-163.496	-17.3096	-245.55
-75.2	-155.339	-16.5568	-131.989	-23.4416	-163.336	-17.3706	-245.384
-75.15	-155.013	-16.5649	-131.866	-23.4538	-163.246	-17.3889	-245.189
-75.1	-154.732	-16.5649	-131.734	-23.4904	-163.074	-17.334	-244.973
-75.05	-154.513	-16.5649	-131.582	-23.4985	-162.897	-17.4072	-244.723
-75	-154.378	-16.508	-131.399	-23.527	-162.76	-17.3523	-244.501
-74.95	-154.277	-16.4876	-131.297	-23.5555	-162.656	-17.3706	-244.252
-74.9	-154.22	-16.4754	-131.22	-23.5474	-162.586	-17.3645	-243.946
-74.85	-154.24	-16.4795	-131.195	-23.5311	-162.481	-17.4072	-243.675
-74.8	-154.211	-16.5568	-131.109	-23.4497	-162.313	-17.3279	-243.397
-74.75	-154.167	-16.6138	-131.037	-23.3114	-162.121	-17.2668	-243.164
-74.7	-154.089	-16.6016	-130.915	-23.2218	-162.005	-17.2668	-243.02
-74.65	-154.024	-16.5527	-130.768	-23.1242	-161.938	-17.157	-242.831
-74.6	-153.927	-16.508	-130.661	-22.9899	-161.865	-17.218	-242.692
-74.55	-153.78	-16.4673	-130.539	-22.9207	-161.775	-17.2119	-242.548
-74.5	-153.589	-16.4225	-130.458	-22.9777	-161.665	-17.2424	-242.315
-74.45	-153.398	-16.3208	-130.3	-23.1038	-161.519	-17.1753	-242.143
-74.4	-153.239	-16.3127	-130.244	-23.2015	-161.362	-17.0288	-241.938
-74.35	-153.044	-16.2638	-130.137	-23.1812	-161.237	-16.9678	-241.716
-74.3	-152.93	-16.2191	-130.096	-23.1974	-161.057	-16.9373	-241.416
-74.25	-152.804	-16.1825	-130.03	-23.2788	-160.924	-16.9617	-241.322
-74.2	-152.718	-16.1011	-129.908	-23.348	-160.816	-16.9922	-241.189
-74.15	-152.572	-16.0278	-129.801	-23.4049	-160.746	-17.0349	-241.056
-74.1	-152.462	-15.9749	-129.654	-23.4009	-160.694	-16.9739	-240.9
-74.05	-152.401	-15.9465	-129.506	-23.3805	-160.583	-16.9495	-240.651
-74	-152.291	-15.918	-129.415	-23.2869	-160.493	-16.9006	-240.462
-73.95	-152.144	-15.9831	-129.369	-23.1852	-160.383	-16.8518	-240.329
-73.9	-152.014	-15.9993	-129.217	-23.0428	-160.281	-16.9189	-240.14
-73.85	-151.953	-16.0034	-129.176	-22.9126	-160.174	-16.8152	-239.974
-73.8	-151.847	-16.0278	-129.094	-22.758	-160.049	-16.7419	-239.724
-73.75	-151.807	-16.0156	-129.038	-22.6481	-159.874	-16.6931	-239.53
-73.7	-151.717	-15.9139	-128.937	-22.5911	-159.697	-16.6199	-239.335
-73.65	-151.705	-15.8081	-128.794	-22.5057	-159.601	-16.6382	-239.108
-73.6	-151.628	-15.7959	-128.657	-22.5545	-159.479	-16.5527	-238.814
-73.55	-151.518	-15.7633	-128.504	-22.5423	-159.357	-16.5527	-238.492
-73.5	-151.314	-15.7959	-128.352	-22.7702	-159.276	-16.4001	-238.181
-73.45	-151.164	-15.7552	-128.23	-23.0062	-159.177	-16.4001	-237.854
-73.4	-151.029	-15.7145	-128.108	-23.1852	-159.081	-16.394	-237.621
-73.35	-150.895	-15.8162	-127.97	-23.2666	-159.008	-16.394	-237.421
-73.3	-150.753	-15.8	-127.904	-23.1242	-158.906	-16.2964	-237.26
-73.25	-150.724	-15.8081	-127.848	-22.9411	-158.752	-16.3086	-237.116
-73.2	-150.712	-15.7389	-127.726	-22.8516	-158.616	-16.3208	-237.122
-73.15	-150.728	-15.6738	-127.63	-22.8678	-158.436	-16.2842	-236.961
-73.1	-150.655	-15.625	-127.538	-22.8434	-158.316	-16.3635	-236.822
-73.05	-150.521	-15.5965	-127.452	-22.7498	-158.157	-16.3574	-236.572
-73	-150.387	-15.6413	-127.36	-22.6115	-158.003	-16.5039	-236.334
-72.95	-150.175	-15.6209	-127.258	-22.5016	-157.915	-16.4795	-236.04
-72.9	-149.943	-15.6576	-127.192	-22.4731	-157.854	-16.333	-235.856
-72.85	-149.727	-15.5884	-127.08	-22.4447	-157.828	-16.3757	-235.773
-72.8	-149.593	-15.5518	-126.999	-22.4284	-157.712	-16.4001	-235.524
-72.75	-149.565	-15.5721	-126.892	-22.4447	-157.572	-16.4612	-235.291
-72.7	-149.642	-15.6372	-126.795	-22.4731	-157.415	-16.4673	-234.98
-72.65	-149.674	-15.7064	-126.673	-22.5098	-157.311	-16.4124	-234.836
-72.6	-149.699	-15.7878	-126.506	-22.5382	-157.218	-16.394	-234.752
-72.55	-149.601	-15.7633	-126.317	-22.5586	-157.148	-16.3391	-234.625
-72.5	-149.589	-15.7471	-126.2	-22.4854	-157.084	-16.3452	-234.58
-72.45	-149.43	-15.7145	-126.073	-22.3714	-156.953	-16.2781	-234.475
-72.4	-149.32	-15.6331	-125.941	-22.2697	-156.849	-16.2659	-234.442
-72.35	-149.19	-15.5721	-125.743	-22.3104	-156.732	-16.1743	-234.292
-72.3	-149.109	-15.4419	-125.565	-22.3307	-156.639	-16.1499	-234.148
-72.25	-149.052	-15.3605	-125.432	-22.2616	-156.532	-16.095	-233.87
-72.2	-148.91	-15.3809	-125.254	-22.1639	-156.439	-16.0706	-233.57
-72.15	-148.792	-15.3564	-125.127	-22.0459	-156.302	-16.0156	-233.171
-72.1	-148.726	-15.3931	-125.025	-22.0296	-156.14	-16.0156	-232.882
-72.05	-148.714	-15.3483	-124.903	-22.0907	-156	-16.0095	-232.794
-72	-148.665	-15.3727	-124.761	-22.1883	-155.837	-16.0339	-232.627
-71.95	-148.584	-15.3564	-124.639	-22.2616	-155.738	-16.0889	-232.494
-71.9	-148.413	-15.2873	-124.466	-22.3633	-155.608	-16.1194	-232.383
-71.85	-148.108	-15.2059	-124.461	-22.4772	-155.506	-16.156	-232.25
-71.8	-147.868	-15.2262	-124.41	-22.6074	-155.334	-16.1194	-232.006
-71.75	-147.758	-15.2507	-124.379	-22.6685	-155.201	-16.1682	-231.834
-71.7	-147.652	-15.2995	-124.262	-22.7132	-155.131	-16.2048	-231.584
-71.65	-147.599	-15.332	-124.095	-22.6603	-155.087	-16.2415	-231.257
-71.6	-147.441	-15.3442	-123.876	-22.5423	-155.015	-16.3025	-230.924
-71.55	-147.29	-15.3849	-123.708	-22.4731	-154.861	-16.272	-230.569
-71.5	-147.078	-15.4419	-123.627	-22.4121	-154.678	-16.3208	-230.302
-71.45	-146.867	-15.4297	-123.591	-22.4121	-154.535	-16.2537	-230.053
-71.4	-146.667	-15.4093	-123.561	-22.404	-154.407	-16.0522	-229.803
-71.35	-146.549	-15.4256	-123.454	-22.3999	-154.23	-15.9241	-229.714
-71.3	-146.407	-15.4256	-123.362	-22.3267	-154.12	-15.8447	-229.531
-71.25	-146.261	-15.3402	-123.118	-22.1191	-154.018	-15.9241	-229.32
-71.2	-146.13	-15.2954	-123.067	-21.932	-153.91	-15.863	-229.109
-71.15	-145.992	-15.271	-122.945	-21.757	-153.765	-15.8936	-228.948
-71.1	-145.866	-15.2588	-122.818	-21.7733	-153.62	-15.9546	-228.793
-71.05	-145.719	-15.2954	-122.747	-21.8913	-153.501	-16.0034	-228.588
-71	-145.65	-15.2669	-122.655	-22.0744	-153.41	-15.9546	-228.416
-70.95	-145.601	-15.2425	-122.518	-22.2127	-153.341	-15.8752	-228.249
-70.9	-145.573	-15.214	-122.477	-22.229	-153.309	-15.8325	-228.088
-70.85	-145.516	-15.1204	-122.381	-22.1558	-153.245	-15.7837	-227.855
-70.8	-145.422	-15.0675	-122.228	-22.0378	-153.184	-15.6982	-227.583
-70.75	-145.284	-15.0269	-122.203	-21.9849	-153.082	-15.6006	-227.312
-70.7	-145.15	-15.0106	-122.08	-22.0011	-152.922	-15.5396	-227.09
-70.65	-145.015	-14.9455	-121.953	-21.932	-152.783	-15.448	-226.918
-70.6	-144.849	-14.9414	-121.791	-21.7773	-152.629	-15.4053	-226.79
-70.55	-144.661	-14.9292	-121.602	-21.5658	-152.475	-15.271	-226.551
-70.5	-144.515	-14.917	-121.496	-21.4111	-152.347	-15.2954	-226.28
-70.45	-144.413	-14.9699	-121.373	-21.3664	-152.312	-15.4175	-226.13
-70.4	-144.32	-14.9821	-121.272	-21.3786	-152.291	-15.4236	-225.891
-70.35	-144.267	-14.9618	-121.155	-21.4071	-152.271	-15.4846	-225.714
-70.3	-144.234	-14.9862	-121.089	-21.4844	-152.172	-15.4419	-225.519
-70.25	-144.169	-14.9902	-120.906	-21.5332	-152.062	-15.4663	-225.203
-70.2	-144.027	-14.9495	-120.773	-21.5576	-151.879	-15.4724	-224.865
-70.15	-143.819	-14.9699	-120.621	-21.5698	-151.736	-15.4785	-224.587
-70.1	-143.644	-15.0431	-120.565	-21.5454	-151.661	-15.5518	-224.399
-70.05	-143.429	-15.1489	-120.509	-21.4925	-151.544	-15.4785	-224.127
-70	-143.343	-15.1815	-120.412	-21.4559	-151.463	-15.5701	-223.916
-69.95	-143.258	-15.153	-120.305	-21.4478	-151.361	-15.5029	-223.705
-69.9	-143.148	-15.1408	-120.173	-21.3867	-151.254	-15.5396	-223.455
-69.85	-143.018	-15.153	-120.036	-21.3664	-151.103	-15.5151	-223.3
-69.8	-142.839	-15.1245	-119.924	-21.4071	-151.016	-15.5518	-223.172
-69.75	-142.745	-15.1082	-119.843	-21.3745	-150.896	-15.5457	-223.028
-69.7	-142.733	-15.0065	-119.822	-21.3501	-150.742	-15.5701	-222.945
-69.65	-142.721	-14.9536	-119.792	-21.2321	-150.626	-15.5273	-222.784
-69.6	-142.66	-14.978	-119.72	-21.1141	-150.55	-15.5701	-222.645
-69.55	-142.472	-14.978	-119.675	-21.0083	-150.411	-15.4297	-222.434
-69.5	-142.261	-15.0106	-119.522	-20.992	-150.274	-15.4358	-222.268
-69.45	-141.915	-14.9943	-119.375	-21.1304	-150.141	-15.4053	-222.151
-69.4	-141.732	-14.9984	-119.207	-21.2646	-150.01	-15.4236	-221.957
-69.35	-141.622	-15.0594	-119.136	-21.3949	-149.876	-15.4236	-221.78
-69.3	-141.463	-15.0635	-119.013	-21.3786	-149.748	-15.4053	-221.596
-69.25	-141.353	-14.9984	-119.019	-21.3379	-149.6	-15.3259	-221.38
-69.2	-141.211	-14.9129	-119.044	-21.2565	-149.434	-15.2893	-221.164
-69.15	-141.073	-14.8438	-118.998	-21.3338	-149.333	-15.155	-220.886
-69.1	-141.028	-14.8153	-118.881	-21.3257	-149.216	-15.2649	-220.686
-69.05	-141.048	-14.9455	-118.744	-21.2199	-149.121	-15.2161	-220.514
-69	-141.052	-15.0309	-118.637	-21.1222	-149.054	-15.2466	-220.365
-68.95	-141.04	-15.1204	-118.51	-21.0612	-149.004	-15.2954	-220.243
-68.9	-140.975	-15.0635	-118.418	-20.988	-148.885	-15.3198	-219.987
-68.85	-140.898	-15.0553	-118.312	-20.9066	-148.731	-15.3381	-219.76
-68.8	-140.735	-14.978	-118.189	-20.7886	-148.592	-15.3625	-219.477
-68.75	-140.621	-14.9333	-118.006	-20.7438	-148.446	-15.3931	-219.283
-68.7	-140.552	-14.9251	-117.808	-20.7845	-148.272	-15.332	-219.061
-68.65	-140.499	-14.9007	-117.706	-20.7886	-148.132	-15.3076	-218.833
-68.6	-140.389	-14.8804	-117.508	-20.7723	-148.028	-15.1367	-218.683
-68.55	-140.295	-14.8031	-117.386	-20.7967	-147.955	-15.0269	-218.511
-68.5	-140.149	-14.8397	-117.223	-20.7275	-147.836	-14.9414	-218.362
-68.45	-139.958	-14.8478	-117.121	-20.695	-147.659	-14.9231	-218.156
-68.4	-139.722	-14.8763	-116.989	-20.7072	-147.528	-14.917	-217.901
-68.35	-139.587	-14.8641	-116.984	-20.7438	-147.452	-14.8438	-217.712
-68.3	-139.457	-14.7786	-116.959	-20.8252	-147.397	-14.8804	-217.513
-68.25	-139.38	-14.7013	-116.862	-20.8374	-147.298	-14.856	-217.413
-68.2	-139.286	-14.7013	-116.74	-20.8781	-147.17	-14.9475	-217.296
-68.15	-139.25	-14.7013	-116.618	-20.8211	-147.083	-14.9719	-217.185
-68.1	-139.209	-14.6322	-116.536	-20.87	-146.926	-15.0879	-217.091
-68.05	-139.115	-14.5182	-116.414	-20.8659	-146.819	-15.1489	-216.919
-68	-139.026	-14.4328	-116.318	-20.9432	-146.667	-15.1245	-216.658
-67.95	-138.802	-14.3677	-116.262	-20.9473	-146.589	-15.2039	-216.397
-67.9	-138.619	-14.3677	-116.191	-20.9066	-146.496	-15.1794	-216.131
-67.85	-138.403	-14.3962	-116.058	-20.8293	-146.394	-15.2405	-215.876
-67.8	-138.379	-14.3677	-115.941	-20.7642	-146.263	-15.2283	-215.67
-67.75	-138.363	-14.3514	-115.733	-20.7479	-146.118	-15.2649	-215.365
-67.7	-138.322	-14.3311	-115.509	-20.7235	-146.025	-15.2527	-215.116
-67.65	-138.359	-14.2863	-115.362	-20.7723	-145.961	-15.1733	-214.91
-67.6	-138.302	-14.2578	-115.265	-20.7967	-145.836	-15.0818	-214.777
-67.55	-138.224	-14.2253	-115.173	-20.8822	-145.726	-14.9414	-214.572
-67.5	-138.167	-14.2334	-115.036	-20.9473	-145.604	-15.0024	-214.322
-67.45	-138.11	-14.2415	-114.965	-20.9554	-145.479	-14.9841	-214.078
-67.4	-138.025	-14.209	-114.843	-20.8496	-145.322	-14.9963	-213.884
-67.35	-137.948	-14.209	-114.731	-20.6543	-145.208	-14.9536	-213.695
-67.3	-137.923	-14.1886	-114.609	-20.4875	-145.086	-14.9475	-213.579
-67.25	-137.899	-14.2049	-114.502	-20.4224	-144.99	-14.8682	-213.445
-67.2	-137.724	-14.1479	-114.517	-20.4427	-144.892	-14.7583	-213.246
-67.15	-137.565	-14.1317	-114.466	-20.4508	-144.772	-14.74	-212.968
-67.1	-137.402	-14.1073	-114.375	-20.4712	-144.677	-14.6118	-212.708
-67.05	-137.321	-14.1235	-114.222	-20.4671	-144.563	-14.5996	-212.397
-67	-137.191	-14.152	-114.014	-20.4508	-144.395	-14.6057	-212.114
-66.95	-137.024	-14.1235	-113.841	-20.4386	-144.22	-14.6057	-211.809
-66.9	-136.845	-14.1113	-113.739	-20.3695	-144.069	-14.6362	-211.598
-66.85	-136.735	-14.0584	-113.668	-20.3939	-143.918	-14.5508	-211.309
-66.8	-136.658	-14.0381	-113.592	-20.3613	-143.793	-14.5691	-211.187
-66.75	-136.686	-14.0381	-113.51	-20.3247	-143.648	-14.5996	-211.032
-66.7	-136.662	-14.0137	-113.363	-20.3166	-143.473	-14.5264	-210.854
-66.65	-136.678	-14.0015	-113.297	-20.3044	-143.328	-14.5325	-210.621
-66.6	-136.617	-14.0422	-113.169	-20.2393	-143.206	-14.5447	-210.433
-66.55	-136.556	-14.0422	-113.068	-20.1619	-143.136	-14.5325	-210.327
-66.5	-136.442	-14.0259	-112.94	-20.2067	-143.029	-14.5325	-210.15
-66.45	-136.34	-14.1032	-112.742	-20.2148	-142.93	-14.5264	-209.983
-66.4	-136.279	-14.1032	-112.656	-20.2677	-142.796	-14.5386	-209.822
-66.35	-136.174	-14.1032	-112.523	-20.3044	-142.7	-14.5447	-209.584
-66.3	-136.035	-14.1357	-112.462	-20.3288	-142.558	-14.5081	-209.362
-66.25	-135.791	-14.1805	-112.34	-20.3654	-142.482	-14.6057	-209.101
-66.2	-135.555	-14.2293	-112.269	-20.3125	-142.386	-14.5508	-208.94
-66.15	-135.327	-14.1927	-112.167	-20.2596	-142.325	-14.6545	-208.735
-66.1	-135.152	-14.1398	-112.03	-20.1457	-142.302	-14.5935	-208.629
-66.05	-134.977	-14.1479	-111.994	-20.1335	-142.282	-14.5386	-208.402
-66	-134.928	-14.1032	-111.903	-20.1294	-142.192	-14.5203	-208.18
-65.95	-134.904	-14.209	-111.821	-20.2433	-142.043	-14.4653	-208.036
-65.9	-134.847	-14.2334	-111.689	-20.2189	-141.936	-14.4775	-207.819
-65.85	-134.753	-14.1927	-111.638	-20.1213	-141.793	-14.3555	-207.636
-65.8	-134.648	-14.1317	-111.491	-20.0521	-141.703	-14.3127	-207.386
-65.75	-134.538	-14.0462	-111.404	-20.0033	-141.636	-14.3555	-207.214
-65.7	-134.387	-13.9404	-111.303	-19.9626	-141.57	-14.3066	-207.164
-65.65	-134.184	-13.8184	-111.176	-19.9463	-141.477	-14.325	-207.109
-65.6	-134.029	-13.7899	-111.048	-19.8324	-141.317	-14.325	-206.859
-65.55	-133.879	-13.7777	-110.936	-19.7673	-141.166	-14.3555	-206.51
-65.5	-133.74	-13.8428	-110.875	-19.7144	-141.012	-14.325	-206.155
-65.45	-133.634	-13.8143	-110.748	-19.7062	-140.846	-14.2883	-205.872
-65.4	-133.512	-13.7736	-110.687	-19.7591	-140.715	-14.2822	-205.639
-65.35	-133.459	-13.7695	-110.499	-19.9219	-140.613	-14.3005	-205.383
-65.3	-133.427	-13.7939	-110.352	-20.0033	-140.515	-14.3127	-205.184
-65.25	-133.459	-13.798	-110.245	-20.0521	-140.398	-14.27	-205.034
-65.2	-133.419	-13.8184	-110.138	-20.105	-140.282	-14.2761	-204.923
-65.15	-133.382	-13.8672	-110.031	-20.1131	-140.113	-14.2456	-204.729
-65.1	-133.244	-13.8428	-109.94	-20.1131	-139.974	-14.3066	-204.557
-65.05	-133.028	-13.7858	-109.823	-20.1579	-139.832	-14.2639	-204.429
-65	-132.865	-13.7451	-109.701	-20.1131	-139.692	-14.3494	-204.213
-64.95	-132.613	-13.6841	-109.589	-19.9992	-139.55	-14.2883	-204.09
-64.9	-132.414	-13.7492	-109.492	-19.9544	-139.462	-14.27	-203.924
-64.85	-132.292	-13.8306	-109.411	-19.8934	-139.343	-14.2761	-203.763
-64.8	-132.161	-13.7899	-109.268	-19.8283	-139.239	-14.209	-203.525
-64.75	-132.064	-13.6719	-109.192	-19.7266	-139.125	-14.2151	-203.319
-64.7	-131.938	-13.5376	-109.212	-19.6574	-138.957	-14.1785	-203.131
-64.65	-131.82	-13.5091	-109.126	-19.6533	-138.887	-14.1357	-202.909
-64.6	-131.742	-13.4969	-109.065	-19.6859	-138.794	-14.0747	-202.714
-64.55	-131.616	-13.5498	-108.902	-19.6899	-138.756	-14.1785	-202.487
-64.5	-131.453	-13.4766	-108.704	-19.6533	-138.715	-14.1663	-202.243
-64.45	-131.27	-13.4928	-108.571	-19.6208	-138.611	-14.2395	-202.043
-64.4	-131.099	-13.5457	-108.404	-19.5882	-138.55	-14.209	-201.727
-64.35	-130.99	-13.5701	-108.287	-19.6411	-138.364	-14.1296	-201.472
-64.3	-130.916	-13.6027	-108.236	-19.694	-138.207	-14.1235	-201.194
-64.25	-130.904	-13.5417	-108.139	-19.6981	-138.088	-14.0625	-200.961
-64.2	-130.843	-13.4766	-108.124	-19.755	-138.006	-14.0442	-200.778
-64.15	-130.684	-13.4481	-108.068	-19.7876	-137.893	-13.9893	-200.661
-64.1	-130.518	-13.4603	-107.997	-19.7998	-137.809	-13.9771	-200.506
-64.05	-130.298	-13.4359	-107.966	-19.6777	-137.724	-13.9832	-200.378
-64	-130.115	-13.4562	-107.864	-19.5597	-137.643	-13.9343	-200.218
-63.95	-129.891	-13.4684	-107.727	-19.4661	-137.573	-14.0137	-199.984
-63.9	-129.724	-13.444	-107.559	-19.4092	-137.486	-14.0076	-199.64
-63.85	-129.614	-13.4033	-107.391	-19.4173	-137.387	-14.0503	-199.424
-63.8	-129.557	-13.4196	-107.259	-19.397	-137.245	-13.9648	-199.28
-63.75	-129.525	-13.4399	-107.239	-19.3563	-137.03	-13.8977	-199.052
-63.7	-129.504	-13.4359	-107.173	-19.2952	-136.905	-13.8428	-198.858
-63.65	-129.468	-13.444	-107.051	-19.283	-136.704	-13.8428	-198.692
-63.6	-129.411	-13.4359	-106.878	-19.2871	-136.646	-13.8611	-198.481
-63.55	-129.374	-13.4725	-106.776	-19.2179	-136.533	-13.8123	-198.248
-63.5	-129.248	-13.4603	-106.649	-19.1488	-136.472	-13.7878	-197.948
-63.45	-129.138	-13.3952	-106.527	-19.0959	-136.364	-13.7207	-197.771
-63.4	-129.032	-13.3464	-106.42	-19.0999	-136.219	-13.7207	-197.654
-63.35	-128.931	-13.326	-106.308	-19.0959	-136.065	-13.6353	-197.476
-63.3	-128.878	-13.326	-106.227	-19.1081	-135.864	-13.6292	-197.316
-63.25	-128.817	-13.3667	-106.079	-19.0226	-135.733	-13.6475	-197.121
-63.2	-128.817	-13.4115	-105.982	-19.0267	-135.629	-13.6414	-196.827
-63.15	-128.727	-13.3667	-105.876	-19.0389	-135.513	-13.6536	-196.572
-63.1	-128.63	-13.2853	-105.779	-19.0511	-135.405	-13.4827	-196.35
-63.05	-128.467	-13.2365	-105.667	-19.0877	-135.303	-13.5315	-196.167
-63	-128.267	-13.1877	-105.55	-19.0715	-135.175	-13.4705	-195.951
-62.95	-128.056	-13.1429	-105.474	-19.0511	-135.077	-13.5254	-195.773
-62.9	-127.885	-13.1063	-105.387	-19.0837	-134.969	-13.5803	-195.668
-62.85	-127.706	-13.1348	-105.306	-19.1162	-134.896	-13.501	-195.468
-62.8	-127.576	-13.1226	-105.225	-19.1732	-134.832	-13.5071	-195.279
-62.75	-127.507	-13.0534	-105.092	-19.165	-134.716	-13.3789	-195.102
-62.7	-127.523	-13.029	-105.011	-19.1325	-134.597	-13.4644	-194.957
-62.65	-127.466	-12.9964	-104.863	-19.0674	-134.49	-13.4094	-194.774
-62.6	-127.498	-13.033	-104.752	-18.9779	-134.37	-13.3972	-194.575
-62.55	-127.47	-12.9964	-104.553	-18.8639	-134.242	-13.385	-194.452
-62.5	-127.413	-13.0615	-104.446	-18.8395	-134.106	-13.3911	-194.286
-62.45	-127.246	-13.0046	-104.385	-18.8273	-133.984	-13.3057	-194.097
-62.4	-127.157	-12.9069	-104.263	-18.9616	-133.836	-13.2751	-193.948
-62.35	-127.03	-12.8621	-104.167	-19.0633	-133.708	-13.2874	-193.748
-62.3	-126.961	-12.8703	-104.136	-19.1488	-133.589	-13.2385	-193.481
-62.25	-126.831	-12.9517	-104.085	-19.2098	-133.493	-13.2629	-193.243
-62.2	-126.709	-13.0412	-103.938	-19.2342	-133.408	-13.1897	-193.071
-62.15	-126.583	-13.0981	-103.831	-19.2301	-133.315	-13.1958	-192.921
-62.1	-126.444	-13.033	-103.755	-19.1813	-133.237	-13.1775	-192.76
-62.05	-126.355	-13.0127	-103.704	-19.1569	-133.141	-13.2507	-192.544
-62	-126.233	-12.9679	-103.577	-18.9982	-133.039	-13.2385	-192.327
-61.95	-126.127	-12.9313	-103.48	-18.7907	-132.897	-13.1653	-192.128
-61.9	-126.001	-12.9557	-103.368	-18.6646	-132.769	-13.1897	-191.944
-61.85	-125.895	-12.9883	-103.261	-18.6198	-132.664	-13.1714	-191.75
-61.8	-125.81	-12.9883	-103.155	-18.6808	-132.563	-13.1897	-191.584
-61.75	-125.724	-12.9761	-103.032	-18.7826	-132.499	-13.1226	-191.356
-61.7	-125.696	-13.029	-102.91	-18.8843	-132.432	-13.1042	-191.151
-61.65	-125.655	-13.0941	-102.702	-18.9209	-132.342	-13.1165	-191.073
-61.6	-125.606	-13.1022	-102.626	-18.9046	-132.196	-13.0859	-190.99
-61.55	-125.452	-13.1022	-102.458	-18.8883	-132.068	-13.1409	-190.862
-61.5	-125.26	-13.0371	-102.376	-18.8273	-131.952	-13.1348	-190.58
-61.45	-125.049	-12.9761	-102.208	-18.75	-131.804	-13.2141	-190.358
-61.4	-124.841	-12.8866	-102.112	-18.5913	-131.688	-13.147	-190.191
-61.35	-124.715	-12.854	-101.995	-18.4814	-131.534	-13.0493	-189.897
-61.3	-124.638	-12.8866	-101.929	-18.4082	-131.403	-13.0005	-189.808
-61.25	-124.528	-12.9517	-101.878	-18.3757	-131.33	-13.1042	-189.608
-61.2	-124.414	-12.9924	-101.761	-18.4204	-131.26	-13.1287	-189.436
-61.15	-124.264	-13.0778	-101.608	-18.4611	-131.182	-13.1226	-189.276
-61.1	-124.044	-13.0534	-101.496	-18.4937	-131.037	-13.1042	-189.187
-61.05	-123.889	-13.0208	-101.466	-18.3879	-130.842	-13.031	-189.037
-61	-123.816	-13.0127	-101.4	-18.3146	-130.679	-13.0371	-188.726
-60.95	-123.755	-13.0005	-101.262	-18.3268	-130.563	-13.0127	-188.427
-60.9	-123.694	-12.9313	-101.095	-18.3675	-130.47	-12.9822	-188.21
-60.85	-123.564	-12.9191	-100.906	-18.3797	-130.397	-13.0188	-188.022
-60.8	-123.372	-12.9069	-100.81	-18.3757	-130.287	-13.0066	-187.838
-60.75	-123.234	-12.9313	-100.708	-18.3757	-130.15	-13.0249	-187.655
-60.7	-123.104	-12.9476	-100.662	-18.3309	-130.005	-13.0127	-187.511
-60.65	-122.957	-13.0168	-100.581	-18.2943	-129.903	-13.0127	-187.422
-60.6	-122.774	-13.0127	-100.499	-18.1722	-129.819	-12.9883	-187.25
-60.55	-122.534	-13.0086	-100.352	-18.0664	-129.682	-12.9333	-187.028
-60.5	-122.355	-12.9313	-100.184	-18.0379	-129.549	-12.915	-186.751
-60.45	-122.184	-12.8052	-100.072	-17.9891	-129.441	-12.9517	-186.596
-60.4	-122.115	-12.8296	-99.9298	-17.8996	-129.307	-12.8967	-186.429
-60.35	-122.139	-12.7686	-99.8077	-17.8996	-129.209	-12.8357	-186.346
-60.3	-122.253	-12.7523	-99.6501	-17.8792	-129.084	-12.8906	-186.224
-60.25	-122.29	-12.7279	-99.4975	-17.924	-128.964	-12.8723	-186.035
-60.2	-122.249	-12.6546	-99.4161	-17.8955	-128.842	-12.9333	-185.78
-60.15	-122.148	-12.6872	-99.3093	-17.8141	-128.685	-12.9822	-185.491
-60.1	-121.997	-12.7767	-99.2483	-17.7938	-128.619	-12.8845	-185.197
-60.05	-121.826	-12.8459	-99.172	-17.7979	-128.485	-12.8296	-185.053
-60	-121.558	-12.8133	-99.1567	-17.7368	-128.366	-12.7197	-184.859
-59.95	-121.297	-12.7645	-99.0601	-17.6921	-128.203	-12.7014	-184.709
-59.9	-120.98	-12.7401	-98.9227	-17.7287	-128.014	-12.7197	-184.543
-59.85	-120.723	-12.7441	-98.7701	-17.8345	-127.857	-12.738	-184.365
-59.8	-120.426	-12.7401	-98.6328	-17.8955	-127.726	-12.6953	-184.121
-59.75	-120.219	-12.7157	-98.4904	-17.9972	-127.639	-12.6343	-183.877
-59.7	-120.076	-12.7441	-98.3785	-18.0379	-127.555	-12.6465	-183.683
-59.65	-120.04	-12.7035	-98.2513	-18.0664	-127.459	-12.5793	-183.56
-59.6	-120.011	-12.7116	-98.0886	-18.0257	-127.427	-12.561	-183.527
-59.55	-120.007	-12.6302	-98.0377	-18.0094	-127.282	-12.5488	-183.449
-59.5	-119.946	-12.6261	-97.9767	-17.9728	-127.125	-12.5671	-183.327
-59.45	-119.918	-12.5773	-97.8902	-17.9199	-126.898	-12.5244	-183.1
-59.4	-119.938	-12.5854	-97.8038	-17.8019	-126.77	-12.5183	-182.867
-59.35	-120.003	-12.5732	-97.7071	-17.6392	-126.651	-12.5305	-182.678
-59.3	-120.04	-12.5448	-97.641	-17.4886	-126.558	-12.5427	-182.49
-59.25	-119.979	-12.4797	-97.4833	-17.4072	-126.479	-12.5977	-182.245
-59.2	-119.906	-12.4552	-97.3918	-17.4561	-126.366	-12.5977	-181.974
-59.15	-119.792	-12.4715	-97.2544	-17.5171	-126.27	-12.5916	-181.79
-59.1	-119.69	-12.4674	-97.2239	-17.5252	-126.157	-12.5671	-181.657
-59.05	-119.588	-12.4512	-97.1273	-17.5334	-126.09	-12.5854	-181.557
-59	-119.421	-12.3617	-97.0052	-17.4845	-126.014	-12.5183	-181.369
-58.95	-119.246	-12.3576	-96.9187	-17.5252	-125.889	-12.5366	-181.125
-58.9	-119.051	-12.4308	-96.8323	-17.6514	-125.805	-12.5	-180.908
-58.85	-118.901	-12.4715	-96.7814	-17.7043	-125.73	-12.5061	-180.597
-58.8	-118.77	-12.443	-96.7051	-17.7124	-125.657	-12.5549	-180.348
-58.75	-118.66	-12.382	-96.6441	-17.6229	-125.555	-12.4084	-180.187
-58.7	-118.522	-12.3576	-96.5576	-17.5049	-125.43	-12.4634	-180.059
-58.65	-118.343	-12.3901	-96.461	-17.391	-125.259	-12.4451	-179.932
-58.6	-118.25	-12.3739	-96.2728	-17.2974	-125.108	-12.4268	-179.688
-58.55	-118.193	-12.4023	-96.0693	-17.2892	-124.939	-12.3779	-179.466
-58.5	-118.156	-12.4308	-95.9015	-17.3584	-124.814	-12.4023	-179.221
-58.45	-118.079	-12.4919	-95.7438	-17.3706	-124.677	-12.4329	-178.983
-58.4	-117.981	-12.5407	-95.6624	-17.4032	-124.535	-12.4634	-178.794
-58.35	-117.798	-12.6587	-95.5556	-17.4764	-124.41	-12.5427	-178.617
-58.3	-117.639	-12.6709	-95.4692	-17.5741	-124.209	-12.5122	-178.4
-58.25	-117.456	-12.5895	-95.3522	-17.6921	-124.084	-12.4634	-178.173
-58.2	-117.257	-12.5448	-95.281	-17.7409	-124.035	-12.4756	-177.973
-58.15	-117.065	-12.4756	-95.1945	-17.6717	-123.954	-12.4512	-177.818
-58.1	-116.825	-12.4756	-95.108	-17.5863	-123.898	-12.3901	-177.668
-58.05	-116.597	-12.5122	-95.0368	-17.4967	-123.805	-12.3108	-177.518
-58	-116.41	-12.5041	-95.0012	-17.391	-123.727	-12.3291	-177.44
-57.95	-116.215	-12.4512	-94.8995	-17.3462	-123.675	-12.3352	-177.368
-57.9	-116.073	-12.4674	-94.7266	-17.3381	-123.532	-12.3535	-177.257
-57.85	-115.967	-12.4552	-94.5587	-17.3177	-123.387	-12.3169	-177.096
-57.8	-115.918	-12.439	-94.4061	-17.3055	-123.204	-12.3474	-176.885
-57.75	-115.845	-12.4308	-94.3553	-17.2038	-123.044	-12.2375	-176.63
-57.7	-115.808	-12.382	-94.2383	-17.1427	-122.887	-12.1948	-176.297
-57.65	-115.702	-12.3576	-94.1823	-17.159	-122.87	-12.2009	-176.036
-57.6	-115.495	-12.3128	-94.0806	-17.1997	-122.826	-12.2375	-175.837
-57.55	-115.312	-12.264	-93.9891	-17.1794	-122.777	-12.2498	-175.593
-57.5	-115.133	-12.2518	-93.8924	-17.1102	-122.605	-12.2131	-175.343
-57.45	-115.035	-12.2355	-93.7958	-17.0898	-122.474	-12.1887	-175.104
-57.4	-114.95	-12.2355	-93.6737	-17.1346	-122.344	-12.146	-174.927
-57.35	-114.917	-12.1989	-93.5618	-17.1753	-122.213	-12.0605	-174.821
-57.3	-114.864	-12.2152	-93.4753	-17.1794	-122.134	-11.9629	-174.733
-57.25	-114.807	-12.1785	-93.394	-17.1672	-122.03	-11.8896	-174.66
-57.2	-114.746	-12.1216	-93.2719	-17.1346	-121.937	-11.9507	-174.483
-57.15	-114.73	-12.1338	-93.16	-17.041	-121.768	-11.9934	-174.228
-57.1	-114.73	-12.1379	-92.9921	-16.9637	-121.611	-12.0483	-173.961
-57.05	-114.709	-12.1338	-92.7684	-16.9556	-121.504	-12.0483	-173.795
-57	-114.661	-12.1094	-92.6361	-17.0085	-121.413	-11.9873	-173.639
-56.95	-114.53	-12.0972	-92.514	-17.0207	-121.303	-11.9568	-173.445
-56.9	-114.38	-12.1175	-92.4276	-16.984	-121.201	-11.9446	-173.329
-56.85	-114.205	-12.1582	-92.3462	-16.9637	-121.091	-11.853	-173.162
-56.8	-114.103	-12.1094	-92.275	-16.9067	-120.925	-11.8652	-172.907
-56.75	-114.075	-12.0158	-92.1682	-16.8132	-120.806	-11.908	-172.641
-56.7	-114.075	-11.9954	-92.041	-16.6951	-120.684	-11.8408	-172.374
-56.65	-114.058	-11.9507	-91.863	-16.6178	-120.591	-11.8042	-172.13
-56.6	-113.997	-11.9344	-91.7358	-16.5527	-120.472	-11.7859	-172.008
-56.55	-113.904	-11.9059	-91.7053	-16.5609	-120.324	-11.8408	-171.875
-56.5	-113.745	-11.9344	-91.5985	-16.5771	-120.184	-11.7798	-171.808
-56.45	-113.672	-11.8774	-91.5019	-16.5649	-120.047	-11.8164	-171.648
-56.4	-113.647	-11.849	-91.3798	-16.6585	-119.969	-11.9019	-171.498
-56.35	-113.631	-11.7961	-91.2577	-16.7725	-119.841	-11.9324	-171.292
-56.3	-113.635	-11.7798	-91.1814	-16.8294	-119.731	-11.9629	-171.048
-56.25	-113.595	-11.8286	-91.1051	-16.862	-119.597	-11.9263	-170.826
-56.2	-113.513	-11.7879	-91.0339	-16.7847	-119.524	-11.8774	-170.61
-56.15	-113.383	-11.8245	-90.9373	-16.6219	-119.423	-11.8225	-170.46
-56.1	-113.261	-11.8123	-90.8051	-16.5243	-119.306	-11.8469	-170.321
-56.05	-113.102	-11.7798	-90.6576	-16.4388	-119.196	-11.8103	-170.072
-56	-113.029	-11.7879	-90.5151	-16.4185	-119.024	-11.731	-169.855
-55.95	-112.923	-11.7594	-90.4032	-16.451	-118.905	-11.7432	-169.617
-55.9	-112.724	-11.735	-90.3168	-16.4429	-118.786	-11.6577	-169.539
-55.85	-112.492	-11.6781	-90.21	-16.4958	-118.635	-11.6394	-169.428
-55.8	-112.248	-11.6821	-90.1235	-16.4429	-118.562	-11.6089	-169.367
-55.75	-112.052	-11.7106	-90.0574	-16.4429	-118.492	-11.5417	-169.195
-55.7	-111.894	-11.7065	-89.9913	-16.3615	-118.42	-11.4624	-168.968
-55.65	-111.853	-11.6862	-89.9099	-16.3737	-118.353	-11.4502	-168.718
-55.6	-111.776	-11.6333	-89.7776	-16.333	-118.254	-11.5173	-168.374
-55.55	-111.751	-11.5885	-89.6657	-16.4185	-118.155	-11.4685	-168.119
-55.5	-111.796	-11.5682	-89.5487	-16.5161	-118.086	-11.4624	-167.863
-55.45	-111.78	-11.5926	-89.386	-16.5812	-117.995	-11.4136	-167.758
-55.4	-111.69	-11.613	-89.269	-16.5568	-117.876	-11.4685	-167.658
-55.35	-111.552	-11.5682	-89.1571	-16.4591	-117.737	-11.5173	-167.553
-55.3	-111.471	-11.499	-89.1571	-16.3696	-117.594	-11.5479	-167.297
-55.25	-111.385	-11.5316	-89.0299	-16.2882	-117.528	-11.5051	-167.12
-55.2	-111.283	-11.5519	-88.8875	-16.2598	-117.333	-11.5479	-166.953
-55.15	-111.222	-11.5763	-88.7146	-16.3005	-117.228	-11.4807	-166.715
-55.1	-111.023	-11.5682	-88.6281	-16.3859	-117.103	-11.3464	-166.454
-55.05	-110.852	-11.6007	-88.5569	-16.4063	-117.019	-11.3281	-166.238
-55	-110.604	-11.6618	-88.4552	-16.451	-116.917	-11.3647	-166.005
-54.95	-110.457	-11.6659	-88.3738	-16.4917	-116.749	-11.4563	-165.688
-54.9	-110.323	-11.6455	-88.2772	-16.508	-116.603	-11.3831	-165.516
-54.85	-110.209	-11.5234	-88.1907	-16.4917	-116.507	-11.3831	-165.305
-54.8	-110.075	-11.4461	-88.0534	-16.5527	-116.461	-11.3037	-165.133
-54.75	-109.961	-11.4217	-87.9466	-16.5731	-116.382	-11.2915	-164.895
-54.7	-109.798	-11.4176	-87.8398	-16.569	-116.284	-11.3037	-164.739
-54.65	-109.68	-11.4258	-87.7126	-16.5243	-116.118	-11.2854	-164.567
-54.6	-109.627	-11.4054	-87.6312	-16.4917	-115.941	-11.3525	-164.345
-54.55	-109.562	-11.3973	-87.5193	-16.3005	-115.824	-11.3403	-164.218
-54.5	-109.432	-11.4339	-87.4532	-16.2028	-115.702	-11.3831	-164.018
-54.45	-109.281	-11.377	-87.3667	-16.154	-115.566	-11.3953	-163.885
-54.4	-109.155	-11.3647	-87.2599	-16.2028	-115.473	-11.3159	-163.691
-54.35	-109.078	-11.3485	-87.0667	-16.1987	-115.406	-11.3098	-163.608
-54.3	-109.041	-11.3932	-86.9395	-16.2272	-115.365	-11.1938	-163.408
-54.25	-109.062	-11.381	-86.792	-16.2231	-115.281	-11.2366	-163.141
-54.2	-109.005	-11.4095	-86.6597	-16.1702	-115.138	-11.2427	-162.947
-54.15	-108.968	-11.3932	-86.5885	-16.1092	-115.022	-11.2549	-162.759
-54.1	-108.87	-11.4014	-86.497	-16.0482	-114.915	-11.3098	-162.587
-54.05	-108.752	-11.3241	-86.441	-16.0482	-114.804	-11.261	-162.309
-54	-108.675	-11.263	-86.4258	-16.0848	-114.659	-11.2244	-162.109
-53.95	-108.476	-11.2305	-86.3851	-16.0685	-114.473	-11.1328	-161.976
-53.9	-108.293	-11.1613	-86.3647	-15.9831	-114.296	-11.0901	-161.776
-53.85	-108.15	-11.1328	-86.2122	-15.8488	-114.124	-11.0779	-161.61
-53.8	-108	-11.0718	-86.1003	-15.7064	-114.011	-11.0718	-161.366
-53.75	-107.874	-11.0229	-86.0443	-15.6128	-113.877	-11.0657	-161.161
-53.7	-107.735	-11.0474	-85.9273	-15.6453	-113.793	-11.0657	-160.85
-53.65	-107.605	-11.0392	-85.7595	-15.6738	-113.772	-11.0535	-160.611
-53.6	-107.572	-11.0596	-85.5865	-15.7145	-113.633	-11.0107	-160.478
-53.55	-107.528	-11.0758	-85.4441	-15.7186	-113.505	-11.0596	-160.273
-53.5	-107.458	-11.0921	-85.2915	-15.6657	-113.348	-11.0535	-160.101
-53.45	-107.263	-11.1247	-85.1542	-15.7186	-113.246	-11.0901	-159.868
-53.4	-107.072	-11.0636	-85.0677	-15.7308	-113.121	-11.1023	-159.685
-53.35	-106.934	-11.027	-85.0474	-15.8407	-112.996	-11.0901	-159.607
-53.3	-106.73	-10.9741	-84.9965	-15.7918	-112.889	-11.0535	-159.407
-53.25	-106.519	-10.9823	-84.9965	-15.6942	-112.784	-10.9802	-159.274
-53.2	-106.278	-10.9985	-84.9406	-15.568	-112.665	-10.9924	-159.096
-53.15	-106.124	-11.0392	-84.8694	-15.4785	-112.534	-10.8887	-158.924
-53.1	-106.01	-11.0474	-84.6863	-15.4541	-112.427	-10.8887	-158.708
-53.05	-105.888	-10.9741	-84.4574	-15.4378	-112.351	-10.8521	-158.536
-53	-105.863	-10.9172	-84.2794	-15.4338	-112.235	-10.8276	-158.425
-52.95	-105.908	-10.8968	-84.2336	-15.3809	-112.116	-10.7544	-158.309
-52.9	-105.88	-10.9619	-84.137	-15.3849	-111.985	-10.6812	-158.103
-52.85	-105.802	-10.9823	-84.02	-15.3564	-111.889	-10.7422	-157.942
-52.8	-105.729	-11.0433	-83.9335	-15.3442	-111.79	-10.7788	-157.626
-52.75	-105.562	-11.0229	-83.8826	-15.4215	-111.686	-10.9131	-157.432
-52.7	-105.461	-11.0148	-83.8521	-15.507	-111.616	-10.9009	-157.265
-52.65	-105.391	-10.9375	-83.7351	-15.6291	-111.517	-10.9924	-157.021
-52.6	-105.225	-10.9172	-83.5927	-15.6169	-111.375	-10.9619	-156.805
-52.55	-105.078	-10.9009	-83.3944	-15.6657	-111.255	-10.8459	-156.683
-52.5	-104.968	-10.9049	-83.2367	-15.6372	-111.168	-10.7605	-156.605
-52.45	-104.944	-10.8643	-83.135	-15.6576	-111.075	-10.6628	-156.533
-52.4	-104.968	-10.8521	-82.9773	-15.6413	-110.959	-10.6812	-156.355
-52.35	-104.903	-10.8887	-82.8247	-15.5599	-110.761	-10.6689	-156.172
-52.3	-104.769	-10.9294	-82.7332	-15.4826	-110.61	-10.6873	-155.95
-52.25	-104.586	-10.9416	-82.6314	-15.4175	-110.497	-10.6812	-155.64
-52.2	-104.443	-10.9578	-82.5653	-15.4297	-110.386	-10.7239	-155.357
-52.15	-104.325	-10.9131	-82.4432	-15.3605	-110.288	-10.6445	-155.168
-52.1	-104.191	-10.9131	-82.2957	-15.3564	-110.209	-10.5835	-155.029
-52.05	-104.02	-10.9212	-82.2093	-15.3727	-110.148	-10.6201	-154.874
-52	-103.837	-10.9009	-82.133	-15.3768	-110.029	-10.5835	-154.669
-51.95	-103.678	-10.8643	-82.0414	-15.3605	-109.892	-10.6201	-154.474
-51.9	-103.552	-10.8521	-81.9651	-15.328	-109.77	-10.5957	-154.302
-51.85	-103.459	-10.8643	-81.8736	-15.2466	-109.637	-10.5896	-154.175
-51.8	-103.398	-10.909	-81.7617	-15.21	-109.509	-10.5652	-154.069
-51.75	-103.267	-10.9009	-81.7362	-15.1937	-109.378	-10.4919	-153.82
-51.7	-103.145	-10.848	-81.6701	-15.1571	-109.267	-10.4553	-153.625
-51.65	-103.023	-10.8073	-81.6396	-15.1245	-109.183	-10.4065	-153.348
-51.6	-102.897	-10.7707	-81.5531	-15.0675	-109.049	-10.3821	-153.148
-51.55	-102.775	-10.7422	-81.3853	-15.0675	-108.916	-10.4004	-152.937
-51.5	-102.661	-10.6893	-81.1564	-15.1204	-108.727	-10.4126	-152.793
-51.45	-102.616	-10.6649	-80.9937	-15.1693	-108.584	-10.4614	-152.593
-51.4	-102.641	-10.6527	-80.9326	-15.2181	-108.416	-10.5164	-152.466
-51.35	-102.592	-10.7096	-80.836	-15.2751	-108.332	-10.4797	-152.305
-51.3	-102.547	-10.6608	-80.8055	-15.328	-108.192	-10.3699	-152.027
-51.25	-102.433	-10.6283	-80.7241	-15.3402	-108.108	-10.3577	-151.844
-51.2	-102.279	-10.5835	-80.6325	-15.3442	-108.015	-10.3333	-151.767
-51.15	-102.116	-10.5916	-80.5105	-15.2751	-107.928	-10.4614	-151.628
-51.1	-102.014	-10.5916	-80.4291	-15.1489	-107.791	-10.4431	-151.423
-51.05	-101.864	-10.616	-80.3782	-15.1042	-107.686	-10.437	-151.234
-51	-101.693	-10.6283	-80.2968	-15.0879	-107.541	-10.4736	-151.04
-50.95	-101.522	-10.6527	-80.2358	-15.1367	-107.404	-10.4736	-150.807
-50.9	-101.383	-10.5916	-80.0527	-15.1408	-107.265	-10.437	-150.618
-50.85	-101.241	-10.5265	-79.895	-15.2425	-107.163	-10.3516	-150.352
-50.8	-101.139	-10.5143	-79.7424	-15.2262	-107.099	-10.3638	-150.069
-50.75	-101.135	-10.4858	-79.6458	-15.1774	-107.027	-10.4065	-149.808
-50.7	-101.119	-10.4696	-79.5949	-15.0757	-106.931	-10.5042	-149.614
-50.65	-101.135	-10.4614	-79.5085	-14.9821	-106.832	-10.4065	-149.503
-50.6	-101.074	-10.5143	-79.366	-14.9658	-106.695	-10.4065	-149.292
-50.55	-100.985	-10.5469	-79.2491	-14.9292	-106.535	-10.3149	-149.187
-50.5	-100.802	-10.5632	-79.1677	-14.9251	-106.393	-10.3638	-148.998
-50.45	-100.562	-10.4899	-79.0761	-14.8844	-106.297	-10.2356	-148.859
-50.4	-100.387	-10.3516	-79.0151	-14.8641	-106.175	-10.2417	-148.682
-50.35	-100.264	-10.2865	-78.9286	-14.7909	-106.044	-10.2478	-148.493
-50.3	-100.179	-10.2702	-78.8167	-14.7786	-105.867	-10.321	-148.426
-50.25	-100.167	-10.3394	-78.6591	-14.799	-105.71	-10.4126	-148.216
-50.2	-100.09	-10.3556	-78.5573	-14.8193	-105.64	-10.376	-148.088
-50.15	-100.045	-10.4126	-78.3742	-14.8193	-105.57	-10.3027	-147.872
-50.1	-99.9593	-10.4207	-78.2623	-14.7705	-105.477	-10.2539	-147.644
-50.05	-99.8332	-10.3638	-78.2013	-14.7502	-105.39	-10.1746	-147.372
-50	-99.7599	-10.3475	-78.064	-14.7095	-105.297	-10.1807	-147.156
-49.95	-99.6663	-10.2946	-78.0284	-14.7135	-105.187	-10.1318	-146.901
-49.9	-99.5443	-10.2458	-77.8707	-14.6688	-105.097	-10.1807	-146.767
-49.85	-99.4059	-10.2458	-77.7791	-14.6281	-104.919	-10.1746	-146.601
-49.8	-99.2676	-10.2946	-77.6571	-14.6077	-104.739	-10.1501	-146.457
-49.75	-99.1292	-10.2173	-77.535	-14.5711	-104.6	-10.1746	-146.351
-49.7	-99.0234	-10.2661	-77.4892	-14.563	-104.469	-10.1501	-146.14
-49.65	-98.8525	-10.3678	-77.301	-14.5223	-104.35	-10.1746	-145.868
-49.6	-98.6491	-10.3556	-77.1993	-14.502	-104.202	-10.1379	-145.647
-49.55	-98.4578	-10.4045	-77.0416	-14.4368	-104.1	-10.0891	-145.508
-49.5	-98.3114	-10.3882	-76.9602	-14.3677	-103.957	-10.0952	-145.408
-49.45	-98.2788	-10.3149	-76.9196	-14.3514	-103.891	-10.0403	-145.358
-49.4	-98.2056	-10.262	-76.7873	-14.3433	-103.783	-9.97925	-145.28
-49.35	-98.1567	-10.2458	-76.7212	-14.3107	-103.722	-9.93652	-145.153
-49.3	-98.1323	-10.2295	-76.5483	-14.2131	-103.652	-9.8877	-144.931
-49.25	-98.0998	-10.3109	-76.4669	-14.1602	-103.524	-9.82056	-144.642
-49.2	-98.0672	-10.2987	-76.2685	-14.1968	-103.414	-9.79614	-144.365
-49.15	-97.9126	-10.2743	-76.2177	-14.2171	-103.283	-9.76563	-144.104
-49.1	-97.762	-10.1929	-76.0905	-14.2375	-103.173	-9.83887	-143.938
-49.05	-97.6034	-10.1115	-76.0345	-14.266	-103.007	-9.81445	-143.877
-49	-97.4447	-10.0993	-75.9633	-14.3066	-102.83	-9.88159	-143.749
-48.95	-97.2941	-10.0179	-75.9074	-14.3148	-102.67	-9.80225	-143.61
-48.9	-97.1965	-10.0179	-75.826	-14.2822	-102.557	-9.729	-143.422
-48.85	-97.1273	-10.0098	-75.6531	-14.2131	-102.495	-9.68628	-143.227
-48.8	-97.0337	-9.97721	-75.5412	-14.2334	-102.426	-9.68018	-143.083
-48.75	-96.9401	-9.92839	-75.4344	-14.1927	-102.417	-9.729	-142.861
-48.7	-96.8221	-9.96908	-75.3988	-14.1805	-102.272	-9.729	-142.623
-48.65	-96.7448	-9.97314	-75.3174	-14.1479	-102.138	-9.78394	-142.345
-48.6	-96.6187	-9.99756	-75.2309	-14.0788	-102.016	-9.82056	-142.012
-48.55	-96.5373	-9.98535	-75.2309	-14.0096	-101.879	-9.74731	-141.713
-48.5	-96.3704	-9.99756	-75.0732	-13.8916	-101.772	-9.75342	-141.563
-48.45	-96.224	-9.8877	-74.9207	-13.8631	-101.679	-9.71069	-141.396
-48.4	-96.0978	-9.92432	-74.7426	-13.9119	-101.603	-9.65576	-141.18
-48.35	-95.9513	-9.92839	-74.6511	-13.9689	-101.516	-9.61304	-141.069
-48.3	-95.8659	-9.92025	-74.4731	-14.0015	-101.455	-9.60083	-140.952
-48.25	-95.8049	-9.91211	-74.3357	-13.9974	-101.298	-9.552	-140.83
-48.2	-95.7113	-9.8877	-74.2238	-14.0462	-101.15	-9.58252	-140.647
-48.15	-95.634	-9.8877	-74.1628	-14.0544	-101.028	-9.552	-140.392
-48.1	-95.4915	-9.86735	-74.1069	-14.1195	-100.923	-9.53979	-140.176
-48.05	-95.3328	-9.87549	-74.0916	-14.1357	-100.83	-9.50928	-140.009
-48	-95.2881	-9.84294	-74.0356	-14.1073	-100.737	-9.41772	-139.782
-47.95	-95.1986	-9.76563	-73.9339	-14.0706	-100.644	-9.47266	-139.643
-47.9	-95.109	-9.66797	-73.8017	-14.0422	-100.539	-9.41772	-139.51
-47.85	-94.9829	-9.65983	-73.6745	-13.9974	-100.429	-9.3811	-139.316
-47.8	-94.812	-9.70459	-73.583	-13.9933	-100.223	-9.33838	-139.149
-47.75	-94.7225	-9.73714	-73.5118	-13.9974	-100.121	-9.35669	-138.96
-47.7	-94.633	-9.76563	-73.3999	-13.9689	-99.9988	-9.35059	-138.788
-47.65	-94.5841	-9.77376	-73.2778	-13.9689	-99.868	-9.35059	-138.578
-47.6	-94.4702	-9.72493	-73.0998	-13.9648	-99.7198	-9.41772	-138.367
-47.55	-94.3766	-9.62728	-73.0235	-13.9811	-99.6036	-9.49097	-138.195
-47.5	-94.2017	-9.57845	-72.9116	-13.9771	-99.5047	-9.53369	-138.034
-47.45	-94.0674	-9.53776	-72.8302	-13.9771	-99.3449	-9.49707	-137.906
-47.4	-93.9046	-9.52555	-72.7132	-14.034	-99.1879	-9.45435	-137.74
-47.35	-93.7744	-9.56624	-72.581	-14.0015	-99.0223	-9.40552	-137.612
-47.3	-93.6035	-9.61507	-72.525	-13.8794	-98.8973	-9.41162	-137.418
-47.25	-93.4082	-9.69645	-72.3521	-13.7695	-98.7898	-9.44824	-137.274
-47.2	-93.3553	-9.70052	-72.2809	-13.7044	-98.7229	-9.35669	-137.091
-47.15	-93.2495	-9.67611	-72.2249	-13.6312	-98.6938	-9.3811	-136.919
-47.1	-93.1437	-9.63542	-72.1842	-13.5905	-98.5921	-9.32617	-136.802
-47.05	-93.0705	-9.55811	-72.0927	-13.5417	-98.4642	-9.375	-136.613
-47	-93.0501	-9.51335	-71.9808	-13.5335	-98.38	-9.34448	-136.475
-46.95	-93.0705	-9.493	-71.8587	-13.5417	-98.2782	-9.32007	-136.28
-46.9	-92.9606	-9.51742	-71.757	-13.5417	-98.1939	-9.26514	-136.07
-46.85	-92.863	-9.54183	-71.5739	-13.5701	-98.0951	-9.25903	-135.831
-46.8	-92.8019	-9.611	-71.4722	-13.5701	-97.9905	-9.32007	-135.576
-46.75	-92.6839	-9.59473	-71.4213	-13.5335	-97.8277	-9.33228	-135.254
-46.7	-92.5293	-9.63135	-71.3399	-13.4888	-97.6853	-9.41162	-134.893
-46.65	-92.3177	-9.59473	-71.3298	-13.4725	-97.4993	-9.38721	-134.71
-46.6	-92.1916	-9.55404	-71.2535	-13.4562	-97.3365	-9.47266	-134.533
-46.55	-92.0085	-9.51742	-71.1568	-13.4684	-97.2174	-9.41162	-134.344
-46.5	-91.8905	-9.46452	-71.0449	-13.5417	-97.1854	-9.27124	-134.261
-46.45	-91.6992	-9.45638	-70.9025	-13.5905	-97.1447	-9.24683	-134.177
-46.4	-91.5771	-9.40755	-70.8211	-13.5986	-97.0866	-9.17358	-134.116
-46.35	-91.4266	-9.40348	-70.7194	-13.5701	-97.0081	-9.18579	-133.939
-46.3	-91.3534	-9.45638	-70.6533	-13.501	-96.8802	-9.06982	-133.839
-46.25	-91.2923	-9.4279	-70.516	-13.4155	-96.7523	-9.10034	-133.606
-46.2	-91.215	-9.31396	-70.3786	-13.2975	-96.6245	-9.07593	-133.439
-46.15	-91.1174	-9.27327	-70.2616	-13.2324	-96.514	-9.03931	-133.212
-46.1	-90.9098	-9.28955	-70.1752	-13.2121	-96.4152	-9.05762	-132.951
-46.05	-90.7308	-9.28141	-70.1548	-13.2487	-96.2873	-9.04541	-132.685
-46	-90.5192	-9.26921	-70.0429	-13.2202	-96.1449	-9.01489	-132.513
-45.95	-90.3442	-9.24072	-69.9158	-13.1592	-95.9938	-8.93555	-132.346
-45.9	-90.2384	-9.24886	-69.7988	-13.0941	-95.8543	-8.89893	-132.241
-45.85	-90.1326	-9.28141	-69.6309	-13.0778	-95.7089	-8.84399	-132.091
-45.8	-89.9984	-9.24886	-69.4834	-13.0859	-95.6305	-8.92944	-131.897
-45.75	-89.8071	-9.22038	-69.4275	-13.0778	-95.4764	-8.96606	-131.636
-45.7	-89.6077	-9.19596	-69.2902	-13.0534	-95.3427	-8.90503	-131.398
-45.65	-89.4206	-9.10238	-69.163	-13.0046	-95.2207	-8.86841	-131.203
-45.6	-89.4043	-9.08203	-69.0867	-12.9842	-95.1102	-8.8562	-130.948
-45.55	-89.4979	-9.13493	-68.9392	-12.9639	-95.0259	-8.87451	-130.804
-45.5	-89.6077	-9.2041	-68.868	-12.9028	-94.8806	-8.8623	-130.576
-45.45	-89.681	-9.16748	-68.7815	-12.8988	-94.7498	-8.81348	-130.293
-45.4	-89.6851	-9.10238	-68.6646	-12.8703	-94.6394	-8.8501	-130.088
-45.35	-89.5996	-9.05355	-68.5272	-12.8581	-94.5987	-8.79517	-129.888
-45.3	-89.4938	-9.0861	-68.4204	-12.7197	-94.5638	-8.73413	-129.727
-45.25	-89.3026	-9.03727	-68.3543	-12.7116	-94.4999	-8.78906	-129.528
-45.2	-89.1317	-9.02507	-68.1915	-12.7035	-94.4039	-8.76465	-129.395
-45.15	-89.0706	-9.05355	-68.1152	-12.7157	-94.2557	-8.80737	-129.245
-45.1	-88.9689	-9.05355	-67.9626	-12.8092	-94.1685	-8.91113	-128.984
-45.05	-88.7736	-9.10238	-67.9576	-12.8947	-94.061	-8.91724	-128.845
-45	-88.5498	-9.12272	-67.8762	-12.8988	-93.9593	-8.86841	-128.718
-44.95	-88.2813	-9.13086	-67.7745	-12.8947	-93.8227	-8.79517	-128.607
-44.9	-88.029	-9.09017	-67.6015	-12.8947	-93.6599	-8.81958	-128.457
-44.85	-87.8255	-9.06169	-67.4845	-12.8703	-93.5349	-8.8562	-128.307
-44.8	-87.6872	-9.04134	-67.4082	-12.8784	-93.4187	-8.80737	-128.107
-44.75	-87.5285	-8.9681	-67.2963	-12.8174	-93.3053	-8.74634	-127.758
-44.7	-87.4146	-8.99251	-67.1997	-12.8662	-93.1338	-8.60596	-127.491
-44.65	-87.2599	-8.98438	-67.0522	-12.8418	-93.035	-8.57544	-127.269
-44.6	-87.146	-9.0332	-66.9403	-12.8133	-92.9071	-8.55103	-127.081
-44.55	-87.089	-9.021	-66.8437	-12.8459	-92.7938	-8.52051	-126.826
-44.5	-87.0036	-9.04541	-66.7521	-12.797	-92.7124	-8.49609	-126.604
-44.45	-86.9832	-9.0332	-66.6555	-12.8092	-92.6543	-8.41675	-126.42
-44.4	-86.9303	-9.01286	-66.5741	-12.8337	-92.57	-8.47168	-126.248
-44.35	-86.7676	-8.98844	-66.4673	-12.7686	-92.477	-8.43506	-126.082
-44.3	-86.6007	-8.94775	-66.3706	-12.6424	-92.3346	-8.48999	-125.988
-44.25	-86.5153	-8.93555	-66.2638	-12.5936	-92.1486	-8.5022	-125.893
-44.2	-86.499	-8.95589	-66.1621	-12.5488	-91.9248	-8.45337	-125.732
-44.15	-86.4095	-8.92334	-66.0299	-12.5081	-91.7998	-8.5144	-125.533
-44.1	-86.32	-8.91113	-65.8976	-12.3861	-91.6661	-8.58765	-125.361
-44.05	-86.202	-8.89893	-65.7756	-12.3128	-91.5876	-8.55713	-125.194
-44	-86.2793	-8.94775	-65.6331	-12.3006	-91.5004	-8.48389	-124.933
-43.95	-86.2467	-8.94775	-65.5568	-12.321	-91.4074	-8.5022	-124.723
-43.9	-86.2223	-8.95589	-65.4602	-12.382	-91.3086	-8.44116	-124.473
-43.85	-86.1491	-8.95589	-65.4043	-12.3861	-91.1894	-8.49609	-124.323
-43.8	-86.0433	-8.91113	-65.3178	-12.3494	-91.0615	-8.44727	-124.273
-43.75	-85.9985	-8.90299	-65.2415	-12.3576	-90.954	-8.39844	-124.101
-43.7	-85.8643	-8.85417	-65.0533	-12.3372	-90.8261	-8.5022	-123.951
-43.65	-85.7951	-8.8623	-64.8956	-12.3088	-90.6517	-8.5083	-123.735
-43.6	-85.6527	-8.87044	-64.7532	-12.2965	-90.518	-8.55103	-123.53
-43.55	-85.5469	-8.80941	-64.6566	-12.321	-90.3989	-8.52051	-123.452
-43.5	-85.4167	-8.80127	-64.5701	-12.382	-90.3408	-8.5083	-123.358
-43.45	-85.258	-8.76058	-64.5447	-12.4064	-90.2012	-8.48389	-123.23
-43.4	-85.1359	-8.71989	-64.4989	-12.4349	-90.1228	-8.47168	-123.014
-43.35	-84.9569	-8.72803	-64.4226	-12.4308	-90.0356	-8.44116	-122.819
-43.3	-84.8633	-8.69548	-64.3158	-12.4919	-89.9368	-8.36182	-122.536
-43.25	-84.7575	-8.67513	-64.1174	-12.4715	-89.8205	-8.21533	-122.265
-43.2	-84.7209	-8.69141	-63.9954	-12.4919	-89.6897	-8.14819	-121.987
-43.15	-84.7005	-8.64258	-63.8529	-12.4756	-89.5589	-8.12988	-121.787
-43.1	-84.6273	-8.67106	-63.6648	-12.4552	-89.3671	-8.11157	-121.665
-43.05	-84.4767	-8.61003	-63.4562	-12.3739	-89.2363	-8.21533	-121.576
-43	-84.2692	-8.61816	-63.3647	-12.3006	-89.0619	-8.21533	-121.466
-42.95	-84.0413	-8.58968	-63.2985	-12.3576	-88.934	-8.20313	-121.399
-42.9	-83.8338	-8.58561	-63.2833	-12.3901	-88.8933	-8.1665	-121.26
-42.85	-83.6833	-8.65479	-63.2273	-12.4227	-88.8265	-8.17871	-121.083
-42.8	-83.6141	-8.61816	-63.1053	-12.4105	-88.7684	-8.23975	-120.905
-42.75	-83.5002	-8.58561	-63.0137	-12.3861	-88.655	-8.17871	-120.733
-42.7	-83.4106	-8.58561	-62.851	-12.3047	-88.53	-8.19702	-120.456
-42.65	-83.3415	-8.58154	-62.8001	-12.2559	-88.408	-8.1665	-120.261
-42.6	-83.3496	-8.6141	-62.6984	-12.1297	-88.2307	-8.19702	-120.078
-42.55	-83.3415	-8.63444	-62.5865	-12.0483	-88.1493	-8.1543	-119.984
-42.5	-83.2886	-8.56527	-62.4237	-12.0361	-88.0679	-8.10547	-119.829
-42.45	-83.1665	-8.50016	-62.2965	-11.9873	-87.9953	-8.1604	-119.707
-42.4	-82.9997	-8.41064	-62.1643	-11.971	-87.8528	-8.09326	-119.507
-42.35	-82.8166	-8.47168	-62.1185	-11.9059	-87.7366	-8.09937	-119.279
-42.3	-82.5643	-8.4432	-62.0473	-11.8856	-87.6436	-7.9895	-119.041
-42.25	-82.4097	-8.48796	-61.9914	-11.8368	-87.6	-7.94678	-118.78
-42.2	-82.1818	-8.46354	-61.8591	-11.8368	-87.4547	-7.89795	-118.525
-42.15	-81.9214	-8.40251	-61.7116	-11.7594	-87.3384	-7.83691	-118.364
-42.1	-81.783	-8.39437	-61.5692	-11.7472	-87.1902	-7.8064	-118.203
-42.05	-81.7546	-8.37809	-61.4726	-11.7432	-87.0681	-7.8186	-118.086
-42	-81.7668	-8.4432	-61.3454	-11.7472	-86.9257	-7.87354	-117.876
-41.95	-81.7261	-8.4432	-61.2233	-11.7106	-86.7484	-7.92236	-117.654
-41.9	-81.5999	-8.43099	-61.1674	-11.6821	-86.6438	-8.02612	-117.421
-41.85	-81.425	-8.36995	-61.1165	-11.6577	-86.5682	-7.90405	-117.398
-41.8	-81.2744	-8.36589	-61.0148	-11.7188	-86.4316	-7.87964	-117.343
-41.75	-81.1727	-8.34147	-60.9182	-11.731	-86.295	-7.75146	-117.31
-41.7	-81.1035	-8.37809	-60.8317	-11.7676	-86.1439	-7.76978	-117.104
-41.65	-81.0384	-8.36589	-60.7503	-11.7676	-86.0189	-7.76978	-116.91
-41.6	-80.9326	-8.33333	-60.6893	-11.7513	-85.9055	-7.8064	-116.644
-41.55	-80.8228	-8.31299	-60.5469	-11.7188	-85.8794	-7.87964	-116.433
-41.5	-80.6396	-8.28044	-60.4553	-11.6374	-85.8271	-7.83691	-116.189
-41.45	-80.5054	-8.24382	-60.3282	-11.6007	-85.7515	-7.76978	-115.85
-41.4	-80.3182	-8.23161	-60.2315	-11.5479	-85.6381	-7.66602	-115.645
-41.35	-80.1636	-8.2194	-60.084	-11.5519	-85.4783	-7.64771	-115.451
-41.3	-80.0537	-8.23568	-59.9721	-11.495	-85.3039	-7.67822	-115.268
-41.25	-79.9683	-8.24382	-59.9213	-11.5072	-85.1499	-7.57446	-115.107
-41.2	-79.8869	-8.22754	-59.8043	-11.495	-85.0249	-7.60498	-114.901
-41.15	-79.8258	-8.21126	-59.728	-11.499	-84.9086	-7.56226	-114.807
-41.1	-79.6997	-8.22347	-59.6364	-11.5072	-84.8185	-7.61719	-114.613
-41.05	-79.6021	-8.16243	-59.5754	-11.5356	-84.7546	-7.59277	-114.463
-41	-79.5532	-8.16243	-59.4889	-11.4868	-84.6703	-7.56226	-114.286
-40.95	-79.4718	-8.12581	-59.3363	-11.4746	-84.525	-7.60498	-114.102
-40.9	-79.3294	-8.0485	-59.2041	-11.4421	-84.3738	-7.61719	-113.881
-40.85	-79.1951	-7.99154	-58.9905	-11.4054	-84.2372	-7.61719	-113.708
-40.8	-79.0609	-7.91423	-58.8888	-11.3647	-84.0919	-7.64771	-113.481
-40.75	-78.9754	-7.94678	-58.665	-11.3322	-84.0018	-7.58667	-113.303
-40.7	-78.8574	-7.99561	-58.6599	-11.3363	-83.8652	-7.57446	-113.043
-40.65	-78.8696	-8.0363	-58.5378	-11.3159	-83.7867	-7.58057	-112.876
-40.6	-78.8737	-8.04443	-58.4869	-11.259	-83.7199	-7.50732	-112.743
-40.55	-78.8493	-8.02409	-58.37	-11.2793	-83.6647	-7.56226	-112.604
-40.5	-78.8208	-8.05664	-58.2072	-11.3525	-83.5833	-7.56836	-112.438
-40.45	-78.7394	-7.94271	-58.1309	-11.4176	-83.4554	-7.50122	-112.244
-40.4	-78.654	-7.8776	-58.0088	-11.3973	-83.3362	-7.56226	-112.072
-40.35	-78.4871	-7.84505	-57.9122	-11.3973	-83.1967	-7.49512	-111.822
-40.3	-78.3569	-7.90609	-57.8054	-11.3892	-83.0543	-7.50122	-111.556
-40.25	-78.182	-7.94271	-57.7494	-11.3973	-82.9235	-7.41577	-111.323
-40.2	-78.0802	-7.95492	-57.6884	-11.4176	-82.8799	-7.42188	-111.062
-40.15	-78.0436	-7.95898	-57.5612	-11.4095	-82.8218	-7.35474	-110.951
-40.1	-78.0477	-7.94271	-57.4137	-11.4339	-82.6765	-7.34253	-110.801
-40.05	-77.9948	-7.90609	-57.2815	-11.4136	-82.5021	-7.39136	-110.768
-40	-77.9134	-7.88574	-57.1747	-11.4299	-82.319	-7.42188	-110.607
-39.95	-77.8524	-7.84505	-57.0984	-11.3892	-82.2027	-7.4707	-110.368
-39.9	-77.7507	-7.80843	-57.017	-11.3729	-82.0429	-7.44629	-110.213
-39.85	-77.6326	-7.80436	-56.8695	-11.3688	-81.9702	-7.45239	-110.046
-39.8	-77.5065	-7.82064	-56.7474	-11.3363	-81.8946	-7.37305	-109.891
-39.75	-77.3519	-7.8654	-56.6457	-11.32	-81.8162	-7.31201	-109.647
-39.7	-77.2013	-7.82471	-56.5643	-11.263	-81.7464	-7.25098	-109.436
-39.65	-77.1037	-7.81657	-56.4931	-11.2264	-81.6214	-7.16553	-109.286
-39.6	-76.9938	-7.75553	-56.366	-11.1572	-81.5226	-7.15942	-109.031
-39.55	-76.9124	-7.74333	-56.2236	-11.1165	-81.3744	-7.07397	-108.887
-39.5	-76.7497	-7.77995	-56.1167	-11.1247	-81.2785	-7.1228	-108.665
-39.45	-76.6357	-7.73112	-56.0964	-11.1654	-81.2174	-7.09839	-108.421
-39.4	-76.5299	-7.67822	-56.0048	-11.1694	-81.107	-7.10449	-108.121
-39.35	-76.4608	-7.63753	-55.9133	-11.1898	-80.9762	-7.17773	-107.949
-39.3	-76.355	-7.62939	-55.8167	-11.1776	-80.8512	-7.18384	-107.771
-39.25	-76.2573	-7.62126	-55.6895	-11.1328	-80.735	-7.15332	-107.588
-39.2	-76.0864	-7.57243	-55.6081	-11.1776	-80.5955	-7.15942	-107.477
-39.15	-75.9277	-7.5765	-55.4504	-11.141	-80.456	-7.17773	-107.322
-39.1	-75.7161	-7.62939	-55.3691	-11.0962	-80.3426	-7.1167	-107.205
-39.05	-75.6022	-7.67822	-55.2521	-11.0352	-80.2554	-7.04956	-107.017
-39	-75.5127	-7.70264	-55.2368	-10.9823	-80.1653	-7.06787	-106.861
-38.95	-75.3906	-7.63753	-55.2114	-10.9009	-80.0229	-7.09229	-106.723
-38.9	-75.3011	-7.53174	-55.1198	-10.7951	-79.9328	-7.05566	-106.606
-38.85	-75.1831	-7.50732	-54.9978	-10.7585	-79.7671	-6.9458	-106.423
-38.8	-75.0895	-7.46663	-54.8808	-10.7707	-79.6741	-6.89087	-106.196
-38.75	-74.9634	-7.41374	-54.6977	-10.7747	-79.523	-6.89087	-106.001
-38.7	-74.8739	-7.36898	-54.5603	-10.8154	-79.4503	-6.9458	-105.813
-38.65	-74.7152	-7.33236	-54.4434	-10.8154	-79.3341	-6.93359	-105.58
-38.6	-74.5728	-7.36491	-54.3467	-10.8398	-79.2382	-6.91528	-105.424
-38.55	-74.4181	-7.41374	-54.3213	-10.7869	-79.1364	-6.93359	-105.286
-38.5	-74.235	-7.49512	-54.3264	-10.7137	-78.9998	-6.91528	-105.058
-38.45	-74.1455	-7.59277	-54.245	-10.6608	-78.9156	-6.9519	-104.853
-38.4	-74.0804	-7.54801	-54.1077	-10.6038	-78.7702	-6.88477	-104.725
-38.35	-74.0031	-7.48291	-53.9653	-10.5957	-78.6278	-6.79932	-104.52
-38.3	-73.9014	-7.44629	-53.8025	-10.6038	-78.4854	-6.7627	-104.315
-38.25	-73.8322	-7.38932	-53.6804	-10.616	-78.3633	-6.75659	-104.126
-38.2	-73.7101	-7.38118	-53.599	-10.5794	-78.2296	-6.83594	-103.91
-38.15	-73.6532	-7.38118	-53.4719	-10.5794	-78.1105	-6.81763	-103.76
-38.1	-73.5229	-7.4056	-53.3956	-10.5876	-78.0407	-6.89087	-103.588
-38.05	-73.4294	-7.34863	-53.2328	-10.555	-77.9622	-6.84204	-103.321
-38	-73.3521	-7.29574	-53.126	-10.494	-77.8983	-6.81763	-103.105
-37.95	-73.2625	-7.25098	-53.0243	-10.4818	-77.7297	-6.7627	-102.939
-37.9	-73.1771	-7.26725	-52.948	-10.4736	-77.6251	-6.71387	-102.75
-37.85	-73.0306	-7.25505	-52.8615	-10.4736	-77.5234	-6.68335	-102.656
-37.8	-72.8516	-7.24284	-52.7802	-10.498	-77.4071	-6.64673	-102.439
-37.75	-72.7173	-7.24691	-52.6937	-10.5225	-77.2821	-6.5918	-102.284
-37.7	-72.6359	-7.25098	-52.6123	-10.5428	-77.1601	-6.57959	-101.984
-37.65	-72.5342	-7.22249	-52.5767	-10.6242	-77.0554	-6.604	-101.845
-37.6	-72.3999	-7.26318	-52.4902	-10.612	-76.9944	-6.53076	-101.607
-37.55	-72.3226	-7.29167	-52.3631	-10.5509	-76.8898	-6.46973	-101.379
-37.5	-72.2656	-7.25098	-52.2766	-10.4899	-76.7503	-6.44531	-101.252
-37.45	-72.2087	-7.27946	-52.1596	-10.4248	-76.5904	-6.56128	-100.997
-37.4	-72.0744	-7.26318	-52.0477	-10.3231	-76.4712	-6.55518	-100.808
-37.35	-72.0337	-7.1696	-51.8138	-10.258	-76.387	-6.48193	-100.675
-37.3	-71.9198	-7.14925	-51.6357	-10.1847	-76.3463	-6.53687	-100.403
-37.25	-71.7896	-7.10042	-51.5645	-10.1563	-76.2329	-6.54297	-100.164
-37.2	-71.6634	-7.08415	-51.417	-10.1766	-76.137	-6.54907	-99.9478
-37.15	-71.4925	-7.05566	-51.417	-10.2051	-75.9917	-6.45752	-99.7536
-37.1	-71.3745	-7.09635	-51.3611	-10.2254	-75.8347	-6.49414	-99.6149
-37.05	-71.1955	-7.12484	-51.3	-10.1766	-75.7039	-6.56128	-99.4485
-37	-71.1019	-7.19808	-51.2492	-10.1807	-75.5615	-6.55518	-99.3153
-36.95	-70.9757	-7.26725	-51.1271	-10.1685	-75.4772	-6.56128	-99.1988
-36.9	-70.8333	-7.23063	-51.0356	-10.1359	-75.422	-6.44531	-98.9935
-36.85	-70.7601	-7.14518	-50.8881	-10.1318	-75.3145	-6.41479	-98.8215
-36.8	-70.5526	-7.04753	-50.8016	-10.1115	-75.1604	-6.39648	-98.5884
-36.75	-70.402	-6.9987	-50.6592	-10.0545	-75.0326	-6.38428	-98.4996
-36.7	-70.2881	-7.00277	-50.5981	-9.98942	-74.8872	-6.30493	-98.3387
-36.65	-70.2148	-6.96208	-50.3896	-9.93652	-74.7623	-6.29272	-98.1778
-36.6	-70.1416	-6.98649	-50.2879	-9.92025	-74.6082	-6.31714	-98.028
-36.55	-70.1335	-6.9458	-50.1404	-9.92025	-74.4716	-6.36597	-97.856
-36.5	-70.0887	-6.95394	-49.998	-9.97721	-74.4106	-6.36597	-97.6119
-36.45	-70.0317	-6.98242	-49.9573	-10.0301	-74.2914	-6.32935	-97.3899
-36.4	-70.0277	-6.9987	-49.8657	-10.0098	-74.1781	-6.34766	-97.1791
-36.35	-69.9219	-6.96208	-49.8454	-9.92432	-74.0444	-6.36597	-96.9238
-36.3	-69.812	-6.89697	-49.7589	-9.81445	-73.931	-6.35376	-96.6242
-36.25	-69.7591	-6.8807	-49.6724	-9.81852	-73.7683	-6.26831	-96.4522
-36.2	-69.6696	-6.80339	-49.5402	-9.82259	-73.591	-6.21948	-96.3301
-36.15	-69.5679	-6.79932	-49.4436	-9.82666	-73.4863	-6.21948	-96.2524
-36.1	-69.4092	-6.78304	-49.3266	-9.8348	-73.4398	-6.32935	-96.0971
-36.05	-69.2749	-6.79118	-49.1943	-9.80225	-73.3468	-6.35376	-96.0138
-36	-69.1447	-6.73421	-49.0926	-9.75342	-73.2509	-6.26831	-95.8085
-35.95	-69.0918	-6.71794	-48.996	-9.72493	-73.1346	-6.25	-95.5644
-35.9	-68.9738	-6.75456	-48.9756	-9.72087	-72.9806	-6.22559	-95.3258
-35.85	-68.8558	-6.76676	-48.8688	-9.70052	-72.8527	-6.14014	-95.0928
-35.8	-68.7541	-6.85628	-48.7925	-9.63949	-72.812	-6.14014	-94.9208
-35.75	-68.7052	-6.81559	-48.701	-9.55404	-72.7597	-6.14624	-94.7266
-35.7	-68.6035	-6.81966	-48.6501	-9.52962	-72.5941	-6.16455	-94.6322
-35.65	-68.5343	-6.78304	-48.5077	-9.5459	-72.4487	-6.15234	-94.5379
-35.6	-68.4448	-6.79118	-48.3297	-9.52148	-72.3121	-6.21338	-94.3049
-35.55	-68.3512	-6.79932	-48.2279	-9.5459	-72.193	-6.09741	-94.1329
-35.5	-68.221	-6.82373	-48.0652	-9.56217	-72.1406	-6.09741	-93.9997
-35.45	-68.0908	-6.84814	-47.9329	-9.5459	-71.9663	-6.0791	-93.8832
-35.4	-67.985	-6.79932	-47.8516	-9.48486	-71.911	-6.06079	-93.6168
-35.35	-67.867	-6.69352	-47.7905	-9.39941	-71.8093	-6.02417	-93.3616
-35.3	-67.745	-6.61214	-47.6735	-9.40348	-71.7221	-6.01807	-93.062
-35.25	-67.6066	-6.57959	-47.5667	-9.43604	-71.5913	-5.99365	-92.9122
-35.2	-67.4479	-6.55111	-47.4447	-9.46859	-71.4605	-5.95703	-92.718
-35.15	-67.2648	-6.52669	-47.2412	-9.58252	-71.353	-5.96924	-92.6347
-35.1	-67.0817	-6.51449	-47.1446	-9.57438	-71.2048	-6.00586	-92.5348
-35.05	-66.9759	-6.52669	-47.0479	-9.53369	-71.0798	-5.97534	-92.3573
-35	-66.8294	-6.58773	-46.9309	-9.44417	-70.9635	-6.00586	-92.2852
-34.95	-66.7521	-6.64469	-46.8699	-9.4401	-70.856	-5.96313	-92.1353
-34.9	-66.687	-6.66504	-46.8089	-9.48079	-70.7804	-5.98145	-91.98
-34.85	-66.6178	-6.67318	-46.7072	-9.52555	-70.6642	-5.9021	-91.7802
-34.8	-66.569	-6.67725	-46.5291	-9.52148	-70.609	-5.85327	-91.5638
-34.75	-66.4917	-6.62435	-46.3918	-9.493	-70.4636	-5.9021	-91.3641
-34.7	-66.39	-6.55924	-46.2189	-9.48486	-70.327	-5.91431	-91.2198
-34.65	-66.215	-6.57552	-46.1375	-9.41569	-70.1207	-5.95093	-91.0312
-34.6	-66.0767	-6.44938	-46.0256	-9.3221	-69.9289	-5.92041	-90.8703
-34.55	-65.8325	-6.44124	-45.934	-9.28141	-69.8068	-5.85327	-90.6428
-34.5	-65.6535	-6.42904	-45.873	-9.29769	-69.7603	-5.82886	-90.3487
-34.45	-65.5599	-6.43717	-45.7458	-9.26921	-69.6905	-5.79224	-90.1489
-34.4	-65.4744	-6.49007	-45.6543	-9.27734	-69.6673	-5.70679	-90.0324
-34.35	-65.4053	-6.49821	-45.5322	-9.24479	-69.6004	-5.76782	-89.8992
-34.3	-65.3361	-6.4738	-45.4305	-9.21631	-69.5074	-5.7251	-89.7716
-34.25	-65.3158	-6.486	-45.3288	-9.2041	-69.3621	-5.77393	-89.5774
-34.2	-65.2425	-6.51042	-45.2627	-9.17562	-69.2429	-5.79834	-89.3943
-34.15	-65.0553	-6.49414	-45.1355	-9.15527	-69.1354	-5.74341	-89.1224
-34.1	-64.9211	-6.46973	-45.0033	-9.10238	-69.0773	-5.70679	-88.8727
-34.05	-64.8397	-6.50635	-44.9371	-9.05762	-69.0017	-5.70068	-88.6397
-34	-64.8519	-6.44531	-44.8659	-9.04541	-68.8767	-5.7373	-88.501
-33.95	-64.7827	-6.38835	-44.7032	-9.05762	-68.7198	-5.70679	-88.2957
-33.9	-64.6688	-6.37614	-44.6218	-9.10645	-68.5686	-5.68848	-88.1348
-33.85	-64.4572	-6.35986	-44.5557	-9.09831	-68.4059	-5.67627	-88.0071
-33.8	-64.2863	-6.368	-44.4641	-9.10238	-68.2722	-5.63965	-87.8573
-33.75	-64.1561	-6.37614	-44.3064	-9.06576	-68.153	-5.66406	-87.6576
-33.7	-63.9893	-6.41276	-44.1844	-9.05355	-68.0978	-5.67627	-87.4023
-33.65	-63.9038	-6.39648	-44.0725	-9.01693	-68.0135	-5.71899	-87.2192
-33.6	-63.7817	-6.34359	-43.9657	-8.97217	-67.9234	-5.69458	-86.9529
-33.55	-63.6393	-6.28662	-43.8995	-8.87451	-67.8013	-5.62134	-86.7587
-33.5	-63.5376	-6.28662	-43.8385	-8.78906	-67.6851	-5.5603	-86.5756
-33.45	-63.4115	-6.24593	-43.6757	-8.77686	-67.5543	-5.52368	-86.4535
-33.4	-63.2731	-6.20931	-43.6096	-8.78906	-67.4119	-5.54199	-86.2815
-33.35	-63.1592	-6.22559	-43.4926	-8.87451	-67.2375	-5.57861	-86.1262
-33.3	-63.09	-6.25	-43.4367	-8.92334	-67.0922	-5.5481	-85.9819
-33.25	-63.0493	-6.26628	-43.3451	-8.93962	-66.9585	-5.50537	-85.7655
-33.2	-63.0168	-6.25407	-43.2434	-8.96403	-66.8219	-5.57861	-85.6212
-33.15	-62.9028	-6.24593	-43.1061	-8.92741	-66.6998	-5.57861	-85.4381
-33.1	-62.854	-6.21745	-42.9535	-8.89893	-66.569	-5.62744	-85.2883
-33.05	-62.8092	-6.20931	-42.8365	-8.81348	-66.4644	-5.52979	-85.1052
-33	-62.6912	-6.23372	-42.7755	-8.7972	-66.3627	-5.42603	-84.9665
-32.95	-62.5814	-6.20931	-42.6483	-8.82161	-66.3103	-5.34668	-84.8389
-32.9	-62.4064	-6.24593	-42.5669	-8.84603	-66.229	-5.34668	-84.628
-32.85	-62.2721	-6.26221	-42.4957	-8.84196	-66.1214	-5.3833	-84.4727
-32.8	-62.1541	-6.24593	-42.4449	-8.81755	-65.9732	-5.3894	-84.2285
-32.75	-62.0565	-6.22965	-42.3889	-8.80534	-65.8191	-5.45044	-84.0288
-32.7	-61.9059	-6.132	-42.3686	-8.84196	-65.6738	-5.41992	-83.7791
-32.65	-61.7961	-6.06283	-42.2465	-8.8623	-65.5518	-5.3772	-83.4794
-32.6	-61.7147	-5.98145	-42.0888	-8.88672	-65.4646	-5.36499	-83.3185
-32.55	-61.6333	-5.96924	-41.9617	-8.89486	-65.3628	-5.3772	-83.1077
-32.5	-61.5845	-5.95703	-41.8193	-8.83382	-65.2466	-5.41382	-82.9246
-32.45	-61.5112	-6.03841	-41.7277	-8.76465	-65.1332	-5.35889	-82.7803
-32.4	-61.4339	-6.03434	-41.57	-8.68327	-65.0112	-5.29785	-82.6693
-32.35	-61.2874	-5.99365	-41.5141	-8.66699	-64.9152	-5.29785	-82.5362
-32.3	-61.1084	-5.96924	-41.392	-8.5734	-64.8542	-5.30396	-82.2976
-32.25	-60.9782	-5.9611	-41.2954	-8.5612	-64.7612	-5.26733	-82.1311
-32.2	-60.8643	-5.97331	-41.2089	-8.57747	-64.674	-5.28564	-81.9813
-32.15	-60.7463	-6.0262	-41.0817	-8.55306	-64.4967	-5.25513	-81.8315
-32.1	-60.5876	-6.014	-40.9139	-8.49202	-64.3863	-5.21851	-81.6373
-32.05	-60.4858	-6.00993	-40.7715	-8.44727	-64.27	-5.22461	-81.4875
-32	-60.4126	-6.0262	-40.5935	-8.38623	-64.1509	-5.18188	-81.2988
-31.95	-60.3394	-5.99772	-40.5273	-8.35775	-64.0724	-5.17578	-80.9937
-31.9	-60.2539	-5.93669	-40.3951	-8.36995	-63.9619	-5.12695	-80.7994
-31.85	-60.1359	-5.90413	-40.273	-8.31706	-63.8544	-5.13916	-80.6219
-31.8	-59.9528	-5.85124	-40.1866	-8.31299	-63.712	-5.11475	-80.5109
-31.75	-59.8592	-5.8431	-40.1154	-8.32113	-63.5986	-4.98657	-80.2446
-31.7	-59.7982	-5.80648	-40.034	-8.24788	-63.5056	-5.00488	-80.0504
-31.65	-59.6965	-5.77393	-39.8966	-8.26416	-63.4213	-4.88892	-79.8728
-31.6	-59.6191	-5.70475	-39.8254	-8.26823	-63.369	-4.94995	-79.7341
-31.55	-59.5011	-5.69661	-39.7237	-8.25195	-63.2789	-4.93774	-79.6231
-31.5	-59.432	-5.74137	-39.6474	-8.24382	-63.1336	-5.02319	-79.4844
-31.45	-59.3424	-5.7902	-39.5813	-8.26823	-62.997	-5.05371	-79.2736
-31.4	-59.2	-5.83496	-39.4999	-8.24382	-62.8255	-5.07202	-79.0072
-31.35	-59.1512	-5.85124	-39.4135	-8.24382	-62.6628	-4.99268	-78.7853
-31.3	-59.0861	-5.86751	-39.3473	-8.22347	-62.5436	-4.91333	-78.6077
-31.25	-58.9762	-5.71696	-39.2456	-8.17871	-62.4564	-4.85229	-78.5356
-31.2	-58.8257	-5.67627	-39.1388	-8.10954	-62.3547	-4.84009	-78.3969
-31.15	-58.6141	-5.59489	-39.0116	-8.12581	-62.221	-4.8645	-78.2082
-31.1	-58.4635	-5.58268	-38.859	-8.15023	-62.0698	-4.87061	-78.0196
-31.05	-58.3781	-5.61117	-38.7268	-8.14616	-61.9914	-4.81567	-77.7921
-31	-58.313	-5.59896	-38.6149	-8.11768	-61.9042	-4.8584	-77.6312
-30.95	-58.1991	-5.55013	-38.4878	-8.05257	-61.8315	-4.84619	-77.4148
-30.9	-58.0485	-5.52979	-38.4369	-8.00374	-61.6978	-4.81567	-77.2317
-30.85	-57.8898	-5.54606	-38.3606	-7.99967	-61.6106	-4.74243	-77.0097
-30.8	-57.8125	-5.53385	-38.264	-8.00374	-61.5118	-4.75464	-76.9265
-30.75	-57.7718	-5.51758	-38.2436	-8.03223	-61.3665	-4.79736	-76.9154
-30.7	-57.7108	-5.56641	-38.1215	-8.06885	-61.2386	-4.82178	-76.76
-30.65	-57.605	-5.50944	-38.0758	-8.00781	-61.0962	-4.77295	-76.5547
-30.6	-57.4666	-5.52572	-37.9486	-8.02409	-61.0322	-4.83398	-76.2995
-30.55	-57.3568	-5.48096	-37.8215	-8.02409	-60.9451	-4.80347	-76.0831
-30.5	-57.2632	-5.46875	-37.674	-8.03223	-60.8259	-4.76685	-75.8223
-30.45	-57.1167	-5.46875	-37.5061	-7.95085	-60.6631	-4.74243	-75.5837
-30.4	-57.019	-5.47689	-37.3739	-7.90609	-60.5004	-4.74243	-75.4228
-30.35	-56.8888	-5.52572	-37.3179	-7.8125	-60.3551	-4.74854	-75.2619
-30.3	-56.8034	-5.55827	-37.2264	-7.78402	-60.2272	-4.75464	-74.9845
-30.25	-56.7546	-5.54199	-37.1246	-7.79622	-60.1342	-4.70581	-74.7903
-30.2	-56.6691	-5.49723	-37.0178	-7.82878	-59.9917	-4.56543	-74.6737
-30.15	-56.5348	-5.45654	-36.8907	-7.83691	-59.8755	-4.5105	-74.5295
-30.1	-56.4575	-5.39551	-36.8347	-7.78402	-59.7738	-4.52271	-74.4407
-30.05	-56.3354	-5.40771	-36.7483	-7.79622	-59.6749	-4.54712	-74.2631
-30	-56.2174	-5.43213	-36.6923	-7.79215	-59.5878	-4.61426	-74.0634
-29.95	-56.1198	-5.34668	-36.6313	-7.76367	-59.4541	-4.57153	-73.8359
-29.9	-55.957	-5.35075	-36.5601	-7.76367	-59.3494	-4.54712	-73.6583
-29.85	-55.7902	-5.32227	-36.4532	-7.7474	-59.239	-4.49829	-73.4308
-29.8	-55.6071	-5.33447	-36.3413	-7.71891	-59.1402	-4.40674	-73.2755
-29.75	-55.4606	-5.28158	-36.2091	-7.66602	-59.0181	-4.46167	-73.0202
-29.7	-55.3141	-5.26123	-36.0413	-7.65381	-58.8553	-4.48608	-72.7761
-29.65	-55.2124	-5.32227	-35.8734	-7.60905	-58.7565	-4.50439	-72.6762
-29.6	-55.1554	-5.32227	-35.7208	-7.59277	-58.6228	-4.47388	-72.4654
-29.55	-55.0985	-5.35482	-35.6649	-7.60091	-58.5443	-4.49829	-72.3267
-29.5	-54.9927	-5.34261	-35.6038	-7.61312	-58.4426	-4.43726	-72.1657
-29.45	-54.8747	-5.27344	-35.4818	-7.65381	-58.3903	-4.41284	-71.9771
-29.4	-54.7811	-5.24495	-35.3546	-7.61719	-58.2682	-4.49219	-71.8217
-29.35	-54.6875	-5.22054	-35.2885	-7.60905	-58.1433	-4.41284	-71.6442
-29.3	-54.6509	-5.2002	-35.1664	-7.58057	-58.0241	-4.37012	-71.511
-29.25	-54.6672	-5.18392	-35.141	-7.50326	-57.8817	-4.28467	-71.3335
-29.2	-54.6753	-5.17578	-34.9833	-7.42594	-57.777	-4.19922	-71.1115
-29.15	-54.5898	-5.16357	-34.9121	-7.33643	-57.6463	-4.1687	-70.9062
-29.1	-54.5329	-5.16764	-34.785	-7.38525	-57.5678	-4.19312	-70.7453
-29.05	-54.3742	-5.15137	-34.668	-7.43001	-57.4195	-4.18701	-70.5677
-29	-54.1992	-5.11068	-34.6222	-7.47477	-57.3091	-4.21143	-70.318
-28.95	-54.0446	-5.06999	-34.4493	-7.45036	-57.2045	-4.19312	-70.0684
-28.9	-53.8493	-5.05778	-34.3119	-7.39746	-57.0475	-4.21753	-69.8964
-28.85	-53.6865	-5.0944	-34.2356	-7.36084	-56.9691	-4.26636	-69.7965
-28.8	-53.536	-5.08626	-34.1237	-7.29574	-56.8644	-4.27246	-69.6911
-28.75	-53.4017	-5.0415	-34.0576	-7.31608	-56.8237	-4.28467	-69.5135
-28.7	-53.2878	-5.06999	-33.9406	-7.25505	-56.6871	-4.29688	-69.3748
-28.65	-53.1779	-5.05371	-33.8338	-7.28353	-56.5738	-4.29688	-69.0752
-28.6	-53.1047	-5.0415	-33.7423	-7.26725	-56.4401	-4.21143	-68.8477
-28.55	-52.9744	-5.02116	-33.7168	-7.27132	-56.2948	-4.19312	-68.6756
-28.5	-52.828	-5.05778	-33.5999	-7.25505	-56.1814	-4.1626	-68.5813
-28.45	-52.6815	-5.00081	-33.5286	-7.24284	-56.0768	-4.18091	-68.5092
-28.4	-52.6001	-4.96826	-33.432	-7.25505	-55.9576	-4.27856	-68.3483
-28.35	-52.535	-4.95605	-33.2336	-7.25505	-55.8239	-4.19922	-68.1541
-28.3	-52.4333	-4.9235	-33.0861	-7.26725	-55.728	-4.1687	-67.9266
-28.25	-52.3071	-4.88688	-32.8979	-7.24691	-55.6059	-4.11987	-67.7046
-28.2	-52.2786	-4.83805	-32.7962	-7.21029	-55.5129	-4.09546	-67.516
-28.15	-52.242	-4.84619	-32.6945	-7.16146	-55.3531	-4.12598	-67.3329
-28.1	-52.0671	-4.90723	-32.5928	-7.08415	-55.2339	-4.10767	-67.1664
-28.05	-51.9531	-4.91943	-32.5165	-7.0638	-55.1293	-4.03442	-66.9389
-28	-51.8229	-4.95605	-32.43	-7.05973	-55.0101	-3.94897	-66.7281
-27.95	-51.7212	-4.90316	-32.3181	-7.06787	-54.9462	-3.89404	-66.5061
-27.9	-51.5747	-4.92757	-32.2113	-7.07601	-54.827	-3.83911	-66.2842
-27.85	-51.4608	-4.87467	-32.1198	-7.10856	-54.7485	-3.85742	-66.0844
-27.8	-51.3468	-4.8584	-31.9824	-7.10856	-54.6468	-3.85132	-65.9624
-27.75	-51.1841	-4.79736	-31.9061	-7.14111	-54.516	-3.88794	-65.7903
-27.7	-51.062	-4.83398	-31.7891	-7.10449	-54.3823	-3.85132	-65.6905
-27.65	-50.944	-4.80143	-31.7332	-7.09229	-54.2632	-3.85742	-65.5684
-27.6	-50.8789	-4.78923	-31.7027	-7.03939	-54.1643	-3.91235	-65.413
-27.55	-50.7772	-4.76888	-31.6264	-7.02718	-54.0423	-3.86963	-65.2244
-27.5	-50.7039	-4.78923	-31.4891	-6.97835	-53.9783	-3.89404	-65.069
-27.45	-50.5778	-4.78923	-31.367	-6.94987	-53.8301	-3.84521	-64.8804
-27.4	-50.4761	-4.76481	-31.2093	-6.90511	-53.7022	-3.80859	-64.614
-27.35	-50.3703	-4.79736	-31.072	-6.90511	-53.5656	-3.80859	-64.4476
-27.3	-50.1872	-4.78109	-30.9957	-6.84814	-53.3825	-3.74756	-64.2478
-27.25	-50.1221	-4.78109	-30.9245	-6.7627	-53.2227	-3.80859	-64.1535
-27.2	-50.0081	-4.72412	-30.8685	-6.68945	-53.1384	-3.80249	-63.987
-27.15	-49.9268	-4.70378	-30.7465	-6.67318	-53.0628	-3.91846	-63.7984
-27.1	-49.8332	-4.63053	-30.66	-6.71794	-52.964	-3.88794	-63.5709
-27.05	-49.7559	-4.6224	-30.4616	-6.71387	-52.8826	-3.83301	-63.4044
-27	-49.6948	-4.59798	-30.3345	-6.67725	-52.7634	-3.72314	-63.238
-26.95	-49.5321	-4.6346	-30.2022	-6.6569	-52.6879	-3.69873	-63.0438
-26.9	-49.4507	-4.65495	-30.0852	-6.62028	-52.5571	-3.70483	-62.844
-26.85	-49.2635	-4.64274	-29.953	-6.67725	-52.4554	-3.57056	-62.6554
-26.8	-49.1699	-4.60612	-29.836	-6.67318	-52.3304	-3.60718	-62.4667
-26.75	-49.0072	-4.64274	-29.719	-6.64469	-52.1822	-3.57666	-62.3002
-26.7	-48.9339	-4.64274	-29.6377	-6.57959	-52.0862	-3.58276	-62.1171
-26.65	-48.8525	-4.61833	-29.6275	-6.50635	-51.9467	-3.52173	-61.934
-26.6	-48.7183	-4.63867	-29.5359	-6.46566	-51.8537	-3.54614	-61.8009
-26.55	-48.645	-4.65088	-29.4342	-6.40462	-51.7229	-3.52783	-61.6899
-26.5	-48.5392	-4.63867	-29.3732	-6.43717	-51.6386	-3.57666	-61.5012
-26.45	-48.4619	-4.58984	-29.302	-6.38021	-51.502	-3.58276	-61.2959
-26.4	-48.348	-4.50439	-29.2104	-6.4209	-51.38	-3.55835	-61.0795
-26.35	-48.2707	-4.44336	-29.0273	-6.40869	-51.3073	-3.57666	-60.9186
-26.3	-48.112	-4.45557	-28.9052	-6.42904	-51.2172	-3.58887	-60.7022
-26.25	-47.9411	-4.43522	-28.7221	-6.43311	-51.0777	-3.58276	-60.4969
-26.2	-47.7946	-4.48405	-28.5695	-6.40869	-50.9963	-3.55835	-60.3471
-26.15	-47.6522	-4.48405	-28.417	-6.41683	-50.9004	-3.54004	-60.214
-26.1	-47.4447	-4.51253	-28.2898	-6.38835	-50.7958	-3.50342	-60.0198
-26.05	-47.2575	-4.47998	-28.2593	-6.39242	-50.6505	-3.52783	-59.7923
-26	-47.1029	-4.45557	-28.127	-6.38428	-50.5255	-3.52783	-59.6313
-25.95	-46.9849	-4.38232	-28.0507	-6.44124	-50.4325	-3.44849	-59.4649
-25.9	-46.8994	-4.35791	-27.9694	-6.46973	-50.3278	-3.49121	-59.2651
-25.85	-46.8099	-4.35384	-27.9287	-6.40869	-50.168	-3.40576	-59.1209
-25.8	-46.7407	-4.29688	-27.8117	-6.37207	-50.0052	-3.41187	-58.9045
-25.75	-46.7041	-4.29281	-27.6947	-6.31917	-49.8279	-3.36914	-58.7769
-25.7	-46.6512	-4.29281	-27.6235	-6.3151	-49.7001	-3.41797	-58.5327
-25.65	-46.6187	-4.30501	-27.476	-6.29476	-49.6332	-3.41797	-58.4106
-25.6	-46.4762	-4.31315	-27.3743	-6.27848	-49.5431	-3.39966	-58.2497
-25.55	-46.3704	-4.30908	-27.3031	-6.24186	-49.4763	-3.37524	-57.9501
-25.5	-46.3053	-4.30501	-27.2217	-6.24593	-49.3833	-3.31421	-57.8003
-25.45	-46.2443	-4.26025	-27.0996	-6.22559	-49.2554	-3.34473	-57.6838
-25.4	-46.1507	-4.22363	-27.0844	-6.19303	-49.1536	-3.33862	-57.5839
-25.35	-46.0531	-4.13005	-26.947	-6.17676	-49.0403	-3.27759	-57.3509
-25.3	-45.9351	-4.1626	-26.8656	-6.16048	-48.9037	-3.27759	-57.1456
-25.25	-45.8333	-4.19515	-26.7334	-6.11572	-48.7962	-3.21655	-57.029
-25.2	-45.7031	-4.20736	-26.5605	-6.03027	-48.7031	-3.24707	-56.8182
-25.15	-45.5811	-4.25212	-26.4333	-5.98145	-48.5578	-3.19824	-56.6351
-25.1	-45.3654	-4.23991	-26.24	-5.95703	-48.4764	-3.19214	-56.4742
-25.05	-45.2962	-4.24398	-26.1383	-5.95296	-48.3369	-3.35083	-56.3854
-25	-45.2108	-4.2277	-26.0874	-5.99772	-48.2236	-3.38745	-56.23
-24.95	-45.105	-4.2277	-26.0468	-5.98958	-48.055	-3.33862	-56.0969
-24.9	-45.0155	-4.22363	-25.9349	-5.98958	-47.9097	-3.25317	-55.8805
-24.85	-44.8812	-4.25212	-25.7467	-6.00179	-47.7673	-3.22266	-55.6641
-24.8	-44.7998	-4.24805	-25.6348	-6.04655	-47.6307	-3.21655	-55.4144
-24.75	-44.7469	-4.2277	-25.528	-6.06283	-47.5289	-3.25928	-55.1536
-24.7	-44.6533	-4.18294	-25.4873	-6.0262	-47.497	-3.24097	-55.0204
-24.65	-44.5557	-4.1097	-25.3499	-6.014	-47.4185	-3.17993	-54.854
-24.6	-44.4946	-4.15446	-25.2736	-6.00179	-47.2761	-3.05786	-54.6598
-24.55	-44.3319	-4.13818	-25.2126	-5.98551	-47.1104	-3.00293	-54.4933
-24.5	-44.1935	-4.15853	-25.1567	-5.93262	-46.9709	-3.02734	-54.3046
-24.45	-43.9982	-4.1748	-25.0854	-5.90413	-46.8517	-3.02124	-54.1215
-24.4	-43.8721	-4.12598	-24.9379	-5.81462	-46.782	-3.03345	-53.9717
-24.35	-43.7663	-4.10156	-24.8413	-5.7902	-46.7035	-3.03955	-53.8275
-24.3	-43.6727	-4.10563	-24.7142	-5.7373	-46.5844	-3.08228	-53.7109
-24.25	-43.4937	-4.15039	-24.6633	-5.7251	-46.4361	-3.06396	-53.4612
-24.2	-43.4082	-4.14632	-24.526	-5.71696	-46.3431	-2.99683	-53.2227
-24.15	-43.3268	-4.08936	-24.4598	-5.70882	-46.2559	-2.92358	-53.0396
-24.1	-43.2332	-4.03239	-24.3225	-5.73324	-46.1716	-2.87476	-52.7011
-24.05	-43.0745	-3.95915	-24.2615	-5.7373	-46.0583	-2.93579	-52.5291
-24	-42.9443	-3.9266	-24.1191	-5.72917	-45.8752	-2.91138	-52.4126
-23.95	-42.8833	-3.85335	-23.9614	-5.72917	-45.7241	-2.89917	-52.3904
-23.9	-42.8589	-3.91846	-23.8393	-5.70068	-45.5497	-2.85645	-52.296
-23.85	-42.7327	-3.95915	-23.7478	-5.70882	-45.4596	-2.82593	-52.0685
-23.8	-42.6473	-3.95508	-23.6562	-5.65999	-45.3695	-2.91748	-51.891
-23.75	-42.5537	-3.94287	-23.5341	-5.66813	-45.2968	-2.92969	-51.5747
-23.7	-42.391	-3.86963	-23.4629	-5.6722	-45.2125	-2.92969	-51.3583
-23.65	-42.216	-3.87777	-23.3561	-5.74544	-45.1108	-2.91748	-51.0864
-23.6	-42.1468	-3.8859	-23.2086	-5.75765	-45.0033	-2.85645	-50.9755
-23.55	-41.9922	-3.9266	-23.0865	-5.67627	-44.8899	-2.75879	-50.8034
-23.5	-41.8823	-3.84928	-22.9543	-5.57048	-44.7998	-2.74658	-50.5538
-23.45	-41.8009	-3.82487	-22.8322	-5.4891	-44.6312	-2.66724	-50.4372
-23.4	-41.7074	-3.81266	-22.7254	-5.53385	-44.5208	-2.63062	-50.2153
-23.35	-41.5894	-3.81266	-22.644	-5.53792	-44.3958	-2.58789	-49.9822
-23.3	-41.4876	-3.80046	-22.5576	-5.52572	-44.2476	-2.56348	-49.8213
-23.25	-41.4022	-3.80452	-22.5169	-5.49316	-44.1604	-2.57568	-49.6549
-23.2	-41.3005	-3.81673	-22.5118	-5.50944	-44.0412	-2.54517	-49.5217
-23.15	-41.1947	-3.81673	-22.3592	-5.56641	-43.9482	-2.53906	-49.3386
-23.1	-41.0482	-3.75163	-22.2168	-5.54606	-43.8291	-2.56348	-49.1666
-23.05	-40.9261	-3.68245	-22.0744	-5.53385	-43.7622	-2.64893	-48.9169
-23	-40.8	-3.70687	-21.9421	-5.53385	-43.6314	-2.66113	-48.7005
-22.95	-40.6779	-3.68245	-21.8099	-5.4891	-43.5355	-2.70996	-48.4453
-22.9	-40.5314	-3.67839	-21.6929	-5.40365	-43.428	-2.68555	-48.3454
-22.85	-40.4622	-3.70687	-21.5861	-5.35482	-43.3291	-2.67334	-48.1512
-22.8	-40.3849	-3.71094	-21.5505	-5.3304	-43.2042	-2.63672	-47.9514
-22.75	-40.3035	-3.71501	-21.4691	-5.35889	-43.0443	-2.49634	-47.8516
-22.7	-40.2547	-3.67432	-21.3369	-5.36296	-42.9629	-2.52075	-47.674
-22.65	-40.1571	-3.66618	-21.2809	-5.33854	-42.7973	-2.57568	-47.5242
-22.6	-40.0757	-3.64583	-21.1843	-5.34668	-42.6578	-2.49634	-47.269
-22.55	-39.9373	-3.67025	-21.0266	-5.29378	-42.5648	-2.52075	-47.1247
-22.5	-39.7502	-3.66211	-20.8842	-5.26123	-42.4717	-2.41089	-46.9416
-22.45	-39.5549	-3.65397	-20.7876	-5.20426	-42.4165	-2.47803	-46.7252
-22.4	-39.3677	-3.62142	-20.7469	-5.19613	-42.3293	-2.39258	-46.481
-22.35	-39.2171	-3.58887	-20.696	-5.20426	-42.2538	-2.40479	-46.3146
-22.3	-39.1561	-3.60921	-20.6502	-5.23682	-42.0852	-2.38647	-46.1703
-22.25	-39.1602	-3.60107	-20.5383	-5.28564	-41.9631	-2.38037	-45.9484
-22.2	-39.1154	-3.55632	-20.4112	-5.23682	-41.7887	-2.37427	-45.8041
-22.15	-38.9852	-3.50749	-20.2535	-5.16764	-41.7277	-2.28271	-45.6155
-22.1	-38.8957	-3.479	-20.1314	-5.06592	-41.6667	-2.23389	-45.4545
-22.05	-38.7858	-3.54411	-19.989	-5.03743	-41.6289	-2.16675	-45.2548
-22	-38.6841	-3.54004	-19.8619	-5.02116	-41.4865	-2.21558	-45.1494
-21.95	-38.5864	-3.49935	-19.7957	-5.06592	-41.3005	-2.20337	-45.0828
-21.9	-38.4847	-3.45052	-19.6889	-5.05778	-41.158	-2.21558	-44.8775
-21.85	-38.4074	-3.4139	-19.5567	-5.06592	-41.0505	-2.2583	-44.7277
-21.8	-38.269	-3.45459	-19.4295	-5.03743	-40.9372	-2.28271	-44.4502
-21.75	-38.0941	-3.40983	-19.3431	-4.99674	-40.7744	-2.28271	-44.2394
-21.7	-37.9517	-3.44238	-19.2719	-4.96012	-40.6465	-2.23999	-43.9731
-21.65	-37.8418	-3.44238	-19.221	-4.93978	-40.5157	-2.2583	-43.7844
-21.6	-37.7482	-3.44645	-19.1498	-4.96012	-40.382	-2.28882	-43.6512
-21.55	-37.6261	-3.44238	-18.9819	-4.94792	-40.26	-2.2522	-43.4737
-21.5	-37.5366	-3.4139	-18.8293	-4.94385	-40.1408	-2.16064	-43.3461
-21.45	-37.4512	-3.29997	-18.7378	-4.93571	-40.0449	-2.16675	-43.1851
-21.4	-37.3454	-3.26742	-18.6768	-4.89909	-39.949	-2.20337	-43.052
-21.35	-37.2396	-3.31624	-18.575	-4.89909	-39.856	-2.2522	-42.8245
-21.3	-37.1663	-3.33659	-18.5242	-4.90316	-39.7223	-2.27051	-42.6358
-21.25	-37.0809	-3.31217	-18.4784	-4.91536	-39.5682	-2.14233	-42.3917
-21.2	-36.9914	-3.23079	-18.3411	-4.83398	-39.4316	-2.05078	-42.1475
-21.15	-36.8408	-3.23079	-18.2495	-4.77702	-39.3008	-1.94702	-41.9201
-21.1	-36.6781	-3.26742	-18.102	-4.7404	-39.2224	-1.87378	-41.6759
-21.05	-36.5682	-3.25928	-18.0206	-4.6875	-39.1032	-1.9165	-41.5816
-21	-36.4827	-3.25521	-17.8782	-4.70785	-39.0189	-1.9104	-41.343
-20.95	-36.4258	-3.243	-17.7714	-4.64681	-38.8852	-1.97144	-41.2209
-20.9	-36.3363	-3.23486	-17.6544	-4.68343	-38.7893	-1.98364	-41.1321
-20.85	-36.2142	-3.19824	-17.4662	-4.67122	-38.6847	-1.84326	-40.9657
-20.8	-36.0962	-3.15755	-17.3696	-4.64274	-38.5771	-1.77002	-40.7659
-20.75	-35.9782	-3.14128	-17.2577	-4.63053	-38.4754	-1.81274	-40.6494
-20.7	-35.8805	-3.12907	-17.1763	-4.54102	-38.3795	-1.9165	-40.5551
-20.65	-35.7747	-3.11686	-17.0492	-4.52067	-38.3185	-1.94092	-40.3831
-20.6	-35.6771	-3.12907	-16.8864	-4.47591	-38.2109	-2.00195	-40.2333
-20.55	-35.5347	-3.18197	-16.7491	-4.44743	-38.1353	-2.04468	-40.0613
-20.5	-35.4248	-3.18604	-16.6423	-4.39453	-38.054	-2.00195	-39.9281
-20.45	-35.2458	-3.21045	-16.5049	-4.36198	-37.9028	-2.02026	-39.695
-20.4	-35.1034	-3.15348	-16.4235	-4.36198	-37.7343	-1.93481	-39.4786
-20.35	-35.022	-3.05583	-16.4083	-4.36605	-37.5889	-1.80664	-39.2844
-20.3	-35.026	-3.04362	-16.3523	-4.35384	-37.4581	-1.75171	-39.0847
-20.25	-34.9569	-2.95003	-16.2404	-4.32943	-37.3739	-1.68457	-38.8738
-20.2	-34.8429	-2.93783	-16.1438	-4.30908	-37.2692	-1.70288	-38.6685
-20.15	-34.6883	-2.92969	-16.0014	-4.2806	-37.153	-1.70898	-38.5409
-20.1	-34.493	-2.92969	-15.8895	-4.23584	-37.0135	-1.77612	-38.2746
-20.05	-34.3587	-2.9541	-15.7471	-4.29281	-36.9263	-1.80054	-38.1137
-20	-34.2367	-2.95003	-15.7115	-4.36605	-36.842	-1.81885	-37.9639
-19.95	-34.1227	-2.92969	-15.5894	-4.41081	-36.7374	-1.79443	-37.7808
-19.9	-34.0535	-2.92155	-15.4826	-4.41081	-36.5513	-1.74561	-37.5255
-19.85	-33.9152	-2.88493	-15.3656	-4.3986	-36.3857	-1.7395	-37.2758
-19.8	-33.7809	-2.86865	-15.2486	-4.37012	-36.2345	-1.7334	-37.1593
-19.75	-33.6385	-2.85645	-15.0909	-4.32129	-36.1212	-1.7334	-36.9762
-19.7	-33.5897	-2.89714	-15.0197	-4.27246	-36.0253	-1.72729	-36.8097
-19.65	-33.5653	-2.9012	-14.9943	-4.21956	-35.9701	-1.69678	-36.6155
-19.6	-33.4676	-2.95003	-14.8977	-4.19515	-35.9206	-1.67236	-36.4713
-19.55	-33.3903	-2.94596	-14.857	-4.15039	-35.8334	-1.62964	-36.3381
-19.5	-33.2723	-2.92562	-14.7502	-4.13411	-35.6736	-1.58081	-36.1328
-19.45	-33.1217	-2.88493	-14.623	-4.13818	-35.5079	-1.57471	-35.9497
-19.4	-32.9834	-2.86865	-14.4857	-4.1626	-35.3713	-1.55029	-35.7611
-19.35	-32.8573	-2.81169	-14.4145	-4.15039	-35.2434	-1.57471	-35.5724
-19.3	-32.6945	-2.83203	-14.3026	-4.11377	-35.1824	-1.5564	-35.4226
-19.25	-32.5765	-2.84831	-14.1856	-4.06494	-35.1417	-1.5625	-35.3782
-19.2	-32.4178	-2.89307	-14.0839	-4.06087	-35.008	-1.51978	-35.1618
-19.15	-32.2957	-2.88493	-13.9821	-4.02832	-34.8772	-1.45264	-34.8844
-19.1	-32.1167	-2.79541	-13.9923	-3.9917	-34.7319	-1.42212	-34.6791
-19.05	-31.9824	-2.76286	-13.9567	-3.99984	-34.6331	-1.45874	-34.5293
-19	-31.8319	-2.72624	-13.8753	-3.94694	-34.5139	-1.47095	-34.4349
-18.95	-31.8034	-2.70182	-13.6566	-3.96729	-34.418	-1.46484	-34.2241
-18.9	-31.7586	-2.68148	-13.4888	-3.93473	-34.2989	-1.45874	-34.041
-18.85	-31.7139	-2.70182	-13.382	-3.98356	-34.1303	-1.46484	-33.8856
-18.8	-31.5715	-2.73438	-13.2294	-3.9388	-34.0605	-1.49536	-33.697
-18.75	-31.4331	-2.77507	-13.1632	-3.93473	-33.9297	-1.40381	-33.5138
-18.7	-31.3436	-2.75065	-13.031	-3.86963	-33.8135	-1.34277	-33.3529
-18.65	-31.2419	-2.78727	-12.9395	-3.82487	-33.703	-1.28784	-33.2198
-18.6	-31.1564	-2.79541	-12.8479	-3.80046	-33.5606	-1.34277	-33.02
-18.55	-31.0059	-2.771	-12.7309	-3.74349	-33.4792	-1.35498	-32.9534
-18.5	-30.8553	-2.7181	-12.6139	-3.76383	-33.3804	-1.35498	-32.7037
-18.45	-30.7576	-2.70182	-12.5071	-3.72721	-33.2758	-1.33667	-32.504
-18.4	-30.6396	-2.67741	-12.4003	-3.71501	-33.1624	-1.40381	-32.2155
-18.35	-30.5949	-2.67741	-12.3088	-3.72721	-33.0491	-1.39771	-32.0601
-18.3	-30.4932	-2.58789	-12.2325	-3.73942	-32.9415	-1.36108	-31.9269
-18.25	-30.3996	-2.59603	-12.09	-3.70687	-32.8253	-1.31226	-31.7216
-18.2	-30.2734	-2.60824	-12.0443	-3.65804	-32.6742	-1.25122	-31.5663
-18.15	-30.249	-2.58789	-11.9171	-3.67432	-32.5288	-1.23291	-31.422
-18.1	-30.1595	-2.59196	-11.7493	-3.62549	-32.4039	-1.2085	-31.25
-18.05	-30.0171	-2.57975	-11.6781	-3.61328	-32.2847	-1.16577	-31.0003
-18	-29.8828	-2.63265	-11.5102	-3.60921	-32.2295	-1.19629	-30.8061
-17.95	-29.7201	-2.6123	-11.3678	-3.62142	-32.1045	-1.15356	-30.5953
-17.9	-29.598	-2.55941	-11.2152	-3.6377	-32.0406	-1.14136	-30.4288
-17.85	-29.484	-2.55534	-11.1287	-3.62142	-31.9563	-1.17798	-30.2679
-17.8	-29.3498	-2.56348	-11.0067	-3.6377	-31.8604	-1.15967	-30.218
-17.75	-29.2725	-2.59196	-10.8897	-3.58887	-31.7267	-1.12305	-30.1347
-17.7	-29.1504	-2.53092	-10.8083	-3.60921	-31.6249	-1.09253	-30.0237
-17.65	-29.069	-2.51872	-10.7676	-3.55632	-31.4825	-1.10474	-29.885
-17.6	-28.9876	-2.49023	-10.7727	-3.54818	-31.3488	-1.08643	-29.6853
-17.55	-28.8452	-2.46989	-10.6862	-3.49528	-31.2326	-1.07422	-29.4134
-17.5	-28.7272	-2.41699	-10.5845	-3.42611	-31.1047	-1.09253	-29.1526
-17.45	-28.6011	-2.44141	-10.4777	-3.38949	-31.0233	-1.06812	-28.914
-17.4	-28.5034	-2.47803	-10.3404	-3.33252	-30.9419	-0.98877	-28.7254
-17.35	-28.3691	-2.46175	-10.198	-3.30404	-30.8576	-1.00708	-28.4979
-17.3	-28.304	-2.41292	-10.0098	-3.29997	-30.7181	-1.08032	-28.3092
-17.25	-28.2715	-2.38851	-9.91821	-3.2959	-30.5873	-1.11694	-28.0928
-17.2	-28.2267	-2.38444	-9.85718	-3.27148	-30.4682	-1.14746	-27.9208
-17.15	-28.1331	-2.35189	-9.70459	-3.27962	-30.3228	-1.05591	-27.7433
-17.1	-28.007	-2.35189	-9.55709	-3.30404	-30.2066	-1.10474	-27.5657
-17.05	-27.8524	-2.3641	-9.51131	-3.32031	-30.1165	-1.06201	-27.4159
-17	-27.6855	-2.31527	-9.46554	-3.30404	-30.038	-0.96436	-27.1939
-16.95	-27.5675	-2.23389	-9.39433	-3.25928	-29.9566	-0.98877	-27.0164
-16.9	-27.4984	-2.22575	-9.30278	-3.27148	-29.8171	-0.97046	-26.8111
-16.85	-27.417	-2.20947	-9.14001	-3.23079	-29.6544	-0.94604	-26.6835
-16.8	-27.2827	-2.23389	-9.04338	-3.24707	-29.509	-0.91553	-26.4671
-16.75	-27.1403	-2.27051	-8.92639	-3.23893	-29.3957	-0.95215	-26.3228
-16.7	-26.9816	-2.29085	-8.81958	-3.22266	-29.2823	-0.90942	-26.1841
-16.65	-26.8514	-2.24202	-8.71277	-3.24707	-29.1777	-0.87891	-26.0731
-16.6	-26.7497	-2.22575	-8.65173	-3.1901	-29.0847	-0.8606	-25.8678
-16.55	-26.6561	-2.17285	-8.4788	-3.15348	-28.9539	-0.78735	-25.6514
-16.5	-26.5544	-2.2054	-8.39742	-3.05583	-28.8028	-0.83618	-25.4073
-16.45	-26.4689	-2.27458	-8.24483	-3.08431	-28.6981	-0.80566	-25.1354
-16.4	-26.3468	-2.31934	-8.10242	-3.08431	-28.5761	-0.79956	-24.98
-16.35	-26.2044	-2.29899	-7.99561	-3.05176	-28.4744	-0.68359	-24.8801
-16.3	-26.119	-2.29492	-7.91423	-3.007	-28.3494	-0.67749	-24.747
-16.25	-26.005	-2.24202	-7.88879	-2.98665	-28.2302	-0.67139	-24.5916
-16.2	-25.9399	-2.17692	-7.77181	-3.01514	-28.1372	-0.7019	-24.3475
-16.15	-25.8423	-2.21761	-7.665	-3.03955	-28.0151	-0.73242	-24.1866
-16.1	-25.7039	-2.24609	-7.58362	-3.00293	-27.9076	-0.70801	-23.9702
-16.05	-25.5859	-2.21761	-7.40051	-2.95817	-27.7652	-0.68359	-23.8259
-16	-25.4639	-2.15658	-7.31405	-2.91748	-27.6518	-0.66528	-23.6872
-15.95	-25.3621	-2.09961	-7.20215	-2.9012	-27.5588	-0.74463	-23.5318
-15.9	-25.2645	-2.11589	-7.1462	-2.86865	-27.4658	-0.73242	-23.4042
-15.85	-25.1831	-2.08333	-7.07499	-2.90934	-27.3612	-0.7019	-23.2267
-15.8	-25.0081	-2.09147	-7.02922	-2.89714	-27.242	-0.61035	-23.0824
-15.75	-24.8291	-2.04264	-6.91223	-2.89714	-27.1025	-0.54321	-22.8105
-15.7	-24.6826	-1.99382	-6.82068	-2.84017	-26.995	-0.53711	-22.6329
-15.65	-24.5809	-1.97347	-6.7749	-2.83203	-26.9107	-0.44556	-22.4221
-15.6	-24.4751	-1.92057	-6.64266	-2.81169	-26.8438	-0.47607	-22.2723
-15.55	-24.349	-1.93278	-6.45955	-2.80355	-26.7131	-0.54321	-22.1003
-15.5	-24.2716	-1.9165	-6.35274	-2.80355	-26.5561	-0.56152	-21.9227
-15.45	-24.2147	-1.94906	-6.24084	-2.81982	-26.3904	-0.63477	-21.7119
-15.4	-24.0885	-1.95313	-6.12386	-2.82796	-26.312	-0.6897	-21.5232
-15.35	-23.9787	-2.00195	-6.02722	-2.79541	-26.2509	-0.67749	-21.2735
-15.3	-23.8241	-1.97347	-5.94076	-2.77507	-26.126	-0.57983	-21.0072
-15.25	-23.7549	-1.92464	-5.79834	-2.74251	-26.0184	-0.5188	-20.8296
-15.2	-23.645	-1.8514	-5.71696	-2.68555	-25.8934	-0.45776	-20.7353
-15.15	-23.5229	-1.87174	-5.59998	-2.63265	-25.751	-0.47607	-20.5688
-15.1	-23.4253	-1.95313	-5.43722	-2.64893	-25.6028	-0.47607	-20.419
-15.05	-23.3236	-1.92464	-5.27445	-2.63672	-25.4807	-0.50659	-20.2137
-15	-23.2666	-1.90837	-5.15238	-2.6123	-25.3296	-0.42725	-20.1416
-14.95	-23.1608	-1.90837	-5.08626	-2.64079	-25.2308	-0.37842	-19.8753
-14.9	-23.0672	-1.87581	-4.95911	-2.63265	-25.1378	-0.354	-19.7476
-14.85	-22.9492	-1.91243	-4.85229	-2.64893	-25.0099	-0.29297	-19.5313
-14.8	-22.8068	-1.95719	-4.79126	-2.55941	-24.9576	-0.23193	-19.3537
-14.75	-22.7173	-1.90837	-4.66919	-2.50651	-24.8587	-0.1709	-19.1706
-14.7	-22.5464	-1.81478	-4.55221	-2.43327	-24.7018	-0.20142	-19.0097
-14.65	-22.4691	-1.74561	-4.45048	-2.44141	-24.5797	-0.18311	-18.7655
-14.6	-22.3145	-1.70898	-4.37927	-2.44548	-24.4896	-0.177	-18.5269
-14.55	-22.2168	-1.69678	-4.30298	-2.42106	-24.3995	-0.15869	-18.3105
-14.5	-22.1436	-1.68457	-4.18091	-2.45361	-24.3036	-0.177	-18.1829
-14.45	-21.9645	-1.72933	-4.07918	-2.44141	-24.1728	-0.23193	-18.0553
-14.4	-21.8302	-1.76188	-4.02832	-2.44548	-24.0566	-0.24414	-17.8611
-14.35	-21.6512	-1.70085	-3.9266	-2.45768	-23.9578	-0.30518	-17.7224
-14.3	-21.5454	-1.72526	-3.91134	-2.44954	-23.7921	-0.19531	-17.6725
-14.25	-21.4233	-1.74154	-3.79435	-2.43327	-23.6787	-0.15259	-17.445
-14.2	-21.3338	-1.7334	-3.66211	-2.34375	-23.5392	-0.07935	-17.2674
-14.15	-21.285	-1.65609	-3.53495	-2.30306	-23.4811	-0.11597	-17.0233
-14.1	-21.2402	-1.59098	-3.34676	-2.27051	-23.3736	-0.18311	-16.9067
-14.05	-21.1629	-1.55436	-3.23486	-2.30306	-23.3271	-0.12207	-16.6681
-14	-21.0571	-1.52995	-3.12805	-2.31934	-23.2486	-0.13428	-16.4739
-13.95	-20.9595	-1.51367	-3.04667	-2.33154	-23.112	-0.01831	-16.3297
-13.9	-20.8333	-1.5625	-2.93477	-2.3112	-22.9783	-0.12207	-16.1299
-13.85	-20.7316	-1.59098	-2.90426	-2.30713	-22.8242	-0.10376	-15.9468
-13.8	-20.634	-1.58691	-2.80762	-2.31934	-22.6789	-0.03052	-15.7027
-13.75	-20.5363	-1.59098	-2.67537	-2.31934	-22.5859	-0.02441	-15.5751
-13.7	-20.4224	-1.58691	-2.57874	-2.22982	-22.4406	0.036621	-15.3143
-13.65	-20.2962	-1.58691	-2.43632	-2.16471	-22.336	-0.04272	-15.1423
-13.6	-20.1538	-1.59098	-2.35494	-2.11589	-22.1703	-0.05493	-14.9314
-13.55	-20.0317	-1.52588	-2.23287	-2.09961	-22.1005	-0.01221	-14.7594
-13.5	-19.9422	-1.53402	-2.15149	-2.11589	-21.9697	-0.05493	-14.593
-13.45	-19.8242	-1.46891	-2.08537	-2.12809	-21.8651	0.042725	-14.4431
-13.4	-19.6777	-1.46484	-1.9989	-2.09961	-21.7256	0.024414	-14.2989
-13.35	-19.519	-1.45671	-1.83105	-2.10775	-21.6239	0.109863	-14.0381
-13.3	-19.397	-1.42822	-1.63778	-2.05485	-21.5105	0.097656	-13.8772
-13.25	-19.2424	-1.38753	-1.51571	-2.06706	-21.4146	0.152588	-13.7052
-13.2	-19.1284	-1.3916	-1.40889	-2.03857	-21.3216	0.140381	-13.5554
-13.15	-19.0715	-1.46077	-1.33769	-2.0223	-21.2344	0.177002	-13.3501
-13.1	-19.0715	-1.43229	-1.24105	-1.98568	-21.0862	0.152588	-13.1669
-13.05	-19.0186	-1.41602	-1.15458	-1.89616	-20.9903	0.12207	-12.9727
-13	-18.9941	-1.38346	-1.01217	-1.93278	-20.8798	0.12207	-12.7674
-12.95	-18.8477	-1.33057	-0.89518	-1.90023	-20.7461	0.164795	-12.5843
-12.9	-18.7174	-1.31022	-0.83923	-1.9165	-20.6735	0.280762	-12.3457
-12.85	-18.571	-1.3265	-0.75277	-1.90837	-20.534	0.317383	-12.2237
-12.8	-18.3797	-1.31022	-0.71208	-1.90023	-20.4148	0.32959	-12.1016
-12.75	-18.2251	-1.33057	-0.6307	-1.87581	-20.3392	0.286865	-11.9019
-12.7	-18.0623	-1.3265	-0.50863	-1.86361	-20.1997	0.305176	-11.7188
-12.65	-17.9647	-1.29801	-0.35604	-1.79036	-20.066	0.32959	-11.5689
-12.6	-17.8711	-1.24919	-0.2238	-1.74967	-19.8916	0.372314	-11.4025
-12.55	-17.7205	-1.17188	-0.14242	-1.73747	-19.7928	0.372314	-11.1805
-12.5	-17.6229	-1.16374	0.030518	-1.70898	-19.6882	0.354004	-11.0196
-12.45	-17.513	-1.19629	0.12207	-1.72933	-19.601	0.299072	-10.9197
-12.4	-17.4154	-1.21663	0.259399	-1.70492	-19.5225	0.280762	-10.7144
-12.35	-17.3462	-1.23291	0.284831	-1.66016	-19.4208	0.311279	-10.4925
-12.3	-17.2445	-1.19629	0.406901	-1.63981	-19.3481	0.335693	-10.265
-12.25	-17.1468	-1.19222	0.483195	-1.6805	-19.2435	0.378418	-10.1096
-12.2	-17.0492	-1.19222	0.569661	-1.68457	-19.1302	0.482178	-9.93208
-12.15	-16.9556	-1.17594	0.747681	-1.66423	-18.9907	0.469971	-9.78227
-12.1	-16.8538	-1.1556	0.88501	-1.69271	-18.8889	0.476074	-9.58252
-12.05	-16.6911	-1.11898	0.951131	-1.64795	-18.7407	0.463867	-9.35502
-12	-16.6138	-1.10677	1.04268	-1.61133	-18.6332	0.482178	-9.11088
-11.95	-16.4836	-1.0376	1.1851	-1.55843	-18.5024	0.512695	-8.89449
-11.9	-16.3656	-1.00505	1.28174	-1.52995	-18.3629	0.579834	-8.70583
-11.85	-16.2638	-1.0376	1.4445	-1.46484	-18.2786	0.543213	-8.57821
-11.8	-16.2109	-1.00505	1.60726	-1.42008	-18.1623	0.616455	-8.42285
-11.75	-16.0685	-1.05387	1.72424	-1.45264	-18.0926	0.567627	-8.2231
-11.7	-15.9546	-1.05387	1.80054	-1.44043	-17.9763	0.585938	-8.10103
-11.65	-15.8895	-1.08236	1.89209	-1.48519	-17.8833	0.598145	-7.93457
-11.6	-15.7918	-1.10677	1.97347	-1.46077	-17.7351	0.585938	-7.82915
-11.55	-15.6576	-1.01725	2.01925	-1.47298	-17.5898	0.616455	-7.56836
-11.5	-15.4744	-0.95622	2.13623	-1.44043	-17.5055	0.567627	-7.25209
-11.45	-15.3687	-0.98063	2.24813	-1.45264	-17.3805	0.604248	-7.10227
-11.4	-15.2303	-1.01725	2.36511	-1.46484	-17.2788	0.665283	-6.91917
-11.35	-15.096	-0.98063	2.32951	-1.38753	-17.1625	0.604248	-6.83594
-11.3	-15.0024	-0.97249	2.31934	-1.36312	-17.0433	0.585938	-6.66393
-11.25	-14.9211	-0.95215	2.45667	-1.29395	-16.9067	0.531006	-6.50857
-11.2	-14.8031	-0.91553	2.5177	-1.29801	-16.7672	0.616455	-6.33101
-11.15	-14.6729	-0.91553	2.69572	-1.28174	-16.6597	0.671387	-6.1479
-11.1	-14.62	-0.89518	2.89408	-1.28174	-16.558	0.683594	-5.93706
-11.05	-14.5304	-0.98063	3.07719	-1.25326	-16.433	0.726318	-5.68182
-11	-14.4409	-0.9847	3.23486	-1.21663	-16.308	0.830078	-5.49316
-10.95	-14.3433	-0.9196	3.32133	-1.23291	-16.2179	0.793457	-5.3267
-10.9	-14.1886	-0.87484	3.35185	-1.20036	-16.1017	0.817871	-5.23238
-10.85	-14.0788	-0.85042	3.45866	-1.19629	-15.9825	0.775146	-5.10476
-10.8	-13.9689	-0.85449	3.54004	-1.15967	-15.8837	0.726318	-4.99379
-10.75	-13.8468	-0.85042	3.64176	-1.14339	-15.75	0.756836	-4.82733
-10.7	-13.741	-0.89925	3.75366	-1.15153	-15.6628	0.744629	-4.64422
-10.65	-13.5905	-0.91553	3.80961	-1.13932	-15.5785	0.78125	-4.49996
-10.6	-13.4521	-0.94401	3.91134	-1.09456	-15.5	0.78125	-4.29466
-10.55	-13.3097	-0.89925	4.03341	-1.01318	-15.346	0.805664	-4.07826
-10.5	-13.1429	-0.8667	4.14022	-1.01318	-15.2443	0.848389	-3.8896
-10.45	-13.1104	-0.83008	4.30807	-1.00505	-15.1164	0.823975	-3.73979
-10.4	-12.9476	-0.79346	4.49626	-1.0376	-14.9885	0.842285	-3.58443
-10.35	-12.7889	-0.7487	4.64376	-1.0376	-14.9129	0.823975	-3.34029
-10.3	-12.6994	-0.75684	4.7404	-0.96029	-14.7734	0.939941	-3.12389
-10.25	-12.5977	-0.80973	4.81161	-0.9318	-14.6339	0.994873	-2.89085
-10.2	-12.5244	-0.73649	4.89807	-0.84635	-14.4799	0.994873	-2.72994
-10.15	-12.4105	-0.6958	4.95402	-0.85449	-14.3171	1.08032	-2.56903
-10.1	-12.382	-0.66325	5.08626	-0.84229	-14.2212	1.02539	-2.44695
-10.05	-12.264	-0.62256	5.2592	-0.83822	-14.0933	1.02539	-2.2583
-10	-12.1704	-0.60221	5.36092	-0.81787	-13.98	0.970459	-2.13068
-9.95	-12.0239	-0.60628	5.45756	-0.82601	-13.8201	1.00098	-1.96422
-9.9	-11.9263	-0.6307	5.56437	-0.84229	-13.7794	0.994873	-1.78667
-9.85	-11.7716	-0.62256	5.64067	-0.83415	-13.6457	0.976563	-1.59246
-9.8	-11.6659	-0.64697	5.69153	-0.80566	-13.5934	1.01318	-1.42045
-9.75	-11.5112	-0.71208	5.76274	-0.78125	-13.4394	1.08032	-1.254
-9.7	-11.4299	-0.70394	5.85938	-0.76904	-13.3667	1.19019	-1.04869
-9.65	-11.263	-0.72021	6.00179	-0.76497	-13.294	1.19019	-0.84894
-9.6	-11.1003	-0.6958	6.12386	-0.78532	-13.2127	1.15356	-0.6159
-9.55	-10.9416	-0.71208	6.2205	-0.72835	-13.0731	1.10474	-0.4106
-9.5	-10.8968	-0.62256	6.26628	-0.69987	-12.9453	1.07422	-0.26634
-9.45	-10.8195	-0.56152	6.42904	-0.64697	-12.7651	1.09863	-0.06658
-9.4	-10.7869	-0.52083	6.53076	-0.61442	-12.6023	1.10474	0.077681
-9.35	-10.7463	-0.49235	6.67318	-0.61442	-12.4948	1.16577	0.210849
-9.3	-10.6405	-0.43945	6.79016	-0.58187	-12.3494	1.19019	0.37176
-9.25	-10.5021	-0.43945	6.88171	-0.58594	-12.2593	1.23291	0.693581
-9.2	-10.3638	-0.48828	7.00378	-0.58187	-12.2128	1.19019	0.926625
-9.15	-10.2702	-0.54118	7.09534	-0.58187	-12.1634	1.19019	1.13747
-9.1	-10.1074	-0.56966	7.16655	-0.5249	-12.085	1.17188	1.35942
-9.05	-10.0301	-0.52897	7.30387	-0.49235	-11.9367	1.2207	1.48704
-9	-9.92839	-0.47607	7.43612	-0.5127	-11.8118	1.30005	1.60911
-8.95	-9.81852	-0.42318	7.48189	-0.53304	-11.7188	1.30615	1.72008
-8.9	-9.71273	-0.39469	7.61414	-0.55339	-11.6199	1.32446	1.8477
-8.85	-9.611	-0.35807	7.70569	-0.52083	-11.5124	1.35498	2.00306
-8.8	-9.52555	-0.36214	7.75655	-0.5127	-11.3438	1.36108	2.14733
-8.75	-9.35872	-0.37435	7.8481	-0.44352	-11.2159	1.35498	2.39147
-8.7	-9.23258	-0.40283	7.91931	-0.43132	-11.0851	1.44653	2.63006
-8.65	-9.13086	-0.41504	8.07699	-0.37842	-11.0038	1.46484	2.8742
-8.6	-9.04134	-0.38656	8.18888	-0.39063	-10.9079	1.5564	3.06285
-8.55	-8.92334	-0.38656	8.31604	-0.45573	-10.809	1.49536	3.22932
-8.5	-8.83382	-0.36214	8.4788	-0.43538	-10.7044	1.40991	3.37358
-8.45	-8.74023	-0.39469	8.51949	-0.39876	-10.5794	1.43433	3.53449
-8.4	-8.6792	-0.4069	8.72294	-0.38656	-10.4428	1.34888	3.72315
-8.35	-8.61003	-0.35807	8.84501	-0.38249	-10.2801	1.41602	3.93954
-8.3	-8.51237	-0.31331	8.9976	-0.36214	-10.1929	1.34277	4.15039
-8.25	-8.40658	-0.26855	9.09933	-0.34587	-10.0563	1.3855	4.3335
-8.2	-8.27637	-0.236	9.18579	-0.33366	-9.96036	1.48926	4.56099
-8.15	-8.15837	-0.22786	9.257	-0.29704	-9.82957	1.51978	4.73855
-8.1	-8.0363	-0.17904	9.38924	-0.28076	-9.7104	1.58691	4.85507
-8.05	-7.84505	-0.20752	9.45536	-0.21566	-9.64065	1.51367	5.03263
-8	-7.68636	-0.18311	9.58252	-0.23193	-9.50986	1.50757	5.21018
-7.95	-7.5765	-0.23193	9.71985	-0.2238	-9.36454	1.48926	5.29896
-7.9	-7.50732	-0.236	9.79614	-0.2238	-9.21631	1.52588	5.47652
-7.85	-7.40153	-0.25228	9.86226	-0.19531	-9.09133	1.53198	5.64853
-7.8	-7.28353	-0.30111	9.93856	-0.16683	-9.00414	1.59912	5.86492
-7.75	-7.1167	-0.26855	10.1166	-0.20752	-8.89951	1.67236	6.10906
-7.7	-7.01497	-0.25228	10.1929	-0.22786	-8.77744	1.68457	6.29217
-7.65	-6.97835	-0.20345	10.2743	-0.20345	-8.67862	1.66016	6.40314
-7.6	-6.88477	-0.16683	10.3455	-0.13835	-8.56236	1.67847	6.54186
-7.55	-6.72607	-0.17904	10.498	-0.11393	-8.44901	1.69678	6.66393
-7.5	-6.66504	-0.18311	10.6405	-0.08545	-8.30078	1.70288	6.81374
-7.45	-6.55518	-0.18311	10.7981	-0.07324	-8.16127	1.66016	7.02459
-7.4	-6.46566	-0.12614	10.9355	-0.0529	-8.0828	1.66626	7.30757
-7.35	-6.34766	-0.03662	11.027	-0.03255	-7.92294	1.72119	7.49623
-7.3	-6.20524	-0.04069	11.083	-0.02035	-7.81541	1.77002	7.68488
-7.25	-6.04248	-0.05697	11.1491	0.024414	-7.68752	1.7334	7.84579
-7.2	-5.98958	-0.0651	11.1644	-0.00407	-7.60614	1.80054	8.0289
-7.15	-5.81868	-0.0529	11.322	-0.01221	-7.55383	1.75171	8.2453
-7.1	-5.68034	-0.01221	11.4288	-0.04069	-7.48117	1.79443	8.4395
-7.05	-5.55827	-0.00407	11.5611	-0.03662	-7.38235	1.78833	8.69473
-7	-5.4891	0.012207	11.7137	0.032552	-7.2719	1.78833	8.77242
-6.95	-5.40365	0.101725	11.8205	0.109863	-7.14983	1.84936	8.97772
-6.9	-5.32227	0.065104	11.9171	0.16276	-6.98998	1.83716	9.09424
-6.85	-5.2124	0.101725	12.029	0.130208	-6.85047	1.93481	9.27734
-6.8	-5.13102	0.073242	12.1409	0.12207	-6.73421	1.87988	9.40496
-6.75	-5.03743	0.08138	12.2579	0.12207	-6.64702	1.9165	9.68794
-6.7	-4.87467	0.105794	12.3138	0.142415	-6.54239	1.98975	9.95983
-6.65	-4.72819	0.12207	12.385	0.183105	-6.44357	2.03247	10.1984
-6.6	-4.61019	0.101725	12.4715	0.191243	-6.34475	1.96533	10.376
-6.55	-4.48812	0.077311	12.6648	0.174967	-6.19362	1.9104	10.5757
-6.5	-4.41488	0.048828	12.7869	0.174967	-6.10933	1.9043	10.7866
-6.45	-4.29688	0.028483	12.9039	0.211589	-5.98145	1.88599	10.8809
-6.4	-4.21956	0.048828	13.0463	0.20752	-5.86519	1.89819	10.9974
-6.35	-4.13411	0.048828	13.0971	0.260417	-5.76928	1.92261	11.1805
-6.3	-4.02425	0.126139	13.209	0.333659	-5.64139	1.99585	11.3747
-6.25	-3.91032	0.170898	13.3108	0.341797	-5.50188	2.04468	11.6022
-6.2	-3.80046	0.215658	13.387	0.362142	-5.33331	2.0874	11.7132
-6.15	-3.66211	0.276693	13.4379	0.358073	-5.18218	2.13623	11.8408
-6.1	-3.52376	0.309245	13.5701	0.374349	-5.06301	2.14233	11.9352
-6.05	-3.4139	0.341797	13.6566	0.406901	-4.96419	2.14844	12.1294
-6	-3.38135	0.284831	13.7634	0.439453	-4.87409	2.14844	12.3291
-5.95	-3.31217	0.292969	13.8601	0.455729	-4.79853	2.19727	12.5566
-5.9	-3.18604	0.280762	13.9923	0.512695	-4.65611	2.13013	12.7508
-5.85	-3.05176	0.276693	14.0635	0.553385	-4.5602	2.18506	12.9617
-5.8	-2.95817	0.284831	14.1805	0.565592	-4.44975	2.21558	13.1448
-5.75	-2.80762	0.297038	14.211	0.557454	-4.38291	2.18506	13.3057
-5.7	-2.66927	0.32959	14.3382	0.53304	-4.28118	2.2583	13.4333
-5.65	-2.4943	0.345866	14.4908	0.569661	-4.21433	2.23999	13.5443
-5.6	-2.3112	0.443522	14.6332	0.528971	-4.07482	2.33154	13.6941
-5.55	-2.16471	0.49235	14.74	0.53304	-3.98472	2.20947	13.8605
-5.5	-2.0874	0.431315	14.801	0.610352	-3.84231	2.27661	14.0325
-5.45	-2.03044	0.378418	14.9434	0.61849	-3.74349	2.24609	14.3765
-5.4	-1.9043	0.337728	15.0197	0.695801	-3.57782	2.2583	14.5763
-5.35	-1.83512	0.406901	15.1164	0.675456	-3.42669	2.24609	14.7982
-5.3	-1.71305	0.423177	15.2028	0.642904	-3.30752	2.2522	14.9425
-5.25	-1.63574	0.467936	15.2842	0.626628	-3.22324	2.21558	15.1145
-5.2	-1.53809	0.463867	15.3859	0.598145	-3.11861	2.27051	15.2754
-5.15	-1.37939	0.500488	15.508	0.626628	-2.96747	2.30103	15.4363
-5.1	-1.28581	0.549316	15.6504	0.679525	-2.89772	2.33765	15.6916
-5.05	-1.19222	0.541178	15.7674	0.712077	-2.76983	2.36206	15.9635
-5	-1.08643	0.512695	15.9149	0.736491	-2.68845	2.41089	16.1466
-4.95	-0.98877	0.443522	16.0065	0.764974	-2.60707	2.38037	16.2853
-4.9	-0.87484	0.423177	16.0014	0.777181	-2.52279	2.40478	16.485
-4.85	-0.73242	0.415039	16.0573	0.817871	-2.41815	2.47192	16.6238
-4.8	-0.64697	0.439453	16.1743	0.789388	-2.28446	2.56348	16.7181
-4.75	-0.50049	0.496419	16.3371	0.846354	-2.2147	2.58179	16.9178
-4.7	-0.39063	0.528971	16.51	0.866699	-2.0781	2.61231	17.1231
-4.65	-0.29297	0.590007	16.6117	0.86263	-1.96475	2.51465	17.3673
-4.6	-0.16276	0.565592	16.6677	0.854492	-1.88628	2.56348	17.5837
-4.55	-0.03255	0.528971	16.805	0.834147	-1.79327	2.56348	17.7446
-4.5	0.048828	0.53304	17.0441	0.789388	-1.65086	2.6001	17.8889
-4.45	0.113932	0.57373	17.1051	0.850423	-1.49972	2.61231	18.0553
-4.4	0.276693	0.610352	17.1661	0.882975	-1.33115	2.51465	18.194
-4.35	0.415039	0.683594	17.2017	0.895182	-1.20036	2.52685	18.3716
-4.3	0.549316	0.736491	17.3289	0.956217	-1.08991	2.51465	18.5547
-4.25	0.65918	0.744629	17.4103	1.01318	-0.98819	2.61841	18.6324
-4.2	0.748698	0.764974	17.5069	1.02132	-0.93878	2.63062	18.8377
-4.15	0.858561	0.756836	17.5985	0.976563	-0.81961	2.75879	18.9819
-4.1	0.899251	0.683594	17.7765	0.976563	-0.71789	2.80151	19.1817
-4.05	0.976563	0.708008	17.9342	0.960286	-0.57838	2.75879	19.3759
-4	1.07015	0.720215	18.0511	0.948079	-0.43887	2.69165	19.6145
-3.95	1.25326	0.813802	18.1732	0.976563	-0.30808	2.62451	19.8253
-3.9	1.35905	0.830078	18.3004	1.02539	-0.19473	2.64282	20.0195
-3.85	1.44043	0.842285	18.3462	1.04981	-0.08429	2.70996	20.2193
-3.8	1.56657	0.785319	18.3868	1.13525	0.023251	2.74658	20.4079
-3.75	1.66016	0.720215	18.453	1.19222	0.101725	2.81982	20.702
-3.7	1.81478	0.752767	18.5394	1.21663	0.188918	2.86255	20.874
-3.65	1.92464	0.777181	18.6259	1.2207	0.29355	2.81982	21.1348
-3.6	2.05485	0.854492	18.8039	1.26546	0.444685	2.83203	21.2513
-3.55	2.16471	0.923665	18.8853	1.26139	0.563849	2.74658	21.39
-3.5	2.29899	0.952148	18.987	1.2207	0.694638	2.75269	21.5898
-3.45	2.40072	1.00505	19.0786	1.24512	0.851586	2.79541	21.7563
-3.4	2.49023	0.996908	19.1701	1.23698	0.927153	2.79541	21.9671
-3.35	2.56348	0.976563	19.2566	1.30208	1.05213	2.84424	22.1391
-3.3	2.62858	0.948079	19.399	1.31836	1.18001	2.92969	22.2945
-3.25	2.79541	0.915527	19.5109	1.3387	1.31371	2.97241	22.3777
-3.2	2.89307	0.887044	19.5872	1.37533	1.41834	3.00293	22.4831
-3.15	3.02734	0.895182	19.6838	1.35905	1.491	2.89307	22.633
-3.1	3.14534	0.90332	19.8212	1.38753	1.58982	2.93579	22.8493
-3.05	3.25928	0.964355	19.9788	1.36312	1.68573	2.99072	23.149
-3	3.37321	1.04167	20.0704	1.3265	1.82524	3.02124	23.3543
-2.95	3.48307	1.06608	20.1772	1.33057	1.90953	2.99683	23.5152
-2.9	3.59294	1.04981	20.2586	1.33464	2.07519	3.00293	23.6927
-2.85	3.67839	0.996908	20.3756	1.35905	2.13914	3.05176	23.8869
-2.8	3.74756	0.976563	20.5129	1.41195	2.2147	2.99683	24.0146
-2.75	3.8737	0.964355	20.6299	1.45671	2.36293	3.04565	24.1644
-2.7	3.99984	0.948079	20.696	1.47298	2.50825	3.02734	24.3364
-2.65	4.16667	0.968424	20.7926	1.45264	2.66229	3.08228	24.464
-2.6	4.30908	1.01318	20.8995	1.46484	2.77274	3.10059	24.6748
-2.55	4.43115	1.09049	20.9859	1.46891	2.90644	3.08228	24.8302
-2.5	4.50033	1.14339	21.1029	1.51367	2.97328	3.09448	25.0688
-2.45	4.64274	1.15967	21.2199	1.52588	3.08954	3.11279	25.2242
-2.4	4.69564	1.09456	21.2809	1.57878	3.2523	3.14941	25.4239
-2.35	4.78923	1.09456	21.3979	1.66423	3.35112	3.18603	25.5793
-2.3	4.89095	1.09049	21.5505	1.63981	3.48191	3.17993	25.7457
-2.25	5.04557	1.07829	21.7285	1.64388	3.59526	3.17383	25.9344
-2.2	5.26937	1.09863	21.8862	1.65202	3.69408	3.14941	26.112
-2.15	5.3304	1.09049	21.9676	1.72526	3.80452	3.19214	26.345
-2.1	5.47689	1.12712	22.0337	1.75781	3.91788	3.23486	26.5114
-2.05	5.50537	1.18408	22.1456	1.77409	4.03413	3.23486	26.6779
-2	5.52165	1.25326	22.3033	1.78223	4.18527	3.21655	26.8333
-1.95	5.65186	1.26139	22.4304	1.81071	4.26374	3.27148	27.0497
-1.9	5.76579	1.2736	22.5678	1.81478	4.40616	3.28369	27.255
-1.85	5.92041	1.26139	22.7153	1.80664	4.54276	3.26538	27.3604
-1.8	6.05469	1.23291	22.7915	1.83919	4.67064	3.21655	27.5823
-1.75	6.25	1.25326	22.9085	1.88395	4.79853	3.25928	27.7599
-1.7	6.34766	1.26139	22.9747	1.95719	4.87409	3.25928	27.9652
-1.65	6.47787	1.31836	23.0459	1.97754	4.94675	3.28369	28.0928
-1.6	6.51449	1.35091	23.1272	1.93685	5.0107	3.32642	28.2981
-1.55	6.63656	1.38753	23.2951	1.92057	5.13277	3.4729	28.4812
-1.5	6.73421	1.37939	23.351	1.94092	5.26646	3.49121	28.6199
-1.45	6.82373	1.34684	23.4782	1.92464	5.38853	3.42407	28.8308
-1.4	6.95394	1.36312	23.6054	1.9165	5.47572	3.39966	29.0028
-1.35	7.07194	1.32243	23.7071	1.88395	5.54548	3.36914	29.2137
-1.3	7.17366	1.33057	23.8139	1.92871	5.67627	3.41187	29.3635
-1.25	7.2876	1.34684	23.9461	1.90837	5.80997	3.41797	29.5577
-1.2	7.41374	1.39567	24.0224	1.96533	5.94366	3.39356	29.7352
-1.15	7.54394	1.37533	24.1191	2.04264	6.10352	3.39356	29.9516
-1.1	7.67009	1.35905	24.2411	2.08333	6.22849	3.41187	30.1569
-1.05	7.7596	1.40788	24.3937	2.0874	6.368	3.46069	30.3678
-1	7.84098	1.41195	24.5056	2.04671	6.44938	3.57666	30.6175
-0.95	7.97119	1.41195	24.6124	2.03044	6.56564	3.55225	30.734
-0.9	8.10547	1.37126	24.7854	2.01009	6.62086	3.62549	30.8727
-0.85	8.22754	1.38753	24.8718	2.02637	6.76328	3.57056	31.0059
-0.8	8.31299	1.42822	24.9278	2.07519	6.87082	3.58887	31.1668
-0.75	8.38623	1.47705	24.9837	2.11995	6.96382	3.63769	31.311
-0.7	8.46354	1.48112	25.1109	2.16878	7.06555	3.59497	31.5441
-0.65	8.58154	1.48112	25.1821	2.23389	7.15855	3.62549	31.7605
-0.6	8.69141	1.48112	25.2431	2.27458	7.32712	3.62549	31.877
-0.55	8.83382	1.48926	25.2787	2.24609	7.42013	3.69263	32.049
-0.5	9.00065	1.49333	25.4008	2.26644	7.50732	3.72315	32.1988
-0.45	9.13086	1.45671	25.5534	2.29492	7.62358	3.83301	32.4984
-0.4	9.27734	1.47705	25.6653	2.28272	7.77181	3.79028	32.7315
-0.35	9.375	1.50553	25.8179	2.2583	7.9026	3.72315	32.9701
-0.3	9.45638	1.53809	25.9603	2.30713	8.05373	3.65601	33.1698
-0.25	9.5459	1.60319	26.0467	2.26237	8.16709	3.68042	33.2475
-0.2	9.69238	1.6805	26.1892	2.27051	8.25428	3.69263	33.5305
-0.15	9.78597	1.71305	26.2807	2.29899	8.40251	3.72315	33.647
[truncated: 2,003 more rows]

## Sheet: Fig 2 B iii
Current Density
CFTR+Vector	E1SMPX	E2SMPX	E3SMPX	E1SMPX+E3C2C	E2SMPX+E3C2C	E3SMPX+E3C2C	E2SMPX+E2C2C	E3SMPX+E2C2C
250	240	68	260	11	66	0	200	409
266	281	338	230		35	12	300	460
280	178	188	220	1.5	68	28	272	627
275	242	225	225	86	1	8	200	446
210	245	207	263	11	1	3.3	242	231
233		288	282	28	12.5	25	200	400
200		183	190	31	116	33	186	392
230		261	255	10	37	5		300
232		256	267	3		2		273
241			324			142		200
250			200			7.7
250			275
275			275
190			267
273
167
168
305
336
284
175
