# Supplementary material for: Lipid transporters E-Syt3 and ORP5 regulate epithelial ion transport by controlling phosphatidylserine enrichment at ER/PM junctions
Source: EMBO J. 2025 May 27;44(13):3697–719. doi: 10.1038/s44318-025-00470-9 (PMC12217353; doi:10.1038/s44318-025-00470-9)
Supplement: Supplementary file 4 — Source data Fig. 2 [file 44318_2025_470_MOESM4_ESM.zip › Figure SD 2/2C/Fig 2C i - ii.xlsx]

## Sheet: Fig 2C i
Current Traces
Time [s]	NBCe1-B+Vector	E1SMPX	E1SMPX+E2C2C	E1SMPX+E3C2C	E2SMPX	E2SMPX+E3C2C	E3SMPX	E3SMPX+E3C2C	E3SMPX+E2C2C
2	0.263415	0.435965	0.175925	0.383843	0.659943	0.0789867	0.567	-0.082	0.353
4	0.279477	0.0435965	0.517004	0.750054	0.850677	0.0789867	0.478	-0.082	0.369
6	0.215229	-0.0871931	0.696519	0.634766	0.812531	0.0789867	0.376	-0.082	0.241
8	0.118858	-0.174386	0.427246	0.587294	0.907898	0.11489	0.008	0.098	0.345
10	0.118858	-0.13079	0.193876	0.627984	0.850677	0.0789867	0.262	-0.104	0.426
12	0.0224866	-0.0871931	0.12207	0.560167	0.984192	0.24055	0.516	-0.044	0.442
14	0.0385485	-0.0435965	0.0323127	0.356717	1.13678	0.11489	0.338	-0.071	0.377
16	0.0385485	0.0871931	-0.147202	0.363498	1.02234	0.204647	0.008	-0.076	0.329
18	0.0546104	0.0217983	-0.111299	0.45166	1.13678	0.0969382	-0.081	0.011	0.329
20	-0.00963713	0.0217983	0.104119	0.32959	0.774384	0.0969382	0.135	0.049	0.394
22	0.00642475	-0.0435965	0.0861673	0.363498	1.11771	0.0789867	-0.107	0.256	0.313
24	-0.0417609	-0.0217983	0.499052	0.349935	1.06049	0.11489	0.135	0.289	0.394
26	-0.00963713	-0.0653948	0.71447	0.465224	1.04141	0.0251321	-0.043	0.202	0.538
28	-0.0417609	0.0435965	0.570858	0.519477	1.11771	0.0251321	-0.018	0.3	0.602
30	-0.00963713	0.0871931	1.36072	0.356717	1.34659	0.0251321	0.224	0.185	1.028
32	6.94516	13.1444	9.13373	1.07558	4.7226	3.09484	5.119	1.984	4.586
34	16.0683	18.8991	12.0957	2.16743	8.3847	2.9844	9.875	2.077	8.047
36	13.8036	18.049	12.0239	2.49973	10.2539	3.12	10.422	2.176	8.963
38	12.6953	15.5204	11.5572	2.60824	11.2076	3.10894	9.799	2.264	8.898
40	11.6995	12.5558	10.6955	2.28271	11.4555	3.08795	9.519	2.422	8.89
42	10.9767	10.3542	10.139	2.11317	11.4937	3.09484	9.163	2.308	8.89
44	10.1897	9.06808	10.1929	2.07248	11.3983	3.2205	8.845	2.329	8.625
46	9.61143	8.67571	10.0672	2.03857	11.0741	3.1487	8.476	2.441	8.649
48	9.20988	8.50133	9.76203	2.11995	10.6544	3.1846	8.756	2.331	8.762
50	8.92077	8.30514	9.3312	1.98432	10.2539	3.00508	8.743	2.274	8.85
52	8.59953	8.52312	9.24144	2.04536	9.62448	3.09484	8.68	2.213	8.979
54	8.51922	8.74111	9.06193	2.23524	9.09042	2.98713	8.578	2.288	9.035
56	8.29436	8.8283	8.95422	1.74018	9.01413	3.09484	8.502	2.436	9.099
58	8.21405	8.95909	8.57723	1.76053	8.86154	3.02304	8.006	2.256	9.019
60	8.0213	8.71931	8.39772	1.61811	8.70895	2.93328	7.79	2.169	9.228
62	7.941	8.65391	8.25411	1.61133	8.61359	2.98713	7.802	2.218	9.163
64	7.79644	8.8065	8.55928	1.54351	8.30841	2.91533	7.65	2.272	9.252
66	7.8125	8.93729	8.41567	1.71305	8.13675	3.00508	7.535	2.191	9.468
68	7.684	8.63211	8.09254	1.67914	7.96509	2.95123	7.497	2.229	9.38
70	7.57157	8.8065	8.1823	1.60455	7.88879	2.93328	7.586	2.229	9.517
72	7.6037	8.8283	8.07459	1.63167	7.73621	2.93328	7.65	2.098	9.436
74	7.55551	8.71931	8.1823	1.66558	7.90787	2.98713	7.446	2.109	9.468
76	7.53945	8.71931	8.46953	1.48248	7.77435	3.02304	7.561	2.234	9.372
78	7.4752	8.7847	7.89508	1.50282	7.79343	3.02304	7.383	2.136	9.292
80	7.34671	8.74111	8.00279	1.46891	7.79343	2.89737	7.535	2.054	9.027
82	7.41095	8.71931	7.96688	1.4011	7.8125	2.98713	7.357	2.06	8.818
84	7.37883	8.69751	7.66171	1.34684	7.75528	2.95123	7.256	2.158	8.794
86	7.33064	8.54492	7.82327	1.36041	7.75528	3.07689	7.37	2.131	8.625
88	7.31458	8.39233	7.84122	1.435	7.73621	2.98713	7.319	2.098	8.103
90	7.2664	8.19615	7.76942	1.44857	7.86972	3.02304	7.217	2.142	6.087
92	5.70839	7.82558	7.66171	1.40833	7.79343	2.64605	6.734	1.782	3.951
94	4.72862	7.04084	7.42834	1.29259	7.65991	1.9998	4.293	0.698	2.634
96	1.59655	6.53948	6.9975	1.22477	6.72531	1.51511	2.373	0.311	1.719
98	-0.170256	6.23431	6.13583	1.00776	4.76074	1.10222	1.33	0.027	1.229
100	-0.571803	4.07628	5.07669	0.85178	2.4147	0.868853	0.949	-0.016	0.94
102	-0.700298	2.79018	4.21502	0.722928	0.984192	0.779096	0.605	0.087	0.642
104	-0.636051	1.89645	3.53286	0.499132	0.526428	0.438017	0.415	-0.022	0.458
106	-0.684236	1.1989	2.72504	0.702582	0.411987	0.366211	0.478	0.016	0.313
108	-0.748484	0.893729	2.38396	0.472005	0.526428	0.276453	0.427	-0.065	0.209
110	-0.684236	0.719343	1.55819	0.282118	0.564575	0.132841	0.3	-0.016	0.112
112	-0.668174	0.566755	1.21711	0.309245	0.354767	0.204647	0.046	-0.06	0.032
114	-0.684236	0.414167	0.911937	0.431315	0.37384	0.150793	-0.018	-0.016	-0.064
116	-0.684236	0.414167	0.911937	0.234646	0.183106	0.186696	-0.158	-0.136	-0.137
118	-0.71636	0.392369	0.373392	0.268555	-0.0457764	0.168744	-0.0178019	-0.153	0.08
120	-0.732422	0.326974	-0.129251	0.187174	0.087738	0.0430836	0.0076294	-0.376	0.048
122	-0.732422	0.326974	-0.362621	0.200738	0.0686646	0.0969382	0.312805	-0.599	0.128
124	-0.668174	0.261579	-0.201057	0.221083	-0.0076294	0.00718061	0.0712077	-0.648	-0.096
126	-0.636051	0.108991	-0.201057	0.193956	-0.0267029	-0.0107709	-0.132243	-0.698	0.016
128	-0.684236	0.239781	-0.308766	0.0515408	0.0305176	-0.0107709	-0.106812	-0.681	0.137

## Sheet: Fig 2C ii
Current Density
NBCe1-B+V	E1SMPX	E2SMPX	E3SMPX	E1SMPSX+E3C2C	E2SMPX+E3C2C	E3SMPX+E3C2C	E1SMPX+E2C2C	E3SMPX+E2C2C
6.08	8.33	6.7	6.3	1.54	1.3	2.8	7.86	6.43
8.67	5	9.1	10	0	0	0.3	7.14	18.33
8	12	6	7.1	2	1.1	3.1	10.71	11.67
6	7	10	11.25	1.82	2.9	0	6.92	7
5.2	8.57	7.5	9.1	1.11	7.3	2.1	6.67	8.89
5	10.67	10	8	0.75	0	2.5	10.77	15
7.6	9	6.5	5.56	0.53		0.5	10	6.92
5.2	9.2	6.67	6.67	2		0	5	6.25
8.2		7.37	8.87	0.5
5.9		8.13	11.2
7		7.81	8.82
7.8		5.54
7.7										s
10
8
6.67
10.4
6.67
9.33
5.33
6
9.4
5.3
8.8
6.7
7.5
8
8.75
