# Supplementary material for: Lipid transporters E-Syt3 and ORP5 regulate epithelial ion transport by controlling phosphatidylserine enrichment at ER/PM junctions
Source: EMBO J. 2025 May 27;44(13):3697–719. doi: 10.1038/s44318-025-00470-9 (PMC12217353; doi:10.1038/s44318-025-00470-9)
Supplement: Supplementary file 4 — Source data Fig. 2 [file 44318_2025_470_MOESM4_ESM.zip › Figure SD 2/2D/Fig 2D i- iii.xlsx]

## Sheet: Fig 2Di 
Current Traces
Time [s]	2µg SMP	2µg SMP	2µg SMP+E2C2C	2µg SMP+E2C2C	2µg SMP +E3C2C	2µg SMP +E3C2C
0	-0.8253	0.467052	-1.48355	2.15353	-1.89419	1.30047
2	-0.00265	0.440515	-2.18732	3.11066	-2.14182	1.45522
4	-0.13534	0.400709	-2.08879	2.16761	-1.77212	1.64005
6	-0.02919	0.201681	-2.41252	2.70247	-1.63457	1.5085
8	-0.05573	0.281292	-2.31399	2.18168	-1.71509	1.42212
10	-0.18841	0.400709	-3.04592	3.13881	-1.89819	1.2085
12	-0.09553	0.467052	-2.67995	3.84258	-1.89819	1.30005
14	-0.09553	0.387441	-2.37029	2.46319	-2.11182	1.60522
16	-0.069	0.347635	-1.93396	2.04093	-1.77612	1.30005
18	-0.069	0.082265	-1.18797	1.70312	-1.68457	1.2085
20	-0.05573	0.188413	-1.28649	1.28086	-2.05078	1.45264
22	-0.09553	0.294561	-2.01841	2.78693	-1.28784	0.90332
24	-0.05573	0.095533	-1.83544	2.20984	-0.31128	0.90332
26	0.05042	0.068996	-1.19132	1.72933	-0.3418	0.811768
28	-0.20168	0.387441	-1.75646	2.49792	-0.64697	0.872803
30	-0.14861	0.135339	-1.67734	1.74063	-0.5249	0.90332
32	-0.069	-0.13003	-1.9373	2.17014	-0.49438	0.933838
34	-0.16188	0.161876	-1.85818	1.75194	-0.5249	0.842285
36	-0.08226	0.201681	-2.44593	2.52053	0.085449	0.262451
38	-0.1088	0.161876	-2.15205	3.08567	-0.03662	0.384521
40	0.076957	0.055728	-1.90339	1.97799	-0.06714	0.415039
42	-0.02919	0.015922	-1.55301	1.63891	-0.15869	0.323486
44	0.1433	-0.43521	-0.95396	1.36764	0.024414	0.079346
46	0.023883	-0.18311	-0.86353	0.983344	0.024414	0.292969
48	0.090226	-0.26272	-0.97656	0.689471	-0.15869	0.292969
50	0.063689	-0.06369	-0.46794	0.418204	0.085449	-0.04272
52	0.023883	-0.05042	-0.7279	0.779894	-0.03662	-0.22583
54	0.1433	-0.30252	-0.49054	0.463415	0.054932	0.201416
56	0.076957	-0.42194	-0.60357	0.395598	-0.09766	-0.13428
58	0.1433	-0.01061	-0.23058	0.339084	-0.06714	0.018311
60	0.23618	-0.34233	0.029387	0.07912	0.238037	-0.22583
62	0.090226	-0.15657	0.142415	-0.05651	-0.12817	0.140381
64	0.023883	-0.15657	-0.11755	0	0.177002	-0.25635
66	0.156568	-0.09023	0.176324	-0.36169	-0.09766	0.170898
68	0.196374	-0.22291	-0.01582	-0.25996	0.20752	-0.3479
70	0.183105	-0.32906	0.187627	-0.27127	0.177002	-0.19531
72	0.222911	-0.23618	-0.18537	0.36169	-0.06714	0.323486
74	0.076957	-0.22291	-0.58096	0.508626	0.238037	-0.16479
76	0.156568	0.082265	-0.59227	0.497323	0.20752	-0.16479
78	0.355596	-0.05042	-0.43403	0.892922	-0.0061	-0.40894
80	0.103494	-0.28925	-1.03308	1.02856	0.115967	-0.01221
82	0.209642	-0.1433	-1.62082	2.23796	0.024414	0.262451
84	0.262717	-0.16984	-1.47389	1.77454	0.268555	0.384521
86	0.090226	0.015922	-1.45128	1.63891	-0.03662	0.292969
88	0.222911	-0.44848	-1.68864	2.33968	0.024414	-0.16479
90	-0.01592	-0.34233	-1.65473	2.05711	0.177002	0.079346
92	0.183105	-0.13003	-1.81297	2.15884	-0.15869	0.201416
94	0.1433	0.161876	-1.5304	2.50922	-0.43335	0.842285
96	-0.16188	0.21495	-1.9147	2.8144	0.115967	0.048828
98	-0.25476	0.228218	-2.14075	2.38489	0.20752	0.079346
100	-0.30783	0.347635	-1.84688	2.64486	-0.12817	0.506592
102	-0.46705	0.719153	-2.53635	3.11958	-0.3418	0.933838
104	-0.3609	0.732422	-2.77371	3.16479	-0.25024	0.842285
106	-0.89164	1.26316	-2.61547	3.2326	-0.64697	1.60522
108	-0.98452	1.3295	-3.45188	4.10292	-1.37939	2.76489
110	-1.06413	1.84698	-3.9605	5.09757	-2.02026	4.1687
112	-1.63468	1.97966	-4.28828	5.40274	-2.29492	3.49731
114	-1.502	1.91332	-5.37335	6.66866	-2.11182	3.77197
116	-2.05927	2.70943	-6.26628	8.51101	-2.32544	4.10767
118	-2.49713	3.71784	-7.99561	10.7942	-3.17993	5.41992
120	-3.74437	4.72624	-9.28413	11.8566	-3.54614	5.69458
122	-3.57188	5.32333	-12.155	15.1232	-3.91235	6.15234
124	-5.24372	6.47769	-13.7939	17.6776	-4.46167	7.31201
126	-5.57543	7.18092	-17.7273	22.8091	-4.00391	7.00684
128	-7.43302	9.60906	-20.7226	25.793	-5.19409	8.41065
130	-9.23754	11.3074	-25.0854	32.4391	-5.83496	9.32617
132	-10.4848	12.9395	-30.8725	38.8591	-5.49927	9.021
134	-12.8333	15.0093	-36.863	46.2285	-6.96411	10.8826
136	-13.9213	17.4375	-42.3448	52.6372	-7.60498	11.3403
138	-15.9116	19.096	-47.8041	59.9614	-8.12378	12.8357
140	-17.3446	22.4928	-55.0831	67.896	-8.39844	13.2019
142	-19.9718	23.7666	-61.6161	75.9323	-8.39844	13.2935
144	-22.6653	28.0523	-68.4204	83.7199	-10.0769	14.6057
146	-25.7038	29.8966	-74.5804	91.3267	-10.6262	15.5518
148	-28.2779	34.6335	-80.7292	99.1256	-10.9924	16.8945
150	-30.8121	37.6056	-86.7197	106.088	-12.7625	17.9932
152	-34.3416	39.9807	-92.7214	113.593	-12.9456	18.634
154	-36.0134	42.714	-99.1753	121.2	-14.1357	20.7398
156	-37.6056	45.2881	-104.827	127.484	-14.2883	20.7703
158	-40.0338	47.1855	-109.45	133.678	-15.2954	22.3877
160	-41.8648	49.6667	-114.954	139.974	-15.387	22.052
162	-45.1819	53.5809	-119.859	145.761	-16.0889	22.876
164	-49.1227	57.4686	-123.363	150.271	-16.6382	23.2727
166	-52.2142	61.343	-127.24	155.289	-17.218	23.9136
168	-54.178	63.2802	-130.654	159.505	-17.3401	24.585
170	-55.5845	65.6287	-134.508	164.139	-17.3706	23.6389
172	-57.4951	67.8976	-137.356	167.055	-17.6758	24.646
174	-59.9896	70.3921	-139.82	170.763	-18.0725	26.0498
176	-62.1922	72.5682	-142.567	173.962	-19.4763	26.6907
178	-63.9436	75.0228	-144.986	176.9	-19.3542	27.0569
180	-66.4646	78.0613	-147.257	179.658	-18.6523	25.3784
182	-68.4284	80.7681	-149.495	182.563	-18.8354	25.47
184	-71.4536	82.9574	-151.406	185.389	-19.5068	26.2329
186	-72.8202	84.7752	-153.847	187.774	-19.3542	26.5076
188	-73.1254	86.646	-155.237	189.944	-19.4763	27.6367
190	-74.8769	87.4554	-156.006	191.47	-20.2698	27.5757
192	-76.4824	89.3396	-158.029	193.425	-21.0632	28.6438
194	-78.3267	91.4758	-159.069	195.075	-21.1243	28.9185
196	-79.6933	93.8508	-159.871	196.047	-21.6736	29.1321
198	-80.8344	94.3418	-161.16	197.912	-21.9788	29.8645
200	-80.1975	93.7845	-162.053	198.749	-21.7957	30.1086
202	-81.6173	95.6952	-163.025	200.274	-22.6196	30.7495
204	-83.6739	99.2246	-164.438	201.812	-23.291	30.5664
206	-87.535	101.507	-165.557	203.01	-23.3521	30.8716
208	-88.5832	103.073	-165.93	203.982	-22.406	29.895
210	-89.2069	104.2	-167.309	205.123	-22.0398	30.1086
212	-90.892	106.429	-167.557	206.333	-21.4294	28.5523
214	-91.4758	107.544	-168.981	207.406	-21.9482	30.2612
216	-93.5059	110.065	-169.196	208.017	-21.4905	29.1321
218	-95.2706	110.901	-168.823	208.48	-21.9177	29.6509
220	-96.5045	113.395	-169.614	209.091	-21.3989	29.5898
222	-97.022	113.369	-169.886	209.656	-21.6431	29.5593
224	-97.1812	113.687	-170.62	210.752	-21.3684	28.8879
226	-98.5479	115.107	-170.982	211.08	-20.4834	28.8574
228	-99.49	115.797	-171.152	211.758	-21.4294	29.1321
230	-100.339	117.429	-171.502	212.549	-21.3684	29.071
232	-100.843	118.331	-172.067	212.391	-22.6196	30.0476
234	-101.613	118.689	-172.587	212.334	-21.7651	29.834
236	-101.825	118.61	-171.932	212.165	-21.7651	29.1626
238	-101.573	119.22	-172.214	212.9	-21.8872	29.4983
240	-102.475	119.353	-171.807	213.239	-22.345	30.4748
242	-103.126	120.972	-171.841	213.906	-21.8872	29.2847
244	-104.134	122.073	-172.112	214.629	-21.9788	29.2847
246	-104.691	122.325	-173.412	215.285	-21.5515	29.3152
248	-105.355	122.431	-173.073	216.121	-20.9106	27.9419
250	-105.222	122.697	-173.469	216.912	-20.7275	28.125
252	-105.58	122.935	-174.203	217.613	-20.3613	27.6977
254	-104.771	123.148	-174.859	218.777	-19.751	27.6367
256	-103.988	120.932	-175.074	219.455	-20.3918	26.9043
258	-103.895	120.653	-175.707	220.133	-19.9036	27.2705
260	-102.807	120.375	-175.763	220.032	-19.9036	27.2095
262	-101.308	118.437	-175.684	220.518	-19.6594	26.7517
264	-100.896	117.416	-176.046	220.97	-20.1782	27.7588
266	-98.4417	115.558	-176.622	221.377	-19.812	26.9959
268	-98.4417	115.266	-176.204	221.863	-20.1782	27.5146
270	-98.3223	114.576	-176.826	222.066	-20.4529	27.5146
272	-97.8845	115.372	-176.769	222.134	-20.4529	27.0264
274	-98.256	115.253	-176.475	221.897	-19.5374	25.47
276	-98.3489	115.081	-176.43	222.258	-19.3848	26.477
278	-97.6456	114.55	-176.498	222.145	-18.5608	25.8057
280	-97.7252	114.696	-174.825	221.603	-18.6829	25.9582
282	-98.1764	114.789	-174.712	220.845	-18.3167	24.7375
284	-98.0437	115.558	-174.678	221.173	-18.8354	25.5005
286	-98.1631	114.815	-175.639	221.671	-18.6523	25.0427
288	-97.4201	114.006	-175.458	222.665	-18.866	25.3479
290	-97.2874	113.926	-175.582	222.394	-17.7063	24.3408
292	-96.1728	113.13	-175.887	222.778	-17.7673	23.9136
294	-94.8327	111.83	-175.062	222.27	-17.1875	23.5169
296	-95.191	111.392	-175.175	222.744	-16.8213	22.876
298	-94.7266	110.927	-175.571	223.445	-15.9668	22.3877
300	-93.5722	110.582	-176.306	223.57	-15.6921	22.2961
302	-93.1211	110.277	-176.001	223.784	-15.6616	21.167
304	-92.4046	108.844	-176.136	224.022	-15.448	21.9605
306	-92.3117	108.844	-175.379	223.716	-16.3635	22.4793
308	-91.2369	107.756	-175.605	223.411	-16.7603	22.5403
310	-91.1308	106.814	-175.865	224.881	-15.509	21.5332
312	-90.1887	105.249	-176.554	224.451	-15.3564	20.7703
314	-89.0476	104.93	-177.018	225.525	-14.8376	20.7398
316	-88.5036	104.373	-176.509	225.717	-15.509	20.5872
318	-88.1056	103.006	-176.78	225.887	-14.2883	19.4885
320	-87.5483	102.011	-176.532	225.401	-13.9526	18.6951
322	-86.6062	102.608	-177.018	226.293	-13.3423	18.0542
324	-86.8318	101.746	-176.701	226.791	-13.6475	18.3594
326	-86.6062	100.618	-177.018	227.13	-13.0371	18.2373
328	-84.4037	98.9857	-177.131	227.164	-13.2813	18.3289
330	-83.9127	98.1896	-177.515	227.661	-13.2507	18.4814
332	-82.6257	96.4249	-177.413	227.627	-13.0676	17.7795
334	-81.6969	95.4563	-177.006	227.175	-12.854	18.0237
336	-80.0251	94.7398	-176.882	226.757	-12.9761	18.0542
338	-79.8658	93.7049	-176.769	227.582	-12.4573	17.1997
340	-78.7911	93.1211	-177.323	227.48	-11.7554	16.8335
342	-77.2652	90.9318	-177.56	228.486	-11.8774	16.8335
344	-76.6416	90.5735	-177.572	229.391	-11.6028	16.2231
346	-76.6018	90.202	-177.775	228.746	-12.0605	17.2607
348	-76.2303	90.0958	-177.73	228.848	-11.7249	16.1011
350	-75.3413	88.8353	-177.402	229.515	-11.5417	16.6504
352	-74.24	85.5182	-176.136	226.587	-10.0769	14.1479
354	-62.1126	69.5695	-169.84	217.534	-7.94067	11.4014
356	-45.1687	49.4942	-160.222	202.772	-6.47583	8.80737
358	-32.6167	35.1908	-147.879	186.022	-5.31616	7.67822
360	-25.0669	27.9461	-134.734	168.649	-4.49219	6.45752
362	-20.2504	22.4132	-124.46	155.538	-3.85132	5.54199
364	-15.9249	18.2867	-114.717	142.653	-3.57666	4.93164
366	-14.2796	15.7789	-106.601	133.011	-2.47803	4.01611
368	-11.387	12.9793	-99.7405	124.207	-1.89819	2.36816
370	-10.1663	12.3158	-93.9761	117.979	-1.34888	2.27661
372	-8.81295	10.5909	-87.0813	108.349	-1.22681	2.24609
374	-9.13139	9.84789	-81.4299	102.166	-0.79956	1.78833
376	-7.45956	8.41489	-78.4121	98.0066	-0.3418	1.11694
378	-6.86247	8.68026	-73.7892	93.3273	-0.40283	0.90332
380	-6.18578	6.42461	-70.4323	87.4272	-0.18921	0.994873
382	-5.29679	6.51749	-67.8214	84.7597	0.177002	0.079346
384	-5.42948	6.76959	-66.1259	82.0019	-0.12817	0.964355
386	-4.60683	5.46928	-61.4918	75.7401	0.054932	0.384521
388	-4.38126	4.912	-59.2425	73.683	-0.12817	0.964355
390	-4.04955	4.80586	-57.9427	72.6544	-0.09766	0.140381
392	-3.46574	4.22204	-54.6536	68.1333	0.024414	-0.19531
394	-3.89033	3.71784	-53.4894	66.0649	0.32959	-0.16479
396	-2.59001	2.5104	-49.8838	63.0584	0.634766	-0.07324
398	-2.37772	1.80717	-49.8499	61.4986	0.360107	0.079346
400	-1.99293	2.36445	-49.4882	61.5099	0.45166	-0.16479
402	-1.76737	2.13888	-47.2616	57.9382	0.634766	-0.16479
404	-1.62141	1.97966	-44.1533	55.5646	0.57373	-0.22583
406	-1.22336	1.46219	-43.3395	55.2029	0.482178	-0.19531
408	-1.72756	1.51526	-41.4519	50.7157	0.634766	-0.80566
410	-1.30297	1.11721	-39.8695	50.094	0.57373	-0.43945
412	-0.61301	0.652811	-38.3662	48.3421	0.787354	-0.50049
414	-0.73242	0.559931	-36.3543	45.3356	0.787354	-0.74463
416	-0.63954	0.679348	-36.1283	45.1773	0.878906	-0.53101
418	-1.0376	0.254755	-35.4049	44.7817	0.45166	-0.56152
420	-0.83857	0.135339	-34.6589	44.6461	0.817871	-0.37842
422	-0.42725	-0.10349	-32.2627	41.2779	0.634766	-0.25635
424	-0.20168	0.148607	-31.4376	40.7014	0.604248	-0.16479
426	-0.17514	-0.27599	-31.8219	39.2773	0.878906	-0.80566
428	-0.1088	-0.20964	-31.1551	39.2886	0.848389	-0.71411
430	0.130031	-0.62097	-29.3918	37.0167	0.787354	-0.59204
432	0.209642	-0.38213	-28.465	36.6098	0.848389	-0.80566
434	-0.00265	-0.34233	-27.8885	35.3778	-26.363	33.4426
436	0.262717	-0.62097	-26.3175	33.8632	-24.8779	32.0109
438	0.475013	-0.63423	-24.7351	32.3373	-23.3821	30.5685
440	0.329059	-0.51482	-24.3734	31.0601	-23.0402	29.3611
442	0.660772	-0.8598	-23.6161	29.8168	-22.3243	28.1858
444	0.40867	-0.75365	-22.5649	28.5509	-21.3306	26.9892
446	0.275985	-0.47501	-20.9486	26.765	-19.8027	25.301
448	0.275985	-0.76692	-19.9992	25.2618	-18.9052	23.88
450	0.634235	-0.6077	-18.1907	23.962	-17.1957	22.6512
452	0.421939	-0.88634	-17.4108	22.0405	-16.4584	20.8349
454	0.67404	-1.1119	-16.8796	21.4301	-15.9563	20.2579
456	0.488281	-0.74038	-15.3989	20.2885	-14.5566	19.1788
458	0.594429	-0.81999	-14.5851	18.8983	-13.7873	17.8646
460	0.607698	-0.97922	-13.3192	16.4682	-12.5906	15.5674
462	0.554624	-1.08536	-12.9349	16.4795	-12.2274	15.5781
464	0.581161	-1.0721	-11.5447	13.6877	-10.9132	12.939
466	0.727114	-1.04556	-9.66842	11.5967	-9.13956	10.9623
468	0.793457	-1.21805	-9.14849	12.1392	-8.64807	11.4752
470	0.793457	-1.09863	-8.52684	10.6812	-8.06042	10.0969
472	0.806726	-1.16498	-6.97835	9.49436	-6.59663	8.97502
474	0.76692	-1.24459	-6.46973	8.49971	-6.11584	8.03478
476	0.700577	-1.27112	-5.70114	8.33017	-5.38929	7.87451
478	0.740383	-1.05883	-5.23772	7.2338	-4.95122	6.83811
480	0.819994	-1.31093	-4.3448	6.23915	-4.10714	5.89787
482	0.912874	-1.19151	-3.66663	4.15943	-4.11836	4.67188
484	0.687309	-1.20478	-2.60417	4.47591	-2.925	5.02734
486	0.753651	-1.28439	-2.53635	3.19869	-2.84883	3.59277
488	0.833263	-1.19151	-1.59822	1.95539	-1.79512	2.19629
490	0.886337	-1.28439	-0.85223	1.42415	-1.5108	1.84843
492	0.819994	-1.28439	-0.98787	1.80845	-0.805613	1.34625
494	0.806726	-1.15171	-0.3323	0.72338	-0.933834	1.70953
496	0.8598	-1.41708	0.244141	0.621654	-0.314123	0.683811
498	0.793457	-1.29766	0.741464	0.180845	0.230786	0.58765
500	0.912874	-1.35073	0.311957	0.067817	0.700906	0.170953
502	0.873068	-1.35073	0.583225	-0.31648	0.294893	0.0641074
504	0.8598	-1.28439	1.32921	-0.37299	0.551323	-0.299169
506	0.76692	-1.24459	1.58918	-1.67282	1.2565	-0.352587
508	0.806726	-1.29766	1.84914	-1.50327	1.50225	-1.58132
510	0.873068	-1.24459	2.02998	-2.12493	1.74799	-1.42104
512	0.780189	-1.08536	2.02772	-1.60319	1.91894	-2.0087
514	0.76692	-1.25785	1.99382	-1.63032	1.06812	-0.985463
516	0.356717	-1.04069	1.52588	-0.897895	0.508626	-0.705719
518	0.160048	-1.28483	1.66829	-1.10135	-0.356038	-0.629425
520	0.275336	-1.06782	1.42415	-1.06744	-0.635783	0.425975
522	0.20752	-0.284831	1.57335	-1.42008	-0.762939	0.298818
524	0.20752	0.176324	1.926	-1.49468	-1.34786	0.90917
526	0.166829	0.284831	0.888401	-0.660536	-0.127157	0.680288
528	-0.00949436	0.434028	0.996908	-0.762261	-0.38147	0.654856
530	-0.0434028	0.203451	0.888401	-0.714789	-0.38147	-0.0317891
532	0.282118	0.0949436	0.718859	-0.640191	-0.279744	0.120799
534	0.438097	0.0271267	0.827365	-0.830078	-0.813802	-0.184377
536	0.275336	-0.0135634	0.881619	-0.531684	-0.152588	0.629425
538	0.200738	0.0745985	0.508626	-0.925022	0.0762939	-0.362396
540	0.119358	-0.0542535	0.983344	-0.613064	-0.330607	0.120799
542			0.820584	-0.362142	-0.178019	0.0190735
544			0.786675	-0.802951	-0.0254313	0.349681
546			0.610352	-0.518121	-0.864665	-0.0572205
548
550
552
554
556
558
560
562
564
566
568
570
572
574
576
578
580
582
584
586
588
590
592
594
596
598
600
602
604
606
608
610
612
614
616
618
620
622
624
626
628
630
632
634
636
638
640
642
644
646
648
650
0
2
4
6
8
10
12
14
16
18
20
22
24
26
28
30
32
34
36
38
40
42
44
46
48
50
52
54
56
58
60
62
64
66
68
70
72
74
76
78
80
82
84
86
88
90
92
94
96
98
100
102
104
106
108
110
112
114
116
118
120
122
124
126
128
130
132
134
136
138
140
142
144
146
148
150
152
154
156
158
160
162
164
166
168
170
172
174
176
178
180
182
184
186
188
190
192
194
196
198
200
202
204
206
208
210
212
214
216
218
220
222
224
226
228
230
232
234
236
238
240
242
244
246
248
250
252
254
256
258
260
262
264
266
268
270
272
274
276
278
280
282
284
286
288
290
292
294
296
298
300
302
304
306
308
310
312
314
316
318
320
322
324
326
328
330
332
334
336
338
340
342
344
346
348
350
352
354
356
358
360
362
364
366
368
370
372
374
376
378
380
382
384
386
388
390
392
394
396
398
400
402
404
406
408
410
412
414
416
418
420
422
424
426
428
430
432
434
436
438
440
442
444
446
448
450
452
454
456
458
460
462
464
466
468
470
472
474
476
478
480
482
484
486
488
490
492
494
496
498
500
502
504
506
508
510
512
514
516
518
520
522
524
526
528
530
532
534
536
538
540
542
544
546
548
550
552
554
556
558
560
562
564
566
568
570
572
574
576
578
580
582
584
586
588
590
592
594
596
598
600
602
604
606
608
610
612
614
616
618
620
622
624
626
628
630
632
634
636
638
640
642
644
646
648
650

## Sheet: Fig 2Dii
I/V Curve
mV	2μg SMP	2μg SMP + E2C2C	2μg SMP +E3C2C
-100	-104.771	-177.402	-23.3521
-99.95	-104.781	-177.4	-23.3215
-99.9	-104.805	-177.391	-23.2971
-99.85	-104.787	-177.386	-23.2605
-99.8	-104.726	-177.375	-23.3093
-99.75	-104.665	-177.337	-23.3215
-99.7	-104.585	-177.316	-23.3765
-99.65	-104.551	-177.228	-23.4558
-99.6	-104.487	-177.147	-23.4802
-99.55	-104.413	-177.029	-23.4619
-99.5	-104.346	-176.88	-23.4375
-99.45	-104.293	-176.753	-23.4192
-99.4	-104.216	-176.665	-23.4253
-99.35	-104.145	-176.622	-23.4375
-99.3	-104.086	-176.505	-23.3765
-99.25	-104.007	-176.351	-23.3521
-99.2	-103.983	-176.188	-23.3337
-99.15	-103.977	-176.059	-23.2788
-99.1	-103.999	-175.926	-23.2971
-99.05	-103.98	-175.777	-23.23
-99	-103.953	-175.643	-23.2239
-98.95	-103.882	-175.571	-23.2422
-98.9	-103.823	-175.521	-23.2117
-98.85	-103.741	-175.424	-23.1689
-98.8	-103.632	-175.331	-23.1934
-98.75	-103.526	-175.18	-23.1201
-98.7	-103.423	-175.112	-23.1445
-98.65	-103.354	-175.031	-23.0896
-98.6	-103.237	-174.947	-23.1445
-98.55	-103.104	-174.809	-23.1262
-98.5	-102.969	-174.615	-23.1506
-98.45	-102.881	-174.411	-23.1934
-98.4	-102.887	-174.206	-23.2056
-98.35	-102.881	-174.054	-23.23
-98.3	-102.916	-173.919	-23.2361
-98.25	-102.942	-173.812	-23.2605
-98.2	-102.868	-173.729	-23.2544
-98.15	-102.836	-173.643	-23.2178
-98.1	-102.773	-173.541	-23.1812
-98.05	-102.68	-173.408	-23.1384
-98	-102.589	-173.306	-23.1201
-97.95	-102.497	-173.206	-23.1628
-97.9	-102.467	-173.1	-23.0713
-97.85	-102.42	-172.974	-23.0957
-97.8	-102.396	-172.838	-23.0103
-97.75	-102.329	-172.723	-22.9614
-97.7	-102.276	-172.567	-22.9065
-97.65	-102.231	-172.463	-22.8027
-97.6	-102.162	-172.338	-22.7844
-97.55	-102.088	-172.221	-22.821
-97.5	-102.014	-172.081	-22.7905
-97.45	-101.955	-171.927	-22.7417
-97.4	-101.892	-171.76	-22.7905
-97.35	-101.841	-171.651	-22.7661
-97.3	-101.812	-171.597	-22.6563
-97.25	-101.783	-171.54	-22.644
-97.2	-101.711	-171.477	-22.6501
-97.15	-101.658	-171.4	-22.6868
-97.1	-101.584	-171.28	-22.6501
-97.05	-101.517	-171.1	-22.6318
-97	-101.467	-170.955	-22.6379
-96.95	-101.414	-170.822	-22.6013
-96.9	-101.387	-170.729	-22.5891
-96.85	-101.305	-170.616	-22.5586
-96.8	-101.263	-170.498	-22.5647
-96.75	-101.18	-170.392	-22.5647
-96.7	-101.053	-170.299	-22.522
-96.65	-100.992	-170.148	-22.4915
-96.6	-100.891	-169.969	-22.467
-96.55	-100.827	-169.759	-22.4976
-96.5	-100.748	-169.639	-22.5464
-96.45	-100.705	-169.501	-22.5037
-96.4	-100.676	-169.431	-22.4731
-96.35	-100.671	-169.323	-22.4731
-96.3	-100.684	-169.262	-22.5159
-96.25	-100.7	-169.158	-22.5342
-96.2	-100.695	-169.02	-22.4915
-96.15	-100.666	-168.877	-22.5098
-96.1	-100.599	-168.742	-22.4121
-96.05	-100.543	-168.633	-22.4243
-96	-100.536	-168.511	-22.3694
-95.95	-100.493	-168.428	-22.3999
-95.9	-100.451	-168.297	-22.3938
-95.85	-100.347	-168.193	-22.3816
-95.8	-100.273	-168.08	-22.345
-95.75	-100.236	-167.937	-22.3328
-95.7	-100.137	-167.822	-22.3633
-95.65	-100.058	-167.688	-22.3022
-95.6	-99.9305	-167.6	-22.3572
-95.55	-99.8217	-167.474	-22.3633
-95.5	-99.7421	-167.386	-22.3511
-95.45	-99.7368	-167.302	-22.2656
-95.4	-99.75	-167.2	-22.29
-95.35	-99.7182	-167.062	-22.29
-95.3	-99.6545	-166.92	-22.2534
-95.25	-99.5669	-166.737	-22.2534
-95.2	-99.4873	-166.551	-22.3206
-95.15	-99.4342	-166.413	-22.3389
-95.1	-99.4448	-166.276	-22.3267
-95.05	-99.3812	-166.194	-22.3328
-95	-99.3069	-166.097	-22.2473
-94.95	-99.2299	-165.995	-22.2168
-94.9	-99.1264	-165.903	-22.2107
-94.85	-99.0813	-165.803	-22.2046
-94.8	-99.0866	-165.724	-22.1619
-94.75	-99.0972	-165.604	-22.0886
-94.7	-99.0972	-165.55	-22.1375
-94.65	-99.0627	-165.469	-22.1619
-94.6	-98.9964	-165.335	-22.2107
-94.55	-98.9353	-165.213	-22.2473
-94.5	-98.8584	-165.096	-22.2229
-94.45	-98.7708	-165.005	-22.2229
-94.4	-98.6938	-164.872	-22.2168
-94.35	-98.6036	-164.747	-22.229
-94.3	-98.5957	-164.621	-22.2046
-94.25	-98.5532	-164.521	-22.2107
-94.2	-98.5399	-164.404	-22.1802
-94.15	-98.4789	-164.255	-22.1497
-94.1	-98.386	-164.151	-22.1802
-94.05	-98.3064	-164.056	-22.1619
-94	-98.1764	-163.936	-22.1069
-93.95	-98.1206	-163.832	-22.1069
-93.9	-97.9986	-163.699	-22.0642
-93.85	-97.9243	-163.59	-22.0642
-93.8	-97.8924	-163.504	-22.0398
-93.75	-97.8394	-163.362	-22.0032
-93.7	-97.8234	-163.24	-21.991
-93.65	-97.7518	-163.149	-22.0215
-93.6	-97.7014	-163.034	-22.0642
-93.55	-97.6111	-162.944	-22.0337
-93.5	-97.4891	-162.826	-22.0398
-93.45	-97.3962	-162.706	-22.0337
-93.4	-97.3192	-162.577	-22.1191
-93.35	-97.2953	-162.419	-22.0825
-93.3	-97.2396	-162.297	-21.9971
-93.25	-97.168	-162.175	-21.9238
-93.2	-97.0937	-162.109	-21.8689
-93.15	-97.0167	-161.996	-21.8567
-93.1	-96.8946	-161.863	-21.8628
-93.05	-96.7938	-161.741	-21.7773
-93	-96.6691	-161.619	-21.6919
-92.95	-96.5974	-161.533	-21.6675
-92.9	-96.5603	-161.411	-21.6309
-92.85	-96.5709	-161.298	-21.6125
-92.8	-96.5842	-161.16	-21.6125
-92.75	-96.5364	-161.031	-21.6187
-92.7	-96.5603	-160.92	-21.5332
-92.65	-96.5152	-160.796	-21.5332
-92.6	-96.4674	-160.712	-21.5698
-92.55	-96.4064	-160.597	-21.5576
-92.5	-96.3639	-160.498	-21.6492
-92.45	-96.3453	-160.38	-21.6248
-92.4	-96.2604	-160.287	-21.6736
-92.35	-96.2286	-160.172	-21.6736
-92.3	-96.1728	-160.061	-21.6797
-92.25	-96.1277	-159.901	-21.6309
-92.2	-96.0853	-159.819	-21.5942
-92.15	-96.0003	-159.749	-21.6003
-92.1	-95.9154	-159.684	-21.5698
-92.05	-95.8332	-159.6	-21.5759
-92	-95.7748	-159.505	-21.5515
-91.95	-95.7111	-159.403	-21.5454
-91.9	-95.6713	-159.241	-21.4905
-91.85	-95.6288	-159.101	-21.4905
-91.8	-95.6076	-159.008	-21.4844
-91.75	-95.5757	-158.956	-21.4966
-91.7	-95.5996	-158.886	-21.4417
-91.65	-95.5996	-158.807	-21.4661
-91.6	-95.5678	-158.709	-21.4783
-91.55	-95.5704	-158.522	-21.4966
-91.5	-95.5014	-158.364	-21.46
-91.45	-95.4484	-158.183	-21.4539
-91.4	-95.3661	-158.049	-21.4172
-91.35	-95.2679	-157.964	-21.3684
-91.3	-95.1963	-157.848	-21.3806
-91.25	-95.1167	-157.728	-21.3989
-91.2	-95.0317	-157.597	-21.3623
-91.15	-94.9229	-157.525	-21.2952
-91.1	-94.8566	-157.487	-21.2402
-91.05	-94.7372	-157.462	-21.228
-91	-94.6443	-157.401	-21.1792
-90.95	-94.5886	-157.308	-21.1121
-90.9	-94.5435	-157.19	-21.106
-90.85	-94.5116	-157.03	-21.167
-90.8	-94.5116	-156.903	-21.167
-90.75	-94.4877	-156.774	-21.1487
-90.7	-94.4055	-156.65	-21.0938
-90.65	-94.3285	-156.496	-21.106
-90.6	-94.2701	-156.397	-21.051
-90.55	-94.1905	-156.318	-21.0266
-90.5	-94.1162	-156.223	-21.0754
-90.45	-94.0791	-156.103	-21.0144
-90.4	-94.0048	-155.988	-20.9961
-90.35	-93.9092	-155.85	-20.9351
-90.3	-93.8376	-155.701	-20.8435
-90.25	-93.7659	-155.565	-20.8801
-90.2	-93.75	-155.409	-20.7703
-90.15	-93.7394	-155.307	-20.7642
-90.1	-93.7765	-155.26	-20.752
-90.05	-93.742	-155.178	-20.7153
-90	-93.6651	-155.061	-20.7214
-89.95	-93.6226	-154.943	-20.697
-89.9	-93.5404	-154.891	-20.7275
-89.85	-93.5138	-154.857	-20.7397
-89.8	-93.3997	-154.749	-20.7275
-89.75	-93.3254	-154.656	-20.7275
-89.7	-93.2405	-154.521	-20.7397
-89.65	-93.1423	-154.442	-20.7031
-89.6	-93.1052	-154.304	-20.697
-89.55	-93.0494	-154.231	-20.6909
-89.5	-93.0282	-154.159	-20.6726
-89.45	-93.0096	-154.078	-20.6909
-89.4	-92.9539	-153.951	-20.7764
-89.35	-92.9114	-153.838	-20.6787
-89.3	-92.8451	-153.714	-20.7031
-89.25	-92.8	-153.605	-20.6665
-89.2	-92.7522	-153.519	-20.6421
-89.15	-92.6646	-153.433	-20.5872
-89.1	-92.6195	-153.35	-20.5933
-89.05	-92.6142	-153.232	-20.6116
-89	-92.6275	-153.115	-20.5688
-88.95	-92.6142	-152.988	-20.575
-88.9	-92.5266	-152.877	-20.5322
-88.85	-92.4762	-152.762	-20.5017
-88.8	-92.3966	-152.613	-20.4956
-88.75	-92.3064	-152.486	-20.459
-88.7	-92.2109	-152.305	-20.459
-88.65	-92.0941	-152.17	-20.4956
-88.6	-92.0092	-152.043	-20.4529
-88.55	-91.903	-151.944	-20.4712
-88.5	-91.8101	-151.894	-20.4956
-88.45	-91.7677	-151.792	-20.4712
-88.4	-91.7305	-151.668	-20.4834
-88.35	-91.7571	-151.503	-20.4163
-88.3	-91.7173	-151.385	-20.3857
-88.25	-91.6907	-151.293	-20.282
-88.2	-91.627	-151.195	-20.2515
-88.15	-91.5607	-151.121	-20.2209
-88.1	-91.5262	-151.028	-20.2576
-88.05	-91.4705	-150.922	-20.3369
-88	-91.4572	-150.807	-20.2698
-87.95	-91.3776	-150.682	-20.2332
-87.9	-91.2635	-150.538	-20.2148
-87.85	-91.1547	-150.438	-20.1416
-87.8	-91.0671	-150.341	-20.1843
-87.75	-91.0193	-150.201	-20.1111
-87.7	-90.961	-150.101	-20.1782
-87.65	-90.9185	-149.972	-20.1416
-87.6	-90.876	-149.83	-20.1477
-87.55	-90.8044	-149.649	-20.1477
-87.5	-90.7513	-149.554	-20.1599
-87.45	-90.7009	-149.471	-20.1294
-87.4	-90.6637	-149.394	-20.166
-87.35	-90.6133	-149.292	-20.1294
-87.3	-90.5417	-149.172	-20.1599
-87.25	-90.4568	-149.098	-20.1965
-87.2	-90.3798	-148.989	-20.1294
-87.15	-90.3453	-148.896	-20.1172
-87.1	-90.3161	-148.824	-20.0928
-87.05	-90.2577	-148.783	-20.0439
-87	-90.2524	-148.707	-20.05
-86.95	-90.1914	-148.578	-20.0439
-86.9	-90.1516	-148.444	-19.989
-86.85	-90.1383	-148.34	-20.0684
-86.8	-90.0773	-148.23	-20.05
-86.75	-89.9897	-148.146	-20.0134
-86.7	-89.8862	-148.069	-20.0195
-86.65	-89.8252	-147.954	-19.9951
-86.6	-89.7748	-147.877	-20.0073
-86.55	-89.7217	-147.762	-19.9585
-86.5	-89.6819	-147.66	-19.9219
-86.45	-89.6261	-147.574	-19.9158
-86.4	-89.6049	-147.479	-19.8364
-86.35	-89.5545	-147.364	-19.7449
-86.3	-89.5173	-147.226	-19.6899
-86.25	-89.4271	-147.144	-19.7632
-86.2	-89.3608	-147.02	-19.696
-86.15	-89.2599	-146.907	-19.7754
-86.1	-89.1405	-146.79	-19.7205
-86.05	-89.0556	-146.674	-19.7327
-86	-88.9999	-146.536	-19.7327
-85.95	-88.968	-146.376	-19.7388
-85.9	-88.9123	-146.265	-19.7144
-85.85	-88.838	-146.118	-19.7632
-85.8	-88.7557	-146.01	-19.7327
-85.75	-88.7398	-145.867	-19.6838
-85.7	-88.6602	-145.729	-19.6899
-85.65	-88.6045	-145.61	-19.6899
-85.6	-88.5434	-145.501	-19.6777
-85.55	-88.4957	-145.433	-19.751
-85.5	-88.4161	-145.327	-19.6472
-85.45	-88.3232	-145.232	-19.5984
-85.4	-88.2489	-145.11	-19.5679
-85.35	-88.1533	-144.983	-19.5618
-85.3	-88.0737	-144.875	-19.5496
-85.25	-87.9941	-144.773	-19.5618
-85.2	-87.9384	-144.714	-19.6106
-85.15	-87.9384	-144.633	-19.6655
-85.1	-87.9092	-144.586	-19.6289
-85.05	-87.8853	-144.504	-19.6411
-85	-87.8269	-144.423	-19.5129
-84.95	-87.7765	-144.274	-19.4458
-84.9	-87.7579	-144.113	-19.4702
-84.85	-87.7155	-143.982	-19.3909
-84.8	-87.681	-143.885	-19.4397
-84.75	-87.6465	-143.821	-19.4214
-84.7	-87.5961	-143.742	-19.4092
-84.65	-87.5403	-143.625	-19.4275
-84.6	-87.4634	-143.505	-19.3481
-84.55	-87.4368	-143.399	-19.3237
-84.5	-87.4209	-143.24	-19.3054
-84.45	-87.3811	-143.084	-19.2871
-84.4	-87.3599	-142.958	-19.2322
-84.35	-87.3121	-142.831	-19.2017
-84.3	-87.2299	-142.741	-19.1711
-84.25	-87.137	-142.608	-19.0918
-84.2	-87.0149	-142.515	-19.0979
-84.15	-86.9539	-142.454	-19.0247
-84.1	-86.8716	-142.348	-19.0247
-84.05	-86.8159	-142.244	-19.0002
-84	-86.7469	-142.124	-18.9026
-83.95	-86.6779	-142.04	-18.8904
-83.9	-86.6301	-141.943	-18.8477
-83.85	-86.5479	-141.864	-18.866
-83.8	-86.5213	-141.748	-18.8599
-83.75	-86.439	-141.633	-18.9026
-83.7	-86.4046	-141.493	-18.9087
-83.65	-86.3754	-141.321	-18.9392
-83.6	-86.317	-141.177	-18.9026
-83.55	-86.2533	-141.082	-18.8843
-83.5	-86.171	-140.998	-18.9331
-83.45	-86.1312	-140.849	-18.9209
-83.4	-86.1126	-140.731	-18.8782
-83.35	-86.0649	-140.6	-18.8538
-83.3	-85.9853	-140.483	-18.9026
-83.25	-85.9083	-140.336	-18.8416
-83.2	-85.765	-140.236	-18.8843
-83.15	-85.6695	-140.134	-18.7805
-83.1	-85.5925	-140.069	-18.7866
-83.05	-85.4943	-140.044	-18.7378
-83	-85.4174	-139.956	-18.7866
-82.95	-85.3537	-139.913	-18.7134
-82.9	-85.3245	-139.813	-18.7256
-82.85	-85.3298	-139.723	-18.7256
-82.8	-85.3139	-139.637	-18.6462
-82.75	-85.298	-139.558	-18.6035
-82.7	-85.29	-139.495	-18.634
-82.65	-85.282	-139.368	-18.6218
-82.6	-85.2183	-139.264	-18.634
-82.55	-85.1626	-139.153	-18.6279
-82.5	-85.1149	-139.04	-18.5547
-82.45	-85.0591	-138.918	-18.573
-82.4	-84.9769	-138.765	-18.6279
-82.35	-84.9079	-138.62	-18.6096
-82.3	-84.876	-138.462	-18.6462
-82.25	-84.7858	-138.364	-18.634
-82.2	-84.685	-138.26	-18.6096
-82.15	-84.5974	-138.202	-18.6218
-82.1	-84.5151	-138.123	-18.5913
-82.05	-84.4488	-138.041	-18.6157
-82	-84.4169	-137.912	-18.689
-81.95	-84.3506	-137.747	-18.7195
-81.9	-84.324	-137.598	-18.75
-81.85	-84.2922	-137.496	-18.7195
-81.8	-84.2259	-137.413	-18.75
-81.75	-84.1728	-137.32	-18.7012
-81.7	-84.0932	-137.221	-18.7317
-81.65	-84.003	-137.166	-18.6768
-81.6	-83.9127	-137.126	-18.6829
-81.55	-83.8676	-137.071	-18.689
-81.5	-83.8703	-137.017	-18.6035
-81.45	-83.8756	-136.934	-18.6157
-81.4	-83.8252	-136.814	-18.6401
-81.35	-83.7721	-136.694	-18.6035
-81.3	-83.7402	-136.54	-18.5913
-81.25	-83.6314	-136.411	-18.5242
-81.2	-83.5545	-136.287	-18.4998
-81.15	-83.4669	-136.172	-18.4265
-81.1	-83.4059	-136.093	-18.3899
-81.05	-83.3608	-136.025	-18.3472
-81	-83.2679	-135.952	-18.3533
-80.95	-83.2228	-135.812	-18.3472
-80.9	-83.1538	-135.652	-18.2983
-80.85	-83.1246	-135.514	-18.2007
-80.8	-83.0237	-135.385	-18.1274
-80.75	-82.9043	-135.281	-18.1396
-80.7	-82.8327	-135.166	-18.1641
-80.65	-82.7451	-135.059	-18.1824
-80.6	-82.6814	-134.98	-18.2251
-80.55	-82.6283	-134.87	-18.2983
-80.5	-82.5593	-134.757	-18.2495
-80.45	-82.4956	-134.666	-18.2983
-80.4	-82.4558	-134.589	-18.3105
-80.35	-82.4585	-134.501	-18.3472
-80.3	-82.4558	-134.442	-18.3594
-80.25	-82.4505	-134.372	-18.3167
-80.2	-82.4452	-134.282	-18.3228
-80.15	-82.3975	-134.169	-18.2861
-80.1	-82.3099	-134.026	-18.2373
-80.05	-82.1984	-133.895	-18.219
-80	-82.0737	-133.764	-18.219
-79.95	-82.0021	-133.599	-18.2373
-79.9	-81.9437	-133.441	-18.2068
-79.85	-81.8933	-133.332	-18.2312
-79.8	-81.8641	-133.24	-18.1885
-79.75	-81.7845	-133.176	-18.2068
-79.7	-81.7447	-133.079	-18.1519
-79.65	-81.6597	-132.98	-18.1458
-79.6	-81.6014	-132.84	-18.0237
-79.55	-81.5111	-132.684	-17.9626
-79.5	-81.4474	-132.593	-17.8467
-79.45	-81.3864	-132.537	-17.8406
-79.4	-81.3201	-132.51	-17.8406
-79.35	-81.2962	-132.435	-17.8528
-79.3	-81.2776	-132.286	-17.8528
-79.25	-81.2325	-132.182	-17.7612
-79.2	-81.1688	-132.078	-17.7368
-79.15	-81.129	-131.981	-17.7551
-79.1	-81.0414	-131.877	-17.7673
-79.05	-80.9777	-131.788	-17.8406
-79	-80.8981	-131.669	-17.8772
-78.95	-80.8079	-131.553	-17.9626
-78.9	-80.7495	-131.436	-17.9382
-78.85	-80.6858	-131.327	-17.9382
-78.8	-80.6646	-131.226	-17.8589
-78.75	-80.6036	-131.137	-17.8894
-78.7	-80.516	-131.04	-17.865
-78.65	-80.4682	-130.927	-17.8589
-78.6	-80.439	-130.837	-17.8711
-78.55	-80.4443	-130.712	-17.8284
-78.5	-80.3806	-130.647	-17.8345
-78.45	-80.3382	-130.57	-17.8894
-78.4	-80.309	-130.484	-17.9321
-78.35	-80.2665	-130.412	-17.9138
-78.3	-80.2294	-130.308	-17.9199
-78.25	-80.1524	-130.242	-17.8345
-78.2	-80.11	-130.138	-17.7979
-78.15	-80.0251	-130.034	-17.8162
-78.1	-79.9693	-129.89	-17.7612
-78.05	-79.9056	-129.734	-17.8101
-78	-79.8473	-129.6	-17.8711
-77.95	-79.7915	-129.53	-17.8833
-77.9	-79.7119	-129.471	-17.9016
-77.85	-79.6641	-129.39	-17.804
-77.8	-79.5978	-129.304	-17.749
-77.75	-79.5023	-129.196	-17.7063
-77.7	-79.4253	-129.103	-17.7002
-77.65	-79.412	-128.992	-17.6819
-77.6	-79.3537	-128.877	-17.7185
-77.55	-79.3059	-128.757	-17.6941
-77.5	-79.2555	-128.651	-17.7612
-77.45	-79.1997	-128.554	-17.749
-77.4	-79.0989	-128.436	-17.7612
-77.35	-79.0113	-128.305	-17.7979
-77.3	-78.9211	-128.129	-17.6819
-77.25	-78.8813	-127.923	-17.6636
-77.2	-78.8999	-127.778	-17.5781
-77.15	-78.8442	-127.663	-17.6025
-77.1	-78.7566	-127.575	-17.6025
-77.05	-78.6823	-127.435	-17.627
-77	-78.6159	-127.285	-17.6514
-76.95	-78.5469	-127.118	-17.6392
-76.9	-78.4328	-126.983	-17.5842
-76.85	-78.3957	-126.84	-17.5842
-76.8	-78.3214	-126.745	-17.5964
-76.75	-78.3161	-126.691	-17.4927
-76.7	-78.255	-126.648	-17.5232
-76.65	-78.1807	-126.603	-17.4683
-76.6	-78.1197	-126.499	-17.4377
-76.55	-78.0534	-126.422	-17.4805
-76.5	-78.0746	-126.273	-17.4866
-76.45	-78.0852	-126.157	-17.4805
-76.4	-78.0693	-126.065	-17.4011
-76.35	-78.0215	-125.983	-17.2913
-76.3	-77.9392	-125.886	-17.218
-76.25	-77.8623	-125.755	-17.218
-76.2	-77.8066	-125.619	-17.1814
-76.15	-77.7561	-125.504	-17.2546
-76.1	-77.6606	-125.396	-17.2607
-76.05	-77.5491	-125.368	-17.1936
-76	-77.451	-125.35	-17.1997
-75.95	-77.4218	-125.316	-17.1265
-75.9	-77.4191	-125.242	-17.0898
-75.85	-77.3952	-125.17	-17.0776
-75.8	-77.3183	-125.075	-17.0471
-75.75	-77.2334	-124.921	-17.1082
-75.7	-77.1299	-124.756	-17.1387
-75.65	-77.0184	-124.573	-17.1631
-75.6	-77.0131	-124.421	-17.1753
-75.55	-76.9361	-124.283	-17.1875
-75.5	-76.8831	-124.222	-17.1387
-75.45	-76.8035	-124.146	-17.0898
-75.4	-76.6787	-124.051	-16.9983
-75.35	-76.5673	-123.992	-17.0044
-75.3	-76.4691	-123.935	-17.0166
-75.25	-76.4691	-123.845	-17.0105
-75.2	-76.424	-123.745	-16.9861
-75.15	-76.4266	-123.648	-16.98
-75.1	-76.424	-123.544	-16.9983
-75.05	-76.3629	-123.438	-16.9434
-75	-76.2807	-123.302	-16.9189
-74.95	-76.1851	-123.214	-16.9067
-74.9	-76.0949	-123.149	-16.7969
-74.85	-76.0578	-123.065	-16.7419
-74.8	-76.0631	-122.927	-16.6931
-74.75	-75.9967	-122.746	-16.6687
-74.7	-75.9622	-122.597	-16.6504
-74.65	-75.8985	-122.461	-16.6321
-74.6	-75.8534	-122.416	-16.6687
-74.55	-75.7606	-122.333	-16.6748
-74.5	-75.7022	-122.272	-16.626
-74.45	-75.6597	-122.183	-16.6626
-74.4	-75.6173	-122.097	-16.6931
-74.35	-75.5828	-121.975	-16.6321
-74.3	-75.5217	-121.851	-16.6504
-74.25	-75.474	-121.756	-16.6321
-74.2	-75.4527	-121.663	-16.6748
-74.15	-75.405	-121.566	-16.687
-74.1	-75.405	-121.437	-16.6992
-74.05	-75.3174	-121.342	-16.7236
-74	-75.2643	-121.211	-16.6931
-73.95	-75.1874	-121.094	-16.6504
-73.9	-75.1316	-121.015	-16.5894
-73.85	-75.0812	-120.89	-16.5833
-73.8	-75.0494	-120.804	-16.5894
-73.75	-74.9989	-120.628	-16.6321
-73.7	-74.9061	-120.481	-16.571
-73.65	-74.8742	-120.368	-16.5833
-73.6	-74.8052	-120.3	-16.5344
-73.55	-74.7628	-120.214	-16.6016
-73.5	-74.6831	-120.115	-16.5894
-73.45	-74.5982	-119.993	-16.571
-73.4	-74.5266	-119.889	-16.5527
-73.35	-74.4682	-119.789	-16.4795
-73.3	-74.4204	-119.672	-16.5222
-73.25	-74.3647	-119.602	-16.4917
-73.2	-74.301	-119.536	-16.5344
-73.15	-74.2559	-119.428	-16.4856
-73.1	-74.2108	-119.337	-16.4856
-73.05	-74.1789	-119.233	-16.4612
-73	-74.1524	-119.147	-16.4368
-72.95	-74.0675	-119.01	-16.394
-72.9	-74.0224	-118.872	-16.2964
-72.85	-73.9454	-118.756	-16.2781
-72.8	-73.8711	-118.677	-16.3696
-72.75	-73.834	-118.609	-16.4185
-72.7	-73.8074	-118.564	-16.4063
-72.65	-73.8021	-118.51	-16.3208
-72.6	-73.7703	-118.417	-16.2964
-72.55	-73.6456	-118.311	-16.2781
-72.5	-73.5394	-118.191	-16.2476
-72.45	-73.3563	-118.117	-16.2354
-72.4	-73.3085	-118.026	-16.1438
-72.35	-73.2555	-117.954	-16.1743
-72.3	-73.2289	-117.859	-16.1438
-72.25	-73.1705	-117.78	-16.1133
-72.2	-73.0909	-117.687	-16.1438
-72.15	-73.0299	-117.554	-16.1499
-72.1	-72.9742	-117.429	-16.1682
-72.05	-72.9237	-117.289	-16.1194
-72	-72.8946	-117.181	-16.0828
-71.95	-72.8521	-117.056	-16.0828
-71.9	-72.8202	-116.912	-16.0645
-71.85	-72.7459	-116.792	-16.0767
-71.8	-72.661	-116.668	-16.1255
-71.75	-72.5867	-116.593	-16.1133
-71.7	-72.5416	-116.489	-16.0706
-71.65	-72.4912	-116.378	-16.0706
-71.6	-72.47	-116.265	-16.0767
-71.55	-72.4248	-116.152	-16.0583
-71.5	-72.4169	-116.035	-15.9973
-71.45	-72.3505	-115.888	-16.0889
-71.4	-72.2869	-115.766	-16.0767
-71.35	-72.2179	-115.659	-16.0828
-71.3	-72.1674	-115.553	-15.979
-71.25	-72.1144	-115.447	-15.9058
-71.2	-72.0825	-115.393	-15.8264
-71.15	-72.056	-115.341	-15.8081
-71.1	-71.9976	-115.273	-15.8264
-71.05	-71.9711	-115.185	-15.8325
-71	-71.9711	-115.04	-15.8691
-70.95	-71.9419	-114.913	-15.8264
-70.9	-71.8835	-114.791	-15.802
-70.85	-71.7641	-114.662	-15.8203
-70.8	-71.6845	-114.531	-15.8081
-70.75	-71.6208	-114.427	-15.7776
-70.7	-71.5757	-114.317	-15.802
-70.65	-71.5093	-114.192	-15.7837
-70.6	-71.4483	-114.081	-15.7593
-70.55	-71.3528	-113.959	-15.7227
-70.5	-71.2891	-113.835	-15.686
-70.45	-71.1935	-113.729	-15.6677
-70.4	-71.1113	-113.641	-15.6128
-70.35	-71.0184	-113.559	-15.625
-70.3	-70.952	-113.444	-15.6677
-70.25	-70.9388	-113.342	-15.6555
-70.2	-70.8698	-113.234	-15.6677
-70.15	-70.8326	-113.148	-15.686
-70.1	-70.7902	-113.064	-15.625
-70.05	-70.7371	-113.033	-15.6616
-70	-70.6761	-112.947	-15.6616
-69.95	-70.6018	-112.822	-15.5884
-69.9	-70.5779	-112.709	-15.5518
-69.85	-70.5062	-112.617	-15.509
-69.8	-70.424	-112.538	-15.4724
-69.75	-70.3709	-112.449	-15.5212
-69.7	-70.2647	-112.318	-15.4541
-69.65	-70.2488	-112.174	-15.4297
-69.6	-70.1798	-112.063	-15.5151
-69.55	-70.1188	-111.934	-15.5029
-69.5	-70.0577	-111.825	-15.5334
-69.45	-69.9755	-111.721	-15.4053
-69.4	-69.9038	-111.636	-15.4236
-69.35	-69.8242	-111.556	-15.4602
-69.3	-69.7605	-111.457	-15.4297
-69.25	-69.7313	-111.344	-15.4419
-69.2	-69.734	-111.226	-15.4175
-69.15	-69.6756	-111.172	-15.3931
-69.1	-69.6491	-111.091	-15.3198
-69.05	-69.588	-110.946	-15.271
-69	-69.5244	-110.786	-15.2283
-68.95	-69.4713	-110.596	-15.332
-68.9	-69.4182	-110.471	-15.2832
-68.85	-69.3572	-110.333	-15.3625
-68.8	-69.3253	-110.241	-15.387
-68.75	-69.3121	-110.096	-15.3992
-68.7	-69.2484	-109.988	-15.387
-68.65	-69.1714	-109.893	-15.3137
-68.6	-69.0626	-109.811	-15.2771
-68.55	-68.983	-109.768	-15.21
-68.5	-68.914	-109.714	-15.2039
-68.45	-68.8662	-109.687	-15.2222
-68.4	-68.8715	-109.61	-15.2527
-68.35	-68.8556	-109.54	-15.2893
-68.3	-68.853	-109.484	-15.2832
-68.25	-68.8211	-109.409	-15.4114
-68.2	-68.7495	-109.282	-15.3442
-68.15	-68.6486	-109.163	-15.2588
-68.1	-68.5292	-109.049	-15.1794
-68.05	-68.4894	-108.945	-15.1672
-68	-68.4284	-108.866	-15.1123
-67.95	-68.37	-108.778	-15.1062
-67.9	-68.2745	-108.742	-15.1184
-67.85	-68.1948	-108.704	-15.1306
-67.8	-68.1046	-108.615	-15.1306
-67.75	-68.0224	-108.489	-15.0879
-67.7	-68.0011	-108.374	-15.0635
-67.65	-67.9852	-108.313	-15.1001
-67.6	-67.9746	-108.215	-15.094
-67.55	-67.9825	-108.118	-15.0818
-67.5	-67.9613	-108.062	-15.1245
-67.45	-67.9109	-107.953	-15.094
-67.4	-67.895	-107.836	-15.0513
-67.35	-67.7941	-107.652	-15.033
-67.3	-67.6986	-107.528	-14.978
-67.25	-67.5978	-107.447	-14.9902
-67.2	-67.5739	-107.383	-14.917
-67.15	-67.5898	-107.291	-14.8376
-67.1	-67.5367	-107.178	-14.8315
-67.05	-67.4837	-107.071	-14.8926
-67	-67.4067	-106.992	-14.8987
-66.95	-67.3669	-106.931	-14.9048
-66.9	-67.2952	-106.859	-14.917
-66.85	-67.2289	-106.744	-14.8743
-66.8	-67.136	-106.642	-14.8254
-66.75	-67.0458	-106.533	-14.8376
-66.7	-67.0246	-106.416	-14.8926
-66.65	-66.9954	-106.337	-14.9048
-66.6	-66.929	-106.255	-14.8499
-66.55	-66.8494	-106.147	-14.801
-66.5	-66.7618	-106.05	-14.7766
-66.45	-66.7008	-105.925	-14.7339
-66.4	-66.6345	-105.787	-14.6973
-66.35	-66.5416	-105.636	-14.6301
-66.3	-66.454	-105.482	-14.6179
-66.25	-66.3771	-105.356	-14.5813
-66.2	-66.2842	-105.234	-14.563
-66.15	-66.2576	-105.123	-14.5203
-66.1	-66.2072	-105.039	-14.5325
-66.05	-66.1568	-104.983	-14.502
-66	-66.109	-104.919	-14.4958
-65.95	-66.0905	-104.888	-14.4958
-65.9	-66.0745	-104.834	-14.4592
-65.85	-66.0002	-104.757	-14.4958
-65.8	-65.9339	-104.666	-14.4714
-65.75	-65.8304	-104.574	-14.4043
-65.7	-65.78	-104.499	-14.4653
-65.65	-65.7163	-104.381	-14.4714
-65.6	-65.6659	-104.329	-14.3738
-65.55	-65.6367	-104.232	-14.3616
-65.5	-65.5703	-104.153	-14.3494
-65.45	-65.5226	-104.076	-14.3311
-65.4	-65.4509	-103.968	-14.325
-65.35	-65.443	-103.837	-14.2639
-65.3	-65.4085	-103.678	-14.2517
-65.25	-65.3607	-103.531	-14.2639
-65.2	-65.297	-103.373	-14.3127
-65.15	-65.2015	-103.285	-14.2761
-65.1	-65.1404	-103.183	-14.2822
-65.05	-65.0794	-103.14	-14.3127
-65	-65.0237	-103.066	-14.2334
-64.95	-64.9679	-102.962	-14.2517
-64.9	-64.9149	-102.824	-14.2212
-64.85	-64.8618	-102.681	-14.27
-64.8	-64.8008	-102.575	-14.1785
-64.75	-64.7185	-102.483	-14.2334
-64.7	-64.6362	-102.408	-14.2151
-64.65	-64.5672	-102.333	-14.1846
-64.6	-64.5035	-102.2	-14.1663
-64.55	-64.4399	-102.107	-14.093
-64.5	-64.3656	-101.949	-14.1235
-64.45	-64.3204	-101.847	-14.0808
-64.4	-64.2568	-101.709	-14.1052
-64.35	-64.1639	-101.642	-14.0808
-64.3	-64.0896	-101.529	-14.1296
-64.25	-63.9967	-101.411	-14.0686
-64.2	-63.9118	-101.287	-13.9771
-64.15	-63.8481	-101.117	-13.9282
-64.1	-63.7924	-100.988	-13.9404
-64.05	-63.7101	-100.823	-13.9526
-64	-63.6411	-100.785	-14.0015
-63.95	-63.5668	-100.719	-13.9648
-63.9	-63.5243	-100.649	-13.9465
-63.85	-63.5349	-100.618	-13.9099
-63.8	-63.5031	-100.527	-13.9343
-63.75	-63.4208	-100.425	-13.9099
-63.7	-63.3465	-100.301	-13.9038
-63.65	-63.2722	-100.199	-13.8672
-63.6	-63.2377	-100.109	-13.8245
-63.55	-63.1953	-100.03	-13.7756
-63.5	-63.1502	-99.9236	-13.7756
-63.45	-63.0732	-99.8648	-13.8123
-63.4	-63.0467	-99.7541	-13.8855
-63.35	-63.0122	-99.6727	-13.916
-63.3	-62.9856	-99.5642	-13.8977
-63.25	-62.9432	-99.415	-13.8977
-63.2	-62.9034	-99.2884	-13.739
-63.15	-62.8476	-99.1301	-13.678
-63.1	-62.8238	-99.0013	-13.6108
-63.05	-62.7813	-98.9176	-13.5925
-63	-62.7415	-98.8363	-13.6597
-62.95	-62.7149	-98.7888	-13.6292
-62.9	-62.6008	-98.7255	-13.6902
-62.85	-62.5212	-98.6147	-13.6719
-62.8	-62.4045	-98.4836	-13.678
-62.75	-62.3116	-98.3638	-13.7207
-62.7	-62.2744	-98.2237	-13.7573
-62.65	-62.2134	-98.1129	-13.7146
-62.6	-62.2054	-98.0021	-13.6475
-62.55	-62.1258	-97.88	-13.623
-62.5	-62.0674	-97.7806	-13.623
-62.45	-61.9878	-97.7195	-13.6169
-62.4	-61.9188	-97.6766	-13.5925
-62.35	-61.8843	-97.6043	-13.5742
-62.3	-61.8313	-97.5432	-13.5559
-62.25	-61.7517	-97.4483	-13.5376
-62.2	-61.6933	-97.3285	-13.4888
-62.15	-61.6375	-97.1861	-13.4338
-62.1	-61.55	-97.0143	-13.4338
-62.05	-61.4677	-96.9035	-13.446
-62	-61.4438	-96.7588	-13.4155
-61.95	-61.4571	-96.648	-13.3972
-61.9	-61.4571	-96.5486	-13.4155
-61.85	-61.4226	-96.4604	-13.3789
-61.8	-61.3483	-96.379	-13.3972
-61.75	-61.274	-96.2592	-13.3911
-61.7	-61.2395	-96.153	-13.2935
-61.65	-61.1678	-96.058	-13.2996
-61.6	-61.0856	-95.9721	-13.2813
-61.55	-61.0352	-95.8681	-13.2751
-61.5	-60.998	-95.8116	-13.3057
-61.45	-60.9529	-95.6828	-13.3301
-61.4	-60.8706	-95.5833	-13.2507
-61.35	-60.8043	-95.4725	-13.2935
-61.3	-60.7326	-95.3595	-13.3301
-61.25	-60.6928	-95.2646	-13.3118
-61.2	-60.653	-95.1561	-13.3484
-61.15	-60.5973	-95.034	-13.2629
-61.1	-60.5469	-94.93	-13.269
-61.05	-60.4779	-94.826	-13.2935
-61	-60.4168	-94.7469	-13.3423
-60.95	-60.3452	-94.6452	-13.3118
-60.9	-60.2735	-94.5435	-13.2935
-60.85	-60.2205	-94.444	-13.3118
-60.8	-60.1727	-94.3242	-13.2324
-60.75	-60.1143	-94.2247	-13.2019
-60.7	-60.0559	-94.132	-13.1287
-60.65	-60.0294	-94.0868	-13.1836
-60.6	-59.9737	-94.019	-13.1042
-60.55	-59.8994	-93.9489	-13.0798
-60.5	-59.8543	-93.8269	-13.0371
-60.45	-59.8118	-93.7274	-13.0493
-60.4	-59.7826	-93.6211	-13.0737
-60.35	-59.7587	-93.5307	-13.0249
-60.3	-59.6977	-93.4064	-12.9333
-60.25	-59.6207	-93.3341	-12.9456
-60.2	-59.5756	-93.2278	-12.8784
-60.15	-59.4987	-93.1396	-12.9456
-60.1	-59.4429	-93.047	-12.915
-60.05	-59.3739	-92.9905	-12.8906
-60	-59.289	-92.9159	-12.9089
-59.95	-59.1669	-92.8141	-12.915
-59.9	-59.0555	-92.7237	-12.9578
-59.85	-58.9838	-92.6062	-12.9639
-59.8	-58.9228	-92.5044	-12.9456
-59.75	-58.9281	-92.362	-13.0188
-59.7	-58.8538	-92.2106	-12.9822
-59.65	-58.8193	-92.1021	-12.97
-59.6	-58.7636	-91.9709	-12.915
-59.55	-58.7344	-91.8828	-12.854
-59.5	-58.6707	-91.7788	-12.7869
-59.45	-58.6176	-91.7178	-12.7319
-59.4	-58.5407	-91.6567	-12.7625
-59.35	-58.4531	-91.5618	-12.7991
-59.3	-58.3735	-91.4736	-12.8235
-59.25	-58.3178	-91.3357	-12.7869
-59.2	-58.27	-91.2385	-12.7441
-59.15	-58.2169	-91.1888	-12.7502
-59.1	-58.1612	-91.1142	-12.7014
-59.05	-58.0975	-91.0305	-12.6709
-59	-58.0099	-90.913	-12.6831
-58.95	-57.9569	-90.7683	-12.5732
-58.9	-57.9064	-90.6711	-12.5854
-58.85	-57.8719	-90.5513	-12.6038
-58.8	-57.8268	-90.4202	-12.6526
-58.75	-57.8083	-90.3117	-12.677
-58.7	-57.7446	-90.2009	-12.7136
-58.65	-57.6888	-90.1308	-12.7625
-58.6	-57.6225	-90.0472	-12.7197
-58.55	-57.5243	-89.9658	-12.7075
-58.5	-57.511	-89.8777	-12.7014
-58.45	-57.4925	-89.7872	-12.6526
-58.4	-57.4288	-89.6855	-12.6587
-58.35	-57.3704	-89.586	-12.616
-58.3	-57.2881	-89.5001	-12.616
-58.25	-57.2191	-89.3781	-12.5977
-58.2	-57.1156	-89.2628	-12.5671
-58.15	-57.0785	-89.1972	-12.5671
-58.1	-57.0254	-89.1407	-12.5
-58.05	-56.9856	-89.048	-12.4512
-58	-56.9538	-88.9192	-12.4695
-57.95	-56.8954	-88.8288	-12.4817
-57.9	-56.8635	-88.7587	-12.439
-57.85	-56.8078	-88.6705	-12.4329
-57.8	-56.76	-88.5417	-12.4329
-57.75	-56.6937	-88.4038	-12.4023
-57.7	-56.6035	-88.2546	-12.3596
-57.65	-56.5371	-88.1122	-12.3535
-57.6	-56.4787	-88.015	-12.3413
-57.55	-56.4044	-87.9178	-12.3962
-57.5	-56.3514	-87.8273	-12.439
-57.45	-56.2983	-87.7505	-12.4512
-57.4	-56.2028	-87.6646	-12.384
-57.35	-56.1099	-87.5787	-12.3779
-57.3	-56.0223	-87.4973	-12.3047
-57.25	-55.9586	-87.4182	-12.2864
-57.2	-55.9294	-87.339	-12.2925
-57.15	-55.887	-87.2328	-12.2192
-57.1	-55.8498	-87.1401	-12.1887
-57.05	-55.8233	-87.0203	-12.1765
-57	-55.7543	-86.9276	-12.1094
-56.95	-55.7065	-86.8395	-12.1155
-56.9	-55.6508	-86.7355	-12.1155
-56.85	-55.6136	-86.6179	-12.1155
-56.8	-55.5579	-86.5049	-12.0483
-56.75	-55.465	-86.3783	-12.0544
-56.7	-55.4226	-86.2856	-12.03
-56.65	-55.3828	-86.1862	-12.0728
-56.6	-55.3244	-86.0867	-12.0422
-56.55	-55.2687	-85.9918	-12.03
-56.5	-55.2103	-85.9352	-12.03
-56.45	-55.1944	-85.8945	-12.0422
-56.4	-55.1731	-85.7973	-12.1338
-56.35	-55.1201	-85.7295	-12.1643
-56.3	-55.0696	-85.6233	-12.1521
-56.25	-54.9794	-85.499	-12.1094
-56.2	-54.8865	-85.3927	-12.0422
-56.15	-54.8016	-85.2752	-12.0117
-56.1	-54.7379	-85.187	-11.9995
-56.05	-54.6503	-85.1056	-11.9568
-56	-54.5867	-85.022	-11.9507
-55.95	-54.4991	-84.918	-11.9324
-55.9	-54.4062	-84.7982	-11.9385
-55.85	-54.3531	-84.6965	-11.9263
-55.8	-54.3133	-84.597	-11.8469
-55.75	-54.2921	-84.4975	-11.853
-55.7	-54.2125	-84.4229	-11.8652
-55.65	-54.1674	-84.3235	-11.8164
-55.6	-54.101	-84.1923	-11.8042
-55.55	-54.0586	-84.0703	-11.7676
-55.5	-53.9763	-83.9618	-11.792
-55.45	-53.8994	-83.8646	-11.7493
-55.4	-53.8463	-83.7651	-11.7004
-55.35	-53.7242	-83.6792	-11.6882
-55.3	-53.6711	-83.6272	-11.6882
-55.25	-53.6021	-83.539	-11.6455
-55.2	-53.5783	-83.4418	-11.5967
-55.15	-53.5544	-83.3107	-11.5173
-55.1	-53.5093	-83.2248	-11.4807
-55.05	-53.5093	-83.1095	-11.5051
-55	-53.4509	-82.9988	-11.4685
-54.95	-53.4217	-82.888	-11.5234
-54.9	-53.3553	-82.7501	-11.5723
-54.85	-53.2996	-82.6597	-11.5784
-54.8	-53.2359	-82.5467	-11.5723
-54.75	-53.1775	-82.4653	-11.5723
-54.7	-53.0847	-82.35	-11.5845
-54.65	-53.013	-82.2324	-11.4929
-54.6	-52.9414	-82.1285	-11.4685
-54.55	-52.8591	-82.038	-11.5173
-54.5	-52.7981	-81.9725	-11.499
-54.45	-52.7105	-81.8934	-11.4868
-54.4	-52.6786	-81.8075	-11.4319
-54.35	-52.6123	-81.7261	-11.3647
-54.3	-52.5964	-81.6198	-11.4014
-54.25	-52.5353	-81.5226	-11.4319
-54.2	-52.4478	-81.4345	-11.3953
-54.15	-52.4106	-81.3395	-11.5112
-54.1	-52.3947	-81.2604	-11.5784
-54.05	-52.3814	-81.1248	-11.5662
-54	-52.3575	-81.005	-11.4807
-53.95	-52.3098	-80.9349	-11.4807
-53.9	-52.2541	-80.8625	-11.4685
-53.85	-52.1612	-80.7812	-11.4319
-53.8	-52.0683	-80.6659	-11.3586
-53.75	-51.9887	-80.5393	-11.2976
-53.7	-51.9303	-80.4082	-11.3159
-53.65	-51.8719	-80.3019	-11.3281
-53.6	-51.8135	-80.2273	-11.3159
-53.55	-51.7605	-80.1595	-11.2976
-53.5	-51.7127	-80.1233	-11.3037
-53.45	-51.6729	-80.0487	-11.2671
-53.4	-51.657	-79.9583	-11.3281
-53.35	-51.641	-79.8611	-11.3159
-53.3	-51.5933	-79.7323	-11.2427
-53.25	-51.5561	-79.5785	-11.2488
-53.2	-51.4633	-79.4339	-11.1389
-53.15	-51.3916	-79.3276	-11.1267
-53.1	-51.3067	-79.2146	-11.1267
-53.05	-51.2297	-79.1852	-11.0352
-53	-51.1528	-79.1196	-11.0352
-52.95	-51.0811	-79.0473	-11.0962
-52.9	-51.0307	-78.9388	-11.0596
-52.85	-50.9697	-78.8529	-11.0962
-52.8	-50.9219	-78.776	-11.0352
-52.75	-50.829	-78.6585	-11.0596
-52.7	-50.7468	-78.5794	-11.0413
-52.65	-50.7308	-78.4912	-11.0657
-52.6	-50.6512	-78.3601	-11.0596
-52.55	-50.6008	-78.2425	-11.0413
-52.5	-50.5424	-78.1499	-11.0596
-52.45	-50.4893	-78.0662	-11.0229
-52.4	-50.4787	-77.969	-11.0291
-52.35	-50.4867	-77.8447	-10.9802
-52.3	-50.4548	-77.7136	-11.0291
-52.25	-50.3991	-77.6593	-10.9558
-52.2	-50.3646	-77.5734	-10.9131
-52.15	-50.3009	-77.544	-10.9619
-52.1	-50.277	-77.4649	-10.9131
-52.05	-50.2107	-77.3835	-10.9436
-52	-50.1603	-77.3022	-10.9192
-51.95	-50.086	-77.171	-10.9192
-51.9	-50.0011	-77.1123	-10.907
-51.85	-49.9188	-77.0038	-10.8643
-51.8	-49.8976	-76.9111	-10.8948
-51.75	-49.8365	-76.8048	-10.9314
-51.7	-49.7543	-76.6828	-10.8887
-51.65	-49.672	-76.5584	-10.8948
-51.6	-49.6322	-76.4092	-10.8765
-51.55	-49.6004	-76.2939	-10.8643
-51.5	-49.5154	-76.1967	-10.8459
-51.45	-49.4438	-76.0656	-10.791
-51.4	-49.3748	-75.93	-10.7727
-51.35	-49.3456	-75.8237	-10.791
-51.3	-49.3217	-75.7198	-10.7178
-51.25	-49.2156	-75.6135	-10.675
-51.2	-49.1705	-75.5005	-10.6628
-51.15	-49.067	-75.4598	-10.6445
-51.1	-49.0112	-75.401	-10.6018
-51.05	-48.9157	-75.3422	-10.6079
-51	-48.8785	-75.2586	-10.6506
-50.95	-48.8175	-75.1298	-10.6628
-50.9	-48.7485	-75.0529	-10.6262
-50.85	-48.6795	-74.9353	-10.5591
-50.8	-48.6211	-74.8404	-10.5469
-50.75	-48.5601	-74.7568	-10.5164
-50.7	-48.5097	-74.6415	-10.5408
-50.65	-48.4858	-74.5511	-10.5225
-50.6	-48.4646	-74.4086	-10.4858
-50.55	-48.3876	-74.3001	-10.5286
-50.5	-48.3505	-74.212	-10.4797
-50.45	-48.2947	-74.1374	-10.437
-50.4	-48.2363	-74.0696	-10.376
-50.35	-48.1674	-73.9452	-10.321
-50.3	-48.101	-73.8616	-10.321
-50.25	-48.0081	-73.7373	-10.3455
-50.2	-47.9285	-73.6287	-10.3577
-50.15	-47.902	-73.5067	-10.3333
-50.1	-47.8516	-73.3982	-10.2661
-50.05	-47.7799	-73.3258	-10.1868
-50	-47.6605	-73.2874	-10.2173
-49.95	-47.6366	-73.2444	-10.199
-49.9	-47.5464	-73.1631	-10.2661
-49.85	-47.48	-73.0681	-10.2173
-49.8	-47.419	-72.9551	-10.2844
-49.75	-47.3792	-72.8647	-10.2966
-49.7	-47.3606	-72.7471	-10.2844
-49.65	-47.3022	-72.6115	-10.3333
-49.6	-47.3076	-72.5052	-10.3088
-49.55	-47.2704	-72.4013	-10.3088
-49.5	-47.2094	-72.3199	-10.2844
-49.45	-47.1669	-72.2634	-10.199
-49.4	-47.0793	-72.1684	-10.1929
-49.35	-46.9838	-72.0509	-10.1318
-49.3	-46.9307	-71.9559	-10.1379
-49.25	-46.9307	-71.8587	-10.144
-49.2	-46.9122	-71.7615	-10.1746
-49.15	-46.8936	-71.6553	-10.083
-49.1	-46.8511	-71.5739	-10.0586
-49.05	-46.798	-71.488	-9.96704
-49	-46.6866	-71.3908	-9.99146
-48.95	-46.6362	-71.3071	-10.022
-48.9	-46.6202	-71.2371	-10.0403
-48.85	-46.5433	-71.1557	-10.0708
-48.8	-46.4663	-71.1105	-10.1257
-48.75	-46.3841	-71.0088	-10.0525
-48.7	-46.331	-70.9229	-9.97925
-48.65	-46.2806	-70.8302	-9.94873
-48.6	-46.2487	-70.7239	-9.94263
-48.55	-46.2275	-70.6335	-9.93652
-48.5	-46.1691	-70.525	-9.90601
-48.45	-46.116	-70.3848	-9.8938
-48.4	-46.0311	-70.2741	-9.92432
-48.35	-46.0099	-70.1565	-9.87549
-48.3	-45.9515	-70.0706	-9.88159
-48.25	-45.9144	-70.0005	-9.90601
-48.2	-45.7896	-69.9146	-9.94263
-48.15	-45.6702	-69.8242	-9.96094
-48.1	-45.6225	-69.6886	-9.87549
-48.05	-45.5667	-69.5484	-9.81445
-48	-45.5216	-69.4173	-9.77173
-47.95	-45.4579	-69.3631	-9.76563
-47.9	-45.3863	-69.2297	-9.75342
-47.85	-45.3146	-69.1732	-9.729
-47.8	-45.2615	-69.1076	-9.73511
-47.75	-45.1527	-69.0398	-9.73511
-47.7	-45.0784	-68.9562	-9.75952
-47.65	-45.0625	-68.8906	-9.7168
-47.6	-45.0386	-68.764	-9.66797
-47.55	-45.0041	-68.6555	-9.66187
-47.5	-44.9405	-68.5402	-9.58252
-47.45	-44.906	-68.4769	-9.62524
-47.4	-44.837	-68.3933	-9.59473
-47.35	-44.7653	-68.3096	-9.60693
-47.3	-44.691	-68.1898	-9.57031
-47.25	-44.6326	-68.0587	-9.50928
-47.2	-44.5902	-67.966	-9.52759
-47.15	-44.5106	-67.8598	-9.49707
-47.1	-44.4973	-67.7942	-9.52759
-47.05	-44.4097	-67.6609	-9.51538
-47	-44.3752	-67.5388	-9.50317
-46.95	-44.285	-67.5026	-9.52759
-46.9	-44.1815	-67.4303	-9.45435
-46.85	-44.1417	-67.315	-9.46045
-46.8	-44.1125	-67.2065	-9.44824
-46.75	-44.0727	-67.15	-9.41772
-46.7	-43.9665	-67.0505	-9.40552
-46.65	-43.8949	-66.9397	-9.39331
-46.6	-43.8524	-66.8222	-9.38721
-46.55	-43.802	-66.6843	-9.39941
-46.5	-43.741	-66.5283	-9.3689
-46.45	-43.672	-66.3859	-9.375
-46.4	-43.5924	-66.2525	-9.38721
-46.35	-43.5446	-66.1734	-9.32617
-46.3	-43.5048	-66.1124	-9.30176
-46.25	-43.4252	-66.0265	-9.25903
-46.2	-43.3695	-65.9474	-9.27734
-46.15	-43.2607	-65.8547	-9.22852
-46.1	-43.2315	-65.7258	-9.25293
-46.05	-43.1917	-65.6151	-9.31396
-46	-43.1572	-65.493	-9.30176
-45.95	-43.1386	-65.3777	-9.24072
-45.9	-43.059	-65.3031	-9.24072
-45.85	-43.0351	-65.2059	-9.28955
-45.8	-42.9555	-65.0883	-9.25293
-45.75	-42.9263	-65.007	-9.25903
-45.7	-42.8599	-64.9278	-9.17969
-45.65	-42.8122	-64.8532	-9.17358
-45.6	-42.7883	-64.7696	-9.16748
-45.55	-42.706	-64.6837	-9.17358
-45.5	-42.653	-64.5752	-9.2041
-45.45	-42.5999	-64.4486	-9.198
-45.4	-42.5654	-64.3514	-9.22852
-45.35	-42.4858	-64.2723	-9.15527
-45.3	-42.4009	-64.1773	-9.10645
-45.25	-42.3504	-64.0914	-9.13696
-45.2	-42.2867	-63.9784	-9.12476
-45.15	-42.2257	-63.8631	-9.14307
-45.1	-42.1726	-63.7795	-9.10645
-45.05	-42.1196	-63.7207	-9.0332
-45	-42.0612	-63.6145	-8.99658
-44.95	-42.0108	-63.5014	-8.99658
-44.9	-41.9471	-63.3839	-8.99658
-44.85	-41.9391	-63.3002	-9.00269
-44.8	-41.9338	-63.203	-8.97217
-44.75	-41.8568	-63.1194	-8.92944
-44.7	-41.7825	-63.0471	-8.92334
-44.65	-41.6976	-62.9589	-8.90503
-44.6	-41.6472	-62.8549	-8.87451
-44.55	-41.5676	-62.7328	-8.83789
-44.5	-41.5331	-62.6334	-8.76465
-44.45	-41.4721	-62.5475	-8.89282
-44.4	-41.4031	-62.4593	-8.8623
-44.35	-41.3367	-62.3598	-8.8562
-44.3	-41.2863	-62.2807	-8.78296
-44.25	-41.2332	-62.2468	-8.74634
-44.2	-41.1802	-62.1722	-8.78906
-44.15	-41.1775	-62.1247	-8.74634
-44.1	-41.1244	-62.0366	-8.72192
-44.05	-41.066	-61.9349	-8.72803
-44	-41.0024	-61.8218	-8.70361
-43.95	-40.9679	-61.6704	-8.71582
-43.9	-40.9546	-61.5551	-8.71582
-43.85	-40.8537	-61.4488	-8.70972
-43.8	-40.7927	-61.3584	-8.6731
-43.75	-40.6919	-61.2906	-8.66089
-43.7	-40.5486	-61.2137	-8.66699
-43.65	-40.5061	-61.155	-8.6792
-43.6	-40.4663	-61.0668	-8.63037
-43.55	-40.4769	-60.9741	-8.54492
-43.5	-40.4212	-60.8543	-8.48389
-43.45	-40.3628	-60.7164	-8.47168
-43.4	-40.3071	-60.6034	-8.47168
-43.35	-40.262	-60.4858	-8.38623
-43.3	-40.1691	-60.357	-8.39844
-43.25	-40.0895	-60.2394	-8.46558
-43.2	-39.978	-60.1219	-8.46558
-43.15	-39.9303	-59.993	-8.40454
-43.1	-39.8878	-59.9049	-8.41675
-43.05	-39.8347	-59.8122	-8.44116
-43	-39.7896	-59.7512	-8.47168
-42.95	-39.7259	-59.6675	-8.41675
-42.9	-39.6861	-59.5884	-8.39233
-42.85	-39.6039	-59.4663	-8.38623
-42.8	-39.5853	-59.342	-8.35571
-42.75	-39.5747	-59.238	-8.36792
-42.7	-39.4924	-59.1566	-8.31299
-42.65	-39.434	-59.1069	-8.31299
-42.6	-39.3703	-59.0097	-8.27026
-42.55	-39.3093	-58.917	-8.19702
-42.5	-39.2748	-58.8356	-8.17261
-42.45	-39.2111	-58.7203	-8.18481
-42.4	-39.1899	-58.6141	-8.19702
-42.35	-39.1235	-58.4672	-8.22144
-42.3	-39.1156	-58.3473	-8.21533
-42.25	-39.0731	-58.2434	-8.23975
-42.2	-39.036	-58.1349	-8.19702
-42.15	-38.9882	-58.0444	-8.1665
-42.1	-38.9139	-57.9246	-8.12378
-42.05	-38.8449	-57.8206	-8.09937
-42	-38.7679	-57.7393	-8.12988
-41.95	-38.6963	-57.6421	-8.06274
-41.9	-38.6273	-57.5539	-8.09326
-41.85	-38.545	-57.5064	-8.08716
-41.8	-38.4654	-57.4589	-8.05664
-41.75	-38.4389	-57.3753	-8.04443
-41.7	-38.3885	-57.2532	-8.08105
-41.65	-38.3088	-57.1628	-8.08105
-41.6	-38.2266	-57.0814	-8.06885
-41.55	-38.1257	-56.9797	-8.06885
-41.5	-38.0647	-56.8848	-8.05054
-41.45	-38.0143	-56.8147	-8.11768
-41.4	-37.9798	-56.7604	-8.11157
-41.35	-37.9081	-56.6474	-8.11157
-41.3	-37.8922	-56.5412	-8.08105
-41.25	-37.8365	-56.3829	-8.05664
-41.2	-37.7967	-56.2609	-8.09326
-41.15	-37.7675	-56.184	-8.01392
-41.1	-37.6826	-56.0958	-7.95288
-41.05	-37.6083	-55.9986	-7.93457
-41	-37.4968	-55.8653	-7.88574
-40.95	-37.4331	-55.7658	-7.86743
-40.9	-37.3535	-55.6528	-7.82471
-40.85	-37.3402	-55.5465	-7.79419
-40.8	-37.3164	-55.4719	-7.86743
-40.75	-37.2474	-55.3702	-7.77588
-40.7	-37.2235	-55.2933	-7.8186
-40.65	-37.128	-55.2233	-7.79419
-40.6	-37.0669	-55.16	-7.70264
-40.55	-37.0165	-55.0967	-7.71484
-40.5	-36.9926	-55.004	-7.71484
-40.45	-36.9608	-54.9068	-7.74536
-40.4	-36.913	-54.8209	-7.73926
-40.35	-36.8281	-54.7485	-7.72095
-40.3	-36.7803	-54.6152	-7.73315
-40.25	-36.7325	-54.484	-7.74536
-40.2	-36.6264	-54.3959	-7.68433
-40.15	-36.5494	-54.2874	-7.70264
-40.1	-36.4884	-54.2105	-7.65381
-40.05	-36.4592	-54.1314	-7.67212
-40	-36.4274	-54.0523	-7.66602
-39.95	-36.3955	-53.9822	-7.69653
-39.9	-36.3106	-53.9008	-7.67212
-39.85	-36.1965	-53.8104	-7.62329
-39.8	-36.1328	-53.7381	-7.55615
-39.75	-36.0373	-53.6522	-7.52563
-39.7	-35.9709	-53.5866	-7.57446
-39.65	-35.8887	-53.4758	-7.50122
-39.6	-35.8568	-53.3538	-7.50122
-39.55	-35.8383	-53.2407	-7.54395
-39.5	-35.7931	-53.1096	-7.53784
-39.45	-35.7533	-53.0056	-7.52563
-39.4	-35.6658	-52.8904	-7.41577
-39.35	-35.5888	-52.7841	-7.39746
-39.3	-35.5172	-52.7005	-7.34253
-39.25	-35.4482	-52.61	-7.38525
-39.2	-35.4004	-52.5128	-7.38525
-39.15	-35.3447	-52.4202	-7.36084
-39.1	-35.3075	-52.3162	-7.37305
-39.05	-35.273	-52.1986	-7.30591
-39	-35.2438	-52.124	-7.2876
-38.95	-35.2067	-52.0562	-7.2876
-38.9	-35.1589	-51.9907	-7.2998
-38.85	-35.0846	-51.8912	-7.2937
-38.8	-35.0023	-51.7962	-7.2876
-38.75	-34.9386	-51.7081	-7.27539
-38.7	-34.859	-51.6041	-7.22046
-38.65	-34.8086	-51.5114	-7.18994
-38.6	-34.7449	-51.4323	-7.15942
-38.55	-34.6892	-51.3464	-7.18994
-38.5	-34.6096	-51.2492	-7.22046
-38.45	-34.5777	-51.1836	-7.18994
-38.4	-34.5061	-51.0593	-7.19604
-38.35	-34.4636	-50.9734	-7.13501
-38.3	-34.4265	-50.8739	-7.17773
-38.25	-34.3416	-50.7722	-7.18384
-38.2	-34.2885	-50.6795	-7.15332
-38.15	-34.2142	-50.5507	-7.1106
-38.1	-34.1425	-50.4783	-7.13501
-38.05	-34.0842	-50.3698	-7.1106
-38	-34.047	-50.25	-7.05566
-37.95	-34.0258	-50.1867	-7.03125
-37.9	-33.9754	-50.1257	-7.00684
-37.85	-33.9355	-50.0714	-6.99463
-37.8	-33.8904	-49.9674	-7.00684
-37.75	-33.8241	-49.8205	-6.99463
-37.7	-33.7577	-49.6917	-7.01294
-37.65	-33.6994	-49.5651	-6.98242
-37.6	-33.6091	-49.4498	-6.99463
-37.55	-33.5561	-49.3187	-6.98853
-37.5	-33.5189	-49.2486	-7.00684
-37.45	-33.4765	-49.1717	-6.96411
-37.4	-33.4154	-49.0949	-6.97632
-37.35	-33.3225	-49.0271	-6.92749
-37.3	-33.2907	-48.9773	-6.92139
-37.25	-33.1952	-48.8507	-6.87256
-37.2	-33.1845	-48.7377	-6.85425
-37.15	-33.1156	-48.6089	-6.84814
-37.1	-33.0466	-48.4913	-6.80542
-37.05	-32.9882	-48.3624	-6.78101
-37	-32.9006	-48.2381	-6.75049
-36.95	-32.8688	-48.1545	-6.84814
-36.9	-32.7971	-48.0641	-6.91528
-36.85	-32.7785	-48.0121	-6.87866
-36.8	-32.7255	-47.9397	-6.78711
-36.75	-32.6432	-47.8448	-6.72607
-36.7	-32.5848	-47.777	-6.72607
-36.65	-32.5132	-47.6504	-6.73218
-36.6	-32.4415	-47.5125	-6.75049
-36.55	-32.3407	-47.361	-6.68945
-36.5	-32.3035	-47.3181	-6.73828
-36.45	-32.2664	-47.2796	-6.67114
-36.4	-32.2558	-47.2028	-6.62842
-36.35	-32.2292	-47.0965	-6.65283
-36.3	-32.1708	-46.9428	-6.65283
-36.25	-32.0939	-46.8004	-6.66504
-36.2	-32.0381	-46.6829	-6.56738
-36.15	-31.9798	-46.6196	-6.43921
-36.1	-31.9108	-46.5337	-6.48193
-36.05	-31.8842	-46.4884	-6.46362
-36	-31.8312	-46.4048	-6.50024
-35.95	-31.7914	-46.3031	-6.47583
-35.9	-31.725	-46.2081	-6.49414
-35.85	-31.6693	-46.0883	-6.51245
-35.8	-31.6242	-45.9911	-6.48193
-35.75	-31.5074	-45.9165	-6.45752
-35.7	-31.457	-45.8555	-6.48804
-35.65	-31.3668	-45.7967	-6.51855
-35.6	-31.3402	-45.704	-6.51855
-35.55	-31.2978	-45.6294	-6.48193
-35.5	-31.258	-45.5548	-6.4209
-35.45	-31.1757	-45.4418	-6.34766
-35.4	-31.1067	-45.3514	-6.33545
-35.35	-31.0749	-45.2316	-6.32324
-35.3	-30.982	-45.0959	-6.32324
-35.25	-30.9077	-44.9874	-6.32935
-35.2	-30.8732	-44.8857	-6.30493
-35.15	-30.8466	-44.8021	-6.31714
-35.1	-30.775	-44.7184	-6.31104
-35.05	-30.7193	-44.6529	-6.29272
-35	-30.6688	-44.5692	-6.25
-34.95	-30.6237	-44.4291	-6.2439
-34.9	-30.5919	-44.3296	-6.26221
-34.85	-30.507	-44.2143	-6.19507
-34.8	-30.4088	-44.1262	-6.14624
-34.75	-30.3477	-44.0267	-6.09741
-34.7	-30.2841	-43.8933	-6.08521
-34.65	-30.2655	-43.8029	-6.09131
-34.6	-30.2655	-43.7238	-6.10962
-34.55	-30.2389	-43.6537	-6.0791
-34.5	-30.1275	-43.552	-6.14624
-34.45	-30.0373	-43.4344	-6.12183
-34.4	-29.9391	-43.3621	-6.13403
-34.35	-29.9231	-43.3011	-6.10962
-34.3	-29.8568	-43.2558	-6.13403
-34.25	-29.7692	-43.1451	-6.14624
-34.2	-29.7427	-43.0162	-6.09741
-34.15	-29.6976	-42.9009	-6.08521
-34.1	-29.6578	-42.754	-6.01196
-34.05	-29.6047	-42.6568	-5.93872
-34	-29.5596	-42.6003	-5.9082
-33.95	-29.4826	-42.5166	-5.896
-33.9	-29.4057	-42.442	-5.94482
-33.85	-29.3526	-42.3358	-5.96924
-33.8	-29.2836	-42.2273	-5.95703
-33.75	-29.2252	-42.1482	-5.97534
-33.7	-29.1695	-42.0555	-5.95703
-33.65	-29.1005	-41.9673	-5.95703
-33.6	-29.066	-41.8475	-5.92651
-33.55	-29.0289	-41.7322	-5.95703
-33.5	-28.9307	-41.6395	-5.88989
-33.45	-28.8643	-41.5649	-5.87158
-33.4	-28.7953	-41.5197	-5.85327
-33.35	-28.7423	-41.4497	-5.85327
-33.3	-28.6945	-41.3411	-5.84717
-33.25	-28.6361	-41.2123	-5.88379
-33.2	-28.5671	-41.106	-5.85938
-33.15	-28.4848	-41.0247	-5.82275
-33.1	-28.4265	-40.9478	-5.81055
-33.05	-28.3813	-40.8619	-5.80444
-33	-28.3389	-40.7918	-5.7373
-32.95	-28.3203	-40.6924	-5.74951
-32.9	-28.2619	-40.5613	-5.69458
-32.85	-28.2274	-40.4234	-5.66406
-32.8	-28.1266	-40.3442	-5.64575
-32.75	-28.1107	-40.2696	-5.70679
-32.7	-28.0523	-40.177	-5.71289
-32.65	-27.9939	-40.082	-5.63965
-32.6	-27.9514	-39.9893	-5.63965
-32.55	-27.8639	-39.9079	-5.56641
-32.5	-27.7922	-39.813	-5.58472
-32.45	-27.6914	-39.7429	-5.57861
-32.4	-27.6303	-39.6412	-5.53589
-32.35	-27.5799	-39.544	-5.5481
-32.3	-27.5295	-39.4151	-5.52368
-32.25	-27.503	-39.266	-5.51147
-32.2	-27.4685	-39.1597	-5.57251
-32.15	-27.4313	-39.0851	-5.5603
-32.1	-27.3862	-39.0263	-5.53589
-32.05	-27.3252	-38.945	-5.52979
-32	-27.2429	-38.8477	-5.48706
-31.95	-27.219	-38.7845	-5.49316
-31.9	-27.158	-38.7008	-5.48096
-31.85	-27.0863	-38.5991	-5.45654
-31.8	-27.012	-38.5064	-5.42603
-31.75	-26.9483	-38.4137	-5.3772
-31.7	-26.8794	-38.3436	-5.36499
-31.65	-26.8104	-38.2397	-5.32837
-31.6	-26.7361	-38.1538	-5.31616
-31.55	-26.6803	-38.043	-5.30396
-31.5	-26.6458	-37.9345	-5.28564
-31.45	-26.606	-37.8508	-5.31006
-31.4	-26.5291	-37.7469	-5.2002
-31.35	-26.484	-37.6406	-5.18188
-31.3	-26.3858	-37.5547	-5.18799
-31.25	-26.3433	-37.4846	-5.18799
-31.2	-26.2929	-37.3987	-5.2124
-31.15	-26.2796	-37.3151	-5.23071
-31.1	-26.1974	-37.2111	-5.18799
-31.05	-26.1098	-37.0981	-5.15747
-31	-26.0594	-36.9692	-5.15137
-30.95	-25.9983	-36.8607	-5.18799
-30.9	-25.9824	-36.7522	-5.24292
-30.85	-25.8816	-36.6753	-5.25513
-30.8	-25.8126	-36.594	-5.2002
-30.75	-25.7489	-36.5035	-5.13306
-30.7	-25.717	-36.4335	-5.10254
-30.65	-25.7038	-36.3498	-5.0354
-30.6	-25.6666	-36.2549	-5.0293
-30.55	-25.6135	-36.1577	-4.99268
-30.5	-25.5233	-36.0605	-4.95605
-30.45	-25.4623	-35.9927	-5.00488
-30.4	-25.3694	-35.8887	-4.99268
-30.35	-25.3216	-35.8096	-5.01709
-30.3	-25.2739	-35.735	-5.00488
-30.25	-25.242	-35.6242	-5.01099
-30.2	-25.1624	-35.5451	-4.98657
-30.15	-25.1067	-35.4614	-4.96826
-30.1	-25.051	-35.3755	-4.98047
-30.05	-24.9634	-35.2738	-4.91333
-30	-24.905	-35.1721	-4.87061
-29.95	-24.8095	-35.0455	-4.85229
-29.9	-24.8068	-34.9189	-4.89502
-29.85	-24.767	-34.8262	-4.82788
-29.8	-24.7139	-34.7087	-4.87671
-29.75	-24.6502	-34.6069	-4.8584
-29.7	-24.568	-34.5278	-4.77905
-29.65	-24.5308	-34.4283	-4.74243
-29.6	-24.4486	-34.3605	-4.6875
-29.55	-24.3875	-34.3085	-4.73022
-29.5	-24.3557	-34.2181	-4.75464
-29.45	-24.3345	-34.148	-4.74243
-29.4	-24.3	-34.0441	-4.70581
-29.35	-24.2469	-33.9175	-4.73633
-29.3	-24.1965	-33.8361	-4.70581
-29.25	-24.1328	-33.7276	-4.60205
-29.2	-24.085	-33.6394	-4.57764
-29.15	-23.9815	-33.5196	-4.64478
-29.1	-23.9178	-33.3998	-4.67529
-29.05	-23.8382	-33.3049	-4.64478
-29	-23.7957	-33.2031	-4.63867
-28.95	-23.7347	-33.1263	-4.64478
-28.9	-23.7161	-33.0223	-4.66309
-28.85	-23.6869	-32.907	-4.62036
-28.8	-23.618	-32.7781	-4.65088
-28.75	-23.5835	-32.7126	-4.63257
-28.7	-23.5198	-32.6312	-4.62036
-28.65	-23.4853	-32.5204	-4.54712
-28.6	-23.4163	-32.4368	-4.55933
-28.55	-23.342	-32.3509	-4.62646
-28.5	-23.273	-32.2605	-4.52271
-28.45	-23.2066	-32.1723	-4.53491
-28.4	-23.1482	-32.0864	-4.57153
-28.35	-23.1084	-31.9689	-4.52271
-28.3	-23.0872	-31.8332	-4.5105
-28.25	-23.0554	-31.7225	-4.44946
-28.2	-22.9784	-31.6185	-4.41284
-28.15	-22.9041	-31.5303	-4.45557
-28.1	-22.8457	-31.406	-4.43726
-28.05	-22.8086	-31.3404	-4.35181
-28	-22.7316	-31.2997	-4.30298
-27.95	-22.652	-31.241	-4.30298
-27.9	-22.5989	-31.1664	-4.27856
-27.85	-22.5299	-31.0985	-4.36401
-27.8	-22.5326	-31.0081	-4.3335
-27.75	-22.4583	-30.9245	-4.42505
-27.7	-22.3574	-30.8137	-4.38843
-27.65	-22.2699	-30.6939	-4.39453
-27.6	-22.1717	-30.6035	-4.37622
-27.55	-22.0921	-30.5108	-4.3335
-27.5	-22.0576	-30.4272	-4.28467
-27.45	-22.0178	-30.2825	-4.21753
-27.4	-22.0098	-30.1898	-4.26025
-27.35	-21.97	-30.0768	-4.19312
-27.3	-21.9037	-29.9434	-4.22974
-27.25	-21.8426	-29.8326	-4.26025
-27.2	-21.7736	-29.697	-4.26636
-27.15	-21.7285	-29.6337	-4.24194
-27.1	-21.6754	-29.5365	-4.1687
-27.05	-21.6436	-29.4529	-4.1626
-27	-21.5852	-29.3579	-4.08936
-26.95	-21.495	-29.3082	-4.07104
-26.9	-21.4578	-29.2178	-4.07715
-26.85	-21.3782	-29.1341	-4.02832
-26.8	-21.3305	-29.0392	-4.05884
-26.75	-21.2615	-28.9487	-4.04053
-26.7	-21.1898	-28.8244	-3.9856
-26.65	-21.1686	-28.673	-4.04663
-26.6	-21.0916	-28.5984	-3.96729
-26.55	-21.0173	-28.5238	-3.9917
-26.5	-20.9589	-28.4356	-3.94897
-26.45	-20.9351	-28.3384	-3.94287
-26.4	-20.8687	-28.2389	-3.97339
-26.35	-20.8236	-28.1395	-3.9856
-26.3	-20.7095	-28.0377	-3.9856
-26.25	-20.6564	-27.9405	-3.97949
-26.2	-20.6405	-27.8275	-3.92456
-26.15	-20.6352	-27.7416	-3.90015
-26.1	-20.5715	-27.6512	-3.8147
-26.05	-20.4892	-27.5517	-3.79639
-26	-20.4149	-27.4681	-3.79639
-25.95	-20.3274	-27.3551	-3.83911
-25.9	-20.3061	-27.2533	-3.79028
-25.85	-20.2663	-27.1561	-3.74756
-25.8	-20.2504	-27.0589	-3.72314
-25.75	-20.1575	-27.0001	-3.69873
-25.7	-20.0938	-26.8849	-3.76587
-25.65	-20.0408	-26.765	-3.72314
-25.6	-19.9744	-26.6543	-3.71704
-25.55	-19.9399	-26.5639	-3.68042
-25.5	-19.8046	-26.4825	-3.66211
-25.45	-19.7303	-26.3943	-3.66211
-25.4	-19.6984	-26.3197	-3.72925
-25.35	-19.6533	-26.2609	-3.72925
-25.3	-19.6082	-26.1705	-3.62549
-25.25	-19.5127	-26.0756	-3.55835
-25.2	-19.4516	-25.9693	-3.54004
-25.15	-19.4145	-25.8744	-3.52173
-25.1	-19.3694	-25.7817	-3.54004
-25.05	-19.3375	-25.6642	-3.56445
-25	-19.3243	-25.533	-3.65601
-24.95	-19.2659	-25.4675	-3.60718
-24.9	-19.2181	-25.4291	-3.58276
-24.85	-19.1199	-25.3725	-3.51563
-24.8	-19.0589	-25.255	-3.49731
-24.75	-19.0138	-25.1623	-3.55835
-24.7	-18.9501	-25.0538	-3.57666
-24.65	-18.8758	-24.9091	-3.58887
-24.6	-18.7988	-24.8119	-3.61328
-24.55	-18.7564	-24.7012	-3.61938
-24.5	-18.6635	-24.5836	-3.50952
-24.45	-18.6051	-24.4796	-3.42407
-24.4	-18.5759	-24.3847	-3.38745
-24.35	-18.5149	-24.3101	-3.41187
-24.3	-18.5043	-24.24	-3.39355
-24.25	-18.4326	-24.1699	-3.33862
-24.2	-18.3875	-24.1066	-3.32642
-24.15	-18.3105	-24.0501	-3.31421
-24.1	-18.2362	-23.9755	-3.27759
-24.05	-18.1832	-23.9054	-3.28979
-24	-18.1566	-23.7834	-3.32642
-23.95	-18.0903	-23.659	-3.32642
-23.9	-18.008	-23.5302	-3.32031
-23.85	-17.9311	-23.4285	-3.27148
-23.8	-17.8594	-23.2973	-3.24707
-23.75	-17.7931	-23.1775	-3.25317
-23.7	-17.7347	-23.121	-3.17383
-23.65	-17.6418	-23.0351	-3.19214
-23.6	-17.6126	-22.9402	-3.1311
-23.55	-17.5994	-22.8339	-3.15552
-23.5	-17.5569	-22.7842	-3.14331
-23.45	-17.472	-22.7345	-3.15552
-23.4	-17.3871	-22.6599	-3.17993
-23.35	-17.334	-22.5536	-3.16772
-23.3	-17.2809	-22.4316	-3.15552
-23.25	-17.204	-22.3027	-3.05176
-23.2	-17.1429	-22.201	-3.01514
-23.15	-17.1164	-22.1038	-3.01514
-23.1	-17.0553	-21.993	-3.00903
-23.05	-17.0341	-21.9433	-3.01514
-23	-17.0129	-21.8506	-2.98462
-22.95	-16.9651	-21.7602	-2.948
-22.9	-16.8855	-21.6245	-2.85034
-22.85	-16.8086	-21.5228	-2.81372
-22.8	-16.7342	-21.455	-2.81372
-22.75	-16.6732	-21.3759	-2.85034
-22.7	-16.6148	-21.29	-2.82593
-22.65	-16.5458	-21.2086	-2.87476
-22.6	-16.506	-21.1204	-2.89307
-22.55	-16.4317	-21.0413	-2.96631
-22.5	-16.3388	-20.9305	-2.96021
-22.45	-16.2964	-20.8446	-2.92969
-22.4	-16.2168	-20.752	-2.86255
-22.35	-16.2062	-20.6434	-2.86865
-22.3	-16.1372	-20.5304	-2.86865
-22.25	-16.0894	-20.4264	-2.83813
-22.2	-16.0177	-20.327	-2.78931
-22.15	-15.97	-20.2343	-2.79541
-22.1	-15.9434	-20.1552	-2.75879
-22.05	-15.893	-20.0851	-2.70996
-22	-15.8453	-19.9856	-2.68555
-21.95	-15.7816	-19.8975	-2.71606
-21.9	-15.7391	-19.7912	-2.69165
-21.85	-15.6436	-19.7076	-2.73438
-21.8	-15.5534	-19.6149	-2.66113
-21.75	-15.4499	-19.4815	-2.66724
-21.7	-15.4737	-19.3617	-2.63062
-21.65	-15.426	-19.2713	-2.63672
-21.6	-15.3888	-19.1922	-2.68555
-21.55	-15.3411	-19.104	-2.65503
-21.5	-15.2721	-19.0023	-2.62451
-21.45	-15.2747	-18.9141	-2.59399
-21.4	-15.1765	-18.8056	-2.56958
-21.35	-15.1341	-18.7016	-2.66113
-21.3	-15.0412	-18.5796	-2.55737
-21.25	-14.9536	-18.4597	-2.52075
-21.2	-14.8554	-18.3761	-2.50244
-21.15	-14.7758	-18.2879	-2.47803
-21.1	-14.7413	-18.2156	-2.48413
-21.05	-14.6962	-18.1071	-2.50244
-21	-14.6458	-18.0031	-2.55737
-20.95	-14.5768	-17.9036	-2.54517
-20.9	-14.5529	-17.811	-2.48413
-20.85	-14.4972	-17.7251	-2.41089
-20.8	-14.4308	-17.6279	-2.39868
-20.75	-14.3618	-17.5374	-2.35596
-20.7	-14.3061	-17.447	-2.36206
-20.65	-14.2079	-17.3521	-2.34375
-20.6	-14.115	-17.23	-2.39868
-20.55	-14.0779	-17.1396	-2.35596
-20.5	-14.0832	-17.0198	-2.35596
-20.45	-14.0752	-16.9655	-2.41089
-20.4	-14.0222	-16.8841	-2.41089
-20.35	-13.9346	-16.8321	-2.4353
-20.3	-13.8629	-16.7643	-2.32544
-20.25	-13.8125	-16.6513	-2.28882
-20.2	-13.8338	-16.5292	-2.28882
-20.15	-13.778	-16.4117	-2.23389
-20.1	-13.7303	-16.3213	-2.16675
-20.05	-13.6533	-16.2308	-2.0874
-20	-13.5843	-16.1178	-2.19727
-19.95	-13.5418	-16.0409	-2.14233
-19.9	-13.4808	-15.9483	-2.11792
-19.85	-13.4145	-15.8465	-2.22168
-19.8	-13.2977	-15.7358	-2.22168
-19.75	-13.2207	-15.6227	-2.2583
-19.7	-13.1385	-15.512	-2.22778
-19.65	-13.1385	-15.4306	-2.14233
-19.6	-13.104	-15.3673	-2.13013
-19.55	-13.0191	-15.2904	-2.0874
-19.5	-12.9501	-15.2271	-2.0813
-19.45	-12.8837	-15.1345	-2.11182
-19.4	-12.8227	-14.9875	-2.04468
-19.35	-12.7908	-14.8315	-2.10571
-19.3	-12.7431	-14.7163	-2.04468
-19.25	-12.6767	-14.6281	-2.00806
-19.2	-12.6396	-14.5987	-1.96533
-19.15	-12.5945	-14.5331	-1.95313
-19.1	-12.5122	-14.4586	-1.97144
-19.05	-12.4512	-14.3365	-2.00806
-19	-12.3954	-14.2054	-2.01416
-18.95	-12.3318	-14.0901	-2.01416
-18.9	-12.2681	-13.9793	-1.95313
-18.85	-12.1991	-13.8979	-1.92871
-18.8	-12.1195	-13.8301	-1.94092
-18.75	-12.0717	-13.7872	-1.9104
-18.7	-12.0425	-13.7103	-1.87988
-18.65	-12.0107	-13.6154	-1.87988
-18.6	-12.016	-13.5227	-1.87988
-18.55	-11.9443	-13.3893	-1.81274
-18.5	-11.9151	-13.2876	-1.86768
-18.45	-11.8514	-13.1723	-1.81274
-18.4	-11.7984	-13.0932	-1.83716
-18.35	-11.7692	-13.0163	-1.84326
-18.3	-11.6657	-12.9168	-1.81885
-18.25	-11.6073	-12.8219	-1.81885
-18.2	-11.5144	-12.684	-1.83105
-18.15	-11.4613	-12.5845	-1.78223
-18.1	-11.4003	-12.4896	-1.81885
-18.05	-11.3632	-12.3879	-1.70288
-18	-11.3021	-12.3088	-1.7334
-17.95	-11.2172	-12.1912	-1.72729
-17.9	-11.1296	-12.1008	-1.72119
-17.85	-11.0845	-12.0081	-1.70898
-17.8	-11.0367	-11.9109	-1.70898
-17.75	-11.0076	-11.8318	-1.67236
-17.7	-10.9545	-11.7165	-1.5625
-17.65	-10.9041	-11.6193	-1.53198
-17.6	-10.851	-11.5469	-1.52588
-17.55	-10.782	-11.4814	-1.50146
-17.5	-10.7661	-11.4339	-1.51367
-17.45	-10.713	-11.3345	-1.54419
-17.4	-10.6015	-11.2259	-1.51978
-17.35	-10.5166	-11.1265	-1.48315
-17.3	-10.4344	-11.018	-1.39771
-17.25	-10.4211	-10.9208	-1.45264
-17.2	-10.3707	-10.8371	-1.40991
-17.15	-10.3043	-10.7558	-1.44653
-17.1	-10.2194	-10.6812	-1.45264
-17.05	-10.1106	-10.5704	-1.44653
-17	-10.0628	-10.5003	-1.50146
-16.95	-9.96996	-10.4054	-1.46484
-16.9	-9.962	-10.3149	-1.44043
-16.85	-9.94077	-10.2245	-1.39771
-16.8	-9.91689	-10.1477	-1.43433
-16.75	-9.89035	-10.055	-1.33667
-16.7	-9.82666	-9.93517	-1.31226
-16.65	-9.78685	-9.79953	-1.31836
-16.6	-9.70194	-9.6752	-1.29395
-16.55	-9.6409	-9.57122	-1.33667
-16.5	-9.52414	-9.50114	-1.37939
-16.45	-9.44718	-9.41072	-1.36108
-16.4	-9.37022	-9.3316	-1.25732
-16.35	-9.34899	-9.28413	-1.26953
-16.3	-9.29327	-9.21179	-1.23901
-16.25	-9.25346	-9.1078	-1.27563
-16.2	-9.18712	-9.00834	-1.2146
-16.15	-9.14731	-8.89757	-1.17798
-16.1	-9.11547	-8.77324	-1.12915
-16.05	-9.02524	-8.65569	-1.17798
-16	-8.97748	-8.5517	-1.2085
-15.95	-8.90848	-8.47258	-1.18408
-15.9	-8.82356	-8.40025	-1.11084
-15.85	-8.76783	-8.29852	-1.11084
-15.8	-8.70945	-8.21714	-1.08643
-15.75	-8.69353	-8.09507	-1.0498
-15.7	-8.61392	-8.00465	-1.03149
-15.65	-8.58738	-7.92327	-1.08032
-15.6	-8.51838	-7.8012	-1.02539
-15.55	-8.46266	-7.67687	-1.02539
-15.5	-8.40958	-7.58418	-0.98877
-15.45	-8.3512	-7.51411	-0.97046
-15.4	-8.29547	-7.40334	-0.92773
-15.35	-8.21321	-7.30613	-0.95825
-15.3	-8.1681	-7.21345	-0.93994
-15.25	-8.0991	-7.10268	-1.00098
-15.2	-8.04868	-7.00096	-0.96436
-15.15	-8.00091	-6.91054	-0.92773
-15.1	-7.93722	-6.84046	-0.90942
-15.05	-7.87354	-6.7636	-0.88501
-15	-7.81515	-6.6664	-0.81177
-14.95	-7.76739	-6.60084	-0.81787
-14.9	-7.71166	-6.51042	-0.74463
-14.85	-7.65328	-6.42225	-0.78735
-14.8	-7.55244	-6.30018	-0.73853
-14.75	-7.53121	-6.1962	-0.75684
-14.7	-7.49671	-6.11482	-0.7019
-14.65	-7.48344	-6.01535	-0.70801
-14.6	-7.47283	-5.92041	-0.72632
-14.55	-7.41975	-5.83225	-0.7019
-14.5	-7.33483	-5.74409	-0.66528
-14.45	-7.22603	-5.62428	-0.61646
-14.4	-7.15704	-5.50899	-0.59204
-14.35	-7.07742	-5.37335	-0.63477
-14.3	-7.01639	-5.28293	-0.59204
-14.25	-6.97393	-5.19025	-0.67139
-14.2	-6.88901	-5.12469	-0.65308
-14.15	-6.86513	-5.01845	-0.60425
-14.1	-6.78552	-4.95063	-0.59204
-14.05	-6.76694	-4.87603	-0.58594
-14	-6.69794	-4.77657	-0.59814
-13.95	-6.63426	-4.70649	-0.61035
-13.9	-6.58384	-4.58894	-0.59814
-13.85	-6.50688	-4.45783	-0.49438
-13.8	-6.48034	-4.37193	-0.39673
-13.75	-6.45646	-4.2589	-0.39063
-13.7	-6.41665	-4.19108	-0.36011
-13.65	-6.34766	-4.1097	-0.41504
-13.6	-6.26539	-4.01024	-0.39063
-13.55	-6.16455	-3.93112	-0.47607
-13.5	-6.12475	-3.83391	-0.50659
-13.45	-6.0584	-3.72541	-0.48218
-13.4	-6.00002	-3.63724	-0.41504
-13.35	-5.9841	-3.57169	-0.36011
-13.3	-5.96552	-3.49935	-0.3418
-13.25	-5.92041	-3.40667	-0.36011
-13.2	-5.82753	-3.30268	-0.32349
-13.15	-5.76384	-3.18965	-0.31738
-13.1	-5.67096	-3.06306	-0.32349
-13.05	-5.61258	-2.95455	-0.3418
-13	-5.56481	-2.84605	-0.21362
-12.95	-5.47459	-2.75562	-0.21973
-12.9	-5.42151	-2.63581	-0.26245
-12.85	-5.32067	-2.49792	-0.3418
-12.8	-5.3021	-2.39167	-0.36621
-12.75	-5.25698	-2.27412	-0.40894
-12.7	-5.1986	-2.20179	-0.36621
-12.65	-5.20656	-2.13623	-0.32349
-12.6	-5.11634	-2.05485	-0.26245
-12.55	-5.06857	-1.95313	-0.22583
-12.5	-4.98896	-1.83784	-0.21973
-12.45	-4.9465	-1.7655	-0.21973
-12.4	-4.88547	-1.69994	-0.15869
-12.35	-4.81116	-1.60952	-0.20142
-12.3	-4.76074	-1.50779	-0.15259
-12.25	-4.70501	-1.39929	-0.09766
-12.2	-4.62275	-1.28626	-0.09766
-12.15	-4.57764	-1.19132	-0.07324
-12.1	-4.51129	-1.10089	-0.07324
-12.05	-4.46087	-1.02177	-0.03052
-12	-4.42638	-0.96074	-0.02441
-11.95	-4.37596	-0.88388	-0.01221
-11.9	-4.34411	-0.79346	-0.07935
-11.85	-4.28308	-0.69851	-0.06104
-11.8	-4.25919	-0.59905	-0.03662
-11.75	-4.25123	-0.51993	-0.04272
-11.7	-4.18489	-0.4182	0.067139
-11.65	-4.07609	-0.30065	0.042725
-11.6	-3.92748	-0.17632	0.079346
-11.55	-3.87441	-0.04747	0.134277
-11.5	-3.82929	0.04069	0.097656
-11.45	-3.81868	0.128852	0.054932
-11.4	-3.77622	0.205711	0.048828
-11.35	-3.70722	0.300655	0
-11.3	-3.65415	0.352648	0.030518
-11.25	-3.59577	0.420464	0.109863
-11.2	-3.50554	0.490542	0.12207
-11.15	-3.4737	0.594528	0.201416
-11.1	-3.40735	0.698513	0.134277
-11.05	-3.3702	0.856753	0.170898
-11	-3.30917	1.00143	0.170898
-10.95	-3.24017	1.13932	0.244141
-10.9	-3.15791	1.22522	0.238037
-10.85	-3.10218	1.26139	0.238037
-10.8	-3.05441	1.31791	0.268555
-10.75	-3.00399	1.35634	0.20752
-10.7	-2.96153	1.43998	0.256348
-10.65	-2.89784	1.57787	0.238037
-10.6	-2.797	1.66829	0.3479
-10.55	-2.74924	1.77002	0.378418
-10.5	-2.69616	1.85366	0.384521
-10.45	-2.65901	1.93052	0.415039
-10.4	-2.60859	2.01868	0.372314
-10.35	-2.53959	2.10006	0.354004
-10.3	-2.51836	2.20179	0.366211
-10.25	-2.44671	2.29221	0.469971
-10.2	-2.39364	2.45045	0.512695
-10.15	-2.32995	2.54991	0.469971
-10.1	-2.28749	2.6426	0.482178
-10.05	-2.26626	2.74432	0.415039
-10	-2.16542	2.81892	0.427246
-9.95	-2.09377	2.92517	0.43335
-9.9	-2.05662	3.04272	0.482178
-9.85	-2.02743	3.16931	0.500488
-9.8	-2.00885	3.28912	0.524902
-9.75	-1.89209	3.37276	0.518799
-9.7	-1.79921	3.46092	0.537109
-9.65	-1.7196	3.57395	0.55542
-9.6	-1.67449	3.65759	0.531006
-9.55	-1.63999	3.75253	0.543213
-9.5	-1.62407	3.82939	0.561523
-9.45	-1.58161	3.90625	0.628662
-9.4	-1.49669	4.01024	0.65918
-9.35	-1.44361	4.10744	0.701904
-9.3	-1.40115	4.24081	0.671387
-9.25	-1.34277	4.32219	0.720215
-9.2	-1.26051	4.42844	0.750732
-9.15	-1.23132	4.5053	0.732422
-9.1	-1.17294	4.60702	0.714111
-9.05	-1.15436	4.7404	0.726318
-9	-1.10394	4.83308	0.775146
-8.95	-1.03229	4.93707	0.799561
-8.9	-0.96595	4.99584	0.811768
-8.85	-0.88899	5.04783	0.823975
-8.8	-0.81203	5.136	0.866699
-8.75	-0.73773	5.21964	0.860596
-8.7	-0.74304	5.30554	0.860596
-8.65	-0.69262	5.3937	0.830078
-8.6	-0.59708	5.4796	0.860596
-8.55	-0.54666	5.57681	0.793457
-8.5	-0.43786	5.66497	0.860596
-8.45	-0.40336	5.76669	0.891113
-8.4	-0.33437	5.89328	0.952148
-8.35	-0.27864	5.99727	0.994873
-8.3	-0.22556	6.099	0.952148
-8.25	-0.1433	6.17585	0.933838
-8.2	-0.08226	6.25949	0.958252
-8.15	-0.01592	6.38609	0.98877
-8.1	0.029191	6.51042	1.00098
-8.05	0.095533	6.60762	1.01318
-8	0.156568	6.65283	1.0437
-7.95	0.191067	6.71839	1.03149
-7.9	0.268024	6.81785	1.01929
-7.85	0.334367	6.93088	1.08643
-7.8	0.387441	7.03939	1.08032
-7.75	0.4299	7.15694	1.12305
-7.7	0.467052	7.2451	1.12915
-7.65	0.512165	7.331	1.15967
-7.6	0.533394	7.41916	1.15356
-7.55	0.570546	7.49602	1.14746
-7.5	0.628927	7.5887	1.16577
-7.45	0.684655	7.67461	1.14746
-7.4	0.743037	7.77633	1.11694
-7.35	0.809379	7.9097	1.09863
-7.3	0.873068	8.00239	1.08643
-7.25	0.942064	8.09959	1.10474
-7.2	1.02433	8.17193	1.23291
-7.15	1.11986	8.25105	1.2085
-7.1	1.16763	8.33469	1.25732
-7.05	1.21274	8.41833	1.29394
-7	1.23132	8.52232	1.25732
-6.95	1.24459	8.6037	1.32446
-6.9	1.3295	8.6896	1.26343
-6.85	1.38258	8.81393	1.36108
-6.8	1.47811	8.89079	1.32446
-6.75	1.57895	8.99477	1.34888
-6.7	1.67449	9.11684	1.37939
-6.65	1.69837	9.21631	1.37329
-6.6	1.75675	9.30899	1.40381
-6.55	1.80717	9.39941	1.42212
-6.5	1.80717	9.46949	1.48926
-6.45	1.86555	9.55313	1.47705
-6.4	1.90801	9.64129	1.48926
-6.35	1.99824	9.7611	1.50757
-6.3	2.09377	9.86961	1.53809
-6.25	2.16011	9.9736	1.5686
-6.2	2.19992	10.0821	1.53198
-6.15	2.24503	10.1612	1.53809
-6.1	2.30076	10.2923	1.54419
-6.05	2.38037	10.3737	1.53198
-6	2.43875	10.4732	1.47705
-5.95	2.49183	10.5591	1.57471
-5.9	2.55817	10.6066	1.62353
-5.85	2.60594	10.6744	1.67847
-5.8	2.65105	10.7693	1.64185
-5.75	2.68555	10.9276	1.68457
-5.7	2.75189	11.0315	1.62964
-5.65	2.82354	11.1265	1.62964
-5.6	2.84212	11.2124	1.64185
-5.55	2.93499	11.2938	1.65405
-5.5	2.99338	11.3684	1.7273
-5.45	3.0491	11.4475	1.69678
-5.4	3.08626	11.556	1.77002
-5.35	3.15791	11.6961	1.76392
-5.3	3.23752	11.8295	1.76392
-5.25	3.27467	11.9064	1.78833
-5.2	3.35163	11.9968	1.71509
-5.15	3.38612	12.103	1.71509
-5.1	3.43389	12.2206	1.69067
-5.05	3.52942	12.3088	1.70898
-5	3.5825	12.415	1.7273
-4.95	3.60373	12.5145	1.77002
-4.9	3.66211	12.5868	1.84326
-4.85	3.70192	12.6908	1.83716
-4.8	3.75764	12.7586	1.80054
-4.75	3.86114	12.8558	1.80054
-4.7	3.91421	12.9236	1.81274
-4.65	3.96198	13.0208	1.81885
-4.6	3.99117	13.1248	1.87378
-4.55	4.03894	13.2152	1.86768
-4.5	4.09466	13.3441	1.98975
-4.45	4.15835	13.4368	1.98975
-4.4	4.25654	13.5362	1.96533
-4.35	4.30961	13.6221	1.93481
-4.3	4.42107	13.7261	1.95312
-4.25	4.44495	13.8211	1.99585
-4.2	4.50864	13.9205	2.07519
-4.15	4.53783	13.9951	2.14233
-4.1	4.57498	14.1082	2.14233
-4.05	4.59887	14.2076	2.17285
-4	4.64133	14.2958	2.20337
-3.95	4.71828	14.3885	2.19116
-3.9	4.77136	14.4631	2.16065
-3.85	4.84831	14.5625	2.16675
-3.8	4.89343	14.6394	2.22778
-3.75	4.95181	14.7253	2.23389
-3.7	4.99427	14.8564	2.19727
-3.65	5.05796	14.992	2.21558
-3.6	5.13491	15.0983	2.18506
-3.55	5.20656	15.1706	2.13623
-3.5	5.27821	15.2814	2.12402
-3.45	5.33925	15.408	2.19727
-3.4	5.34456	15.5165	2.22778
-3.35	5.35783	15.5933	2.24609
-3.3	5.42682	15.6883	2.34985
-3.25	5.49316	15.79	2.33765
-3.2	5.56216	15.8375	2.34375
-3.15	5.63381	15.9098	2.35596
-3.1	5.67362	15.9957	2.38647
-3.05	5.70281	16.0771	2.33154
-3	5.75057	16.1924	2.32544
-2.95	5.80099	16.2873	2.2522
-2.9	5.88857	16.3868	2.30713
-2.85	5.9841	16.4863	2.38037
-2.8	6.06106	16.5699	2.41089
-2.75	6.07167	16.6332	2.4292
-2.7	6.13801	16.7236	2.34985
-2.65	6.19109	16.805	2.38037
-2.6	6.25478	16.8886	2.39258
-2.55	6.32643	17.0266	2.4353
-2.5	6.35827	17.1305	2.46582
-2.45	6.42992	17.2662	2.52075
-2.4	6.47503	17.3837	2.52685
-2.35	6.55464	17.5013	2.49634
-2.3	6.56791	17.5917	2.55737
-2.25	6.60772	17.6663	2.55127
-2.2	6.6661	17.7658	2.55127
-2.15	6.75102	17.8675	2.53296
-2.1	6.79348	17.9782	2.62451
-2.05	6.85982	18.0619	2.58179
-2	6.95005	18.1636	2.62451
-1.95	7.0615	18.2179	2.55737
-1.9	7.13581	18.3038	2.59399
-1.85	7.22338	18.358	2.6062
-1.8	7.26318	18.5004	2.63672
-1.75	7.28176	18.6225	2.67944
-1.7	7.33749	18.722	2.68555
-1.65	7.36137	18.8418	2.70996
-1.6	7.41179	18.896	2.64893
-1.55	7.46486	18.9932	2.69775
-1.5	7.52855	19.0701	2.72827
-1.45	7.59224	19.1786	2.74048
-1.4	7.61613	19.2894	2.71606
-1.35	7.63736	19.3843	2.75879
-1.3	7.70104	19.5245	2.83203
-1.25	7.76208	19.6239	2.85034
-1.2	7.8125	19.7076	2.82593
-1.15	7.83638	19.7754	2.84424
-1.1	7.91069	19.8681	2.88696
-1.05	7.95049	19.9788	2.92969
-1	7.9903	20.119	2.85644
-0.95	8.01949	20.2659	2.85644
-0.9	8.07522	20.336	2.85644
-0.85	8.18402	20.379	2.9419
-0.8	8.29017	20.44	2.99683
-0.75	8.34059	20.4694	3.00903
-0.7	8.41224	20.5214	3.01514
-0.65	8.49185	20.6231	2.99683
-0.6	8.5635	20.7474	2.99683
-0.55	8.62984	20.8966	3.02734
-0.5	8.65372	21.039	3.02124
-0.45	8.68291	21.1272	3.07007
-0.4	8.73599	21.2131	3.03345
-0.35	8.79172	21.3126	3.125
-0.3	8.85806	21.3985	3.10669
-0.25	8.95359	21.4821	3.17383
-0.2	9.03851	21.6087	3.17993
-0.15	9.04647	21.7285	3.19824
[truncated: 2,003 more rows]

## Sheet: Fig 2D iii
Current Density
	CFTR+V	0.05μg SMP	0.05μg SMP+E3C2C	0.5μg SMP	0.5μg SMP+E2C2C	0.5μg SMP+E3C2C	2μg SMP	2μg SMP+E2C2C	2μg SMP+E3C2C
		188		163	113	69	140	269	30
		157	22	206	286	3	111	171	26
	250	210	145	175	280	111	69	308	50
	266	280	179	162.5	261	0	125	245	28
	280	256		146	206	120	5.5	273	78
	275			260		39	167	233	10
	210			179		122	143	143	20
	233			160		20	40	267
	200							188
	230
	232
	241
	250
	250
	275
	190
	273
	167
	168
	305
	336
	284
	175
