# Supplementary material for: Lipid transporters E-Syt3 and ORP5 regulate epithelial ion transport by controlling phosphatidylserine enrichment at ER/PM junctions
Source: EMBO J. 2025 May 27;44(13):3697–719. doi: 10.1038/s44318-025-00470-9 (PMC12217353; doi:10.1038/s44318-025-00470-9)
Supplement: Supplementary file 4 — Source data Fig. 2 [file 44318_2025_470_MOESM4_ESM.zip › Figure SD 2/2E/Fig 2E i- iii.xlsx]

## Sheet: Fig 2E i
Current Traces
Time [s]	2µgSMP	2µg SMP+E2C2C	2µg SMP+E3C2C
2	0.19372	0.578613	0.283634
4	0.18045	0.236816	0.319537
6	0.18045	0.310059	0.427246
8	0.23353	0.310059	0.301585
10	0.24679	0.151367	0.373392
12	0.14065	0.67627	0.301585
14	0.10084	0.725098	0.265682
16	0.0743	0.737305	0.247731
18	0.14065	0.310059	0.247731
20	0.18045	0.505371	0.193876
22	0.12738	0.419922	0.247731
24	0.15391	0.383301	0.211828
26	0.10084	0.46875	0.247731
28	0.18045	0.383301	0.211828
30	0.12738	0.26123	0.229779
32	0.73773	2.40967	0.696519
34	2.54225	8.56201	1.12736
36	3.36489	10.6494	1.54024
38	4.05486	9.99023	1.88132
40	4.36003	8.52539	2.07879
42	4.45291	7.92725	2.27625
44	4.43964	8.03711	2.2942
46	4.43964	8.15918	2.33011
48	4.30696	8.15918	2.33011
50	4.21408	8.18359	2.33011
52	4.02832	8.09814	2.36601
54	3.89564	7.95166	2.2224
56	3.82929	7.90283	2.11469
58	3.73641	7.82959	2.11469
60	3.6568	7.93945	2.07879
62	3.51085	7.98828	2.09674
64	3.47104	7.95166	1.93517
66	3.43124	7.854	2.02493
68	3.31182	7.93945	1.97108
70	3.32509	8.07373	1.89927
72	3.29855	8.04932	1.91722
74	3.16587	8.0249	1.84542
76	3.1526	7.96387	1.77361
78	3.16587	8.07373	1.71976
80	3.1526	8.03711	1.7018
82	3.13933	8.22021	1.77361
84	3.07299	8.12256	1.75566
86	3.04645	7.95166	1.77361
88	3.07299	8.17139	1.6659
90	3.03318	8.11035	1.61205
92	2.96684	7.91504	1.63
94	3.07299	7.24365	1.64795
96	2.80762	5.51025	1.59409
98	2.29015	3.80127	1.45048
100	1.86555	2.32422	1.30687
102	1.44096	1.25	1.0376
104	1.01637	0.529785	0.768325
106	0.67139	0.090332	0.768325
108	0.51216	0.0292969	0.463149
110	0.22026	-0.0439453	0.427246
112	0.06104	0.0537109	0.175925
114	-0.04511	-0.129395	0.193876
116	-0.00531	-0.385742	0.0861673
118	0.0345	0.126953	-0.0574449
120	0.02123	0.114746	0.104119
122	-0.00531	-0.0439453	-0.0394933
124	-0.04511	-0.324707	0.0861673
126	-0.04511	0.078125	-0.0933479
128	-0.04511	0.0170898	-0.111299

## Sheet: Fig 2E ii
I/V Curve
mV	2µgSMP	2µg SMP+E2C2C	2µg SMP+E3C2C
-100	-0.544009	-0.378418	-0.209263
-99.95	-0.565239	-0.366211	-0.204904
-99.9	-0.570546	-0.34668	-0.213623
-99.85	-0.554624	-0.371094	-0.226702
-99.8	-0.565239	-0.397949	-0.217983
-99.75	-0.570546	-0.358887	-0.231062
-99.7	-0.594429	-0.361328	-0.226702
-99.65	-0.597083	-0.319824	-0.226702
-99.6	-0.631581	-0.324707	-0.231062
-99.55	-0.605044	-0.322266	-0.222342
-99.5	-0.578507	-0.34668	-0.222342
-99.45	-0.581161	-0.373535	-0.222342
-99.4	-0.517472	-0.378418	-0.235421
-99.35	-0.504204	-0.375977	-0.231062
-99.3	-0.488281	-0.32959	-0.226702
-99.25	-0.498896	-0.334473	-0.235421
-99.2	-0.488281	-0.361328	-0.231062
-99.15	-0.459091	-0.373535	-0.231062
-99.1	-0.496242	-0.344238	-0.213623
-99.05	-0.490935	-0.317383	-0.217983
-99	-0.469705	-0.34668	-0.204904
-98.95	-0.443168	-0.358887	-0.204904
-98.9	-0.406017	-0.344238	-0.209263
-98.85	-0.424592	-0.302734	-0.209263
-98.8	-0.366211	-0.266113	-0.200544
-98.75	-0.371518	-0.263672	-0.200544
-98.7	-0.344981	-0.26123	-0.191825
-98.65	-0.323752	-0.300293	-0.183105
-98.6	-0.305176	-0.317383	-0.183105
-98.55	-0.26537	-0.34668	-0.187465
-98.5	-0.268024	-0.356445	-0.196184
-98.45	-0.246794	-0.336914	-0.200544
-98.4	-0.283946	-0.327148	-0.209263
-98.35	-0.281293	-0.344238	-0.209263
-98.3	-0.281293	-0.344238	-0.213623
-98.25	-0.299868	-0.288086	-0.200544
-98.2	-0.283946	-0.266113	-0.204904
-98.15	-0.281293	-0.275879	-0.204904
-98.1	-0.270678	-0.246582	-0.213623
-98.05	-0.270678	-0.275879	-0.217983
-98	-0.273331	-0.290527	-0.209263
-97.95	-0.249448	-0.317383	-0.213623
-97.9	-0.249448	-0.305176	-0.213623
-97.85	-0.230872	-0.292969	-0.222342
-97.8	-0.262717	-0.270996	-0.222342
-97.75	-0.262717	-0.266113	-0.239781
-97.7	-0.299868	-0.273438	-0.235421
-97.65	-0.326405	-0.268555	-0.231062
-97.6	-0.326405	-0.270996	-0.231062
-97.55	-0.355596	-0.253906	-0.244141
-97.5	-0.363557	-0.234375	-0.244141
-97.45	-0.355596	-0.251465	-0.239781
-97.4	-0.334367	-0.251465	-0.244141
-97.35	-0.315791	-0.273438	-0.239781
-97.3	-0.313137	-0.290527	-0.235421
-97.25	-0.283946	-0.283203	-0.235421
-97.2	-0.323752	-0.280762	-0.231062
-97.15	-0.33702	-0.253906	-0.235421
-97.1	-0.344981	-0.273438	-0.231062
-97.05	-0.334367	-0.246582	-0.226702
-97	-0.331713	-0.263672	-0.231062
-96.95	-0.339674	-0.268555	-0.226702
-96.9	-0.297215	-0.236816	-0.226702
-96.85	-0.318444	-0.217285	-0.222342
-96.8	-0.275985	-0.197754	-0.235421
-96.75	-0.294561	-0.231934	-0.231062
-96.7	-0.307829	-0.246582	-0.226702
-96.65	-0.329059	-0.251465	-0.235421
-96.6	-0.329059	-0.268555	-0.235421
-96.55	-0.294561	-0.280762	-0.239781
-96.5	-0.334367	-0.285645	-0.226702
-96.45	-0.33702	-0.275879	-0.231062
-96.4	-0.342328	-0.241699	-0.231062
-96.35	-0.366211	-0.227051	-0.239781
-96.3	-0.350289	-0.217285	-0.244141
-96.25	-0.299868	-0.180664	-0.244141
-96.2	-0.283946	-0.205078	-0.25286
-96.15	-0.26537	-0.187988	-0.25722
-96.1	-0.249448	-0.161133	-0.25722
-96.05	-0.222911	-0.192871	-0.25286
-96	-0.206989	-0.170898	-0.25286
-95.95	-0.212296	-0.175781	-0.25286
-95.9	-0.230872	-0.185547	-0.235421
-95.85	-0.254755	-0.197754	-0.235421
-95.8	-0.291907	-0.200195	-0.235421
-95.75	-0.310483	-0.224609	-0.222342
-95.7	-0.331713	-0.195312	-0.222342
-95.65	-0.342328	-0.144043	-0.217983
-95.6	-0.315791	-0.136719	-0.217983
-95.55	-0.315791	-0.107422	-0.213623
-95.5	-0.326405	-0.102539	-0.204904
-95.45	-0.355596	-0.114746	-0.196184
-95.4	-0.35825	-0.151367	-0.200544
-95.35	-0.387441	-0.153809	-0.200544
-95.3	-0.419285	-0.144043	-0.209263
-95.25	-0.406017	-0.141602	-0.213623
-95.2	-0.424592	-0.141602	-0.213623
-95.15	-0.421939	-0.153809	-0.222342
-95.1	-0.40867	-0.153809	-0.226702
-95.05	-0.4299	-0.158691	-0.235421
-95	-0.395402	-0.17334	-0.235421
-94.95	-0.395402	-0.170898	-0.239781
-94.9	-0.384787	-0.205078	-0.235421
-94.85	-0.419285	-0.185547	-0.231062
-94.8	-0.432553	-0.17334	-0.226702
-94.75	-0.419285	-0.136719	-0.222342
-94.7	-0.413978	-0.144043	-0.217983
-94.65	-0.374172	-0.134277	-0.217983
-94.6	-0.387441	-0.124512	-0.217983
-94.55	-0.350289	-0.141602	-0.213623
-94.5	-0.347635	-0.141602	-0.196184
-94.45	-0.339674	-0.146484	-0.191825
-94.4	-0.33702	-0.151367	-0.178746
-94.35	-0.313137	-0.161133	-0.183105
-94.3	-0.281293	-0.166016	-0.187465
-94.25	-0.262717	-0.146484	-0.200544
-94.2	-0.262717	-0.107422	-0.213623
-94.15	-0.329059	-0.134277	-0.217983
-94.1	-0.352942	-0.109863	-0.235421
-94.05	-0.326405	-0.124512	-0.2485
-94	-0.2866	-0.0854492	-0.2485
-93.95	-0.254755	-0.0708008	-0.261579
-93.9	-0.228218	-0.0585938	-0.25722
-93.85	-0.217604	-0.065918	-0.25722
-93.8	-0.220257	-0.0585938	-0.244141
-93.75	-0.21495	-0.0366211	-0.244141
-93.7	-0.21495	-0.0585938	-0.239781
-93.65	-0.230872	-0.0683594	-0.235421
-93.6	-0.273331	-0.0512695	-0.239781
-93.55	-0.281293	-0.0463867	-0.235421
-93.5	-0.297215	-0.0878906	-0.244141
-93.45	-0.313137	-0.0878906	-0.244141
-93.4	-0.321098	-0.114746	-0.2485
-93.35	-0.299868	-0.117188	-0.244141
-93.3	-0.283946	-0.109863	-0.235421
-93.25	-0.252102	-0.0708008	-0.25286
-93.2	-0.249448	-0.0292969	-0.25722
-93.15	-0.230872	-0.0463867	-0.261579
-93.1	-0.217604	-0.0463867	-0.25722
-93.05	-0.206989	-0.0585938	-0.244141
-93	-0.19372	-0.0756836	-0.244141
-92.95	-0.209643	-0.078125	-0.231062
-92.9	-0.19372	-0.0878906	-0.244141
-92.85	-0.217604	-0.0561523	-0.244141
-92.8	-0.228218	-0.0488281	-0.2485
-92.75	-0.225565	-0.065918	-0.25286
-92.7	-0.225565	-0.0415039	-0.25722
-92.65	-0.177798	-0.078125	-0.261579
-92.6	-0.217604	-0.0634766	-0.270299
-92.55	-0.209643	-0.0805664	-0.270299
-92.5	-0.21495	-0.0463867	-0.279018
-92.45	-0.220257	-0.0390625	-0.274658
-92.4	-0.26537	-0.0561523	-0.270299
-92.35	-0.299868	-0.065918	-0.261579
-92.3	-0.302522	-0.078125	-0.25286
-92.25	-0.307829	-0.0976562	-0.244141
-92.2	-0.318444	-0.107422	-0.244141
-92.15	-0.302522	-0.0878906	-0.244141
-92.1	-0.260063	-0.065918	-0.2485
-92.05	-0.257409	-0.0439453	-0.244141
-92	-0.254755	-0.0292969	-0.239781
-91.95	-0.225565	-0.0561523	-0.235421
-91.9	-0.241487	-0.0463867	-0.235421
-91.85	-0.283946	-0.0585938	-0.239781
-91.8	-0.310483	-0.0439453	-0.235421
-91.75	-0.344981	-0.00976562	-0.239781
-91.7	-0.347635	-0.0268555	-0.244141
-91.65	-0.347635	-0.0146484	-0.244141
-91.6	-0.344981	-0.0317383	-0.25286
-91.55	-0.329059	-0.0195312	-0.261579
-91.5	-0.326405	-0.0390625	-0.274658
-91.45	-0.321098	-0.00488281	-0.274658
-91.4	-0.323752	-0.0146484	-0.279018
-91.35	-0.323752	0.00244141	-0.279018
-91.3	-0.281293	0.0292969	-0.265939
-91.25	-0.26537	0.012207	-0.25722
-91.2	-0.273331	0.00976562	-0.244141
-91.15	-0.268024	0.012207	-0.244141
-91.1	-0.236179	0.0268555	-0.235421
-91.05	-0.26537	0.00732422	-0.226702
-91	-0.262717	-0.012207	-0.226702
-90.95	-0.275985	-0.0146484	-0.209263
-90.9	-0.273331	-0.0170898	-0.209263
-90.85	-0.291907	0	-0.204904
-90.8	-0.273331	0.0244141	-0.204904
-90.75	-0.254755	0.0366211	-0.196184
-90.7	-0.252102	0.0390625	-0.196184
-90.65	-0.252102	0.0317383	-0.200544
-90.6	-0.273331	0.0561523	-0.200544
-90.55	-0.233526	0.0488281	-0.213623
-90.5	-0.273331	0.0317383	-0.222342
-90.45	-0.244141	0.0390625	-0.217983
-90.4	-0.249448	0.00244141	-0.213623
-90.35	-0.228218	-0.012207	-0.209263
-90.3	-0.206989	-0.0195312	-0.217983
-90.25	-0.180452	0.00732422	-0.222342
-90.2	-0.145954	0.0292969	-0.226702
-90.15	-0.132685	0.0488281	-0.222342
-90.1	-0.119417	0.0195312	-0.222342
-90.05	-0.0928796	-0.00244141	-0.217983
-90	-0.103494	0.0537109	-0.213623
-89.95	-0.0504203	0.0732422	-0.213623
-89.9	-0.0928796	0.100098	-0.204904
-89.85	-0.108802	0.0610352	-0.213623
-89.8	-0.111455	0.0366211	-0.222342
-89.75	-0.116763	0.0537109	-0.222342
-89.7	-0.108802	0.0415039	-0.213623
-89.65	-0.159222	0.0488281	-0.204904
-89.6	-0.156568	0.0317383	-0.209263
-89.55	-0.177798	0.0463867	-0.204904
-89.5	-0.1433	0.0537109	-0.209263
-89.45	-0.108802	0.0805664	-0.213623
-89.4	-0.103494	0.100098	-0.213623
-89.35	-0.07165	0.0878906	-0.213623
-89.3	-0.0902259	0.0708008	-0.196184
-89.25	-0.0743037	0.0488281	-0.200544
-89.2	-0.0875722	0.0708008	-0.191825
-89.15	-0.106148	0.0878906	-0.200544
-89.1	-0.137992	0.0634766	-0.209263
-89.05	-0.1433	0.102539	-0.213623
-89	-0.145954	0.0610352	-0.204904
-88.95	-0.148607	0.0439453	-0.204904
-88.9	-0.098187	0.0585938	-0.200544
-88.85	-0.106148	0.0585938	-0.196184
-88.8	-0.114109	0.0146484	-0.191825
-88.75	-0.116763	0.0366211	-0.183105
-88.7	-0.161876	0.065918	-0.183105
-88.65	-0.153915	0.0976562	-0.174386
-88.6	-0.1433	0.129395	-0.165667
-88.55	-0.103494	0.141602	-0.161307
-88.5	-0.0849185	0.112305	-0.148228
-88.45	-0.098187	0.0756836	-0.148228
-88.4	-0.0796111	0.090332	-0.139509
-88.35	-0.0902259	0.0927734	-0.135149
-88.3	-0.111455	0.0854492	-0.143869
-88.25	-0.130031	0.078125	-0.135149
-88.2	-0.130031	0.0927734	-0.143869
-88.15	-0.098187	0.114746	-0.139509
-88.1	-0.111455	0.109863	-0.148228
-88.05	-0.0849185	0.12207	-0.156948
-88	-0.098187	0.136719	-0.161307
-87.95	-0.0796111	0.134277	-0.165667
-87.9	-0.0875722	0.153809	-0.152588
-87.85	-0.0849185	0.146484	-0.139509
-87.8	-0.098187	0.141602	-0.12207
-87.75	-0.100841	0.119629	-0.117711
-87.7	-0.0663426	0.13916	-0.117711
-87.65	-0.0769574	0.170898	-0.104632
-87.6	-0.0822648	0.17334	-0.108991
-87.55	-0.114109	0.17334	-0.113351
-87.5	-0.0849185	0.134277	-0.108991
-87.45	-0.0928796	0.126953	-0.113351
-87.4	-0.100841	0.151367	-0.113351
-87.35	-0.0822648	0.180664	-0.108991
-87.3	-0.0663426	0.234375	-0.113351
-87.25	-0.0822648	0.185547	-0.108991
-87.2	-0.0849185	0.175781	-0.113351
-87.15	-0.0504203	0.13916	-0.108991
-87.1	-0.0106148	0.148926	-0.113351
-87.05	-0.0477666	0.168457	-0.117711
-87	-0.0451129	0.195312	-0.113351
-86.95	-0.0928796	0.19043	-0.117711
-86.9	-0.0902259	0.195312	-0.12643
-86.85	-0.098187	0.19043	-0.12207
-86.8	-0.0822648	0.214844	-0.113351
-86.75	-0.0875722	0.212402	-0.113351
-86.7	-0.103494	0.187988	-0.117711
-86.65	-0.0769574	0.161133	-0.12207
-86.6	-0.098187	0.185547	-0.12207
-86.55	-0.0636889	0.170898	-0.12643
-86.5	-0.0398055	0.175781	-0.12207
-86.45	-0.0238833	0.183105	-0.113351
-86.4	0.0053074	0.19043	-0.108991
-86.35	-0.0185759	0.195312	-0.113351
-86.3	-0.0212296	0.209961	-0.117711
-86.25	-0.0955333	0.234375	-0.117711
-86.2	-0.127378	0.214844	-0.12643
-86.15	-0.132685	0.214844	-0.13079
-86.1	-0.119417	0.17334	-0.135149
-86.05	-0.12207	0.15625	-0.139509
-86	-0.127378	0.163574	-0.13079
-85.95	-0.119417	0.187988	-0.12207
-85.9	-0.111455	0.222168	-0.104632
-85.85	-0.0902259	0.251465	-0.104632
-85.8	-0.0928796	0.273438	-0.100272
-85.75	-0.108802	0.292969	-0.104632
-85.7	-0.116763	0.285645	-0.113351
-85.65	-0.135339	0.266113	-0.113351
-85.6	-0.1433	0.270996	-0.108991
-85.55	-0.148607	0.251465	-0.100272
-85.5	-0.135339	0.246582	-0.104632
-85.45	-0.137992	0.266113	-0.100272
-85.4	-0.108802	0.27832	-0.104632
-85.35	-0.0955333	0.292969	-0.117711
-85.3	-0.098187	0.263672	-0.117711
-85.25	-0.0849185	0.26123	-0.12643
-85.2	-0.098187	0.251465	-0.139509
-85.15	-0.0902259	0.231934	-0.152588
-85.1	-0.0928796	0.263672	-0.165667
-85.05	-0.0636889	0.266113	-0.156948
-85	-0.0477666	0.273438	-0.178746
-84.95	-0.0636889	0.273438	-0.178746
-84.9	-0.0504203	0.241699	-0.183105
-84.85	-0.0663426	0.283203	-0.187465
-84.8	-0.053074	0.253906	-0.196184
-84.75	-0.0318444	0.29541	-0.209263
-84.7	-0.0424592	0.314941	-0.213623
-84.65	-0.0159222	0.285645	-0.217983
-84.6	-0.0053074	0.275879	-0.217983
-84.55	-0.0212296	0.258789	-0.217983
-84.5	-0.0212296	0.280762	-0.209263
-84.45	-0.0132685	0.300293	-0.191825
-84.4	0.0238833	0.3125	-0.174386
-84.35	0.0291907	0.356445	-0.170027
-84.3	0.0344981	0.36377	-0.165667
-84.25	0.0185759	0.332031	-0.165667
-84.2	-0.0106148	0.322266	-0.165667
-84.15	-0.0053074	0.32959	-0.165667
-84.1	-0.0212296	0.354004	-0.161307
-84.05	-0.0106148	0.332031	-0.156948
-84	-0.0185759	0.310059	-0.143869
-83.95	-0.0238833	0.322266	-0.139509
-83.9	-0.0318444	0.324707	-0.135149
-83.85	-0.0318444	0.336914	-0.13079
-83.8	-0.0132685	0.302734	-0.12643
-83.75	-0.0053074	0.305176	-0.113351
-83.7	-0.0185759	0.314941	-0.108991
-83.65	-0.0159222	0.314941	-0.100272
-83.6	-0.026537	0.332031	-0.104632
-83.55	-0.0451129	0.302734	-0.104632
-83.5	-0.0398055	0.310059	-0.12207
-83.45	-0.0318444	0.334473	-0.12207
-83.4	-0.0424592	0.349121	-0.117711
-83.35	-0.0371518	0.354004	-0.113351
-83.3	-0.0902259	0.339355	-0.117711
-83.25	-0.0849185	0.339355	-0.12207
-83.2	-0.0583815	0.358887	-0.12207
-83.15	-0.0743037	0.339355	-0.13079
-83.1	-0.0610352	0.356445	-0.139509
-83.05	-0.0371518	0.32959	-0.135149
-83	-0.0636889	0.358887	-0.139509
-82.95	-0.0849185	0.368652	-0.135149
-82.9	-0.0849185	0.373535	-0.13079
-82.85	-0.0875722	0.366211	-0.12643
-82.8	-0.0928796	0.324707	-0.12643
-82.75	-0.0636889	0.336914	-0.12207
-82.7	-0.0610352	0.373535	-0.108991
-82.65	-0.0504203	0.393066	-0.108991
-82.6	-0.0636889	0.395508	-0.104632
-82.55	-0.0583815	0.361328	-0.104632
-82.5	-0.0557278	0.358887	-0.113351
-82.45	-0.0743037	0.356445	-0.113351
-82.4	-0.0212296	0.388184	-0.12207
-82.35	-0.0371518	0.410156	-0.117711
-82.3	-0.0504203	0.419922	-0.12207
-82.25	-0.0769574	0.429688	-0.12207
-82.2	-0.0424592	0.41748	-0.108991
-82.15	-0.0557278	0.400391	-0.104632
-82.1	-0.0583815	0.36377	-0.100272
-82.05	-0.0557278	0.339355	-0.100272
-82	-0.0875722	0.351562	-0.0915527
-81.95	-0.0849185	0.383301	-0.0784738
-81.9	-0.137992	0.400391	-0.0741141
-81.85	-0.132685	0.371094	-0.0610352
-81.8	-0.098187	0.378418	-0.0523158
-81.75	-0.0583815	0.390625	-0.0479562
-81.7	-0.0132685	0.368652	-0.0435965
-81.65	-0.0344981	0.361328	-0.0435965
-81.6	-0.0583815	0.373535	-0.0435965
-81.55	-0.0849185	0.424805	-0.0348772
-81.5	-0.0796111	0.446777	-0.0305176
-81.45	-0.0689963	0.441895	-0.0392369
-81.4	-0.0822648	0.456543	-0.0479562
-81.35	-0.0663426	0.449219	-0.0523158
-81.3	-0.053074	0.43457	-0.0523158
-81.25	-0.0291907	0.400391	-0.0610352
-81.2	-0.0132685	0.380859	-0.0566755
-81.15	-0.0398055	0.368652	-0.0566755
-81.1	-0.0477666	0.390625	-0.0523158
-81.05	-0.0743037	0.444336	-0.0523158
-81	-0.0875722	0.439453	-0.0566755
-80.95	-0.0902259	0.439453	-0.0479562
-80.9	-0.0743037	0.429688	-0.0479562
-80.85	-0.0610352	0.412598	-0.0479562
-80.8	-0.0451129	0.422363	-0.0523158
-80.75	-0.0398055	0.41748	-0.0610352
-80.7	-0.0769574	0.449219	-0.0697545
-80.65	-0.07165	0.422363	-0.0697545
-80.6	-0.0902259	0.393066	-0.0697545
-80.55	-0.0769574	0.407715	-0.0697545
-80.5	-0.0477666	0.397949	-0.0653948
-80.45	-0.0557278	0.378418	-0.0653948
-80.4	-0.0106148	0.380859	-0.0566755
-80.35	-0.0106148	0.388184	-0.0566755
-80.3	0.0159222	0.407715	-0.0566755
-80.25	0.0344981	0.383301	-0.0523158
-80.2	0.053074	0.397949	-0.0523158
-80.15	0.0769574	0.405273	-0.0479562
-80.1	0.0822648	0.402832	-0.0348772
-80.05	0.0902259	0.437012	-0.0348772
-80	0.0663426	0.410156	-0.0305176
-79.95	0.0689963	0.439453	-0.0348772
-79.9	0.0583815	0.437012	-0.0348772
-79.85	0.07165	0.473633	-0.0435965
-79.8	0.0636889	0.493164	-0.0435965
-79.75	0.0689963	0.456543	-0.0435965
-79.7	0.0398055	0.446777	-0.0523158
-79.65	0.026537	0.456543	-0.0479562
-79.6	0.0185759	0.471191	-0.0566755
-79.55	0	0.510254	-0.0566755
-79.5	-0.026537	0.541992	-0.0566755
-79.45	-0.0291907	0.537109	-0.0653948
-79.4	-0.0610352	0.515137	-0.0610352
-79.35	-0.0583815	0.46875	-0.0653948
-79.3	-0.0689963	0.473633	-0.0566755
-79.25	-0.0557278	0.456543	-0.0523158
-79.2	-0.07165	0.456543	-0.0479562
-79.15	-0.07165	0.480957	-0.0435965
-79.1	-0.0636889	0.48584	-0.0523158
-79.05	-0.0504203	0.48584	-0.0566755
-79	-0.0743037	0.476074	-0.0610352
-78.95	-0.0743037	0.454102	-0.0653948
-78.9	-0.0902259	0.441895	-0.0653948
-78.85	-0.0875722	0.476074	-0.0653948
-78.8	-0.0928796	0.50293	-0.0653948
-78.75	-0.0424592	0.52002	-0.0610352
-78.7	-0.0371518	0.532227	-0.0523158
-78.65	-0.0371518	0.529785	-0.0566755
-78.6	-0.0398055	0.539551	-0.0566755
-78.55	-0.0132685	0.537109	-0.0523158
-78.5	0.00796111	0.539551	-0.0610352
-78.45	-0.0053074	0.532227	-0.0566755
-78.4	0.0159222	0.527344	-0.0523158
-78.35	0.0106148	0.541992	-0.0479562
-78.3	0.0424592	0.554199	-0.0523158
-78.25	0.0477666	0.529785	-0.0392369
-78.2	0.0451129	0.52002	-0.0392369
-78.15	0.0689963	0.505371	-0.0435965
-78.1	0.0583815	0.512695	-0.0523158
-78.05	0.053074	0.527344	-0.0610352
-78	0.0106148	0.529785	-0.0697545
-77.95	-0.0053074	0.534668	-0.0871931
-77.9	-0.0079611	0.529785	-0.0959124
-77.85	0.0053074	0.541992	-0.100272
-77.8	0.0132685	0.549316	-0.100272
-77.75	0.0318444	0.541992	-0.0959124
-77.7	0.0583815	0.551758	-0.100272
-77.65	0.0159222	0.529785	-0.0915527
-77.6	0.0159222	0.546875	-0.0871931
-77.55	0.0344981	0.546875	-0.0784738
-77.5	0.0291907	0.559082	-0.0784738
-77.45	0.0557277	0.561523	-0.0697545
-77.4	0.0822648	0.554199	-0.0653948
-77.35	0.0902259	0.566406	-0.0653948
-77.3	0.0769574	0.544434	-0.0697545
-77.25	0.0743037	0.556641	-0.0653948
-77.2	0.0743037	0.546875	-0.0653948
-77.15	0.0663426	0.515137	-0.0610352
-77.1	0.0743037	0.554199	-0.0610352
-77.05	0.0636889	0.537109	-0.0523158
-77	0.0610352	0.561523	-0.0523158
-76.95	0.053074	0.593262	-0.0566755
-76.9	0.0424592	0.617676	-0.0566755
-76.85	0.0504204	0.627441	-0.0566755
-76.8	0.0424592	0.585938	-0.0610352
-76.75	0.0477666	0.60791	-0.0610352
-76.7	0.0344981	0.610352	-0.0610352
-76.65	0.0663426	0.588379	-0.0653948
-76.6	0.0875722	0.571289	-0.0697545
-76.55	0.106148	0.566406	-0.0653948
-76.5	0.140646	0.612793	-0.0653948
-76.45	0.135339	0.632324	-0.0610352
-76.4	0.1433	0.666504	-0.0784738
-76.35	0.148607	0.646973	-0.0784738
-76.3	0.145954	0.625	-0.0784738
-76.25	0.172491	0.620117	-0.0784738
-76.2	0.159222	0.617676	-0.0653948
-76.15	0.188413	0.612793	-0.0697545
-76.1	0.196374	0.615234	-0.0653948
-76.05	0.228218	0.632324	-0.0653948
-76	0.201681	0.632324	-0.0784738
-75.95	0.196374	0.620117	-0.0871931
-75.9	0.209642	0.605469	-0.0959124
-75.85	0.191067	0.64209	-0.0959124
-75.8	0.199028	0.656738	-0.104632
-75.75	0.209642	0.678711	-0.100272
-75.7	0.212296	0.732422	-0.100272
-75.65	0.180452	0.698242	-0.0915527
-75.6	0.151261	0.654297	-0.0959124
-75.55	0.156568	0.59082	-0.0959124
-75.5	0.151261	0.585938	-0.0871931
-75.45	0.137993	0.615234	-0.0828334
-75.4	0.0875722	0.644531	-0.0828334
-75.35	0.111455	0.683594	-0.0784738
-75.3	0.0902259	0.654297	-0.0784738
-75.25	0.0769574	0.629883	-0.0828334
-75.2	0.137993	0.622559	-0.0784738
-75.15	0.145954	0.65918	-0.0784738
-75.1	0.167183	0.651855	-0.0784738
-75.05	0.124724	0.65918	-0.0915527
-75	0.12207	0.67627	-0.100272
-74.95	0.100841	0.664062	-0.104632
-74.9	0.0663426	0.634766	-0.104632
-74.85	0.0689963	0.646973	-0.0871931
-74.8	0.0477666	0.646973	-0.0828334
-74.75	0.0689963	0.625	-0.0741141
-74.7	0.0504204	0.629883	-0.0610352
-74.65	0.07165	0.703125	-0.0479562
-74.6	0.0849185	0.695801	-0.0305176
-74.55	0.0769574	0.695801	-0.0305176
-74.5	0.098187	0.678711	-0.0305176
-74.45	0.098187	0.656738	-0.0261579
-74.4	0.0875722	0.649414	-0.0348772
-74.35	0.0928796	0.656738	-0.0261579
-74.3	0.119417	0.688477	-0.0217983
-74.25	0.130031	0.703125	-0.0261579
-74.2	0.119417	0.698242	-0.0217983
-74.15	0.100841	0.712891	-0.0261579
-74.1	0.103494	0.722656	-0.0348772
-74.05	0.116763	0.717773	-0.0435965
-74	0.0902259	0.67627	-0.0435965
-73.95	0.0796111	0.693359	-0.0348772
-73.9	0.07165	0.681152	-0.0392369
-73.85	0.0849185	0.703125	-0.0305176
-73.8	0.100841	0.756836	-0.0174386
-73.75	0.0796111	0.776367	-0.00435965
-73.7	0.0557277	0.754395	0
-73.65	0.0424592	0.725098	-0.00435965
-73.6	0.0212296	0.727539	-0.013079
-73.55	0.0371518	0.686035	-0.0174386
-73.5	0.026537	0.67627	-0.0305176
-73.45	0.053074	0.664062	-0.0305176
-73.4	0.0318444	0.671387	-0.0305176
-73.35	0.0557277	0.664062	-0.0435965
-73.3	0.0636889	0.65918	-0.0348772
-73.25	0.07165	0.671387	-0.0392369
-73.2	0.0796111	0.666504	-0.0392369
-73.15	0.0610352	0.700684	-0.0305176
-73.1	0.0875722	0.725098	-0.0305176
-73.05	0.0743037	0.715332	-0.0305176
-73	0.0796111	0.708008	-0.0348772
-72.95	0.124724	0.690918	-0.0348772
-72.9	0.111455	0.737305	-0.0392369
-72.85	0.0955333	0.720215	-0.0479562
-72.8	0.0769574	0.74707	-0.0392369
-72.75	0.0822648	0.759277	-0.0348772
-72.7	0.0610352	0.76416	-0.0392369
-72.65	0.07165	0.744629	-0.0479562
-72.6	0.098187	0.688477	-0.0523158
-72.55	0.124724	0.720215	-0.0523158
-72.5	0.156568	0.756836	-0.0610352
-72.45	0.140646	0.786133	-0.0610352
-72.4	0.153915	0.778809	-0.0610352
-72.35	0.145954	0.742188	-0.0697545
-72.3	0.153915	0.717773	-0.0653948
-72.25	0.167183	0.712891	-0.0566755
-72.2	0.148607	0.742188	-0.0566755
-72.15	0.156568	0.742188	-0.0566755
-72.1	0.156568	0.715332	-0.0479562
-72.05	0.140646	0.727539	-0.0435965
-72	0.153915	0.72998	-0.0305176
-71.95	0.19372	0.749512	-0.0217983
-71.9	0.217604	0.734863	-0.00871931
-71.85	0.185759	0.72998	-0.00871931
-71.8	0.188413	0.739746	-0.00435965
-71.75	0.16453	0.739746	0.00871931
-71.7	0.19372	0.769043	-0.00435965
-71.65	0.212296	0.769043	0.00435965
-71.6	0.252102	0.793457	0.00435965
-71.55	0.268024	0.812988	0.0174386
-71.5	0.249448	0.788574	0.0174386
-71.45	0.26537	0.788574	0.0174386
-71.4	0.262717	0.79834	0.0261579
-71.35	0.254755	0.778809	0.0217983
-71.3	0.238833	0.766602	0.0261579
-71.25	0.204335	0.783691	0.0217983
-71.2	0.204335	0.805664	0.00871931
-71.15	0.156568	0.810547	0.00871931
-71.1	0.148607	0.78125	0
-71.05	0.145954	0.776367	0.00871931
-71	0.156568	0.773926	0.013079
-70.95	0.175144	0.810547	0.0174386
-70.9	0.183105	0.822754	0.0305176
-70.85	0.191067	0.861816	0.0348772
-70.8	0.185759	0.871582	0.0348772
-70.75	0.175144	0.83252	0.0261579
-70.7	0.180452	0.786133	0.0305176
-70.65	0.201681	0.771484	0.0479562
-70.6	0.183105	0.79834	0.0479562
-70.55	0.167183	0.83252	0.0610352
-70.5	0.151261	0.852051	0.0479562
-70.45	0.119417	0.839844	0.0479562
-70.4	0.132685	0.812988	0.0479562
-70.35	0.116763	0.834961	0.0523158
-70.3	0.119417	0.856934	0.0523158
-70.25	0.119417	0.869141	0.0566755
-70.2	0.145954	0.844727	0.0653948
-70.15	0.153915	0.849609	0.0610352
-70.1	0.140646	0.869141	0.0610352
-70.05	0.124724	0.861816	0.0523158
-70	0.119417	0.869141	0.0566755
-69.95	0.130031	0.878906	0.0566755
-69.9	0.156568	0.888672	0.0523158
-69.85	0.156568	0.869141	0.0610352
-69.8	0.185759	0.891113	0.0610352
-69.75	0.191067	0.878906	0.0610352
-69.7	0.188413	0.844727	0.0610352
-69.65	0.167183	0.852051	0.0566755
-69.6	0.145954	0.856934	0.0653948
-69.55	0.148607	0.859375	0.0741141
-69.5	0.130031	0.856934	0.0828334
-69.45	0.148607	0.871582	0.0741141
-69.4	0.161876	0.88623	0.0697545
-69.35	0.180452	0.881348	0.0610352
-69.3	0.180452	0.854492	0.0653948
-69.25	0.183105	0.854492	0.0610352
-69.2	0.21495	0.854492	0.0697545
-69.15	0.199028	0.876465	0.0784738
-69.1	0.199028	0.881348	0.0653948
-69.05	0.206989	0.878906	0.0697545
-69	0.196374	0.881348	0.0653948
-68.95	0.196374	0.900879	0.0653948
-68.9	0.153915	0.90332	0.0697545
-68.85	0.169837	0.917969	0.0741141
-68.8	0.1433	0.915527	0.0828334
-68.75	0.124724	0.949707	0.0784738
-68.7	0.116763	0.932617	0.0871931
-68.65	0.156568	0.90332	0.0784738
-68.6	0.16453	0.878906	0.0828334
-68.55	0.169837	0.864258	0.0915527
-68.5	0.225565	0.852051	0.0959124
-68.45	0.185759	0.871582	0.0959124
-68.4	0.217604	0.913086	0.0959124
-68.35	0.196374	0.942383	0.104632
-68.3	0.191067	0.95459	0.113351
-68.25	0.199028	0.925293	0.108991
-68.2	0.204335	0.939941	0.104632
-68.15	0.209642	0.935059	0.0915527
-68.1	0.220257	0.95459	0.0959124
-68.05	0.244141	0.993652	0.0871931
-68	0.225565	0.97168	0.0871931
-67.95	0.201681	0.983887	0.0959124
-67.9	0.220257	0.964355	0.0915527
-67.85	0.191067	0.974121	0.0915527
-67.8	0.201681	0.952148	0.0871931
-67.75	0.201681	0.969238	0.0828334
-67.7	0.16453	0.986328	0.0784738
-67.65	0.153915	0.979004	0.0741141
-67.6	0.1433	0.966797	0.0741141
-67.55	0.151261	0.959473	0.0653948
-67.5	0.124724	0.983887	0.0784738
-67.45	0.114109	0.969238	0.0741141
-67.4	0.119417	0.949707	0.0697545
-67.35	0.135339	0.944824	0.0697545
-67.3	0.175144	0.942383	0.0653948
-67.25	0.156568	0.969238	0.0610352
-67.2	0.180452	0.979004	0.0653948
-67.15	0.183105	0.996094	0.0741141
-67.1	0.19372	0.979004	0.0697545
-67.05	0.196374	0.961914	0.0653948
-67	0.217604	0.983887	0.0653948
-66.95	0.228218	0.944824	0.0741141
-66.9	0.228218	0.957031	0.0697545
-66.85	0.212296	0.944824	0.0653948
-66.8	0.209642	0.935059	0.0741141
-66.75	0.225565	0.957031	0.0784738
-66.7	0.260063	0.991211	0.0784738
-66.65	0.273331	1.00098	0.0828334
-66.6	0.283946	1.01562	0.0915527
-66.55	0.278639	1.00342	0.0959124
-66.5	0.294561	1.0376	0.0915527
-66.45	0.299868	1.03027	0.100272
-66.4	0.291907	1.04248	0.100272
-66.35	0.315791	1.01562	0.100272
-66.3	0.297215	0.993652	0.100272
-66.25	0.342328	0.959473	0.100272
-66.2	0.329059	0.969238	0.104632
-66.15	0.339674	0.986328	0.0915527
-66.1	0.331713	0.996094	0.0871931
-66.05	0.334367	0.998535	0.0915527
-66	0.344981	1.01807	0.0828334
-65.95	0.342328	1.04004	0.0871931
-65.9	0.363557	1.04004	0.0828334
-65.85	0.35825	1.01318	0.0871931
-65.8	0.326405	1.01074	0.0828334
-65.75	0.33702	1.01807	0.0915527
-65.7	0.310483	1.03027	0.0915527
-65.65	0.326405	1.01318	0.0871931
-65.6	0.334367	1.01562	0.0915527
-65.55	0.350289	1.03271	0.0915527
-65.5	0.315791	1.01318	0.100272
-65.45	0.310483	1.02051	0.0915527
-65.4	0.321098	1.01562	0.0915527
-65.35	0.33702	1.0083	0.0915527
-65.3	0.347635	1.00342	0.0784738
-65.25	0.347635	1.03027	0.0784738
-65.2	0.33702	1.05469	0.0741141
-65.15	0.323752	1.02783	0.0784738
-65.1	0.315791	1.0376	0.0741141
-65.05	0.2866	1.06201	0.0697545
-65	0.275985	1.07666	0.0697545
-64.95	0.299868	1.09131	0.0697545
-64.9	0.302522	1.09619	0.0784738
-64.85	0.299868	1.07422	0.0784738
-64.8	0.291907	1.04004	0.0741141
-64.75	0.297215	1.01074	0.0610352
-64.7	0.294561	1.01807	0.0653948
-64.65	0.281292	1.02783	0.0653948
-64.6	0.297215	1.04492	0.0697545
-64.55	0.307829	1.08643	0.0828334
-64.5	0.321098	1.07422	0.0828334
-64.45	0.323752	1.10352	0.0784738
-64.4	0.318444	1.08643	0.0784738
-64.35	0.360904	1.06201	0.0828334
-64.3	0.376826	1.08643	0.0871931
-64.25	0.387441	1.08643	0.0741141
-64.2	0.371518	1.09375	0.0784738
-64.15	0.352942	1.06689	0.0784738
-64.1	0.342328	1.06445	0.0784738
-64.05	0.339674	1.06201	0.0915527
-64	0.360904	1.06201	0.100272
-63.95	0.35825	1.06445	0.100272
-63.9	0.392748	1.05469	0.108991
-63.85	0.392748	1.0498	0.117711
-63.8	0.387441	1.0498	0.12643
-63.75	0.390094	1.10107	0.13079
-63.7	0.413978	1.12305	0.13079
-63.65	0.419285	1.12305	0.13079
-63.6	0.419285	1.14746	0.12643
-63.55	0.395402	1.13281	0.12207
-63.5	0.387441	1.12305	0.113351
-63.45	0.427246	1.09619	0.108991
-63.4	0.451129	1.10107	0.104632
-63.35	0.443168	1.08398	0.0915527
-63.3	0.435207	1.06445	0.0871931
-63.25	0.395402	1.06689	0.0741141
-63.2	0.384787	1.10352	0.0653948
-63.15	0.35825	1.12549	0.0697545
-63.1	0.339674	1.14746	0.0697545
-63.05	0.352942	1.17188	0.0697545
-63	0.344981	1.1499	0.0741141
-62.95	0.323752	1.13281	0.0697545
-62.9	0.307829	1.10596	0.0697545
-62.85	0.326405	1.09863	0.0653948
-62.8	0.331713	1.13525	0.0697545
-62.75	0.360904	1.11816	0.0741141
-62.7	0.35825	1.12793	0.0828334
-62.65	0.350289	1.15234	0.0915527
-62.6	0.371518	1.16943	0.100272
-62.55	0.390094	1.18652	0.100272
-62.5	0.392748	1.19385	0.108991
-62.45	0.382133	1.16699	0.117711
-62.4	0.371518	1.1377	0.113351
-62.35	0.398055	1.13037	0.108991
-62.3	0.406016	1.12793	0.108991
-62.25	0.398055	1.1084	0.0959124
-62.2	0.374172	1.13281	0.0915527
-62.15	0.374172	1.12061	0.0915527
-62.1	0.384787	1.18652	0.0959124
-62.05	0.371518	1.17676	0.100272
-62	0.379479	1.21826	0.104632
-61.95	0.382133	1.19141	0.108991
-61.9	0.382133	1.17188	0.113351
-61.85	0.371518	1.16699	0.113351
-61.8	0.371518	1.17188	0.113351
-61.75	0.355596	1.19385	0.104632
-61.7	0.326405	1.16943	0.104632
-61.65	0.313137	1.17432	0.100272
-61.6	0.291907	1.20117	0.104632
-61.55	0.315791	1.21338	0.108991
-61.5	0.318444	1.20605	0.12207
-61.45	0.326405	1.18652	0.12207
-61.4	0.334367	1.19385	0.12643
-61.35	0.299868	1.19629	0.12207
-61.3	0.294561	1.2207	0.113351
-61.25	0.2866	1.26953	0.117711
-61.2	0.323752	1.23779	0.104632
-61.15	0.339674	1.22314	0.113351
-61.1	0.387441	1.22559	0.113351
-61.05	0.382133	1.23291	0.108991
-61	0.350289	1.20117	0.113351
-60.95	0.352942	1.2085	0.113351
-60.9	0.344981	1.2207	0.117711
-60.85	0.323752	1.21094	0.100272
-60.8	0.294561	1.22559	0.104632
-60.75	0.321098	1.25732	0.108991
-60.7	0.347635	1.28662	0.108991
-60.65	0.371518	1.26465	0.117711
-60.6	0.371518	1.26465	0.117711
-60.55	0.352942	1.25732	0.12643
-60.5	0.331713	1.2207	0.117711
-60.45	0.329059	1.23535	0.113351
-60.4	0.318444	1.24023	0.12207
-60.35	0.318444	1.24268	0.113351
-60.3	0.318444	1.2207	0.104632
-60.25	0.321098	1.21826	0.108991
-60.2	0.299868	1.25	0.113351
-60.15	0.305176	1.27197	0.113351
-60.1	0.289254	1.33301	0.12207
-60.05	0.270678	1.30859	0.12207
-60	0.278639	1.2915	0.13079
-59.95	0.294561	1.25732	0.135149
-59.9	0.326405	1.26465	0.135149
-59.85	0.315791	1.27686	0.139509
-59.8	0.33702	1.26953	0.139509
-59.75	0.350289	1.30615	0.143869
-59.7	0.352942	1.27441	0.143869
-59.65	0.35825	1.28906	0.143869
-59.6	0.355596	1.2915	0.148228
-59.55	0.382133	1.2793	0.143869
-59.5	0.382133	1.28174	0.148228
-59.45	0.413978	1.27197	0.152588
-59.4	0.424592	1.28174	0.152588
-59.35	0.406016	1.28174	0.148228
-59.3	0.400709	1.26465	0.143869
-59.25	0.382133	1.27686	0.152588
-59.2	0.387441	1.31836	0.148228
-59.15	0.384787	1.36475	0.152588
-59.1	0.413978	1.35742	0.148228
-59.05	0.459091	1.35742	0.148228
-59	0.427246	1.38428	0.148228
-58.95	0.419285	1.36475	0.152588
-58.9	0.406016	1.3501	0.170027
-58.85	0.374172	1.31592	0.170027
-58.8	0.374172	1.28174	0.170027
-58.75	0.413978	1.30127	0.178746
-58.7	0.416631	1.32812	0.191825
-58.65	0.390094	1.34766	0.196184
-58.6	0.392748	1.3208	0.196184
-58.55	0.374172	1.31104	0.196184
-58.5	0.35825	1.30615	0.200544
-58.45	0.366211	1.33789	0.204904
-58.4	0.366211	1.35498	0.209263
-58.35	0.363557	1.36475	0.217983
-58.3	0.33702	1.3623	0.213623
-58.25	0.384787	1.37695	0.209263
-58.2	0.387441	1.36719	0.209263
-58.15	0.382133	1.33789	0.200544
-58.1	0.403363	1.32568	0.200544
-58.05	0.40867	1.34033	0.204904
-58	0.448476	1.3623	0.209263
-57.95	0.453783	1.35254	0.209263
-57.9	0.453783	1.33057	0.204904
-57.85	0.448476	1.33545	0.204904
-57.8	0.411324	1.34277	0.196184
-57.75	0.392748	1.32812	0.187465
-57.7	0.390094	1.34277	0.183105
-57.65	0.403363	1.34033	0.178746
-57.6	0.40867	1.34766	0.174386
-57.55	0.427246	1.33057	0.165667
-57.5	0.416631	1.34033	0.165667
-57.45	0.398055	1.34766	0.170027
-57.4	0.424592	1.34766	0.174386
-57.35	0.440515	1.33545	0.183105
-57.3	0.443168	1.37207	0.178746
-57.25	0.435207	1.35986	0.174386
-57.2	0.421939	1.36719	0.165667
-57.15	0.432553	1.36719	0.170027
-57.1	0.427246	1.38428	0.161307
-57.05	0.4299	1.41357	0.156948
-57	0.416631	1.4209	0.156948
-56.95	0.421939	1.41357	0.148228
-56.9	0.395402	1.38184	0.156948
-56.85	0.398055	1.35254	0.161307
-56.8	0.421939	1.38184	0.174386
-56.75	0.421939	1.39648	0.178746
-56.7	0.459091	1.4209	0.187465
-56.65	0.469705	1.42578	0.191825
-56.6	0.485628	1.37451	0.196184
-56.55	0.477666	1.3916	0.209263
-56.5	0.469705	1.37207	0.213623
-56.45	0.48032	1.38428	0.213623
-56.4	0.469705	1.40625	0.213623
-56.35	0.475013	1.4209	0.213623
-56.3	0.464398	1.41602	0.204904
-56.25	0.472359	1.43311	0.191825
-56.2	0.461744	1.40625	0.191825
-56.15	0.453783	1.39648	0.187465
-56.1	0.443168	1.40869	0.174386
-56.05	0.440515	1.41602	0.178746
-56	0.472359	1.40381	0.170027
-55.95	0.490935	1.41357	0.165667
-55.9	0.496242	1.43555	0.152588
-55.85	0.536048	1.44775	0.165667
-55.8	0.541355	1.44531	0.165667
-55.75	0.533394	1.45508	0.170027
-55.7	0.493589	1.45996	0.183105
-55.65	0.472359	1.43066	0.183105
-55.6	0.475013	1.38672	0.187465
-55.55	0.464398	1.37939	0.183105
-55.5	0.448476	1.36719	0.187465
-55.45	0.445822	1.3916	0.191825
-55.4	0.437861	1.4209	0.200544
-55.35	0.440515	1.43799	0.200544
-55.3	0.456437	1.4624	0.209263
-55.25	0.451129	1.45508	0.213623
-55.2	0.459091	1.43555	0.209263
-55.15	0.435207	1.44531	0.209263
-55.1	0.435207	1.44287	0.204904
-55.05	0.448476	1.51367	0.209263
-55	0.440515	1.53076	0.200544
-54.95	0.475013	1.52832	0.196184
-54.9	0.464398	1.49902	0.200544
-54.85	0.498896	1.4624	0.191825
-54.8	0.520126	1.43555	0.200544
-54.75	0.514818	1.41602	0.204904
-54.7	0.517472	1.45264	0.209263
-54.65	0.512165	1.49658	0.213623
-54.6	0.557278	1.48193	0.209263
-54.55	0.562585	1.52832	0.209263
-54.5	0.554624	1.52344	0.204904
-54.45	0.597083	1.50879	0.209263
-54.4	0.597083	1.51611	0.209263
-54.35	0.586468	1.50391	0.209263
-54.3	0.557278	1.49658	0.213623
-54.25	0.554624	1.52588	0.204904
-54.2	0.541355	1.56982	0.196184
-54.15	0.528087	1.56738	0.183105
-54.1	0.533394	1.5625	0.178746
-54.05	0.504203	1.53076	0.178746
-54	0.493589	1.53809	0.174386
-53.95	0.498896	1.4917	0.191825
-53.9	0.477666	1.50391	0.187465
-53.85	0.453783	1.51367	0.196184
-53.8	0.48032	1.521	0.200544
-53.75	0.475013	1.52588	0.200544
-53.7	0.475013	1.51611	0.200544
-53.65	0.506857	1.5332	0.200544
-53.6	0.512165	1.51367	0.200544
-53.55	0.485628	1.47217	0.200544
-53.5	0.456437	1.45996	0.200544
-53.45	0.472359	1.46973	0.200544
-53.4	0.493589	1.48682	0.204904
-53.35	0.490935	1.51855	0.213623
-53.3	0.493589	1.56006	0.217983
-53.25	0.509511	1.5625	0.226702
-53.2	0.504203	1.56738	0.217983
-53.15	0.496242	1.57959	0.222342
-53.1	0.50155	1.59424	0.222342
-53.05	0.53074	1.57471	0.222342
-53	0.520126	1.58447	0.217983
-52.95	0.509511	1.58203	0.217983
-52.9	0.490935	1.57471	0.226702
-52.85	0.488281	1.58203	0.226702
-52.8	0.477666	1.58447	0.231062
-52.75	0.464398	1.58691	0.239781
-52.7	0.451129	1.58447	0.2485
-52.65	0.443168	1.57715	0.25286
-52.6	0.477666	1.56494	0.25286
-52.55	0.482974	1.58447	0.261579
-52.5	0.477666	1.57715	0.25722
-52.45	0.459091	1.59424	0.2485
-52.4	0.448476	1.58691	0.25722
-52.35	0.448476	1.61865	0.25722
-52.3	0.448476	1.61133	0.25722
-52.25	0.440515	1.62354	0.2485
-52.2	0.443168	1.58691	0.25286
-52.15	0.4299	1.56006	0.239781
-52.1	0.424592	1.58691	0.235421
-52.05	0.4299	1.60156	0.235421
-52	0.461744	1.61621	0.231062
-51.95	0.472359	1.61377	0.222342
-51.9	0.512165	1.6333	0.217983
-51.85	0.520126	1.61377	0.213623
-51.8	0.514818	1.59912	0.200544
-51.75	0.525433	1.61621	0.200544
-51.7	0.522779	1.58936	0.196184
-51.65	0.557278	1.63818	0.191825
-51.6	0.562585	1.65283	0.191825
-51.55	0.575853	1.68213	0.196184
-51.5	0.565239	1.66016	0.209263
-51.45	0.541355	1.6333	0.200544
-51.4	0.533394	1.64062	0.200544
-51.35	0.50155	1.64551	0.204904
-51.3	0.485628	1.60645	0.209263
-51.25	0.506857	1.64062	0.213623
-51.2	0.498896	1.66016	0.209263
-51.15	0.506857	1.67725	0.204904
-51.1	0.50155	1.69434	0.196184
-51.05	0.544009	1.69678	0.191825
-51	0.567892	1.63574	0.196184
-50.95	0.565239	1.60889	0.187465
-50.9	0.53074	1.61133	0.187465
-50.85	0.533394	1.61377	0.187465
-50.8	0.557278	1.64795	0.187465
-50.75	0.565239	1.69189	0.183105
-50.7	0.594429	1.75293	0.178746
-50.65	0.565239	1.73828	0.187465
-50.6	0.586468	1.71631	0.196184
-50.55	0.55197	1.69678	0.183105
-50.5	0.522779	1.67236	0.191825
-50.45	0.509511	1.69922	0.183105
-50.4	0.509511	1.69189	0.196184
-50.35	0.528087	1.71875	0.191825
-50.3	0.528087	1.68945	0.191825
-50.25	0.512165	1.68701	0.178746
-50.2	0.520126	1.71143	0.174386
-50.15	0.520126	1.69922	0.178746
-50.1	0.512165	1.69922	0.174386
-50.05	0.50155	1.68213	0.174386
-50	0.512165	1.69189	0.178746
-49.95	0.504203	1.69434	0.174386
-49.9	0.50155	1.68213	0.178746
-49.85	0.514818	1.71387	0.187465
-49.8	0.520126	1.72119	0.187465
-49.75	0.544009	1.71631	0.196184
-49.7	0.525433	1.68701	0.200544
-49.65	0.528087	1.69189	0.209263
-49.6	0.528087	1.68213	0.222342
-49.55	0.490935	1.69434	0.217983
-49.5	0.498896	1.69922	0.226702
-49.45	0.50155	1.7041	0.222342
-49.4	0.525433	1.72363	0.217983
-49.35	0.522779	1.73096	0.231062
-49.3	0.533394	1.75781	0.226702
-49.25	0.53074	1.73584	0.239781
-49.2	0.544009	1.71875	0.244141
-49.15	0.554624	1.72119	0.244141
-49.1	0.536048	1.73584	0.2485
-49.05	0.538702	1.75293	0.244141
-49	0.55197	1.75049	0.244141
-48.95	0.554624	1.76758	0.239781
-48.9	0.557278	1.75537	0.2485
-48.85	0.5732	1.7627	0.2485
-48.8	0.567892	1.77246	0.25286
-48.75	0.538702	1.72363	0.25286
-48.7	0.55197	1.72607	0.2485
-48.65	0.536048	1.71143	0.239781
-48.6	0.53074	1.75781	0.231062
-48.55	0.522779	1.76758	0.235421
-48.5	0.533394	1.76758	0.239781
-48.45	0.549316	1.74316	0.239781
-48.4	0.549316	1.73584	0.2485
-48.35	0.565239	1.7627	0.244141
-48.3	0.570546	1.78711	0.244141
-48.25	0.591776	1.78955	0.25286
-48.2	0.583815	1.79443	0.25722
-48.15	0.567892	1.77002	0.261579
-48.1	0.565239	1.7627	0.270299
-48.05	0.536048	1.7749	0.274658
-48	0.546663	1.79443	0.270299
-47.95	0.536048	1.79932	0.279018
-47.9	0.533394	1.80176	0.274658
-47.85	0.549316	1.78467	0.261579
-47.8	0.544009	1.77979	0.265939
-47.75	0.575853	1.79199	0.261579
-47.7	0.565239	1.78223	0.25722
-47.65	0.567892	1.79688	0.239781
-47.6	0.533394	1.79443	0.244141
-47.55	0.522779	1.84814	0.235421
-47.5	0.528087	1.8335	0.231062
-47.45	0.5732	1.81396	0.226702
-47.4	0.613005	1.79199	0.222342
-47.35	0.594429	1.77979	0.222342
-47.3	0.5732	1.79688	0.217983
-47.25	0.589122	1.7749	0.222342
-47.2	0.60239	1.80176	0.226702
-47.15	0.626274	1.83105	0.231062
-47.1	0.615659	1.81641	0.239781
-47.05	0.607698	1.83838	0.25722
-47	0.562585	1.79932	0.261579
-46.95	0.562585	1.79199	0.270299
-46.9	0.5732	1.79443	0.270299
-46.85	0.586468	1.80908	0.261579
-46.8	0.591776	1.81885	0.25722
-46.75	0.586468	1.82617	0.25722
-46.7	0.570546	1.8457	0.261579
-46.65	0.538702	1.84326	0.25722
-46.6	0.557278	1.82373	0.25722
-46.55	0.554624	1.80664	0.270299
-46.5	0.53074	1.81152	0.265939
-46.45	0.53074	1.8042	0.270299
-46.4	0.538702	1.81641	0.265939
-46.35	0.549316	1.8335	0.25722
-46.3	0.557278	1.83105	0.25722
-46.25	0.55197	1.82373	0.25286
-46.2	0.538702	1.85059	0.265939
-46.15	0.53074	1.86523	0.265939
-46.1	0.559931	1.88232	0.265939
-46.05	0.567892	1.89941	0.265939
-46	0.599737	1.91406	0.261579
-45.95	0.647503	1.92627	0.270299
-45.9	0.663426	1.92139	0.265939
-45.85	0.668733	1.87988	0.265939
-45.8	0.636889	1.85791	0.270299
-45.75	0.642196	1.83838	0.265939
-45.7	0.591776	1.82129	0.274658
-45.65	0.544009	1.85791	0.270299
-45.6	0.53074	1.86035	0.287737
-45.55	0.538702	1.87744	0.292097
-45.5	0.578507	1.88721	0.300816
-45.45	0.575853	1.87012	0.309535
-45.4	0.613005	1.88721	0.313895
-45.35	0.62362	1.88965	0.326974
-45.3	0.62362	1.91162	0.322614
-45.25	0.62362	1.88965	0.313895
-45.2	0.597083	1.86523	0.309535
-45.15	0.597083	1.88477	0.305176
-45.1	0.589122	1.89941	0.309535
-45.05	0.610352	1.95312	0.309535
-45	0.628927	1.93115	0.313895
-44.95	0.626274	1.96533	0.305176
-44.9	0.613005	1.89697	0.305176
-44.85	0.639542	1.90186	0.300816
-44.8	0.655465	1.89453	0.305176
-44.75	0.639542	1.92383	0.300816
-44.7	0.671387	1.93848	0.300816
-44.65	0.676694	1.96045	0.300816
-44.6	0.671387	1.96777	0.292097
-44.55	0.660772	1.95557	0.292097
-44.5	0.642196	1.93848	0.292097
-44.45	0.660772	1.91162	0.283378
-44.4	0.658118	1.9043	0.279018
-44.35	0.660772	1.92871	0.287737
-44.3	0.634235	1.93359	0.292097
-44.25	0.628927	1.96777	0.292097
-44.2	0.626274	1.95557	0.296456
-44.15	0.607698	1.98242	0.313895
-44.1	0.655465	1.98975	0.309535
-44.05	0.687309	1.96533	0.322614
-44	0.711192	1.96533	0.331334
-43.95	0.676694	1.93848	0.335693
-43.9	0.671387	1.97754	0.331334
-43.85	0.634235	1.95557	0.331334
-43.8	0.589122	1.96045	0.326974
-43.75	0.615659	1.96533	0.326974
-43.7	0.631581	1.96533	0.326974
-43.65	0.655465	1.98486	0.326974
-43.6	0.692616	1.99219	0.326974
-43.55	0.703231	2.00684	0.322614
-43.5	0.700577	2.00928	0.322614
-43.45	0.69527	2.03125	0.322614
-43.4	0.705885	2.03125	0.309535
-43.35	0.687309	2.01416	0.300816
-43.3	0.692616	1.97998	0.296456
-43.25	0.676694	1.98242	0.300816
-43.2	0.679348	1.9751	0.305176
-43.15	0.676694	1.95801	0.313895
-43.1	0.64485	1.99463	0.318255
-43.05	0.642196	1.99707	0.309535
-43	0.666079	2.02393	0.318255
-42.95	0.687309	2.03125	0.318255
-42.9	0.689963	2.06543	0.322614
-42.85	0.69527	2.07275	0.326974
-42.8	0.684655	2.05811	0.322614
-42.75	0.682002	2.06299	0.318255
-42.7	0.713846	2.03613	0.309535
-42.65	0.724461	1.97754	0.318255
-42.6	0.721807	2.01416	0.313895
-42.55	0.721807	2.04102	0.322614
-42.5	0.705885	2.10693	0.331334
-42.45	0.7165	2.08008	0.335693
-42.4	0.705885	2.05322	0.340053
-42.35	0.700577	2.0459	0.326974
-42.3	0.682002	2.00928	0.331334
-42.25	0.676694	1.99219	0.326974
-42.2	0.689963	2.01172	0.318255
-42.15	0.67404	2.04346	0.318255
-42.1	0.666079	2.07275	0.318255
-42.05	0.639542	2.08496	0.326974
-42	0.64485	2.08008	0.326974
-41.95	0.676694	2.04102	0.331334
-41.9	0.679348	2.04834	0.335693
-41.85	0.668733	2.08496	0.331334
-41.8	0.634235	2.06055	0.331334
-41.75	0.652811	2.05566	0.322614
-41.7	0.684655	2.08984	0.322614
-41.65	0.682002	2.09229	0.322614
-41.6	0.7165	2.06787	0.335693
-41.55	0.708539	2.10205	0.348772
-41.5	0.687309	2.09473	0.357492
-41.45	0.676694	2.05811	0.357492
-41.4	0.676694	2.05811	0.357492
-41.35	0.67404	2.08008	0.357492
-41.3	0.689963	2.146	0.348772
-41.25	0.724461	2.11426	0.344413
-41.2	0.711192	2.09717	0.335693
-41.15	0.719153	2.08008	0.331334
-41.1	0.69527	2.09473	0.331334
-41.05	0.705885	2.09229	0.331334
-41	0.679348	2.0874	0.331334
-40.95	0.682002	2.10449	0.335693
-40.9	0.682002	2.09961	0.348772
-40.85	0.679348	2.09961	0.353132
-40.8	0.689963	2.11914	0.353132
-40.75	0.692616	2.09229	0.353132
-40.7	0.7165	2.06543	0.340053
-40.65	0.729768	2.07275	0.335693
-40.6	0.737729	2.11426	0.331334
-40.55	0.732422	2.13379	0.322614
-40.5	0.732422	2.15088	0.326974
-40.45	0.719153	2.14111	0.322614
-40.4	0.729768	2.09717	0.331334
-40.35	0.740383	2.0752	0.326974
-40.3	0.740383	2.10938	0.335693
-40.25	0.74569	2.16797	0.322614
-40.2	0.727114	2.14111	0.318255
-40.15	0.7165	2.14355	0.313895
-40.1	0.724461	2.12646	0.322614
-40.05	0.700577	2.14355	0.331334
-40	0.713846	2.16064	0.340053
-39.95	0.713846	2.146	0.344413
-39.9	0.711192	2.146	0.353132
-39.85	0.7165	2.12646	0.348772
-39.8	0.721807	2.1582	0.353132
-39.75	0.74569	2.16309	0.353132
-39.7	0.740383	2.15332	0.361851
-39.65	0.735076	2.15576	0.361851
-39.6	0.7165	2.13135	0.357492
-39.55	0.735076	2.14111	0.344413
-39.5	0.729768	2.12402	0.340053
-39.45	0.721807	2.16553	0.344413
-39.4	0.780189	2.17773	0.344413
-39.35	0.769574	2.18018	0.357492
-39.3	0.78815	2.20215	0.353132
-39.25	0.76692	2.18994	0.357492
-39.2	0.750998	2.19971	0.361851
-39.15	0.748344	2.17041	0.357492
-39.1	0.732422	2.19482	0.357492
-39.05	0.753651	2.21924	0.353132
-39	0.753651	2.18262	0.366211
-38.95	0.740383	2.1875	0.370571
-38.9	0.761613	2.17529	0.37493
-38.85	0.743037	2.17285	0.392369
-38.8	0.750998	2.16309	0.388009
-38.75	0.743037	2.17773	0.37929
-38.7	0.76692	2.19971	0.37929
-38.65	0.724461	2.16553	0.37929
-38.6	0.705885	2.14111	0.37929
-38.55	0.67404	2.15088	0.37929
-38.5	0.679348	2.13379	0.388009
-38.45	0.700577	2.18018	0.388009
-38.4	0.69527	2.20215	0.38365
-38.35	0.703231	2.21436	0.396729
-38.3	0.713846	2.23877	0.396729
-38.25	0.711192	2.26074	0.392369
-38.2	0.700577	2.24121	0.392369
-38.15	0.682002	2.23877	0.392369
-38.1	0.660772	2.22168	0.392369
-38.05	0.671387	2.22412	0.396729
-38	0.69527	2.24121	0.396729
-37.95	0.687309	2.25586	0.396729
-37.9	0.697924	2.26074	0.396729
-37.85	0.729768	2.23633	0.392369
-37.8	0.732422	2.22656	0.388009
-37.75	0.711192	2.1875	0.37493
-37.7	0.676694	2.22656	0.37493
-37.65	0.67404	2.24609	0.370571
-37.6	0.655465	2.27051	0.37493
-37.55	0.655465	2.28027	0.37929
-37.5	0.663426	2.26807	0.38365
-37.45	0.650157	2.27539	0.392369
-37.4	0.642196	2.27295	0.38365
-37.35	0.636889	2.27539	0.388009
-37.3	0.668733	2.28516	0.38365
-37.25	0.689963	2.26318	0.388009
-37.2	0.697924	2.27295	0.392369
-37.15	0.761613	2.28516	0.38365
-37.1	0.756305	2.29492	0.388009
-37.05	0.772227	2.29736	0.388009
-37	0.790803	2.30225	0.401088
-36.95	0.785496	2.27295	0.405448
-36.9	0.782842	2.2583	0.401088
-36.85	0.761613	2.27051	0.405448
-36.8	0.750998	2.29248	0.405448
-36.75	0.721807	2.33154	0.414167
-36.7	0.719153	2.35107	0.414167
-36.65	0.750998	2.31689	0.418527
-36.6	0.769574	2.30225	0.422886
-36.55	0.812033	2.27783	0.427246
-36.5	0.796111	2.27783	0.427246
-36.45	0.78815	2.29004	0.427246
-36.4	0.756305	2.33154	0.427246
-36.35	0.740383	2.34375	0.418527
-36.3	0.719153	2.3584	0.422886
-36.25	0.748344	2.36328	0.431606
-36.2	0.764266	2.33398	0.427246
-36.15	0.78815	2.33154	0.422886
-36.1	0.785496	2.32666	0.418527
-36.05	0.764266	2.32666	0.409807
-36	0.78815	2.29248	0.414167
-35.95	0.809379	2.27783	0.409807
-35.9	0.819994	2.31201	0.409807
-35.85	0.83857	2.30469	0.409807
-35.8	0.819994	2.32178	0.414167
-35.75	0.812033	2.36084	0.422886
-35.7	0.764266	2.35352	0.427246
-35.65	0.735076	2.36328	0.427246
-35.6	0.748344	2.37549	0.435965
-35.55	0.748344	2.37305	0.435965
-35.5	0.764266	2.37793	0.431606
-35.45	0.801418	2.38525	0.440325
-35.4	0.822648	2.34131	0.435965
-35.35	0.809379	2.3291	0.440325
-35.3	0.804072	2.32666	0.435965
-35.25	0.782842	2.35596	0.440325
-35.2	0.76692	2.37549	0.440325
-35.15	0.793457	2.38525	0.435965
-35.1	0.78815	2.39014	0.435965
-35.05	0.812033	2.39258	0.431606
-35	0.814687	2.35107	0.431606
-34.95	0.814687	2.35107	0.435965
-34.9	0.83857	2.36328	0.444685
-34.85	0.806726	2.38525	0.444685
-34.8	0.819994	2.38037	0.444685
-34.75	0.81734	2.42432	0.440325
-34.7	0.796111	2.44385	0.444685
-34.65	0.801418	2.44141	0.440325
-34.6	0.819994	2.44873	0.435965
-34.55	0.833263	2.42432	0.440325
-34.5	0.833263	2.3999	0.435965
-34.45	0.843877	2.38525	0.435965
-34.4	0.843877	2.42676	0.440325
-34.35	0.83857	2.44385	0.427246
-34.3	0.827955	2.41455	0.427246
-34.25	0.806726	2.44629	0.431606
-34.2	0.825301	2.46094	0.431606
-34.15	0.809379	2.4585	0.431606
-34.1	0.812033	2.42188	0.427246
-34.05	0.809379	2.41943	0.435965
-34	0.782842	2.43164	0.431606
-33.95	0.782842	2.44629	0.431606
-33.9	0.785496	2.45117	0.431606
-33.85	0.804072	2.44629	0.427246
-33.8	0.780189	2.45117	0.431606
-33.75	0.81734	2.46338	0.427246
-33.7	0.835916	2.46094	0.435965
-33.65	0.843877	2.47559	0.435965
-33.6	0.825301	2.4707	0.427246
-33.55	0.830609	2.4707	0.427246
-33.5	0.81734	2.44873	0.427246
-33.45	0.83857	2.44629	0.427246
-33.4	0.833263	2.3999	0.422886
-33.35	0.83857	2.39258	0.422886
-33.3	0.843877	2.39258	0.422886
-33.25	0.849185	2.3877	0.414167
-33.2	0.833263	2.41699	0.418527
-33.15	0.825301	2.4292	0.422886
-33.1	0.804072	2.46826	0.427246
-33.05	0.825301	2.48535	0.422886
-33	0.8598	2.53418	0.427246
-32.95	0.846531	2.54883	0.431606
-32.9	0.849185	2.51221	0.427246
-32.85	0.870414	2.48291	0.435965
-32.8	0.873068	2.48047	0.435965
-32.75	0.8598	2.50488	0.440325
-32.7	0.870414	2.48535	0.449044
-32.65	0.870414	2.4707	0.457764
-32.6	0.862453	2.45605	0.457764
-32.55	0.873068	2.44141	0.444685
-32.5	0.865107	2.46582	0.449044
-32.45	0.896951	2.4707	0.440325
-32.4	0.867761	2.5	0.435965
-32.35	0.88899	2.50488	0.435965
-32.3	0.867761	2.50488	0.431606
-32.25	0.886337	2.50244	0.435965
-32.2	0.904913	2.47314	0.431606
-32.15	0.886337	2.49512	0.435965
-32.1	0.896951	2.5	0.427246
-32.05	0.865107	2.50977	0.431606
-32	0.881029	2.50488	0.435965
-31.95	0.896951	2.52686	0.440325
-31.9	0.873068	2.52197	0.449044
-31.85	0.894298	2.49756	0.449044
-31.8	0.891644	2.50244	0.457764
-31.75	0.896951	2.48047	0.453404
-31.7	0.896951	2.50977	0.449044
-31.65	0.88899	2.52686	0.431606
-31.6	0.91022	2.50488	0.435965
-31.55	0.891644	2.52441	0.435965
-31.5	0.907566	2.49023	0.435965
-31.45	0.915527	2.51465	0.444685
-31.4	0.896951	2.53662	0.440325
-31.35	0.878376	2.54639	0.435965
-31.3	0.867761	2.54883	0.435965
-31.25	0.875722	2.58301	0.435965
-31.2	0.896951	2.58057	0.440325
-31.15	0.920835	2.56348	0.440325
-31.1	0.891644	2.5415	0.435965
-31.05	0.878376	2.53662	0.431606
-31	0.88899	2.53418	0.427246
-30.95	0.894298	2.56836	0.431606
-30.9	0.918181	2.58545	0.431606
-30.85	0.907566	2.57324	0.435965
-30.8	0.891644	2.56836	0.435965
-30.75	0.870414	2.59766	0.435965
-30.7	0.886337	2.58301	0.435965
-30.65	0.899605	2.57568	0.427246
-30.6	0.899605	2.53906	0.427246
-30.55	0.91022	2.53418	0.427246
-30.5	0.881029	2.54395	0.444685
-30.45	0.8598	2.57324	0.449044
-30.4	0.819994	2.60498	0.449044
-30.35	0.849185	2.60742	0.453404
-30.3	0.891644	2.58789	0.453404
-30.25	0.91022	2.59521	0.466483
-30.2	0.93145	2.59766	0.457764
-30.15	0.936757	2.59766	0.462123
-30.1	0.912874	2.59277	0.466483
-30.05	0.912874	2.56592	0.466483
-30	0.923488	2.56836	0.466483
-29.95	0.918181	2.60254	0.466483
-29.9	0.91022	2.60986	0.470843
-29.85	0.904913	2.59521	0.470843
-29.8	0.891644	2.60498	0.475202
-29.75	0.875722	2.59521	0.479562
-29.7	0.886337	2.63916	0.470843
-29.65	0.902259	2.65625	0.475202
-29.6	0.920835	2.65869	0.488281
-29.55	0.93145	2.6416	0.488281
-29.5	0.971255	2.60254	0.479562
-29.45	0.98187	2.60498	0.488281
-29.4	0.976562	2.60254	0.488281
-29.35	0.947372	2.62207	0.492641
-29.3	0.918181	2.63916	0.497001
-29.25	0.907566	2.62695	0.497001
-29.2	0.915527	2.64404	0.497001
-29.15	0.934103	2.62451	0.492641
-29.1	0.939411	2.64893	0.492641
-29.05	0.976562	2.67822	0.492641
-29	0.987177	2.71729	0.488281
-28.95	0.989831	2.69043	0.483922
-28.9	0.98187	2.66846	0.479562
-28.85	0.952679	2.65625	0.470843
-28.8	0.950025	2.63916	0.466483
-28.75	0.955333	2.65137	0.479562
-28.7	0.963294	2.66357	0.483922
-28.65	0.963294	2.68555	0.483922
-28.6	0.955333	2.66602	0.497001
-28.55	0.965948	2.69043	0.492641
-28.5	0.96064	2.67334	0.497001
-28.45	0.947372	2.66113	0.479562
-28.4	0.973909	2.68311	0.479562
-28.35	0.965948	2.70508	0.475202
-28.3	0.950025	2.73193	0.479562
-28.25	0.947372	2.70264	0.492641
-28.2	0.939411	2.64404	0.497001
-28.15	0.973909	2.65381	0.50572
-28.1	0.965948	2.66113	0.50572
-28.05	0.963294	2.67822	0.51008
-28	0.926142	2.68066	0.50572
-27.95	0.950025	2.70264	0.50572
-27.9	0.939411	2.67822	0.50572
-27.85	0.93145	2.69287	0.50136
-27.8	0.936757	2.71729	0.497001
-27.75	0.93145	2.72949	0.492641
-27.7	0.963294	2.70996	0.497001
-27.65	0.968601	2.68066	0.50136
-27.6	0.96064	2.67578	0.492641
-27.55	0.971255	2.67822	0.497001
-27.5	0.971255	2.67334	0.50136
-27.45	0.944718	2.72949	0.50572
-27.4	0.98187	2.71484	0.514439
-27.35	0.963294	2.73193	0.527518
-27.3	0.976562	2.73438	0.527518
-27.25	0.96064	2.78564	0.527518
-27.2	0.976562	2.75391	0.540597
-27.15	0.939411	2.72461	0.540597
-27.1	0.926142	2.73193	0.531878
-27.05	0.947372	2.71729	0.527518
-27	0.947372	2.73926	0.527518
-26.95	0.923488	2.69043	0.527518
-26.9	0.936757	2.71484	0.518799
-26.85	0.934103	2.73193	0.523158
-26.8	0.947372	2.74658	0.51008
-26.75	0.952679	2.80273	0.514439
-26.7	0.957987	2.78076	0.518799
-26.65	0.944718	2.78564	0.527518
-26.6	0.918181	2.79785	0.527518
-26.55	0.920835	2.82715	0.527518
-26.5	0.881029	2.82715	0.527518
-26.45	0.88899	2.78076	0.523158
-26.4	0.896951	2.7832	0.514439
-26.35	0.920835	2.75879	0.514439
-26.3	0.926142	2.79053	0.523158
-26.25	0.926142	2.79541	0.514439
-26.2	0.928796	2.76611	0.518799
-26.15	0.923488	2.75635	0.527518
-26.1	0.939411	2.77832	0.518799
-26.05	0.944718	2.81738	0.523158
-26	0.968601	2.82227	0.527518
-25.95	0.973909	2.79541	0.531878
-25.9	0.944718	2.80518	0.536237
-25.85	0.942064	2.81006	0.536237
-25.8	0.926142	2.83203	0.540597
-25.75	0.973909	2.8418	0.536237
-25.7	0.995138	2.84668	0.531878
-25.65	0.973909	2.82227	0.540597
-25.6	0.997792	2.81738	0.531878
-25.55	0.984524	2.79785	0.540597
-25.5	1.01637	2.77344	0.536237
-25.45	0.989831	2.79541	0.540597
-25.4	1.00841	2.81494	0.536237
-25.35	1.01902	2.87354	0.536237
-25.3	1.01371	2.854	0.540597
-25.25	1.02168	2.86621	0.527518
-25.2	1.02698	2.87354	0.540597
-25.15	1.04556	2.87598	0.531878
-25.1	1.05617	2.84912	0.540597
-25.05	1.04821	2.82227	0.544957
-25	1.0376	2.82471	0.540597
-24.95	1.05352	2.81494	0.540597
-24.9	1.05087	2.84668	0.536237
-24.85	1.02698	2.86377	0.540597
-24.8	1.05087	2.88574	0.536237
-24.75	1.01902	2.87109	0.531878
-24.7	0.997792	2.8418	0.527518
-24.65	1.01106	2.86621	0.523158
-24.6	0.965948	2.87354	0.518799
-24.55	0.963294	2.8833	0.523158
-24.5	0.934103	2.90039	0.518799
-24.45	0.923488	2.88086	0.523158
-24.4	0.907566	2.87109	0.531878
-24.35	0.923488	2.8418	0.523158
-24.3	0.939411	2.854	0.527518
-24.25	0.928796	2.83936	0.527518
-24.2	0.979216	2.81738	0.536237
-24.15	0.992485	2.84912	0.540597
-24.1	1.0031	2.90527	0.553676
-24.05	0.995138	2.9248	0.562395
-24	0.997792	2.92969	0.558036
-23.95	1.00575	2.93701	0.558036
-23.9	1.00045	2.88818	0.549316
-23.85	1.03494	2.88574	0.549316
-23.8	1.04821	2.90039	0.549316
-23.75	1.05883	2.87842	0.549316
-23.7	1.0376	2.8833	0.544957
-23.65	1.00045	2.91016	0.549316
-23.6	1.02168	2.93701	0.549316
-23.55	1.01371	2.91992	0.549316
-23.5	1.0376	2.9126	0.549316
-23.45	1.02168	2.91504	0.566755
-23.4	1.02168	2.92236	0.566755
-23.35	1.01371	2.93213	0.558036
-23.3	1.01106	2.93213	0.549316
-23.25	1.03229	2.9248	0.553676
-23.2	1.00575	2.91748	0.549316
-23.15	1.01637	2.89795	0.544957
-23.1	0.995138	2.90771	0.553676
-23.05	0.984524	2.89795	0.558036
-23	0.984524	2.91016	0.549316
-22.95	0.979216	2.9541	0.549316
-22.9	1.00575	2.94922	0.540597
-22.85	1.0031	2.96875	0.544957
-22.8	1.0031	2.94434	0.540597
-22.75	1.01106	2.94678	0.544957
-22.7	1.01106	2.93701	0.544957
-22.65	1.01902	2.90283	0.544957
-22.6	1.03229	2.91992	0.558036
-22.55	1.05617	2.94434	0.549316
-22.5	1.03494	2.98828	0.549316
-22.45	1.04025	2.95654	0.544957
-22.4	1.02433	2.94678	0.549316
-22.35	1.03229	2.94678	0.549316
-22.3	1.06148	2.94922	0.553676
-22.25	1.06944	2.93457	0.566755
-22.2	1.05087	2.93945	0.571115
-22.15	1.02168	2.94189	0.571115
-22.1	1.02698	2.99805	0.566755
-22.05	1.05883	2.99561	0.558036
-22	1.0774	2.96143	0.571115
-21.95	1.08802	3.01025	0.562395
-21.9	1.0721	2.98828	0.571115
-21.85	1.06944	2.99072	0.566755
-21.8	1.05617	2.99072	0.571115
-21.75	1.07475	2.98096	0.575474
-21.7	1.06413	2.99805	0.575474
-21.65	1.04821	2.96631	0.571115
-21.6	1.06679	2.9541	0.562395
-21.55	1.0721	2.95898	0.571115
-21.5	1.06944	2.98828	0.571115
-21.45	1.06944	2.99072	0.571115
-21.4	1.06413	2.97852	0.575474
-21.35	1.09067	2.99561	0.575474
-21.3	1.0721	2.98828	0.575474
-21.25	1.04821	2.98828	0.575474
-21.2	1.06148	3.03467	0.575474
-21.15	1.08006	3.02979	0.575474
-21.1	1.08536	3.0249	0.566755
-21.05	1.09067	3.03955	0.571115
-21	1.10925	3.03711	0.566755
-20.95	1.10925	3.04199	0.571115
-20.9	1.13578	3.06396	0.575474
-20.85	1.13313	3.06641	0.584194
-20.8	1.1464	3.04932	0.575474
-20.75	1.1464	3.06641	0.579834
-20.7	1.14905	3.06396	0.584194
-20.65	1.13578	3.07129	0.579834
-20.6	1.1119	3.03711	0.584194
-20.55	1.13048	3.0542	0.575474
-20.5	1.11456	3.06396	0.579834
-20.45	1.1464	3.07617	0.571115
-20.4	1.12517	3.05908	0.566755
-20.35	1.11986	3.04932	0.566755
-20.3	1.12782	3.04932	0.558036
-20.25	1.10925	3.01758	0.562395
-20.2	1.11456	3.04688	0.566755
-20.15	1.08006	3.07129	0.575474
-20.1	1.06413	3.07617	0.575474
-20.05	1.08271	3.07617	0.575474
-20	1.06413	3.08105	0.584194
-19.95	1.08536	3.05908	0.588553
-19.9	1.11986	3.0542	0.592913
-19.85	1.12252	3.07373	0.597273
-19.8	1.13313	3.09814	0.597273
-19.75	1.11721	3.11279	0.601632
-19.7	1.12252	3.11279	0.610352
-19.65	1.10394	3.11768	0.614711
-19.6	1.10925	3.1665	0.610352
-19.55	1.09067	3.15186	0.610352
-19.5	1.09598	3.125	0.601632
-19.45	1.09067	3.10791	0.597273
-19.4	1.10129	3.0957	0.601632
-19.35	1.09598	3.0957	0.601632
-19.3	1.09863	3.10547	0.610352
-19.25	1.10394	3.13721	0.610352
-19.2	1.11721	3.12744	0.619071
-19.15	1.12517	3.13965	0.619071
-19.1	1.13048	3.12744	0.619071
-19.05	1.16498	3.10303	0.614711
-19	1.19151	3.10791	0.610352
-18.95	1.16763	3.14209	0.614711
-18.9	1.15701	3.1665	0.610352
-18.85	1.14905	3.12988	0.619071
-18.8	1.15701	3.12744	0.619071
-18.75	1.14905	3.12988	0.619071
-18.7	1.15967	3.125	0.619071
-18.65	1.15171	3.125	0.619071
-18.6	1.14905	3.10791	0.623431
-18.55	1.1464	3.15674	0.614711
-18.5	1.13844	3.17627	0.614711
-18.45	1.13048	3.17383	0.610352
-18.4	1.11456	3.15674	0.614711
-18.35	1.12782	3.16406	0.614711
-18.3	1.13578	3.20068	0.619071
-18.25	1.1119	3.2251	0.614711
-18.2	1.11721	3.22021	0.623431
-18.15	1.13313	3.15674	0.614711
-18.1	1.14905	3.15186	0.62779
-18.05	1.17294	3.15674	0.623431
-18	1.17028	3.18359	0.623431
-17.95	1.15967	3.1543	0.623431
-17.9	1.15171	3.18848	0.62779
-17.85	1.15701	3.22266	0.610352
-17.8	1.17028	3.22266	0.610352
-17.75	1.16498	3.2251	0.605992
-17.7	1.16498	3.20312	0.610352
-17.65	1.16498	3.21045	0.614711
-17.6	1.21009	3.19336	0.614711
-17.55	1.2207	3.21777	0.619071
-17.5	1.21274	3.23975	0.610352
-17.45	1.17824	3.21533	0.62779
-17.4	1.15436	3.2373	0.636509
-17.35	1.14905	3.2373	0.63215
-17.3	1.14109	3.23486	0.636509
-17.25	1.1464	3.2251	0.63215
-17.2	1.12517	3.18359	0.62779
-17.15	1.1464	3.21045	0.614711
-17.1	1.15701	3.1958	0.619071
-17.05	1.13578	3.22266	0.610352
-17	1.15436	3.25684	0.614711
-16.95	1.15701	3.24219	0.623431
-16.9	1.14905	3.26172	0.623431
-16.85	1.14905	3.25195	0.619071
-16.8	1.14905	3.25684	0.619071
-16.75	1.15967	3.25684	0.619071
-16.7	1.15436	3.23975	0.62779
-16.65	1.1464	3.26172	0.623431
-16.6	1.15436	3.22998	0.62779
-16.55	1.15967	3.2373	0.62779
-16.5	1.1862	3.20801	0.623431
-16.45	1.18886	3.23486	0.63215
-16.4	1.20478	3.25684	0.636509
-16.35	1.17294	3.29346	0.645229
-16.3	1.17028	3.2959	0.640869
-16.25	1.17294	3.25928	0.645229
-16.2	1.15701	3.24463	0.649588
-16.15	1.17824	3.24219	0.649588
-16.1	1.1862	3.2373	0.653948
-16.05	1.19947	3.25439	0.653948
-16	1.20213	3.29834	0.653948
-15.95	1.21274	3.34229	0.649588
-15.9	1.19682	3.31299	0.653948
-15.85	1.2154	3.30322	0.640869
-15.8	1.22866	3.29102	0.645229
-15.75	1.22866	3.30566	0.649588
-15.7	1.23397	3.30566	0.658308
-15.65	1.2207	3.2959	0.658308
-15.6	1.21274	3.26416	0.649588
-15.55	1.19682	3.2373	0.649588
-15.5	1.22866	3.25439	0.649588
-15.45	1.20213	3.27637	0.649588
-15.4	1.21009	3.31055	0.649588
-15.35	1.21009	3.33496	0.645229
-15.3	1.19682	3.35205	0.645229
-15.25	1.19682	3.34229	0.649588
-15.2	1.18886	3.32031	0.645229
-15.15	1.18355	3.31299	0.645229
-15.1	1.20213	3.31787	0.649588
-15.05	1.1809	3.28369	0.658308
-15	1.15701	3.31299	0.658308
-14.95	1.15436	3.32031	0.658308
-14.9	1.1862	3.35205	0.662667
-14.85	1.22336	3.33984	0.662667
-14.8	1.23397	3.35693	0.658308
-14.75	1.25255	3.33252	0.653948
-14.7	1.24193	3.27148	0.649588
-14.65	1.24193	3.26172	0.645229
-14.6	1.22336	3.28857	0.645229
-14.55	1.22601	3.34717	0.653948
-14.5	1.23132	3.35205	0.653948
-14.45	1.21009	3.38623	0.653948
-14.4	1.20478	3.38135	0.653948
-14.35	1.20743	3.39844	0.653948
-14.3	1.19682	3.3667	0.645229
-14.25	1.18355	3.33008	0.645229
-14.2	1.19947	3.34229	0.645229
-14.15	1.23132	3.31543	0.649588
-14.1	1.23397	3.37646	0.653948
-14.05	1.25785	3.38135	0.649588
-14	1.24459	3.37158	0.658308
-13.95	1.23928	3.37646	0.658308
-13.9	1.23397	3.35938	0.662667
-13.85	1.24193	3.396	0.662667
-13.8	1.21805	3.41064	0.653948
-13.75	1.20213	3.41553	0.658308
-13.7	1.23663	3.39355	0.645229
-13.65	1.23132	3.35205	0.649588
-13.6	1.23928	3.34473	0.640869
-13.55	1.25785	3.35693	0.645229
-13.5	1.2552	3.38379	0.653948
-13.45	1.27112	3.40332	0.649588
-13.4	1.28174	3.37402	0.658308
-13.35	1.28174	3.36914	0.667027
-13.3	1.2552	3.37158	0.675746
-13.25	1.24193	3.41309	0.671387
-13.2	1.23928	3.42041	0.662667
-13.15	1.24989	3.41064	0.662667
-13.1	1.21274	3.396	0.649588
-13.05	1.1862	3.41309	0.658308
-13	1.19682	3.42529	0.653948
-12.95	1.16763	3.42285	0.662667
-12.9	1.17559	3.40088	0.675746
-12.85	1.20213	3.41309	0.675746
-12.8	1.22866	3.41309	0.675746
-12.75	1.26316	3.40088	0.671387
-12.7	1.26051	3.46436	0.662667
-12.65	1.28174	3.46436	0.671387
-12.6	1.28174	3.45703	0.671387
-12.55	1.27643	3.45215	0.671387
-12.5	1.30828	3.41797	0.675746
-12.45	1.28439	3.45459	0.680106
-12.4	1.27378	3.45215	0.684466
-12.35	1.27643	3.44238	0.693185
-12.3	1.25255	3.44727	0.684466
-12.25	1.24193	3.43506	0.693185
-12.2	1.24724	3.45947	0.688825
-12.15	1.24989	3.4668	0.693185
-12.1	1.25785	3.50098	0.693185
-12.05	1.2552	3.4668	0.697545
-12	1.23132	3.5083	0.693185
-11.95	1.24989	3.48877	0.688825
-11.9	1.23397	3.479	0.688825
-11.85	1.23663	3.48877	0.688825
-11.8	1.27643	3.47656	0.684466
-11.75	1.23928	3.50342	0.688825
-11.7	1.24989	3.48389	0.684466
-11.65	1.25785	3.479	0.688825
-11.6	1.26582	3.46436	0.688825
-11.55	1.2552	3.46191	0.693185
-11.5	1.24193	3.46436	0.693185
-11.45	1.23928	3.45703	0.697545
-11.4	1.2154	3.49365	0.701904
-11.35	1.22866	3.5083	0.701904
-11.3	1.23928	3.52051	0.697545
-11.25	1.21805	3.49609	0.701904
-11.2	1.21274	3.46436	0.701904
-11.15	1.21805	3.48877	0.701904
-11.1	1.26582	3.49854	0.706264
-11.05	1.28174	3.52051	0.706264
-11	1.27643	3.52539	0.701904
-10.95	1.27908	3.5083	0.706264
-10.9	1.2897	3.49854	0.701904
-10.85	1.30562	3.48389	0.701904
-10.8	1.30297	3.48633	0.701904
-10.75	1.28705	3.50342	0.710624
-10.7	1.26847	3.51562	0.710624
-10.65	1.26582	3.54248	0.701904
-10.6	1.25785	3.55713	0.710624
-10.55	1.26847	3.5376	0.714983
-10.5	1.26051	3.54004	0.706264
-10.45	1.25785	3.55957	0.701904
-10.4	1.26051	3.55713	0.706264
-10.35	1.22866	3.54492	0.714983
-10.3	1.24459	3.54492	0.710624
-10.25	1.22601	3.5498	0.706264
-10.2	1.2552	3.55225	0.701904
-10.15	1.25255	3.5376	0.697545
-10.1	1.27378	3.55225	0.693185
-10.05	1.27112	3.53027	0.693185
-10	1.25255	3.53271	0.710624
-9.95	1.26316	3.5498	0.710624
-9.9	1.22866	3.5498	0.719343
-9.85	1.24193	3.56934	0.723703
-9.8	1.2552	3.56934	0.719343
-9.75	1.2552	3.59131	0.723703
-9.7	1.24193	3.58398	0.723703
-9.65	1.24193	3.62549	0.719343
-9.6	1.25785	3.6084	0.710624
-9.55	1.25255	3.6084	0.706264
-9.5	1.28174	3.58887	0.697545
-9.45	1.27112	3.59131	0.701904
-9.4	1.30297	3.64258	0.710624
-9.35	1.30297	3.59863	0.706264
-9.3	1.28705	3.60107	0.706264
-9.25	1.30828	3.60352	0.706264
-9.2	1.31624	3.60107	0.719343
-9.15	1.31358	3.62061	0.723703
-9.1	1.29766	3.59863	0.728062
-9.05	1.31093	3.62793	0.723703
-9	1.31889	3.60596	0.719343
-8.95	1.31358	3.58887	0.719343
-8.9	1.31358	3.57178	0.719343
-8.85	1.30828	3.56689	0.723703
-8.8	1.30297	3.60596	0.723703
-8.75	1.29501	3.62793	0.719343
-8.7	1.28705	3.66943	0.723703
-8.65	1.30031	3.65234	0.714983
-8.6	1.26582	3.61572	0.714983
-8.55	1.28439	3.61328	0.714983
-8.5	1.30297	3.63281	0.710624
-8.45	1.32685	3.62305	0.714983
-8.4	1.3242	3.6377	0.710624
-8.35	1.31358	3.64502	0.719343
-8.3	1.31093	3.64502	0.714983
-8.25	1.29766	3.64258	0.719343
-8.2	1.28439	3.64746	0.719343
-8.15	1.27908	3.65234	0.719343
-8.1	1.26847	3.65967	0.714983
-8.05	1.31358	3.67188	0.719343
-8	1.30828	3.68164	0.714983
-7.95	1.29501	3.6499	0.714983
-7.9	1.29235	3.62793	0.710624
-7.85	1.27908	3.65723	0.710624
-7.8	1.27112	3.64258	0.714983
-7.75	1.27378	3.61572	0.723703
-7.7	1.29501	3.62061	0.719343
-7.65	1.33216	3.6499	0.723703
-7.6	1.34808	3.65967	0.723703
-7.55	1.3587	3.68652	0.723703
-7.5	1.34808	3.70117	0.723703
-7.45	1.3295	3.68652	0.719343
-7.4	1.3295	3.68164	0.710624
-7.35	1.34543	3.69629	0.710624
-7.3	1.32685	3.69873	0.723703
-7.25	1.3295	3.66943	0.719343
-7.2	1.33747	3.64746	0.723703
-7.15	1.32154	3.66455	0.719343
-7.1	1.32154	3.70117	0.719343
-7.05	1.30297	3.73047	0.723703
-7	1.34543	3.73291	0.732422
-6.95	1.31624	3.69629	0.736782
-6.9	1.31624	3.66211	0.741141
-6.85	1.31624	3.68408	0.74986
-6.8	1.31889	3.7085	0.75422
-6.75	1.3242	3.7207	0.741141
-6.7	1.33481	3.70605	0.745501
-6.65	1.33747	3.69873	0.74986
-6.6	1.34808	3.7207	0.75422
-6.55	1.33747	3.71338	0.74986
-6.5	1.35339	3.72559	0.741141
-6.45	1.35339	3.72803	0.736782
-6.4	1.35604	3.7085	0.728062
-6.35	1.36135	3.72803	0.736782
-6.3	1.35339	3.73291	0.736782
-6.25	1.3242	3.75244	0.745501
-6.2	1.31093	3.72803	0.74986
-6.15	1.32154	3.70117	0.75858
-6.1	1.3242	3.73291	0.767299
-6.05	1.33216	3.73291	0.762939
-6	1.32685	3.73779	0.75422
-5.95	1.3242	3.73535	0.74986
-5.9	1.32685	3.75244	0.75422
-5.85	1.33481	3.75977	0.75422
-5.8	1.35339	3.75244	0.75422
-5.75	1.33747	3.77441	0.75858
-5.7	1.34543	3.74023	0.75422
-5.65	1.34277	3.67432	0.762939
-5.6	1.38523	3.6792	0.771659
-5.55	1.38789	3.72314	0.771659
-5.5	1.364	3.75977	0.771659
-5.45	1.35339	3.78662	0.767299
-5.4	1.35339	3.78418	0.780378
-5.35	1.36666	3.75977	0.780378
-5.3	1.40115	3.76953	0.776018
-5.25	1.364	3.76221	0.771659
-5.2	1.37462	3.77441	0.767299
-5.15	1.36135	3.75977	0.762939
-5.1	1.3587	3.76953	0.75858
-5.05	1.364	3.78174	0.762939
-5	1.40646	3.76221	0.74986
-4.95	1.41177	3.79639	0.74986
-4.9	1.37727	3.7793	0.75422
-4.85	1.36666	3.78174	0.75422
-4.8	1.38258	3.79395	0.762939
-4.75	1.3985	3.77686	0.762939
-4.7	1.40646	3.78418	0.75858
-4.65	1.44361	3.76465	0.74986
-4.6	1.43035	3.79883	0.75422
-4.55	1.39054	3.8208	0.75858
-4.5	1.39054	3.81836	0.75858
-4.45	1.3985	3.81104	0.762939
-4.4	1.39319	3.80371	0.776018
-4.35	1.41708	3.8623	0.776018
-4.3	1.43565	3.85498	0.776018
-4.25	1.47015	3.85498	0.780378
-4.2	1.45688	3.86719	0.780378
-4.15	1.46219	3.85498	0.771659
-4.1	1.433	3.85742	0.762939
-4.05	1.39054	3.83057	0.771659
-4	1.3985	3.83057	0.780378
-3.95	1.42504	3.81348	0.780378
-3.9	1.41442	3.80127	0.789097
-3.85	1.41177	3.83057	0.789097
-3.8	1.40646	3.83545	0.784738
-3.75	1.40912	3.86719	0.784738
-3.7	1.41708	3.84766	0.784738
-3.65	1.42238	3.85498	0.789097
-3.6	1.43035	3.82568	0.780378
-3.55	1.45688	3.83301	0.771659
-3.5	1.43831	3.86963	0.767299
-3.45	1.44892	3.8623	0.767299
-3.4	1.43035	3.87939	0.767299
-3.35	1.46484	3.8623	0.771659
-3.3	1.46484	3.8916	0.771659
-3.25	1.48342	3.87695	0.776018
-3.2	1.49403	3.89893	0.780378
-3.15	1.47015	3.94531	0.776018
-3.1	1.48342	3.92578	0.771659
-3.05	1.46219	3.91113	0.771659
-3	1.45423	3.88428	0.776018
-2.95	1.44096	3.89893	0.780378
-2.9	1.42504	3.91602	0.784738
-2.85	1.45954	3.94287	0.780378
-2.8	1.43831	3.9502	0.784738
-2.75	1.433	3.93066	0.776018
-2.7	1.43565	3.90869	0.780378
-2.65	1.44892	3.89404	0.776018
-2.6	1.44892	3.8916	0.784738
-2.55	1.45954	3.90625	0.793457
-2.5	1.48607	3.91357	0.793457
-2.45	1.4675	3.95752	0.793457
-2.4	1.47546	3.95508	0.789097
-2.35	1.47015	3.9502	0.797817
-2.3	1.4675	3.95996	0.789097
-2.25	1.48342	3.94775	0.784738
-2.2	1.46484	3.92334	0.780378
-2.15	1.47811	3.90137	0.784738
-2.1	1.49138	3.91846	0.789097
-2.05	1.51261	3.91846	0.789097
-2	1.502	3.95508	0.789097
-1.95	1.49669	3.94043	0.789097
-1.9	1.47015	3.94287	0.793457
-1.85	1.46484	3.95264	0.802176
-1.8	1.4675	3.98193	0.802176
-1.75	1.45954	3.98438	0.802176
-1.7	1.44627	3.96973	0.797817
-1.65	1.45423	3.96973	0.802176
-1.6	1.46219	3.95508	0.802176
-1.55	1.48077	3.96484	0.797817
-1.5	1.48342	3.97461	0.793457
-1.45	1.50465	3.96973	0.793457
-1.4	1.48342	4.00391	0.797817
-1.35	1.47015	4.01367	0.802176
-1.3	1.4675	4.0332	0.806536
-1.25	1.4675	4.00391	0.810896
-1.2	1.4675	3.99414	0.810896
-1.15	1.45423	4.00391	0.819615
-1.1	1.48077	4.01123	0.819615
-1.05	1.49403	4.05273	0.819615
-1	1.50996	4.05029	0.823975
-0.95	1.5073	4.04053	0.819615
-0.9	1.502	4.02832	0.810896
-0.85	1.48077	4.02344	0.815255
-0.8	1.48873	4.03809	0.810896
-0.75	1.48607	4.04053	0.802176
-0.7	1.47811	4.03076	0.806536
-0.65	1.48873	4.01855	0.815255
-0.6	1.51526	4.01855	0.823975
-0.55	1.49403	4.01123	0.815255
-0.5	1.48342	4.02588	0.819615
-0.45	1.4728	3.99658	0.823975
-0.4	1.48607	4.021	0.810896
-0.35	1.48342	4.02832	0.815255
-0.3	1.46484	4.03076	0.815255
-0.25	1.51526	4.06738	0.819615
-0.2	1.502	4.05273	0.815255
-0.15	1.50996	4.03564	0.802176
[truncated: 2,003 more rows]
