# Supplementary material for: Lipid transporters E-Syt3 and ORP5 regulate epithelial ion transport by controlling phosphatidylserine enrichment at ER/PM junctions
Source: EMBO J. 2025 May 27;44(13):3697–719. doi: 10.1038/s44318-025-00470-9 (PMC12217353; doi:10.1038/s44318-025-00470-9)
Supplement: Supplementary file 5 — Source data Fig. 3 [file 44318_2025_470_MOESM5_ESM.zip]

Archive with 10 entries (5 files):
- Figure SD 3/3A- E/
- Figure SD 3/3A- E/Fig 3A- E.xlsx
- Figure SD 3/3F/
- Figure SD 3/3F/Fig 3F i-iii.xlsx
- Figure SD 3/3G/
- Figure SD 3/3G/Fig 3G i-iii.xlsx
- Figure SD 3/3H/
- Figure SD 3/3H/Fig 3H i- ii.xlsx
- Figure SD 3/3I/
- Figure SD 3/3I/Fig 3I i-ii.xlsx
