# Supplementary material for: Lipid transporters E-Syt3 and ORP5 regulate epithelial ion transport by controlling phosphatidylserine enrichment at ER/PM junctions
Source: EMBO J. 2025 May 27;44(13):3697–719. doi: 10.1038/s44318-025-00470-9 (PMC12217353; doi:10.1038/s44318-025-00470-9)
Supplement: Supplementary file 5 — Source data Fig. 3 [file 44318_2025_470_MOESM5_ESM.zip › Figure SD 3/3A- E/Fig 3A- E.xlsx]

## Sheet: Fig 3A-E
3A	PtdSer Level					3B	P(I)4P Level					3C	PI(4,5)P2	Level				3D	Lipid Level	(Fold Change)			3E	PdtSer Level
	PtdSer	+E-Syt1	+E-Syt2	+E-Syt3			P(I)4P	+E-Syt1	+E-Syt2	+E-Syt3			PI(4,5)P2	+E-Syt1	+E-Syt2	+E-Syt3		PI(4)P	+siE-Syt3	PtdSer	+siE-Syt3		Vector	E-Syt3(RRK)	+E-Syt3(K147S)
	0.200354	0.349827	0.139119	0.139282			0.222817	0.232615	0.153703	0.163892			0.359396	0.463003	0.207698	0.201766		0.09817	0.24133	0.31249	0.43497		0.57287	0.59692	0.26855
	0.201823	0.360454	0.141027	0.142016			0.22454	0.243436	0.159531	0.165163			0.360249	0.54765	0.220392	0.2092		0.11245	0.25756	0.32817	0.43846		0.29964	0.59749	0.39392
	0.20399	0.384604	0.147046	0.146663			0.227192	0.244176	0.160361	0.16656			0.400783	0.561403	0.255367	0.211277		0.11352	0.26328	0.34709	0.45		1	0.54083	0.43922
	0.204697	0.390323	0.150633	0.14974			0.228032	0.249031	0.161487	0.167736			0.41219	0.784616	0.273633	0.214116		0.12009	0.26416	0.37225	0.45426		0.48119	0.78786	0.49552
	0.204722	0.392377	0.161781	0.169122			0.228047	0.249031	0.163186	0.168269			0.415785	0.831224	0.321303	0.219214		0.12013	0.26952	0.38367	0.45671		0.78355	0.43826	0.88593
	0.206091	0.405634	0.162277	0.169611			0.22866	0.249952	0.164381	0.168895			0.485506	0.865637	0.328906	0.226332		0.12556	0.26974	0.39226	0.47665		0.797053	0.39688	0.919785
	0.20868	0.408771	0.179693	0.173467			0.232612	0.253705	0.168548	0.172498			0.492865	0.87293	0.347077	0.228096		0.12601	0.27259	0.41689	0.48613		0.41402	0.53955	0.75443
	0.215493	0.41844	0.185732	0.190306			0.235297	0.254115	0.169327	0.174123			0.505132	0.892582	0.34893	0.230324		0.12972	0.28896	0.42119	0.48878		0.35946	0.3802	0.38727
	0.21863	0.42055	0.192449	0.19113			0.235658	0.258418	0.174629	0.174564			0.511844	0.929723	0.349365	0.231216		0.13038	0.29816	0.42381	0.51789		0.26541	0.43689	0.52842
	0.222599	0.436236	0.199167	0.1928			0.235914	0.258961	0.177734	0.17685			0.53122	0.949467	0.35729	0.233376		0.13157	0.30122	0.43553	0.54271		0.26582	0.42642	0.395
	0.22347	0.440234	0.201507	0.196466			0.245631	0.259638	0.179035	0.177487			0.556545	0.95428	0.357535	0.23577		0.13173	0.30414	0.43825	0.54694		0.47138	0.43353	0.35731
	0.228806	0.461942	0.205862	0.197686			0.249345	0.260612	0.185955	0.178693			0.588323	0.964766	0.362619	0.24731		0.13277	0.30469	0.43891	0.5563		0.73452	0.33771	0.38706
	0.232286	0.463965	0.21094	0.207502			0.250994	0.261505	0.199842	0.179349			0.640217	0.972692	0.363796	0.247383		0.13308	0.34735	0.44112	0.55992		0.85203	0.30797	0.77024
	0.235976	0.468738	0.221496	0.208451			0.254542	0.26617	0.219574	0.179442			0.65075	0.989747	0.365228	0.247444		0.13842	0.34945	0.45047	0.5634		0.40822	0.63792
	0.238312	0.470144	0.222293	0.210058			0.259345	0.268866	0.221189	0.179575			0.663612	1.0111	0.368249	0.254701		0.13923	0.35752	0.45097	0.57329		0.38124	1
	0.244625	0.475666	0.229412	0.213981			0.259854	0.277312	0.221755	0.183647			0.665055	1.01366	0.392689	0.256475		0.13931	0.3608	0.45137	0.57448
	0.245073	0.481871	0.231661	0.216462			0.274846	0.279081	0.224049	0.18544			0.666067	1.01481	0.398371	0.273711		0.14705	0.37458	0.45924	0.57672
	0.271065	0.489057	0.234288	0.220836			0.292442	0.283688	0.227466	0.186941			0.688657	1.01638	0.40753	0.27797		0.15299	0.37829	0.4607	0.585
	0.294296	0.491494	0.237354	0.221917			0.299117	0.336539	0.230757	0.19176			0.727468	1.02155	0.409882	0.281209		0.15832	0.3811	0.46706	0.58845
	0.33133	0.501649	0.242062	0.22384			0.309342	0.342213	0.235893	0.194825			0.741492	1.02321	0.410152	0.285095		0.16186	0.38268	0.47303	0.61013
	0.331705	0.508074	0.254022	0.233926			0.313347	0.343048	0.238106	0.202033			0.751716	1.02384	0.411699	0.288608		0.16748	0.38339	0.47373	0.61091
	0.348709	0.508074	0.256298	0.261308			0.313607	0.34794	0.239327	0.20598			0.754672	1.02936	0.413445	0.289173		0.17361	0.38707	0.48013	0.62431
	0.366879	0.535279	0.263742	0.267464			0.318187	0.350155	0.243301	0.206896			0.761207	1.03678	0.414962	0.295396		0.18109	0.39747	0.48048	0.62538
	0.383685	0.538743	0.265213	0.282596			0.321632	0.351729	0.249581	0.215994			0.791219	1.03872	0.425831	0.30402		0.19256	0.3982	0.48559	0.6326
	0.395475	0.540334	0.268984	0.285806			0.322745	0.356378	0.26135	0.239422			0.818424	1.03934	0.437485	0.310404		0.19623	0.40812	0.48878	0.63479
	0.398362	0.557073	0.269587	0.287731			0.324638	0.359198	0.265614	0.243116			0.82633	1.05138	0.441831	0.311823		0.20662	0.40826	0.49014	0.63847
	0.398966	0.563329	0.270943	0.289667			0.330591	0.361118	0.268645	0.252404			0.82836	1.05673	0.457313	0.318448		0.21565	0.41738	0.49322	0.63893
	0.408122	0.564613	0.30551	0.30156			0.331122	0.366802	0.270503	0.255873			0.833434	1.05781	0.458912	0.321783		0.21915	0.42636	0.49333	0.64091
	0.421099	0.576839	0.31686	0.308922			0.334027	0.369317	0.274864	0.267409			0.834263	1.06696	0.459627	0.342685		0.22431	0.4267	0.49833	0.64273
	0.442221	0.590257	0.323486	0.321175			0.338108	0.373918	0.277558	0.27793			0.844122	1.07242	0.463256	0.347815		0.22537	0.42881	0.49961	0.64614
	0.460875	0.601049	0.323744	0.32715			0.339958	0.388313	0.277814	0.279907			0.84886	1.08617	0.466173	0.368038		0.2285	0.43234	0.50883	0.64946
	0.488954	0.607463	0.324552	0.328705			0.339964	0.399758	0.278732	0.283998			0.880792	1.08776	0.468617	0.40045		0.2291	0.43322	0.51036	0.65587
	0.497799	0.611518	0.333284	0.339038			0.352793	0.40425	0.278789	0.288324			0.900785	1.08797	0.483779	0.417946		0.23055	0.43489	0.5141	0.66151
	0.498629	0.612117	0.335472	0.34201			0.353013	0.408373	0.278951	0.289088			0.927674	1.12969	0.496888	0.434646		0.23084	0.43669	0.52467	0.68228
	0.500123	0.612388	0.380298	0.346335			0.353171	0.412506	0.280295	0.291208			0.94022	1.13159	0.498416	0.445772		0.23184	0.43769	0.52599	0.69
	0.504243	0.619307	0.391114	0.352838			0.356604	0.413932	0.284385	0.297596			0.951936	1.13417	0.515151	0.456486		0.23312	0.44255	0.53427	0.69059
	0.514991	0.629826	0.39981	0.355919			0.359396	0.417081	0.294451	0.30113			0.979052	1.13835	0.518799	0.463877		0.23459	0.44309	0.55682	0.6907
	0.517893	0.636869	0.399845	0.356557			0.360589	0.46376	0.294829	0.303879			0.98414	1.14805	0.521749	0.497263		0.23524	0.44368	0.57542	0.69736
	0.553416	0.651408	0.404809	0.360279			0.363144	0.500186	0.294986	0.323012			0.997522	1.15907	0.524619	0.521724		0.23557	0.44408	0.5876	0.7029
	0.564057	0.658978	0.410192	0.380399			0.364654	0.519743	0.296105	0.329027			1	1.16484	0.530793			0.23722	0.44868	0.60331	0.7054
	0.568748	0.659528	0.42009	0.383165			0.368868	0.524526	0.304671	0.329771			0.15676	1.17311	0.533799	0.21929		0.23969	0.44926	0.60431	0.71092
	0.575671	0.668971	0.434845	0.383833			0.371603	0.531598	0.314774	0.35636			0.16382	1.17603	0.535582	0.22012		0.24002	0.45044	0.60902	0.71609
	0.580726	0.675076	0.435276	0.400674			0.372549	0.536985	0.318428	0.375711			0.1786	1.17821	0.537062	0.22126		0.2412	0.46085	0.61248	0.7209
	0.597954	0.690222	0.436489	0.404134			0.392169	0.56733	0.323344	0.378139			0.17878	1.18107	0.537966	0.22188		0.24743	0.46134	0.6197	0.72317
	0.59837	0.695773	0.450145	0.404339			0.393185	0.572228	0.336712	0.379838			0.18113	1.20498	0.540999	0.2231		0.2476	0.47761	0.63409	0.72715
	0.613472	0.713704	0.457408	0.406257			0.395562	0.724044	0.340429	0.380126			0.19034	1.20795	0.543873	0.22374		0.24762	0.47793	0.63844	0.7373
	0.617512	0.734817	0.489999	0.407085			0.401151	0.729205	0.345671	0.420987			0.19064	1.23185	0.543948	0.22899		0.24822	0.48922	0.64139	0.74245
	0.62478	0.756302	0.490887	0.407258			0.401758	0.751325	0.347381	0.423446			0.19887	1.24556	0.554558	0.23009		0.25016	0.49205	0.64435	0.74347
	0.633829	0.759576	0.507496	0.411584			0.407295	0.75684	0.354984	0.431586			0.2401	1.24972	0.555859	0.23095		0.25768	0.49262	0.64572	0.74997
	0.635648	0.826391	0.526681	0.411602			0.413895	0.782232	0.355706	0.438448			0.25397	1.2562	0.560049	0.2353		0.26081	0.4973	0.66309	0.75741
	0.665172	0.830963	0.529342	0.414756			0.414861	0.797648	0.365583	0.46451			0.27439	1.26317	0.560464	0.23762		0.26337	0.50399	0.67469	0.76334
	0.674981	0.854057	0.56583	0.421517			0.417778	0.820695	0.371858	0.470564			0.27604	1.3324	0.561911	0.24344		0.2643	0.50488	0.67663	0.76469
	0.685281	0.914864	0.571077	0.449692			0.596957	0.85298	0.378346	0.486126			0.27765	1.35612	0.56477	0.24458		0.26825	0.50491	0.67916	0.76782
	0.688314	0.932476	0.573064	0.449958			0.71651	0.967824	0.384008	0.48747			0.27773	1.36547	0.578694	0.24533		0.26965	0.51069	0.68459	0.76978
	0.692498	0.298969	0.614989	0.472665			0.723437	0.485463	0.387621	0.49428			0.28339	1.36657	0.610474	0.24798		0.26979	0.51418	0.69213	0.77143
	0.693701	0.340569	0.678428	0.481822			0.730694	0.560062	0.39624	0.506543			0.28667	1.3811	0.611746	0.25421		0.28643	0.51962	0.69264	0.78759
	0.702642	0.340864	0.695976	0.485939			0.740279	0.560497	0.40108	0.564348			0.29122	1.39474	0.628101	0.25437		0.28929	0.52114	0.70064	0.79495
	0.707262	0.36891	0.703987	0.155684			0.763757	0.596724	0.417008				0.31628	1.4021	0.669627	0.25463		0.29021	0.53115	0.71377	0.79716
	0.728428	0.395262	0.106257	0.159191			0.790612	0.615206					0.32455	1.44682	0.698767	0.26393		0.29315	0.53141	0.72127	0.8017
	0.735702	0.442392	0.111681	0.160559			0.8199	0.620085					0.33974	0.39087	0.708994	0.28345		0.30167	0.53159	0.72149	0.80414
	0.736992	0.475029	0.185773	0.165843			0.823893	0.64059					0.34194	0.53067	0.743945	0.28416		0.31934	0.5317	0.72222	0.82905
	0.744852	0.478149	0.202866	0.167654			0.835208	0.66914					0.34986	0.55212	0.22859	0.28444		0.33205	0.53182	0.72391	0.83341
	0.745175	0.499627	0.268349	0.170383			0.836212	0.691199					0.37519	0.55758	0.23618	0.28584		0.3437	0.53298	0.73201	0.83413
	0.758584	0.499693	0.27174	0.176193			0.841265	0.712553					0.40023	0.57186	0.24316	0.28592		0.34487	0.53492	0.73383	0.84604
	0.781093	0.529666	0.390518	0.179476			0.856449	0.714343					0.40928	0.58784	0.25135	0.29708		0.34717	0.53846	0.74198	0.84637
	0.78549	0.540186	0.413211	0.181649			0.865735	0.958556					0.4338	0.61867	0.25724	0.30207		0.37481	0.53995	0.7424	0.85003
	0.816895	0.561111	0.501243	0.190631			0.998826	0.976319					0.4474	0.63269	0.27262	0.30629		0.3809	0.54839	0.75795	0.85122
	0.823669	0.565763	0.504729	0.195444			1.00003	0.984667					0.44906	0.64777	0.30054	0.31956		0.38262	0.55029	0.76067	0.85234
	0.843778	0.577464	0.521129	0.196807			0.446128	1.02543					0.45499	0.65736	0.31332	0.32404		0.39585	0.55104	0.76477	0.85797
	0.85289	0.585519	0.525105	0.210743			0.486926	1.04996					0.4828	0.67408	0.31368	0.37178		0.39759	0.55145	0.76757	0.86857
	0.877404	0.720423	0.543007	0.2137			0.496242	1.05605					0.48742	0.68259	0.32156	0.37186		0.40197	0.55334	0.77271	0.86894
	0.878596	0.740099	0.550682	0.214068			0.496937	1.0566					0.49321	0.68364	0.33738	0.38417		0.40853	0.56529	0.77459	0.87248
	0.890589	0.791155	0.552045	0.214778			0.502667	1.06367					0.49618	0.68553	0.33873	0.38529		0.41918	0.5685	0.77908	0.87309
	0.908705	0.8951	0.552954	0.216052			0.508957	1.08089					0.49723	0.68635	0.36265	0.38853		0.4361	0.57413	0.77921	0.88052
	0.917102	0.903338	0.577225	0.216807			0.510361	1.09146					0.55416	0.68856	0.36417	0.39682		0.44574	0.57658	0.78002	0.88194
	0.934761	0.960059	0.584157	0.217169			0.52125	1.0936					0.56398	0.69089	0.36524	0.40922		0.44774	0.57986	0.78543	0.88813
	0.943641	0.997343	0.584861	0.228544			0.522474	1.13339					0.56756	0.70116	0.37074	0.41688		0.45976	0.58289	0.78884	0.88859
	0.982463	1.08134	0.587201	0.231268			0.525283	1.1702					0.57112	0.7105	0.38144	0.41753		0.4616	0.58801	0.79384	0.89041
	1.00001	0.106257	0.588861	0.236047			0.547327	0.55346					0.59566	0.71299	0.38254	0.4552		0.51692	0.60878	0.7976	0.89759
	0.282768	0.111681	0.600141	0.237547			0.562466	0.59399					0.60293	0.71606	0.38293	0.48812		0.52066	0.61643	0.80207	0.89766
	0.285008	0.185773	0.617773	0.245262			0.566279	0.61577					0.608	0.72385	0.38764			0.553	0.63361	0.81542	0.90925
	0.399633	0.202866	0.636812	0.248306			0.578518	0.66418					0.62591	0.72749	0.38772			0.58433	0.63388	0.82366	0.92693
	0.406104	0.268349	0.637399	0.248334			0.593601	0.67822					0.63253	0.7306	0.39476			0.58457	0.64251	0.82377	0.92814
	0.407702	0.27174	0.649615	0.252971			0.607074	0.68403					0.63691	0.73236	0.39735			0.59637	0.6471	0.82536	0.94025
	0.412276	0.390518	0.652911	0.256911			0.660682	0.71742					0.65814	0.73722	0.39982			0.59687	0.64893	0.82563	0.95098
	0.413921	0.413211	0.657831	0.26134			0.663511	0.73752					0.66258	0.74394	0.40265			0.59712	0.64987	0.82687	0.95435
	0.423207	0.501243	0.663547	0.264929			0.688252	0.74398					0.69095	0.75382	0.4152			0.59909	0.65065	0.83699	0.95619
	0.429328	0.504729	0.671071	0.266202			0.711024	0.75358					0.69299	0.7638	0.41606			0.60534	0.65628	0.85578	0.95676
	0.434227	0.521129	0.684092	0.266421			0.71879	0.75737					0.69558	0.76395	0.43152			0.62709	0.66601	0.85592	0.95938
	0.434645	0.525105	0.701174	0.271145			0.729084	0.79453					0.70351	0.76629	0.43804			0.62975	0.67105	0.85622	0.96137
	0.461105	0.543007	0.706332	0.272078			0.734226	0.80433					0.7058	0.76656	0.4551			0.63646	0.6873	0.85682	0.97187
	0.468266	0.550682	0.719756	0.274122			0.746191	0.80982					0.73309	0.79007	0.46133			0.65045	0.69656	0.86089	0.97198
	0.490285	0.552045	0.720368	0.274823			0.753329	0.83115					0.73493	0.81012	0.47505			0.66364	0.70704	0.86171	0.97856
	0.495131	0.552954	0.722273	0.282523			0.814384	0.8526					0.73551	0.8432	0.50337			0.6874	0.78475	0.86269	0.98211
	0.503645	0.577225	0.726733	0.287935			0.81528	0.86301					0.74165	0.87771	0.50753			0.71537	0.79072	0.86368	0.99422
	0.506038	0.584157		0.312308			0.817769	0.86558					0.75348	0.8806	0.50928			0.74957	0.79403	0.86779	0.99814
	0.515123	0.584861		0.32129			0.827712	0.88617					0.75596	0.9042	0.51873			0.75154	0.79425	0.87802	1.00393
	0.518987	0.587201					0.832791	0.89847					0.75719	0.92862	0.52113			0.76784	0.80425	0.87944	1.01798
	0.521219	0.588861					0.839351	0.92355					0.7865	0.93704	0.53215			0.7709	0.84065	0.88074	1.03421
	0.532074	0.600141					0.840176	0.93561					0.81391	0.96573	0.54304			0.79573	0.8452	0.88107	1.04095
	0.53649	0.617773					0.841204	1.01708					0.82416	0.96696	0.56924			0.82765	0.88363	0.89474	1.04169
	0.536922	0.636812					0.86321	1.02283					0.82823	0.96951	0.58284			0.88208	0.9458	0.89802	1.04503
	0.568049	0.637399					0.877948	1.0394					0.83288	1.00202	0.60447			0.8849	1.02535	0.90214	1.0523
	0.57237	0.649615					0.881263	1.05026					0.83606	1.00265				0.93589	1.06194	0.90778	1.05923
	0.576783	0.652911					0.885992	1.0541					0.85112	1.02562				0.9736	1.11234	0.91157	1.06359
	0.586058	0.657831					0.891802	1.09317					0.89957	1.03191				0.99367	1.13798	0.91316	1.06412
	0.605487	0.663547					0.930294	1.11533					0.91487	1.04308				1	1.14284	0.91798	1.06464
	0.608578	0.671071					0.93497	1.14453					0.92676	1.04769					1.14673	0.93771	1.07536
	0.638417	0.684092					0.936033	1.15001					0.93961	1.04993					1.20424	0.94507	1.07656
	0.644908	0.701174					0.958817	1.1955					0.94363	1.05386					1.28561	0.9487	1.1007
	0.654571	0.706332					0.96597						0.95581	1.06053					1.2963	0.96634	1.10243
	0.673835	0.719756					1						0.96377	1.06086					1.29703	0.97724	1.10395
	0.694116	0.720368											0.96849	1.08634					1.34009	0.98311	1.11426
	0.695682	0.722273											0.98426	1.10883					1.36533	0.99395	1.1346
	0.696634	0.726733											0.99857	1.11055					1.4193	0.99498	1.14345
	0.698747	0.736546											1	1.12188						1	1.16108
	0.707875	0.743634												1.1273							1.16289
	0.72585	0.768409												1.13891							1.17846
	0.727456	0.77273												1.16982							1.18245
	0.727608	0.78473												1.17349							1.22276
	0.742599	0.79895												1.18559
	0.752046	0.823902												1.1935
	0.762154	0.845837												1.20263
	0.769397	0.858699												1.22424
	0.773555	0.886442												1.23511
	0.775996	0.921988												1.27297
	0.78934	0.945007												1.30798
	0.815457	0.977369
	0.823737	1.00285
	0.831395	1.00719
	0.860683	1.03632
	0.899304	1.04263
	0.954999	1.06597
	0.964337	1.07708
	0.965461	1.08841
	0.968948	1.09239
	1
