# Supplementary material for: Lipid transporters E-Syt3 and ORP5 regulate epithelial ion transport by controlling phosphatidylserine enrichment at ER/PM junctions
Source: EMBO J. 2025 May 27;44(13):3697–719. doi: 10.1038/s44318-025-00470-9 (PMC12217353; doi:10.1038/s44318-025-00470-9)
Supplement: Supplementary file 5 — Source data Fig. 3 [file 44318_2025_470_MOESM5_ESM.zip › Figure SD 3/3F/Fig 3F i-iii.xlsx]

## Sheet: Fig 3F i
Current Traces
Time [s]	CFTR+Vector	CFTR+Vector	10µg/ml PS	10µg/ml PS	E-Syt3+10µg/ml PS	E-Syt3+10µg/ml PS	10µg/ml PE	10µg/ml PE	E-Syt3+10µg/ml PE	E-Syt3+10µg/ml PE	10µg/ml PC	10µg/ml PC	E-Syt3+10µg/ml PC	E-Syt3+10µg/ml PC
0	0.132243	-0.259399	-1.28479	1.72119	0.061	1.669	0.320435	-0.20752	-0.382487	1.04438	-0.0773112	0.271267	-0.199381	0.189887
2	-0.147502	-0.106812	-1.26038	2.16064	0.32	1.547	0.228882	0.280762	-0.545247	1.43094	0.0922309	-0.101725	-0.260417	0.488281
4	0.0305176	0.0712077	-0.357056	0.842285	-0.092	1.578	-0.183105	-0.253296	-0.0366211	0.610352	-0.145128	0.0271267	-0.972494	0.976562
6	-0.0712077	0.0457764	-0.576782	1.11084	0.198	1.242	-0.289917	0.540161	-0.0434028	0.922309	-0.11122	0.196669	-1.33192	1.26817
8	-0.0203451	0.0712077	-1.06506	1.53809	-0.153	0.937	-0.0762939	-0.360107	0.0311958	0.610352	0.0176324	0.020345	-0.61951	1.00098
10	0.157674	-0.0813802	-0.552368	0.366211	-0.229	1.624	-0.137329	-0.512695	0.0108507	0.447591	0.119358	0.271267	-0.58899	0.909424
12	0.0559489	0.096639	-0.332642	0.915527	-0.076	1.196	-0.198364	0.860596	0.241428	0.305176	0.0583225	0.00678168	-0.66528	0.985718
14	0.0813802	0.147502	-0.41199	0.488281	-0.076	0.937	-0.274658	0.341797	0.00406901	0.169542	-0.0840929	0.108507	-0.78735	1.22986
16	0.00508626	-0.335693	0.350952	0.920614	0.275	0.418	0.152588	0.0823975	0.0108507	0.128852	-0.0773112	0	-0.80261	1.06201
18	0.259399	-0.233968	0.427246	1.12406	0.305	0.113	-0.0305176	0.326538	0.356717	0.0406901	-0.0094944	0.0813802	-0.72632	0.970459
20	0.106812	-0.335693	0.223796	1.09863	0.626	-0.024	-0.442505	0.631714	0.160048	0.284831	0.0379774	-0.0881619	-0.28381	0.421143
22	-0.0457764	0.0457764	0.045776	0.590007	0.473	-0.513	-0.717163	0.372314	0.275336	0.0678168	-0.0027127	-0.284831	-0.40588	0.57373
24	0.106812	-0.0305176	0.12207	1.37838	0.732	-0.253	-0.640869	0.982666	0.20752	0.284831	0.201416	0.497437	-0.48218	0.558472
26	0.00508626	-0.0559489	-0.76803	1.42924	0.351	0.281	-0.839233	0.906372	0.20752	0.176324	0.094604	0.543213	-0.28381	0.238037
28	0.106812	-0.157674	-0.56458	1.58183	0.473	0.357	-0.686646	0.296021	0.166829	0.284831	0.140381	0.20752	-0.58899	0.283813
30	0.0559489	-0.0813802	-0.28483	1.32752	-0.137	0.174	-0.595093	0.540161	-0.0094944	0.434028	0.125122	0.482178	-0.22278	0.344849
32	0.0559489	-0.157674	-0.20854	1.37838	-0.015	0.174	-0.549316	0.0366211	-0.0434028	0.203451	0.033569	0.238037	-0.20752	0.375366
34	0.0305176	-0.157674	-0.36112	1.65812	0.305	0.998	-0.900269	0.540161	0.282118	0.0949436	-0.10376	0.482178	-0.10071	0.131226
36	0.208537	-0.310262	-0.71716	0.361125	0.549	0.082	-0.701904	0.601196	0.438097	0.0271267	0.109863	0.253296	-0.03967	0.07019
38	0.284831	-0.132243	-0.41199	1.83614	0.198	-0.055	-0.0457764	0.17395	0.275336	-0.0135634	-0.04272	0.20752	-0.23804	0.100708
40	0.233968	-0.157674	-0.10681	1.40381	0.015	-0.101	-1.00708	0.326538	0.200738	0.0745985	0.048828	0.360107	0.006104	-0.21973
42	0.259399	-0.106812	-0.20854	0.335693	0.183	-0.192	-0.0762939	-0.32959	0.119358	-0.0542535	-0.10376	0.421143	0.219727	-0.31128
44	0.0813802	-0.00508626	-0.08138	-0.19836	0.031	-0.467	-0.228882	0.372314	-0.28992	1.28174	-0.05798	0.054932	0.234985	-0.31128
46	0.183105	-0.0559489	-0.10681	0.768026	0.473	0.082	-0.350952	0.540161	0.1297	1.091	-0.13428	0.283813	0.097656	-0.2655
48	0.208537	0.350952	0.274658	-0.09664	0.675	0.01	-0.411987	1.18103	0.015259	1.091	-0.10376	0.421143	0.17395	-0.37231
50	0.0559489	0.50354	-0.15767	0.030518	0.675	0.11	-0.854492	0.448608	-0.25177	1.01471	-0.05798	0.253296	0.112915	-0.28076
52	-0.350952	0.478109	0.071208	-0.50354	0.875	-0.21	-0.656128	0.00610352	-0.13733	0.671387	0.094604	0.009155	0.280762	-0.31128
54	-0.12207	0.50354	-0.10681	-0.88501	0.765	-0.011	-0.473022	0.418091	-0.02289	0.556946	-0.07324	0.131226	0.357056	-0.43335
56	0.183105	-0.208537	-0.13224	-0.65613	1.231	-0.009	-0.564575	0.43335	0.053406	0.595093	0.018311	-0.15869	-0.00916	0.131226
58	-0.0457764	0.0457764	0.223796	-0.35095	1.298	0.003	-0.839233	0.601196	-0.06104	0.480652	-0.02747	0.07019	0.112915	0.085449
60	-0.0457764	0.096639	0.274658	-0.37638	1.507	-0.32	-1.49536	1.18103	-0.09918	0.862122	-0.01221	-0.05188	-0.11597	-0.02136
62	0.183105	-0.132243	0.401815	-0.02035	1.301	-0.076	-1.28174	1.33362	0.053406	0.366211	-0.18005	0.131226	0.006104	-0.05188
64	0.208537	-0.00508626	0.071208	-0.04578	1.705	0.01	-1.92261	2.23389	0.205994	0.289917	-0.11902	-0.12817	0.006104	-0.14343
66	0.183105	0.0457764	0.071208	-0.04578	1.812	0.002	-1.46484	1.50146	-0.17548	0.137329	-0.0885	-0.31128	0.17395	-0.0061
68	0.0305176	0.096639	0.071208	-1.39364	2.01	-0.41	-1.78528	1.40991	0.167847	0.556946	-0.10376	0.009155	-0.29907	0.177002
70	-0.0203451	-0.0559489	0.020345	-0.47811	1.802	-0.21	-1.51062	1.76086	0.167847	0.404358	-0.24109	0.131226	-0.11597	-0.15869
72	-1.82597	2.00399	-0.38656	-0.32552	2.001	-0.096	-1.54114	2.02026	0.244141	-0.05341	-0.14954	0.436401	0.067139	-0.25024
74	-0.0712077	0.12207	0.020345	-0.78328	2.078	0.024	-2.18201	2.50854	-0.06104	0.175476	-0.39368	0.054932	-0.02441	-0.09766
76	-0.172933	0.50354	-0.20854	-1.21562	2.249	-0.391	-2.30408	2.2644	0.091553	0.404358	-0.42419	-0.05188	0.204468	-0.44861
78	-0.096639	0.478109	0.096639	-1.41907	1.772	-0.562	-2.96021	3.24097	-0.17548	0.328064	-0.48523	0.253296	0.219727	-0.17395
80	-0.274658	0.605265	0.478109	-1.41907	1.919	-0.769	-4.50134	6.03333	-0.02289	-0.39673	-0.28687	-0.03662	0.17395	-0.40283
82	-0.096639	0.579834	0.605265	-2.02942	1.565	-0.586	-5.7373	6.84204	-0.17548	-0.09155	-0.22583	-0.02136	-0.03967	-0.25024
84	-0.147502	0.681559	0.427246	-2.10571	2.139	-1.404	-8.40759	9.87854	0.282288	-0.24414	-0.14954	0.131226	-0.26855	-0.15869
86	-0.859578	1.21562	0.452677	-2.2583	2.017	-1.538	-10.8337	13.5406	0.205994	-0.05341	-0.39368	0.07019	0.021362	-0.40283
88	-1.0376	1.54622	0.757853	-2.38546	1.821	-2.087	-15.5182	18.4845	0.282288	0.099182	-0.50049	0.268555	-0.14648	-0.15869
90	-1.13932	2.13114	0.579834	-2.23287	1.577	-1.489	-20.0806	25.2899	0.358582	-0.47302	-0.42419	0.390625	-0.20752	-0.09766
92	-2.02942	2.69063	-0.05595	-1.11389	2.188	-2.173	-27.6184	34.9792	0.282288	-0.20599	-0.65308	0.57373	-0.20752	0.436401
94	-2.41089	3.65702	0.350952	-1.95313	1.846	-1.624	-36.8652	43.8293	0.244141	0.022888	-0.43945	0.756836	-0.14648	0.085449
96	-3.8859	4.64884	0.30009	-1.87683	1.455	-1.624	-47.8516	59.0118	0.167847	-0.1297	-0.89722	0.57373	-0.22278	-0.23499
98	-4.72514	5.79325	0.656128	-2.76693	1.748	-1.086	-61.4929	75.0641	-0.02289	-0.51117	-0.72937	0.588989	-0.48218	0.100708
100	-6.32731	7.47172	0.350952	-2.7415	1.309	-1.123	-75.4547	91.6656	-0.02289	0.137329	-1.09558	1.76392	-0.16174	0.314331
102	-8.26009	10.32	-0.56458	-1.34277	0.979	-0.586	-88.7299	109.29	-0.02289	-0.20599	-1.58386	1.93176	0.17395	-0.03662
104	-10.7015	14.5162	-0.43742	-1.31734	0.796	-1.587	-102.432	126.639	0.549316	-0.51117	-2.66724	3.54919	-0.19226	-0.17395
106	-13.1429	16.7287	-0.31026	-1.41907	0.295	-0.928	-113.983	141.333	0.358582	-0.47302	-4.55933	5.45654	-0.58899	0.57373
108	-16.4235	21.4335	-0.69173	-0.6307	-0.132	0.732	-123.886	154.639	0.358582	0.061035	-5.76477	7.48596	-0.40588	0.20752
110	-20.6451	26.5706	-0.59001	-0.42725	-1.938	2.368	-134.338	167.273	0.473022	-0.47302	-8.03833	11.85	-0.65002	0.20752
112	-24.9685	31.2246	-0.23397	-1.49536	-2.329	3.308	-142.944	179.053	0.358582	-0.51117	-10.0372	13.559	-1.26038	0.9552
114	-30.0547	38.0656	-0.89518	-0.37638	-3.354	4.163	-150.528	187.628	0.434875	-0.58746	-14.0808	19.1895	-1.58081	1.90125
116	-34.5815	43.1519	-1.35295	0.411987	-4.685	6.226	-157.394	195.944	0.015259	-0.16785	-18.689	23.6603	-2.02332	2.11487
118	-41.0919	50.9338	-2.49736	0.768026	-6.76	8.02	-160.812	202.17	0.244141	-0.32043	-22.3358	30.0842	-2.42004	2.49634
120	-46.229	58.0546	-2.70081	1.81071	-9.946	13.171	-165.955	209.998	0.320435	-0.24414	-27.2797	36.2335	-1.84021	2.92358
122	-53.8076	67.1082	-3.9978	4.32841	-12.888	17.493	-169.586	213.644	0.396729	-0.85449	-33.2306	43.2068	-3.39661	3.86963
124	-60.9792	75.9837	-4.17582	3.38745	-18.21	22.815	-172.516	219.931	0.358582	-1.00708	-37.1521	48.3643	-4.66309	4.64783
126	-67.2099	84.5795	-5.98145	5.85429	-22.593	29.736	-176.331	223.441	0.396729	-0.66376	-42.8894	54.956	-6.31104	7.11975
128	-75.0173	91.4205	-8.27026	8.06681	-29.417	35.913	-178.253	226.462	0.396729	-0.7782	-48.764	60.2814	-7.77588	8.56934
130	-83.2316	100.525	-10.203	11.5	-36.338	42.725	-180.359	231.177	0.091553	-0.35858	-52.2583	66.217	-8.17261	9.16443
132	-88.5976	106.45	-12.4919	15.3147	-42.087	49.976	-183.06	233.344	0.1297	-0.35858	-57.431	69.9402	-9.60693	10.9955
134	-91.217	109.706	-13.9669	18.4682	-50.339	58.423	-184.814	235.968	0.167847	-0.54932	-60.3607	74.8688	-11.9873	12.7808
136	-97.6512	117.335	-18.748	21.2911	-59.019	64.941	-184.525	235.938	0.320435	-0.81635	-64.2822	79.0192	-12.9486	14.1388
138	-102.534	123.947	-19.9941	23.0459	-66.746	70.862	-186.783	238.699	0.205994	-0.74005	-67.3187	82.8186	-14.9475	16.1072
140	-108.129	129.949	-20.7062	25.1821	-73.252	78.577	-187.134	240.042	-0.06104	-0.51117	-70.7825	87.6251	-16.153	17.8009
142	-112.834	136.205	-24.2157	28.1576	-78.55	83.813	-188.324	241.751	-0.36621	0.213623	-73.2086	90.2649	-19.5099	20.1355
144	-118.607	142.614	-25.6653	31.0567	-86.729	91.077	-189.24	243.567	-0.63324	0.099182	-75.5585	93.515	-18.5181	20.3033
146	-123.464	148.259	-27.4455	34.6425	-94.736	97.314	-189.606	245.062	-1.20544	0.404358	-78.5034	97.4213	-18.9758	20.7611
148	-129.211	154.592	-34.7443	41.0512	-100.73	102.673	-190.186	247.717	-0.55695	0.175476	-81.1584	100.717	-20.8374	22.5311
150	-133.764	160.11	-36.1684	43.6707	-106.858	108.997	-191.94	249.304	-1.24359	1.1673	-82.7301	102.899	-22.5311	25.766
152	-135.925	163.62	-37.8977	48.7569	-112.681	113.635	-191.605	250.296	-2.00653	1.24359	-84.1492	105.096	-22.9126	25.4608
154	-140.121	168.528	-42.3737	52.1901	-117.661	116.834	-191.193	248.587	-1.77765	2.04468	-85.8887	107.217	-26.9104	29.5654
156	-142.995	171.682	-44.5862	56.6152	-122.043	121.899	-192.383	249.991	-2.00653	1.12915	-87.7045	109.827	-28.421	30.481
158	-145.437	173.538	-46.697	59.1329	-127.537	126.062	-193.314	250.189	-1.54877	1.47247	-89.5203	112.68	-27.8259	31.2286
160	-148.056	177.455	-53.4871	66.2791	-130.894	130.737	-195.312	254.218	-3.53241	3.6087	-91.3208	115.243	-28.7567	32.6324
162	-151.082	181.32	-57.6833	71.3908	-133.823	127.649	-195.862	255.881	-3.64685	2.76947	-92.9077	116.953	-30.1453	33.8379
164	-153.524	183.762	-60.0739	76.9857	-137.131	134.058	-196.976	255.942	-4.75311	4.40979	-94.3115	118.524	-33.1207	35.9589
166	-155.177	185.898	-67.627	82.1991	-141.477	138.403	-197.174	256.049	-5.36346	4.56238	-95.0897	120.111	-34.433	36.7828
168	-157.211	188.136	-65.033	80.368	-143.064	138.757	-197.052	255.591	-6.43158	6.50787	-96.7529	122.659	-34.5093	36.676
170	-159.856	191.62	-71.5688	87.6923	-145.469	143.42	-198.441	257.819	-5.66864	6.08826	-97.6685	124.414	-34.6771	37.1796
172	-162.17	194.977	-74.5443	93.7703	-148.191	153.052	-199.493	258.932	-8.11005	8.98743	-99.2249	125.757	-37.5763	41.3605
174	-165.044	198.537	-81.2327	102.086	-151.865	149.976	-199.432	257.819	-9.06372	8.68225	-101.331	128.442	-38.2477	41.9861
176	-167.892	202.276	-86.2935	108.724	-154.368	154.736	-198.975	259.726	-9.44519	10.1318	-102.155	129.831	-39.4989	42.2607
178	-169.698	205.022	-91.5324	114.802	-155.649	155.115	-199.31	258.704	-11.4288	11.8484	-103.68	131.952	-38.9038	43.1152
180	-172.877	207.514	-96.5678	121.618	-157.078	155.737	-200.134	260.611	-11.3907	11.9629	-104.977	134.378	-38.3087	40.5975
182	-175.09	211.1	-98.0682	123.957	-156.968	158.093	-199.799	259.756	-12.6114	13.0692	-106.381	136.026	-39.1327	41.7267
184	-176.692	213.084	-103.256	126.882	-160.129	160.144	-198.547	260.565	-12.5351	13.7177	-107.816	137.567	-38.6139	42.5964
186	-178.065	214.508	-104.909	129.298	-162.034	161.157	-198.639	262.03	-13.7177	14.1373	-109.967	140.192	-40.8569	44.2596
188	-180.049	216.721	-108.622	136.266	-163.767	162.537	-197.006	261.511	-14.1373	14.1373	-111.737	142.481	-42.3676	44.1986
190	-181.473	218.272	-111.216	139.114	-163.279	163.294	-199.524	262.946	-15.9302	16.0446	-113.278	144.296	-41.8182	46.2738
192	-182.668	219.874	-116.506	142.344	-164.939	165.491	-199.738	263.922	-15.8539	15.3198	-115.384	146.417	-40.979	43.8171
194	-182.337	220.357	-117.981	146.998	-165.757	167.102	-199.356	264.258	-16.3879	16.3498	-115.582	147.302	-40.9637	46.0449
196	-183.38	221.476	-121.516	153	-164.927	168.897	-201.752	265.372	-12.8021	16.0065	-117.963	151.773	-39.682	43.0847
198	-185.567	223.841	-123.881	155.67	-166.074	168.591	-202.957	267.584	-18.486	19.2871	-120.236	153.101	-40.5212	45.3735
200	-186.406	224.935	-124.262	154.729	-165.513	169.055	-204.575	268.088	-18.3716	19.249	-121.213	154.443	-40.2924	43.1152
202	-188.212	227.732	-129.171	164.113	-166.221	167.114	-203.568	266.592	-19.8593	19.0964	-122.311	155.939	-39.5752	43.1457
204	-189.458	228.902	-133.341	167.419	-168.125	172.656	-203.918	267.401	-17.952	17.1509	-123.792	158.136	-40.6586	45.221
206	-189.407	229.411	-135.325	168.92	-168.198	172.315	-203.308	269.019	-17.1127	18.0664	-126.92	162.622	-40.4907	43.0542
208	-191.111	230.937	-139.572	175.685	-169.834	169.775	-204.01	269.827	-19.3634	19.4397	-128.43	164.453	-38.4003	43.1763
210	-192.485	232.615	-142.268	180.491	-170.042	169.898	-204.178	269.537	-21.3852	22.377	-130.643	165.643	-39.3768	43.1763
212	-192.917	233.175	-141.251	177.185	-171.006	172.522	-203.415	268.79	-18.9438	19.516	-132.26	167.947	-39.6667	42.2455
214	-193.527	234.319	-146.133	184.662	-171.213	177.869	-204.636	269.186	-20.9656	21.347	-134.335	171.548	-38.9343	43.6645
216	-194.061	234.726	-147.914	182.933	-172.91	178.516	-205.719	270.712	-19.4016	19.8212	-135.51	172.54	-37.8357	41.33
218	-194.722	235.641	-150.05	190.053	-172.288	178.198	-206.223	271.094	-21.843	21.4615	-137.173	173.807	-36.9202	40.7501
220	-195.358	236.582	-150.431	188.96	-172.336	182.324	-205.978	269.522	-22.1863	21.8048	-139.417	177.774	-36.7065	39.0564
222	-196.223	237.6	-153.814	190.384	-175.632	181.97	-207.474	272.864	-21.1182	20.2026	-142.255	178.781	-36.8286	39.8499
224	-196.07	237.295	-153.051	192.266	-175.486	183.838	-206.787	272.162	-18.9438	19.4778	-142.819	180.368	-36.1572	40.1093
226	-196.376	237.803	-157.069	198.903	-175.071	182.507	-206.253	271.613	-19.4016	21.3089	-144.223	182.519	-35.5316	38.7665
228	-197.291	239.431	-156.179	196.716	-174.888	181.238	-206.619	271.704	-20.8893	19.5923	-146.878	185.541	-35.6689	39.5599
230	-197.393	239.126	-156.586	196.92	-175.791	180.261	-206.726	271.78	-20.1645	21.8048	-148.816	186.838	-34.7534	36.7218
232	-198.283	240.372	-158.061	198.802	-177.39	184.204	-205.307	271.567	-21.4615	22.2626	-149.442	187.83	-34.6313	36.6302
234	-198.029	240.016	-161.697	202.947	-177.891	188.403	-206.253	272.467	-21.9955	22.9492	-150.922	189.661	-34.5551	37.088
236	-197.8	240.397	-160.578	201.116	-179.087	189.294	-206.253	271.643	-21.0037	19.5541	-153.165	192.362	-34.9976	38.5071
238	-198.207	240.88	-159.943	200.938	-178.855	187.341	-206.512	272.208	-19.9356	19.3634	-153.47	194.666	-32.7698	36.615
240	-198.792	241.592	-157.399	199.743	-179.539	188.428	-205.154	271.262	-20.0119	18.9438	-155.286	194.925	-33.7158	34.4177
242	-199.224	241.592	-158.468	197.454	-178.257	189.148	-205.338	272.818	-18.1808	18.3716	-155.927	196.542	-31.7017	35.0128
244	-199.783	242.304	-157.628	201.141	-179.478	192.542	-206.589	272.33	-19.1345	19.2108	-157.559	198.907	-32.0984	35.6995
246	-199.122	242.915	-159.943	202.133	-180.088	197.546	-205.49	272.833	-21.1182	21.7667	-157.681	197.732	-33.4412	36.3403
248	-199.376	242.101	-159.18	201.65	-181.406	198.718	-206.375	272.742	-20.5078	20.3552	-158.2	198.663	-32.0679	34.967
250	-199.198	242.991	-158.137	202.998	-180.955	200.928	-205.521	272.253	-20.8893	19.6304	-159.253	200.601	-32.785	35.4706
252	-199.504	243.729	-159.459	202.006	-180.125	201.123	-205.963	271.902	-19.9356	22.377	-159.68	201.41	-30.9998	33.0444
254	-200.699	244.186	-160.858	203.634	-180.918	202.405	-205.994	271.841	-18.9438	19.516	-162.579	204.324	-31.5796	35.7758
256	-201.385	244.67	-160.909	200.76	-182.041	200.281	-206.085	271.872	-18.219	18.9438	-166.318	208.246	-31.4728	33.5175
258	-200.75	244.924	-161.316	200.887	-182.505	199.561	-207.428	272.543	-19.2871	19.9356	-168.866	211.71	-29.7028	32.6019
260	-200.445	244.619	-158.442	199.87	-180.271	199.219	-206.543	273.84	-17.8757	16.655	-169.446	212.091	-29.8401	32.8003
262	-200.521	245.458	-158.595	201.803	-181.528	201.477	-206.161	272.498	-17.3798	16.1972	-169.705	212.549	-29.9774	33.7769
264	-201.385	245.458	-157.196	199.056	-179.282	199.402	-206.97	272.437	-16.3116	18.0664	-171.902	215.921	-28.6957	31.1371
266	-201.08	245.229	-156.052	198.496	-179.172	199.793	-206.451	274.557	-18.6386	20.7367	-173.245	217.981	-28.6804	30.542
268	-200.572	244.746	-157.196	199.921	-179.258	200.098	-205.399	274.435	-20.1645	20.5841	-174.756	217.661	-27.597	30.9082
270	-201.335	246.017	-155.95	197.403	-180.808	201.099	-205.978	272.162	-19.5923	20.4697	-175.458	218.729	-28.4515	30.2521
272	-201.233	245.789	-156.993	200.328	-178.147	200.305	-206.024	274.069	-20.5841	19.6686	-176.587	221.292	-25.2472	27.7954
274	-201.36	246.526	-155.492	197.581	-177.366	200.049	-205.856	274.268	-19.4778	20.3552	-177.335	220.85	-24.9725	27.948
276	-201.843	246.424	-156.433	199.031	-180.137	201.575	-204.865	272.482	-19.249	19.4778	-178.296	222.589	-24.3317	27.2003
278	-201.029	245.661	-156.611	201.446	-178.647	202.6	-205.902	273.993	-17.7231	17.7994	-178.708	223.673	-24.2249	26.5747
280	-200.368	244.67	-156.967	199.132	-178.037	203.186	-206.192	274.023	-19.5923	19.8212	-179.318	224.039	-24.6674	26.8036
282	-200.368	245.229	-155.721	197.708	-178.586	206.47	-205.78	272.94	-17.3035	18.3716	-179.562	223.55	-23.8129	25.7965
284	-200.012	245.789	-153.152	192.927	-178.44	204.639	-204.559	271.124	-17.5705	19.2108	-181.241	225.656	-23.4772	24.8352
286	-201.004	246.246	-149.312	191.35	-178.44	201.233	-204.269	272.07	-18.3334	19.0964	-180.798	226.755	-22.2565	24.7742
288	-200.572	246.73	-148.092	190.155	-179.722	201.221	-202.698	271.597	-18.7912	19.3253	-182.385	227.548	-22.348	24.3011
290	-200.877	246.297	-146.845	186.213	-177.622	201.062	-205.109	272.955	-18.7149	19.4016	-183.057	228.326	-21.6309	24.1791
292	-200.724	245.941	-144.582	184.255	-175.938	199.512	-205.627	272.528	-19.6304	20.4315	-184.781	232.233	-22.1344	24.3927
294	-200.114	246.246	-145.472	185.298	-176.23	201.514	-204.269	273.322	-17.8375	18.7531	-186.703	232.843	-21.1121	22.5617
296	-200.724	246.475	-144.531	184.153	-176.548	205.005	-203.918	271.521	-17.7994	16.7313	-186.932	235.59	-20.0897	23.1567
298	-200.75	246.246	-141.988	183.085	-176.975	205.786	-203.629	272.025	-19.5541	18.2953	-190.549	238.046	-20.2728	22.821
300	-199.656	245.127	-144.099	184.077	-176.169	207.312	-204.407	271.704	-18.5623	18.7912	-190.61	235.88	-20.3949	22.2107
302	-199.249	244.873	-144.557	183.823	-177.183	203.919	-202.713	271.292	-18.3334	19.1345	-190.991	238.016	-20.3949	21.4783
304	-199.732	245.331	-143.565	184.942	-176.45	209.631	-203.506	271.475	-19.4778	20.5841	-190.64	240.32	-20.2118	23.7976
306	-199.02	243.983	-143.183	184.865	-174.412	207.935	-202.972	271.552	-20.3934	19.0964	-192.502	240.381	-20.2118	22.3023
308	-198.461	243.601	-141.861	185.12	-173.63	208.484	-202.911	272.681	-17.5323	17.9901	-194.852	243.936	-20.1813	21.9666
310	-198.664	243.601	-142.573	183.594	-172.642	209.924	-202.179	273.154	-18.4097	19.4397	-194.653	243.494	-19.7388	21.7377
312	-197.571	243.017	-140.818	181.101	-172.507	206.201	-201.859	271.796	-19.0201	17.4179	-196.82	245.676	-18.7164	20.6085
314	-197.596	243.271	-139.089	181.356	-171.653	208.679	-202.423	271.262	-16.7694	17.6849	-197.293	246.011	-17.7551	19.693
316	-197.622	242.762	-139.114	179.576	-170.981	208.24	-201.004	271.735	-16.5405	17.2653	-197.354	246.027	-17.5568	20.2423
318	-197.749	243.373	-137.767	177.516	-172.104	205.92	-201.401	270.377	-16.9601	17.8375	-195.05	242.349	-18.1671	19.6167
320	-196.732	242.661	-138.479	175.888	-170.701	208.46	-201.752	271.414	-18.7912	18.3716	-194.653	243.768	-17.1753	19.1284
322	-196.325	242.203	-137.41	176.982	-171.555	209.9	-201.95	270.926	-15.7776	15.6631	-195.599	246.835	-16.2903	17.45
324	-196.706	242.381	-139.191	177.083	-168.857	211.926	-200.409	270.789	-18.6005	18.0283	-199.826	250.635	-15.2832	17.1753
326	-196.477	242.33	-138.301	177.948	-170.92	206.665	-202.179	272.498	-15.9302	17.5705	-199.399	250.253	-15.6036	17.7246
328	-195.867	241.745	-137.589	177.49	-170.273	207.068	-200.79	271.994	-16.0446	17.1127	-199.338	250.421	-16.0767	18.0908
330	-196.248	241.796	-136.978	173.752	-171.335	206.702	-201.34	271.552	-17.1127	17.7231	-199.323	250.07	-16.3666	17.6788
332	-196.503	243.042	-134.41	173.04	-167.6	206.897	-201.569	272.635	-17.7994	18.2571	-200.284	251.337	-15.9241	17.5415
334	-196.096	242.508	-136.597	173.65	-167.319	209.546	-202.805	273.23	-16.922	17.7612	-201.52	253.809	-14.5508	16.4734
336	-195.74	242.126	-135.122	173.218	-167.905	212.402	-203.949	273.016	-16.9983	17.6468	-202.512	253.641	-14.9475	17.038
338	-194.824	240.804	-134.995	174.311	-168.027	209.79	-203.644	273.001	-17.1127	17.5324	-203.427	256.403	-14.6423	16.5344
340	-194.366	239.889	-133.113	171.946	-166.88	213.001	-200.089	271.094	-16.3879	16.655	-203	256.601	-13.4674	16.1377
342	-193.96	240.016	-133.698	172.429	-167.039	210.461	-200.439	269.125	-18.1046	18.1427	-203.351	255.716	-13.5284	14.5966
344	-194.722	239.965	-132.044	170.598	-168.137	209.46	-198.227	267.767	-18.1427	18.7912	-204.068	256.403	-13.4827	14.4287
346	-194.824	240.753	-130.951	168.182	-165.183	210.034	-196.472	266.47	-18.9819	17.7231	-204.678	258.066	-11.8195	13.4521
348	-194.748	240.499	-129.45	166.351	-166.636	207.825	-197.54	268.24	-17.6086	17.8757	-205.319	260.339	-11.9263	13.62
350	-193.4	239.558	-128.408	164.342	-163.901	208.142	-197.113	269.736	-17.4942	17.3035	-202.74	255.06	-12.6892	14.1235
352	-193.425	239.609	-128.332	164.825	-163.975	208.74	-197.769	267.569	-16.3116	17.1127	-196.774	245.874	-10.6598	11.2549
354	-189.484	234.319	-126.551	162.206	-161.082	200.891	-191.238	253.088	-16.8457	16.8838	-186.353	230.402	-8.69141	8.82873
356	-180.862	222.112	-125.076	161.113	-152.866	190.369	-176.514	228.094	-18.1427	16.9983	-170.117	208.292	-5.7312	6.02112
358	-170.308	207.057	-124.491	159.078	-143.992	173.56	-160.248	204.367	-18.219	17.7612	-152.432	184.946	-4.70886	4.87671
360	-155.431	187.983	-120.855	155.899	-133.896	158.118	-147.003	182.364	-15.5487	16.2354	-135.342	163.248	-3.67126	3.9917
362	-139.13	167.104	-121.16	154.271	-125.962	143.579	-133.56	164.923	-18.5623	18.4097	-120.831	144.952	-3.42712	2.60315
364	-124.481	149.226	-114.548	143.463	-117.808	131.946	-125.031	152.686	-17.2653	16.5024	-110.379	132.227	-2.06909	1.51978
366	-111.079	133.001	-98.2463	117.93	-109.971	122.888	-116.776	141.394	-14.4043	15.4724	-101.62	120.767	-1.29089	1.27564
368	-99.9146	119.064	-81.4616	95.4742	-112.742	122.864	-109.909	132.544	-15.8539	17.6468	-94.1589	112.161	-1.38245	1.474
370	-88.2416	103.907	-65.1093	75.8667	-107.041	115.027	-105.347	125.876	-16.8457	16.7694	-88.6353	104.959	-1.10779	0.939941
372	-78.3997	92.8446	-53.6143	60.5825	-100.291	108.008	-100.159	119.162	-14.4424	15.4724	-81.2805	97.4976	-0.83313	0.222778
374	-70.2616	83.8674	-40.6189	46.1629	-94.846	99.927	-96.2677	114.432	-14.0991	12.5351	-78.717	93.5303	-0.58899	0.161743
376	-65.0736	78.0182	-32.5826	34.7443	-88.621	94.324	-93.9484	111.182	-11.467	9.67407	-72.6898	86.6638	-0.20752	-0.32654
378	-59.199	71.7367	-24.5209	27.6489	-82.383	87.39	-91.2476	107.535	-8.98743	8.18634	-70.8588	83.2153	-0.26855	-0.14343
380	-56.5542	68.7103	-22.0795	23.6054	-77.512	80.835	-86.3342	102.545	-6.7749	6.81305	-68.4784	81.4148	-0.48218	-0.20447
382	-52.8412	62.2762	-17.4764	19.6889	-71.738	75.244	-84.3048	100.516	-4.29535	3.83758	-64.74	77.6154	-0.46692	0.115967
384	-52.9175	63.446	-14.7552	18.4428	-69.822	73.352	-83.5114	98.3643	-4.2572	2.88391	-60.7574	73.3887	-0.02441	-0.5249
386	-48.8739	58.2835	-14.2466	15.4673	-63.34	67.932	-81.6193	95.0073	-2.92206	2.15912	-61.6119	74.1669	0.372314	-0.70801
388	-46.1019	55.7404	-10.3302	11.2203	-63.621	67.09	-79.2694	92.0776	-1.62506	1.70135	-57.6294	69.7571	0.006104	-0.0824
390	-45.8476	55.2572	-8.47371	10.1522	-58.225	62.073	-74.3713	88.5834	-2.61688	2.31171	-56.6223	67.4988	-0.19226	-0.5249
392	-44.8558	53.7313	-10.6099	10.3048	-57.603	58.679	-73.1506	86.6913	-1.43433	1.24359	-54.0436	64.4165	0.17395	-0.50964
394	-41.804	52.0782	-9.0332	8.34656	-51.072	55.554	-73.0438	85.6232	-0.4425	0.328064	-53.0823	64.6149	0.372314	-0.67749
396	-41.1428	49.4588	-7.35474	6.21033	-51.511	56.396	-71.8231	83.075	-1.28174	1.1673	-54.4708	64.4775	0.158691	-0.81482
398	-40.1255	48.5942	-6.28662	7.50732	-48.46	51.416	-69.6564	80.542	-1.54877	0.366211	-51.6327	60.9985	0.021362	-0.72327
400	-37.913	45.4915	-5.77799	3.38745	-46.934	48.816	-67.7338	78.6499	-0.55695	0.556946	-51.7853	61.029	0.341797	-0.76904
402	-36.0057	43.3553	-4.50643	4.30298	-46.58	47.742	-65.5365	76.7426	-0.5188	0.25177	-50.0916	59.137	0.479126	-1.08948
404	-34.785	44.1691	-4.78617	4.60815	-43.467	45.715	-62.4084	72.9889	-0.82397	-0.24414	-47.8943	58.4198	0.67749	-0.69275
406	-34.5052	42.2618	-5.01506	3.46374	-41.917	42.371	-62.5305	72.6837	-0.25177	0.022888	-48.2605	58.4656	0.769043	-1.15051
408	-32.7504	39.8458	-4.68445	2.3702	-39.854	41.956	-62.1948	71.5088	-0.5188	0.480652	-48.5046	57.0312	0.738525	-0.95215
410	-32.0892	38.269	-2.62451	1.30208	-36.448	37.146	-59.6466	70.3033	0.015259	-0.58746	-47.7417	55.3528	0.494385	-0.46387
412	-31.5297	37.913	-0.89518	0.6663	-36.399	36.121	-58.5938	67.6636	0.053406	0.061035	-45.2087	55.1392	0.17395	-0.50964
414	-29.3427	37.0483	-3.15857	-0.42725	-34.641	37.415	-55.603	64.917	-0.17548	-0.16785	-45.4529	53.7811	0.372314	-0.67749
416	-28.9612	34.5306	-1.17493	0.157674	-30.808	35.266	-56.1676	65.5273	-0.70953	-0.51117	-42.6453	51.0498	0.158691	-0.81482
418	-28.3508	36.2345	-1.04777	0.030518	-31.235	35.608	-53.772	62.6129	0.1297	-0.81635	-42.8436	51.2176	0.021362	-0.72327
420	-27.6642	34.3018	-1.86157	-0.19836	-30.979	33.618	-51.8036	60.5988	0.62561	-1.12152	-39.5935	47.3572	0.341797	-0.76904
422	-24.1547	31.6315	-1.20036	0.84432	-31.711	32.178	-51.5289	58.8745	0.358582	-1.08337	-39.9445	46.8231	0.479126	-1.08948
424	-25.4771	29.5715	-1.12406	-0.1475	-30.21	28.687	-48.0499	56.5399	0.015259	-1.27411	-37.7472	44.5801	0.67749	-0.69275
426	-24.4598	28.7832	-1.40381	0.08138	-27.317	27.783	-49.0417	56.9519	0.205994	-0.7019	-35.672	42.8101	0.769043	-1.15051
428	-22.0947	27.359	-1.27665	-0.60527	-26.072	25.281	-47.7753	55.7922	0.091553	-1.23596	-36.6028	42.9626	0.738525	-0.95215
430	-22.0184	26.0874	-0.56458	-1.59709	-25.364	25.452	-45.2423	52.6489	0.473022	-1.4267	-33.139	39.1937	0.494385	-0.46387
432	-19.3481	24.4598	0.223796	-1.67338	-27.097	25.085	-44.7845	52.8168	0.320435	-1.38855	-32.0099	38.2629	-0.0274173	-0.589568
434	-20.696	26.24	0.172933	-2.58891	-25.657	23.962	-43.1519	47.8882	0.511169	-1.31226	-30.896	36.554	0.418183	-0.795237
436	-19.5262	22.7051	0.783285	-2.41089	-24.094	24.255	-41.153	47.3083	0.778198	-1.69373	-31.0944	36.9812	0.00685601	-0.0925517
438	-19.5262	22.6796	0.198364	-2.53805	-21.628	24.304	-39.5508	45.7672	0.091553	-1.4267	-29.5837	35.1349	-0.215946	-0.589568
440	-17.2882	21.5098	0.427246	-2.48718	-22.446	22.607	-37.0636	42.5629	-0.58899	0.161743	-29.0497	33.5938	0.195381	-0.572428
442	-16.4998	20.5943	1.13932	-2.84322	-20.335	19.629	-37.3383	43.9209	-0.20752	-0.32654	-27.1881	32.1747	0.418183	-0.760957
444	-15.2537	18.9667	0.834147	-3.17383	-21.226	20.569	-34.8969	41.6016	-0.26855	-0.14343	-25.9979	29.7638	0.178242	-0.915206
446	-14.5671	17.568	0.630697	-3.80961	-19.065	18.03	-35.3088	39.1602	-0.48218	-0.20447	-24.7467	29.657	0.0239938	-0.812377
448	-14.1347	17.1356	1.13932	-2.76693	-18.76	19.067	-31.4484	37.6953	-0.46692	0.115967	-23.9685	28.833	0.383906	-0.863786
450	-13.2955	16.627	0.986735	-3.22469	-17.673	15.613	-31.3416	36.8561	-0.02441	-0.5249	-22.6105	26.3	0.538154	-1.2237
452	-12.914	16.2455	1.21562	-3.19926	-17.051	18.091	-29.8767	34.964	0.372314	-0.70801	-21.344	26.0864	0.760957	-0.778097
454	-12.38	14.5162	1.39364	-4.19108	-18.003	17.273	-29.3274	34.1705	0.006104	-0.0824	-20.0775	24.3774	0.863789	-1.29225
456	-11.7442	12.6851	1.16475	-3.75875	-14.829	16.431	-27.1606	30.7983	-0.19226	-0.5249	-19.0552	24.1943	0.829511	-1.06945
458	-9.42993	10.7015	1.31734	-3.8859	-16.514	15.173	-27.6031	32.5989	0.17395	-0.50964	-18.0328	23.6145	0.555293	-0.521019
460	-8.92131	11.2864	1.87683	-3.50444	-14.719	14.124	-26.3824	28.479	0.372314	-0.67749	-18.4906	21.3409	0.195381	-0.572428
462	-8.36182	11.1847	1.41907	-3.65702	-13.804	11.67	-25.5432	27.7466	0.158691	-0.81482	-16.4917	19.6777	0.418183	-0.760957
464	-8.81958	11.0321	1.59709	-3.5553	-13.096	11.584	-22.8729	26.0223	0.021362	-0.72327	-15.5457	18.7927	0.178242	-0.915206
466	-8.1838	10.2437	1.80054	-4.19108	-12.937	10.828	-23.0103	23.5809	0.341797	-0.76904	-15.0269	17.9535	0.0239938	-0.812377
468	-6.73421	8.33639	1.95312	-4.03849	-11.777	9.9	-20.5383	23.8861	0.479126	-1.08948	-14.0045	17.16	0.383906	-0.863786
470	-5.5898	7.7006	1.80054	-4.19108	-10.227	8.484	-20.0195	22.5586	0.67749	-0.69275	-14.6759	16.7328	0.538154	-1.2237
472	-5.5898	7.62431	2.28373	-4.69971	-10.813	10.266	-19.2261	22.3907	0.769043	-1.15051	-12.6465	16.0156	0.760957	-0.778097
474	-5.81868	6.93766	2.08028	-3.8859	-8.799	8.789	-18.1732	19.2322	0.738525	-0.95215	-12.8906	14.5966	0.863789	-1.29225
476	-4.49626	6.75964	1.82597	-4.44539	-8.982	8.691	-15.5487	18.2098	0.494385	-0.46387	-12.7228	13.7268	0.829511	-1.06945
478	-4.72514	6.50533	1.77511	-3.68245	-9.922	7.129	-16.8304	17.7826	-0.497016	0.368481	-11.3953	14.3066	0.555293	-0.521019
480	-3.98763	5.48808	2.08028	-4.41996	-7.004	6.763	-14.9689	17.63	-1.43965	1.31111	-10.7239	11.3922	0.764974	-0.0691732
482	-3.75875	5.10661	2.41089	-5.08118	-7.651	6.506	-14.328	14.8529	-1.73958	0.411328	-9.21326	10.8582	0.500488	0.398763
484	-3.78418	4.82686	2.20744	-4.52169	-8.311	6.458	-13.0615	14.3494	-0.625566	0.625562	-8.77075	10.5377	0.211589	0.561523
486	-2.81779	3.5553	2.08028	-4.67428	-6.345	5.542	-12.9242	14.6545	-0.582716	0.282788	-8.19092	9.83582	-0.276693	-0.109863
488	-2.91951	4.52169	2.05485	-4.34367	-6.15	5.347	-12.8174	14.0137	-0.925483	-0.274218	-7.93152	8.61511	0.150553	-0.598144
490	-3.1484	4.69971	2.10571	-4.41996	-8.359	4.626	-10.5591	11.908	-0.282788	0.0257078	-6.604	8.29468	0.415039	-0.252279
492	-2.51261	4.16565	2.38546	-4.62341	-5.723	3.796	-11.3068	11.4655	-0.582716	0.539868	-7.53479	7.9895	0.604455	-1.37446
494	-2.36003	3.25012	2.30916	-4.44539	-5.442	3.479	-9.61304	12.0453	0.0171389	-0.659835	-6.61926	6.47888	0.854707	-0.873958
496	-1.74967	2.46175	2.30916	-4.67428	-6.003	3.772	-8.89587	9.68018	0.0599856	0.0685545	-6.52771	7.36389	0.970208	-1.45146
498	-1.4445	2.36003	2.10571	-4.67428	-5.295	4.688	-7.76672	8.65784	-0.197099	-0.188529	-5.81055	6.31104	0.931707	-1.20121
500	-2.15658	2.91951	2.41089	-4.90316	-5.552	1.99	-8.49915	8.76465	-0.796944	-0.574146	-5.2002	5.85327	0.623705	-0.585208
502	-2.02942	2.41089	2.18201	-4.64884	-3.208	0.916	-7.88879	7.5592	0.145679	-0.916924	-6.03943	5.77698	0.859219	-0.0776953
504	-1.31734	2.43632	2.18201	-4.69971	-3.635	0.781	-6.89697	7.94067	0.702685	-1.25969	-4.74243	5.18189	0.562148	0.447891
506	-1.34277	2.02942	-0.79346	0.859578	-3.232	1.55	-6.63757	6.88782	0.402759	-1.21684	-5.2002	4.60205	0.237656	0.630703
508	-1.34277	1.67338	-1.17493	0.350952	-3.367	1.343	-6.08826	6.39954	0.0171389	-1.43108	-3.61328	3.28979	-0.310781	-0.123398
510	-0.681559	1.39364	-0.64087	0.935872	-2.878	0.342	-5.37109	4.67529	0.231372	-0.788374	-3.87268	3.64075	0.169102	-0.671836
512	-1.31734	1.74967	-0.74259	0.923157	-2.683	-0.208	-4.48608	4.84314	0.102832	-1.38823	-3.41492	3.39661	0.466172	-0.283359
514	-0.910441	1.39364	-0.72988	0.783285	-2.439	0.256	-4.21143	4.09546	0.531298	-1.60247	-2.78931	2.87781	0.738525	-0.95215
516	-0.834147	1.26648	-0.891214	0.965478	-2.012	0.769	-3.43323	4.09546	0.359913	-1.55962	-2.91138	2.35901	0.494385	-0.46387
518	-0.478109	0.478109	-1.31968	0.394189	-2.329	-0.366	-3.2196	2.93579	0.574145	-1.47393	-2.94189	2.89307	0.0239938	-0.812377
520	-0.401815	0.961304	-0.719825	1.05117	-2	-0.659	-3.37219	3.40881	0.874072	-1.9024	-2.57568	2.1759	0.383906	-0.863786
522	-0.50354	1.57166	-0.834077	1.03689	-1.292	-0.171	-1.98364	1.47095	0.102832	-1.60247	-2.25525	1.41296	0.538154	-1.2237
524	-0.223796	1.16475	-0.819801	0.879786	-1.853	-0.574	-2.15149	1.80664	-0.661554	0.18167	-2.13318	1.62659	0.760957	-0.778097
526	-0.478109	1.06303	-1.0891	0.43869	-1.06	0.244	-1.78528	1.54724	-0.233087	-0.36677	-1.98059	1.90125	0.863789	-1.29225
528	-0.579834	0.757853	-1.20354	0.429153	-0.522	-0.867	-1.7395	1.3031	-0.301635	-0.161101	-1.52283	0.772095	0.555293	-0.521019
530	-0.401815	1.13932	-1.27029	0.686646	-0.681	-1.807	-1.00708	0.646973	-0.541585	-0.229661	-2.1637	1.2146	0.17395	-0.50964
532	-0.936914	1.42251	-1.00327	0.362396	-0.815	-2.148	-0.976562	0.646973	-0.524444	0.130254	-1.81274	1.2146	0.372314	-0.67749
534	-0.537012	0.537012	-1.21307	0.276566	-0.144	-1.965	-0.350952	0.0976562	-0.0274173	-0.589568	-1.1261	0.817871	0.158691	-0.81482
536	-0.451318	1.07974	-0.94604	-0.04768	0.479	-2.82	-0.823975	0.357056	0.418183	-0.795237	-1.23291	1.06201	0.021362	-0.72327
538	-0.565576	1.76528	-0.85068	-0.06676	-0.95	-1.88	0.845	1.991	0.00685601	-0.0925517	-1.32446	0.985718	0.341797	-0.76904
540	-0.251367	1.30825	-0.102539	-0.03662	0.955	-3.198	1.15	0.674	-0.215946	-0.589568	-1.10779	0.939941	0.479126	-1.08948
542	-0.537012	1.19399	-0.285645	-0.13428	0.088	-2.173	1.125	-0.04	0.195381	-0.572428	-0.83313	0.222778	0.67749	-0.69275
544	-0.65127	0.851221	-0.27588	0.036621	-0.828	-2.686	1.382	0.894	0.418183	-0.760957	-0.58899	0.161743	0.769043	-1.15051
546	-0.451318	1.27969	-0.04395	0.146484	0.381	-2.576	0.829511	1.06945	0.178242	-0.915206	-0.20752	-0.32654	0.372314	-0.70801
548
550
552
554
556
558
560
562
564
566
568
570
572
574
576
578
580
582
584
586
588
590
592
594
596
598
600
602
604
606
608
610
612
614
616
618
620
622
624
626
628
630
632
634
636
638
640
642
644
646
648
650
0
2
4
6
8
10
12
14
16
18
20
22
24
26
28
30
32
34
36
38
40
42
44
46
48
50
52
54
56
58
60
62
64
66
68
70
72
74
76
78
80
82
84
86
88
90
92
94
96
98
100
102
104
106
108
110
112
114
116
118
120
122
124
126
128
130
132
134
136
138
140
142
144
146
148
150
152
154
156
158
160
162
164
166
168
170
172
174
176
178
180
182
184
186
188
190
192
194
196
198
200
202
204
206
208
210
212
214
216
218
220
222
224
226
228
230
232
234
236
238
240
242
244
246
248
250
252
254
256
258
260
262
264
266
268
270
272
274
276
278
280
282
284
286
288
290
292
294
296
298
300
302
304
306
308
310
312
314
316
318
320
322
324
326
328
330
332
334
336
338
340
342
344
346
348
350
352
354
356
358
360
362
364
366
368
370
372
374
376
378
380
382
384
386
388
390
392
394
396
398
400
402
404
406
408
410
412
414
416
418
420
422
424
426
428
430
432
434
436
438
440
442
444
446
448
450
452
454
456
458
460
462
464
466
468
470
472
474
476
478
480
482
484
486
488
490
492
494
496
498
500
502
504
506
508
510
512
514
516
518
520
522
524
526
528
530
532
534
536
538
540
542
544
546
548
550
552
554
556
558
560
562
564
566
568
570
572
574
576
578
580
582
584
586
588
590
592
594
596
598
600
602
604
606
608
610
612
614
616
618
620
622
624
626
628
630
632
634
636
638
640
642
644
646
648
650

## Sheet: Fig 3F ii
I/V Curve
mV	10μg/ml PS	ESyt-3 + 10μg/ml PS	10μg/ml PE	ESyt-3 + 10μg/ml PE	10μg/ml PC	ESyt-3 + 10μg/ml PC
-100	-156.993	-166.88	-228.729	-21.9955	-205.319	-41.8182
-99.95	-157.008	-166.699	-228.641	-21.9955	-205.338	-41.6901
-99.9	-157.069	-166.506	-228.57	-22.0032	-205.322	-41.6565
-99.85	-157.069	-166.418	-228.505	-21.9193	-205.283	-41.6718
-99.8	-157.099	-166.384	-228.451	-21.8887	-205.191	-41.7023
-99.75	-157.11	-166.421	-228.329	-21.8048	-205.121	-41.684
-99.7	-157.084	-166.448	-228.234	-21.7514	-205.038	-41.6473
-99.65	-157.033	-166.543	-228.177	-21.6599	-204.935	-41.5588
-99.6	-157.049	-166.694	-228.129	-21.7361	-204.84	-41.4093
-99.55	-157.099	-166.731	-228.092	-21.7361	-204.703	-41.2689
-99.5	-157.064	-166.565	-227.936	-21.7133	-204.623	-41.1255
-99.45	-156.906	-166.201	-227.783	-21.7972	-204.559	-40.9821
-99.4	-156.865	-165.83	-227.641	-21.8277	-204.428	-40.8875
-99.35	-156.718	-165.588	-227.546	-21.7743	-204.291	-40.8203
-99.3	-156.672	-165.479	-227.41	-21.7285	-204.153	-40.744
-99.25	-156.55	-165.364	-227.18	-21.8201	-203.986	-40.7135
-99.2	-156.469	-165.313	-226.969	-21.8735	-203.842	-40.7501
-99.15	-156.357	-165.315	-226.749	-21.9574	-203.677	-40.8264
-99.1	-156.321	-165.21	-226.566	-21.9955	-203.528	-40.8966
-99.05	-156.321	-165.095	-226.417	-22.049	-203.372	-40.9515
-99	-156.23	-164.934	-226.322	-22.1252	-203.207	-40.9821
-98.95	-156.23	-164.868	-226.196	-22.0718	-203.098	-40.9698
-98.9	-156.209	-164.88	-225.979	-21.9345	-202.966	-40.8783
-98.85	-156.189	-164.883	-225.742	-21.7514	-202.878	-40.8051
-98.8	-156.174	-164.844	-225.552	-21.6064	-202.783	-40.8112
-98.75	-156.158	-164.727	-225.359	-21.4767	-202.655	-40.8478
-98.7	-156.174	-164.595	-225.152	-21.5302	-202.536	-40.8508
-98.65	-156.179	-164.473	-224.955	-21.5302	-202.39	-40.8051
-98.6	-156.148	-164.297	-224.742	-21.5607	-202.261	-40.7684
-98.55	-155.996	-164.131	-224.575	-21.6217	-202.127	-40.7959
-98.5	-155.716	-163.97	-224.369	-21.6141	-201.971	-40.9088
-98.45	-155.492	-163.848	-224.202	-21.6599	-201.834	-40.9973
-98.4	-155.324	-163.748	-224.002	-21.6141	-201.721	-41.0767
-98.35	-155.238	-163.684	-223.823	-21.5225	-201.611	-41.095
-98.3	-155.131	-163.662	-223.677	-21.5378	-201.55	-41.1072
-98.25	-154.861	-163.606	-223.412	-21.4691	-201.413	-41.0797
-98.2	-154.561	-163.474	-223.216	-21.4767	-201.309	-41.0248
-98.15	-154.277	-163.267	-222.975	-21.4462	-201.172	-40.9698
-98.1	-154.017	-163.098	-222.788	-21.492	-201.01	-40.921
-98.05	-153.875	-162.844	-222.649	-21.4615	-200.851	-40.8875
-98	-153.768	-162.585	-222.477	-21.4539	-200.684	-40.8966
-97.95	-153.692	-162.478	-222.402	-21.553	-200.534	-40.9149
-97.9	-153.636	-162.52	-222.29	-21.5683	-200.394	-40.9149
-97.85	-153.534	-162.634	-222.131	-21.4462	-200.232	-40.8539
-97.8	-153.539	-162.715	-221.934	-21.3089	-200.122	-40.7471
-97.75	-153.488	-162.686	-221.71	-21.1029	-199.933	-40.6067
-97.7	-153.498	-162.605	-221.544	-20.8817	-199.814	-40.5151
-97.65	-153.447	-162.495	-221.347	-20.7214	-199.649	-40.4236
-97.6	-153.381	-162.4	-221.215	-20.607	-199.487	-40.3381
-97.55	-153.229	-162.207	-221.066	-20.5612	-199.359	-40.3198
-97.5	-153.051	-162.026	-220.94	-20.5536	-199.228	-40.3931
-97.45	-152.985	-161.909	-220.829	-20.5383	-199.094	-40.4236
-97.4	-152.99	-161.877	-220.7	-20.607	-198.959	-40.4175
-97.35	-152.954	-161.792	-220.54	-20.6146	-198.849	-40.39
-97.3	-152.995	-161.619	-220.401	-20.5688	-198.666	-40.3625
-97.25	-152.939	-161.387	-220.181	-20.607	-198.483	-40.329
-97.2	-152.918	-161.223	-219.927	-20.7367	-198.282	-40.3656
-97.15	-152.888	-161.277	-219.689	-20.7748	-198.138	-40.448
-97.1	-152.888	-161.306	-219.496	-20.752	-197.931	-40.4816
-97.05	-152.934	-161.218	-219.337	-20.6528	-197.809	-40.509
-97	-152.822	-160.969	-219.106	-20.5307	-197.675	-40.5121
-96.95	-152.664	-160.774	-218.882	-20.4468	-197.531	-40.5273
-96.9	-152.415	-160.657	-218.672	-20.401	-197.363	-40.4846
-96.85	-152.303	-160.566	-218.404	-20.4086	-197.202	-40.4022
-96.8	-152.161	-160.52	-218.262	-20.5078	-196.997	-40.3351
-96.75	-152.079	-160.447	-218.119	-20.5841	-196.835	-40.3107
-96.7	-151.891	-160.313	-217.994	-20.6604	-196.661	-40.3137
-96.65	-151.738	-160.161	-217.804	-20.5841	-196.512	-40.3137
-96.6	-151.586	-159.998	-217.614	-20.607	-196.371	-40.2802
-96.55	-151.52	-159.822	-217.438	-20.6528	-196.234	-40.2496
-96.5	-151.433	-159.658	-217.265	-20.7291	-196.027	-40.21
-96.45	-151.316	-159.492	-217.099	-20.7901	-195.883	-40.1398
-96.4	-151.159	-159.29	-216.875	-20.8511	-195.691	-40.0665
-96.35	-151.087	-158.96	-216.631	-20.8282	-195.523	-39.9811
-96.3	-151.087	-158.604	-216.397	-20.7901	-195.37	-39.8499
-96.25	-150.965	-158.389	-216.207	-20.7748	-195.203	-39.7797
-96.2	-150.726	-158.318	-216.017	-20.8054	-195.053	-39.7583
-96.15	-150.523	-158.354	-215.776	-20.7672	-194.852	-39.8529
-96.1	-150.386	-158.296	-215.63	-20.6909	-194.678	-39.8895
-96.05	-150.34	-158.083	-215.457	-20.5765	-194.495	-39.9719
-96	-150.223	-157.837	-215.268	-20.546	-194.382	-40.0208
-95.95	-150.05	-157.554	-215.071	-20.5841	-194.29	-40.0421
-95.9	-149.979	-157.361	-214.912	-20.5994	-194.18	-40.0391
-95.85	-149.918	-157.31	-214.766	-20.4315	-194.07	-40.036
-95.8	-149.897	-157.292	-214.617	-20.3781	-193.906	-40.0299
-95.75	-149.867	-157.188	-214.454	-20.2942	-193.808	-39.9536
-95.7	-149.857	-156.975	-214.281	-20.2789	-193.637	-39.856
-95.65	-149.836	-156.802	-214.125	-20.2942	-193.552	-39.8041
-95.6	-149.877	-156.682	-213.938	-20.4239	-193.417	-39.7247
-95.55	-149.811	-156.631	-213.793	-20.5307	-193.243	-39.6637
-95.5	-149.541	-156.648	-213.704	-20.5917	-193.042	-39.679
-95.45	-149.226	-156.638	-213.565	-20.6451	-192.917	-39.6423
-95.4	-149.012	-156.582	-213.454	-20.5765	-192.783	-39.6301
-95.35	-148.834	-156.602	-213.301	-20.6375	-192.636	-39.624
-95.3	-148.641	-156.702	-213.216	-20.7291	-192.444	-39.6118
-95.25	-148.554	-156.748	-213.108	-20.6985	-192.285	-39.6515
-95.2	-148.59	-156.689	-212.999	-20.7214	-192.151	-39.6973
-95.15	-148.565	-156.448	-212.758	-20.6451	-192.014	-39.7003
-95.1	-148.493	-156.167	-212.491	-20.668	-191.922	-39.6667
-95.05	-148.438	-155.918	-212.257	-20.607	-191.785	-39.6698
-95	-148.473	-155.745	-212.036	-20.5536	-191.669	-39.7064
-94.95	-148.448	-155.691	-211.829	-20.5154	-191.525	-39.7797
-94.9	-148.249	-155.752	-211.619	-20.4239	-191.339	-39.8346
-94.85	-148.092	-155.837	-211.456	-20.3552	-191.168	-39.8499
-94.8	-147.975	-155.764	-211.3	-20.2484	-190.942	-39.8712
-94.75	-147.919	-155.613	-211.182	-20.3476	-190.823	-39.8346
-94.7	-147.873	-155.481	-211.029	-20.3018	-190.652	-39.7949
-94.65	-147.939	-155.359	-210.86	-20.3705	-190.512	-39.7369
-94.6	-147.832	-155.198	-210.697	-20.4849	-190.381	-39.6667
-94.55	-147.776	-154.985	-210.514	-20.4239	-190.213	-39.5844
-94.5	-147.532	-154.922	-210.351	-20.3476	-190.125	-39.5294
-94.45	-147.217	-154.971	-210.161	-20.2408	-189.963	-39.4714
-94.4	-146.957	-155.085	-209.971	-20.1797	-189.786	-39.4379
-94.35	-146.647	-155.122	-209.778	-20.3094	-189.6	-39.4165
-94.3	-146.53	-155.098	-209.602	-20.2103	-189.42	-39.4226
-94.25	-146.5	-154.985	-209.449	-20.1416	-189.276	-39.4043
-94.2	-146.484	-154.829	-209.29	-20.1187	-189.145	-39.4226
-94.15	-146.515	-154.626	-209.178	-20.1721	-189.035	-39.4287
-94.1	-146.434	-154.502	-209.059	-20.1416	-188.873	-39.4409
-94.05	-146.215	-154.46	-208.988	-20.1263	-188.681	-39.4348
-94	-146.088	-154.392	-208.839	-19.9814	-188.455	-39.3616
-93.95	-145.971	-154.363	-208.703	-19.8288	-188.223	-39.2548
-93.9	-145.894	-154.287	-208.547	-19.6609	-188.016	-39.1205
-93.85	-145.859	-154.229	-208.364	-19.5541	-187.897	-39.0289
-93.8	-145.767	-154.163	-208.147	-19.5084	-187.793	-38.9526
-93.75	-145.716	-154.136	-207.981	-19.577	-187.704	-38.8916
-93.7	-145.671	-154.099	-207.842	-19.783	-187.61	-38.8641
-93.65	-145.569	-154.075	-207.767	-19.9738	-187.494	-38.8824
-93.6	-145.559	-154.106	-207.665	-20.1035	-187.411	-38.8794
-93.55	-145.508	-154.019	-207.591	-20.0882	-187.265	-38.9038
-93.5	-145.498	-153.794	-207.442	-20.0882	-187.137	-38.8947
-93.45	-145.426	-153.513	-207.228	-20.1187	-186.981	-38.913
-93.4	-145.299	-153.257	-207.008	-20.0958	-186.829	-38.9191
-93.35	-145.065	-153.115	-206.852	-20.1035	-186.71	-38.9038
-93.3	-144.923	-153.025	-206.679	-20.0806	-186.566	-38.9801
-93.25	-144.857	-153.047	-206.543	-20.0806	-186.45	-39.0137
-93.2	-144.796	-153.105	-206.38	-20.0882	-186.273	-39.0167
-93.15	-144.745	-153.044	-206.194	-20.134	-186.133	-39.0137
-93.1	-144.628	-152.798	-206.014	-20.1416	-185.999	-38.9954
-93.05	-144.46	-152.542	-205.885	-20.0882	-185.831	-38.8824
-93	-144.394	-152.31	-205.787	-20.0653	-185.699	-38.7634
-92.95	-144.313	-152.097	-205.627	-20.0119	-185.544	-38.6841
-92.9	-144.267	-152.021	-205.522	-19.9585	-185.449	-38.6353
-92.85	-144.185	-152.056	-205.332	-19.8441	-185.284	-38.6658
-92.8	-144.048	-152.095	-205.16	-19.7449	-185.107	-38.7299
-92.75	-143.941	-152.068	-205.004	-19.7144	-184.872	-38.7543
-92.7	-143.946	-151.975	-204.787	-19.722	-184.717	-38.7573
-92.65	-144.012	-151.838	-204.58	-19.7372	-184.586	-38.7238
-92.6	-144.063	-151.582	-204.424	-19.6686	-184.482	-38.7573
-92.55	-143.977	-151.406	-204.312	-19.7678	-184.354	-38.7299
-92.5	-143.819	-151.296	-204.105	-19.7754	-184.21	-38.6841
-92.45	-143.59	-151.23	-203.969	-19.7067	-184.021	-38.623
-92.4	-143.295	-151.196	-203.817	-19.6686	-183.856	-38.5803
-92.35	-143.102	-151.055	-203.6	-19.6381	-183.725	-38.504
-92.3	-143.01	-150.945	-203.389	-19.6838	-183.591	-38.4155
-92.25	-142.944	-150.771	-203.152	-19.7067	-183.521	-38.3698
-92.2	-142.919	-150.691	-202.952	-19.7449	-183.453	-38.3331
-92.15	-142.827	-150.676	-202.755	-19.7678	-183.344	-38.3148
-92.1	-142.797	-150.762	-202.623	-19.8212	-183.121	-38.3179
-92.05	-142.573	-150.874	-202.521	-19.8135	-182.935	-38.2355
-92	-142.405	-151.025	-202.342	-19.8212	-182.758	-38.1592
-91.95	-142.227	-151.118	-202.118	-19.8364	-182.642	-38.1134
-91.9	-142.08	-151.067	-201.887	-19.8822	-182.556	-38.0524
-91.85	-141.947	-150.896	-201.684	-20.0119	-182.437	-37.9395
-91.8	-141.785	-150.674	-201.457	-19.9814	-182.278	-37.8571
-91.75	-141.713	-150.496	-201.274	-19.8975	-182.104	-37.8174
-91.7	-141.561	-150.308	-201.101	-19.7906	-181.897	-37.7869
-91.65	-141.525	-150.142	-201.023	-19.6152	-181.766	-37.7441
-91.6	-141.5	-149.932	-200.904	-19.3939	-181.613	-37.7289
-91.55	-141.505	-149.739	-200.734	-19.31	-181.543	-37.7106
-91.5	-141.546	-149.604	-200.582	-19.2642	-181.36	-37.7258
-91.45	-141.429	-149.502	-200.419	-19.4092	-181.21	-37.796
-91.4	-141.24	-149.487	-200.25	-19.4473	-181.088	-37.8296
-91.35	-140.971	-149.438	-200.012	-19.5389	-180.978	-37.8937
-91.3	-140.834	-149.255	-199.809	-19.5389	-180.872	-37.8876
-91.25	-140.696	-148.938	-199.663	-19.4931	-180.71	-37.8937
-91.2	-140.528	-148.63	-199.517	-19.2871	-180.603	-37.9211
-91.15	-140.376	-148.579	-199.348	-19.1879	-180.472	-37.9395
-91.1	-140.249	-148.743	-199.127	-19.1803	-180.374	-37.9364
-91.05	-140.213	-148.984	-198.954	-19.5084	-180.234	-37.9364
-91	-140.111	-149.082	-198.788	-19.6228	-180.115	-37.9486
-90.95	-140.091	-148.95	-198.649	-19.6762	-179.98	-38.0524
-90.9	-139.974	-148.662	-198.497	-19.6686	-179.819	-38.1134
-90.85	-139.903	-148.308	-198.307	-19.6915	-179.636	-38.1531
-90.8	-139.852	-148.032	-198.14	-19.7525	-179.419	-38.1592
-90.75	-139.704	-147.871	-197.937	-19.722	-179.236	-38.1256
-90.7	-139.648	-147.842	-197.825	-19.6762	-179.037	-38.0829
-90.65	-139.582	-147.798	-197.723	-19.6075	-178.943	-38.0768
-90.6	-139.521	-147.764	-197.605	-19.4931	-178.815	-38.0585
-90.55	-139.389	-147.715	-197.452	-19.3558	-178.729	-38.0493
-90.5	-139.379	-147.617	-197.323	-19.2413	-178.629	-38.028
-90.45	-139.343	-147.532	-197.167	-19.31	-178.525	-38.0402
-90.4	-139.318	-147.378	-196.95	-19.2947	-178.442	-38.0188
-90.35	-139.292	-147.251	-196.821	-19.2719	-178.265	-37.9089
-90.3	-139.267	-147.09	-196.638	-19.2947	-178.104	-37.7563
-90.25	-139.277	-147.063	-196.503	-19.2184	-177.939	-37.6312
-90.2	-139.247	-147.117	-196.282	-19.3024	-177.771	-37.6129
-90.15	-139.231	-147.175	-196.133	-19.2947	-177.594	-37.6068
-90.1	-139.114	-147.195	-195.974	-19.2642	-177.383	-37.6465
-90.05	-138.992	-147.092	-195.791	-19.31	-177.234	-37.5885
-90	-138.906	-146.909	-195.614	-19.371	-177.054	-37.5458
-89.95	-138.758	-146.738	-195.428	-19.3558	-176.974	-37.5336
-89.9	-138.636	-146.606	-195.329	-19.4016	-176.883	-37.5244
-89.85	-138.59	-146.555	-195.167	-19.4626	-176.828	-37.5031
-89.8	-138.565	-146.589	-195.058	-19.5618	-176.721	-37.4908
-89.75	-138.407	-146.641	-194.882	-19.6838	-176.547	-37.5
-89.7	-138.229	-146.606	-194.675	-19.7296	-176.337	-37.4603
-89.65	-138.031	-146.455	-194.397	-19.8822	-176.199	-37.3749
-89.6	-138	-146.218	-194.207	-19.8441	-176.08	-37.2986
-89.55	-137.975	-145.935	-194.034	-19.7296	-175.9	-37.2528
-89.5	-137.955	-145.801	-193.834	-19.7144	-175.76	-37.323
-89.45	-137.884	-145.796	-193.678	-19.5847	-175.644	-37.4451
-89.4	-137.721	-145.886	-193.441	-19.6304	-175.519	-37.558
-89.35	-137.522	-145.962	-193.234	-19.6075	-175.388	-37.6007
-89.3	-137.309	-145.974	-193.088	-19.6228	-175.229	-37.5946
-89.25	-137.146	-145.933	-193.014	-19.5847	-175.092	-37.5702
-89.2	-137.09	-145.903	-192.983	-19.5999	-174.966	-37.4878
-89.15	-136.902	-145.972	-192.891	-19.6533	-174.835	-37.4207
-89.1	-136.805	-146.042	-192.851	-19.577	-174.643	-37.3718
-89.05	-136.637	-146.023	-192.735	-19.4855	-174.512	-37.323
-89	-136.51	-145.847	-192.657	-19.4778	-174.374	-37.2437
-88.95	-136.414	-145.63	-192.505	-19.5084	-174.237	-37.1796
-88.9	-136.236	-145.449	-192.366	-19.3558	-174.106	-37.1246
-88.85	-136.251	-145.359	-192.24	-19.249	-173.978	-37.0667
-88.8	-136.164	-145.271	-192.088	-19.0811	-173.859	-36.9751
-88.75	-136.129	-145.281	-191.908	-18.9667	-173.758	-36.8896
-88.7	-136.088	-145.327	-191.739	-18.9514	-173.602	-36.853
-88.65	-136.042	-145.278	-191.603	-18.9819	-173.398	-36.792
-88.6	-135.991	-145.161	-191.457	-19.1193	-173.212	-36.7218
-88.55	-135.885	-144.961	-191.281	-19.1727	-173.035	-36.673
-88.5	-135.768	-144.822	-191.125	-19.2566	-172.916	-36.618
-88.45	-135.686	-144.744	-190.948	-19.3329	-172.83	-36.6455
-88.4	-135.63	-144.692	-190.793	-19.371	-172.668	-36.6425
-88.35	-135.635	-144.634	-190.613	-19.3481	-172.513	-36.6302
-88.3	-135.666	-144.478	-190.399	-19.3558	-172.342	-36.6699
-88.25	-135.503	-144.172	-190.219	-19.3405	-172.263	-36.6302
-88.2	-135.29	-143.733	-190.026	-19.3634	-172.134	-36.6241
-88.15	-135.208	-143.364	-189.88	-19.4092	-171.994	-36.6119
-88.1	-135.076	-143.13	-189.677	-19.3329	-171.89	-36.6028
-88.05	-135.015	-143.005	-189.504	-19.3329	-171.783	-36.5875
-88	-134.923	-142.939	-189.314	-19.3939	-171.722	-36.4838
-87.95	-134.801	-142.927	-189.138	-19.4321	-171.561	-36.441
-87.9	-134.654	-142.957	-188.995	-19.3558	-171.405	-36.4197
-87.85	-134.516	-142.93	-188.873	-19.2337	-171.191	-36.3922
-87.8	-134.481	-142.847	-188.744	-19.2261	-171.054	-36.3464
-87.75	-134.46	-142.634	-188.531	-19.1879	-170.914	-36.2793
-87.7	-134.506	-142.441	-188.344	-19.1345	-170.81	-36.2427
-87.65	-134.527	-142.249	-188.178	-19.1269	-170.728	-36.2488
-87.6	-134.511	-142.134	-188.046	-19.0353	-170.627	-36.2701
-87.55	-134.44	-142.039	-187.917	-18.9972	-170.532	-36.2579
-87.5	-134.425	-141.841	-187.778	-18.8522	-170.355	-36.1969
-87.45	-134.374	-141.589	-187.629	-18.9209	-170.261	-36.0962
-87.4	-134.237	-141.34	-187.497	-18.898	-170.111	-36.0504
-87.35	-134.048	-141.262	-187.358	-18.9362	-169.937	-35.9406
-87.3	-133.972	-141.316	-187.273	-18.959	-169.751	-35.8459
-87.25	-133.901	-141.409	-187.096	-19.0811	-169.556	-35.7697
-87.2	-133.957	-141.514	-186.9	-19.2032	-169.382	-35.7849
-87.15	-133.967	-141.558	-186.676	-19.1879	-169.223	-35.8398
-87.1	-133.962	-141.58	-186.374	-19.3176	-169.104	-35.8978
-87.05	-133.825	-141.472	-186.133	-19.455	-168.979	-35.9772
-87	-133.657	-141.257	-185.93	-19.4855	-168.811	-36.0413
-86.95	-133.514	-140.981	-185.777	-19.4016	-168.613	-36.087
-86.9	-133.453	-140.696	-185.625	-19.2719	-168.436	-36.0931
-86.85	-133.347	-140.62	-185.465	-19.104	-168.326	-36.1115
-86.8	-133.27	-140.637	-185.33	-18.898	-168.161	-36.1298
-86.75	-133.123	-140.579	-185.248	-18.8141	-168.018	-36.1572
-86.7	-132.848	-140.435	-185.16	-18.6234	-167.862	-36.1389
-86.65	-132.629	-140.234	-185.015	-18.5242	-167.731	-36.1542
-86.6	-132.462	-140.085	-184.855	-18.4326	-167.657	-36.1359
-86.55	-132.421	-140.029	-184.699	-18.4479	-167.575	-36.1053
-86.5	-132.416	-140.039	-184.557	-18.3487	-167.465	-36.084
-86.45	-132.482	-140.007	-184.421	-18.3411	-167.352	-36.0535
-86.4	-132.619	-139.851	-184.235	-18.3411	-167.218	-35.9497
-86.35	-132.568	-139.707	-184.099	-18.3411	-167.072	-35.8765
-86.3	-132.477	-139.661	-183.974	-18.3487	-166.949	-35.7849
-86.25	-132.339	-139.722	-183.828	-18.2266	-166.794	-35.73
-86.2	-132.207	-139.749	-183.733	-18.2114	-166.623	-35.7117
-86.15	-132.095	-139.778	-183.645	-18.1427	-166.483	-35.6689
-86.1	-131.907	-139.8	-183.539	-18.0893	-166.306	-35.614
-86.05	-131.673	-139.814	-183.353	-18.0435	-166.193	-35.5804
-86	-131.383	-139.688	-183.228	-17.8757	-166.046	-35.6171
-85.95	-131.215	-139.536	-183.102	-17.9214	-165.991	-35.556
-85.9	-131.012	-139.37	-182.916	-18.0054	-165.881	-35.5835
-85.85	-130.931	-139.241	-182.688	-18.1274	-165.808	-35.6384
-85.8	-130.803	-139.092	-182.444	-18.2343	-165.698	-35.7178
-85.75	-130.778	-139.001	-182.231	-18.3105	-165.536	-35.788
-85.7	-130.712	-138.892	-182.037	-18.4021	-165.43	-35.8002
-85.65	-130.554	-138.752	-181.851	-18.4479	-165.244	-35.7605
-85.6	-130.402	-138.601	-181.658	-18.4631	-165.1	-35.7422
-85.55	-130.234	-138.425	-181.539	-18.364	-164.911	-35.7391
-85.5	-130.178	-138.262	-181.451	-18.3868	-164.749	-35.7452
-85.45	-130.051	-138.074	-181.386	-18.4174	-164.603	-35.7544
-85.4	-130.046	-137.93	-181.302	-18.4937	-164.468	-35.7941
-85.35	-130.061	-137.82	-181.234	-18.6462	-164.383	-35.791
-85.3	-130.015	-137.732	-181.085	-18.6386	-164.285	-35.7605
-85.25	-130	-137.644	-180.946	-18.6691	-164.172	-35.7086
-85.2	-129.868	-137.537	-180.766	-18.7149	-164.035	-35.6323
-85.15	-129.781	-137.424	-180.562	-18.8675	-163.898	-35.5774
-85.1	-129.674	-137.307	-180.393	-18.9819	-163.797	-35.5164
-85.05	-129.659	-137.2	-180.25	-19.0659	-163.669	-35.4462
-85	-129.593	-137.124	-180.057	-19.0353	-163.553	-35.379
-84.95	-129.461	-136.96	-179.915	-18.837	-163.416	-35.321
-84.9	-129.252	-136.768	-179.728	-18.7225	-163.269	-35.2661
-84.85	-129.084	-136.504	-179.606	-18.4555	-163.098	-35.2509
-84.8	-128.988	-136.287	-179.389	-18.3716	-162.943	-35.2692
-84.75	-128.871	-136.199	-179.148	-18.4479	-162.787	-35.2264
-84.7	-128.779	-136.157	-178.918	-18.5471	-162.695	-35.144
-84.65	-128.682	-136.14	-178.741	-18.6996	-162.576	-35.0464
-84.6	-128.627	-136.084	-178.647	-18.7454	-162.454	-35.0067
-84.55	-128.586	-136.003	-178.511	-18.8065	-162.28	-35.025
-84.5	-128.571	-135.962	-178.375	-18.7302	-162.198	-35.0311
-84.45	-128.545	-135.989	-178.209	-18.6234	-162.125	-35.0006
-84.4	-128.459	-135.972	-178.023	-18.5776	-162.073	-34.9213
-84.35	-128.428	-135.979	-177.907	-18.6005	-162.012	-34.848
-84.3	-128.235	-136.052	-177.826	-18.6005	-161.887	-34.8328
-84.25	-128.052	-136.099	-177.694	-18.5699	-161.734	-34.8083
-84.2	-127.965	-136.145	-177.49	-18.5623	-161.588	-34.8297
-84.15	-127.874	-136.145	-177.219	-18.5547	-161.362	-34.848
-84.1	-127.772	-136.052	-177.016	-18.5165	-161.194	-34.7931
-84.05	-127.67	-135.938	-176.819	-18.4174	-161.06	-34.7931
-84	-127.625	-135.789	-176.602	-18.3334	-160.916	-34.8114
-83.95	-127.574	-135.654	-176.439	-18.3029	-160.745	-34.8083
-83.9	-127.441	-135.5	-176.266	-18.2266	-160.577	-34.7565
-83.85	-127.35	-135.408	-176.127	-18.1961	-160.391	-34.7137
-83.8	-127.263	-135.259	-175.937	-18.1503	-160.266	-34.6893
-83.75	-127.167	-135.122	-175.771	-18.1885	-160.144	-34.7015
-83.7	-127.009	-134.971	-175.635	-18.0588	-160.037	-34.6771
-83.65	-126.877	-134.932	-175.537	-18.0664	-159.961	-34.6313
-83.6	-126.709	-134.895	-175.442	-18.013	-159.833	-34.5947
-83.55	-126.643	-134.805	-175.374	-17.9672	-159.702	-34.5276
-83.5	-126.612	-134.683	-175.262	-17.9596	-159.54	-34.5001
-83.45	-126.556	-134.595	-175.198	-17.8299	-159.418	-34.4177
-83.4	-126.46	-134.556	-175.1	-17.868	-159.283	-34.3933
-83.35	-126.282	-134.485	-175.012	-17.8909	-159.152	-34.3628
-83.3	-126.175	-134.434	-174.876	-17.9596	-159.036	-34.3903
-83.25	-126.119	-134.487	-174.747	-18.0054	-158.936	-34.4025
-83.2	-126.134	-134.597	-174.598	-18.0969	-158.847	-34.3719
-83.15	-126.195	-134.758	-174.418	-18.1503	-158.701	-34.3292
-83.1	-126.165	-134.79	-174.194	-18.158	-158.545	-34.314
-83.05	-126.033	-134.651	-173.994	-18.1427	-158.362	-34.3201
-83	-125.875	-134.409	-173.777	-17.9825	-158.234	-34.375
-82.95	-125.758	-134.187	-173.581	-17.9214	-158.057	-34.4452
-82.9	-125.57	-134.016	-173.431	-17.9062	-157.886	-34.4452
-82.85	-125.504	-133.943	-173.265	-17.9214	-157.751	-34.3842
-82.8	-125.412	-133.862	-173.089	-18.0511	-157.581	-34.3109
-82.75	-125.341	-133.782	-172.991	-18.0664	-157.443	-34.2773
-82.7	-125.153	-133.696	-172.814	-18.0664	-157.297	-34.2743
-82.65	-124.883	-133.525	-172.672	-18.0283	-157.178	-34.2651
-82.6	-124.736	-133.354	-172.499	-17.9672	-157.068	-34.2804
-82.55	-124.573	-133.181	-172.384	-17.8604	-156.934	-34.2438
-82.5	-124.563	-133.062	-172.207	-17.807	-156.824	-34.1827
-82.45	-124.542	-132.937	-172.007	-17.7917	-156.705	-34.1003
-82.4	-124.557	-132.827	-171.828	-17.7383	-156.558	-34.0668
-82.35	-124.532	-132.693	-171.651	-17.7612	-156.442	-34.1095
-82.3	-124.466	-132.544	-171.475	-17.7078	-156.308	-34.1644
-82.25	-124.446	-132.441	-171.278	-17.7994	-156.195	-34.2072
-82.2	-124.441	-132.395	-171.197	-17.8223	-156.082	-34.2102
-82.15	-124.318	-132.41	-171.112	-17.9138	-155.945	-34.2438
-82.1	-124.13	-132.48	-171.048	-17.9291	-155.832	-34.2896
-82.05	-124.034	-132.49	-170.878	-17.8146	-155.743	-34.314
-82	-123.998	-132.402	-170.692	-17.6849	-155.627	-34.3079
-81.95	-123.927	-132.307	-170.61	-17.6392	-155.49	-34.2865
-81.9	-123.922	-132.258	-170.492	-17.5934	-155.307	-34.2285
-81.85	-123.789	-132.251	-170.346	-17.5476	-155.203	-34.1492
-81.8	-123.774	-132.207	-170.173	-17.5171	-155.087	-34.079
-81.75	-123.693	-132.144	-169.986	-17.5095	-154.968	-33.9935
-81.7	-123.556	-132.048	-169.786	-17.395	-154.831	-33.9417
-81.65	-123.403	-132	-169.668	-17.4179	-154.654	-33.847
-81.6	-123.22	-131.96	-169.569	-17.2195	-154.523	-33.7738
-81.55	-123.052	-131.917	-169.444	-17.189	-154.352	-33.7036
-81.5	-122.925	-131.772	-169.396	-17.2119	-154.184	-33.6884
-81.45	-122.859	-131.543	-169.352	-17.2653	-154.022	-33.6792
-81.4	-122.787	-131.372	-169.264	-17.2424	-153.897	-33.7372
-81.35	-122.655	-131.326	-169.125	-17.3035	-153.735	-33.8257
-81.3	-122.508	-131.44	-168.969	-17.2958	-153.577	-33.8898
-81.25	-122.401	-131.584	-168.806	-17.2958	-153.394	-33.9508
-81.2	-122.406	-131.665	-168.64	-17.2043	-153.25	-33.8898
-81.15	-122.32	-131.57	-168.508	-17.0822	-153.137	-33.8257
-81.1	-122.259	-131.316	-168.338	-17.0593	-152.985	-33.7738
-81.05	-122.121	-131.062	-168.213	-17.0898	-152.866	-33.7494
-81	-122.035	-130.845	-168.067	-16.9907	-152.734	-33.725
-80.95	-121.964	-130.742	-167.921	-17.0059	-152.625	-33.7433
-80.9	-121.902	-130.684	-167.735	-16.8686	-152.512	-33.7585
-80.85	-121.862	-130.635	-167.552	-16.9296	-152.39	-33.7524
-80.8	-121.714	-130.537	-167.382	-16.9678	-152.286	-33.783
-80.75	-121.567	-130.469	-167.128	-17.0517	-152.124	-33.7769
-80.7	-121.435	-130.374	-166.982	-17.1051	-151.99	-33.8104
-80.65	-121.323	-130.266	-166.812	-17.0898	-151.84	-33.8318
-80.6	-121.257	-130.208	-166.67	-17.0822	-151.724	-33.8867
-80.55	-121.155	-130.066	-166.528	-17.067	-151.535	-33.8715
-80.5	-121.053	-129.958	-166.361	-17.2501	-151.431	-33.8104
-80.45	-120.88	-129.778	-166.263	-17.4026	-151.321	-33.7158
-80.4	-120.778	-129.644	-166.138	-17.4484	-151.16	-33.6609
-80.35	-120.656	-129.553	-166.026	-17.3721	-151.016	-33.5358
-80.3	-120.611	-129.463	-165.866	-17.2958	-150.861	-33.4625
-80.25	-120.56	-129.39	-165.677	-17.2729	-150.742	-33.4076
-80.2	-120.56	-129.304	-165.504	-17.2501	-150.552	-33.374
-80.15	-120.6	-129.27	-165.327	-17.1661	-150.436	-33.2916
-80.1	-120.565	-129.285	-165.198	-17.0517	-150.296	-33.2397
-80.05	-120.57	-129.355	-165.07	-17.0441	-150.177	-33.1635
-80	-120.463	-129.302	-164.931	-17.1738	-150.095	-33.1116
-79.95	-120.295	-129.214	-164.788	-17.2501	-149.945	-33.1055
-79.9	-120.031	-129.119	-164.68	-17.3111	-149.796	-33.1512
-79.85	-119.909	-128.989	-164.578	-17.334	-149.619	-33.1879
-79.8	-119.848	-128.843	-164.405	-17.3721	-149.503	-33.1787
-79.75	-119.787	-128.577	-164.29	-17.2424	-149.344	-33.1421
-79.7	-119.751	-128.337	-164.181	-17.2501	-149.237	-33.1512
-79.65	-119.609	-128.213	-164.056	-17.1738	-149.109	-33.1604
-79.6	-119.492	-128.152	-163.893	-17.1661	-148.965	-33.2062
-79.55	-119.359	-128.066	-163.744	-17.1967	-148.849	-33.2458
-79.5	-119.227	-127.976	-163.547	-17.1738	-148.676	-33.2275
-79.45	-119.105	-127.947	-163.361	-17.2424	-148.553	-33.2123
-79.4	-118.958	-127.883	-163.174	-17.1432	-148.444	-33.1665
-79.35	-118.907	-127.825	-163.032	-17.1051	-148.358	-33.1421
-79.3	-118.866	-127.71	-162.913	-16.9678	-148.27	-33.1177
-79.25	-118.851	-127.622	-162.757	-16.9144	-148.141	-33.1299
-79.2	-118.79	-127.48	-162.662	-16.9067	-148.022	-33.1604
-79.15	-118.683	-127.31	-162.56	-16.983	-147.861	-33.1604
-79.1	-118.637	-127.097	-162.489	-16.9907	-147.745	-33.1757
-79.05	-118.515	-126.863	-162.418	-16.922	-147.644	-33.139
-79	-118.413	-126.648	-162.286	-16.8686	-147.525	-33.1116
-78.95	-118.332	-126.482	-162.103	-16.8839	-147.314	-33.0261
-78.9	-118.286	-126.35	-161.886	-16.922	-147.162	-32.8979
-78.85	-118.174	-126.191	-161.716	-16.8381	-147.049	-32.8217
-78.8	-118.195	-126.082	-161.533	-16.8152	-146.915	-32.8064
-78.75	-118.108	-126.047	-161.438	-16.7999	-146.759	-32.8247
-78.7	-118.011	-126.003	-161.285	-16.8762	-146.585	-32.8613
-78.65	-117.956	-126.021	-161.197	-16.9983	-146.472	-32.8613
-78.6	-117.833	-126.06	-161.109	-16.9678	-146.317	-32.8583
-78.55	-117.778	-126.045	-160.973	-16.9907	-146.262	-32.8033
-78.5	-117.63	-125.999	-160.862	-16.9678	-146.152	-32.7667
-78.45	-117.498	-125.918	-160.716	-16.9907	-146.048	-32.7484
-78.4	-117.432	-125.898	-160.597	-17.0593	-145.92	-32.6813
-78.35	-117.36	-125.923	-160.465	-17.0288	-145.737	-32.6233
-78.3	-117.188	-125.964	-160.295	-17.0822	-145.618	-32.6202
-78.25	-117.05	-125.906	-160.153	-17.0135	-145.425	-32.6019
-78.2	-116.959	-125.762	-159.997	-17.067	-145.331	-32.5989
-78.15	-116.908	-125.583	-159.848	-17.1204	-145.218	-32.6294
-78.1	-116.872	-125.425	-159.685	-17.1356	-145.05	-32.6324
-78.05	-116.75	-125.276	-159.556	-17.1432	-144.943	-32.6111
-78	-116.567	-125.164	-159.353	-17.0822	-144.763	-32.5958
-77.95	-116.455	-125.181	-159.166	-17.1204	-144.641	-32.5165
-77.9	-116.348	-125.164	-158.953	-17.0822	-144.501	-32.4646
-77.85	-116.236	-125.176	-158.766	-17.067	-144.394	-32.3547
-77.8	-116.297	-125.12	-158.651	-17.0441	-144.296	-32.2815
-77.75	-116.343	-125.012	-158.539	-17.0898	-144.196	-32.2388
-77.7	-116.348	-124.949	-158.434	-16.9983	-144.067	-32.2205
-77.65	-116.328	-124.8	-158.322	-16.861	-143.945	-32.2113
-77.6	-116.252	-124.604	-158.22	-16.6702	-143.829	-32.254
-77.55	-116.069	-124.448	-158.054	-16.6321	-143.652	-32.3181
-77.5	-115.941	-124.38	-157.891	-16.6473	-143.478	-32.3242
-77.45	-115.748	-124.456	-157.701	-16.7847	-143.338	-32.3242
-77.4	-115.651	-124.604	-157.555	-16.9525	-143.304	-32.309
-77.35	-115.601	-124.719	-157.467	-17.0441	-143.204	-32.2418
-77.3	-115.56	-124.758	-157.305	-17.0898	-143.121	-32.1442
-77.25	-115.473	-124.785	-157.159	-17.0898	-142.975	-32.0465
-77.2	-115.367	-124.736	-156.955	-17.1432	-142.831	-32.0251
-77.15	-115.3	-124.714	-156.826	-17.0212	-142.703	-31.9855
-77.1	-115.173	-124.705	-156.667	-16.7847	-142.584	-31.955
-77.05	-115.005	-124.683	-156.531	-16.6168	-142.517	-31.9214
-77	-114.812	-124.609	-156.42	-16.5863	-142.358	-31.8787
-76.95	-114.685	-124.521	-156.24	-16.6397	-142.264	-31.8451
-76.9	-114.568	-124.36	-156.162	-16.777	-142.102	-31.8115
-76.85	-114.487	-124.172	-156.023	-16.7923	-141.943	-31.7535
-76.8	-114.543	-123.999	-155.867	-16.9144	-141.827	-31.7535
-76.75	-114.522	-123.867	-155.684	-16.8152	-141.681	-31.7749
-76.7	-114.563	-123.73	-155.504	-16.7694	-141.583	-31.7871
-76.65	-114.507	-123.572	-155.382	-16.7236	-141.483	-31.7688
-76.6	-114.36	-123.442	-155.229	-16.7236	-141.397	-31.7352
-76.55	-114.227	-123.296	-155.107	-16.6702	-141.238	-31.7108
-76.5	-114.014	-123.145	-154.9	-16.5329	-141.104	-31.6162
-76.45	-113.866	-123.008	-154.646	-16.449	-140.933	-31.5826
-76.4	-113.749	-122.91	-154.504	-16.5329	-140.771	-31.5979
-76.35	-113.708	-122.852	-154.365	-16.655	-140.665	-31.6162
-76.3	-113.586	-122.747	-154.277	-16.6702	-140.552	-31.6132
-76.25	-113.53	-122.573	-154.141	-16.571	-140.475	-31.5674
-76.2	-113.469	-122.349	-154.036	-16.6092	-140.332	-31.4758
-76.15	-113.347	-122.19	-153.958	-16.6016	-140.213	-31.3995
-76.1	-113.302	-122.083	-153.866	-16.6168	-140.121	-31.3721
-76.05	-113.266	-122.043	-153.741	-16.6321	-140.005	-31.3477
-76	-113.271	-122.136	-153.649	-16.7542	-139.862	-31.3232
-75.95	-113.185	-122.156	-153.52	-16.7999	-139.716	-31.2683
-75.9	-113.108	-122.029	-153.419	-16.7999	-139.584	-31.2805
-75.85	-113.002	-121.919	-153.256	-16.6931	-139.429	-31.3019
-75.8	-112.859	-121.792	-153.08	-16.6016	-139.322	-31.3293
-75.75	-112.768	-121.753	-152.934	-16.5405	-139.191	-31.366
-75.7	-112.59	-121.714	-152.785	-16.5329	-139.081	-31.4056
-75.65	-112.554	-121.619	-152.673	-16.6245	-138.968	-31.4209
-75.6	-112.478	-121.475	-152.513	-16.6168	-138.843	-31.4606
-75.55	-112.34	-121.328	-152.381	-16.6855	-138.705	-31.4392
-75.5	-112.223	-121.211	-152.201	-16.7389	-138.562	-31.3751
-75.45	-112.096	-121.165	-152.018	-16.6473	-138.455	-31.311
-75.4	-111.903	-121.152	-151.879	-16.6092	-138.297	-31.2836
-75.35	-111.679	-121.123	-151.716	-16.6473	-138.174	-31.2592
-75.3	-111.618	-121.035	-151.622	-16.6473	-137.988	-31.1859
-75.25	-111.552	-120.791	-151.547	-16.6626	-137.823	-31.192
-75.2	-111.526	-120.493	-151.445	-16.5787	-137.695	-31.2012
-75.15	-111.415	-120.19	-151.33	-16.5253	-137.537	-31.2469
-75.1	-111.318	-119.961	-151.096	-16.4719	-137.433	-31.2744
-75.05	-111.181	-119.792	-150.906	-16.4719	-137.292	-31.2317
-75	-111.048	-119.709	-150.679	-16.4185	-137.244	-31.192
-74.95	-111.013	-119.714	-150.553	-16.4108	-137.134	-31.1676
-74.9	-110.962	-119.697	-150.431	-16.3956	-136.996	-31.1249
-74.85	-110.952	-119.692	-150.394	-16.3879	-136.884	-31.073
-74.8	-110.83	-119.739	-150.397	-16.3651	-136.777	-31.0211
-74.75	-110.743	-119.751	-150.33	-16.3269	-136.682	-30.9479
-74.7	-110.555	-119.722	-150.221	-16.3879	-136.53	-30.9631
-74.65	-110.458	-119.561	-150.038	-16.4185	-136.441	-30.9357
-74.6	-110.448	-119.36	-149.848	-16.4566	-136.279	-30.9235
-74.55	-110.346	-119.077	-149.651	-16.4413	-136.099	-30.9143
-74.5	-110.28	-118.804	-149.506	-16.3651	-135.962	-30.8838
-74.45	-110.214	-118.564	-149.363	-16.3803	-135.855	-30.8777
-74.4	-110.133	-118.416	-149.19	-16.3574	-135.66	-30.8411
-74.35	-110.067	-118.398	-149.075	-16.4108	-135.477	-30.8441
-74.3	-109.97	-118.435	-148.99	-16.4032	-135.333	-30.8502
-74.25	-109.909	-118.433	-148.888	-16.4642	-135.19	-30.8319
-74.2	-109.741	-118.425	-148.682	-16.4642	-135.126	-30.8105
-74.15	-109.614	-118.411	-148.597	-16.4871	-134.985	-30.777
-74.1	-109.517	-118.347	-148.549	-16.4108	-134.888	-30.7892
-74.05	-109.421	-118.335	-148.387	-16.3193	-134.744	-30.7495
-74	-109.268	-118.335	-148.237	-16.2659	-134.641	-30.7404
-73.95	-109.197	-118.345	-148.068	-16.1896	-134.552	-30.7037
-73.9	-109.187	-118.347	-147.959	-16.2888	-134.454	-30.7068
-73.85	-109.09	-118.345	-147.817	-16.1209	-134.378	-30.7159
-73.8	-109.055	-118.267	-147.705	-16.0828	-134.25	-30.7007
-73.75	-108.958	-118.145	-147.593	-15.9836	-134.149	-30.6519
-73.7	-108.866	-117.952	-147.454	-16.037	-134.082	-30.5878
-73.65	-108.749	-117.739	-147.281	-16.0294	-133.954	-30.5237
-73.6	-108.637	-117.505	-147.102	-16.0828	-133.82	-30.4626
-73.55	-108.561	-117.407	-146.973	-16.1285	-133.649	-30.4626
-73.5	-108.449	-117.419	-146.83	-16.0446	-133.508	-30.5511
-73.45	-108.398	-117.561	-146.691	-16.0751	-133.353	-30.5786
-73.4	-108.317	-117.698	-146.549	-16.0828	-133.203	-30.5603
-73.35	-108.358	-117.708	-146.369	-16.0904	-133.112	-30.5054
-73.3	-108.332	-117.632	-146.203	-16.037	-133.026	-30.4535
-73.25	-108.312	-117.51	-145.989	-15.8844	-132.919	-30.3772
-73.2	-108.114	-117.375	-145.84	-15.8539	-132.816	-30.307
-73.15	-107.941	-117.207	-145.694	-15.8005	-132.7	-30.304
-73.1	-107.778	-117.061	-145.589	-15.77	-132.578	-30.307
-73.05	-107.676	-116.926	-145.501	-15.7776	-132.422	-30.3345
-73	-107.691	-116.729	-145.443	-15.8539	-132.291	-30.3558
-72.95	-107.661	-116.499	-145.338	-15.9531	-132.15	-30.3864
-72.9	-107.605	-116.243	-145.213	-15.976	-132.04	-30.4108
-72.85	-107.595	-116.084	-145.06	-15.976	-131.94	-30.4047
-72.8	-107.529	-115.999	-144.897	-15.9378	-131.845	-30.3741
-72.75	-107.534	-115.962	-144.813	-15.9607	-131.717	-30.3284
-72.7	-107.417	-115.92	-144.677	-15.9454	-131.653	-30.3131
-72.65	-107.315	-115.854	-144.535	-15.8157	-131.482	-30.2856
-72.6	-107.132	-115.762	-144.402	-15.77	-131.36	-30.2185
-72.55	-106.995	-115.691	-144.263	-15.7776	-131.183	-30.2002
-72.5	-106.888	-115.725	-144.097	-15.7394	-131.116	-30.2185
-72.45	-106.756	-115.764	-143.914	-15.6937	-130.981	-30.1788
-72.4	-106.715	-115.752	-143.717	-15.7166	-130.859	-30.1666
-72.35	-106.689	-115.732	-143.511	-15.7013	-130.731	-30.1147
-72.3	-106.766	-115.61	-143.344	-15.686	-130.551	-30.1208
-72.25	-106.705	-115.43	-143.229	-15.5106	-130.423	-30.0446
-72.2	-106.532	-115.181	-143.121	-15.5106	-130.316	-29.9927
-72.15	-106.293	-114.941	-143.063	-15.4419	-130.215	-29.8889
-72.1	-106.15	-114.734	-142.975	-15.4877	-130.072	-29.8553
-72.05	-106.043	-114.651	-142.917	-15.4037	-129.916	-29.7699
-72	-105.911	-114.67	-142.843	-15.3046	-129.776	-29.7455
-71.95	-105.85	-114.727	-142.683	-15.2588	-129.614	-29.7668
-71.9	-105.728	-114.795	-142.537	-15.2435	-129.517	-29.7821
-71.85	-105.621	-114.751	-142.371	-15.2512	-129.404	-29.7638
-71.8	-105.545	-114.661	-142.188	-15.2359	-129.324	-29.7577
-71.75	-105.504	-114.517	-142.086	-15.2893	-129.221	-29.7302
-71.7	-105.438	-114.402	-141.995	-15.3351	-129.092	-29.7333
-71.65	-105.342	-114.272	-141.883	-15.3046	-128.967	-29.7211
-71.6	-105.235	-114.163	-141.791	-15.2969	-128.876	-29.6875
-71.55	-105.108	-114.07	-141.635	-15.2359	-128.751	-29.6448
-71.5	-104.94	-113.982	-141.507	-15.2206	-128.632	-29.5807
-71.45	-104.919	-113.975	-141.327	-15.3351	-128.525	-29.4952
-71.4	-104.955	-113.945	-141.157	-15.358	-128.36	-29.3732
-71.35	-105.006	-113.867	-141.032	-15.419	-128.244	-29.306
-71.3	-104.975	-113.75	-140.879	-15.4037	-128.116	-29.2908
-71.25	-104.874	-113.606	-140.788	-15.2969	-127.945	-29.3182
-71.2	-104.731	-113.447	-140.584	-15.2512	-127.75	-29.2908
-71.15	-104.599	-113.242	-140.401	-15.2969	-127.6	-29.2877
-71.1	-104.574	-113.115	-140.184	-15.4648	-127.505	-29.2603
-71.05	-104.472	-113.032	-140.015	-15.5182	-127.441	-29.2419
-71	-104.375	-113.005	-139.859	-15.5258	-127.344	-29.2175
-70.95	-104.273	-113.025	-139.635	-15.419	-127.167	-29.1992
-70.9	-104.248	-113.123	-139.499	-15.4724	-127.042	-29.1809
-70.85	-104.101	-113.196	-139.391	-15.4266	-126.913	-29.1351
-70.8	-103.948	-113.225	-139.316	-15.4266	-126.776	-29.1382
-70.75	-103.785	-113.247	-139.164	-15.3961	-126.624	-29.1199
-70.7	-103.658	-113.188	-139.055	-15.3198	-126.465	-29.1382
-70.65	-103.592	-113.132	-138.963	-15.3198	-126.389	-29.1199
-70.6	-103.566	-113.086	-138.858	-15.1825	-126.328	-29.0833
-70.55	-103.5	-113.093	-138.814	-15.2359	-126.23	-29.0588
-70.5	-103.45	-113.169	-138.682	-15.1825	-126.114	-28.9948
-70.45	-103.378	-113.193	-138.56	-15.0833	-125.983	-28.9398
-70.4	-103.302	-113.164	-138.336	-15.0757	-125.891	-28.891
-70.35	-103.231	-112.986	-138.167	-15.0833	-125.8	-28.8696
-70.3	-103.205	-112.766	-138.112	-15.2054	-125.714	-28.8483
-70.25	-103.139	-112.583	-138.075	-15.2054	-125.613	-28.8177
-70.2	-103.048	-112.532	-138	-15.1596	-125.519	-28.8239
-70.15	-102.905	-112.498	-137.882	-15.0833	-125.375	-28.8452
-70.1	-102.865	-112.437	-137.733	-15.0375	-125.275	-28.8513
-70.05	-102.727	-112.356	-137.529	-15.1443	-125.143	-28.8788
-70	-102.6	-112.222	-137.356	-15.0604	-125.079	-28.8666
-69.95	-102.483	-112.078	-137.251	-14.9536	-125.015	-28.8361
-69.9	-102.386	-111.885	-137.173	-14.9002	-124.945	-28.775
-69.85	-102.336	-111.655	-137.085	-14.946	-124.869	-28.7476
-69.8	-102.158	-111.382	-136.97	-14.9689	-124.713	-28.7445
-69.75	-102.041	-111.074	-136.837	-15.0223	-124.603	-28.717
-69.7	-101.863	-110.837	-136.675	-15.007	-124.432	-28.7018
-69.65	-101.746	-110.664	-136.563	-15.0452	-124.319	-28.6957
-69.6	-101.603	-110.605	-136.407	-14.9612	-124.188	-28.7079
-69.55	-101.522	-110.515	-136.329	-14.9078	-124.02	-28.6835
-69.5	-101.573	-110.43	-136.23	-14.9689	-123.889	-28.6804
-69.45	-101.557	-110.317	-136.102	-14.9078	-123.743	-28.7018
-69.4	-101.593	-110.21	-135.983	-14.9307	-123.615	-28.7048
-69.35	-101.425	-110.161	-135.793	-14.9231	-123.462	-28.6774
-69.3	-101.247	-110.129	-135.664	-14.9078	-123.325	-28.6194
-69.25	-100.988	-110.164	-135.522	-14.9536	-123.23	-28.5858
-69.2	-100.866	-110.159	-135.386	-14.8544	-123.114	-28.5645
-69.15	-100.856	-110.188	-135.291	-14.8773	-122.998	-28.5034
-69.1	-100.759	-110.176	-135.21	-14.8697	-122.861	-28.4485
-69.05	-100.688	-110.168	-135.057	-14.8621	-122.76	-28.4119
-69	-100.464	-110.181	-134.847	-14.8544	-122.641	-28.4027
-68.95	-100.306	-110.122	-134.599	-14.8163	-122.552	-28.4088
-68.9	-100.22	-110.1	-134.386	-14.8315	-122.47	-28.4454
-68.85	-100.169	-110.127	-134.315	-14.8087	-122.375	-28.4058
-68.8	-100.128	-110.176	-134.23	-14.74	-122.244	-28.3752
-68.75	-99.9756	-110.144	-134.155	-14.7171	-122.116	-28.3417
-68.7	-99.8789	-110.081	-134.064	-14.8392	-122.018	-28.3051
-68.65	-99.7264	-110.039	-133.891	-14.8697	-121.881	-28.2196
-68.6	-99.645	-109.954	-133.731	-14.7324	-121.756	-28.1982
-68.55	-99.645	-109.802	-133.514	-14.6942	-121.579	-28.1921
-68.5	-99.6297	-109.556	-133.372	-14.679	-121.469	-28.183
-68.45	-99.6602	-109.346	-133.274	-14.6179	-121.356	-28.1799
-68.4	-99.589	-109.202	-133.145	-14.5493	-121.265	-28.0853
-68.35	-99.6704	-109.099	-132.975	-14.6103	-121.124	-27.9419
-68.3	-99.6348	-109.021	-132.782	-14.5111	-120.963	-27.8442
-68.25	-99.6501	-108.997	-132.687	-14.4653	-120.816	-27.7557
-68.2	-99.6399	-109.053	-132.585	-14.4272	-120.7	-27.7344
-68.15	-99.6348	-109.028	-132.514	-14.473	-120.596	-27.7771
-68.1	-99.5636	-108.894	-132.429	-14.5035	-120.514	-27.7924
-68.05	-99.3805	-108.643	-132.382	-14.6179	-120.432	-27.7374
-68	-99.2228	-108.401	-132.253	-14.7018	-120.319	-27.7405
-67.95	-99.172	-108.171	-132.134	-14.679	-120.169	-27.7374
-67.9	-99.0957	-107.971	-132.009	-14.595	-120.093	-27.771
-67.85	-99.1211	-107.749	-131.873	-14.6103	-119.992	-27.7924
-67.8	-99.0245	-107.576	-131.755	-14.5569	-119.843	-27.774
-67.75	-98.9126	-107.461	-131.643	-14.5721	-119.73	-27.7649
-67.7	-98.7701	-107.407	-131.49	-14.5798	-119.638	-27.7405
-67.65	-98.6532	-107.424	-131.331	-14.7858	-119.543	-27.6825
-67.6	-98.4853	-107.429	-131.182	-14.8163	-119.4	-27.6276
-67.55	-98.2819	-107.336	-131.005	-14.8163	-119.275	-27.6184
-67.5	-98.1344	-107.173	-130.815	-14.7858	-119.18	-27.6489
-67.45	-98.0835	-107.024	-130.71	-14.7247	-119.052	-27.6886
-67.4	-97.997	-106.948	-130.588	-14.7781	-118.872	-27.7435
-67.35	-97.8953	-106.887	-130.493	-14.6942	-118.726	-27.7222
-67.3	-97.8241	-106.772	-130.364	-14.6637	-118.597	-27.6733
-67.25	-97.7885	-106.606	-130.293	-14.5187	-118.488	-27.6459
-67.2	-97.8241	-106.45	-130.144	-14.3738	-118.387	-27.5879
-67.15	-97.6766	-106.416	-129.988	-14.3738	-118.185	-27.5513
-67.1	-97.5087	-106.436	-129.873	-14.5111	-118.112	-27.5299
-67.05	-97.2951	-106.467	-129.71	-14.4958	-117.99	-27.5269
-67	-97.0612	-106.416	-129.622	-14.4653	-117.853	-27.478
-66.95	-96.9849	-106.316	-129.462	-14.4043	-117.764	-27.4445
-66.9	-96.9594	-106.228	-129.367	-14.3585	-117.648	-27.4384
-66.85	-96.9137	-106.201	-129.245	-14.4272	-117.523	-27.4475
-66.8	-96.8018	-106.204	-129.103	-14.4043	-117.404	-27.4017
-66.75	-96.6797	-106.15	-128.971	-14.3204	-117.273	-27.3834
-66.7	-96.5576	-106.079	-128.798	-14.4348	-117.172	-27.3865
-66.65	-96.405	-106.001	-128.645	-14.4501	-117.056	-27.3407
-66.6	-96.3745	-105.906	-128.547	-14.5645	-116.898	-27.3376
-66.55	-96.3287	-105.859	-128.438	-14.5798	-116.843	-27.3254
-66.5	-96.2016	-105.835	-128.313	-14.6637	-116.757	-27.3224
-66.45	-96.0795	-105.872	-128.147	-14.7629	-116.705	-27.298
-66.4	-95.988	-105.862	-127.998	-14.8773	-116.58	-27.2736
-66.35	-95.8608	-105.876	-127.923	-14.8468	-116.486	-27.2522
-66.3	-95.7896	-105.898	-127.858	-14.8544	-116.333	-27.2888
-66.25	-95.7235	-105.881	-127.77	-14.7629	-116.208	-27.2858
-66.2	-95.7184	-105.737	-127.726	-14.6942	-116.119	-27.2888
-66.15	-95.815	-105.527	-127.655	-14.6027	-116.031	-27.2827
-66.1	-95.7845	-105.31	-127.57	-14.4653	-115.903	-27.2797
-66.05	-95.7591	-105.083	-127.445	-14.2975	-115.735	-27.2095
-66	-95.6523	-104.858	-127.252	-14.2746	-115.588	-27.124
-65.95	-95.4793	-104.575	-127.099	-14.2441	-115.445	-27.063
-65.9	-95.3623	-104.38	-126.895	-14.2059	-115.289	-27.0233
-65.85	-95.2047	-104.197	-126.719	-14.1602	-115.158	-26.9928
-65.8	-95.2047	-104.119	-126.546	-14.1983	-115.048	-26.8951
-65.75	-95.164	-104.106	-126.414	-14.183	-114.926	-26.8158
-65.7	-95.0877	-104.138	-126.302	-14.2059	-114.822	-26.8005
-65.65	-94.8893	-104.189	-126.2	-14.1373	-114.746	-26.825
-65.6	-94.7622	-104.248	-126.156	-14.1678	-114.682	-26.8768
-65.55	-94.5943	-104.304	-126.041	-14.1907	-114.63	-26.8829
-65.5	-94.4824	-104.321	-125.892	-14.328	-114.511	-26.8524
-65.45	-94.5333	-104.341	-125.763	-14.4501	-114.38	-26.8494
-65.4	-94.5333	-104.29	-125.739	-14.473	-114.252	-26.825
-65.35	-94.4977	-104.236	-125.661	-14.5187	-114.105	-26.7548
-65.3	-94.3807	-104.231	-125.546	-14.5035	-114.011	-26.7395
-65.25	-94.1925	-104.194	-125.39	-14.5111	-113.855	-26.6968
-65.2	-94.0399	-104.17	-125.227	-14.4272	-113.724	-26.6815
-65.15	-93.9433	-104.08	-125.115	-14.3204	-113.559	-26.6815
-65.1	-93.867	-103.933	-124.976	-14.2441	-113.425	-26.6998
-65.05	-93.8314	-103.767	-124.932	-14.1678	-113.321	-26.6754
-65	-93.7907	-103.643	-124.803	-14.1754	-113.184	-26.6693
-64.95	-93.689	-103.572	-124.654	-14.1602	-113.074	-26.6632
-64.9	-93.5465	-103.452	-124.539	-14.1983	-112.949	-26.6724
-64.85	-93.3024	-103.354	-124.437	-14.2136	-112.854	-26.6663
-64.8	-93.0939	-103.237	-124.39	-14.2441	-112.778	-26.6235
-64.75	-92.9667	-103.164	-124.23	-14.1068	-112.686	-26.5625
-64.7	-92.8446	-103.018	-124.091	-13.9771	-112.561	-26.4954
-64.65	-92.7887	-102.837	-123.939	-13.8931	-112.433	-26.4404
-64.6	-92.7684	-102.693	-123.813	-13.8931	-112.326	-26.4008
-64.55	-92.7836	-102.576	-123.664	-13.8931	-112.238	-26.4008
-64.5	-92.7175	-102.62	-123.508	-13.8321	-112.177	-26.355
-64.45	-92.5954	-102.656	-123.372	-13.8092	-112.03	-26.3611
-64.4	-92.5293	-102.668	-123.23	-13.8016	-111.92	-26.355
-64.35	-92.4327	-102.681	-123.111	-13.8779	-111.792	-26.3153
-64.3	-92.3665	-102.612	-122.969	-13.8016	-111.676	-26.2756
-64.25	-92.1021	-102.566	-122.864	-13.7024	-111.578	-26.1932
-64.2	-91.9851	-102.502	-122.748	-13.7482	-111.456	-26.1688
-64.15	-91.9342	-102.429	-122.623	-13.7939	-111.365	-26.1597
-64.1	-91.8783	-102.251	-122.453	-13.7939	-111.252	-26.1475
-64.05	-91.8732	-102.051	-122.281	-13.7405	-111.176	-26.1322
-64	-91.8172	-101.89	-122.108	-13.8092	-111.072	-26.1139
-63.95	-91.746	-101.724	-121.975	-13.8626	-111.002	-26.1108
-63.9	-91.507	-101.567	-121.914	-13.7939	-110.855	-26.1322
-63.85	-91.451	-101.387	-121.826	-13.7787	-110.727	-26.1261
-63.8	-91.4459	-101.216	-121.731	-13.7405	-110.614	-26.0834
-63.75	-91.3696	-101.082	-121.528	-13.8016	-110.507	-26.0193
-63.7	-91.2984	-101.04	-121.429	-13.7634	-110.376	-25.946
-63.65	-91.156	-101.047	-121.334	-13.6108	-110.175	-25.8972
-63.6	-91.1051	-101.089	-121.219	-13.4506	-110.049	-25.885
-63.55	-90.9678	-101.108	-121.145	-13.3438	-109.903	-25.885
-63.5	-90.861	-101.094	-121.026	-13.4125	-109.775	-25.8545
-63.45	-90.7491	-101.106	-120.924	-13.5803	-109.644	-25.882
-63.4	-90.6372	-101.011	-120.782	-13.7329	-109.549	-25.9521
-63.35	-90.5965	-100.862	-120.653	-13.8016	-109.467	-25.9338
-63.3	-90.5558	-100.759	-120.514	-13.8092	-109.351	-25.9125
-63.25	-90.5762	-100.647	-120.355	-13.8092	-109.25	-25.882
-63.2	-90.5507	-100.544	-120.222	-13.7711	-109.134	-25.8972
-63.15	-90.449	-100.481	-120.087	-13.8092	-109.006	-25.8789
-63.1	-90.2761	-100.432	-119.914	-13.6719	-108.878	-25.8514
-63.05	-90.1693	-100.352	-119.754	-13.5269	-108.743	-25.8148
-63	-90.1133	-100.269	-119.568	-13.504	-108.615	-25.8179
-62.95	-90.037	-100.173	-119.375	-13.4583	-108.524	-25.8087
-62.9	-89.9099	-100.107	-119.191	-13.5193	-108.417	-25.7935
-62.85	-89.7776	-100.061	-119.076	-13.5574	-108.261	-25.7813
-62.8	-89.7268	-99.9683	-119.002	-13.6108	-108.133	-25.7294
-62.75	-89.6301	-99.9097	-118.944	-13.6337	-108.038	-25.65
-62.7	-89.5844	-99.9072	-118.839	-13.6108	-107.983	-25.6042
-62.65	-89.4775	-99.8462	-118.757	-13.5422	-107.919	-25.5402
-62.6	-89.3555	-99.707	-118.69	-13.443	-107.794	-25.5035
-62.55	-89.386	-99.5654	-118.622	-13.5193	-107.663	-25.47
-62.5	-89.2283	-99.458	-118.49	-13.5803	-107.559	-25.4547
-62.45	-89.1164	-99.4165	-118.32	-13.71	-107.468	-25.4547
-62.4	-89.0198	-99.4336	-118.127	-13.7482	-107.352	-25.4333
-62.35	-88.9435	-99.4604	-117.927	-13.8397	-107.251	-25.4486
-62.3	-88.9282	-99.4922	-117.75	-13.7863	-107.123	-25.4211
-62.25	-88.7248	-99.4653	-117.594	-13.7711	-106.979	-25.3479
-62.2	-88.5061	-99.4702	-117.503	-13.7177	-106.808	-25.3174
-62.15	-88.2924	-99.4312	-117.442	-13.6642	-106.631	-25.2594
-62.1	-88.1907	-99.3506	-117.391	-13.5498	-106.482	-25.2136
-62.05	-88.2467	-99.2407	-117.357	-13.5117	-106.32	-25.1587
-62	-88.3382	-99.1431	-117.31	-13.5574	-106.226	-25.1068
-61.95	-88.3687	-99.0308	-117.245	-13.5574	-106.143	-25.0519
-61.9	-88.3942	-98.8623	-117.123	-13.5269	-106.042	-25.0366
-61.85	-88.3484	-98.8062	-116.981	-13.4277	-105.981	-25.0153
-61.8	-88.0839	-98.7134	-116.865	-13.2828	-105.869	-25.0305
-61.75	-87.9924	-98.5742	-116.645	-13.3209	-105.795	-25.0854
-61.7	-87.8957	-98.4351	-116.482	-13.3514	-105.704	-25.0946
-61.65	-87.911	-98.2593	-116.35	-13.4201	-105.573	-25.0427
-61.6	-87.8499	-98.1421	-116.269	-13.4659	-105.444	-25.0122
-61.55	-87.7584	-97.9712	-116.123	-13.4201	-105.295	-24.9054
-61.5	-87.738	-97.8418	-116.024	-13.3896	-105.115	-24.8444
-61.45	-87.6211	-97.7539	-115.95	-13.382	-104.987	-24.7955
-61.4	-87.5092	-97.7441	-115.865	-13.3743	-104.904	-24.7467
-61.35	-87.2803	-97.7417	-115.719	-13.4201	-104.773	-24.7589
-61.3	-87.1735	-97.7002	-115.54	-13.3972	-104.694	-24.7345
-61.25	-87.1531	-97.6172	-115.465	-13.3591	-104.547	-24.7314
-61.2	-87.1429	-97.4805	-115.411	-13.3362	-104.492	-24.7345
-61.15	-87.1023	-97.3315	-115.282	-13.3209	-104.388	-24.7467
-61.1	-87.0412	-97.1924	-115.153	-13.3133	-104.327	-24.7223
-61.05	-86.9649	-97.063	-115.031	-13.3667	-104.175	-24.7009
-61	-86.736	-96.9141	-114.98	-13.382	-104.028	-24.6429
-60.95	-86.5377	-96.7456	-114.895	-13.3057	-103.94	-24.646
-60.9	-86.3291	-96.5942	-114.838	-13.3057	-103.836	-24.6582
-60.85	-86.2325	-96.4551	-114.692	-13.3972	-103.763	-24.5972
-60.8	-86.1257	-96.4038	-114.512	-13.2904	-103.595	-24.5453
-60.75	-86.0341	-96.3257	-114.356	-13.2828	-103.491	-24.5392
-60.7	-85.9528	-96.2305	-114.251	-13.3209	-103.381	-24.5148
-60.65	-85.7137	-96.0669	-114.18	-13.3133	-103.271	-24.5331
-60.6	-85.5815	-95.8716	-114.071	-13.2904	-103.134	-24.5728
-60.55	-85.4543	-95.7764	-114	-13.2523	-102.982	-24.6002
-60.5	-85.3017	-95.7031	-113.905	-13.3286	-102.863	-24.6094
-60.45	-85.2915	-95.5884	-113.793	-13.4048	-102.707	-24.5697
-60.4	-85.2458	-95.4492	-113.647	-13.2904	-102.557	-24.5819
-60.35	-85.2305	-95.3784	-113.508	-13.3057	-102.469	-24.5728
-60.3	-85.1949	-95.3638	-113.42	-13.2599	-102.414	-24.5056
-60.25	-85.139	-95.2808	-113.356	-13.298	-102.319	-24.4293
-60.2	-85.0016	-95.1758	-113.254	-13.2294	-102.213	-24.3469
-60.15	-84.8846	-95.061	-113.146	-13.2675	-102.158	-24.3195
-60.1	-84.8185	-94.9951	-113.044	-13.2294	-102.036	-24.2859
-60.05	-84.7219	-94.8853	-112.922	-13.1912	-101.941	-24.2676
-60	-84.6405	-94.7339	-112.739	-13.237	-101.727	-24.2798
-59.95	-84.5896	-94.5947	-112.573	-13.2065	-101.566	-24.3073
-59.9	-84.5896	-94.519	-112.457	-13.237	-101.41	-24.3225
-59.85	-84.5439	-94.4995	-112.325	-13.1912	-101.291	-24.3073
-59.8	-84.5184	-94.4775	-112.196	-13.092	-101.202	-24.2249
-59.75	-84.3811	-94.4067	-112.115	-13.031	-101.102	-24.1333
-59.7	-84.1726	-94.2334	-111.989	-13.1531	-101.007	-24.0936
-59.65	-83.9895	-94.0552	-111.901	-13.1454	-100.943	-24.057
-59.6	-83.903	-93.9478	-111.718	-13.1454	-100.864	-24.0509
-59.55	-83.9386	-93.9307	-111.596	-13.2141	-100.839	-24.0845
-59.5	-83.9793	-93.9453	-111.46	-13.1454	-100.717	-24.0875
-59.45	-84.081	-93.8892	-111.328	-13.0997	-100.571	-24.0021
-59.4	-84.1064	-93.8184	-111.189	-13.0539	-100.436	-23.9014
-59.35	-84.0708	-93.6377	-111.02	-13.0997	-100.357	-23.8617
-59.3	-83.9945	-93.4741	-110.891	-13.1836	-100.256	-23.8464
-59.25	-83.847	-93.3472	-110.738	-13.176	-100.18	-23.8281
-59.2	-83.7555	-93.2593	-110.619	-13.1149	-100.098	-23.819
-59.15	-83.547	-93.2153	-110.548	-12.9623	-100	-23.8068
-59.1	-83.3486	-93.1958	-110.477	-12.97	-99.8901	-23.7366
-59.05	-83.1451	-93.1787	-110.406	-12.9318	-99.762	-23.6847
-59	-82.9824	-93.1543	-110.294	-12.9242	-99.6521	-23.5931
-58.95	-82.9875	-93.103	-110.202	-12.7106	-99.5178	-23.5382
-58.9	-82.9519	-92.9346	-110.087	-12.6572	-99.4263	-23.5626
-58.85	-82.9468	-92.7197	-110.002	-12.7945	-99.3347	-23.6389
-58.8	-82.784	-92.5586	-109.948	-12.8937	-99.2279	-23.6725
-58.75	-82.6772	-92.5024	-109.775	-12.9089	-99.1211	-23.6633
-58.7	-82.4839	-92.417	-109.656	-12.8403	-99.057	-23.645
-58.65	-82.3364	-92.2729	-109.528	-12.8021	-98.9441	-23.645
-58.6	-82.2957	-92.1509	-109.467	-12.8174	-98.8556	-23.6023
-58.55	-82.1279	-91.9775	-109.375	-12.8937	-98.7762	-23.5565
-58.5	-81.9702	-91.9043	-109.26	-12.9776	-98.6511	-23.5168
-58.45	-81.8939	-91.8286	-109.087	-12.9166	-98.4924	-23.526
-58.4	-81.8685	-91.8115	-108.917	-12.9242	-98.3185	-23.4955
-58.35	-81.8075	-91.8042	-108.71	-12.9013	-98.1812	-23.5229
-58.3	-81.6701	-91.7358	-108.466	-12.9547	-98.053	-23.526
-58.25	-81.5226	-91.6895	-108.385	-13.0157	-97.9279	-23.526
-58.2	-81.4362	-91.5967	-108.232	-12.9395	-97.7966	-23.5138
-58.15	-81.4209	-91.4795	-108.202	-12.9395	-97.6379	-23.4589
-58.1	-81.3955	-91.3403	-108.086	-12.9547	-97.5372	-23.3887
-58.05	-81.4158	-91.1597	-107.981	-13.0615	-97.4365	-23.3551
-58	-81.2785	-90.9985	-107.836	-13.0157	-97.3816	-23.3093
-57.95	-81.1615	-90.8569	-107.669	-12.9013	-97.2626	-23.2758
-57.9	-81.0445	-90.8179	-107.578	-12.6877	-97.1649	-23.2574
-57.85	-80.8665	-90.7813	-107.425	-12.6419	-97.0367	-23.2574
-57.8	-80.8919	-90.7739	-107.296	-12.558	-96.9116	-23.2239
-57.75	-80.8614	-90.7959	-107.1	-12.5504	-96.7651	-23.2391
-57.7	-80.9174	-90.7715	-106.974	-12.4359	-96.6339	-23.233
-57.65	-80.8614	-90.7861	-106.89	-12.4817	-96.5576	-23.233
-57.6	-80.7953	-90.7764	-106.805	-12.6038	-96.4569	-23.1995
-57.55	-80.7699	-90.7373	-106.734	-12.6801	-96.3898	-23.1537
-57.5	-80.6325	-90.5835	-106.656	-12.8174	-96.3104	-23.0499
-57.45	-80.4545	-90.3735	-106.588	-12.9013	-96.2219	-22.9919
-57.4	-80.2816	-90.2441	-106.489	-12.825	-96.1365	-22.934
-57.35	-80.2714	-90.1904	-106.367	-12.7335	-95.9778	-22.8912
-57.3	-80.1748	-90.1245	-106.289	-12.619	-95.8801	-22.8973
-57.25	-80.0781	-89.9927	-106.194	-12.6419	-95.7855	-22.876
-57.2	-79.9866	-89.8657	-106.099	-12.6343	-95.6482	-22.8821
-57.15	-79.9255	-89.7876	-105.957	-12.6266	-95.4956	-22.9126
-57.1	-79.9459	-89.7729	-105.828	-12.6114	-95.4132	-22.8638
-57.05	-79.9001	-89.7803	-105.682	-12.5732	-95.2637	-22.8516
-57	-79.8238	-89.7144	-105.554	-12.4588	-95.1752	-22.7966
-56.95	-79.6153	-89.5996	-105.421	-12.3672	-95.0714	-22.7386
-56.9	-79.4525	-89.4312	-105.323	-12.4207	-94.9615	-22.7051
-56.85	-79.3152	-89.292	-105.228	-12.3444	-94.87	-22.7264
-56.8	-79.2338	-89.1748	-105.099	-12.3672	-94.7723	-22.7448
-56.75	-79.1728	-89.1406	-104.984	-12.2986	-94.6838	-22.7325
-56.7	-79.071	-89.0869	-104.879	-12.2375	-94.5831	-22.7417
-56.65	-79.01	-88.9233	-104.824	-12.2452	-94.4611	-22.7325
-56.6	-78.893	-88.7329	-104.709	-12.4359	-94.3481	-22.7264
-56.55	-78.7099	-88.5889	-104.597	-12.4741	-94.1833	-22.7173
-56.5	-78.6133	-88.4399	-104.489	-12.413	-94.043	-22.7203
-56.45	-78.4963	-88.313	-104.36	-12.3978	-93.8934	-22.7112
-56.4	-78.4658	-88.2056	-104.187	-12.3901	-93.7927	-22.6898
-56.35	-78.3641	-88.1787	-104.048	-12.3444	-93.6768	-22.6563
-56.3	-78.2878	-88.2007	-103.912	-12.2452	-93.6249	-22.5983
-56.25	-78.1708	-88.2788	-103.767	-12.1384	-93.5211	-22.58
-56.2	-78.1708	-88.3301	-103.617	-12.1078	-93.3716	-22.5769
-56.15	-78.0691	-88.3423	-103.499	-12.085	-93.2648	-22.5433
-56.1	-77.9165	-88.335	-103.427	-12.0621	-93.1549	-22.4884
-56.05	-77.8046	-88.2568	-103.285	-12.0239	-93.0695	-22.5006
-56	-77.7283	-88.1738	-103.21	-12.0392	-92.981	-22.5006
-55.95	-77.7384	-88.1421	-103.129	-11.9934	-92.8833	-22.4792
-55.9	-77.6672	-88.0615	-103.014	-11.8866	-92.7216	-22.464
-55.85	-77.6723	-87.8613	-102.878	-11.8866	-92.5476	-22.4365
-55.8	-77.5859	-87.7295	-102.753	-11.8637	-92.3706	-22.3816
-55.75	-77.4994	-87.627	-102.648	-11.9324	-92.2302	-22.3541
-55.7	-77.3671	-87.6074	-102.566	-11.9095	-92.1112	-22.3419
-55.65	-77.2146	-87.5391	-102.481	-11.8942	-91.9769	-22.3236
-55.6	-77.1179	-87.4927	-102.397	-11.8103	-91.8793	-22.3053
-55.55	-77.062	-87.4634	-102.292	-11.7874	-91.7755	-22.3175
-55.5	-77.0315	-87.3804	-102.227	-11.7493	-91.7206	-22.3083
-55.45	-76.9145	-87.2583	-102.115	-11.7493	-91.6321	-22.2931
-55.4	-76.7568	-87.1216	-102	-11.8179	-91.5436	-22.2961
-55.35	-76.5635	-87.0679	-101.935	-11.7416	-91.4612	-22.2656
-55.3	-76.5279	-87.0581	-101.827	-11.7798	-91.3544	-22.2046
-55.25	-76.4414	-86.9897	-101.766	-11.8103	-91.2445	-22.1558
-55.2	-76.3194	-86.853	-101.603	-11.7416	-91.0858	-22.0856
-55.15	-76.182	-86.6577	-101.451	-11.7264	-90.979	-21.9666
-55.1	-76.0345	-86.5063	-101.274	-11.6501	-90.9393	-21.9177
-55.05	-75.9939	-86.4478	-101.173	-11.673	-90.8844	-21.875
-55	-75.9837	-86.4893	-101.105	-11.8256	-90.7806	-21.8811
-54.95	-76.0091	-86.46	-100.996	-11.9553	-90.6586	-21.8567
-54.9	-76.0905	-86.46	-100.888	-11.94	-90.5243	-21.8475
-54.85	-76.0193	-86.3843	-100.759	-11.8256	-90.3931	-21.8781
-54.8	-75.9379	-86.3403	-100.674	-11.7416	-90.2679	-21.8719
-54.75	-75.7497	-86.3232	-100.511	-11.7035	-90.1794	-21.875
-54.7	-75.6938	-86.2891	-100.321	-11.6653	-90.1123	-21.8384
-54.65	-75.6175	-86.2036	-100.135	-11.5738	-90.0146	-21.8262
-54.6	-75.5666	-86.0425	-99.9688	-11.5738	-89.9353	-21.8262
-54.55	-75.4801	-85.8545	-99.901	-11.528	-89.8376	-21.7896
-54.5	-75.3225	-85.6714	-99.7823	-11.5128	-89.7125	-21.698
-54.45	-75.2462	-85.5322	-99.6908	-11.5662	-89.6057	-21.6522
-54.4	-75.0783	-85.3979	-99.5585	-11.7188	-89.4897	-21.6553
-54.35	-74.9715	-85.2197	-99.3788	-11.7416	-89.3829	-21.6858
-54.3	-74.9054	-85.0781	-99.2194	-11.6882	-89.2761	-21.7163
-54.25	-74.8189	-84.9976	-99.077	-11.6501	-89.1632	-21.698
-54.2	-74.7732	-84.9292	-98.9855	-11.6348	-89.0808	-21.6644
-54.15	-74.6104	-84.8218	-98.8939	-11.5967	-88.916	-21.5942
-54.1	-74.59	-84.7656	-98.8193	-11.6272	-88.8245	-21.5332
-54.05	-74.4781	-84.7095	-98.7481	-11.5433	-88.7238	-21.4691
-54	-74.3917	-84.6216	-98.6498	-11.5814	-88.6322	-21.4172
-53.95	-74.234	-84.519	-98.4938	-11.6272	-88.5162	-21.3776
-53.9	-74.0814	-84.3921	-98.3955	-11.6348	-88.4186	-21.3715
-53.85	-73.9644	-84.2944	-98.2768	-11.6196	-88.3392	-21.3684
-53.8	-73.8271	-84.2798	-98.1649	-11.6577	-88.2355	-21.3684
-53.75	-73.7101	-84.2236	-98.0835	-11.6501	-88.147	-21.3867
-53.7	-73.583	-84.1895	-98.036	-11.6653	-88.0371	-21.3776
-53.65	-73.6033	-84.1333	-97.9343	-11.6806	-87.9364	-21.3715
-53.6	-73.6542	-84.0454	-97.7783	-11.5356	-87.7625	-21.3715
-53.55	-73.7101	-83.9795	-97.7139	-11.4975	-87.6099	-21.347
-53.5	-73.6084	-83.894	-97.6427	-11.4975	-87.4207	-21.3074
-53.45	-73.4711	-83.8013	-97.4731	-11.5051	-87.2894	-21.2799
-53.4	-73.3592	-83.6987	-97.3307	-11.4441	-87.1521	-21.2402
-53.35	-73.2676	-83.5938	-97.1781	-11.4594	-87.085	-21.1975
-53.3	-73.2778	-83.5474	-97.1341	-11.3449	-87.0514	-21.1609
-53.25	-73.171	-83.5669	-97.0425	-11.3297	-86.972	-21.1426
-53.2	-73.1812	-83.5596	-96.9476	-11.3144	-86.9141	-21.1548
-53.15	-73.1659	-83.5645	-96.8899	-11.2305	-86.8164	-21.1395
-53.1	-73.1049	-83.4888	-96.8289	-11.2457	-86.7065	-21.1639
-53.05	-73.0133	-83.4375	-96.8255	-11.2	-86.5906	-21.1151
-53	-72.8505	-83.4058	-96.7068	-11.1771	-86.4685	-21.0785
-52.95	-72.8099	-83.3618	-96.6424	-11.2228	-86.4136	-21.0876
-52.9	-72.642	-83.3398	-96.5271	-11.1923	-86.3373	-21.1273
-52.85	-72.5098	-83.2471	-96.3677	-11.2762	-86.2518	-21.1365
-52.8	-72.3979	-83.1592	-96.1778	-11.322	-86.1267	-21.1487
-52.75	-72.2402	-82.9785	-96.0592	-11.4059	-86.0046	-21.1151
-52.7	-72.1842	-82.8491	-95.9337	-11.4288	-85.9039	-21.0602
-52.65	-72.1639	-82.8247	-95.8421	-11.4059	-85.7941	-21.048
-52.6	-72.2351	-82.8564	-95.7438	-11.4365	-85.6476	-21.0297
-52.55	-72.1944	-82.9346	-95.6624	-11.4899	-85.5042	-21.0358
-52.5	-72.0673	-82.9346	-95.5743	-11.5356	-85.3516	-20.9778
-52.45	-71.9503	-82.8906	-95.4183	-11.4365	-85.2234	-20.9625
-52.4	-71.8129	-82.8101	-95.2318	-11.3602	-85.1471	-21.0114
-52.35	-71.7468	-82.6758	-95.0792	-11.2762	-85.0342	-21.051
-52.3	-71.6146	-82.5098	-94.9198	-11.1923	-84.964	-21.0876
-52.25	-71.5332	-82.3901	-94.7401	-11.1542	-84.8419	-21.0175
-52.2	-71.3857	-82.1997	-94.5943	-11.1618	-84.6985	-20.9106
-52.15	-71.2789	-81.9678	-94.5231	-11.1694	-84.61	-20.8191
-52.1	-71.1772	-81.7798	-94.4621	-11.1542	-84.5032	-20.7733
-52.05	-71.0551	-81.604	-94.401	-11.1465	-84.433	-20.752
-52	-70.933	-81.46	-94.3095	-11.1008	-84.3109	-20.7062
-51.95	-70.7397	-81.2695	-94.2485	-11.1237	-84.2041	-20.7245
-51.9	-70.6991	-81.0938	-94.1535	-11.1542	-84.1156	-20.7092
-51.85	-70.6228	-80.9302	-94.0179	-11.2152	-84.0179	-20.6757
-51.8	-70.5465	-80.8057	-93.889	-11.2228	-83.8867	-20.5597
-51.75	-70.4447	-80.7739	-93.7093	-11.2381	-83.7677	-20.4712
-51.7	-70.3735	-80.6909	-93.6754	-11.2686	-83.67	-20.4254
-51.65	-70.3583	-80.6152	-93.5364	-11.1694	-83.5999	-20.3552
-51.6	-70.2667	-80.5444	-93.4143	-11.0626	-83.5327	-20.3033
-51.55	-70.2362	-80.481	-93.2922	-11.0703	-83.429	-20.285
-51.5	-70.1955	-80.4517	-93.143	-11.0779	-83.3435	-20.282
-51.45	-70.1853	-80.4346	-93.0481	-11.0245	-83.2001	-20.2332
-51.4	-70.0175	-80.437	-92.9565	-10.9558	-83.0719	-20.1996
-51.35	-69.8191	-80.3857	-92.8514	-10.994	-82.9681	-20.166
-51.3	-69.6716	-80.3003	-92.6649	-11.0626	-82.8705	-20.1385
-51.25	-69.4936	-80.1245	-92.5598	-11.2457	-82.8064	-20.1324
-51.2	-69.4987	-79.9194	-92.4615	-11.2381	-82.7057	-20.1172
-51.15	-69.4224	-79.7632	-92.3767	-11.2991	-82.6263	-20.1324
-51.1	-69.3614	-79.6899	-92.2411	-11.2381	-82.5256	-20.1752
-51.05	-69.2647	-79.6558	-92.1394	-11.2381	-82.4097	-20.2057
-51	-69.1274	-79.6509	-92.058	-11.2381	-82.3029	-20.1691
-50.95	-69.1427	-79.646	-91.9223	-11.0779	-82.251	-20.0836
-50.9	-69.0155	-79.5825	-91.7765	-11.0703	-82.1442	-19.9951
-50.85	-68.9901	-79.4873	-91.6409	-10.9482	-82.019	-19.9677
-50.8	-68.8934	-79.4531	-91.5595	-10.9024	-81.8909	-19.931
-50.75	-68.8782	-79.436	-91.5019	-10.9482	-81.7871	-19.9036
-50.7	-68.7968	-79.3994	-91.4374	-11.0092	-81.6742	-19.9036
-50.65	-68.6646	-79.3188	-91.3696	-10.9329	-81.5643	-19.8456
-50.6	-68.5933	-79.1772	-91.2374	-10.8948	-81.4758	-19.7876
-50.55	-68.4764	-78.9697	-91.1289	-10.9253	-81.366	-19.7754
-50.5	-68.4357	-78.7842	-91.0068	-10.9863	-81.3202	-19.7632
-50.45	-68.3441	-78.6548	-90.8746	-10.9253	-81.2073	-19.7601
-50.4	-68.3289	-78.623	-90.7627	-10.91	-81.076	-19.7479
-50.35	-68.217	-78.6694	-90.6372	-10.9406	-80.9662	-19.8029
-50.3	-68.1763	-78.7183	-90.566	-11.0245	-80.8044	-19.8212
-50.25	-68.0644	-78.7085	-90.4575	-10.994	-80.6793	-19.7937
-50.2	-67.9525	-78.6108	-90.3388	-10.9177	-80.5542	-19.7479
-50.15	-67.9016	-78.4741	-90.1862	-10.7651	-80.426	-19.7479
-50.1	-67.8151	-78.3057	-90.1015	-10.7727	-80.3345	-19.7754
-50.05	-67.7897	-78.1396	-89.9862	-10.8261	-80.2307	-19.8212
-50	-67.7541	-77.998	-89.8607	-10.7498	-80.1575	-19.8547
-49.95	-67.6524	-77.8638	-89.7454	-10.7193	-80.0934	-19.8395
-49.9	-67.4744	-77.7563	-89.6437	-10.704	-80.0323	-19.8242
-49.85	-67.3421	-77.688	-89.4911	-10.6964	-79.9347	-19.7968
-49.8	-67.2709	-77.6025	-89.325	-10.6125	-79.7882	-19.7601
-49.75	-67.1946	-77.5488	-89.1893	-10.6583	-79.6814	-19.6899
-49.7	-67.1997	-77.5293	-89.1418	-10.643	-79.6051	-19.7205
-49.65	-67.0878	-77.4829	-89.1012	-10.6659	-79.4586	-19.754
-49.6	-66.8945	-77.3682	-88.9825	-10.704	-79.361	-19.7296
-49.55	-66.7979	-77.251	-88.8435	-10.704	-79.2114	-19.696
-49.5	-66.6046	-77.1265	-88.701	-10.7117	-79.1138	-19.5679
-49.45	-66.508	-77.1313	-88.5857	-10.6583	-78.9978	-19.5038
-49.4	-66.2994	-77.1802	-88.4874	-10.6735	-78.8666	-19.4916
-49.35	-66.2842	-77.1875	-88.3653	-10.6354	-78.7445	-19.4824
-49.3	-66.2231	-77.1216	-88.2195	-10.7193	-78.5797	-19.4946
-49.25	-66.1265	-76.9922	-88.0975	-10.6659	-78.4912	-19.4061
-49.2	-66.035	-76.8945	-87.972	-10.5515	-78.3875	-19.3207
-49.15	-65.9536	-76.748	-87.8805	-10.3989	-78.3173	-19.2169
-49.1	-65.8722	-76.626	-87.7686	-10.2844	-78.2532	-19.2108
-49.05	-65.7857	-76.4868	-87.6499	-10.376	-78.125	-19.2322
-49	-65.7196	-76.3428	-87.4973	-10.4904	-78.006	-19.2505
-48.95	-65.6484	-76.2085	-87.4295	-10.4904	-77.8809	-19.2139
-48.9	-65.5924	-76.0547	-87.3006	-10.5286	-77.7313	-19.2261
-48.85	-65.5365	-75.9619	-87.1616	-10.5362	-77.6489	-19.2719
-48.8	-65.389	-75.8862	-87.0395	-10.5972	-77.5177	-19.2352
-48.75	-65.2669	-75.9058	-86.8971	-10.5286	-77.4261	-19.2078
-48.7	-65.0736	-75.957	-86.7954	-10.5362	-77.3163	-19.1895
-48.65	-65.0736	-75.9497	-86.7445	-10.5743	-77.1973	-19.1223
-48.6	-65.0126	-75.9448	-86.697	-10.5896	-77.0905	-19.0582
-48.55	-65.0075	-75.8374	-86.6191	-10.5743	-76.9928	-19.0125
-48.5	-64.9567	-75.7178	-86.4597	-10.5896	-76.8799	-18.9911
-48.45	-64.8855	-75.5884	-86.3173	-10.4752	-76.7487	-18.9911
-48.4	-64.738	-75.4834	-86.1952	-10.437	-76.6113	-19.0338
-48.35	-64.5345	-75.3589	-86.1138	-10.4523	-76.532	-19.0521
-48.3	-64.3972	-75.2368	-85.9918	-10.3531	-76.4954	-19.0247
-48.25	-64.2548	-75.1514	-85.9138	-10.2615	-76.4282	-18.9789
-48.2	-64.2395	-75.0439	-85.8019	-10.1929	-76.3885	-18.9392
-48.15	-64.2242	-74.9854	-85.6764	-10.17	-76.2878	-18.9148
-48.1	-64.2548	-74.8975	-85.5272	-10.2539	-76.1658	-18.9758
-48.05	-64.3107	-74.8364	-85.4187	-10.2692	-76.0071	-19.046
-48	-64.2497	-74.8193	-85.3339	-10.1471	-75.8301	-19.0674
-47.95	-64.1429	-74.7778	-85.2356	-10.0861	-75.7019	-19.0247
-47.9	-63.9191	-74.7314	-85.1474	-10.0555	-75.6134	-18.9331
-47.85	-63.736	-74.6533	-85.0288	-10.2463	-75.5524	-18.8354
-47.8	-63.5274	-74.5679	-84.9609	-10.2386	-75.4639	-18.8446
-47.75	-63.4003	-74.4482	-84.8524	-10.231	-75.3265	-18.8171
-47.7	-63.3545	-74.3481	-84.7473	-10.1013	-75.2319	-18.808
-47.65	-63.2273	-74.2212	-84.6388	-10.0021	-75.1099	-18.7988
-47.6	-63.2172	-74.126	-84.5303	-9.89532	-74.9725	-18.7653
-47.55	-63.1307	-74.0576	-84.4014	-9.90295	-74.8962	-18.6859
-47.5	-63.0798	-73.9795	-84.259	-10.1166	-74.8596	-18.6127
-47.45	-62.9883	-73.9575	-84.1573	-10.2615	-74.7925	-18.5486
-47.4	-62.9476	-73.8745	-84.0115	-10.3531	-74.6796	-18.5181
-47.35	-62.856	-73.8037	-83.8793	-10.2692	-74.5544	-18.4662
-47.3	-62.7238	-73.7158	-83.7877	-10.2386	-74.4019	-18.4326
-47.25	-62.5356	-73.6621	-83.7097	-10.1624	-74.2615	-18.454
-47.2	-62.3728	-73.5962	-83.6792	-10.1471	-74.1302	-18.4753
-47.15	-62.2101	-73.5425	-83.6182	-10.1089	-74.0601	-18.515
-47.1	-62.1033	-73.4814	-83.5436	-10.0555	-73.9441	-18.512
-47.05	-62.0677	-73.3936	-83.4418	-10.0632	-73.8556	-18.4937
-47	-62.0626	-73.2983	-83.3266	-10.025	-73.7671	-18.4937
-46.95	-62.0066	-73.1665	-83.235	-9.95636	-73.6755	-18.4692
-46.9	-61.9049	-73.0176	-83.1299	-9.82666	-73.6145	-18.4448
-46.85	-61.7981	-72.937	-82.9942	-9.80377	-73.5107	-18.4692
-46.8	-61.793	-72.9053	-82.8111	-9.87244	-73.3917	-18.4448
-46.75	-61.6811	-72.8638	-82.7026	-9.91821	-73.2666	-18.4021
-46.7	-61.5896	-72.7808	-82.5636	-9.97925	-73.1567	-18.3716
-46.65	-61.5082	-72.7026	-82.4551	-9.93347	-73.0591	-18.3197
-46.6	-61.4166	-72.5879	-82.3025	-9.85718	-72.9675	-18.3075
-46.55	-61.3505	-72.4609	-82.1872	-9.82666	-72.8394	-18.2587
-46.5	-61.2793	-72.3291	-82.0991	-9.9411	-72.7478	-18.2678
-46.45	-61.3759	-72.2217	-81.9363	-9.8877	-72.6624	-18.222
-46.4	-61.3505	-72.1045	-81.7803	-9.95636	-72.5616	-18.1793
-46.35	-61.2335	-71.9873	-81.5464	-9.97162	-72.4701	-18.1854
-46.3	-61.1827	-71.8677	-81.3938	-9.97162	-72.3419	-18.1488
-46.25	-61.1115	-71.8237	-81.2378	-10.0479	-72.2382	-18.1458
-46.2	-61.025	-71.7798	-81.1768	-9.96399	-72.0795	-18.1213
-46.15	-60.8826	-71.6968	-81.1056	-9.97162	-71.9818	-18.0664
-46.1	-60.7758	-71.5381	-80.997	-9.97162	-71.8903	-18.0298
-46.05	-60.6079	-71.3428	-80.9292	-9.8877	-71.7621	-18.0084
-46	-60.5113	-71.1328	-80.7902	-9.86481	-71.698	-18.0267
-45.95	-60.3383	-70.9619	-80.7495	-9.86481	-71.5759	-18.0176
-45.9	-60.2061	-70.8813	-80.6512	-9.9411	-71.5546	-17.984
-45.85	-60.1705	-70.7983	-80.5325	-9.97162	-71.4783	-17.9932
-45.8	-60.0993	-70.7129	-80.3935	-10.0403	-71.3593	-18.0115
-45.75	-59.962	-70.7007	-80.2748	-10.0098	-71.2433	-17.9932
-45.7	-59.8246	-70.7007	-80.1595	-10.0174	-71.1639	-17.9199
-45.65	-59.8348	-70.7129	-80.0374	-10.0555	-71.0938	-17.8528
-45.6	-59.7941	-70.6665	-79.9493	-9.96399	-70.9808	-17.804
-45.55	-59.728	-70.5762	-79.912	-9.97162	-70.9106	-17.7673
-45.5	-59.6263	-70.4688	-79.8374	-9.87244	-70.7977	-17.7216
-45.45	-59.4686	-70.3491	-79.7255	-9.88007	-70.694	-17.7124
-45.4	-59.4381	-70.1978	-79.617	-9.82666	-70.6055	-17.7063
-45.35	-59.3007	-70.0928	-79.5322	-9.758	-70.4742	-17.7094
-45.3	-59.3007	-69.9805	-79.3559	-9.82666	-70.3552	-17.6788
-45.25	-59.2753	-69.9072	-79.2304	-9.75037	-70.2515	-17.6239
-45.2	-59.3109	-69.7729	-79.0609	-9.78851	-70.105	-17.5629
-45.15	-59.2448	-69.7339	-78.9388	-9.75037	-70.0256	-17.5232
-45.1	-59.1685	-69.6582	-78.8201	-9.6817	-69.9341	-17.5354
-45.05	-59.1583	-69.6167	-78.7489	-9.70459	-69.809	-17.5232
-45	-58.9752	-69.541	-78.6709	-9.75037	-69.6777	-17.5293
-44.95	-58.8684	-69.4385	-78.5658	-9.80377	-69.5343	-17.5537
-44.9	-58.6904	-69.3262	-78.4709	-9.77325	-69.3878	-17.5415
-44.85	-58.6446	-69.1895	-78.3183	-9.758	-69.2963	-17.4866
-44.8	-58.6955	-69.0771	-78.1928	-9.71985	-69.2291	-17.4347
-44.75	-58.5938	-68.9526	-78.064	-9.58252	-69.1315	-17.4194
-44.7	-58.5022	-68.8647	-77.9588	-9.45282	-69.0247	-17.4164
-44.65	-58.37	-68.7622	-77.9182	-9.54437	-68.9545	-17.4133
-44.6	-58.3038	-68.6133	-77.8605	-9.55963	-68.8995	-17.3889
-44.55	-58.1716	-68.4521	-77.7825	-9.6283	-68.8354	-17.3462
-44.5	-58.0851	-68.3081	-77.7283	-9.56726	-68.7714	-17.3218
-44.45	-57.958	-68.2471	-77.6672	-9.65118	-68.6157	-17.276
-44.4	-57.8766	-68.2397	-77.5621	-9.72748	-68.4601	-17.2424
-44.35	-57.8359	-68.2813	-77.4129	-9.67407	-68.3289	-17.2485
-44.3	-57.6426	-68.313	-77.2502	-9.63593	-68.2373	-17.2607
-44.25	-57.5511	-68.2422	-77.1349	-9.60541	-68.158	-17.2546
-44.2	-57.4392	-68.0981	-76.9992	-9.59015	-68.0511	-17.215
-44.15	-57.4544	-67.9761	-76.8704	-9.50623	-67.9688	-17.215
-44.1	-57.4493	-67.8662	-76.7178	-9.46808	-67.868	-17.1814
-44.05	-57.3578	-67.8271	-76.5449	-9.45282	-67.7551	-17.1692
-44	-57.2052	-67.8027	-76.4499	-9.42993	-67.6605	-17.1265
-43.95	-57.0068	-67.7393	-76.3109	-9.46045	-67.5262	-17.0959
-43.9	-56.9661	-67.6294	-76.2193	-9.44519	-67.4042	-17.0593
-43.85	-56.8746	-67.5049	-76.138	-9.38416	-67.3126	-17.0288
-43.8	-56.8288	-67.3438	-76.0227	-9.44519	-67.1692	-17.0013
-43.75	-56.6406	-67.2705	-75.8701	-9.37653	-67.0654	-16.9525
-43.7	-56.5338	-67.1704	-75.748	-9.34601	-66.9281	-16.9281
-43.65	-56.4575	-67.0898	-75.6768	-9.2392	-66.803	-16.9556
-43.6	-56.3405	-67.0093	-75.5683	-9.32312	-66.7236	-16.9312
-43.55	-56.2744	-66.9312	-75.4801	-9.34601	-66.6534	-16.922
-43.5	-56.071	-66.8408	-75.392	-9.39178	-66.5588	-16.8915
-43.45	-55.9947	-66.7505	-75.3343	-9.52911	-66.4124	-16.8549
-43.4	-55.9794	-66.6309	-75.253	-9.51385	-66.2781	-16.7908
-43.35	-55.8777	-66.4575	-75.1512	-9.46045	-66.153	-16.7511
-43.3	-55.8879	-66.3306	-75.0224	-9.35364	-66.0675	-16.7694
-43.25	-55.7963	-66.2085	-74.9376	-9.30023	-65.976	-16.7908
-43.2	-55.7658	-66.1084	-74.8088	-9.33838	-65.8722	-16.7755
-43.15	-55.6437	-66.062	-74.6969	-9.52148	-65.7593	-16.7572
-43.1	-55.6742	-66.0498	-74.5951	-9.52148	-65.6555	-16.7206
-43.05	-55.6386	-66.0718	-74.4663	-9.39178	-65.5518	-16.7023
-43	-55.5623	-66.1157	-74.3713	-9.30786	-65.4602	-16.6626
-42.95	-55.5522	-66.1133	-74.256	-9.30786	-65.3717	-16.568
-42.9	-55.4403	-66.0059	-74.1984	-9.31549	-65.2588	-16.5192
-42.85	-55.3945	-65.8691	-74.0865	-9.33838	-65.1733	-16.4978
-42.8	-55.2724	-65.7178	-73.9407	-9.39941	-65.0787	-16.4886
-42.75	-55.191	-65.5225	-73.761	-9.3689	-64.9872	-16.452
-42.7	-54.9927	-65.3882	-73.6525	-9.25446	-64.8773	-16.4093
-42.65	-54.8503	-65.2759	-73.527	-9.18579	-64.7552	-16.3879
-42.6	-54.7943	-65.1563	-73.466	-9.22394	-64.6301	-16.3208
-42.55	-54.7638	-64.9658	-73.4185	-9.23157	-64.5264	-16.2659
-42.5	-54.6519	-64.8218	-73.3439	-9.19342	-64.4653	-16.2323
-42.45	-54.5756	-64.6655	-73.2422	-9.14764	-64.3616	-16.2262
-42.4	-54.5247	-64.5825	-73.1201	-9.04846	-64.2609	-16.1835
-42.35	-54.3976	-64.5776	-72.9675	-9.01794	-64.1693	-16.153
-42.3	-54.306	-64.5581	-72.7709	-8.97217	-64.0656	-16.2109
-42.25	-54.1738	-64.541	-72.5979	-9.10187	-63.9862	-16.2445
-42.2	-54.1229	-64.5264	-72.503	-9.1629	-63.8824	-16.2384
-42.15	-54.1128	-64.4653	-72.4386	-9.17053	-63.7817	-16.2354
-42.1	-54.1077	-64.3311	-72.3911	-9.14001	-63.6536	-16.2354
-42.05	-54.1178	-64.1797	-72.3775	-9.04083	-63.5254	-16.2537
-42	-53.9754	-64.0308	-72.3538	-8.97217	-63.3911	-16.2079
-41.95	-53.833	-63.9526	-72.2317	-8.95691	-63.2507	-16.1163
-41.9	-53.655	-63.8794	-72.113	-9.05609	-63.1714	-16.0675
-41.85	-53.4719	-63.8379	-71.991	-9.08661	-63.0615	-16.0645
-41.8	-53.4007	-63.772	-71.9028	-9.07135	-63.0035	-16.0431
-41.75	-53.3346	-63.6621	-71.74	-8.9798	-62.9211	-16.0553
-41.7	-53.3905	-63.5889	-71.5739	-9.01794	-62.8387	-16.0828
-41.65	-53.3193	-63.5254	-71.3874	-9.04083	-62.7075	-16.0828
-41.6	-53.2481	-63.5278	-71.3128	-9.02557	-62.616	-16.0309
-41.55	-53.0955	-63.4937	-71.2653	-9.04846	-62.5946	-16.0004
-41.5	-53.0243	-63.4399	-71.1636	-9.06372	-62.5061	-15.9698
-41.45	-52.887	-63.3154	-71.0856	-9.00269	-62.4451	-15.9668
-41.4	-52.6937	-63.1445	-70.9568	-9.02557	-62.2894	-15.9119
-41.35	-52.5869	-63.0713	-70.8856	-8.9798	-62.1674	-15.8844
-41.3	-52.5513	-63.0127	-70.7703	-9.02557	-62.0605	-15.8813
-41.25	-52.5106	-62.9492	-70.6109	-8.95691	-61.9293	-15.8966
-41.2	-52.4038	-62.8638	-70.499	-8.88824	-61.8561	-15.8661
-41.15	-52.1749	-62.749	-70.3905	-8.82721	-61.7432	-15.8173
-41.1	-52.0376	-62.6489	-70.2922	-8.83484	-61.6486	-15.7654
-41.05	-51.9714	-62.5854	-70.1633	-8.82721	-61.5326	-15.7745
-41	-51.9867	-62.5317	-70.0616	-8.84247	-61.4441	-15.7318
-40.95	-51.9663	-62.5146	-69.9022	-8.89587	-61.3647	-15.7318
-40.9	-52.0121	-62.4854	-69.7937	-8.81958	-61.3281	-15.7257
-40.85	-51.9206	-62.4048	-69.7734	-8.76617	-61.2183	-15.6982
-40.8	-51.8239	-62.2607	-69.7598	-8.66699	-61.145	-15.6647
-40.75	-51.6866	-62.0898	-69.6784	-8.67462	-60.965	-15.6464
-40.7	-51.5493	-61.9458	-69.4953	-8.74329	-60.8246	-15.6219
-40.65	-51.4272	-61.8823	-69.3563	-8.60596	-60.6964	-15.5731
-40.6	-51.239	-61.8872	-69.2206	-8.68988	-60.5927	-15.5457
-40.55	-51.1525	-61.8237	-69.0918	-8.78143	-60.5347	-15.5304
-40.5	-51.0508	-61.7456	-68.9528	-8.78143	-60.4095	-15.5273
-40.45	-51.0254	-61.6089	-68.8137	-8.68225	-60.3394	-15.506
-40.4	-51.0254	-61.5063	-68.6985	-8.68988	-60.2509	-15.4663
-40.35	-50.9237	-61.4087	-68.6137	-8.75092	-60.141	-15.4053
-40.3	-50.9084	-61.3062	-68.5628	-8.68225	-60.0983	-15.3748
-40.25	-50.8525	-61.1621	-68.4374	-8.75092	-59.9823	-15.3534
-40.2	-50.8219	-61.0156	-68.2949	-8.59833	-59.8846	-15.3412
-40.15	-50.6744	-60.8691	-68.1593	-8.65173	-59.7931	-15.3259
-40.1	-50.5625	-60.7593	-68.0712	-8.61359	-59.6954	-15.3076
-40.05	-50.471	-60.6763	-68.0067	-8.62122	-59.6008	-15.2649
-40	-50.3235	-60.5762	-67.9253	-8.52966	-59.4513	-15.2557
-39.95	-50.2167	-60.498	-67.8609	-8.49915	-59.3231	-15.1855
-39.9	-50.1302	-60.3882	-67.749	-8.52203	-59.1705	-15.2008
-39.85	-50.2167	-60.332	-67.6473	-8.46863	-59.0363	-15.2283
-39.8	-50.1149	-60.2686	-67.5456	-8.44574	-58.9233	-15.2222
-39.75	-49.9674	-60.1782	-67.4608	-8.40759	-58.8257	-15.1855
-39.7	-49.8657	-60.0928	-67.3591	-8.39996	-58.7738	-15.1428
-39.65	-49.7793	-60.0122	-67.1997	-8.40759	-58.7097	-15.1062
-39.6	-49.7487	-59.9731	-67.1217	-8.37708	-58.6273	-15.0818
-39.55	-49.5911	-59.9463	-67.0064	-8.42285	-58.5358	-15.0299
-39.5	-49.4792	-59.8853	-66.925	-8.42285	-58.429	-14.9994
-39.45	-49.3978	-59.8096	-66.8064	-8.49152	-58.2886	-14.9994
-39.4	-49.2808	-59.6924	-66.6707	-8.41522	-58.1848	-15.0177
-39.35	-49.2757	-59.5532	-66.5283	-8.37708	-58.0475	-14.9963
-39.3	-49.352	-59.4409	-66.3927	-8.33893	-57.9712	-14.9811
-39.25	-49.3825	-59.3896	-66.3147	-8.28552	-57.8766	-14.9933
-39.2	-49.3317	-59.3652	-66.2198	-8.28552	-57.7881	-14.9872
-39.15	-49.2045	-59.3213	-66.1621	-8.27789	-57.7087	-14.9536
-39.1	-49.0163	-59.2603	-66.0875	-8.30841	-57.6172	-14.856
-39.05	-48.8892	-59.1504	-65.9756	-8.15582	-57.4951	-14.8346
-39	-48.7823	-59.0503	-65.8739	-8.11768	-57.3792	-14.8407
-38.95	-48.6247	-58.9551	-65.7484	-8.20923	-57.3151	-14.8438
-38.9	-48.4314	-58.8892	-65.6535	-8.27026	-57.1869	-14.8071
-38.85	-48.1873	-58.7695	-65.5043	-8.2016	-57.0862	-14.7644
-38.8	-48.1567	-58.6646	-65.3619	-8.17108	-56.9641	-14.801
-38.75	-48.0703	-58.5522	-65.25	-8.11768	-56.9092	-14.8468
-38.7	-47.9889	-58.4375	-65.1482	-8.11005	-56.8695	-14.8163
-38.65	-47.8566	-58.3618	-64.9957	-8.16345	-56.7169	-14.7797
-38.6	-47.8058	-58.2397	-64.9346	-8.15582	-56.6223	-14.7614
-38.55	-47.7753	-58.147	-64.8363	-8.11768	-56.5063	-14.7339
-38.5	-47.7091	-58.0688	-64.7142	-8.14056	-56.4056	-14.7217
-38.45	-47.6481	-58.042	-64.6159	-7.97272	-56.2775	-14.7034
-38.4	-47.4447	-58.0518	-64.4972	-7.94983	-56.1523	-14.679
-38.35	-47.2819	-58.0493	-64.3378	-7.98798	-56.1066	-14.6576
-38.3	-47.0937	-58.0396	-64.1547	-7.93457	-56.0394	-14.5966
-38.25	-46.8597	-57.9736	-64.0462	-7.91168	-55.9937	-14.5233
-38.2	-46.8394	-57.8564	-63.9106	-7.98798	-55.8655	-14.4562
-38.15	-46.8496	-57.7368	-63.8055	-8.12531	-55.7312	-14.4592
-38.1	-46.9259	-57.6831	-63.7478	-8.19397	-55.6091	-14.4501
-38.05	-46.9411	-57.6099	-63.6495	-8.2016	-55.4749	-14.4409
-38	-46.9462	-57.4976	-63.5952	-8.255	-55.3284	-14.4379
-37.95	-46.9564	-57.3901	-63.5105	-8.19397	-55.2155	-14.3707
-37.9	-46.8801	-57.2949	-63.3748	-8.14819	-55.1788	-14.3372
-37.85	-46.7987	-57.2119	-63.2324	-8.11005	-55.1636	-14.3341
-37.8	-46.6003	-57.0947	-63.1002	-8.03375	-55.1025	-14.3188
-37.75	-46.5444	-56.9434	-63.0256	-8.04138	-55.0629	-14.325
-37.7	-46.4274	-56.8506	-62.9171	-8.05664	-54.9713	-14.3158
-37.65	-46.3715	-56.8042	-62.8526	-8.07953	-54.8157	-14.3219
-37.6	-46.2392	-56.77	-62.7577	-7.99561	-54.7058	-14.2761
-37.55	-46.0815	-56.7041	-62.6458	-8.02612	-54.5746	-14.2517
-37.5	-45.9137	-56.5674	-62.5509	-8.01849	-54.4464	-14.1998
-37.45	-45.8171	-56.4038	-62.4695	-8.06427	-54.3365	-14.1876
-37.4	-45.8577	-56.2378	-62.4118	-8.01086	-54.1962	-14.1449
-37.35	-45.8476	-56.123	-62.2559	-7.99561	-54.1351	-14.1022
-37.3	-45.8476	-56.0498	-62.1304	-8.04138	-54.0161	-14.0717
-37.25	-45.639	-56.0059	-62.0151	-8.01849	-53.9337	-14.035
-37.2	-45.5882	-55.9204	-61.9168	-7.92694	-53.7964	-13.9862
-37.15	-45.461	-55.8423	-61.754	-7.89642	-53.6713	-13.9893
-37.1	-45.3542	-55.6982	-61.6659	-7.98798	-53.6163	-13.9648
-37.05	-45.3033	-55.5981	-61.6048	-8.0719	-53.4973	-13.9099
-37	-45.2067	-55.5298	-61.5031	-8.06427	-53.4027	-13.8672
-36.95	-45.1711	-55.4736	-61.4149	-7.94983	-53.299	-13.8794
-36.9	-45.0389	-55.3906	-61.259	-7.88879	-53.2288	-13.8611
-36.85	-45.0083	-55.2905	-61.1369	-7.78198	-53.1158	-13.9191
-36.8	-44.9931	-55.2222	-60.9843	-7.72095	-52.9968	-13.8947
-36.75	-44.9778	-55.1099	-60.886	-7.5531	-52.9083	-13.8672
-36.7	-44.932	-55.0146	-60.7842	-7.43866	-52.8778	-13.855
-36.65	-44.7693	-54.9146	-60.6689	-7.46918	-52.7557	-13.8306
-36.6	-44.6574	-54.8535	-60.5401	-7.53021	-52.6611	-13.8153
-36.55	-44.4489	-54.8218	-60.3909	-7.60651	-52.5635	-13.8062
-36.5	-44.3522	-54.707	-60.262	-7.65991	-52.4567	-13.8123
-36.45	-44.2301	-54.6313	-60.14	-7.65991	-52.3468	-13.8153
-36.4	-44.0826	-54.4897	-60.0552	-7.56836	-52.2247	-13.8153
-36.35	-44.0776	-54.3799	-59.9162	-7.54547	-52.1271	-13.7787
-36.3	-44.0114	-54.2505	-59.8416	-7.59888	-52.0355	-13.7054
-36.25	-43.9809	-54.1333	-59.7466	-7.56073	-51.9196	-13.6169
-36.2	-43.8232	-54.0161	-59.6483	-7.5531	-51.8311	-13.559
-36.15	-43.6961	-53.8965	-59.5669	-7.54547	-51.7181	-13.5284
-36.1	-43.6401	-53.8135	-59.3974	-7.51495	-51.6235	-13.5223
-36.05	-43.6198	-53.7158	-59.2584	-7.39288	-51.5015	-13.5254
-36	-43.5893	-53.5986	-59.0888	-7.33948	-51.4221	-13.5345
-35.95	-43.5079	-53.4937	-58.9396	-7.36237	-51.3672	-13.5315
-35.9	-43.4011	-53.4106	-58.8481	-7.51495	-51.2299	-13.4979
-35.85	-43.2332	-53.3813	-58.7633	-7.63702	-51.1627	-13.4766
-35.8	-43.0756	-53.4033	-58.665	-7.54547	-51.0529	-13.4399
-35.75	-42.9077	-53.4448	-58.5497	-7.5531	-51.0132	-13.4308
-35.7	-42.745	-53.4521	-58.492	-7.52258	-50.9796	-13.443
-35.65	-42.6331	-53.4033	-58.3632	-7.49207	-50.8606	-13.3728
-35.6	-42.6178	-53.2739	-58.2547	-7.5531	-50.7568	-13.2904
-35.55	-42.6127	-53.1152	-58.2038	-7.56073	-50.6378	-13.2019
-35.5	-42.5212	-52.9712	-58.119	-7.62939	-50.5005	-13.1592
-35.45	-42.4703	-52.8955	-58.0817	-7.62939	-50.3662	-13.1348
-35.4	-42.3787	-52.8027	-57.9495	-7.62939	-50.2533	-13.1195
-35.35	-42.3889	-52.71	-57.8647	-7.50732	-50.1312	-13.1012
-35.3	-42.2414	-52.5977	-57.7325	-7.45392	-50.0458	-13.0676
-35.25	-42.0837	-52.4634	-57.6036	-7.37762	-49.9176	-13.0402
-35.2	-42.1295	-52.3682	-57.5087	-7.41577	-49.7894	-12.9944
-35.15	-41.9668	-52.2607	-57.4137	-7.43866	-49.6368	-12.9333
-35.1	-41.9362	-52.146	-57.3527	-7.47681	-49.5514	-12.8693
-35.05	-41.8599	-52.0654	-57.2849	-7.56836	-49.469	-12.8662
-35	-41.743	-52.0142	-57.1764	-7.69043	-49.3805	-12.9211
-34.95	-41.6463	-51.9873	-57.0543	-7.66754	-49.3652	-12.9608
-34.9	-41.4683	-51.9312	-56.9424	-7.61414	-49.2554	-12.9791
-34.85	-41.4225	-51.9458	-56.8034	-7.57599	-49.1028	-12.97
-34.8	-41.2852	-51.9043	-56.6949	-7.50732	-48.9624	-12.9364
-34.75	-41.2801	-51.8164	-56.5932	-7.37	-48.8525	-12.912
-34.7	-41.2038	-51.6968	-56.4134	-7.31659	-48.7732	-12.9028
-34.65	-41.1021	-51.5381	-56.3185	-7.22504	-48.7152	-12.8906
-34.6	-40.9698	-51.3672	-56.2168	-7.20978	-48.6389	-12.8265
-34.55	-40.8936	-51.2305	-56.132	-7.15637	-48.5382	-12.7655
-34.5	-40.7715	-51.0962	-56.0065	-7.2403	-48.468	-12.7136
-34.45	-40.6596	-51.0205	-55.8845	-7.33948	-48.3612	-12.7319
-34.4	-40.624	-50.9497	-55.7387	-7.31659	-48.2574	-12.7533
-34.35	-40.5884	-50.8447	-55.6369	-7.23267	-48.1415	-12.7655
-34.3	-40.5324	-50.7275	-55.5556	-7.164	-48.0316	-12.7533
-34.25	-40.4053	-50.5786	-55.3894	-7.19452	-47.9309	-12.7045
-34.2	-40.3188	-50.415	-55.2673	-7.20978	-47.8302	-12.6862
-34.15	-40.2629	-50.3125	-55.1622	-7.27844	-47.7417	-12.6251
-34.1	-40.1815	-50.2197	-55.0334	-7.20215	-47.6501	-12.5397
-34.05	-40.2171	-50.2319	-54.9418	-7.17163	-47.5159	-12.5305
-34	-40.0848	-50.2271	-54.8469	-7.21741	-47.3907	-12.5275
-33.95	-40.0696	-50.2075	-54.7858	-7.164	-47.2687	-12.5397
-33.9	-39.9831	-50.1514	-54.7282	-7.08771	-47.1497	-12.5427
-33.85	-39.8204	-50.0513	-54.6536	-7.06482	-47.0367	-12.5519
-33.8	-39.6932	-49.9194	-54.5213	-6.9809	-46.9849	-12.5427
-33.75	-39.505	-49.7852	-54.362	-6.98853	-46.8719	-12.5244
-33.7	-39.4541	-49.668	-54.2026	-7.0343	-46.7712	-12.5122
-33.65	-39.3931	-49.6069	-54.0839	-7.164	-46.6614	-12.4847
-33.6	-39.3321	-49.5557	-53.972	-7.21741	-46.5607	-12.439
-33.55	-39.1235	-49.4971	-53.8601	-7.17163	-46.4874	-12.3901
-33.5	-38.9659	-49.4385	-53.7415	-6.94275	-46.4142	-12.2986
-33.45	-38.9455	-49.3799	-53.6635	-6.8512	-46.3196	-12.2528
-33.4	-38.8489	-49.2969	-53.5685	-6.83594	-46.2524	-12.2345
-33.35	-38.7878	-49.1772	-53.4668	-6.85883	-46.1731	-12.2192
-33.3	-38.6505	-49.0747	-53.3583	-6.95038	-46.0754	-12.204
-33.25	-38.6302	-48.9893	-53.226	-6.91223	-45.9656	-12.146
-33.2	-38.6403	-48.8696	-53.1006	-6.98853	-45.8313	-12.1246
-33.15	-38.559	-48.7402	-52.9683	-6.97327	-45.7672	-12.1063
-33.1	-38.4165	-48.689	-52.9073	-7.05719	-45.6543	-12.088
-33.05	-38.2385	-48.6914	-52.8191	-7.02667	-45.5353	-12.0483
-33	-38.1368	-48.6792	-52.7344	-7.01904	-45.4163	-12.0087
-32.95	-38.0554	-48.5596	-52.5818	-6.95038	-45.3064	-11.9995
-32.9	-38.03	-48.4375	-52.4801	-6.88171	-45.2454	-11.9659
-32.85	-37.974	-48.3521	-52.4089	-6.83594	-45.108	-11.9812
-32.8	-37.8927	-48.2959	-52.3444	-6.85883	-45.0165	-12.0026
-32.75	-37.8316	-48.2446	-52.2563	-6.83594	-44.928	-12.0056
-32.7	-37.7655	-48.1689	-52.1512	-6.85883	-44.8364	-11.9659
-32.65	-37.7401	-48.1177	-51.968	-6.82831	-44.751	-11.9446
-32.6	-37.7248	-48.0371	-51.8731	-6.86646	-44.6259	-11.9171
-32.55	-37.6485	-48.0151	-51.7883	-6.89697	-44.5526	-11.9049
-32.5	-37.4959	-47.9932	-51.6629	-6.94275	-44.4244	-11.908
-32.45	-37.3535	-47.9248	-51.5544	-6.88934	-44.2566	-11.85
-32.4	-37.2416	-47.8687	-51.4086	-6.82068	-44.1833	-11.8439
-32.35	-37.2213	-47.7368	-51.3136	-6.66046	-44.0704	-11.8683
-32.3	-37.1958	-47.6025	-51.2322	-6.55365	-43.9606	-11.8774
-32.25	-37.0839	-47.4829	-51.0593	-6.53076	-43.8904	-11.853
-32.2	-37.0229	-47.4146	-50.9779	-6.60706	-43.7866	-11.8011
-32.15	-36.8754	-47.4048	-50.9067	-6.70624	-43.6981	-11.7706
-32.1	-36.7381	-47.3242	-50.7948	-6.69861	-43.6523	-11.7371
-32.05	-36.5957	-47.1777	-50.7033	-6.73676	-43.5791	-11.673
-32	-36.4634	-47.0093	-50.588	-6.62231	-43.4998	-11.6638
-31.95	-36.4838	-46.9385	-50.5168	-6.66809	-43.4052	-11.6302
-31.9	-36.4431	-46.8481	-50.4693	-6.5155	-43.2983	-11.6089
-31.85	-36.5143	-46.7725	-50.3438	-6.5155	-43.1549	-11.615
-31.8	-36.4227	-46.7285	-50.2285	-6.52313	-43.0786	-11.6028
-31.75	-36.3057	-46.7407	-50.0793	-6.60706	-42.9535	-11.5936
-31.7	-36.1684	-46.6846	-49.9301	-6.66046	-42.8375	-11.5814
-31.65	-36.0209	-46.5698	-49.7776	-6.61469	-42.7216	-11.5295
-31.6	-35.8988	-46.4429	-49.6351	-6.46973	-42.5903	-11.5021
-31.55	-35.7564	-46.3232	-49.547	-6.43158	-42.5018	-11.4685
-31.5	-35.6496	-46.2231	-49.469	-6.31714	-42.4225	-11.4838
-31.45	-35.5784	-46.1279	-49.3774	-6.36292	-42.3035	-11.4807
-31.4	-35.5784	-46.0156	-49.2723	-6.32477	-42.215	-11.4349
-31.35	-35.553	-45.9814	-49.1638	-6.30951	-42.1112	-11.4014
-31.3	-35.4513	-45.9351	-49.0451	-6.34766	-41.9952	-11.4105
-31.25	-35.4309	-45.8789	-48.9705	-6.36292	-41.8701	-11.3708
-31.2	-35.3241	-45.7471	-48.8824	-6.44684	-41.7358	-11.377
-31.15	-35.2478	-45.5786	-48.7434	-6.45447	-41.6565	-11.319
-31.1	-35.1003	-45.4175	-48.6009	-6.40106	-41.626	-11.261
-31.05	-35.024	-45.3247	-48.506	-6.35529	-41.5375	-11.2274
-31	-34.9935	-45.2759	-48.4619	-6.41632	-41.4337	-11.2183
-30.95	-34.9477	-45.2222	-48.35	-6.3858	-41.3269	-11.1786
-30.9	-34.8358	-45.1563	-48.2415	-6.3858	-41.2018	-11.1725
-30.85	-34.6375	-45.0586	-48.1398	-6.24847	-41.1041	-11.1511
-30.8	-34.5154	-45.0269	-48.0313	-6.2027	-40.9912	-11.1481
-30.75	-34.3781	-44.9658	-47.916	-6.14929	-40.8997	-11.142
-30.7	-34.3882	-44.8633	-47.8177	-6.14929	-40.7593	-11.1176
-30.65	-34.3374	-44.7388	-47.6956	-6.21796	-40.6067	-11.0504
-30.6	-34.2458	-44.6094	-47.5633	-6.2027	-40.509	-11.0199
-30.55	-34.2153	-44.5239	-47.4447	-6.23322	-40.4083	-11.0474
-30.5	-34.1593	-44.4336	-47.3904	-6.21796	-40.3656	-11.0504
-30.45	-34.0322	-44.3726	-47.2887	-6.21796	-40.2679	-11.0199
-30.4	-33.7677	-44.3408	-47.1971	-6.22559	-40.1855	-10.9558
-30.35	-33.6609	-44.2896	-47.0683	-6.26373	-40.1581	-10.9344
-30.3	-33.5337	-44.2725	-46.9666	-6.22559	-40.0604	-10.9161
-30.25	-33.4167	-44.2163	-46.8445	-6.2027	-39.9506	-10.8856
-30.2	-33.4371	-44.1406	-46.7868	-6.2027	-39.8224	-10.8521
-30.15	-33.3659	-44.0039	-46.7021	-6.19507	-39.74	-10.8154
-30.1	-33.432	-43.8892	-46.6003	-6.1264	-39.6057	-10.8093
-30.05	-33.2947	-43.7524	-46.5122	-5.98907	-39.5294	-10.8185
-30	-33.1624	-43.6426	-46.3698	-5.98145	-39.4165	-10.7758
-29.95	-33.076	-43.5596	-46.2375	-6.03485	-39.386	-10.7941
-29.9	-33.0607	-43.4912	-46.1494	-6.01196	-39.27	-10.7941
-29.85	-33.02	-43.4595	-46.0036	-5.92041	-39.1144	-10.791
-29.8	-32.8471	-43.3472	-45.8747	-5.90515	-39.0228	-10.791
-29.75	-32.7861	-43.2275	-45.7391	-5.95093	-38.9038	-10.8002
-29.7	-32.6538	-43.1055	-45.6068	-6.05774	-38.8611	-10.73
-29.65	-32.5979	-42.9785	-45.4949	-6.14166	-38.7604	-10.611
-29.6	-32.5317	-42.8687	-45.3627	-6.11877	-38.6871	-10.5621
-29.55	-32.4605	-42.8052	-45.2406	-6.073	-38.5742	-10.5164
-29.5	-32.4504	-42.7759	-45.1525	-5.95093	-38.4552	-10.5194
-29.45	-32.3893	-42.6929	-45.0846	-5.83649	-38.3423	-10.5103
-29.4	-32.2876	-42.6538	-45.0304	-5.92804	-38.2385	-10.5499
-29.35	-32.1198	-42.561	-44.9795	-6.04248	-38.1653	-10.5682
-29.3	-32.0892	-42.4658	-44.9015	-6.06537	-38.0615	-10.5194
-29.25	-31.957	-42.3779	-44.7727	-6.04248	-37.9333	-10.4675
-29.2	-31.8756	-42.229	-44.671	-5.92804	-37.8418	-10.4279
-29.15	-31.7586	-42.1582	-44.515	-5.93567	-37.7808	-10.4065
-29.1	-31.5755	-42.0679	-44.3522	-5.95093	-37.6709	-10.4065
-29.05	-31.545	-41.9971	-44.1928	-5.92041	-37.558	-10.3973
-29	-31.4484	-41.9385	-44.0742	-5.80597	-37.4512	-10.4126
-28.95	-31.4331	-41.9141	-43.9792	-5.79071	-37.3535	-10.376
-28.9	-31.2907	-41.853	-43.9012	-5.7373	-37.2589	-10.3088
-28.85	-31.1584	-41.7407	-43.7859	-5.6839	-37.1704	-10.26
-28.8	-31.0465	-41.5942	-43.7215	-5.69153	-37.088	-10.2753
-28.75	-30.9245	-41.4038	-43.6232	-5.76019	-36.969	-10.2753
-28.7	-30.8482	-41.2646	-43.4435	-5.76019	-36.8622	-10.2356
-28.65	-30.7465	-41.145	-43.2875	-5.76782	-36.6943	-10.1746
-28.6	-30.7007	-41.0742	-43.1722	-5.76782	-36.5723	-10.1349
-28.55	-30.6549	-41.0083	-43.1213	-5.70679	-36.5143	-10.1196
-28.5	-30.6905	-40.9302	-42.9857	-5.71442	-36.3983	-10.1074
-28.45	-30.6193	-40.8423	-42.8738	-5.75256	-36.3434	-10.0891
-28.4	-30.5176	-40.7178	-42.7789	-5.79071	-36.264	-10.0586
-28.35	-30.4464	-40.6104	-42.7144	-5.83649	-36.2061	-10.0555
-28.3	-30.4209	-40.542	-42.6195	-5.85175	-36.1145	-10.0555
-28.25	-30.3802	-40.5151	-42.5245	-5.8136	-35.9894	-10.025
-28.2	-30.2226	-40.4834	-42.4127	-5.71442	-35.8826	-10.0342
-28.15	-30.1107	-40.437	-42.3381	-5.8136	-35.7697	-10.0189
-28.1	-29.9581	-40.415	-42.2329	-5.82886	-35.6903	-10.025
-28.05	-29.8767	-40.3149	-42.121	-5.75256	-35.5469	-9.97009
-28	-29.7902	-40.21	-42.0464	-5.71442	-35.4523	-9.95178
-27.95	-29.6326	-40.0977	-41.9176	-5.69153	-35.376	-9.86633
-27.9	-29.6529	-40.0098	-41.7684	-5.69916	-35.3027	-9.80225
-27.85	-29.5156	-39.917	-41.6565	-5.75256	-35.1624	-9.73206
-27.8	-29.4545	-39.8145	-41.5209	-5.74493	-35.0494	-9.71375
-27.75	-29.3325	-39.7021	-41.4293	-5.8136	-34.9274	-9.73511
-27.7	-29.3376	-39.5581	-41.3208	-5.72205	-34.8633	-9.77478
-27.65	-29.2308	-39.4214	-41.2394	-5.62286	-34.7321	-9.79614
-27.6	-29.0934	-39.3115	-41.1614	-5.49316	-34.5795	-9.79004
-27.55	-29.0019	-39.2505	-41.0428	-5.53894	-34.491	-9.74121
-27.5	-28.9663	-39.2627	-40.958	-5.72205	-34.375	-9.69849
-27.45	-28.9663	-39.2603	-40.8698	-5.7373	-34.3201	-9.63745
-27.4	-28.8239	-39.165	-40.7715	-5.64575	-34.2957	-9.57031
-27.35	-28.7323	-38.9868	-40.6596	-5.62286	-34.1949	-9.50623
-27.3	-28.6407	-38.7915	-40.524	-5.62286	-34.1187	-9.53369
-27.25	-28.5797	-38.6646	-40.446	-5.6076	-33.9569	-9.56116
-27.2	-28.5848	-38.5889	-40.3578	-5.58472	-33.8776	-9.59167
-27.15	-28.4576	-38.5132	-40.2222	-5.56183	-33.7952	-9.6283
-27.1	-28.4729	-38.4619	-40.0831	-5.59998	-33.6731	-9.56726
-27.05	-28.3152	-38.4473	-39.9679	-5.64575	-33.5449	-9.4696
-27	-28.2338	-38.3838	-39.8627	-5.62286	-33.4534	-9.40857
-26.95	-28.1067	-38.3496	-39.761	-5.62286	-33.4106	-9.37805
-26.9	-27.9897	-38.2642	-39.6627	-5.56946	-33.3282	-9.32007
-26.85	-27.9338	-38.2031	-39.5338	-5.5542	-33.255	-9.28345
-26.8	-27.7608	-38.0811	-39.4389	-5.44739	-33.1726	-9.28345
-26.75	-27.6489	-37.9932	-39.3609	-5.43213	-33.075	-9.2926
-26.7	-27.4506	-37.8711	-39.3236	-5.44739	-32.9224	-9.32922
-26.65	-27.3794	-37.7881	-39.2083	-5.56946	-32.8003	-9.32312
-26.6	-27.3387	-37.7417	-39.0184	-5.59998	-32.6721	-9.29565
-26.55	-27.2675	-37.6611	-38.8319	-5.63812	-32.5836	-9.27429
-26.5	-27.2217	-37.6074	-38.7268	-5.64575	-32.4921	-9.24683
-26.45	-27.1759	-37.5757	-38.6454	-5.59998	-32.3822	-9.21936
-26.4	-27.1149	-37.5879	-38.52	-5.52368	-32.3059	-9.19495
-26.35	-26.9877	-37.5439	-38.4488	-5.47028	-32.2296	-9.19495
-26.3	-26.9419	-37.4341	-38.3436	-5.40161	-32.1228	-9.18274
-26.25	-26.83	-37.3218	-38.2657	-5.43213	-32.0374	-9.14917
-26.2	-26.7741	-37.2241	-38.1809	-5.45502	-31.9031	-9.07898
-26.15	-26.7232	-37.1411	-38.0792	-5.47028	-31.7535	-8.98132
-26.1	-26.6774	-37.0239	-37.9706	-5.48553	-31.6589	-8.92944
-26.05	-26.7029	-36.9189	-37.7977	-5.50842	-31.5216	-8.99963
-26	-26.5706	-36.8066	-37.7163	-5.40924	-31.424	-9.021
-25.95	-26.4435	-36.7163	-37.5671	-5.30243	-31.366	-8.99658
-25.9	-26.3163	-36.6113	-37.4756	-5.27191	-31.2866	-8.94165
-25.85	-26.1485	-36.5503	-37.3433	-5.33295	-31.1798	-8.86841
-25.8	-26.0061	-36.4722	-37.2111	-5.32532	-31.0791	-8.83179
-25.75	-25.8738	-36.3721	-37.1128	-5.20325	-31.0333	-8.76465
-25.7	-25.8179	-36.3403	-37.0009	-5.24902	-30.9387	-8.75549
-25.65	-25.7365	-36.2622	-36.9364	-5.32532	-30.7922	-8.75854
-25.6	-25.7568	-36.2207	-36.8856	-5.37872	-30.7159	-8.72498
-25.55	-25.5941	-36.1548	-36.8042	-5.36346	-30.6122	-8.72192
-25.5	-25.4364	-36.0352	-36.6787	-5.28717	-30.4749	-8.70056
-25.45	-25.3601	-35.9424	-36.5465	-5.34821	-30.3406	-8.72803
-25.4	-25.3398	-35.7764	-36.36	-5.28717	-30.246	-8.72192
-25.35	-25.3499	-35.6201	-36.2379	-5.26428	-30.1788	-8.73413
-25.3	-25.2533	-35.4614	-36.1328	-5.24139	-30.1025	-8.74634
-25.25	-25.238	-35.3052	-36.0277	-5.13458	-30.0507	-8.73413
-25.2	-25.1617	-35.2515	-35.9361	-5.14221	-29.9561	-8.64868
-25.15	-25.0804	-35.1685	-35.831	-5.07355	-29.8828	-8.59985
-25.1	-24.9583	-35.0366	-35.7293	-5.04303	-29.7302	-8.57239
-25.05	-24.9023	-34.9243	-35.6106	-5.10406	-29.6173	-8.5022
-25	-24.821	-34.8511	-35.536	-5.11932	-29.5441	-8.49915
-24.95	-24.6429	-34.7974	-35.4445	-5.12695	-29.483	-8.46558
-24.9	-24.5768	-34.751	-35.3563	-5.17273	-29.3976	-8.46863
-24.85	-24.5565	-34.7046	-35.2241	-5.23376	-29.2877	-8.49304
-24.8	-24.5361	-34.6313	-35.1054	-5.22614	-29.2053	-8.5144
-24.75	-24.409	-34.5435	-35.0003	-5.05829	-29.0833	-8.47168
-24.7	-24.1597	-34.4385	-34.8443	-4.98962	-28.9642	-8.44727
-24.65	-23.9716	-34.3994	-34.7053	-4.92859	-28.7933	-8.42285
-24.6	-23.9207	-34.2798	-34.6137	-4.95911	-28.6591	-8.41675
-24.55	-23.9054	-34.2065	-34.5188	-4.98962	-28.5461	-8.38013
-24.5	-23.819	-34.1553	-34.4103	-4.93622	-28.4607	-8.35266
-24.45	-23.8342	-34.1162	-34.3255	-4.92859	-28.3691	-8.31909
-24.4	-23.7478	-34.1138	-34.2509	-4.93622	-28.2928	-8.29468
-24.35	-23.6918	-34.0601	-34.1288	-4.86755	-28.2471	-8.23669
-24.3	-23.5647	-34.0112	-34.0034	-4.89807	-28.1311	-8.18481
-24.25	-23.4833	-33.9185	-33.8949	-4.96674	-28.0731	-8.1543
-24.2	-23.4121	-33.811	-33.8203	-4.98962	-27.9541	-8.16956
-24.15	-23.29	-33.6963	-33.7016	-5.05829	-27.8442	-8.12988
-24.1	-23.234	-33.5791	-33.5863	-4.97437	-27.7344	-8.05359
-24.05	-23.0865	-33.5083	-33.4913	-4.95911	-27.6489	-8.02917
-24	-23.0306	-33.479	-33.3693	-4.86755	-27.6337	-8.06885
-23.95	-23.0306	-33.457	-33.2709	-4.84467	-27.5665	-8.12988
-23.9	-22.934	-33.3887	-33.1692	-4.81415	-27.4994	-8.10547
-23.85	-22.9187	-33.2739	-33.0505	-4.80652	-27.3499	-8.07495
-23.8	-22.7814	-33.1445	-32.9183	-4.78363	-27.2156	-7.9834
-23.75	-22.7203	-33.0273	-32.7691	-4.76837	-27.1088	-7.92847
-23.7	-22.6491	-32.9248	-32.6436	-4.82178	-26.9775	-7.88269
-23.65	-22.583	-32.7881	-32.5453	-4.84467	-26.8982	-7.88574
-23.6	-22.4864	-32.7124	-32.4707	-4.79889	-26.7883	-7.87354
-23.55	-22.4304	-32.6489	-32.3758	-4.76837	-26.7151	-7.8949
-23.5	-22.3745	-32.6611	-32.2435	-4.70734	-26.59	-7.8949
-23.45	-22.2575	-32.5537	-32.1113	-4.79889	-26.4923	-7.86438
-23.4	-22.1558	-32.3926	-31.996	-4.776	-26.3977	-7.79419
-23.35	-21.9625	-32.2217	-31.8909	-4.76074	-26.297	-7.76367
-23.3	-21.8506	-32.0581	-31.8197	-4.65393	-26.1688	-7.72705
-23.25	-21.7692	-31.9312	-31.7518	-4.65393	-26.0315	-7.70569
-23.2	-21.5454	-31.8555	-31.6399	-4.65393	-25.9583	-7.70569
-23.15	-21.4132	-31.8335	-31.5213	-4.60052	-25.8514	-7.74536
-23.1	-21.3013	-31.7749	-31.3958	-4.6463	-25.7629	-7.74536
-23.05	-21.2606	-31.687	-31.3043	-4.65393	-25.6317	-7.73621
-23	-21.2606	-31.5698	-31.2161	-4.63867	-25.5402	-7.68433
-22.95	-21.3623	-31.4819	-31.1449	-4.5166	-25.4761	-7.64465
-22.9	-21.3369	-31.4771	-31.0567	-4.49371	-25.354	-7.62634
-22.85	-21.2758	-31.3696	-30.9584	-4.49371	-25.2502	-7.59277
-22.8	-21.1639	-31.2744	-30.8261	-4.48608	-25.1312	-7.57751
-22.75	-21.0826	-31.2207	-30.6566	-4.45557	-25.0671	-7.56836
-22.7	-21.0571	-31.1499	-30.5752	-4.44794	-24.942	-7.50732
-22.65	-20.9045	-31.0474	-30.4565	-4.50897	-24.8291	-7.43408
-22.6	-20.7926	-30.9546	-30.3311	-4.57001	-24.7528	-7.42493
-22.55	-20.579	-30.9058	-30.2294	-4.61578	-24.6552	-7.40356
-22.5	-20.4264	-30.8179	-30.0869	-4.57001	-24.5605	-7.42493
-22.45	-20.3552	-30.7031	-29.992	-4.45557	-24.4537	-7.40967
-22.4	-20.3145	-30.5859	-29.8394	-4.40216	-24.3561	-7.3822
-22.35	-20.3094	-30.52	-29.7343	-4.37927	-24.2462	-7.38525
-22.3	-20.2332	-30.459	-29.6258	-4.30298	-24.1516	-7.36694
-22.25	-20.1772	-30.3369	-29.5173	-4.3869	-24.0265	-7.39441
-22.2	-20.0551	-30.2612	-29.4495	-4.35638	-23.9319	-7.34863
-22.15	-19.8924	-30.1709	-29.324	-4.36401	-23.8434	-7.2876
-22.1	-19.7906	-30.1147	-29.2087	-4.36401	-23.7488	-7.22351
-22.05	-19.6889	-30.0122	-29.0663	-4.30298	-23.7	-7.15637
-22	-19.6584	-29.9487	-28.968	-4.27246	-23.6145	-7.10449
-21.95	-19.577	-29.9365	-28.8357	-4.26483	-23.5321	-7.08008
-21.9	-19.6533	-29.9097	-28.7543	-4.21143	-23.4375	-7.1106
-21.85	-19.6279	-29.8584	-28.6492	-4.28009	-23.3398	-7.17773
-21.8	-19.4906	-29.79	-28.5407	-4.31824	-23.2422	-7.16858
-21.75	-19.3888	-29.7144	-28.4627	-4.36401	-23.1079	-7.13196
-21.7	-19.1956	-29.6216	-28.3576	-4.37164	-23.0072	-7.03735
-21.65	-19.0735	-29.5117	-28.2355	-4.30298	-22.8607	-6.99463
-21.6	-18.926	-29.436	-28.0897	-4.30298	-22.7325	-6.92749
-21.55	-18.8344	-29.3701	-27.9439	-4.26483	-22.6471	-6.90002
-21.5	-18.748	-29.3066	-27.8049	-4.14276	-22.5098	-6.92444
-21.45	-18.6869	-29.1675	-27.6455	-4.1275	-22.348	-6.93054
-21.4	-18.6106	-29.0063	-27.5133	-4.22668	-22.2778	-6.98547
-21.35	-18.5903	-28.916	-27.4183	-4.28772	-22.2168	-6.96716
-21.3	-18.5242	-28.8354	-27.3607	-4.22668	-22.1405	-6.94275
-21.25	-18.4224	-28.772	-27.3132	-4.15802	-22.0703	-6.90308
-21.2	-18.3055	-28.6792	-27.2658	-4.17328	-21.9757	-6.83289
-21.15	-18.1529	-28.5938	-27.2013	-4.16565	-21.9269	-6.79932
-21.1	-18.1173	-28.4961	-27.103	-4.16565	-21.8353	-6.74744
-21.05	-17.985	-28.4473	-27.0216	-4.2038	-21.7102	-6.72302
-21	-17.8019	-28.3154	-26.9131	-4.15039	-21.6156	-6.72302
-20.95	-17.7765	-28.2324	-26.7877	-4.11224	-21.5057	-6.72607
-20.9	-17.7511	-28.1445	-26.6181	-3.9978	-21.4447	-6.71997
-20.85	-17.8426	-28.0542	-26.5266	-3.99017	-21.3379	-6.74438
-20.8	-17.7104	-27.9565	-26.4181	-4.04358	-21.2494	-6.74133
-20.75	-17.6188	-27.8955	-26.2892	-4.05121	-21.1395	-6.71387
-20.7	-17.568	-27.8784	-26.1773	-4.02069	-21.0175	-6.70166
-20.65	-17.5171	-27.7905	-26.0484	-4.05884	-20.9076	-6.64368
-20.6	-17.4866	-27.6392	-25.9298	-4.08173	-20.8435	-6.58264
-20.55	-17.2526	-27.4902	-25.7568	-4.13513	-20.7428	-6.49719
-20.5	-17.0542	-27.3608	-25.6517	-4.0741	-20.6177	-6.47583
-20.45	-16.8966	-27.2607	-25.5398	-4.02069	-20.5017	-6.47583
-20.4	-16.8711	-27.1362	-25.4584	-3.98254	-20.3888	-6.48193
-20.35	-16.8101	-27.063	-25.3465	-3.92151	-20.2942	-6.5033
-20.3	-16.7847	-26.98	-25.2414	-3.86047	-20.1935	-6.47278
-20.25	-16.8304	-26.9312	-25.1363	-3.74603	-20.0897	-6.43311
-20.2	-16.8152	-26.8481	-25.0583	-3.8147	-19.9921	-6.39038
-20.15	-16.8254	-26.7822	-24.9939	-3.92151	-19.9219	-6.38428
-20.1	-16.688	-26.6968	-24.9125	-3.89862	-19.8639	-6.40869
-20.05	-16.449	-26.5918	-24.8142	-3.89862	-19.7327	-6.36292
-20	-16.2303	-26.5234	-24.6345	-3.92914	-19.6594	-6.30798
-19.95	-16.0929	-26.4648	-24.4785	-3.85284	-19.5282	-6.27441
-19.9	-16.0065	-26.416	-24.3734	-3.76892	-19.4641	-6.26526
-19.85	-15.8997	-26.355	-24.2513	-3.78418	-19.3054	-6.20422
-19.8	-15.859	-26.2085	-24.1597	-3.86047	-19.2017	-6.17065
-19.75	-15.8285	-26.0889	-24.0716	-3.92151	-19.0674	-6.12488
-19.7	-15.9098	-25.9888	-24.0139	-3.83759	-18.9636	-6.11877
-19.65	-15.8234	-25.9668	-23.8783	-3.80707	-18.8934	-6.13098
-19.6	-15.6555	-25.8423	-23.7528	-3.79944	-18.7897	-6.13708
-19.55	-15.6301	-25.7324	-23.607	-3.7384	-18.7225	-6.10962
-19.5	-15.5487	-25.6128	-23.4714	-3.69263	-18.573	-6.04248
-19.45	-15.5589	-25.5151	-23.3832	-3.70026	-18.4631	-6.02112
-19.4	-15.4622	-25.4565	-23.268	-3.65448	-18.3533	-6.02722
-19.35	-15.3809	-25.4077	-23.2103	-3.80707	-18.2892	-6.00891
-19.3	-15.269	-25.3149	-23.1561	-3.77655	-18.2495	-5.9845
-19.25	-15.1367	-25.2148	-23.0916	-3.70026	-18.1854	-5.92957
-19.2	-14.979	-25.2026	-22.9933	-3.88336	-18.0817	-5.88684
-19.15	-14.8061	-25.1685	-22.9017	-3.8147	-17.9382	-5.83496
-19.1	-14.7756	-25.1245	-22.7831	-3.82996	-17.8375	-5.85632
-19.05	-14.5518	-25.0049	-22.6271	-3.78418	-17.7338	-5.896
-19	-14.4908	-24.8438	-22.4915	-3.69263	-17.6666	-5.89905
-18.95	-14.4246	-24.7656	-22.366	-3.70789	-17.5781	-5.896
-18.9	-14.3687	-24.6777	-22.2677	-3.79181	-17.4622	-5.87158
-18.85	-14.4246	-24.624	-22.1659	-3.83759	-17.3706	-5.82581
-18.8	-14.3433	-24.5093	-22.0337	-3.79944	-17.2546	-5.79529
-18.75	-14.3178	-24.3872	-21.8743	-3.78418	-17.1875	-5.76477
-18.7	-14.1093	-24.2651	-21.7556	-3.64685	-17.1021	-5.76782
-18.65	-13.9771	-24.1333	-21.6539	-3.62396	-17.0563	-5.77087
-18.6	-13.8753	-24.0381	-21.5454	-3.62396	-16.9708	-5.70374
-18.55	-13.7024	-23.938	-21.4912	-3.70026	-16.8427	-5.65796
-18.5	-13.5956	-23.8599	-21.4267	-3.74603	-16.7175	-5.63049
-18.45	-13.4939	-23.7427	-21.342	-3.70026	-16.5558	-5.58472
-18.4	-13.4888	-23.6572	-21.2606	-3.63159	-16.4551	-5.53894
-18.35	-13.4226	-23.54	-21.1114	-3.65448	-16.3696	-5.51147
-18.3	-13.4226	-23.4521	-21.0063	-3.59344	-16.3361	-5.51453
-18.25	-13.3616	-23.4229	-20.8333	-3.46375	-16.2354	-5.47485
-18.2	-13.2701	-23.3643	-20.7282	-3.5553	-16.1255	-5.45959
-18.15	-13.1175	-23.2837	-20.6163	-3.56293	-15.976	-5.4657
-18.1	-13.0208	-23.2056	-20.4739	-3.60107	-15.8295	-5.43823
-18.05	-12.9445	-23.1372	-20.3756	-3.60107	-15.7166	-5.41687
-18	-12.8174	-23.0688	-20.2569	-3.53241	-15.6494	-5.3833
-17.95	-12.7716	-22.9834	-20.2026	-3.54004	-15.6097	-5.42603
-17.9	-12.6088	-22.9102	-20.0704	-3.53241	-15.5029	-5.43213
-17.85	-12.5631	-22.7954	-19.9653	-3.53241	-15.4266	-5.40771
-17.8	-12.502	-22.7124	-19.8839	-3.44086	-15.3046	-5.33142
-17.75	-12.4512	-22.6318	-19.7923	-3.45612	-15.1886	-5.27954
-17.7	-12.4257	-22.5732	-19.6635	-3.45612	-15.0665	-5.2063
-17.65	-12.2986	-22.5122	-19.5211	-3.41797	-14.9597	-5.20325
-17.6	-12.324	-22.4097	-19.4024	-3.48663	-14.8773	-5.18188
-17.55	-12.2579	-22.3096	-19.321	-3.479	-14.7522	-5.13306
-17.5	-12.2477	-22.1704	-19.2464	-3.41797	-14.6271	-5.07507
-17.45	-12.1562	-22.0801	-19.1311	-3.41034	-14.5142	-5.06287
-17.4	-12.029	-21.9849	-19.0328	-3.32642	-14.447	-5.09644
-17.35	-11.9425	-21.8872	-18.8904	-3.37219	-14.3036	-5.05066
-17.3	-11.7086	-21.7773	-18.748	-3.41797	-14.1785	-5.02319
-17.25	-11.5255	-21.7188	-18.6259	-3.28827	-14.09	-5.02625
-17.2	-11.322	-21.6211	-18.4631	-3.24249	-14.0198	-5.0293
-17.15	-11.2762	-21.5332	-18.3919	-3.26538	-13.974	-5.00793
-17.1	-11.1949	-21.4478	-18.2766	-3.2959	-13.8641	-4.94385
-17.05	-11.1237	-21.3257	-18.2054	-3.37982	-13.7787	-4.91028
-17	-11.1033	-21.2256	-18.0969	-3.2959	-13.6658	-4.93164
-16.95	-11.1237	-21.1157	-17.9884	-3.23486	-13.5712	-4.91638
-16.9	-11.0626	-21.0913	-17.9138	-3.18909	-13.4155	-4.89807
-16.85	-10.91	-21.0547	-17.7714	-3.12805	-13.2568	-4.86145
-16.8	-10.8592	-20.979	-17.6866	-3.15857	-13.1927	-4.80957
-16.75	-10.8999	-20.9229	-17.4832	-3.18909	-13.0951	-4.76074
-16.7	-10.8337	-20.8691	-17.3679	-3.24249	-13.0554	-4.74243
-16.65	-10.7574	-20.7983	-17.2458	-3.22723	-12.9211	-4.73022
-16.6	-10.5998	-20.7129	-17.178	-3.18146	-12.8479	-4.71497
-16.55	-10.5642	-20.6128	-17.1034	-3.19672	-12.7777	-4.70886
-16.5	-10.4014	-20.459	-16.9847	-3.18146	-12.6892	-4.67834
-16.45	-10.2895	-20.3052	-16.8864	-3.15094	-12.6038	-4.67834
-16.4	-10.1878	-20.1929	-16.7847	-3.15857	-12.4878	-4.65088
-16.35	-10.0403	-20.0757	-16.666	-3.22723	-12.4054	-4.6936
-16.3	-9.87752	-20.0073	-16.5744	-3.28064	-12.2833	-4.66003
-16.25	-9.76054	-19.9536	-16.4388	-3.14331	-12.1796	-4.64478
-16.2	-9.85718	-19.8877	-16.3337	-3.06702	-12.1185	-4.65088
-16.15	-9.74019	-19.8584	-16.232	-3.00598	-12.0026	-4.63562
-16.1	-9.67916	-19.834	-16.1777	-3.00598	-11.8835	-4.63257
-16.05	-9.58252	-19.7729	-16.0794	-3.06702	-11.792	-4.58984
-16	-9.52148	-19.6948	-15.9946	-3.06702	-11.7432	-4.57764
-15.95	-9.46554	-19.5776	-15.8861	-3.05176	-11.6882	-4.52271
-15.9	-9.32821	-19.4727	-15.7979	-3.02887	-11.5356	-4.48608
-15.85	-9.28243	-19.4043	-15.6962	-3.02887	-11.377	-4.45862
-15.8	-9.16545	-19.3286	-15.564	-3.13568	-11.2854	-4.43726
-15.75	-9.14001	-19.2261	-15.4385	-3.13568	-11.1359	-4.40979
-15.7	-9.09932	-19.1431	-15.3198	-3.09753	-11.0443	-4.37012
-15.65	-9.04338	-19.0527	-15.2215	-3.0899	-10.9711	-4.35486
-15.6	-8.87044	-19.0063	-15.0757	-3.01361	-10.8856	-4.33655
-15.55	-8.68225	-18.9453	-14.9773	-3.01361	-10.8002	-4.33655
-15.5	-8.58053	-18.8379	-14.8892	-2.95258	-10.672	-4.3396
-15.45	-8.43302	-18.7793	-14.7468	-2.95258	-10.5957	-4.35181
-15.4	-8.37708	-18.7378	-14.6281	-2.89154	-10.5499	-4.3335
-15.35	-8.31604	-18.6621	-14.4958	-2.81525	-10.4706	-4.27551
-15.3	-8.31604	-18.5547	-14.3331	-2.82288	-10.3546	-4.18091
-15.25	-8.255	-18.4741	-14.1602	-2.83051	-10.1868	-4.11377
-15.2	-8.23975	-18.3398	-14.0652	-2.68555	-10.0647	-4.08936
-15.15	-8.22957	-18.2642	-13.9398	-2.67029	-9.93042	-4.09241
-15.1	-8.12785	-18.1519	-13.8923	-2.66266	-9.8877	-4.0863
-15.05	-8.04647	-18.0225	-13.8109	-2.70081	-9.80225	-4.10767
-15	-8.03121	-17.9321	-13.7668	-2.69318	-9.71375	-4.10156
-14.95	-8.0363	-17.854	-13.7193	-2.72369	-9.62524	-4.09546
-14.9	-7.91423	-17.793	-13.5837	-2.74658	-9.50317	-4.02527
-14.85	-7.75146	-17.7148	-13.4684	-2.76947	-9.42078	-3.98865
-14.8	-7.5531	-17.6831	-13.2853	-2.76184	-9.30786	-3.99475
-14.75	-7.37508	-17.6123	-13.1565	-2.74658	-9.21631	-4.00391
-14.7	-7.35982	-17.5195	-13.0107	-2.69318	-9.07898	-3.98865
-14.65	-7.2581	-17.4097	-12.875	-2.58636	-9.00574	-3.93982
-14.6	-7.23775	-17.2852	-12.7665	-2.51007	-8.89282	-3.90015
-14.55	-7.14111	-17.2119	-12.6817	-2.46429	-8.85315	-3.88489
-14.5	-6.98853	-17.1265	-12.597	-2.47192	-8.70361	-3.91541
-14.45	-6.85628	-17.063	-12.502	-2.57111	-8.5907	-3.87878
-14.4	-6.73421	-16.9702	-12.3766	-2.66266	-8.50525	-3.8269
-14.35	-6.72913	-16.8579	-12.2952	-2.55585	-8.40149	-3.79944
-14.3	-6.71895	-16.7407	-12.2172	-2.55585	-8.30994	-3.75366
-14.25	-6.72404	-16.6382	-12.146	-2.57874	-8.1604	-3.7262
-14.2	-6.59688	-16.5942	-12.0104	-2.53296	-8.08105	-3.7262
-14.15	-6.3324	-16.5552	-11.8442	-2.41852	-7.9895	-3.71094
-14.1	-6.27136	-16.4819	-11.7154	-2.41852	-7.84302	-3.68042
-14.05	-6.19507	-16.3843	-11.6611	-2.32697	-7.76672	-3.6438
-14	-6.26119	-16.3086	-11.5628	-2.41852	-7.68738	-3.62549
-13.95	-6.13403	-16.1816	-11.4068	-2.45667	-7.64465	-3.62244
-13.9	-6.08317	-16.0645	-11.2508	-2.52533	-7.54395	-3.60107
-13.85	-5.95601	-15.9741	-11.1559	-2.50244	-7.4707	-3.59802
-13.8	-5.8492	-15.9473	-11.044	-2.49481	-7.40356	-3.57056
-13.75	-5.76274	-15.918	-10.9524	-2.35748	-7.33337	-3.54309
-13.7	-5.73222	-15.8325	-10.8439	-2.37274	-7.17163	-3.5675
-13.65	-5.68644	-15.7031	-10.7388	-2.41089	-6.98547	-3.52783
-13.6	-5.52877	-15.5811	-10.6303	-2.44904	-6.89392	-3.47595
-13.55	-5.43722	-15.4736	-10.5218	-2.44904	-6.80847	-3.43018
-13.5	-5.2592	-15.3735	-10.3997	-2.47192	-6.75659	-3.42102
-13.45	-5.18799	-15.2563	-10.2878	-2.47955	-6.62537	-3.39355
-13.4	-5.04049	-15.1709	-10.1251	-2.31171	-6.55212	-3.42102
-13.35	-4.86755	-15.1221	-9.98942	-2.26593	-6.49109	-3.43933
-13.3	-4.776	-15.0806	-9.8877	-2.26593	-6.41479	-3.46985
-13.25	-4.64884	-15.0195	-9.76902	-2.40326	-6.29578	-3.43628
-13.2	-4.54203	-14.9194	-9.60286	-2.42615	-6.14319	-3.34167
-13.15	-4.49117	-14.8535	-9.50453	-2.31171	-5.99976	-3.22571
-13.1	-4.54203	-14.7754	-9.43671	-2.32697	-5.84106	-3.17383
-13.05	-4.54712	-14.6851	-9.32482	-2.34222	-5.73425	-3.18604
-13	-4.43014	-14.5605	-9.24004	-2.41852	-5.65186	-3.19519
-12.95	-4.34367	-14.436	-9.1451	-2.40326	-5.59082	-3.17688
-12.9	-4.26737	-14.2944	-9.07728	-2.31934	-5.51453	-3.12195
-12.85	-4.24703	-14.1772	-8.97217	-2.33459	-5.40771	-3.06396
-12.8	-4.13005	-14.1016	-8.83653	-2.30408	-5.30701	-3.0426
-12.75	-4.13005	-14.0601	-8.79245	-2.22778	-5.2063	-3.06702
-12.7	-4.04867	-14.0649	-8.7009	-2.16675	-5.1239	-3.07312
-12.65	-3.9622	-14.021	-8.59918	-2.19727	-5.04761	-3.07617
-12.6	-3.81978	-13.9185	-8.47371	-2.17438	-4.98352	-3.04871
-12.55	-3.63668	-13.8257	-8.36182	-2.13623	-4.86755	-3.00598
-12.5	-3.60107	-13.7109	-8.2567	-2.13623	-4.776	-2.99072
-12.45	-3.42306	-13.5913	-8.09733	-2.13623	-4.65088	-3.00293
-12.4	-3.36202	-13.479	-7.90405	-2.18201	-4.55017	-2.96021
-12.35	-3.29081	-13.4131	-7.7752	-2.2049	-4.46472	-2.92053
-12.3	-3.15857	-13.374	-7.64635	-2.21252	-4.31519	-2.90527
-12.25	-3.06193	-13.3081	-7.49715	-2.15149	-4.245	-2.86255
-12.2	-2.99581	-13.2104	-7.34117	-2.15912	-4.13208	-2.85645
-12.15	-2.98055	-13.1079	-7.2564	-2.16675	-4.04663	-2.81982
-12.1	-2.85339	-13.0005	-7.22928	-2.09808	-3.90625	-2.771
-12.05	-2.85848	-12.8711	-7.17163	-2.09045	-3.72925	-2.78931
-12	-2.80762	-12.7295	-7.09364	-2.12097	-3.6499	-2.78625
-11.95	-2.69572	-12.6196	-6.9987	-2.14386	-3.54309	-2.771
-11.9	-2.63468	-12.5659	-6.88002	-2.19727	-3.47595	-2.72522
-11.85	-2.56856	-12.5317	-6.80542	-2.14386	-3.41797	-2.63062
-11.8	-2.49736	-12.5195	-6.67318	-2.09045	-3.32947	-2.61536
-11.75	-2.31934	-12.4951	-6.60197	-1.97601	-3.23792	-2.66418
-11.7	-2.21761	-12.4097	-6.48668	-1.96075	-3.12805	-2.67639
-11.65	-2.08028	-12.2949	-6.33409	-2.01416	-2.98157	-2.70081
-11.6	-2.05485	-12.1387	-6.23915	-2.03705	-2.90222	-2.61536
-11.55	-2.05994	-12.0215	-6.09673	-2.06757	-2.82288	-2.5238
-11.5	-1.99382	-11.9165	-5.95771	-1.9989	-2.6947	-2.46582
-11.45	-1.86666	-11.8677	-5.84242	-1.97601	-2.58484	-2.38342
-11.4	-1.71407	-11.7676	-5.75765	-1.9455	-2.5116	-2.35901
-11.35	-1.6276	-11.6626	-5.66949	-1.85394	-2.47498	-2.34985
-11.3	-1.4801	-11.5869	-5.54064	-1.75476	-2.36206	-2.38342
-11.25	-1.3682	-11.5112	-5.35753	-1.73187	-2.28882	-2.38037
-11.2	-1.37329	-11.4136	-5.23885	-1.77765	-2.14539	-2.37732
-11.15	-1.27157	-11.3525	-5.10661	-1.80054	-2.05078	-2.36816
-11.1	-1.24613	-11.2793	-4.99471	-1.89209	-1.95313	-2.33765
-11.05	-1.11898	-11.2378	-4.93368	-1.90735	-1.78528	-2.32544
-11	-1.07829	-11.1548	-4.815	-1.9455	-1.72424	-2.30713
-10.95	-0.97148	-11.0645	-4.72344	-1.96075	-1.58691	-2.27051
-10.9	-0.87484	-10.9741	-4.55729	-1.91498	-1.50757	-2.24304
-10.85	-0.78837	-10.9033	-4.42166	-1.86157	-1.42212	-2.20032
-10.8	-0.70699	-10.8276	-4.3674	-1.83105	-1.34277	-2.17896
-10.75	-0.66121	-10.7715	-4.27585	-1.80054	-1.28479	-2.18506
-10.7	-0.56458	-10.6592	-4.25212	-1.75476	-1.17493	-2.19116
-10.65	-0.42725	-10.5688	-4.13344	-1.70898	-1.05286	-2.14233
-10.6	-0.30518	-10.4492	-3.98424	-1.77765	-0.89417	-2.0874
-10.55	-0.24923	-10.3296	-3.80452	-1.87683	-0.79956	-2.06604
-10.5	-0.15259	-10.2808	-3.69263	-1.93024	-0.68665	-2.05078
-10.45	-0.09664	-10.188	-3.5536	-1.96075	-0.65308	-2.04773
-10.4	-0.07629	-10.0977	-3.46205	-1.95313	-0.59204	-2.04773
-10.35	0.025431	-10.0098	-3.32981	-1.88446	-0.53101	-2.02026
-10.3	0.203451	-9.91699	-3.20435	-1.80054	-0.4364	-2.02637
-10.25	0.310262	-9.80957	-3.12975	-1.74713	-0.28992	-1.98975
-10.2	0.391642	-9.71436	-3.02124	-1.80054	-0.17395	-1.95007
-10.15	0.447591	-9.646	-2.91612	-1.79291	-0.06409	-1.88904
-10.1	0.518799	-9.55322	-2.80762	-1.76239	0.042725	-1.82495
-10.05	0.54423	-9.50439	-2.65164	-1.77765	0.143433	-1.80359
-10	0.676473	-9.43848	-2.56009	-1.82343	0.256348	-1.80359
-9.95	0.706991	-9.35059	-2.44819	-1.83868	0.320435	-1.81274
-9.9	0.864665	-9.26758	-2.32612	-1.78528	0.421143	-1.8219
-9.85	0.935872	-9.15283	-2.25491	-1.59454	0.500488	-1.83105
-9.8	1.01217	-9.10889	-2.17014	-1.41907	0.592041	-1.8158
-9.75	1.04268	-9.06738	-2.02433	-1.51062	0.674438	-1.75476
-9.7	1.05794	-8.9917	-1.9633	-1.51062	0.784302	-1.72729
-9.65	1.13424	-8.88916	-1.86157	-1.65558	0.888062	-1.69983
-9.6	1.17493	-8.78662	-1.75646	-1.78528	1.03455	-1.70898
-9.55	1.33769	-8.6792	-1.631	-1.82343	1.15967	-1.651
-9.5	1.49536	-8.59863	-1.50892	-1.77002	1.22681	-1.55334
-9.45	1.61234	-8.48877	-1.42754	-1.67847	1.31836	-1.51672
-9.4	1.67338	-8.42041	-1.29869	-1.54877	1.3977	-1.49536
-9.35	1.75985	-8.32031	-1.16984	-1.54877	1.47095	-1.47095
-9.3	1.86666	-8.21045	-1.0749	-1.5564	1.56555	-1.49841
-9.25	1.93278	-8.07861	-0.97995	-1.54114	1.66321	-1.52283
-9.2	1.99381	-7.98828	-0.89518	-1.47247	1.76086	-1.54419
-9.15	2.04976	-7.89551	-0.7765	-1.4801	1.87378	-1.53198
-9.1	2.19727	-7.854	-0.71547	-1.52588	2.01721	-1.50146
-9.05	2.33968	-7.77344	-0.58662	-1.53351	2.11792	-1.42212
-9	2.43632	-7.69287	-0.47472	-1.51062	2.20947	-1.37024
-8.95	2.53296	-7.58545	-0.36282	-1.54114	2.2583	-1.32141
-8.9	2.50244	-7.48779	-0.21362	-1.59454	2.39563	-1.31226
-8.85	2.5533	-7.43408	-0.10851	-1.49536	2.49023	-1.31226
-8.8	2.53804	-7.37793	0.023736	-1.4801	2.59705	-1.3031
-8.75	2.66012	-7.32666	0.125461	-1.50299	2.69165	-1.31226
-8.7	2.76693	-7.2876	0.237359	-1.44196	2.76794	-1.25122
-8.65	2.90426	-7.26563	0.36282	-1.4267	2.89917	-1.22375
-8.6	2.92969	-7.09717	0.440809	-1.36566	3.01819	-1.19629
-8.55	2.95003	-6.91162	0.528971	-1.297	3.1311	-1.17798
-8.5	3.09245	-6.79932	0.630697	-1.31226	3.23792	-1.1322
-8.45	3.20435	-6.73828	0.786675	-1.33514	3.39356	-1.1261
-8.4	3.30607	-6.70654	0.949436	-1.36566	3.47595	-1.14136
-8.35	3.32642	-6.66016	1.09185	-1.37329	3.52783	-1.08643
-8.3	3.4078	-6.59668	1.1868	-1.35803	3.58276	-1.05896
-8.25	3.52987	-6.44043	1.31904	-1.30463	3.66211	-1.05591
-8.2	3.73332	-6.31592	1.43772	-1.22833	3.83606	-1.0437
-8.15	3.93677	-6.24268	1.5564	-1.17493	3.88489	-1.0498
-8.1	3.89099	-6.14014	1.67508	-1.31226	4.02527	-1.02234
-8.05	3.96728	-6.10107	1.80393	-1.28937	4.0802	-0.93994
-8	3.9978	-6.02051	1.91244	-1.27411	4.18701	-0.89722
-7.95	4.0741	-5.93262	1.95312	-1.30463	4.2572	-0.87891
-7.9	4.14022	-5.89844	2.0379	-1.31989	4.35791	-0.92468
-7.85	4.19617	-5.82275	2.10232	-1.21307	4.48608	-0.95215
-7.8	4.33858	-5.76416	2.21083	-1.17493	4.58069	-0.91553
-7.75	4.41488	-5.67139	2.34307	-1.14441	4.72412	-0.86975
-7.7	4.56746	-5.59814	2.51261	-1.15967	4.80347	-0.82397
-7.65	4.62341	-5.49072	2.61434	-1.091	4.92554	-0.78735
-7.6	4.79635	-5.35889	2.68555	-1.15967	5.08728	-0.72937
-7.55	4.81669	-5.23926	2.80423	-1.21307	5.14221	-0.73853
-7.5	4.84721	-5.14893	2.95003	-1.25885	5.28564	-0.74158
-7.45	4.86247	-5.1416	3.06871	-1.19019	5.41687	-0.72937
-7.4	4.89807	-5.12939	3.21452	-1.12152	5.52673	-0.72937
-7.35	5.06592	-5.08789	3.31624	-1.12152	5.57556	-0.70496
-7.3	5.15747	-4.99268	3.4078	-1.11389	5.6366	-0.64087
-7.25	5.29989	-4.89258	3.50952	-1.09863	5.71289	-0.58289
-7.2	5.38127	-4.78271	3.64176	-1.10626	5.8136	-0.59814
-7.15	5.36601	-4.66797	3.74688	-1.14441	5.896	-0.61646
-7.1	5.45756	-4.58252	3.852	-1.11389	6.05774	-0.6012
-7.05	5.65592	-4.48486	3.95033	-1.06049	6.18591	-0.58289
-7	5.86446	-4.35547	4.10631	-0.98419	6.25915	-0.54016
-6.95	5.9255	-4.22852	4.20803	-0.96893	6.38123	-0.50659
-6.9	6.01196	-4.12842	4.35384	-0.93842	6.43616	-0.44861
-6.85	6.06283	-4.00391	4.48269	-0.9079	6.57349	-0.42114
-6.8	6.09334	-3.90381	4.56068	-0.93079	6.66504	-0.38757
-6.75	6.12386	-3.82813	4.63528	-1.05286	6.83594	-0.40588
-6.7	6.06283	-3.75732	4.74379	-1.04523	6.99158	-0.40283
-6.65	6.28662	-3.71826	4.83534	-0.94604	7.08618	-0.44556
-6.6	6.42904	-3.64746	4.94724	-0.95367	7.17468	-0.45166
-6.55	6.52567	-3.54492	5.13034	-0.91553	7.19604	-0.45776
-6.5	6.63757	-3.38867	5.26259	-0.92316	7.28455	-0.36621
-6.45	6.69861	-3.27637	5.36431	-0.8316	7.36084	-0.31738
-6.4	6.7393	-3.19336	5.46604	-0.80872	7.41577	-0.2533
-6.35	6.81559	-3.15186	5.56776	-0.76294	7.49512	-0.24719
-6.3	6.91732	-3.13477	5.67288	-0.72479	7.56531	-0.18921
-6.25	6.90206	-3.0835	5.80512	-0.63324	7.65686	-0.11902
-6.2	6.90714	-3.00537	5.87972	-0.54932	7.724	-0.11292
-6.15	6.92749	-2.89307	5.98823	-0.6485	7.84302	-0.12817
-6.1	7.09534	-2.82227	6.10352	-0.73242	7.94678	-0.15259
-6.05	7.26318	-2.72461	6.24254	-0.85449	8.10852	-0.12207
-6	7.42594	-2.63672	6.40191	-0.88501	8.23975	-0.07019
-5.95	7.59379	-2.57813	6.50364	-0.77057	8.34656	-0.03662
-5.9	7.62939	-2.49023	6.60536	-0.70953	8.40454	-0.00916
-5.85	7.7006	-2.40234	6.71726	-0.73242	8.48084	0.009155
-5.8	7.71077	-2.29492	6.81559	-0.77057	8.61206	-0.02747
-5.75	7.7769	-2.19971	6.93088	-0.65613	8.71277	-0.01526
-5.7	7.80233	-2.12646	7.02243	-0.65613	8.82873	0.003052
-5.65	7.84302	-2.02393	7.14111	-0.5722	8.91724	0.021362
-5.6	7.94474	-1.92627	7.23606	-0.5188	8.98743	0.079346
-5.55	8.1075	-1.82129	7.32422	-0.49591	9.04846	0.149536
-5.5	8.36182	-1.74561	7.42594	-0.47302	9.16443	0.213623
-5.45	8.49915	-1.6626	7.54801	-0.36621	9.32007	0.222778
-5.4	8.53475	-1.57715	7.70399	-0.39673	9.40857	0.222778
-5.35	8.58053	-1.4917	7.80911	-0.38147	9.51233	0.262451
-5.3	8.67208	-1.41602	7.89388	-0.3891	9.63745	0.274658
-5.25	8.78906	-1.29883	7.999	-0.47302	9.78394	0.256348
-5.2	8.80941	-1.18408	8.11089	-0.45013	9.91211	0.238037
-5.15	8.86536	-1.10352	8.2567	-0.45776	10.0067	0.253296
-5.1	8.91622	-1.04248	8.39573	-0.55695	10.0769	0.317383
-5.05	9.01286	-0.97412	8.47371	-0.52643	10.1715	0.360107
-5	9.15019	-0.88867	8.589	-0.59509	10.2936	0.372314
-4.95	9.29769	-0.79346	8.68734	-0.54169	10.3882	0.396729
-4.9	9.36381	-0.70557	8.79245	-0.56458	10.5194	0.430298
-4.85	9.4401	-0.5835	8.90096	-0.5188	10.6232	0.442505
-4.8	9.55709	-0.52246	9.04338	-0.53406	10.7239	0.436401
-4.75	9.56726	-0.48584	9.19257	-0.53406	10.8246	0.418091
-4.7	9.65881	-0.4541	9.32821	-0.54932	10.907	0.402832
-4.65	9.61304	-0.36865	9.45706	-0.45013	11.0199	0.454712
-4.6	9.71985	-0.30518	9.58252	-0.31281	11.084	0.524902
-4.55	9.86735	-0.23193	9.70459	-0.32806	11.1786	0.604248
-4.5	9.99451	-0.13916	9.847	-0.3891	11.2793	0.634766
-4.45	10.1929	-0.00732	9.92839	-0.38147	11.3709	0.646973
-4.4	10.2641	0.085449	10.003	-0.43488	11.4655	0.619507
-4.35	10.3912	0.136719	10.1013	-0.36621	11.5387	0.585938
-4.3	10.4777	0.175781	10.1725	-0.34332	11.6425	0.561523
-4.25	10.4879	0.251465	10.2539	-0.31281	11.7615	0.6073
-4.2	10.4574	0.349121	10.3794	-0.31281	11.8713	0.662231
-4.15	10.4726	0.490723	10.4811	-0.33569	11.9904	0.723267
-4.1	10.6862	0.588379	10.5489	-0.37384	12.0911	0.799561
-4.05	10.7575	0.666504	10.6608	-0.35095	12.1948	0.799561
-4	10.8337	0.761719	10.793	-0.25177	12.2864	0.827026
-3.95	10.8439	0.844727	10.9762	-0.22888	12.3993	0.827026
-3.9	10.9253	0.942383	11.0813	-0.22888	12.5397	0.799561
-3.85	11.0881	0.991211	11.2474	-0.21362	12.6556	0.836182
-3.8	11.2406	1.07666	11.3525	-0.24414	12.7563	0.827026
-3.75	11.3983	1.1499	11.5085	-0.28229	12.8723	0.866699
-3.7	11.4746	1.25	11.6374	-0.3891	13.0005	0.881958
-3.65	11.5306	1.35254	11.7493	-0.48065	13.1256	0.93689
-3.6	11.5458	1.47705	11.851	-0.36621	13.208	0.98877
-3.55	11.6018	1.57715	11.9629	-0.24414	13.2721	0.994873
-3.5	11.6628	1.65527	12.085	-0.09155	13.3728	1.01929
-3.45	11.6221	1.73096	12.2206	-0.00763	13.4308	1.10169
-3.4	11.6984	1.82861	12.3393	-0.04578	13.5101	1.12
-3.35	11.7188	1.91406	12.3867	-0.13733	13.5742	1.13525
-3.3	11.7544	2.01416	12.4783	-0.07629	13.6963	1.15662
-3.25	11.8612	2.09961	12.5359	-0.03052	13.7817	1.13831
-3.2	11.9883	2.15088	12.6377	0.083923	13.8123	1.18408
-3.15	12.1867	2.23389	12.7869	0.015259	13.9038	1.19324
-3.1	12.3901	2.3291	12.9225	-0.00763	14.0259	1.2146
-3.05	12.4919	2.43164	13.0513	-0.02289	14.1296	1.22375
-3	12.4359	2.52197	13.1632	-0.03052	14.2364	1.23901
-2.95	12.441	2.58057	13.2887	0.061035	14.3738	1.25122
-2.9	12.502	2.65137	13.4176	0.022888	14.5142	1.30005
-2.85	12.6902	2.73926	13.5396	-0.01526	14.6271	1.33667
-2.8	12.797	2.86621	13.5973	-0.02289	14.6881	1.34277
-2.75	12.8225	3.00293	13.6583	0	14.8102	1.33972
-2.7	12.9445	3.11035	13.8007	-0.03815	14.8834	1.34583
-2.65	13.1022	3.21533	13.9058	0.114441	14.9658	1.38855
-2.6	13.1887	3.27393	14.089	0.175476	15.0604	1.40991
-2.55	13.2752	3.29102	14.2449	0.198364	15.1031	1.41602
-2.5	13.4023	3.34717	14.3907	0.205994	15.2069	1.50452
-2.45	13.5244	3.42285	14.5433	0.167847	15.3229	1.55334
-2.4	13.56	3.52783	14.6688	0.137329	15.4327	1.57166
-2.35	13.6414	3.6206	14.7536	0.106812	15.5548	1.56555
-2.3	13.6515	3.71826	14.8417	0.053406	15.6769	1.5625
-2.25	13.7838	3.79883	14.94	-0.07629	15.8539	1.54114
-2.2	13.8346	3.8794	14.9943	-0.09155	15.9332	1.59912
-2.15	13.972	3.97949	15.0553	-0.00763	16.0431	1.66931
-2.1	14.1042	4.07471	15.1774	-0.01526	16.1469	1.69983
-2.05	14.267	4.17725	15.3164	-0.00763	16.2384	1.69983
-2	14.2924	4.23828	15.4894	0.007629	16.33	1.68762
-1.95	14.2924	4.29688	15.6318	0.205994	16.4154	1.69983
-1.9	14.3789	4.39941	15.7132	0.25177	16.5161	1.7273
-1.85	14.4552	4.47998	15.842	0.221252	16.6077	1.78223
-1.8	14.5976	4.53125	15.9777	0.144958	16.7358	1.81885
-1.75	14.6739	4.63379	16.0692	0.022888	16.8335	1.86768
-1.7	14.7095	4.71436	16.232	0.030518	16.9922	1.88904
-1.65	14.7095	4.78516	16.354	0.053406	17.0776	1.89514
-1.6	14.6891	4.88037	16.449	0.1297	17.16	1.88904
-1.55	14.8468	4.96582	16.4964	0.213623	17.2211	1.88294
-1.5	14.9689	5.03906	16.5778	0.236511	17.3096	1.86462
-1.45	15.1316	5.08057	16.7135	0.259399	17.3737	1.87988
-1.4	15.2232	5.18311	16.7779	0.198364	17.4652	1.89514
-1.35	15.2995	5.27832	16.8966	0.175476	17.5598	1.93787
-1.3	15.3249	5.39307	17.0458	0.061035	17.6544	1.99585
-1.25	15.3707	5.50537	17.1984	0.099182	17.7979	2.04773
-1.2	15.5894	5.61279	17.3611	0.183105	17.9016	2.10266
-1.15	15.6962	5.67139	17.4527	0.175476	18.0115	2.12708
-1.1	15.7979	5.69824	17.5578	0.167847	18.1244	2.10571
-1.05	15.8844	5.78613	17.6358	0.228882	18.2342	2.11182
-1	15.9861	5.89844	17.7172	0.236511	18.3411	2.11182
-0.95	16.0675	6.01807	17.7985	0.244141	18.4692	2.1759
-0.9	16.1133	6.13769	17.9104	0.328064	18.5852	2.22168
-0.85	16.2354	6.20117	18.063	0.350952	18.6951	2.24304
-0.8	16.3117	6.24756	18.2088	0.389099	18.8263	2.25525
-0.75	16.4235	6.3501	18.3987	0.320435	18.869	2.27356
-0.7	16.5049	6.49902	18.514	0.328064	18.9423	2.30408
-0.65	16.5456	6.62842	18.6361	0.305176	19.0399	2.32849
-0.6	16.6117	6.7041	18.731	0.328064	19.1132	2.37122
-0.55	16.6982	6.76514	18.8666	0.411987	19.2566	2.38342
-0.5	16.7287	6.7749	18.965	0.480652	19.3787	2.38647
-0.45	16.7592	6.78711	19.0565	0.556946	19.4977	2.35901
-0.4	16.8355	6.85791	19.1108	0.579834	19.5526	2.3529
-0.35	16.9067	6.96289	19.1989	0.495911	19.6289	2.36206
-0.3	16.9779	7.06299	19.3312	0.511169	19.7357	2.41394
-0.25	17.0695	7.19238	19.4261	0.526428	19.8669	2.44446
-0.2	17.1305	7.29492	19.5957	0.556946	19.9646	2.46277
-0.15	17.1967	7.37793	19.7313	0.534058	20.0287	2.47498
[truncated: 2,003 more rows]

## Sheet: Fig 3F iii
Current Density
CFTR+V	10μg/ml PS	E-Syt3+10μg/ml PS	10μg/ml PC	E-Syt3+10μg/ml PC	10μg/ml PE	E-Syt3+10μg/ml PE	10μg/ml PI(4,5)P2	E-Syt3+10μg/ml PI(4,5)P2
250	235	160	223	48	250	27	257.54	119.53
266	270	251	221	24	260	40	269.98	81.07
280	240	224	254	14	257	8.6	375.48	155.48
275	208	300	242	0	155	111	301.66	85.83
210	220	150	253	92	215	13.6	477.22	146.95
233	150	460	272	80	131	25	250.79	114.55
200	460	240	333	27	394	3.6		135.16
230	240	96	135	8	300	167		86.54
232	94	220		94		0
241	22	50
250	333	150
250	144	175
275	50
190
273
167
168
305
336
284
175
