# Supplementary material for: Lipid transporters E-Syt3 and ORP5 regulate epithelial ion transport by controlling phosphatidylserine enrichment at ER/PM junctions
Source: EMBO J. 2025 May 27;44(13):3697–719. doi: 10.1038/s44318-025-00470-9 (PMC12217353; doi:10.1038/s44318-025-00470-9)
Supplement: Supplementary file 5 — Source data Fig. 3 [file 44318_2025_470_MOESM5_ESM.zip › Figure SD 3/3G/Fig 3G i-iii.xlsx]

## Sheet: Fig 3G i
Current Traces
Time [s]	10µg/ml PS	E-Syt3+10µg/ml PS	10µg/ml PE	E-Syt3+10µg/ml PE	10µg/ml PC	E-Syt3+10µg/ml PC	E-Syt3+10µg/ml PI(4,5)P2
2	0.748344	0.653076	0.992839	0.339084	0.739204	0.582608	0.139677
4	0.509511	0.256348	1.03353	-0.186496	0.722249	0.554865	0.145545
6	0.496242	0.088501	0.911458	0.203451	0.705295	0.388406	0.0516451
8	0.469705	0.3479	0.891113	-0.372993	0.705295	0.527122	0.0985952
10	0.682002	0.22583	0.891113	-0.254313	0.705295	0.110973	0.0927265
12	0.841224	0.0427246	1.07422	0.237359	0.671387	0.554865	0.151414
14	0.655465	0.149536	0.992839	-0.101725	0.688341	0.665838	0.0985952
16	0.814687	0.0732422	0.972493	-0.169542	0.688341	0.16646	0.116202
18	0.69527	0.22583	1.01318	-0.0847711	0.739204	0.776811	0.0868577
20	0.562585	0.180054	1.27767	-0.186496	0.688341	0.554865	0.0927265
22	0.655465	-0.125122	1.03353	-0.0678168	0.739204	0.0277433	0.0868577
24	0.721807	0.164795	1.17594	-0.0678168	0.80702	0.499379	0.116202
26	0.735076	0.22583	0.911458	0.0169542	0.705295	-0.138716	0.0868577
28	0.841224	-0.0335693	0.891113	0.169542	0.80702	0.638095	0.0927265
30	0.761613	0.0732422	0.830078	0.288222	0.756158	0.138716	0.151414
32	6.75898	3.00293	6.03841	0.237359	10.1488	0.221946	0.251183
34	13.0483	3.68958	13.8713	0.356038	14.3873	0.0832298	0.392033
36	13.0748	4.31519	12.8743	0.356038	12.5224	0.16646	0.579834
38	10.8324	3.9032	11.0026	0.0508626	12.0477	0.388406	0.779372
40	10.6201	3.6438	10.3719	0.135634	11.4712	1.60911	0.93196
42	10.5405	3.49121	9.70052	0.0339084	10.8778	0.0277433	1.07281
44	10.3282	3.30811	9.29362	0.118679	10.4879	0.221946	1.13737
46	10.169	3.36914	8.82568	0.237359	10.2166	0.0832298	1.20779
48	9.81074	3.24707	8.58154	0	9.72493	-0.0554865	1.26648
50	9.59844	2.8656	8.21533	0.186496	9.55539	-0.0277433	1.27235
52	9.55864	2.94189	8.09326	0.186496	9.41976	-0.249689	1.23714
54	9.37288	2.97241	7.99154	0.135634	8.97895	0.0554865	1.3193
56	9.16058	2.88086	7.72705	0.32213	8.962	0.249689	1.29582
58	9.04116	2.65198	7.64567	0.372993	8.87722	-0.0277433	1.26648
60	9.04116	2.94189	7.62533	0.101725	8.67377	-0.0277433	1.28995
62	9.0677	2.94189	7.46257	-0.0678168	8.63987	-0.138716	1.26061
64	9.10751	2.75879	7.50326	-0.0339084	8.50423	0	1.27822
66	8.93502	2.75879	7.54395	0.0169542	8.28383	-0.249689	1.30756
68	8.74926	2.94189	7.62533	0.186496	8.43641	-0.277433	1.32517
70	8.70945	2.8656	7.48291	0.0339084	8.31774	-0.194203	1.27822
72	8.68291	2.69775	7.56429	0.118679	8.35164	-0.305176	1.27822
74	8.64311	2.92664	7.40153	-0.203451	8.40251	-0.110973	1.28409
76	8.48389	2.71301	7.23877	-0.186496	8.13124	0.249689	1.27235
78	8.43081	2.81982	7.25911	0.118679	8.24992	-0.332919	1.28995
80	8.94828	2.62146	7.15739	0.339084	8.40251	-0.443892	1.243
82	9.00136	2.74353	7.2998	-0.0678168	8.26687	-0.305176	1.3193
84	9.09424	2.69775	7.27946	-0.118679	8.26687	0.194203	1.27822
86	9.00136	2.74353	7.25911	-0.0339084	8.35164	-0.249689	1.27235
88	9.0279	2.91138	7.09635	-0.237359	8.35164	0.0554865	1.30756
90	8.80233	2.74353	7.13704	0.0339084	8.43641	0.221946	1.32517
92	9.09424	2.20947	6.8929	-0.339084	8.04647	0.277433	1.243
94	5.27291	1.79749	5.52979	-0.0169542	5.91024	0.554865	1.00239
96	1.50465	1.15662	3.86149	0.0678168	3.07888	0.0554865	0.761766
98	0.443168	0.485229	2.57975	-0.220405	1.75646	0.638095	0.568096
100	0.111455	0.271606	1.94906	-0.406901	1.02743	0.554865	0.339215
102	0.0185759	0.195312	1.27767	-0.389947	0.722249	0.443892	0.257052
104	-0.140646	-0.125122	1.01318	-0.203451	0.671387	0	0.274658
106	-0.114109	0.0427246	0.708008	-0.474718	0.48489	0	0.0633827
108	0.0451129	-0.15564	0.341797	-0.372993	0.450982	0.0554865	-0.0011738
110	-0.074304	0.0427246	0.280762	-0.135634	0.434028	-0.0277433	0.0105638
112	-0.02123	0.0427246	0.138346	-0.0169542	0.434028	0.110973	-0.0070425
114	0.323752	-0.0183105	0.240072	-0.372993	0.434028	-0.332919	0.0164325
116	-0.061035	-0.354004	0.138346	-0.440809	0.434028	-0.0277433	0.0164325
118	0.0451129	-0.170898	0.0773112	-0.0169542	0.332303	-0.221946	0.0223013
120	0.0185759	-0.186157	-0.004069	-0.389947	0.383165	-0.138716	-0.0070425
122	0.111455	0.012207	0.0366211	-0.356038	0.501845	-0.138716	-0.0070425
124	0.0849185	0.012207	0.0366211	-0.491672	0.383165	0.0832298	0.0105638
126	0.124724	-0.292969	0.0569662	-0.372993	0.298394	-0.388406	0.00469501
128	-0.087572	0.0539294	0.179036	0.0339084	0.366211	-0.305176	-0.0011738

## Sheet: Fig 3G ii
I/V Curve
mV	10µg/ml PS	E-Syt3+10µg/ml PS	10µg/ml PE	E-Syt3+10µg/ml PE	10µg/ml PC	E-Syt3+10µg/ml PC	E-Syt3+10µg/ml PIP2
-100	-1.84167	0.439453	-1.96126	-0.569661	-1.77341	0.610352	-0.02113
-99.95	-1.83636	0.494385	-1.98161	-0.552707	-1.76663	0.621449	-0.027
-99.9	-1.80983	0.50354	-2.01416	-0.515408	-1.79036	0.649192	-0.02113
-99.85	-1.79921	0.521851	-2.03857	-0.447591	-1.78019	0.560414	-0.03287
-99.8	-1.74614	0.549316	-2.05892	-0.498454	-1.79019	0.530414	-0.02465
-99.75	-1.75144	0.509644	-2.06299	-0.56288	-1.76663	0.471635	-0.01878
-99.7	-1.73021	0.460815	-2.09554	-0.627306	-1.76324	0.460538	-0.01409
-99.65	-1.74348	0.415039	-2.10368	-0.593397	-1.72933	0.53267	-0.00822
-99.6	-1.72756	0.430298	-2.09961	-0.559489	-1.71238	0.565962	-0.01174
-99.55	-1.74348	0.463867	-2.11182	-0.542535	-1.70898	0.538219	0.001174
-99.5	-1.74083	0.439453	-2.13623	-0.4815	-1.7022	0.571511	-0.01174
-99.45	-1.7541	0.439453	-2.11182	-0.488281	-1.7022	0.554865	0.005869
-99.4	-1.77267	0.445557	-2.11589	-0.498454	-1.69542	0.565962	-0.00587
-99.35	-1.75941	0.531006	-2.1403	-0.515408	-1.72255	0.554865	-0.01409
-99.3	-1.79656	0.561523	-2.13216	-0.525581	-1.72933	0.593706	-0.01526
-99.25	-1.81248	0.579834	-2.16471	-0.545926	-1.73272	0.560414	-0.03521
-99.2	-1.77798	0.543213	-2.14437	-0.56288	-1.77341	0.565962	-0.02348
-99.15	-1.75941	0.546265	-2.1403	-0.590007	-1.79376	0.554865	-0.03287
-99.1	-1.74614	0.543213	-2.09961	-0.505235	-1.80054	0.565962	-0.01878
-99.05	-1.7541	0.540161	-2.09961	-0.48489	-1.74289	0.571511	-0.00704
-99	-1.72756	0.558472	-2.09554	-0.549316	-1.75985	0.588157	-0.01409
-98.95	-1.75144	0.55542	-2.10775	-0.60357	-1.73611	0.626998	-0.01643
-98.9	-1.76206	0.588989	-2.12809	-0.630697	-1.72594	0.588157	-0.01761
-98.85	-1.77798	0.552368	-2.10775	-0.583225	-1.72594	0.543768	-0.00704
-98.8	-1.78859	0.540161	-2.13216	-0.56288	-1.72255	0.521573	-0.00352
-98.75	-1.80186	0.534058	-2.0874	-0.532362	-1.7395	0.543768	-0.00352
-98.7	-1.80452	0.543213	-2.09147	-0.579834	-1.72255	0.604803	-0.00235
-98.65	-1.78859	0.506592	-2.11995	-0.586616	-1.69881	0.69913	-0.00704
-98.6	-1.75675	0.521851	-2.14437	-0.600179	-1.7022	0.721325	-0.01056
-98.55	-1.74348	0.592041	-2.11182	-0.620524	-1.64117	0.649192	-0.01056
-98.5	-1.75144	0.546265	-2.11589	-0.60357	-1.64117	0.604803	-0.01056
-98.45	-1.78063	0.494385	-2.09961	-0.664605	-1.64795	0.6159	-0.0047
-98.4	-1.80983	0.442505	-2.09554	-0.630697	-1.6649	0.654741	0.00939
-98.35	-1.76471	0.442505	-2.06706	-0.634087	-1.69203	0.621449	-0.01056
-98.3	-1.75144	0.445557	-2.07926	-0.590007	-1.73272	0.538219	0.005869
-98.25	-1.70898	0.488281	-2.09554	-0.590007	-1.72933	0.466087	-0.00352
-98.2	-1.70633	0.558472	-2.13623	-0.586616	-1.7395	0.443892	0.005869
-98.15	-1.73818	0.549316	-2.18099	-0.579834	-1.71916	0.482733	0.004695
-98.1	-1.74083	0.506592	-2.17285	-0.593397	-1.73611	0.460538	-0.02113
-98.05	-1.74879	0.427246	-2.1403	-0.576443	-1.76663	0.393954	0.014085
-98	-1.75675	0.43335	-2.20947	-0.542535	-1.72933	0.382857	0
-97.95	-1.74348	0.479126	-2.17285	-0.532362	-1.71577	0.4106	0.015259
-97.9	-1.71694	0.457764	-2.1932	-0.549316	-1.64795	0.405051	0.015259
-97.85	-1.71694	0.454712	-2.21761	-0.566271	-1.64795	0.488281	-0.00117
-97.8	-1.73818	0.442505	-2.22575	-0.606961	-1.67169	0.488281	0.002348
-97.75	-1.74348	0.515747	-2.16471	-0.630697	-1.69542	0.499379	-0.02113
-97.7	-1.71694	0.509644	-2.13623	-0.590007	-1.69881	0.488281	0.003521
-97.65	-1.72225	0.482178	-2.10775	-0.637478	-1.6649	0.504927	0.002348
-97.6	-1.70633	0.485229	-2.06706	-0.60357	-1.65812	0.543768	-0.00117
-97.55	-1.67714	0.497437	-2.0752	-0.606961	-1.66151	0.610352	-0.00352
-97.5	-1.67979	0.500488	-2.03451	-0.535753	-1.67508	0.6159	-0.02465
-97.45	-1.67449	0.460815	-2.04671	-0.518799	-1.64117	0.632546	0.005869
-97.4	-1.65326	0.482178	-2.06299	-0.52219	-1.66829	0.676935	-0.00822
-97.35	-1.63733	0.476074	-2.05485	-0.501845	-1.61743	0.632546	-0.00587
-97.3	-1.62141	0.494385	-2.10775	-0.532362	-1.61743	0.621449	-0.0047
-97.25	-1.6453	0.491333	-2.07113	-0.545926	-1.63439	0.671387	-0.01291
-97.2	-1.67714	0.479126	-2.06706	-0.583225	-1.64456	0.632546	0.001174
-97.15	-1.69041	0.491333	-2.07113	-0.610352	-1.68864	0.554865	-0.00235
-97.1	-1.72225	0.485229	-2.07926	-0.674778	-1.68186	0.504927	-0.00352
-97.05	-1.72756	0.537109	-2.09147	-0.651042	-1.67508	0.549316	-0.01174
-97	-1.71694	0.540161	-2.09554	-0.647651	-1.64117	0.53267	-0.00352
-96.95	-1.69041	0.552368	-2.11182	-0.630697	-1.62082	0.565962	0.004695
-96.9	-1.69572	0.512695	-2.11589	-0.617133	-1.62421	0.682484	-0.00235
-96.85	-1.66122	0.45166	-2.13623	-0.627306	-1.63439	0.715776	-0.00352
-96.8	-1.64264	0.469971	-2.08333	-0.651042	-1.65473	0.721325	-0.0047
-96.75	-1.61345	0.448608	-2.09554	-0.671387	-1.63778	0.765714	-0.00587
-96.7	-1.60814	0.463867	-2.06706	-0.671387	-1.64795	0.643643	-0.01878
-96.65	-1.59222	0.485229	-2.03451	-0.667996	-1.65812	0.549316	-0.00235
-96.6	-1.60018	0.527954	-2.04264	-0.654433	-1.67508	0.454989	0
-96.55	-1.6108	0.552368	-2.03451	-0.678168	-1.67169	0.416149	0.014085
-96.5	-1.63468	0.531006	-2.05485	-0.678168	-1.64117	0.460538	0.015259
-96.45	-1.62407	0.494385	-2.05078	-0.64426	-1.63778	0.482733	0.007043
-96.4	-1.59488	0.439453	-2.06706	-0.654433	-1.60726	0.49383	0.012911
-96.35	-1.60284	0.430298	-2.03044	-0.620524	-1.63099	0.488281	-0.01056
-96.3	-1.60549	0.466919	-2.05078	-0.593397	-1.65473	0.4106	0.002348
-96.25	-1.60018	0.515747	-2.01416	-0.593397	-1.65134	0.399503	0.003521
-96.2	-1.61345	0.540161	-2.06299	-0.586616	-1.63439	0.399503	0.017606
-96.15	-1.63468	0.552368	-2.11589	-0.539144	-1.61404	0.427246	0.010564
-96.1	-1.65326	0.601196	-2.11589	-0.525581	-1.58691	0.449441	0
-96.05	-1.63468	0.582886	-2.12809	-0.535753	-1.61404	0.565962	0.007043
-96	-1.6453	0.564575	-2.05485	-0.545926	-1.61743	0.621449	-0.0047
-95.95	-1.64795	0.512695	-2.04671	-0.505235	-1.64117	0.676935	0.012911
-95.9	-1.64264	0.540161	-1.98568	-0.488281	-1.64117	0.671387	0.004695
-95.85	-1.65326	0.564575	-2.00602	-0.498454	-1.63778	0.638095	-0.00117
-95.8	-1.62407	0.598145	-1.98975	-0.518799	-1.63439	0.604803	0.005869
-95.75	-1.62672	0.582886	-2.00195	-0.525581	-1.61404	0.6159	0.008216
-95.7	-1.58957	0.561523	-2.01823	-0.559489	-1.62082	0.660289	0.01878
-95.65	-1.59488	0.524902	-1.96533	-0.576443	-1.61743	0.610352	0.019954
-95.6	-1.58691	0.473022	-1.98975	-0.637478	-1.61404	0.604803	0.022301
-95.55	-1.59753	0.524902	-2.01009	-0.630697	-1.62421	0.588157	0.012911
-95.5	-1.57365	0.534058	-2.01823	-0.573052	-1.62082	0.588157	0.016433
-95.45	-1.58691	0.531006	-2.04264	-0.559489	-1.60048	0.593706	0.017606
-95.4	-1.59488	0.549316	-2.01416	-0.566271	-1.58352	0.671387	-0.0047
-95.35	-1.6108	0.524902	-1.96533	-0.56288	-1.5903	0.776811	0.002348
-95.3	-1.61345	0.558472	-1.99788	-0.535753	-1.58691	0.832298	-0.01526
-95.25	-1.58161	0.524902	-1.98568	-0.549316	-1.62082	0.887784	-0.01409
-95.2	-1.57365	0.570679	-1.94499	-0.542535	-1.62082	0.932173	0.003521
-95.15	-1.56303	0.585938	-1.9694	-0.535753	-1.60726	0.948819	0.001174
-95.1	-1.57365	0.588989	-1.89616	-0.576443	-1.61404	0.932173	0.003521
-95.05	-1.55242	0.582886	-1.91243	-0.600179	-1.61404	0.943271	0.002348
-95	-1.53915	0.588989	-1.94499	-0.556098	-1.61065	0.948819	0.004695
-94.95	-1.54711	0.582886	-1.92464	-0.525581	-1.5937	0.932173	0.003521
-94.9	-1.56568	0.527954	-1.90023	-0.542535	-1.58691	0.882235	0.005869
-94.85	-1.58426	0.537109	-1.88802	-0.569661	-1.60387	0.832298	0.005869
-94.8	-1.56834	0.549316	-1.90023	-0.583225	-1.65134	0.826749	0.004695
-94.75	-1.56303	0.604248	-1.9043	-0.600179	-1.61404	0.826749	0.00939
-94.7	-1.54445	0.637817	-1.91243	-0.583225	-1.64117	0.688033	0.010564
-94.65	-1.54711	0.665283	-1.92057	-0.613742	-1.65134	0.649192	0.00939
-94.6	-1.57099	0.640869	-1.89616	-0.600179	-1.64456	0.682484	0.002348
-94.55	-1.53119	0.57373	-1.95312	-0.627306	-1.62082	0.765714	0.011738
-94.5	-1.53119	0.595093	-1.9694	-0.610352	-1.61065	0.710227	0.023475
-94.45	-1.52588	0.531006	-1.98568	-0.610352	-1.5903	0.799006	0.015259
-94.4	-1.54711	0.549316	-1.97754	-0.586616	-1.55979	0.676935	0.034039
-94.35	-1.55507	0.579834	-1.9694	-0.512017	-1.57335	0.621449	0.01878
-94.3	-1.54976	0.6073	-1.94092	-0.474718	-1.62421	0.649192	0.025823
-94.25	-1.55242	0.6073	-1.91243	-0.457764	-1.5903	0.638095	0.022301
-94.2	-1.50996	0.564575	-1.89616	-0.471327	-1.58691	0.676935	0.012911
-94.15	-1.50996	0.570679	-1.89616	-0.508626	-1.58013	0.665838	0.023475
-94.1	-1.49138	0.549316	-1.89209	-0.518799	-1.57335	0.704679	0.021128
-94.05	-1.50996	0.55542	-1.86768	-0.508626	-1.57335	0.771262	0.030518
-94	-1.47015	0.534058	-1.89616	-0.488281	-1.56657	0.799006	0.022301
-93.95	-1.49138	0.482178	-1.89209	-0.515408	-1.55979	0.771262	0.029344
-93.9	-1.48342	0.524902	-1.89616	-0.478109	-1.56996	0.732422	0.034039
-93.85	-1.51526	0.57373	-1.93685	-0.52219	-1.53944	0.671387	0.034039
-93.8	-1.53915	0.6073	-1.91243	-0.478109	-1.55301	0.604803	0.032865
-93.75	-1.53915	0.588989	-1.92871	-0.501845	-1.53266	0.6159	0.026996
-93.7	-1.54711	0.579834	-1.89209	-0.52219	-1.55301	0.632546	0.025823
-93.65	-1.53384	0.506592	-1.84733	-0.518799	-1.55301	0.688033	0.032865
-93.6	-1.51261	0.457764	-1.7985	-0.545926	-1.53944	0.704679	0.025823
-93.55	-1.49403	0.439453	-1.82699	-0.532362	-1.54283	0.749068	0.036386
-93.5	-1.50465	0.460815	-1.83105	-0.549316	-1.55301	0.776811	0.042255
-93.45	-1.49138	0.527954	-1.85547	-0.515408	-1.55979	0.776811	0.041081
-93.4	-1.50996	0.601196	-1.88802	-0.495063	-1.49536	0.688033	0.048124
-93.35	-1.502	0.616455	-1.90023	-0.440809	-1.49536	0.571511	0.035213
-93.3	-1.53649	0.558472	-1.9043	-0.427246	-1.48519	0.516025	0.034039
-93.25	-1.53649	0.534058	-1.90837	-0.434028	-1.52588	0.527122	0.050471
-93.2	-1.53119	0.570679	-1.87581	-0.461155	-1.49875	0.543768	0.036386
-93.15	-1.52057	0.57373	-1.86768	-0.450982	-1.58691	0.482733	0.058688
-93.1	-1.48607	0.6073	-1.85954	-0.434028	-1.5903	0.499379	0.050471
-93.05	-1.49669	0.570679	-1.86361	-0.4442	-1.58691	0.49383	0.048124
-93	-1.5073	0.592041	-1.87174	-0.461155	-1.54622	0.53267	0.052819
-92.95	-1.5073	0.582886	-1.87581	-0.471327	-1.5191	0.638095	0.041081
-92.9	-1.52853	0.622559	-1.89209	-0.437419	-1.5191	0.660289	0.041081
-92.85	-1.49138	0.708008	-1.88802	-0.450982	-1.51571	0.660289	0.02817
-92.8	-1.48077	0.775146	-1.83919	-0.488281	-1.54961	0.57706	0.031691
-92.75	-1.49934	0.769043	-1.81478	-0.505235	-1.55979	0.588157	0.036386
-92.7	-1.48607	0.708008	-1.7985	-0.552707	-1.56657	0.538219	0.025823
-92.65	-1.48342	0.665283	-1.83919	-0.556098	-1.53944	0.604803	0.04695
-92.6	-1.48342	0.613403	-1.85954	-0.569661	-1.54283	0.643643	0.036386
-92.55	-1.49138	0.62561	-1.9043	-0.549316	-1.54283	0.688033	0.041081
-92.5	-1.49669	0.604248	-1.93685	-0.52219	-1.55979	0.671387	0.039908
-92.45	-1.52323	0.576782	-1.97347	-0.491672	-1.59709	0.582608	0.052819
-92.4	-1.49669	0.62561	-1.89209	-0.447591	-1.64456	0.488281	0.057514
-92.35	-1.50996	0.601196	-1.90023	-0.430637	-1.62421	0.510476	0.042255
-92.3	-1.49934	0.57373	-1.86768	-0.410292	-1.59709	0.527122	0.053993
-92.25	-1.50996	0.518799	-1.86768	-0.376383	-1.60048	0.588157	0.059861
-92.2	-1.50996	0.512695	-1.82699	-0.379774	-1.54961	0.671387	0.066904
-92.15	-1.502	0.442505	-1.86768	-0.396729	-1.55979	0.815652	0.04695
-92.1	-1.48342	0.424194	-1.83919	-0.396729	-1.5564	0.876687	0.038734
-92.05	-1.46219	0.50354	-1.88802	-0.447591	-1.53944	0.948819	0.039908
-92	-1.45954	0.515747	-1.85547	-0.474718	-1.52927	0.915527	0.02817
-91.95	-1.45688	0.613403	-1.82699	-0.528971	-1.5191	0.915527	0.034039
-91.9	-1.47546	0.640869	-1.81478	-0.556098	-1.54622	0.887784	0.032865
-91.85	-1.48342	0.65918	-1.81478	-0.596788	-1.5191	0.826749	0.043429
-91.8	-1.52588	0.65918	-1.82699	-0.545926	-1.55301	0.8212	0.049298
-91.75	-1.49934	0.631714	-1.77409	-0.525581	-1.52249	0.815652	0.048124
-91.7	-1.51792	0.662231	-1.83919	-0.471327	-1.51232	0.876687	0.052819
-91.65	-1.53119	0.634766	-1.83105	-0.4442	-1.47841	0.876687	0.053993
-91.6	-1.52057	0.67749	-1.82292	-0.461155	-1.51232	0.865589	0.069251
-91.55	-1.52323	0.695801	-1.81478	-0.464545	-1.4818	0.810103	0.064556
-91.5	-1.49403	0.714111	-1.80664	-0.505235	-1.47502	0.754616	0.070425
-91.45	-1.48873	0.65918	-1.82699	-0.505235	-1.50214	0.710227	0.061035
-91.4	-1.49138	0.637817	-1.81478	-0.491672	-1.53266	0.660289	0.043429
-91.35	-1.45158	0.65918	-1.83919	-0.461155	-1.52927	0.660289	0.048124
-91.3	-1.44892	0.640869	-1.81478	-0.488281	-1.51571	0.737971	0.034039
-91.25	-1.41442	0.637817	-1.81885	-0.508626	-1.51232	0.8212	0.04695
-91.2	-1.43035	0.595093	-1.76595	-0.474718	-1.52249	0.837846	0.044603
-91.15	-1.44627	0.653076	-1.75374	-0.474718	-1.5191	0.78236	0.053993
-91.1	-1.4675	0.674438	-1.75374	-0.488281	-1.52927	0.743519	0.051645
-91.05	-1.44892	0.708008	-1.82292	-0.464545	-1.47841	0.704679	0.041081
-91	-1.45688	0.704956	-1.86768	-0.471327	-1.49197	0.69913	0.061035
-90.95	-1.45688	0.683594	-1.85954	-0.48489	-1.48858	0.643643	0.048124
-90.9	-1.433	0.695801	-1.87581	-0.505235	-1.50892	0.671387	0.057514
-90.85	-1.40646	0.62561	-1.84733	-0.508626	-1.4818	0.626998	0.055166
-90.8	-1.39054	0.650024	-1.81071	-0.52219	-1.45467	0.621449	0.055166
-90.75	-1.39585	0.622559	-1.82699	-0.4442	-1.44789	0.593706	0.064556
-90.7	-1.42769	0.631714	-1.81478	-0.4442	-1.44111	0.660289	0.072773
-90.65	-1.45423	0.616455	-1.78223	-0.464545	-1.46484	0.715776	0.070425
-90.6	-1.44892	0.613403	-1.81478	-0.467936	-1.42076	0.721325	0.072773
-90.55	-1.45423	0.616455	-1.80664	-0.501845	-1.43772	0.771262	0.06573
-90.5	-1.43035	0.546265	-1.82699	-0.518799	-1.43772	0.743519	0.058688
-90.45	-1.44892	0.55542	-1.83512	-0.525581	-1.42754	0.743519	0.068078
-90.4	-1.43831	0.552368	-1.81885	-0.545926	-1.42754	0.732422	0.059861
-90.35	-1.433	0.601196	-1.80257	-0.512017	-1.44111	0.671387	0.069251
-90.3	-1.44096	0.640869	-1.75781	-0.457764	-1.45806	0.654741	0.068078
-90.25	-1.41708	0.62561	-1.79036	-0.4442	-1.47841	0.649192	0.064556
-90.2	-1.433	0.65918	-1.77409	-0.437419	-1.4818	0.776811	0.071599
-90.15	-1.44361	0.662231	-1.77002	-0.471327	-1.47841	0.776811	0.059861
-90.1	-1.47546	0.653076	-1.77002	-0.52219	-1.50553	0.749068	0.073946
-90.05	-1.4675	0.698853	-1.75781	-0.528971	-1.49197	0.715776	0.051645
-90	-1.44361	0.726318	-1.74967	-0.576443	-1.49536	0.6159	0.051645
-89.95	-1.45954	0.756836	-1.77002	-0.56288	-1.47502	0.560414	0.049298
-89.9	-1.43035	0.762939	-1.77409	-0.525581	-1.46145	0.510476	0.043429
-89.85	-1.43035	0.714111	-1.7863	-0.542535	-1.46823	0.49383	0.066904
-89.8	-1.41442	0.619507	-1.77409	-0.56288	-1.42754	0.560414	0.058688
-89.75	-1.40646	0.622559	-1.76188	-0.545926	-1.43433	0.626998	0.076294
-89.7	-1.3985	0.62561	-1.74967	-0.518799	-1.46823	0.593706	0.050471
-89.65	-1.37196	0.628662	-1.80664	-0.498454	-1.45128	0.554865	0.045776
-89.6	-1.39054	0.6073	-1.75374	-0.512017	-1.43772	0.554865	0.053993
-89.55	-1.36666	0.595093	-1.7334	-0.532362	-1.41737	0.565962	0.04695
-89.5	-1.34543	0.637817	-1.72526	-0.528971	-1.40381	0.610352	0.069251
-89.45	-1.31889	0.561523	-1.70492	-0.528971	-1.42415	0.638095	0.055166
-89.4	-1.36135	0.567627	-1.75781	-0.528971	-1.45128	0.649192	0.064556
-89.35	-1.36135	0.57373	-1.77816	-0.495063	-1.43094	0.6159	0.083336
-89.3	-1.34543	0.579834	-1.76595	-0.450982	-1.39703	0.660289	0.072773
-89.25	-1.38523	0.579834	-1.75781	-0.461155	-1.37329	0.554865	0.088031
-89.2	-1.38789	0.598145	-1.79036	-0.457764	-1.39025	0.499379	0.06573
-89.15	-1.3985	0.640869	-1.78223	-0.457764	-1.4072	0.499379	0.0939
-89.1	-1.3985	0.653076	-1.81071	-0.52219	-1.38685	0.593706	0.086858
-89.05	-1.38523	0.747681	-1.75374	-0.539144	-1.38346	0.571511	0.073946
-89	-1.34543	0.692749	-1.73747	-0.549316	-1.33938	0.527122	0.069251
-88.95	-1.31889	0.71106	-1.74561	-0.566271	-1.34277	0.482733	0.05634
-88.9	-1.33747	0.680542	-1.72526	-0.545926	-1.36312	0.543768	0.058688
-88.85	-1.34012	0.65918	-1.76188	-0.518799	-1.36651	0.560414	0.055166
-88.8	-1.38789	0.6073	-1.76188	-0.498454	-1.36312	0.6159	0.05634
-88.75	-1.38258	0.564575	-1.75374	-0.488281	-1.35973	0.621449	0.057514
-88.7	-1.35074	0.561523	-1.69678	-0.4442	-1.32582	0.671387	0.05634
-88.65	-1.31358	0.567627	-1.67236	-0.389947	-1.34956	0.671387	0.053993
-88.6	-1.29235	0.601196	-1.6805	-0.400119	-1.34616	0.671387	0.043429
-88.55	-1.26582	0.601196	-1.66829	-0.400119	-1.35973	0.693581	0.057514
-88.5	-1.28174	0.6073	-1.68457	-0.406901	-1.37329	0.665838	0.050471
-88.45	-1.30031	0.610352	-1.68457	-0.413683	-1.38007	0.688033	0.052819
-88.4	-1.29235	0.588989	-1.72526	-0.461155	-1.38685	0.665838	0.053993
-88.35	-1.31889	0.643921	-1.70492	-0.450982	-1.38685	0.643643	0.063383
-88.3	-1.34543	0.610352	-1.67236	-0.457764	-1.36312	0.538219	0.061035
-88.25	-1.34808	0.62561	-1.65609	-0.461155	-1.36312	0.510476	0.04695
-88.2	-1.34277	0.610352	-1.67643	-0.400119	-1.40042	0.432795	0.052819
-88.15	-1.37462	0.646973	-1.67236	-0.420464	-1.41398	0.349565	0.032865
-88.1	-1.35604	0.67749	-1.67643	-0.40351	-1.38007	0.305176	0.035213
-88.05	-1.31889	0.650024	-1.67236	-0.410292	-1.39364	0.294078	0.038734
-88	-1.32154	0.637817	-1.64795	-0.434028	-1.38346	0.360662	0.036386
-87.95	-1.31624	0.601196	-1.68864	-0.461155	-1.37329	0.321822	0.049298
-87.9	-1.33481	0.619507	-1.72933	-0.420464	-1.35634	0.28853	0.055166
-87.85	-1.31093	0.570679	-1.72933	-0.447591	-1.32921	0.249689	0.061035
-87.8	-1.29501	0.567627	-1.73747	-0.461155	-1.34956	0.221946	0.039908
-87.75	-1.26051	0.57373	-1.77002	-0.48489	-1.3326	0.255238	0.048124
-87.7	-1.28174	0.640869	-1.76188	-0.532362	-1.32921	0.260787	0.053993
-87.65	-1.25255	0.756836	-1.74154	-0.579834	-1.35295	0.349565	0.05634
-87.6	-1.23397	0.762939	-1.70492	-0.579834	-1.38685	0.393954	0.057514
-87.55	-1.24459	0.769043	-1.74154	-0.532362	-1.4072	0.4106	0.051645
-87.5	-1.26051	0.717163	-1.73747	-0.512017	-1.38685	0.416149	0.061035
-87.45	-1.26847	0.671387	-1.72933	-0.52219	-1.39703	0.443892	0.055166
-87.4	-1.26051	0.692749	-1.71712	-0.505235	-1.41059	0.477184	0.057514
-87.35	-1.28439	0.708008	-1.67643	-0.48489	-1.45128	0.499379	0.049298
-87.3	-1.30297	0.762939	-1.67236	-0.491672	-1.43772	0.53267	0.053993
-87.25	-1.30562	0.71106	-1.70898	-0.52219	-1.42076	0.554865	0.066904
-87.2	-1.29501	0.692749	-1.67236	-0.573052	-1.41059	0.565962	0.050471
-87.15	-1.2552	0.646973	-1.63981	-0.552707	-1.39025	0.560414	0.071599
-87.1	-1.23397	0.631714	-1.58691	-0.495063	-1.37329	0.527122	0.059861
-87.05	-1.25255	0.601196	-1.55029	-0.48489	-1.33938	0.510476	0.064556
-87	-1.26582	0.598145	-1.51367	-0.48489	-1.33599	0.466087	0.064556
-86.95	-1.26847	0.613403	-1.49333	-0.488281	-1.32582	0.416149	0.064556
-86.9	-1.28174	0.646973	-1.52588	-0.501845	-1.34277	0.388406	0.059861
-86.85	-1.27378	0.689697	-1.5625	-0.518799	-1.33938	0.338468	0.052819
-86.8	-1.25785	0.701904	-1.57878	-0.4815	-1.30208	0.321822	0.051645
-86.75	-1.27112	0.692749	-1.60726	-0.434028	-1.2953	0.332919	0.053993
-86.7	-1.24724	0.646973	-1.63981	-0.437419	-1.31904	0.360662	0.064556
-86.65	-1.24459	0.595093	-1.65202	-0.440809	-1.31565	0.37176	0.058688
-86.6	-1.24459	0.619507	-1.6276	-0.464545	-1.26139	0.377308	0.066904
-86.55	-1.24459	0.643921	-1.63167	-0.495063	-1.26817	0.338468	0.06573
-86.5	-1.24193	0.668335	-1.61133	-0.48489	-1.29191	0.344016	0.045776
-86.45	-1.22866	0.71106	-1.65202	-0.4815	-1.34277	0.32737	0.052819
-86.4	-1.23928	0.732422	-1.63574	-0.474718	-1.36312	0.321822	0.029344
-86.35	-1.25255	0.692749	-1.65609	-0.471327	-1.38007	0.299627	0.039908
-86.3	-1.23663	0.683594	-1.66423	-0.464545	-1.35295	0.249689	0.045776
-86.25	-1.2207	0.723267	-1.64795	-0.461155	-1.32921	0.305176	0.04695
-86.2	-1.20744	0.704956	-1.63981	-0.427246	-1.27496	0.344016	0.070425
-86.15	-1.22866	0.71106	-1.64795	-0.430637	-1.21731	0.405051	0.06573
-86.1	-1.23928	0.653076	-1.65202	-0.440809	-1.26478	0.432795	0.077468
-86.05	-1.22601	0.698853	-1.59098	-0.491672	-1.29191	0.438343	0.062209
-86	-1.19151	0.668335	-1.58285	-0.508626	-1.30208	0.421697	0.069251
-85.95	-1.24724	0.717163	-1.56657	-0.573052	-1.32582	0.332919	0.08451
-85.9	-1.22866	0.714111	-1.5625	-0.566271	-1.34616	0.221946	0.091553
-85.85	-1.24193	0.698853	-1.59912	-0.559489	-1.32921	0.216397	0.0939
-85.8	-1.23663	0.72937	-1.59505	-0.545926	-1.33599	0.249689	0.077468
-85.75	-1.25255	0.708008	-1.61133	-0.559489	-1.31565	0.294078	0.073946
-85.7	-1.22336	0.72937	-1.6154	-0.518799	-1.29191	0.282981	0.071599
-85.65	-1.21274	0.653076	-1.55436	-0.48489	-1.34956	0.271884	0.083336
-85.6	-1.18886	0.6073	-1.51367	-0.495063	-1.33938	0.321822	0.091553
-85.55	-1.18355	0.564575	-1.52588	-0.495063	-1.32582	0.377308	0.076294
-85.5	-1.21805	0.524902	-1.51774	-0.471327	-1.32582	0.516025	0.07512
-85.45	-1.19151	0.567627	-1.57878	-0.461155	-1.30208	0.632546	0.072773
-85.4	-1.23663	0.570679	-1.52588	-0.454373	-1.36651	0.665838	0.069251
-85.35	-1.25785	0.619507	-1.53809	-0.457764	-1.34956	0.676935	0.066904
-85.3	-1.26051	0.610352	-1.53809	-0.464545	-1.35295	0.654741	0.077468
-85.25	-1.26051	0.643921	-1.50146	-0.467936	-1.35973	0.643643	0.092726
-85.2	-1.19947	0.650024	-1.53809	-0.474718	-1.32243	0.560414	0.0939
-85.15	-1.19947	0.640869	-1.55029	-0.478109	-1.31226	0.538219	0.083336
-85.1	-1.16763	0.692749	-1.5625	-0.4815	-1.29191	0.449441	0.086858
-85.05	-1.16498	0.680542	-1.52588	-0.512017	-1.29191	0.471635	0.089205
-85	-1.14905	0.653076	-1.52995	-0.467936	-1.28513	0.527122	0.076294
-84.95	-1.1862	0.567627	-1.51774	-0.434028	-1.28174	0.543768	0.088031
-84.9	-1.15701	0.55542	-1.5625	-0.386556	-1.25122	0.554865	0.06573
-84.85	-1.13313	0.610352	-1.54622	-0.420464	-1.258	0.53267	0.082163
-84.8	-1.1464	0.662231	-1.51774	-0.406901	-1.25461	0.516025	0.088031
-84.75	-1.15171	0.708008	-1.54215	-0.423855	-1.22748	0.549316	0.080989
-84.7	-1.18355	0.683594	-1.54622	-0.437419	-1.20375	0.504927	0.098595
-84.65	-1.1809	0.692749	-1.61947	-0.474718	-1.1834	0.516025	0.08451
-84.6	-1.20744	0.662231	-1.59098	-0.48489	-1.25122	0.432795	0.10329
-84.55	-1.19682	0.671387	-1.57064	-0.48489	-1.23427	0.460538	0.097421
-84.5	-1.19947	0.62561	-1.57878	-0.471327	-1.27157	0.393954	0.088031
-84.45	-1.17824	0.579834	-1.57064	-0.447591	-1.23766	0.377308	0.116202
-84.4	-1.15967	0.610352	-1.56657	-0.464545	-1.22409	0.321822	0.110333
-84.35	-1.16763	0.622559	-1.55843	-0.488281	-1.28513	0.321822	0.116202
-84.3	-1.17028	0.643921	-1.59098	-0.454373	-1.27835	0.316273	0.111507
-84.25	-1.1809	0.622559	-1.55029	-0.450982	-1.30886	0.227495	0.123244
-84.2	-1.16498	0.628662	-1.54215	-0.474718	-1.27157	0.260787	0.13146
-84.15	-1.16232	0.634766	-1.55029	-0.491672	-1.26139	0.244141	0.119723
-84.1	-1.15436	0.653076	-1.56657	-0.495063	-1.21053	0.227495	0.110333
-84.05	-1.15701	0.689697	-1.54215	-0.461155	-1.19019	0.294078	0.102117
-84	-1.18355	0.634766	-1.53809	-0.437419	-1.18679	0.332919	0.10329
-83.95	-1.15967	0.646973	-1.53809	-0.437419	-1.18679	0.316273	0.091553
-83.9	-1.15967	0.695801	-1.52995	-0.437419	-1.19358	0.321822	0.098595
-83.85	-1.15967	0.747681	-1.53809	-0.40351	-1.19358	0.294078	0.100943
-83.8	-1.16763	0.790405	-1.53809	-0.379774	-1.19019	0.233043	0.098595
-83.75	-1.15171	0.741577	-1.53809	-0.352648	-1.18001	0.305176	0.104464
-83.7	-1.16763	0.714111	-1.53402	-0.379774	-1.19358	0.360662	0.089205
-83.65	-1.18886	0.665283	-1.54215	-0.396729	-1.15289	0.460538	0.096248
-83.6	-1.16498	0.662231	-1.54622	-0.440809	-1.20714	0.471635	0.105638
-83.55	-1.16763	0.637817	-1.53809	-0.454373	-1.21731	0.421697	0.106812
-83.5	-1.13579	0.598145	-1.5625	-0.467936	-1.22748	0.460538	0.091553
-83.45	-1.13048	0.518799	-1.55843	-0.501845	-1.21392	0.432795	0.099769
-83.4	-1.10925	0.546265	-1.52181	-0.539144	-1.20375	0.438343	0.096248
-83.35	-1.12517	0.637817	-1.5096	-0.515408	-1.20036	0.438343	0.089205
-83.3	-1.08802	0.695801	-1.47705	-0.4815	-1.19019	0.427246	0.08451
-83.25	-1.11721	0.744629	-1.5096	-0.498454	-1.15967	0.449441	0.070425
-83.2	-1.1464	0.717163	-1.5096	-0.471327	-1.1461	0.482733	0.090379
-83.15	-1.15171	0.723267	-1.49333	-0.467936	-1.16645	0.438343	0.089205
-83.1	-1.16232	0.714111	-1.48926	-0.4442	-1.16306	0.393954	0.088031
-83.05	-1.13579	0.665283	-1.47705	-0.440809	-1.18001	0.388406	0.098595
-83	-1.11986	0.686646	-1.47298	-0.410292	-1.20036	0.393954	0.092726
-82.95	-1.10394	0.708008	-1.46891	-0.349257	-1.14271	0.421697	0.099769
-82.9	-1.10659	0.723267	-1.46484	-0.328912	-1.1834	0.499379	0.097421
-82.85	-1.06679	0.683594	-1.41602	-0.339084	-1.15628	0.565962	0.0939
-82.8	-1.05883	0.692749	-1.44043	-0.389947	-1.1122	0.621449	0.099769
-82.75	-1.06148	0.668335	-1.46891	-0.372993	-1.09524	0.565962	0.083336
-82.7	-1.02433	0.671387	-1.46077	-0.372993	-1.1122	0.626998	0.096248
-82.65	-1.05617	0.631714	-1.46891	-0.400119	-1.12576	0.704679	0.088031
-82.6	-1.05352	0.610352	-1.50553	-0.417074	-1.1495	0.710227	0.095074
-82.55	-1.0774	0.653076	-1.51367	-0.434028	-1.16984	0.671387	0.102117
-82.5	-1.08802	0.689697	-1.52995	-0.471327	-1.17323	0.582608	0.102117
-82.45	-1.09863	0.772095	-1.55843	-0.478109	-1.16984	0.593706	0.102117
-82.4	-1.1119	0.808716	-1.51367	-0.501845	-1.19697	0.593706	0.105638
-82.35	-1.09863	0.845337	-1.53402	-0.478109	-1.18679	0.571511	0.125592
-82.3	-1.10925	0.769043	-1.54622	-0.437419	-1.16984	0.560414	0.107985
-82.25	-1.07475	0.695801	-1.57471	-0.434028	-1.17323	0.565962	0.115028
-82.2	-1.06679	0.674438	-1.55029	-0.413683	-1.1834	0.632546	0.106812
-82.15	-1.08536	0.62561	-1.54215	-0.464545	-1.1834	0.726873	0.102117
-82.1	-1.08006	0.656128	-1.56657	-0.478109	-1.1461	0.754616	0.091553
-82.05	-1.08271	0.640869	-1.55843	-0.498454	-1.13254	0.737971	0.091553
-82	-1.08536	0.653076	-1.55843	-0.461155	-1.18001	0.69913	0.107985
-81.95	-1.08006	0.643921	-1.52588	-0.427246	-1.19697	0.626998	0.099769
-81.9	-1.08536	0.601196	-1.54215	-0.420464	-1.22409	0.57706	0.105638
-81.85	-1.09863	0.610352	-1.55843	-0.396729	-1.25122	0.471635	0.080989
-81.8	-1.06944	0.570679	-1.57064	-0.345866	-1.22409	0.543768	0.088031
-81.75	-1.08536	0.588989	-1.59505	-0.372993	-1.15628	0.521573	0.091553
-81.7	-1.0774	0.57373	-1.55843	-0.417074	-1.13932	0.57706	0.090379
-81.65	-1.09333	0.552368	-1.57064	-0.454373	-1.1461	0.682484	0.106812
-81.6	-1.08006	0.561523	-1.55436	-0.467936	-1.1495	0.737971	0.078641
-81.55	-1.06679	0.610352	-1.5625	-0.478109	-1.15967	0.693581	0.090379
-81.5	-1.05352	0.67749	-1.55029	-0.457764	-1.13593	0.732422	0.076294
-81.45	-1.03229	0.747681	-1.53402	-0.430637	-1.12237	0.732422	0.088031
-81.4	-1.05352	0.805664	-1.53809	-0.417074	-1.11559	0.643643	0.102117
-81.35	-1.0429	0.805664	-1.49333	-0.427246	-1.12915	0.649192	0.10329
-81.3	-1.05087	0.811768	-1.50553	-0.474718	-1.09524	0.593706	0.125592
-81.25	-1.02698	0.759888	-1.54215	-0.434028	-1.08846	0.626998	0.105638
-81.2	-1.00045	0.723267	-1.55843	-0.447591	-1.08507	0.6159	0.105638
-81.15	-0.997792	0.756836	-1.55843	-0.423855	-1.11559	0.565962	0.095074
-81.1	-0.995138	0.726318	-1.55843	-0.440809	-1.11898	0.626998	0.100943
-81.05	-1.0376	0.726318	-1.57878	-0.4442	-1.1461	0.593706	0.100943
-81	-1.06944	0.692749	-1.57471	-0.437419	-1.16645	0.643643	0.092726
-80.95	-1.03229	0.735474	-1.55029	-0.437419	-1.11559	0.621449	0.116202
-80.9	-1.02168	0.759888	-1.46484	-0.464545	-1.13254	0.593706	0.102117
-80.85	-1.00575	0.799561	-1.46484	-0.437419	-1.1122	0.554865	0.110333
-80.8	-1.01106	0.799561	-1.46484	-0.440809	-1.09524	0.626998	0.107985
-80.75	-1.00045	0.759888	-1.47298	-0.393338	-1.08168	0.599254	0.111507
-80.7	-0.992485	0.759888	-1.47705	-0.386556	-1.07151	0.593706	0.123244
-80.65	-0.976563	0.674438	-1.48519	-0.383165	-1.06472	0.53267	0.119723
-80.6	-1.0031	0.689697	-1.42822	-0.393338	-1.07151	0.477184	0.126765
-80.55	-0.989831	0.723267	-1.43229	-0.393338	-1.0749	0.427246	0.124418
-80.5	-0.989831	0.750732	-1.45671	-0.383165	-1.07151	0.499379	0.120897
-80.45	-0.989831	0.759888	-1.44043	-0.335693	-1.04777	0.527122	0.124418
-80.4	-0.989831	0.753784	-1.45671	-0.369602	-1.05116	0.538219	0.107985
-80.35	-0.971255	0.817871	-1.45671	-0.396729	-1.06812	0.516025	0.105638
-80.3	-0.944718	0.878906	-1.46891	-0.423855	-1.08846	0.588157	0.102117
-80.25	-0.957987	0.909424	-1.42008	-0.4815	-1.06133	0.604803	0.10329
-80.2	-0.944718	0.83313	-1.4445	-0.4442	-1.05116	0.599254	0.104464
-80.15	-0.944718	0.732422	-1.44043	-0.393338	-1.07151	0.682484	0.106812
-80.1	-0.952679	0.65918	-1.4445	-0.376383	-1.04438	0.676935	0.10329
-80.05	-0.936757	0.610352	-1.40381	-0.359429	-1.05116	0.771262	0.110333
-80	-0.936757	0.610352	-1.41195	-0.396729	-1.05116	0.760165	0.116202
-79.95	-0.915527	0.689697	-1.39974	-0.400119	-1.08168	0.743519	0.11268
-79.9	-0.936757	0.744629	-1.38753	-0.420464	-1.10202	0.671387	0.12207
-79.85	-0.912874	0.747681	-1.37126	-0.454373	-1.1122	0.57706	0.11268
-79.8	-0.944718	0.708008	-1.43229	-0.423855	-1.10202	0.599254	0.126765
-79.75	-0.939411	0.695801	-1.42822	-0.417074	-1.05116	0.626998	0.11268
-79.7	-0.98187	0.744629	-1.44857	-0.437419	-1.00369	0.671387	0.117375
-79.65	-0.96064	0.735474	-1.46891	-0.386556	-0.962999	0.704679	0.119723
-79.6	-0.965948	0.717163	-1.47298	-0.396729	-1.02064	0.671387	0.110333
-79.55	-0.968601	0.775146	-1.45264	-0.393338	-1.05455	0.621449	0.109159
-79.5	-0.965948	0.759888	-1.46891	-0.396729	-1.06133	0.654741	0.117375
-79.45	-0.96064	0.747681	-1.42822	-0.427246	-1.06133	0.693581	0.12207
-79.4	-0.934103	0.759888	-1.42822	-0.430637	-1.05455	0.715776	0.130287
-79.35	-0.91022	0.747681	-1.44857	-0.4442	-1.04438	0.804554	0.138503
-79.3	-0.881029	0.765991	-1.42822	-0.396729	-1.0376	0.715776	0.130287
-79.25	-0.867761	0.735474	-1.45671	-0.400119	-1.04777	0.682484	0.126765
-79.2	-0.873068	0.735474	-1.42822	-0.393338	-1.04099	0.621449	0.132634
-79.15	-0.870414	0.741577	-1.42415	-0.437419	-1.05116	0.688033	0.12207
-79.1	-0.912874	0.787354	-1.44043	-0.423855	-1.03082	0.737971	0.126765
-79.05	-0.920835	0.775146	-1.42008	-0.396729	-1.04438	0.843395	0.113854
-79	-0.926142	0.772095	-1.42822	-0.366211	-1.04099	0.909979	0.124418
-78.95	-0.93145	0.772095	-1.43229	-0.372993	-1.04099	0.932173	0.129113
-78.9	-0.939411	0.750732	-1.46077	-0.427246	-1.05455	0.832298	0.11268
-78.85	-0.862453	0.762939	-1.46077	-0.413683	-1.05794	0.737971	0.123244
-78.8	-0.862453	0.671387	-1.46484	-0.437419	-1.10541	0.69913	0.116202
-78.75	-0.851838	0.662231	-1.45264	-0.420464	-1.09524	0.732422	0.10329
-78.7	-0.846531	0.67749	-1.39974	-0.410292	-1.1122	0.793457	0.115028
-78.65	-0.825301	0.67749	-1.38346	-0.383165	-1.11559	0.771262	0.11268
-78.6	-0.867761	0.698853	-1.35498	-0.376383	-1.07829	0.726873	0.120897
-78.55	-0.91022	0.775146	-1.37939	-0.356038	-1.05794	0.704679	0.110333
-78.5	-0.920835	0.881958	-1.3916	-0.352648	-1.04099	0.665838	0.134982
-78.45	-0.93145	0.912476	-1.36312	-0.437419	-1.04099	0.732422	0.14085
-78.4	-0.920835	0.9552	-1.35905	-0.4815	-1.02403	0.776811	0.157283
-78.35	-0.920835	0.888062	-1.37126	-0.515408	-1.02743	0.793457	0.160804
-78.3	-0.907566	0.830078	-1.40381	-0.525581	-1.05116	0.865589	0.145545
-78.25	-0.88899	0.802612	-1.40381	-0.505235	-1.06133	0.865589	0.158457
-78.2	-0.899605	0.753784	-1.35498	-0.464545	-1.0749	0.787908	0.137329
-78.15	-0.894298	0.790405	-1.33057	-0.450982	-1.05116	0.660289	0.14085
-78.1	-0.928796	0.750732	-1.35905	-0.420464	-1.05455	0.676935	0.125592
-78.05	-0.902259	0.769043	-1.35498	-0.40351	-1.02403	0.604803	0.13146
-78	-0.88899	0.811768	-1.42415	-0.400119	-1.00708	0.654741	0.13146
-77.95	-0.8598	0.787354	-1.41195	-0.434028	-0.979953	0.710227	0.119723
-77.9	-0.846531	0.762939	-1.43636	-0.478109	-0.969781	0.754616	0.118549
-77.85	-0.862453	0.738525	-1.43636	-0.498454	-0.962999	0.737971	0.110333
-77.8	-0.881029	0.790405	-1.39567	-0.440809	-0.969781	0.69913	0.124418
-77.75	-0.904913	0.811768	-1.37126	-0.359429	-1.01725	0.649192	0.126765
-77.7	-0.862453	0.854492	-1.36719	-0.339084	-1.02743	0.6159	0.126765
-77.65	-0.830609	0.799561	-1.3387	-0.315348	-1.00369	0.737971	0.143198
-77.6	-0.814687	0.747681	-1.26953	-0.305176	-1.01047	0.793457	0.136155
-77.55	-0.78815	0.741577	-1.31836	-0.261095	-1.01386	0.810103	0.133808
-77.5	-0.801418	0.787354	-1.35905	-0.288222	-0.986735	0.826749	0.123244
-77.45	-0.785496	0.848389	-1.3916	-0.328912	-1.01047	0.810103	0.133808
-77.4	-0.812033	0.839233	-1.40788	-0.40351	-1.03421	0.776811	0.13146
-77.35	-0.822648	0.820923	-1.3916	-0.417074	-1.0003	0.671387	0.125592
-77.3	-0.833263	0.759888	-1.36719	-0.440809	-0.986735	0.632546	0.12207
-77.25	-0.822648	0.744629	-1.3387	-0.430637	-0.973172	0.632546	0.123244
-77.2	-0.804072	0.744629	-1.31429	-0.406901	-0.973172	0.693581	0.124418
-77.15	-0.809379	0.714111	-1.30615	-0.450982	-0.962999	0.732422	0.126765
-77.1	-0.809379	0.714111	-1.33057	-0.447591	-0.983344	0.765714	0.130287
-77.05	-0.843877	0.695801	-1.2736	-0.427246	-0.969781	0.726873	0.116202
-77	-0.841224	0.698853	-1.26139	-0.383165	-0.996908	0.682484	0.120897
-76.95	-0.88899	0.653076	-1.24919	-0.386556	-1.03082	0.704679	0.130287
-76.9	-0.886337	0.695801	-1.20036	-0.389947	-1.04099	0.771262	0.13146
-76.85	-0.83857	0.692749	-1.26546	-0.420464	-1.02403	0.787908	0.147893
-76.8	-0.814687	0.701904	-1.29801	-0.410292	-1.02403	0.732422	0.149067
-76.75	-0.793457	0.695801	-1.30208	-0.410292	-1.03082	0.665838	0.143198
-76.7	-0.806726	0.735474	-1.30615	-0.369602	-1.02403	0.682484	0.129113
-76.65	-0.825301	0.747681	-1.32243	-0.335693	-1.01386	0.6159	0.133808
-76.6	-0.843877	0.814819	-1.31429	-0.342475	-0.976562	0.654741	0.133808
-76.55	-0.822648	0.845337	-1.31836	-0.389947	-0.973172	0.643643	0.129113
-76.5	-0.825301	0.823975	-1.33464	-0.437419	-0.986735	0.610352	0.133808
-76.45	-0.81734	0.714111	-1.32243	-0.474718	-0.956217	0.599254	0.126765
-76.4	-0.790803	0.67749	-1.34277	-0.505235	-0.962999	0.604803	0.136155
-76.35	-0.782842	0.650024	-1.24919	-0.525581	-1.0003	0.582608	0.123244
-76.3	-0.764266	0.686646	-1.25326	-0.488281	-1.05794	0.643643	0.116202
-76.25	-0.76692	0.708008	-1.21257	-0.467936	-1.05455	0.599254	0.127939
-76.2	-0.801418	0.72937	-1.21663	-0.434028	-0.986735	0.499379	0.126765
-76.15	-0.819994	0.753784	-1.27767	-0.450982	-0.952827	0.477184	0.139677
-76.1	-0.83857	0.762939	-1.29395	-0.464545	-0.942654	0.305176	0.119723
-76.05	-0.846531	0.775146	-1.33057	-0.467936	-0.946045	0.321822	0.133808
-76	-0.83857	0.732422	-1.34277	-0.450982	-0.952827	0.321822	0.129113
-75.95	-0.812033	0.759888	-1.38346	-0.454373	-0.956217	0.366211	0.139677
-75.9	-0.806726	0.738525	-1.31836	-0.498454	-0.983344	0.432795	0.13146
-75.85	-0.777535	0.738525	-1.37939	-0.488281	-0.996908	0.477184	0.119723
-75.8	-0.764266	0.735474	-1.33057	-0.478109	-0.976562	0.499379	0.144372
-75.75	-0.772227	0.772095	-1.28174	-0.457764	-0.956217	0.432795	0.144372
-75.7	-0.81734	0.848389	-1.29395	-0.454373	-0.96639	0.449441	0.14085
-75.65	-0.835916	0.875854	-1.28581	-0.488281	-0.956217	0.504927	0.138503
-75.6	-0.843877	0.881958	-1.29801	-0.464545	-0.939263	0.53267	0.142024
-75.55	-0.822648	0.881958	-1.28988	-0.474718	-0.939263	0.565962	0.149067
-75.5	-0.822648	0.85144	-1.34277	-0.423855	-0.935872	0.549316	0.144372
-75.45	-0.830609	0.805664	-1.3265	-0.383165	-0.952827	0.599254	0.15024
-75.4	-0.825301	0.747681	-1.33464	-0.369602	-0.962999	0.510476	0.147893
-75.35	-0.825301	0.723267	-1.31022	-0.400119	-0.986735	0.482733	0.152588
-75.3	-0.806726	0.720215	-1.27767	-0.417074	-1.00369	0.527122	0.154935
-75.25	-0.804072	0.750732	-1.28174	-0.447591	-0.996908	0.521573	0.152588
-75.2	-0.782842	0.708008	-1.28581	-0.450982	-0.990126	0.449441	0.156109
-75.15	-0.758959	0.683594	-1.28988	-0.423855	-0.976562	0.443892	0.142024
-75.1	-0.769574	0.680542	-1.26546	-0.379774	-0.96639	0.421697	0.142024
-75.05	-0.777535	0.753784	-1.26953	-0.372993	-0.946045	0.477184	0.14085
-75	-0.780189	0.827026	-1.2207	-0.396729	-0.952827	0.427246	0.15024
-74.95	-0.806726	0.820923	-1.25326	-0.430637	-0.895182	0.399503	0.133808
-74.9	-0.801418	0.830078	-1.2207	-0.454373	-0.881619	0.449441	0.132634
-74.85	-0.819994	0.802612	-1.20443	-0.447591	-0.878228	0.393954	0.137329
-74.8	-0.801418	0.875854	-1.23698	-0.434028	-0.905355	0.477184	0.147893
-74.75	-0.81734	0.845337	-1.24919	-0.454373	-0.932482	0.482733	0.163152
-74.7	-0.809379	0.787354	-1.27767	-0.467936	-0.929091	0.49383	0.161978
-74.65	-0.806726	0.769043	-1.26139	-0.461155	-0.959608	0.521573	0.151414
-74.6	-0.785496	0.698853	-1.28581	-0.457764	-0.929091	0.482733	0.142024
-74.55	-0.790803	0.689697	-1.26139	-0.434028	-0.946045	0.516025	0.15024
-74.5	-0.798764	0.671387	-1.20443	-0.400119	-0.901964	0.538219	0.161978
-74.45	-0.793457	0.704956	-1.23291	-0.410292	-0.942654	0.499379	0.142024
-74.4	-0.782842	0.753784	-1.20443	-0.386556	-0.949436	0.460538	0.16902
-74.35	-0.729768	0.784302	-1.21257	-0.372993	-0.905355	0.454989	0.165499
-74.3	-0.732422	0.842285	-1.2207	-0.366211	-0.857883	0.438343	0.160804
-74.25	-0.713846	0.872803	-1.28174	-0.372993	-0.864665	0.393954	0.145545
-74.2	-0.7165	0.888062	-1.26139	-0.423855	-0.895182	0.344016	0.143198
-74.15	-0.697924	0.842285	-1.28174	-0.478109	-0.901964	0.355114	0.144372
-74.1	-0.729768	0.839233	-1.26139	-0.48489	-0.901964	0.321822	0.14085
-74.05	-0.708539	0.854492	-1.26953	-0.48489	-0.898573	0.355114	0.153762
-74	-0.7165	0.881958	-1.28174	-0.4442	-0.908746	0.432795	0.158457
-73.95	-0.732422	0.866699	-1.2736	-0.427246	-0.912137	0.516025	0.171368
-73.9	-0.732422	0.85144	-1.28988	-0.478109	-0.888401	0.599254	0.158457
-73.85	-0.735076	0.790405	-1.23698	-0.423855	-0.891791	0.593706	0.15963
-73.8	-0.724461	0.708008	-1.18815	-0.461155	-0.878228	0.626998	0.156109
-73.75	-0.729768	0.726318	-1.21257	-0.447591	-0.88501	0.671387	0.154935
-73.7	-0.713846	0.769043	-1.18001	-0.467936	-0.871446	0.632546	0.156109
-73.65	-0.700577	0.805664	-1.26953	-0.430637	-0.851101	0.6159	0.146719
-73.6	-0.676694	0.787354	-1.25326	-0.4442	-0.840929	0.560414	0.146719
-73.55	-0.679348	0.778198	-1.29801	-0.420464	-0.857883	0.593706	0.142024
-73.5	-0.697924	0.78125	-1.28988	-0.454373	-0.861274	0.621449	0.146719
-73.45	-0.676694	0.762939	-1.2736	-0.498454	-0.847711	0.53267	0.151414
-73.4	-0.69527	0.817871	-1.26953	-0.491672	-0.837538	0.510476	0.144372
-73.35	-0.703231	0.817871	-1.26546	-0.464545	-0.827365	0.527122	0.153762
-73.3	-0.679348	0.836182	-1.23291	-0.48489	-0.84432	0.560414	0.136155
-73.25	-0.705885	0.811768	-1.22884	-0.474718	-0.827365	0.621449	0.144372
-73.2	-0.721807	0.811768	-1.21663	-0.528971	-0.800239	0.571511	0.143198
-73.15	-0.724461	0.827026	-1.19222	-0.474718	-0.820584	0.57706	0.133808
-73.1	-0.705885	0.765991	-1.21257	-0.467936	-0.80363	0.560414	0.151414
-73.05	-0.721807	0.799561	-1.23698	-0.447591	-0.793457	0.549316	0.142024
-73	-0.732422	0.790405	-1.30615	-0.4442	-0.786675	0.471635	0.154935
-72.95	-0.740383	0.805664	-1.3387	-0.400119	-0.810411	0.432795	0.132634
-72.9	-0.711192	0.787354	-1.35091	-0.396729	-0.813802	0.393954	0.152588
-72.85	-0.697924	0.805664	-1.36719	-0.328912	-0.800239	0.405051	0.154935
-72.8	-0.660772	0.827026	-1.31836	-0.308567	-0.817193	0.405051	0.157283
-72.75	-0.658118	0.827026	-1.28581	-0.291612	-0.851101	0.477184	0.156109
-72.7	-0.67404	0.811768	-1.27767	-0.335693	-0.834147	0.527122	0.147893
-72.65	-0.69527	0.747681	-1.29395	-0.396729	-0.830756	0.632546	0.145545
-72.6	-0.700577	0.756836	-1.24105	-0.386556	-0.837538	0.588157	0.125592
-72.55	-0.708539	0.741577	-1.2736	-0.400119	-0.796848	0.582608	0.126765
-72.5	-0.719153	0.772095	-1.31429	-0.430637	-0.779894	0.554865	0.137329
-72.45	-0.67404	0.790405	-1.30615	-0.423855	-0.739204	0.510476	0.130287
-72.4	-0.652811	0.784302	-1.3265	-0.4442	-0.729031	0.571511	0.133808
-72.35	-0.639542	0.817871	-1.31429	-0.423855	-0.715468	0.582608	0.136155
-72.3	-0.636889	0.78125	-1.33057	-0.450982	-0.800239	0.693581	0.146719
-72.25	-0.615659	0.769043	-1.31429	-0.420464	-0.80363	0.710227	0.147893
-72.2	-0.615659	0.756836	-1.26546	-0.40351	-0.813802	0.69913	0.153762
-72.15	-0.589122	0.775146	-1.24919	-0.386556	-0.830756	0.621449	0.152588
-72.1	-0.610352	0.805664	-1.24105	-0.434028	-0.820584	0.599254	0.151414
-72.05	-0.652811	0.839233	-1.24512	-0.427246	-0.830756	0.676935	0.156109
-72	-0.650157	0.897217	-1.20443	-0.417074	-0.813802	0.715776	0.132634
-71.95	-0.655465	0.909424	-1.19222	-0.372993	-0.80363	0.799006	0.13146
-71.9	-0.64485	0.897217	-1.18815	-0.342475	-0.80363	0.832298	0.124418
-71.85	-0.599737	0.845337	-1.16781	-0.339084	-0.76633	0.898881	0.120897
-71.8	-0.607698	0.808716	-1.20036	-0.311957	-0.729031	0.860041	0.120897
-71.75	-0.583815	0.753784	-1.19629	-0.36282	-0.712077	0.815652	0.119723
-71.7	-0.597083	0.695801	-1.25326	-0.366211	-0.712077	0.771262	0.144372
-71.65	-0.605044	0.671387	-1.23291	-0.372993	-0.735813	0.737971	0.142024
-71.6	-0.605044	0.680542	-1.23291	-0.383165	-0.732422	0.643643	0.152588
-71.55	-0.586468	0.762939	-1.2207	-0.437419	-0.76633	0.599254	0.142024
-71.5	-0.591776	0.848389	-1.21257	-0.457764	-0.739204	0.554865	0.153762
-71.45	-0.60239	0.888062	-1.24105	-0.457764	-0.742594	0.538219	0.160804
-71.4	-0.583815	0.872803	-1.26546	-0.495063	-0.739204	0.543768	0.152588
-71.35	-0.591776	0.866699	-1.26546	-0.498454	-0.72564	0.499379	0.160804
-71.3	-0.581161	0.906372	-1.2207	-0.515408	-0.745985	0.471635	0.147893
-71.25	-0.589122	0.863647	-1.24512	-0.488281	-0.735813	0.416149	0.15963
-71.2	-0.594429	0.857544	-1.25326	-0.420464	-0.800239	0.466087	0.143198
-71.15	-0.610352	0.830078	-1.28988	-0.369602	-0.783285	0.516025	0.152588
-71.1	-0.599737	0.83313	-1.28988	-0.315348	-0.779894	0.521573	0.163152
-71.05	-0.581161	0.83313	-1.27767	-0.356038	-0.796848	0.554865	0.156109
-71	-0.575853	0.83313	-1.26953	-0.430637	-0.776503	0.560414	0.164325
-70.95	-0.567892	0.83313	-1.28988	-0.471327	-0.756158	0.604803	0.152588
-70.9	-0.565239	0.842285	-1.27767	-0.471327	-0.752767	0.565962	0.161978
-70.85	-0.567892	0.845337	-1.22477	-0.423855	-0.742594	0.482733	0.158457
-70.8	-0.554624	0.799561	-1.2207	-0.420464	-0.76633	0.454989	0.160804
-70.75	-0.544009	0.787354	-1.20036	-0.430637	-0.776503	0.432795	0.17841
-70.7	-0.554624	0.756836	-1.19629	-0.423855	-0.762939	0.438343	0.173715
-70.65	-0.567892	0.750732	-1.20443	-0.420464	-0.756158	0.449441	0.190148
-70.6	-0.575853	0.787354	-1.24105	-0.440809	-0.749376	0.416149	0.176063
-70.55	-0.610352	0.769043	-1.23291	-0.450982	-0.698514	0.388406	0.164325
-70.5	-0.578507	0.796509	-1.18408	-0.410292	-0.674778	0.427246	0.145545
-70.45	-0.55197	0.842285	-1.17594	-0.423855	-0.698514	0.360662	0.146719
-70.4	-0.525433	0.839233	-1.17188	-0.406901	-0.712077	0.416149	0.154935
-70.35	-0.504203	0.820923	-1.19629	-0.376383	-0.72564	0.4106	0.144372
-70.3	-0.48032	0.830078	-1.17188	-0.339084	-0.732422	0.366211	0.15024
-70.25	-0.461744	0.790405	-1.17188	-0.28144	-0.739204	0.32737	0.151414
-70.2	-0.490935	0.759888	-1.14746	-0.278049	-0.773112	0.32737	0.16902
-70.15	-0.50155	0.723267	-1.11898	-0.311957	-0.779894	0.360662	0.157283
-70.1	-0.496242	0.689697	-1.13525	-0.352648	-0.779894	0.338468	0.158457
-70.05	-0.517472	0.747681	-1.1027	-0.379774	-0.735813	0.355114	0.15963
-70	-0.559931	0.732422	-1.12712	-0.366211	-0.762939	0.355114	0.154935
-69.95	-0.599737	0.769043	-1.11491	-0.328912	-0.745985	0.366211	0.163152
-69.9	-0.599737	0.854492	-1.1027	-0.352648	-0.756158	0.355114	0.153762
-69.85	-0.578507	0.842285	-1.1027	-0.366211	-0.769721	0.37176	0.15963
-69.8	-0.512165	0.878906	-1.15153	-0.40351	-0.779894	0.421697	0.171368
-69.75	-0.525433	0.85144	-1.17594	-0.4442	-0.800239	0.427246	0.15963
-69.7	-0.522779	0.863647	-1.18408	-0.450982	-0.776503	0.443892	0.161978
-69.65	-0.544009	0.820923	-1.17188	-0.48489	-0.779894	0.477184	0.151414
-69.6	-0.546663	0.823975	-1.12305	-0.498454	-0.759549	0.488281	0.170194
-69.55	-0.538702	0.793457	-1.1027	-0.48489	-0.749376	0.427246	0.158457
-69.5	-0.53074	0.799561	-1.10677	-0.413683	-0.749376	0.4106	0.16902
-69.45	-0.493589	0.83313	-1.09049	-0.40351	-0.759549	0.366211	0.172542
-69.4	-0.488281	0.85144	-1.10677	-0.383165	-0.756158	0.332919	0.172542
-69.35	-0.482974	0.927734	-1.08236	-0.396729	-0.762939	0.305176	0.174889
-69.3	-0.509511	0.961304	-1.1027	-0.376383	-0.769721	0.271884	0.163152
-69.25	-0.493589	0.964355	-1.13118	-0.376383	-0.708686	0.260787	0.167847
-69.2	-0.482974	0.976562	-1.16781	-0.342475	-0.678168	0.260787	0.154935
-69.15	-0.477666	0.946045	-1.14746	-0.318739	-0.661214	0.294078	0.172542
-69.1	-0.490935	0.88501	-1.11084	-0.376383	-0.691732	0.210849	0.167847
-69.05	-0.498896	0.857544	-1.09863	-0.389947	-0.640869	0.37176	0.163152
-69	-0.472359	0.830078	-1.09863	-0.430637	-0.654432	0.421697	0.166673
-68.95	-0.496242	0.817871	-1.11084	-0.495063	-0.647651	0.449441	0.164325
-68.9	-0.459091	0.866699	-1.08236	-0.488281	-0.637478	0.477184	0.173715
-68.85	-0.461744	0.820923	-1.1027	-0.512017	-0.664605	0.382857	0.166673
-68.8	-0.459091	0.845337	-1.1556	-0.461155	-0.671387	0.344016	0.170194
-68.75	-0.445822	0.866699	-1.1556	-0.454373	-0.674778	0.260787	0.160804
-68.7	-0.445822	0.860596	-1.13932	-0.369602	-0.678168	0.199751	0.161978
-68.65	-0.469705	0.952148	-1.14339	-0.332303	-0.68495	0.216397	0.152588
-68.6	-0.509511	0.952148	-1.08643	-0.291612	-0.698514	0.244141	0.15024
-68.55	-0.536048	0.976562	-1.06608	-0.28144	-0.674778	0.28853	0.171368
-68.5	-0.525433	0.924683	-1.11084	-0.301785	-0.705295	0.271884	0.163152
-68.45	-0.485628	0.872803	-1.11491	-0.315348	-0.698514	0.32737	0.179584
-68.4	-0.453783	0.894165	-1.12712	-0.369602	-0.739204	0.388406	0.174889
-68.35	-0.437861	0.90332	-1.13118	-0.36282	-0.752767	0.471635	0.17841
-68.3	-0.459091	0.9552	-1.09049	-0.372993	-0.745985	0.49383	0.185453
-68.25	-0.469705	0.952148	-1.02539	-0.356038	-0.735813	0.438343	0.185453
-68.2	-0.482974	0.952148	-1.06201	-0.349257	-0.701904	0.399503	0.201886
-68.15	-0.488281	0.881958	-1.08236	-0.345866	-0.718858	0.349565	0.197191
-68.1	-0.469705	0.869751	-1.11898	-0.328912	-0.705295	0.360662	0.198364
-68.05	-0.456437	0.839233	-1.11491	-0.332303	-0.729031	0.338468	0.185453
-68	-0.467052	0.796509	-1.09049	-0.295003	-0.715468	0.360662	0.192495
-67.95	-0.472359	0.796509	-1.07422	-0.301785	-0.708686	0.355114	0.204233
-67.9	-0.472359	0.744629	-1.05794	-0.267877	-0.691732	0.382857	0.198364
-67.85	-0.437861	0.765991	-1.02132	-0.247531	-0.718858	0.393954	0.208928
-67.8	-0.496242	0.848389	-1.04167	-0.244141	-0.701904	0.366211	0.201886
-67.75	-0.467052	0.875854	-1.1027	-0.24075	-0.667996	0.360662	0.208928
-67.7	-0.453783	0.85144	-1.13932	-0.264486	-0.620524	0.32737	0.201886
-67.65	-0.435207	0.839233	-1.11898	-0.288222	-0.630697	0.344016	0.1878
-67.6	-0.403363	0.839233	-1.10677	-0.257704	-0.640869	0.338468	0.192495
-67.55	-0.424592	0.85144	-1.02946	-0.250922	-0.651042	0.416149	0.188974
-67.5	-0.445822	0.933838	-1.05387	-0.274658	-0.688341	0.427246	0.184279
-67.45	-0.459091	0.958252	-1.0376	-0.32213	-0.651042	0.460538	0.177237
-67.4	-0.443168	0.93689	-1.05387	-0.400119	-0.667996	0.4106	0.172542
-67.35	-0.419285	0.888062	-1.0498	-0.400119	-0.634088	0.393954	0.172542
-67.3	-0.427246	0.888062	-1.07015	-0.389947	-0.610352	0.388406	0.165499
-67.25	-0.443168	0.88501	-1.05794	-0.396729	-0.620524	0.355114	0.16902
-67.2	-0.451129	0.869751	-1.05794	-0.376383	-0.606961	0.32737	0.16902
-67.15	-0.440515	0.854492	-1.07829	-0.376383	-0.620524	0.355114	0.183105
-67.1	-0.459091	0.805664	-1.08643	-0.352648	-0.630697	0.37176	0.184279
-67.05	-0.456437	0.787354	-1.09049	-0.36282	-0.634088	0.438343	0.179584
-67	-0.469705	0.787354	-1.06608	-0.339084	-0.617133	0.443892	0.167847
-66.95	-0.4299	0.790405	-1.08643	-0.335693	-0.600179	0.432795	0.179584
-66.9	-0.448476	0.85144	-1.03353	-0.342475	-0.579834	0.4106	0.17841
-66.85	-0.432553	0.869751	-1.07829	-0.352648	-0.579834	0.382857	0.161978
-66.8	-0.456437	0.90332	-1.05794	-0.366211	-0.623915	0.416149	0.165499
-66.75	-0.443168	0.857544	-1.00505	-0.359429	-0.586616	0.438343	0.170194
-66.7	-0.427246	0.848389	-1.01318	-0.383165	-0.545926	0.454989	0.181932
-66.65	-0.424592	0.85144	-1.01318	-0.369602	-0.549316	0.427246	0.181932
-66.6	-0.419285	0.872803	-1.00911	-0.352648	-0.593397	0.405051	0.185453
-66.55	-0.445822	0.90332	-1.01318	-0.356038	-0.586616	0.449441	0.192495
-66.5	-0.440515	0.918579	-0.98877	-0.339084	-0.606961	0.438343	0.201886
-66.45	-0.443168	0.939941	-1.01318	-0.339084	-0.630697	0.427246	0.197191
-66.4	-0.400709	0.906372	-0.960286	-0.366211	-0.634088	0.516025	0.17841
-66.35	-0.390094	0.946045	-0.992839	-0.352648	-0.637478	0.516025	0.198364
-66.3	-0.392748	0.939941	-0.984701	-0.335693	-0.610352	0.421697	0.193669
-66.25	-0.390094	0.930786	-1.02946	-0.372993	-0.590006	0.416149	0.196017
-66.2	-0.382133	0.918579	-1.02946	-0.40351	-0.596788	0.399503	0.203059
-66.15	-0.368865	0.900269	-1.02132	-0.396729	-0.617133	0.449441	0.203059
-66.1	-0.392748	0.900269	-1.02539	-0.372993	-0.610352	0.338468	0.210102
-66.05	-0.406016	0.897217	-1.00505	-0.359429	-0.569662	0.332919	0.200712
-66	-0.427246	0.924683	-1.0376	-0.325521	-0.559489	0.344016	0.192495
-65.95	-0.413978	0.912476	-1.01725	-0.315348	-0.532362	0.355114	0.198364
-65.9	-0.432553	0.845337	-1.02539	-0.356038	-0.539144	0.344016	0.203059
-65.85	-0.424592	0.839233	-1.02946	-0.335693	-0.515408	0.321822	0.212449
-65.8	-0.374172	0.778198	-1.00098	-0.342475	-0.505235	0.360662	0.194843
-65.75	-0.390094	0.759888	-0.980632	-0.288222	-0.518799	0.282981	0.199538
-65.7	-0.387441	0.756836	-0.968424	-0.284831	-0.539144	0.238592	0.188974
-65.65	-0.387441	0.78125	-0.992839	-0.311957	-0.556098	0.244141	0.1878
-65.6	-0.371518	0.866699	-1.02946	-0.339084	-0.512017	0.271884	0.16902
-65.55	-0.379479	0.878906	-1.00911	-0.359429	-0.48489	0.366211	0.164325
-65.5	-0.347635	0.933838	-1.02539	-0.332303	-0.471327	0.321822	0.185453
-65.45	-0.35825	0.933838	-1.07015	-0.332303	-0.4815	0.32737	0.193669
-65.4	-0.35825	0.967407	-1.02539	-0.349257	-0.434028	0.344016	0.211276
-65.35	-0.363557	0.958252	-1.0498	-0.332303	-0.447591	0.377308	0.194843
-65.3	-0.371518	0.976562	-1.02132	-0.32213	-0.461155	0.37176	0.208928
-65.25	-0.352942	0.946045	-0.976562	-0.356038	-0.505235	0.310724	0.203059
-65.2	-0.318444	0.958252	-0.952148	-0.356038	-0.528971	0.338468	0.198364
-65.15	-0.310483	0.964355	-0.931803	-0.328912	-0.576443	0.332919	0.204233
-65.1	-0.323752	0.991821	-0.964355	-0.349257	-0.566271	0.349565	0.191322
-65.05	-0.33702	0.958252	-1.0376	-0.352648	-0.559489	0.360662	0.223013
-65	-0.342328	0.888062	-0.992839	-0.36282	-0.525581	0.344016	0.212449
-64.95	-0.350289	0.872803	-0.980632	-0.349257	-0.498454	0.355114	0.219492
-64.9	-0.355596	0.860596	-0.976562	-0.328912	-0.474718	0.349565	0.213623
-64.85	-0.352942	0.854492	-0.992839	-0.305176	-0.491672	0.321822	0.210102
-64.8	-0.33702	0.891113	-0.968424	-0.305176	-0.488281	0.360662	0.223013
-64.75	-0.352942	0.881958	-0.98877	-0.28144	-0.461155	0.360662	0.212449
-64.7	-0.347635	0.888062	-1.02946	-0.233968	-0.457764	0.321822	0.226534
-64.65	-0.371518	0.845337	-1.0498	-0.250922	-0.491672	0.305176	0.226534
-64.6	-0.339674	0.878906	-1.00505	-0.227186	-0.488281	0.233043	0.212449
-64.55	-0.297215	0.878906	-0.919596	-0.223796	-0.495063	0.249689	0.215971
-64.5	-0.321098	0.836182	-0.960286	-0.274658	-0.498454	0.227495	0.205407
-64.45	-0.323752	0.814819	-0.972493	-0.301785	-0.467936	0.32737	0.226534
-64.4	-0.326405	0.772095	-1.00098	-0.328912	-0.467936	0.344016	0.218318
-64.35	-0.305176	0.805664	-0.996908	-0.301785	-0.420464	0.332919	0.212449
-64.3	-0.334367	0.817871	-0.976562	-0.335693	-0.410292	0.332919	0.207754
-64.25	-0.342328	0.900269	-0.956217	-0.339084	-0.413683	0.349565	0.192495
-64.2	-0.342328	0.921631	-0.948079	-0.369602	-0.4442	0.438343	0.194843
-64.15	-0.326405	0.88501	-0.984701	-0.400119	-0.467936	0.466087	0.192495
-64.1	-0.2866	0.845337	-1.02132	-0.420464	-0.478109	0.477184	0.205407
-64.05	-0.275985	0.863647	-1.02946	-0.454373	-0.508626	0.4106	0.208928
-64	-0.249448	0.90332	-1.0376	-0.406901	-0.515408	0.360662	0.212449
-63.95	-0.291907	0.909424	-1.0376	-0.356038	-0.532362	0.399503	0.206581
-63.9	-0.307829	0.958252	-1.06201	-0.332303	-0.48489	0.393954	0.210102
-63.85	-0.302522	0.939941	-1.04167	-0.328912	-0.501845	0.521573	0.224187
-63.8	-0.307829	0.952148	-1.04167	-0.352648	-0.505235	0.488281	0.221839
-63.75	-0.281292	0.894165	-1.04574	-0.383165	-0.491672	0.416149	0.208928
-63.7	-0.275985	0.848389	-1.00098	-0.356038	-0.491672	0.421697	0.197191
-63.65	-0.26537	0.88501	-0.968424	-0.339084	-0.467936	0.37176	0.193669
-63.6	-0.294561	0.891113	-0.956217	-0.339084	-0.467936	0.405051	0.194843
-63.55	-0.283946	0.933838	-0.956217	-0.32213	-0.467936	0.399503	0.215971
-63.5	-0.281292	0.921631	-0.935872	-0.288222	-0.457764	0.366211	0.212449
-63.45	-0.275985	0.909424	-0.996908	-0.291612	-0.454373	0.32737	0.217144
-63.4	-0.260063	0.924683	-0.992839	-0.28144	-0.430637	0.344016	0.220666
-63.35	-0.238833	0.946045	-1.00098	-0.284831	-0.410292	0.355114	0.212449
-63.3	-0.21495	0.9552	-0.956217	-0.298394	-0.44081	0.438343	0.221839
-63.25	-0.217604	0.939941	-0.968424	-0.298394	-0.478109	0.449441	0.223013
-63.2	-0.188413	0.949097	-0.948079	-0.311957	-0.478109	0.344016	0.240619
-63.15	-0.204335	0.933838	-1.00911	-0.356038	-0.4815	0.277433	0.235924
-63.1	-0.230872	0.952148	-0.964355	-0.32213	-0.427246	0.221946	0.219492
-63.05	-0.230872	0.949097	-0.980632	-0.328912	-0.376383	0.249689	0.239446
-63	-0.238833	0.958252	-0.972493	-0.288222	-0.376383	0.271884	0.240619
-62.95	-0.238833	0.982666	-0.984701	-0.267877	-0.413683	0.310724	0.253531
-62.9	-0.260063	1.05591	-0.980632	-0.223796	-0.447591	0.316273	0.233577
-62.85	-0.262717	1.1322	-0.968424	-0.223796	-0.44081	0.310724	0.220666
-62.8	-0.254755	1.07117	-0.960286	-0.230577	-0.447591	0.366211	0.232403
-62.75	-0.244141	1.00708	-0.964355	-0.274658	-0.423855	0.294078	0.217144
-62.7	-0.220257	0.933838	-0.984701	-0.315348	-0.454373	0.37176	0.213623
-62.65	-0.19372	0.942993	-0.98877	-0.359429	-0.430637	0.427246	0.220666
-62.6	-0.19372	0.985718	-1.00098	-0.356038	-0.386556	0.421697	0.223013
-62.55	-0.201681	1.00403	-1.00911	-0.325521	-0.393338	0.454989	0.223013
-62.5	-0.191067	1.0376	-0.984701	-0.291612	-0.369602	0.321822	0.231229
-62.45	-0.209642	1.02234	-0.968424	-0.308567	-0.372993	0.299627	0.228882
-62.4	-0.185759	0.98877	-0.915527	-0.305176	-0.359429	0.238592	0.218318
-62.35	-0.188413	0.949097	-0.895182	-0.342475	-0.393338	0.260787	0.234751
-62.3	-0.161876	0.982666	-0.882975	-0.376383	-0.389947	0.310724	0.226534
-62.25	-0.16453	1.00403	-0.891113	-0.413683	-0.413683	0.305176	0.234751
-62.2	-0.185759	1.01929	-0.895182	-0.40351	-0.413683	0.355114	0.251183
-62.15	-0.175144	1.01929	-0.850423	-0.345866	-0.400119	0.4106	0.241793
-62.1	-0.19372	0.964355	-0.870768	-0.315348	-0.410292	0.4106	0.232403
-62.05	-0.212296	0.970459	-0.882975	-0.28144	-0.400119	0.377308	0.221839
-62	-0.19372	0.970459	-0.858561	-0.311957	-0.40351	0.421697	0.220666
-61.95	-0.153915	0.961304	-0.891113	-0.305176	-0.396728	0.416149	0.227708
-61.9	-0.137993	0.973511	-0.923665	-0.311957	-0.400119	0.438343	0.224187
-61.85	-0.135339	0.985718	-0.887044	-0.335693	-0.386556	0.427246	0.221839
-61.8	-0.135339	1.00708	-0.858561	-0.342475	-0.356038	0.416149	0.220666
-61.75	-0.153915	1.00403	-0.834147	-0.339084	-0.36282	0.360662	0.224187
-61.7	-0.145954	1.01013	-0.826009	-0.372993	-0.372993	0.28853	0.207754
-61.65	-0.175144	0.970459	-0.834147	-0.352648	-0.386556	0.305176	0.218318
-61.6	-0.19372	0.946045	-0.842285	-0.349257	-0.369602	0.282981	0.223013
-61.55	-0.230872	0.906372	-0.878906	-0.339084	-0.400119	0.277433	0.226534
-61.5	-0.230872	0.894165	-0.846354	-0.291612	-0.383165	0.355114	0.221839
-61.45	-0.199028	0.927734	-0.830078	-0.274658	-0.393338	0.421697	0.221839
-61.4	-0.201681	0.875854	-0.870768	-0.288222	-0.379774	0.360662	0.238272
-61.35	-0.153915	0.939941	-0.866699	-0.311957	-0.369602	0.255238	0.232403
-61.3	-0.137993	0.9552	-0.915527	-0.335693	-0.386556	0.316273	0.235924
-61.25	-0.130031	0.970459	-0.895182	-0.325521	-0.410292	0.338468	0.217144
-61.2	-0.116763	0.964355	-0.858561	-0.352648	-0.423855	0.4106	0.221839
-61.15	-0.108802	0.942993	-0.830078	-0.342475	-0.389947	0.416149	0.234751
-61.1	-0.12207	0.918579	-0.854492	-0.342475	-0.40351	0.449441	0.242967
-61.05	-0.140646	0.897217	-0.854492	-0.298394	-0.379774	0.438343	0.250009
-61	-0.132685	0.900269	-0.834147	-0.298394	-0.359429	0.405051	0.242967
-60.95	-0.111456	0.881958	-0.826009	-0.28144	-0.372993	0.388406	0.245314
-60.9	-0.119417	0.949097	-0.850423	-0.278049	-0.352648	0.37176	0.247662
-60.85	-0.116763	0.970459	-0.866699	-0.261095	-0.342475	0.382857	0.233577
-60.8	-0.114109	0.997925	-0.838216	-0.298394	-0.342475	0.454989	0.218318
-60.75	-0.100841	1.03149	-0.846354	-0.339084	-0.356038	0.460538	0.210102
-60.7	-0.098187	1.0498	-0.793457	-0.325521	-0.359429	0.388406	0.213623
-60.65	-0.111456	1.07117	-0.785319	-0.32213	-0.332303	0.355114	0.212449
-60.6	-0.098187	1.01929	-0.760905	-0.311957	-0.318739	0.332919	0.215971
-60.55	-0.087572	0.991821	-0.74056	-0.318739	-0.301785	0.266335	0.215971
-60.5	-0.087572	1.00403	-0.777181	-0.305176	-0.342475	0.233043	0.223013
-60.45	-0.087572	1.01929	-0.777181	-0.305176	-0.335693	0.221946	0.211276
-60.4	-0.09288	1.01013	-0.809733	-0.284831	-0.359429	0.282981	0.221839
-60.35	-0.076957	0.994873	-0.793457	-0.257704	-0.369602	0.332919	0.231229
-60.3	-0.076957	0.979614	-0.809733	-0.223796	-0.349257	0.355114	0.227708
-60.25	-0.106148	0.982666	-0.777181	-0.227186	-0.332303	0.393954	0.235924
-60.2	-0.100841	0.991821	-0.78125	-0.24075	-0.301785	0.360662	0.224187
-60.15	-0.084918	0.961304	-0.793457	-0.247531	-0.295003	0.28853	0.245314
-60.1	-0.076957	1.00708	-0.801595	-0.335693	-0.291612	0.277433	0.242967
-60.05	-0.100841	1.0498	-0.785319	-0.335693	-0.298394	0.321822	0.239446
-60	-0.082265	1.01929	-0.74056	-0.288222	-0.318739	0.271884	0.240619
-59.95	-0.090226	1.00708	-0.764974	-0.291612	-0.305176	0.305176	0.228882
-59.9	-0.068996	0.964355	-0.748698	-0.301785	-0.305176	0.266335	0.248836
-59.85	-0.042459	0.967407	-0.764974	-0.295003	-0.339084	0.255238	0.232403
-59.8	-0.074304	0.961304	-0.760905	-0.301785	-0.345866	0.310724	0.233577
-59.75	-0.076957	0.930786	-0.760905	-0.278049	-0.349257	0.399503	0.234751
-59.7	-0.09288	0.946045	-0.760905	-0.325521	-0.311957	0.432795	0.225361
-59.65	-0.087572	1.02234	-0.720215	-0.359429	-0.32213	0.471635	0.232403
-59.6	-0.095533	1.0437	-0.773112	-0.406901	-0.342475	0.382857	0.215971
-59.55	-0.066343	0.997925	-0.78125	-0.410292	-0.339084	0.316273	0.242967
-59.5	-0.087572	0.958252	-0.736491	-0.410292	-0.352648	0.28853	0.264094
-59.45	-0.106148	0.967407	-0.748698	-0.389947	-0.342475	0.360662	0.258226
-59.4	-0.114109	0.946045	-0.712077	-0.332303	-0.339084	0.321822	0.255878
-59.35	-0.114109	0.927734	-0.773112	-0.264486	-0.335693	0.37176	0.238272
-59.3	-0.090226	0.939941	-0.756836	-0.24075	-0.318739	0.338468	0.248836
-59.25	-0.084918	0.958252	-0.789388	-0.271267	-0.318739	0.4106	0.233577
-59.2	-0.068996	0.958252	-0.748698	-0.339084	-0.311957	0.432795	0.230056
-59.15	-0.087572	0.939941	-0.748698	-0.383165	-0.332303	0.382857	0.228882
-59.1	-0.074304	0.90332	-0.74056	-0.359429	-0.339084	0.338468	0.242967
-59.05	-0.087572	0.88501	-0.78125	-0.349257	-0.32213	0.405051	0.241793
-59	-0.095533	0.878906	-0.797526	-0.335693	-0.308567	0.393954	0.238272
-58.95	-0.061035	0.915527	-0.82194	-0.325521	-0.295003	0.421697	0.248836
-58.9	-0.063689	0.98877	-0.842285	-0.325521	-0.318739	0.438343	0.244141
-58.85	-0.055728	1.01318	-0.86263	-0.274658	-0.315348	0.416149	0.240619
-58.8	-0.061035	1.05896	-0.850423	-0.261095	-0.305176	0.4106	0.224187
-58.75	-0.074304	1.03149	-0.805664	-0.278049	-0.298394	0.416149	0.234751
-58.7	-0.05042	1.03149	-0.809733	-0.311957	-0.328912	0.449441	0.235924
-58.65	-0.066343	1.00708	-0.793457	-0.356038	-0.311957	0.488281	0.234751
-58.6	-0.068996	0.973511	-0.793457	-0.345866	-0.271267	0.416149	0.255878
-58.55	-0.074304	0.991821	-0.805664	-0.359429	-0.227186	0.4106	0.248836
-58.5	-0.087572	0.952148	-0.793457	-0.284831	-0.254313	0.405051	0.253531
-58.45	-0.087572	0.98877	-0.82194	-0.254313	-0.254313	0.466087	0.248836
-58.4	-0.074304	1.02539	-0.785319	-0.217014	-0.261095	0.504927	0.233577
-58.35	-0.045113	1.06506	-0.793457	-0.244141	-0.325521	0.538219	0.232403
-58.3	-0.047767	1.01318	-0.805664	-0.311957	-0.315348	0.549316	0.227708
-58.25	-0.047767	0.967407	-0.793457	-0.301785	-0.291612	0.521573	0.231229
-58.2	-0.039806	0.985718	-0.809733	-0.284831	-0.278049	0.504927	0.225361
-58.15	-0.045113	1.01318	-0.826009	-0.257704	-0.267877	0.49383	0.235924
-58.1	-0.045113	1.02844	-0.870768	-0.271267	-0.288222	0.560414	0.225361
-58.05	-0.05042	1.05286	-0.854492	-0.267877	-0.301785	0.571511	0.232403
-58	-0.042459	1.06506	-0.838216	-0.291612	-0.291612	0.443892	0.230056
-57.95	-0.029191	1.07117	-0.789388	-0.301785	-0.250922	0.416149	0.237098
-57.9	-0.034498	0.994873	-0.764974	-0.291612	-0.24075	0.438343	0.246488
-57.85	-0.045113	0.949097	-0.736491	-0.311957	-0.233968	0.482733	0.250009
-57.8	-0.026537	0.933838	-0.728353	-0.257704	-0.250922	0.416149	0.257052
-57.75	-0.015922	0.994873	-0.752767	-0.288222	-0.247531	0.454989	0.257052
-57.7	-0.005307	0.982666	-0.769043	-0.332303	-0.274658	0.388406	0.255878
-57.65	0.0106148	0.970459	-0.789388	-0.328912	-0.308567	0.377308	0.265268
-57.6	0	0.958252	-0.748698	-0.366211	-0.261095	0.399503	0.251183
-57.55	0.0026537	0.964355	-0.756836	-0.413683	-0.244141	0.416149	0.250009
-57.5	-0.005307	0.958252	-0.773112	-0.389947	-0.233968	0.466087	0.246488
-57.45	-0.02123	1.00403	-0.78125	-0.359429	-0.230577	0.488281	0.252357
-57.4	0.0026537	1.04675	-0.78125	-0.318739	-0.213623	0.488281	0.250009
-57.35	-0.02123	1.0376	-0.777181	-0.335693	-0.210232	0.460538	0.252357
-57.3	-0.018576	1.06812	-0.785319	-0.328912	-0.196669	0.416149	0.246488
-57.25	-0.05042	1.02539	-0.769043	-0.291612	-0.193278	0.443892	0.253531
-57.2	-0.045113	1.03149	-0.748698	-0.328912	-0.206841	0.438343	0.266442
-57.15	0.0026537	1.06201	-0.732422	-0.301785	-0.220405	0.4106	0.253531
-57.1	0	1.07422	-0.74056	-0.393338	-0.261095	0.405051	0.259399
-57.05	-0.007961	1.09863	-0.716146	-0.400119	-0.301785	0.416149	0.254704
-57	-0.018576	1.11389	-0.728353	-0.40351	-0.28144	0.32737	0.259399
-56.95	-0.013269	1.1261	-0.712077	-0.396729	-0.257704	0.282981	0.262921
-56.9	-0.007961	1.1261	-0.69987	-0.393338	-0.210232	0.332919	0.264094
-56.85	-0.037152	1.08337	-0.679525	-0.40351	-0.203451	0.282981	0.272311
-56.8	-0.02123	1.09558	-0.728353	-0.349257	-0.166151	0.382857	0.267616
-56.75	-0.034498	1.05896	-0.732422	-0.298394	-0.186496	0.332919	0.267616
-56.7	-0.023883	1.04675	-0.744629	-0.237359	-0.155979	0.360662	0.259399
-56.65	-0.018576	1.01318	-0.773112	-0.257704	-0.152588	0.360662	0.257052
-56.6	-0.015922	1.01318	-0.756836	-0.284831	-0.16276	0.338468	0.269963
-56.55	0.0026537	1.00708	-0.736491	-0.288222	-0.189887	0.393954	0.258226
-56.5	0.0238833	0.991821	-0.712077	-0.267877	-0.183106	0.460538	0.254704
-56.45	0.0424592	1.01013	-0.708008	-0.278049	-0.176324	0.466087	0.246488
-56.4	0.0424592	1.06812	-0.777181	-0.339084	-0.169542	0.427246	0.254704
-56.35	0.0424592	1.07727	-0.793457	-0.369602	-0.145806	0.388406	0.246488
-56.3	0.0106148	1.03149	-0.813802	-0.386556	-0.155979	0.277433	0.235924
-56.25	-0.029191	1.02539	-0.764974	-0.369602	-0.166151	0.305176	0.255878
-56.2	-0.026537	1.01013	-0.752767	-0.366211	-0.183106	0.316273	0.257052
-56.15	0.0159222	1.01929	-0.716146	-0.32213	-0.227186	0.299627	0.264094
-56.1	0.0557278	0.991821	-0.724284	-0.339084	-0.20006	0.266335	0.262921
-56.05	0.0849185	1.00098	-0.728353	-0.32213	-0.20006	0.249689	0.259399
-56	0.106148	1.03455	-0.687663	-0.271267	-0.186496	0.360662	0.257052
-55.95	0.0796111	1.02844	-0.695801	-0.274658	-0.189887	0.32737	0.251183
-55.9	0.0849185	1.0437	-0.683594	-0.261095	-0.172933	0.388406	0.251183
-55.85	0.07165	1.02539	-0.671387	-0.274658	-0.172933	0.388406	0.260573
-55.8	0.0875722	1.03455	-0.691732	-0.328912	-0.193278	0.4106	0.267616
-55.75	0.119417	1.04065	-0.675456	-0.359429	-0.15937	0.316273	0.271137
-55.7	0.1433	1.04675	-0.667318	-0.389947	-0.16276	0.316273	0.260573
-55.65	0.140646	1.0498	-0.663249	-0.36282	-0.118679	0.299627	0.262921
-55.6	0.12207	1.01929	-0.642904	-0.352648	-0.118679	0.4106	0.267616
-55.55	0.12207	1.03455	-0.594076	-0.332303	-0.105116	0.321822	0.247662
-55.5	0.0875722	1.03149	-0.655111	-0.318739	-0.108507	0.28853	0.245314
-55.45	0.0583815	1.01929	-0.675456	-0.318739	-0.108507	0.260787	0.253531
-55.4	0.0132685	1.00098	-0.703939	-0.301785	-0.0745985	0.294078	0.261747
-55.35	0.0291907	1.0376	-0.695801	-0.257704	-0.108507	0.355114	0.272311
-55.3	0.0504203	1.05286	-0.69987	-0.257704	-0.115289	0.37176	0.260573
-55.25	0.0769574	1.04065	-0.703939	-0.264486	-0.166151	0.349565	0.252357
-55.2	0.0928796	0.994873	-0.679525	-0.301785	-0.118679	0.416149	0.245314
-55.15	0.0955333	0.997925	-0.728353	-0.352648	-0.111898	0.360662	0.221839
-55.1	0.098187	1.07727	-0.708008	-0.356038	-0.125461	0.399503	0.234751
-55.05	0.124724	1.06506	-0.732422	-0.359429	-0.135634	0.443892	0.231229
-55	0.1433	1.0437	-0.769043	-0.318739	-0.118679	0.405051	0.244141
-54.95	0.16453	0.994873	-0.752767	-0.315348	-0.12207	0.405051	0.250009
-54.9	0.145954	0.976562	-0.708008	-0.318739	-0.108507	0.332919	0.240619
-54.85	0.148607	0.985718	-0.687663	-0.325521	-0.101725	0.249689	0.257052
-54.8	0.137992	0.973511	-0.642904	-0.308567	-0.125461	0.155362	0.241793
-54.75	0.140646	1.00098	-0.667318	-0.257704	-0.108507	0.210849	0.264094
-54.7	0.1433	1.0498	-0.651042	-0.315348	-0.118679	0.216397	0.258226
-54.65	0.135339	1.09863	-0.590007	-0.325521	-0.101725	0.255238	0.269963
-54.6	0.130031	1.12	-0.549316	-0.305176	-0.101725	0.221946	0.275832
-54.55	0.124724	1.1261	-0.581868	-0.32213	-0.135634	0.238592	0.261747
-54.5	0.156568	1.09863	-0.598145	-0.264486	-0.0915527	0.271884	0.267616
-54.45	0.132685	1.06812	-0.655111	-0.223796	-0.111898	0.249689	0.255878
-54.4	0.140646	1.0437	-0.65918	-0.169542	-0.105116	0.227495	0.268789
-54.35	0.156568	1.08032	-0.667318	-0.227186	-0.0915527	0.294078	0.255878
-54.3	0.196374	1.08337	-0.703939	-0.271267	-0.128852	0.260787	0.258226
-54.25	0.220257	1.10168	-0.683594	-0.318739	-0.111898	0.260787	0.273484
-54.2	0.217604	1.15356	-0.655111	-0.335693	-0.0949436	0.28853	0.269963
-54.15	0.212296	1.1261	-0.614421	-0.32213	-0.101725	0.294078	0.282874
-54.1	0.16453	1.06812	-0.598145	-0.305176	-0.101725	0.316273	0.267616
-54.05	0.151261	1.06201	-0.57373	-0.284831	-0.12207	0.338468	0.269963
-54	0.159222	1.01929	-0.598145	-0.261095	-0.0847711	0.244141	0.259399
-53.95	0.172491	1.02234	-0.61849	-0.217014	-0.0779894	0.266335	0.262921
-53.9	0.172491	1.04065	-0.679525	-0.220405	-0.0508626	0.32737	0.267616
-53.85	0.175144	1.09863	-0.626628	-0.203451	-0.0542535	0.37176	0.262921
-53.8	0.209643	1.15662	-0.642904	-0.230577	-0.0983344	0.382857	0.260573
-53.75	0.196374	1.18713	-0.651042	-0.261095	-0.101725	0.360662	0.250009
-53.7	0.185759	1.21765	-0.606283	-0.295003	-0.0508626	0.443892	0.261747
-53.65	0.185759	1.19934	-0.598145	-0.24075	-0.0474718	0.438343	0.261747
-53.6	0.21495	1.14441	-0.549316	-0.257704	-0.0135634	0.438343	0.261747
-53.55	0.233526	1.0498	-0.581868	-0.274658	0.00339084	0.460538	0.273484
-53.5	0.228218	1.02234	-0.545247	-0.250922	0.0101725	0.393954	0.254704
-53.45	0.196374	1.01318	-0.577799	-0.264486	-0.0406901	0.416149	0.258226
-53.4	0.172491	0.991821	-0.569661	-0.257704	-0.0779894	0.488281	0.250009
-53.35	0.172491	1.02234	-0.57373	-0.257704	-0.0847711	0.488281	0.259399
-53.3	0.175144	1.05591	-0.602214	-0.254313	-0.0745985	0.349565	0.264094
-53.25	0.185759	1.10474	-0.565592	-0.213623	-0.0576443	0.266335	0.254704
-53.2	0.188413	1.15356	-0.565592	-0.227186	-0.0949436	0.277433	0.266442
-53.15	0.175144	1.13525	-0.541178	-0.254313	-0.0610352	0.299627	0.268789
-53.1	0.185759	1.12	-0.541178	-0.271267	-0.0576443	0.28853	0.266442
-53.05	0.19372	1.10779	-0.57373	-0.284831	-0.0474718	0.310724	0.268789
-53	0.217604	1.1322	-0.606283	-0.284831	-0.0576443	0.344016	0.255878
-52.95	0.228218	1.10474	-0.61849	-0.267877	-0.0474718	0.310724	0.266442
-52.9	0.228218	1.06812	-0.622559	-0.24075	-0.0271267	0.282981	0.274658
-52.85	0.199028	0.991821	-0.655111	-0.223796	-0.0271267	0.271884	0.269963
-52.8	0.185759	0.98877	-0.630697	-0.230577	-0.0203451	0.244141	0.271137
-52.75	0.185759	1.01013	-0.598145	-0.264486	-0.0474718	0.266335	0.265268
-52.7	0.257409	1.04065	-0.53304	-0.278049	-0.0440809	0.305176	0.262921
-52.65	0.275985	1.07727	-0.577799	-0.274658	-0.064426	0.305176	0.258226
-52.6	0.299868	1.06812	-0.590007	-0.264486	-0.0406901	0.255238	0.254704
-52.55	0.273331	1.09253	-0.585938	-0.233968	-0.0203451	0.238592	0.267616
-52.5	0.270678	1.13525	-0.557454	-0.237359	-0.0339084	0.28853	0.275832
-52.45	0.262717	1.22375	-0.524902	-0.271267	-0.0101725	0.377308	0.288743
-52.4	0.238833	1.23291	-0.561523	-0.28144	-0.0542535	0.366211	0.280527
-52.35	0.249448	1.22375	-0.590007	-0.261095	-0.0779894	0.316273	0.284048
-52.3	0.230872	1.2146	-0.57373	-0.261095	-0.0949436	0.349565	0.285222
-52.25	0.254755	1.17188	-0.553385	-0.28144	-0.0949436	0.260787	0.281701
-52.2	0.249448	1.13525	-0.606283	-0.250922	-0.0813802	0.249689	0.277006
-52.15	0.254755	1.09253	-0.602214	-0.247531	-0.0440809	0.244141	0.260573
-52.1	0.252102	1.05896	-0.642904	-0.233968	-0.0372993	0.338468	0.273484
-52.05	0.262717	1.08337	-0.638835	-0.223796	-0.0101725	0.316273	0.285222
-52	0.257409	1.06812	-0.614421	-0.179715	0.00339084	0.299627	0.274658
-51.95	0.257409	1.14136	-0.569661	-0.155979	-0.0372993	0.316273	0.277006
-51.9	0.270678	1.15662	-0.512695	-0.169542	-0.0101725	0.332919	0.281701
-51.85	0.273331	1.23291	-0.537109	-0.244141	-0.0339084	0.360662	0.295786
-51.8	0.257409	1.26343	-0.561523	-0.291612	-0.0067817	0.332919	0.291091
-51.75	0.252102	1.24207	-0.557454	-0.288222	-0.0101725	0.316273	0.278179
-51.7	0.236179	1.19934	-0.598145	-0.328912	-0.0440809	0.238592	0.284048
-51.65	0.246794	1.1322	-0.577799	-0.311957	-0.0135634	0.238592	0.265268
-51.6	0.294561	1.07727	-0.577799	-0.291612	-0.0779894	0.160911	0.267616
-51.55	0.33702	1.10168	-0.57373	-0.267877	-0.0440809	0.155362	0.253531
-51.5	0.331713	1.16272	-0.565592	-0.244141	-0.064426	0.221946	0.262921
-51.45	0.334367	1.17493	-0.537109	-0.261095	-0.0474718	0.282981	0.277006
-51.4	0.2866	1.19019	-0.545247	-0.20006	-0.0271267	0.349565	0.260573
-51.35	0.289254	1.15662	-0.516764	-0.210232	-0.0339084	0.37176	0.280527
-51.3	0.270678	1.11694	-0.508626	-0.145806	-0.0271267	0.399503	0.274658
-51.25	0.299868	1.14136	-0.549316	-0.183105	-0.0033908	0.438343	0.280527
-51.2	0.294561	1.16882	-0.549316	-0.193278	0.00678168	0.421697	0.269963
-51.15	0.302522	1.19934	-0.57373	-0.189887	0.0101725	0.382857	0.253531
-51.1	0.302522	1.19629	-0.577799	-0.213623	0.0237359	0.255238	0.266442
-51.05	0.289254	1.22681	-0.61849	-0.247531	-0.0033908	0.216397	0.266442
-51	0.2866	1.23901	-0.585938	-0.250922	0.0305176	0.144265	0.277006
-50.95	0.275985	1.23596	-0.598145	-0.237359	0.0305176	0.233043	0.284048
-50.9	0.289254	1.23596	-0.549316	-0.233968	0.0372993	0.199751	0.286396
-50.85	0.33702	1.24207	-0.524902	-0.227186	0.00339084	0.316273	0.284048
-50.8	0.344981	1.24207	-0.565592	-0.298394	-0.0169542	0.266335	0.288743
-50.75	0.35825	1.26038	-0.561523	-0.278049	0.00678168	0.316273	0.288743
-50.7	0.344981	1.25122	-0.53304	-0.288222	-0.0203451	0.377308	0.281701
-50.65	0.339674	1.23596	-0.569661	-0.28144	0.0237359	0.344016	0.282874
-50.6	0.329059	1.20544	-0.557454	-0.295003	0.0372993	0.360662	0.278179
-50.55	0.302522	1.22681	-0.598145	-0.349257	0.0678168	0.321822	0.277006
-50.5	0.305176	1.18103	-0.561523	-0.325521	0.0576443	0.338468	0.277006
-50.45	0.307829	1.23291	-0.516764	-0.335693	0.0237359	0.305176	0.286396
-50.4	0.323752	1.19019	-0.524902	-0.332303	0.020345	0.277433	0.281701
-50.35	0.350289	1.23596	-0.53304	-0.36282	0.0305176	0.277433	0.268789
-50.3	0.350289	1.24207	-0.53304	-0.369602	0.0542535	0.332919	0.277006
-50.25	0.315791	1.22681	-0.541178	-0.359429	0.044081	0.349565	0.265268
-50.2	0.307829	1.2146	-0.496419	-0.288222	0.0576443	0.388406	0.277006
-50.15	0.313137	1.2085	-0.504557	-0.267877	0.064426	0.360662	0.269963
-50.1	0.33702	1.21155	-0.524902	-0.257704	0.0508626	0.349565	0.265268
-50.05	0.366211	1.21155	-0.520833	-0.237359	0.0406901	0.355114	0.289917
-50	0.379479	1.22986	-0.500488	-0.233968	0.0542535	0.366211	0.295786
-49.95	0.398055	1.21155	-0.49235	-0.227186	0.0949436	0.32737	0.299307
-49.9	0.387441	1.16272	-0.459798	-0.210232	0.0983344	0.366211	0.289917
-49.85	0.382133	1.14441	-0.480143	-0.213623	0.0881619	0.399503	0.311045
-49.8	0.352942	1.11084	-0.439453	-0.227186	0.0610352	0.482733	0.31574
-49.75	0.344981	1.08948	-0.427246	-0.213623	0.0576443	0.543768	0.312218
-49.7	0.334367	1.07727	-0.423177	-0.24075	0.0712077	0.543768	0.314566
-49.65	0.350289	1.09253	-0.472005	-0.220405	0.0983344	0.449441	0.302828
-49.6	0.339674	1.14441	-0.500488	-0.220405	0.118679	0.4106	0.299307
-49.55	0.310483	1.19019	-0.53304	-0.233968	0.0813802	0.37176	0.295786
-49.5	0.334367	1.24207	-0.537109	-0.284831	0.0847711	0.299627	0.292264
-49.45	0.352942	1.23901	-0.545247	-0.298394	0.0474718	0.316273	0.292264
-49.4	0.371518	1.28784	-0.488281	-0.308567	0.064426	0.32737	0.29696
-49.35	0.384787	1.28784	-0.467936	-0.298394	0.0745985	0.37176	0.292264
-49.3	0.419285	1.25732	-0.45166	-0.328912	0.0712077	0.382857	0.279353
-49.25	0.398055	1.21765	-0.488281	-0.298394	0.125461	0.344016	0.294612
-49.2	0.400709	1.1322	-0.528971	-0.244141	0.108507	0.37176	0.298133
-49.15	0.424592	1.1261	-0.480143	-0.213623	0.15937	0.360662	0.319261
-49.1	0.400709	1.12915	-0.500488	-0.206841	0.176324	0.37176	0.314566
-49.05	0.400709	1.14441	-0.459798	-0.213623	0.186496	0.366211	0.323956
-49	0.406017	1.13831	-0.467936	-0.264486	0.125461	0.421697	0.333346
-48.95	0.421939	1.15356	-0.443522	-0.247531	0.125461	0.449441	0.312218
-48.9	0.413978	1.16577	-0.435384	-0.267877	0.0847711	0.454989	0.323956
-48.85	0.4299	1.17188	-0.423177	-0.278049	0.0576443	0.510476	0.314566
-48.8	0.448476	1.16577	-0.435384	-0.291612	0.0678168	0.454989	0.335693
-48.75	0.445822	1.18103	-0.472005	-0.288222	0.0847711	0.460538	0.320435
-48.7	0.443168	1.15356	-0.459798	-0.28144	0.115289	0.421697	0.316913
-48.65	0.392748	1.19019	-0.459798	-0.271267	0.0881619	0.443892	0.314566
-48.6	0.33702	1.24207	-0.45166	-0.267877	0.0881619	0.427246	0.289917
-48.55	0.344981	1.24817	-0.435384	-0.301785	0.105116	0.460538	0.299307
-48.5	0.355596	1.25427	-0.439453	-0.295003	0.111898	0.516025	0.274658
-48.45	0.382133	1.25732	-0.402832	-0.315348	0.145806	0.449441	0.295786
-48.4	0.392748	1.24817	-0.427246	-0.366211	0.166151	0.388406	0.305176
-48.35	0.421939	1.22375	-0.419108	-0.372993	0.189887	0.332919	0.305176
-48.3	0.419285	1.16882	-0.443522	-0.288222	0.166151	0.360662	0.316913
-48.25	0.424592	1.14441	-0.382487	-0.271267	0.145806	0.449441	0.308697
-48.2	0.40867	1.10168	-0.394694	-0.254313	0.145806	0.427246	0.322782
-48.15	0.406017	1.1261	-0.406901	-0.257704	0.111898	0.355114	0.312218
-48.1	0.419285	1.11084	-0.382487	-0.217014	0.16276	0.282981	0.287569
-48.05	0.403363	1.10779	-0.406901	-0.189887	0.179715	0.349565	0.302828
-48	0.400709	1.12915	-0.423177	-0.169542	0.186496	0.344016	0.293438
-47.95	0.374172	1.08948	-0.431315	-0.196669	0.20006	0.4106	0.298133
-47.9	0.40867	1.10474	-0.394694	-0.247531	0.210232	0.471635	0.288743
-47.85	0.424592	1.07727	-0.41097	-0.233968	0.15937	0.449441	0.281701
-47.8	0.419285	1.12	-0.423177	-0.24075	0.166151	0.377308	0.285222
-47.75	0.421939	1.14136	-0.419108	-0.230577	0.142415	0.32737	0.287569
-47.7	0.427246	1.12915	-0.463867	-0.223796	0.145806	0.338468	0.284048
-47.65	0.440515	1.09253	-0.463867	-0.247531	0.166151	0.332919	0.301655
-47.6	0.432553	1.09253	-0.520833	-0.271267	0.169542	0.377308	0.305176
-47.55	0.424592	1.10474	-0.439453	-0.305176	0.193278	0.482733	0.320435
-47.5	0.456437	1.12305	-0.480143	-0.328912	0.145806	0.543768	0.313392
-47.45	0.48032	1.15967	-0.508626	-0.264486	0.193278	0.516025	0.309871
-47.4	0.448476	1.15662	-0.512695	-0.237359	0.172933	0.460538	0.301655
-47.35	0.451129	1.15967	-0.49235	-0.274658	0.267877	0.416149	0.285222
-47.3	0.437861	1.15662	-0.439453	-0.305176	0.284831	0.366211	0.29696
-47.25	0.461744	1.14136	-0.402832	-0.311957	0.271267	0.460538	0.287569
-47.2	0.496242	1.19629	-0.394694	-0.301785	0.28144	0.527122	0.291091
-47.15	0.48032	1.17798	-0.402832	-0.295003	0.223796	0.599254	0.304002
-47.1	0.520126	1.18408	-0.378418	-0.278049	0.193278	0.543768	0.281701
-47.05	0.490935	1.2085	-0.431315	-0.315348	0.135634	0.543768	0.291091
-47	0.477666	1.2146	-0.419108	-0.291612	0.155979	0.482733	0.288743
-46.95	0.512165	1.18408	-0.459798	-0.271267	0.203451	0.466087	0.292264
-46.9	0.509511	1.1322	-0.455729	-0.244141	0.189887	0.471635	0.286396
-46.85	0.493589	1.08643	-0.472005	-0.244141	0.220405	0.482733	0.298133
-46.8	0.488281	1.02539	-0.459798	-0.220405	0.206841	0.565962	0.308697
-46.75	0.490935	1.02234	-0.455729	-0.193278	0.220405	0.565962	0.311045
-46.7	0.485627	1.08337	-0.459798	-0.213623	0.217014	0.554865	0.309871
-46.65	0.496242	1.15051	-0.435384	-0.244141	0.196669	0.460538	0.313392
-46.6	0.475013	1.18103	-0.431315	-0.267877	0.172933	0.310724	0.302828
-46.55	0.485627	1.15967	-0.382487	-0.284831	0.210232	0.321822	0.320435
-46.5	0.509511	1.17798	-0.386556	-0.237359	0.233968	0.2053	0.308697
-46.45	0.490935	1.19324	-0.374349	-0.223796	0.244141	0.188654	0.308697
-46.4	0.506857	1.2085	-0.402832	-0.196669	0.24075	0.160911	0.31574
-46.35	0.472359	1.2146	-0.402832	-0.186496	0.227186	0.155362	0.309871
-46.3	0.528087	1.22375	-0.382487	-0.220405	0.24075	0.177557	0.326303
-46.25	0.528087	1.18408	-0.366211	-0.267877	0.247531	0.255238	0.307523
-46.2	0.554624	1.13831	-0.406901	-0.267877	0.247531	0.321822	0.295786
-46.15	0.544009	1.10168	-0.423177	-0.274658	0.261095	0.366211	0.298133
-46.1	0.575853	1.10474	-0.394694	-0.28144	0.261095	0.377308	0.307523
-46.05	0.565239	1.20239	-0.41097	-0.250922	0.264486	0.305176	0.305176
-46	0.557277	1.23596	-0.390625	-0.267877	0.223796	0.305176	0.305176
-45.95	0.538702	1.2146	-0.374349	-0.264486	0.183105	0.321822	0.302828
-45.9	0.512165	1.18103	-0.378418	-0.274658	0.172933	0.355114	0.301655
-45.85	0.53074	1.15662	-0.390625	-0.230577	0.227186	0.332919	0.308697
-45.8	0.536048	1.18103	-0.378418	-0.203451	0.250922	0.321822	0.288743
-45.75	0.565239	1.20239	-0.341797	-0.237359	0.267877	0.299627	0.302828
-45.7	0.544009	1.21765	-0.345866	-0.203451	0.28144	0.238592	0.30635
-45.65	0.567892	1.22375	-0.333659	-0.179715	0.261095	0.249689	0.301655
-45.6	0.567892	1.23901	-0.358073	-0.189887	0.271267	0.28853	0.307523
-45.55	0.594429	1.23291	-0.37028	-0.237359	0.24075	0.349565	0.307523
-45.5	0.597083	1.26038	-0.41097	-0.250922	0.24075	0.282981	0.320435
-45.45	0.589122	1.26038	-0.41097	-0.318739	0.237359	0.316273	0.298133
-45.4	0.591776	1.26038	-0.439453	-0.335693	0.237359	0.355114	0.293438
-45.35	0.605044	1.26648	-0.431315	-0.311957	0.213623	0.366211	0.294612
-45.3	0.597083	1.22986	-0.366211	-0.305176	0.237359	0.388406	0.287569
-45.25	0.599737	1.22986	-0.32959	-0.271267	0.244141	0.344016	0.293438
-45.2	0.597083	1.19019	-0.321452	-0.250922	0.244141	0.344016	0.281701
-45.15	0.578507	1.17188	-0.309245	-0.244141	0.267877	0.349565	0.287569
-45.1	0.581161	1.13525	-0.317383	-0.227186	0.264486	0.393954	0.292264
-45.05	0.575853	1.13525	-0.305176	-0.166151	0.278049	0.482733	0.298133
-45	0.591776	1.09253	-0.297038	-0.172933	0.257704	0.477184	0.287569
-44.95	0.615659	1.09863	-0.394694	-0.206841	0.247531	0.477184	0.288743
-44.9	0.605044	1.09253	-0.366211	-0.210232	0.311957	0.382857	0.291091
-44.85	0.607698	1.07117	-0.390625	-0.233968	0.369602	0.316273	0.285222
-44.8	0.589122	1.08032	-0.374349	-0.223796	0.366211	0.377308	0.273484
-44.75	0.602391	1.13525	-0.402832	-0.257704	0.32213	0.388406	0.271137
-44.7	0.605044	1.19019	-0.386556	-0.257704	0.335693	0.382857	0.281701
-44.65	0.591776	1.26038	-0.32959	-0.271267	0.305176	0.393954	0.288743
-44.6	0.565239	1.23596	-0.317383	-0.318739	0.339084	0.432795	0.301655
-44.55	0.581161	1.20544	-0.309245	-0.291612	0.332303	0.37176	0.299307
-44.5	0.602391	1.19934	-0.317383	-0.339084	0.291612	0.32737	0.293438
-44.45	0.626274	1.19629	-0.309245	-0.318739	0.295003	0.332919	0.29696
-44.4	0.602391	1.19629	-0.317383	-0.298394	0.298394	0.332919	0.299307
-44.35	0.589122	1.20239	-0.268555	-0.237359	0.315348	0.321822	0.31574
-44.3	0.618313	1.24512	-0.276693	-0.223796	0.305176	0.294078	0.307523
-44.25	0.634235	1.24817	-0.2889	-0.20006	0.32213	0.344016	0.332172
-44.2	0.642196	1.24817	-0.264486	-0.155979	0.349257	0.299627	0.313392
-44.15	0.663426	1.21155	-0.268555	-0.152588	0.36282	0.37176	0.321608
-44.1	0.679348	1.24817	-0.215658	-0.16276	0.366211	0.360662	0.323956
-44.05	0.687309	1.3031	-0.211589	-0.189887	0.308567	0.310724	0.32513
-44	0.684655	1.3092	-0.191243	-0.20006	0.318739	0.349565	0.33452
-43.95	0.700577	1.27563	-0.199382	-0.220405	0.305176	0.277433	0.319261
-43.9	0.67404	1.23596	-0.195312	-0.237359	0.335693	0.199751	0.327477
-43.85	0.658118	1.21155	-0.264486	-0.223796	0.36282	0.216397	0.342736
-43.8	0.668733	1.19934	-0.268555	-0.267877	0.393338	0.183105	0.323956
-43.75	0.650157	1.21765	-0.297038	-0.244141	0.389947	0.188654	0.326303
-43.7	0.642196	1.2146	-0.2889	-0.227186	0.352648	0.249689	0.319261
-43.65	0.658118	1.22681	-0.2889	-0.220405	0.332303	0.294078	0.33452
-43.6	0.676694	1.25732	-0.301107	-0.244141	0.383165	0.360662	0.326303
-43.55	0.700577	1.23901	-0.215658	-0.237359	0.383165	0.360662	0.319261
-43.5	0.713846	1.24512	-0.215658	-0.247531	0.393338	0.382857	0.32513
-43.45	0.711192	1.19629	-0.211589	-0.223796	0.396729	0.37176	0.314566
-43.4	0.671387	1.17188	-0.179036	-0.223796	0.356038	0.316273	0.320435
-43.35	0.650157	1.14136	-0.174967	-0.20006	0.396729	0.316273	0.318087
-43.3	0.652811	1.15051	-0.158691	-0.189887	0.359429	0.255238	0.318087
-43.25	0.676694	1.19019	-0.134277	-0.203451	0.345866	0.199751	0.320435
-43.2	0.67404	1.2146	-0.183105	-0.206841	0.342475	0.183105	0.302828
-43.15	0.676694	1.22681	-0.183105	-0.233968	0.339084	0.227495	0.314566
-43.1	0.689963	1.21155	-0.211589	-0.230577	0.376383	0.310724	0.309871
-43.05	0.721807	1.21155	-0.256348	-0.220405	0.359429	0.382857	0.319261
-43	0.740383	1.19934	-0.24821	-0.223796	0.376383	0.260787	0.330998
-42.95	0.737729	1.18713	-0.268555	-0.254313	0.400119	0.172008	0.316913
-42.9	0.74569	1.17188	-0.227865	-0.223796	0.40351	0.0665838	0.332172
-42.85	0.750998	1.18408	-0.179036	-0.244141	0.386556	0.155362	0.342736
-42.8	0.727114	1.2085	-0.199382	-0.230577	0.372993	0.16646	0.3533
-42.75	0.69527	1.2207	-0.154622	-0.206841	0.389947	0.172008	0.359168
-42.7	0.663426	1.24817	-0.20752	-0.16276	0.383165	0.177557	0.359168
-42.65	0.660772	1.25122	-0.20752	-0.152588	0.400119	0.172008	0.350952
-42.6	0.668733	1.24207	-0.227865	-0.135634	0.349257	0.188654	0.347431
-42.55	0.684655	1.22681	-0.211589	-0.125461	0.342475	0.255238	0.33452
-42.5	0.711192	1.22681	-0.227865	-0.176324	0.325521	0.294078	0.338041
-42.45	0.735076	1.26648	-0.20752	-0.210232	0.342475	0.255238	0.338041
-42.4	0.743037	1.28174	-0.199382	-0.227186	0.372993	0.282981	0.340388
-42.35	0.729768	1.26648	-0.199382	-0.264486	0.359429	0.260787	0.341562
-42.3	0.748344	1.26038	-0.20752	-0.237359	0.345866	0.316273	0.336867
-42.25	0.727114	1.2146	-0.219727	-0.210232	0.295003	0.271884	0.341562
-42.2	0.740383	1.2085	-0.179036	-0.166151	0.298394	0.2053	0.352126
-42.15	0.697924	1.21765	-0.211589	-0.16276	0.311957	0.210849	0.333346
-42.1	0.682002	1.31226	-0.195312	-0.183105	0.342475	0.183105	0.338041
-42.05	0.67404	1.40076	-0.179036	-0.183105	0.369602	0.133168	0.328651
-42	0.684655	1.41296	-0.223796	-0.172933	0.36282	0.149814	0.327477
-41.95	0.711192	1.35803	-0.211589	-0.16276	0.406901	0.210849	0.323956
-41.9	0.719153	1.31226	-0.170898	-0.220405	0.396729	0.2053	0.335693
-41.85	0.737729	1.297	-0.187174	-0.223796	0.420464	0.28853	0.357995
-41.8	0.713846	1.27563	-0.174967	-0.189887	0.440809	0.305176	0.354473
-41.75	0.719153	1.25122	-0.170898	-0.179715	0.454373	0.310724	0.3533
-41.7	0.708539	1.18103	-0.166829	-0.142415	0.461155	0.266335	0.349778
-41.65	0.740383	1.2146	-0.179036	-0.152588	0.417074	0.316273	0.352126
-41.6	0.74569	1.3092	-0.199382	-0.186496	0.437419	0.321822	0.352126
-41.55	0.750998	1.37634	-0.260417	-0.206841	0.427246	0.32737	0.333346
-41.5	0.76692	1.3855	-0.256348	-0.233968	0.447591	0.216397	0.327477
-41.45	0.790803	1.33972	-0.244141	-0.210232	0.413683	0.155362	0.330998
-41.4	0.785496	1.34277	-0.268555	-0.189887	0.454373	0.0943271	0.34391
-41.35	0.764266	1.35498	-0.231934	-0.15937	0.461155	0.110973	0.341562
-41.3	0.790803	1.37939	-0.24821	-0.15937	0.454373	0.194203	0.34391
-41.25	0.782842	1.37634	-0.191243	-0.169542	0.474718	0.216397	0.342736
-41.2	0.758959	1.40686	-0.187174	-0.20006	0.457764	0.221946	0.332172
-41.15	0.764266	1.37634	-0.174967	-0.189887	0.467936	0.2053	0.34391
-41.1	0.743037	1.38855	-0.187174	-0.213623	0.420464	0.177557	0.336867
-41.05	0.798764	1.42212	-0.174967	-0.186496	0.447591	0.210849	0.346257
-41	0.806725	1.3916	-0.142415	-0.16276	0.457764	0.227495	0.345083
-40.95	0.833263	1.37634	-0.118001	-0.142415	0.474718	0.255238	0.365037
-40.9	0.806725	1.28174	-0.142415	-0.142415	0.413683	0.294078	0.347431
-40.85	0.801418	1.26038	-0.183105	-0.16276	0.396729	0.28853	0.354473
-40.8	0.806725	1.2207	-0.174967	-0.227186	0.450982	0.321822	0.360342
-40.75	0.796111	1.24207	-0.187174	-0.271267	0.461155	0.249689	0.346257
-40.7	0.78815	1.27258	-0.191243	-0.278049	0.4815	0.266335	0.36269
-40.65	0.764266	1.31836	-0.158691	-0.284831	0.467936	0.188654	0.349778
-40.6	0.750998	1.41907	-0.158691	-0.230577	0.525581	0.210849	0.347431
-40.55	0.729768	1.43127	-0.142415	-0.183105	0.539144	0.244141	0.340388
-40.5	0.740383	1.43127	-0.154622	-0.142415	0.528971	0.199751	0.330998
-40.45	0.782842	1.38245	-0.16276	-0.132243	0.525581	0.260787	0.341562
-40.4	0.806725	1.36719	-0.20752	-0.213623	0.535753	0.388406	0.33452
-40.35	0.804072	1.34277	-0.211589	-0.237359	0.549316	0.438343	0.365037
-40.3	0.785496	1.25122	-0.191243	-0.32213	0.501845	0.332919	0.354473
-40.25	0.772227	1.18408	-0.183105	-0.291612	0.48489	0.32737	0.355647
-40.2	0.76692	1.15662	-0.16276	-0.254313	0.512017	0.305176	0.370906
-40.15	0.76692	1.16272	-0.170898	-0.244141	0.535753	0.227495	0.3533
-40.1	0.743037	1.2085	-0.134277	-0.206841	0.52219	0.238592	0.361516
-40.05	0.764266	1.28784	-0.142415	-0.186496	0.515408	0.216397	0.342736
-40	0.750998	1.34888	-0.101725	-0.183105	0.559489	0.188654	0.346257
-39.95	0.743037	1.37024	-0.0895182	-0.176324	0.559489	0.2053	0.342736
-39.9	0.758959	1.37939	-0.12207	-0.176324	0.590007	0.321822	0.332172
-39.85	0.777535	1.31226	-0.0935872	-0.16276	0.569661	0.344016	0.355647
-39.8	0.806725	1.32751	-0.0935872	-0.115289	0.600179	0.332919	0.347431
-39.75	0.833263	1.32446	-0.113932	-0.105116	0.586616	0.332919	0.367385
-39.7	0.865107	1.32446	-0.134277	-0.12207	0.535753	0.305176	0.370906
-39.65	0.883683	1.31531	-0.12207	-0.111898	0.478109	0.405051	0.363863
-39.6	0.870414	1.32141	-0.154622	-0.145806	0.474718	0.393954	0.373253
-39.55	0.835916	1.29089	-0.142415	-0.145806	0.48489	0.32737	0.370906
-39.5	0.833263	1.23596	-0.105794	-0.217014	0.495063	0.210849	0.359168
-39.45	0.809379	1.23901	-0.0935872	-0.233968	0.501845	0.149814	0.354473
-39.4	0.812033	1.25732	-0.0569661	-0.223796	0.491672	0.2053	0.345083
-39.35	0.833263	1.3092	-0.0773112	-0.213623	0.545926	0.233043	0.354473
-39.3	0.846531	1.34888	-0.0610352	-0.186496	0.545926	0.355114	0.357995
-39.25	0.843877	1.37634	-0.105794	-0.230577	0.559489	0.332919	0.357995
-39.2	0.827955	1.41296	-0.126139	-0.24075	0.573052	0.355114	0.377948
-39.15	0.857146	1.40076	-0.105794	-0.261095	0.579834	0.321822	0.376775
-39.1	0.881029	1.37634	-0.109863	-0.284831	0.579834	0.299627	0.384991
-39.05	0.899605	1.35803	-0.138346	-0.284831	0.542535	0.360662	0.369732
-39	0.920835	1.33667	-0.146484	-0.24075	0.539144	0.360662	0.359168
-38.95	0.891644	1.31531	-0.142415	-0.213623	0.52219	0.4106	0.367385
-38.9	0.88899	1.27869	-0.134277	-0.20006	0.552707	0.349565	0.355647
-38.85	0.928796	1.28479	-0.130208	-0.176324	0.542535	0.332919	0.365037
-38.8	0.934103	1.32751	-0.12207	-0.186496	0.552707	0.249689	0.348605
-38.75	0.923489	1.36414	-0.0773112	-0.152588	0.559489	0.227495	0.349778
-38.7	0.902259	1.34277	-0.0976562	-0.172933	0.566271	0.244141	0.36269
-38.65	0.894298	1.31531	-0.0732422	-0.183105	0.573052	0.188654	0.349778
-38.6	0.902259	1.27869	-0.0935872	-0.223796	0.586616	0.271884	0.367385
-38.55	0.896951	1.27869	-0.101725	-0.169542	0.627306	0.244141	0.357995
-38.5	0.904913	1.27563	-0.0935872	-0.125461	0.623915	0.305176	0.360342
-38.45	0.950025	1.23291	-0.0691732	-0.135634	0.566271	0.233043	0.3533
-38.4	0.926142	1.2085	-0.0406901	-0.166151	0.606961	0.216397	0.355647
-38.35	0.939411	1.2207	-0.0651042	-0.183105	0.566271	0.144265	0.360342
-38.3	0.920835	1.25122	-0.0610352	-0.169542	0.600179	0.12207	0.352126
-38.25	0.926142	1.297	-0.113932	-0.166151	0.590007	0.266335	0.349778
-38.2	0.944718	1.26953	-0.0528971	-0.186496	0.634087	0.271884	0.348605
-38.15	0.918181	1.28174	-0.0406901	-0.16276	0.627306	0.32737	0.3533
-38.1	0.944718	1.2146	-0.012207	-0.145806	0.610352	0.316273	0.370906
-38.05	0.944718	1.23596	-0.0203451	-0.166151	0.640869	0.28853	0.37208
-38	0.96064	1.23901	-0.00813802	-0.196669	0.640869	0.277433	0.366211
-37.95	0.976562	1.31226	0.0366211	-0.196669	0.651042	0.271884	0.366211
-37.9	0.98187	1.32141	0.0203451	-0.196669	0.610352	0.249689	0.373253
-37.85	0.976562	1.33362	0	-0.152588	0.579834	0.321822	0.363863
-37.8	0.96064	1.30615	-0.0488281	-0.0915527	0.606961	0.282981	0.356821
-37.75	0.971255	1.24207	-0.0651042	-0.115289	0.613742	0.2053	0.34391
-37.7	0.947372	1.24207	-0.0569661	-0.152588	0.610352	0.255238	0.346257
-37.65	0.971255	1.21765	-0.0732422	-0.210232	0.606961	0.194203	0.356821
-37.6	0.979216	1.2207	-0.0569661	-0.227186	0.600179	0.249689	0.352126
-37.55	0.968601	1.2146	-0.0406901	-0.257704	0.637478	0.172008	0.363863
-37.5	0.973909	1.21155	-0.00813802	-0.250922	0.654433	0.177557	0.357995
-37.45	0.944718	1.22375	0.00813802	-0.217014	0.657823	0.172008	0.359168
-37.4	0.928796	1.23901	-0.00813802	-0.230577	0.68495	0.160911	0.352126
-37.35	0.934103	1.27869	0.012207	-0.223796	0.691732	0.249689	0.360342
-37.3	0.944718	1.25732	0	-0.227186	0.664605	0.266335	0.370906
-37.25	0.928796	1.23291	0.00406901	-0.230577	0.671387	0.316273	0.36269
-37.2	0.955333	1.2085	-0.0284831	-0.230577	0.664605	0.260787	0.368558
-37.15	0.971255	1.2207	-0.00406901	-0.233968	0.695123	0.238592	0.36269
-37.1	1.00841	1.28784	-0.0406901	-0.284831	0.681559	0.277433	0.360342
-37.05	1.02168	1.35803	-0.00813802	-0.247531	0.691732	0.249689	0.363863
-37	0.997792	1.41907	0.0203451	-0.196669	0.678168	0.266335	0.36269
-36.95	0.984524	1.42212	0.0773112	-0.196669	0.681559	0.227495	0.360342
-36.9	0.968601	1.40686	0.101725	-0.179715	0.671387	0.210849	0.356821
-36.85	0.989831	1.36414	0.0610352	-0.223796	0.64426	0.216397	0.367385
-36.8	0.987177	1.34888	0.0569661	-0.166151	0.651042	0.266335	0.356821
-36.75	0.992485	1.34888	0.101725	-0.169542	0.647651	0.316273	0.357995
-36.7	0.976562	1.35193	0.0854492	-0.166151	0.651042	0.299627	0.34391
-36.65	0.98187	1.34583	0.0854492	-0.206841	0.620524	0.294078	0.357995
-36.6	0.973909	1.33362	0.0732422	-0.179715	0.620524	0.271884	0.3533
-36.55	0.987177	1.34277	0.0569661	-0.20006	0.620524	0.221946	0.357995
-36.5	1.01106	1.32446	0.0651042	-0.179715	0.651042	0.177557	0.363863
-36.45	1.01371	1.34583	0.0610352	-0.210232	0.664605	0.16646	0.366211
-36.4	1.05617	1.37329	0.0813802	-0.213623	0.647651	0.149814	0.368558
-36.35	1.02168	1.3855	0.0854492	-0.139025	0.678168	0.233043	0.36269
-36.3	1.01637	1.40076	0.0569661	-0.193278	0.712077	0.249689	0.365037
-36.25	1.0376	1.35498	0.0651042	-0.189887	0.701904	0.277433	0.366211
-36.2	1.05087	1.3855	0.0651042	-0.20006	0.691732	0.338468	0.375601
-36.15	1.08006	1.33972	0.0976562	-0.186496	0.681559	0.305176	0.37208
-36.1	1.09067	1.34583	0.0610352	-0.189887	0.678168	0.282981	0.370906
-36.05	1.06148	1.36414	0.0406901	-0.213623	0.623915	0.238592	0.389686
-36	1.06944	1.36108	0.0284831	-0.210232	0.634087	0.277433	0.382643
-35.95	1.05883	1.34888	0.0325521	-0.186496	0.651042	0.321822	0.374427
-35.9	1.08271	1.3092	0.0203451	-0.169542	0.647651	0.332919	0.361516
-35.85	1.08006	1.35803	0.0366211	-0.135634	0.634087	0.344016	0.342736
-35.8	1.08536	1.36719	0.0651042	-0.0406901	0.634087	0.338468	0.361516
-35.75	1.06944	1.41296	0.105794	-0.0779894	0.647651	0.355114	0.367385
-35.7	1.05617	1.40686	0.154622	-0.105116	0.664605	0.32737	0.383817
-35.65	1.0376	1.35193	0.138346	-0.145806	0.708686	0.238592	0.394381
-35.6	1.03494	1.32446	0.138346	-0.12207	0.688341	0.28853	0.382643
-35.55	1.02168	1.3092	0.138346	-0.115289	0.688341	0.271884	0.394381
-35.5	1.02168	1.3031	0.118001	-0.135634	0.68495	0.310724	0.370906
-35.45	1.04821	1.33057	0.105794	-0.118679	0.654433	0.332919	0.380296
-35.4	1.0721	1.3916	0.0773112	-0.179715	0.661214	0.332919	0.366211
-35.35	1.10659	1.43433	0.134277	-0.155979	0.661214	0.271884	0.367385
-35.3	1.10394	1.43127	0.150553	-0.179715	0.681559	0.316273	0.387338
-35.25	1.12517	1.40991	0.0854492	-0.155979	0.68495	0.271884	0.388512
-35.2	1.11986	1.31531	0.0813802	-0.179715	0.705295	0.299627	0.403771
-35.15	1.09067	1.27563	0.0406901	-0.217014	0.701904	0.249689	0.395555
-35.1	1.0721	1.24817	0.0284831	-0.172933	0.712077	0.28853	0.375601
-35.05	1.02168	1.31836	0.0610352	-0.172933	0.695123	0.344016	0.394381
-35	1.01637	1.33057	0.113932	-0.169542	0.695123	0.344016	0.386165
-34.95	1.01371	1.3855	0.142415	-0.172933	0.667996	0.299627	0.384991
-34.9	1.0376	1.39771	0.118001	-0.155979	0.715468	0.221946	0.389686
-34.85	1.04291	1.37939	0.130208	-0.166151	0.715468	0.266335	0.387338
-34.8	1.05883	1.34888	0.109863	-0.135634	0.718859	0.266335	0.404945
-34.75	1.0721	1.32141	0.0976562	-0.0983344	0.695123	0.310724	0.396729
-34.7	1.08006	1.33972	0.105794	-0.128852	0.647651	0.316273	0.395555
-34.65	1.08536	1.37634	0.130208	-0.176324	0.674778	0.28853	0.392034
-34.6	1.08006	1.40381	0.134277	-0.166151	0.671387	0.321822	0.380296
-34.55	1.06944	1.39771	0.138346	-0.176324	0.688341	0.305176	0.369732
-34.5	1.05617	1.40381	0.166829	-0.193278	0.695123	0.338468	0.363863
-34.45	1.10394	1.42212	0.154622	-0.189887	0.698513	0.310724	0.373253
-34.4	1.09598	1.37024	0.118001	-0.20006	0.712077	0.282981	0.392034
-34.35	1.10925	1.36719	0.0895182	-0.169542	0.688341	0.221946	0.39086
-34.3	1.10659	1.40076	0.109863	-0.145806	0.698513	0.266335	0.401424
-34.25	1.13048	1.41602	0.105794	-0.142415	0.712077	0.216397	0.40964
-34.2	1.15967	1.39771	0.105794	-0.0712077	0.759549	0.255238	0.411987
-34.15	1.16232	1.38245	0.12207	-0.0542535	0.776503	0.199751	0.413161
-34.1	1.15701	1.45569	0.0569661	-0.064426	0.783285	0.199751	0.404945
-34.05	1.15436	1.44348	0.0325521	-0.0678168	0.779894	0.233043	0.404945
-34	1.15967	1.41602	0.016276	-0.115289	0.749376	0.294078	0.407292
-33.95	1.11721	1.36414	0.0610352	-0.132243	0.762939	0.332919	0.408466
-33.9	1.1119	1.40381	0.016276	-0.227186	0.76633	0.449441	0.397902
-33.85	1.1119	1.43738	0.0569661	-0.213623	0.80363	0.477184	0.401424
-33.8	1.13844	1.37634	0.0488281	-0.274658	0.779894	0.454989	0.414335
-33.75	1.11721	1.3916	0.012207	-0.227186	0.817193	0.432795	0.402597
-33.7	1.13313	1.40381	0.0773112	-0.210232	0.779894	0.338468	0.401424
-33.65	1.13313	1.41602	0.0976562	-0.210232	0.735813	0.310724	0.388512
-33.6	1.11986	1.44653	0.101725	-0.16276	0.756158	0.310724	0.38147
-33.55	1.14905	1.44653	0.0976562	-0.149197	0.745985	0.32737	0.39086
-33.5	1.14109	1.40381	0.0935872	-0.149197	0.769721	0.32737	0.383817
-33.45	1.13313	1.36719	0.105794	-0.145806	0.769721	0.360662	0.39086
-33.4	1.14375	1.36414	0.12207	-0.118679	0.817193	0.332919	0.39086
-33.35	1.11455	1.37939	0.113932	-0.108507	0.827365	0.393954	0.395555
-33.3	1.13313	1.40686	0.16276	-0.108507	0.834147	0.432795	0.397902
-33.25	1.14109	1.37939	0.12207	-0.128852	0.823975	0.427246	0.392034
-33.2	1.15171	1.35498	0.126139	-0.152588	0.827365	0.432795	0.410814
-33.15	1.15967	1.3092	0.12207	-0.142415	0.796848	0.399503	0.402597
-33.1	1.16498	1.33362	0.0813802	-0.128852	0.813802	0.382857	0.392034
-33.05	1.17559	1.35193	0.0691732	-0.128852	0.823975	0.338468	0.387338
-33	1.16763	1.40076	0.0691732	-0.115289	0.783285	0.282981	0.388512
-32.95	1.14375	1.43738	0.0691732	-0.0983344	0.800239	0.277433	0.389686
-32.9	1.10394	1.40686	0.0976562	-0.0949436	0.817193	0.260787	0.394381
-32.85	1.11455	1.44958	0.0813802	-0.0779894	0.868056	0.332919	0.386165
-32.8	1.11986	1.45264	0.101725	-0.0983344	0.864665	0.282981	0.382643
-32.75	1.14109	1.43738	0.105794	-0.135634	0.88501	0.338468	0.396729
-32.7	1.16232	1.39465	0.0976562	-0.193278	0.881619	0.321822	0.393207
-32.65	1.19682	1.33667	0.113932	-0.186496	0.830756	0.338468	0.39086
-32.6	1.2207	1.35803	0.130208	-0.145806	0.810411	0.316273	0.393207
-32.55	1.20743	1.36414	0.12207	-0.128852	0.80702	0.244141	0.396729
-32.5	1.1862	1.37634	0.113932	-0.179715	0.834147	0.260787	0.399076
-32.45	1.18355	1.41602	0.16276	-0.210232	0.823975	0.199751	0.384991
-32.4	1.20743	1.41296	0.150553	-0.227186	0.80702	0.210849	0.402597
-32.35	1.20478	1.41907	0.146484	-0.203451	0.834147	0.155362	0.402597
-32.3	1.21009	1.38855	0.142415	-0.217014	0.834147	0.216397	0.404945
-32.25	1.20213	1.43127	0.138346	-0.24075	0.864665	0.144265	0.417856
-32.2	1.19682	1.43127	0.12207	-0.223796	0.837538	0.177557	0.41903
-32.15	1.19417	1.43738	0.113932	-0.223796	0.84432	0.260787	0.416682
-32.1	1.1809	1.42517	0.138346	-0.183105	0.840929	0.316273	0.414335
-32.05	1.20213	1.40076	0.113932	-0.139025	0.847711	0.344016	0.408466
-32	1.19151	1.3855	0.101725	-0.125461	0.881619	0.294078	0.392034
-31.95	1.19151	1.43433	0.0732422	-0.15937	0.871446	0.321822	0.39086
-31.9	1.17294	1.51978	0.109863	-0.183105	0.895182	0.266335	0.397902
-31.85	1.18886	1.51367	0.154622	-0.176324	0.891791	0.233043	0.399076
-31.8	1.1862	1.4801	0.170898	-0.132243	0.823975	0.221946	0.399076
-31.75	1.20213	1.37024	0.170898	-0.132243	0.827365	0.183105	0.406119
-31.7	1.22601	1.31531	0.146484	-0.118679	0.851101	0.160911	0.411987
-31.65	1.23132	1.30615	0.183105	-0.128852	0.84432	0.266335	0.413161
-31.6	1.26316	1.26953	0.158691	-0.125461	0.851101	0.377308	0.401424
-31.55	1.24459	1.32751	0.16276	-0.0983344	0.891791	0.332919	0.408466
-31.5	1.27378	1.39465	0.142415	-0.12207	0.898573	0.377308	0.401424
-31.45	1.2552	1.45874	0.0813802	-0.0915527	0.915527	0.32737	0.392034
-31.4	1.24459	1.40686	0.0935872	-0.0915527	0.942654	0.255238	0.395555
-31.35	1.25255	1.37024	0.118001	-0.108507	0.962999	0.260787	0.389686
-31.3	1.2207	1.35498	0.142415	-0.152588	0.946045	0.177557	0.383817
-31.25	1.26847	1.35803	0.16276	-0.166151	0.932482	0.199751	0.40025
-31.2	1.26847	1.44348	0.20752	-0.142415	0.939263	0.2053	0.393207
-31.15	1.26582	1.50452	0.16276	-0.145806	0.922309	0.227495	0.420204
-31.1	1.22866	1.49841	0.199382	-0.128852	0.9257	0.360662	0.434289
-31.05	1.23132	1.40686	0.187174	-0.169542	0.942654	0.360662	0.431941
-31	1.2154	1.39465	0.16276	-0.16276	0.956217	0.399503	0.429594
-30.95	1.2154	1.41296	0.146484	-0.172933	0.912137	0.310724	0.401424
-30.9	1.23397	1.44958	0.158691	-0.145806	0.9257	0.305176	0.403771
-30.85	1.2552	1.50146	0.105794	-0.186496	0.918918	0.310724	0.403771
-30.8	1.28174	1.474	0.0488281	-0.210232	0.946045	0.266335	0.407292
-30.75	1.27378	1.4679	0.0528971	-0.210232	0.9257	0.249689	0.416682
-30.7	1.26051	1.45264	0.0569661	-0.223796	0.915527	0.194203	0.40964
-30.65	1.28174	1.45874	0.0488281	-0.193278	0.922309	0.238592	0.420204
-30.6	1.2897	1.44653	0.0935872	-0.169542	0.929091	0.266335	0.396729
-30.55	1.30031	1.43738	0.0935872	-0.176324	0.956217	0.338468	0.396729
-30.5	1.31358	1.46179	0.12207	-0.203451	0.983344	0.360662	0.40964
-30.45	1.33216	1.48926	0.101725	-0.210232	0.969781	0.366211	0.389686
-30.4	1.29766	1.53809	0.12207	-0.193278	0.983344	0.405051	0.397902
-30.35	1.31889	1.55945	0.105794	-0.193278	0.96639	0.405051	0.38147
-30.3	1.33747	1.58081	0.0773112	-0.142415	0.946045	0.393954	0.396729
-30.25	1.35073	1.57776	0.0732422	-0.139025	0.942654	0.344016	0.406119
-30.2	1.34808	1.51672	0.101725	-0.0915527	0.949436	0.421697	0.415509
-30.15	1.34543	1.51062	0.126139	-0.115289	0.949436	0.360662	0.427246
-30.1	1.30828	1.45569	0.134277	-0.115289	0.969781	0.427246	0.422551
-30.05	1.30031	1.44043	0.158691	-0.115289	0.986735	0.399503	0.431941
-30	1.31624	1.39771	0.179036	-0.0983344	0.993517	0.471635	0.416682
-29.95	1.33216	1.45874	0.195312	-0.0949436	1.00369	0.488281	0.415509
-29.9	1.31358	1.48315	0.199382	-0.135634	0.996908	0.421697	0.410814
-29.85	1.3295	1.47095	0.166829	-0.16276	0.993517	0.449441	0.407292
-29.8	1.35604	1.47095	0.199382	-0.189887	0.996908	0.37176	0.406119
-29.75	1.36135	1.4679	0.20752	-0.186496	1.03421	0.332919	0.40025
-29.7	1.35073	1.53503	0.227865	-0.179715	1.02743	0.310724	0.406119
-29.65	1.35073	1.474	0.203451	-0.142415	1.0003	0.321822	0.423725
-29.6	1.33481	1.48315	0.219727	-0.111898	1.01725	0.260787	0.421377
-29.55	1.34012	1.45874	0.211589	-0.0949436	0.986735	0.344016	0.421377
-29.5	1.34808	1.44958	0.268555	-0.108507	0.993517	0.377308	0.420204
-29.45	1.37993	1.43433	0.211589	-0.155979	0.986735	0.32737	0.41903
-29.4	1.3985	1.44348	0.244141	-0.132243	1.01047	0.316273	0.420204
-29.35	1.38258	1.474	0.256348	-0.111898	1.02403	0.155362	0.429594
-29.3	1.37462	1.48315	0.244141	-0.139025	0.986735	0.188654	0.411987
-29.25	1.37462	1.474	0.24821	-0.142415	0.962999	0.221946	0.415509
-29.2	1.3985	1.38855	0.227865	-0.172933	0.949436	0.238592	0.414335
-29.15	1.40381	1.32751	0.24821	-0.176324	0.976562	0.305176	0.421377
-29.1	1.3985	1.32751	0.227865	-0.183105	0.979953	0.338468	0.420204
-29.05	1.41442	1.35193	0.236003	-0.155979	1.0003	0.332919	0.422551
-29	1.41442	1.45264	0.240072	-0.115289	1.01047	0.227495	0.42842
-28.95	1.41442	1.46484	0.231934	-0.105116	1.04099	0.316273	0.423725
-28.9	1.3985	1.43738	0.20752	-0.115289	1.0376	0.32737	0.426072
-28.85	1.40912	1.40076	0.219727	-0.152588	1.02064	0.355114	0.422551
-28.8	1.39319	1.3855	0.236003	-0.152588	1.04438	0.37176	0.435462
-28.75	1.42238	1.42212	0.231934	-0.145806	1.01725	0.338468	0.438984
-28.7	1.40115	1.46484	0.227865	-0.186496	1.03421	0.388406	0.435462
-28.65	1.39054	1.51367	0.211589	-0.179715	1.03082	0.32737	0.454242
-28.6	1.40381	1.54419	0.256348	-0.176324	1.01047	0.32737	0.4472
-28.55	1.42238	1.58386	0.272624	-0.169542	1.00708	0.305176	0.448374
-28.5	1.41708	1.58081	0.276693	-0.176324	1.06133	0.349565	0.434289
-28.45	1.43831	1.53198	0.313314	-0.166151	1.07829	0.393954	0.433115
-28.4	1.46219	1.46484	0.268555	-0.145806	1.05455	0.405051	0.433115
-28.35	1.42769	1.40076	0.292969	-0.118679	1.03421	0.388406	0.431941
-28.3	1.43035	1.39465	0.280762	-0.0949436	1.04099	0.338468	0.433115
-28.25	1.42238	1.36414	0.317383	-0.0813802	1.08846	0.338468	0.43781
-28.2	1.44892	1.43433	0.280762	-0.115289	1.06812	0.299627	0.46598
-28.15	1.4728	1.49536	0.297038	-0.132243	1.06133	0.299627	0.444852
-28.1	1.45158	1.53503	0.309245	-0.149197	1.04099	0.305176	0.461285
-28.05	1.46484	1.52283	0.297038	-0.172933	1.0376	0.366211	0.440157
-28	1.44892	1.51367	0.317383	-0.203451	1.02064	0.438343	0.440157
-27.95	1.44892	1.52283	0.301107	-0.15937	1.00708	0.393954	0.444852
-27.9	1.45423	1.51978	0.301107	-0.118679	1.00708	0.316273	0.430767
-27.85	1.45158	1.49841	0.358073	-0.0915527	1.00369	0.244141	0.446026
-27.8	1.4728	1.45569	0.358073	-0.132243	1.02403	0.271884	0.430767
-27.75	1.47811	1.47095	0.362142	-0.152588	1.0003	0.266335	0.431941
-27.7	1.49138	1.50452	0.341797	-0.0949436	0.979953	0.282981	0.429594
-27.65	1.49138	1.51062	0.362142	-0.0440809	0.976562	0.216397	0.40964
-27.6	1.4675	1.51672	0.37028	-0.0339084	1.00708	0.238592	0.449547
-27.55	1.43831	1.50452	0.374349	-0.0271267	1.00369	0.299627	0.430767
-27.5	1.43565	1.54724	0.382487	-0.0915527	1.02743	0.271884	0.429594
-27.45	1.45158	1.55334	0.386556	-0.115289	1.10541	0.338468	0.430767
-27.4	1.4675	1.51367	0.378418	-0.135634	1.06812	0.349565	0.423725
-27.35	1.49669	1.48926	0.374349	-0.149197	1.05455	0.321822	0.436636
-27.3	1.48873	1.49536	0.301107	-0.152588	1.04777	0.388406	0.424899
-27.25	1.47546	1.51367	0.244141	-0.149197	1.06812	0.382857	0.430767
-27.2	1.46219	1.52588	0.268555	-0.118679	1.08168	0.4106	0.438984
-27.15	1.48873	1.51672	0.252279	-0.125461	1.11559	0.321822	0.429594
-27.1	1.51526	1.48926	0.284831	-0.135634	1.10541	0.299627	0.426072
-27.05	1.5073	1.4679	0.313314	-0.145806	1.10541	0.310724	0.416682
-27	1.52853	1.4801	0.337728	-0.139025	1.1122	0.299627	0.426072
-26.95	1.53649	1.46484	0.325521	-0.149197	1.09524	0.294078	0.431941
-26.9	1.51792	1.4679	0.337728	-0.135634	1.12237	0.316273	0.435462
-26.85	1.51792	1.474	0.402832	-0.135634	1.14271	0.255238	0.443679
-26.8	1.51261	1.49231	0.398763	-0.145806	1.15628	0.305176	0.435462
-26.75	1.50996	1.48315	0.366211	-0.0881619	1.15289	0.32737	0.449547
-26.7	1.51261	1.51978	0.32959	-0.0949436	1.09185	0.305176	0.441331
-26.65	1.49403	1.53198	0.301107	-0.0847711	1.11559	0.366211	0.423725
-26.6	1.51526	1.49841	0.309245	-0.0847711	1.0749	0.299627	0.440157
-26.55	1.502	1.48926	0.358073	-0.0610352	1.08507	0.271884	0.436636
-26.5	1.48873	1.51367	0.349935	-0.0745985	1.07151	0.255238	0.430767
-26.45	1.48342	1.57471	0.32959	-0.111898	1.05794	0.255238	0.42842
-26.4	1.45158	1.51672	0.362142	-0.108507	1.07829	0.238592	0.426072
-26.35	1.45688	1.51367	0.354004	-0.0779894	1.0749	0.344016	0.436636
-26.3	1.45954	1.49841	0.349935	-0.105116	1.09524	0.349565	0.435462
-26.25	1.502	1.45874	0.341797	-0.132243	1.09863	0.382857	0.436636
-26.2	1.54976	1.48926	0.305176	-0.108507	1.10202	0.310724	0.430767
-26.15	1.57365	1.50146	0.297038	-0.0847711	1.12237	0.294078	0.424899
-26.1	1.58426	1.53198	0.260417	-0.108507	1.09185	0.255238	0.434289
-26.05	1.56303	1.57776	0.284831	-0.118679	1.08168	0.260787	0.420204
-26	1.54711	1.57776	0.256348	-0.101725	1.06133	0.32737	0.434289
-25.95	1.52853	1.53503	0.276693	-0.105116	1.06472	0.277433	0.438984
-25.9	1.5418	1.55029	0.309245	-0.132243	1.08507	0.266335	0.434289
-25.85	1.52588	1.55029	0.366211	-0.169542	1.10881	0.310724	0.429594
-25.8	1.49934	1.5625	0.362142	-0.166151	1.12915	0.321822	0.41903
-25.75	1.49138	1.57776	0.390625	-0.111898	1.12237	0.388406	0.4472
-25.7	1.49138	1.57776	0.345866	-0.064426	1.14271	0.349565	0.427246
-25.65	1.52323	1.5686	0.317383	-0.0745985	1.13932	0.393954	0.427246
-25.6	1.52853	1.52283	0.309245	-0.111898	1.1495	0.377308	0.435462
-25.55	1.53915	1.53198	0.264486	-0.105116	1.13932	0.360662	0.435462
-25.5	1.51526	1.58386	0.284831	-0.128852	1.16306	0.310724	0.430767
-25.45	1.50996	1.57776	0.276693	-0.125461	1.14271	0.266335	0.430767
-25.4	1.48607	1.59912	0.345866	-0.142415	1.1461	0.294078	0.431941
-25.35	1.49934	1.5686	0.349935	-0.149197	1.13932	0.366211	0.446026
-25.3	1.5073	1.58997	0.37028	-0.176324	1.16306	0.349565	0.436636
-25.25	1.50465	1.59912	0.386556	-0.193278	1.18679	0.28853	0.421377
-25.2	1.54976	1.59607	0.398763	-0.210232	1.1834	0.227495	0.414335
-25.15	1.58426	1.56555	0.406901	-0.206841	1.19019	0.344016	0.421377
-25.1	1.59753	1.55029	0.378418	-0.217014	1.18679	0.332919	0.410814
-25.05	1.58957	1.57776	0.382487	-0.20006	1.19697	0.349565	0.421377
-25	1.57099	1.58386	0.398763	-0.176324	1.17323	0.344016	0.422551
-24.95	1.58691	1.63269	0.366211	-0.139025	1.19358	0.299627	0.424899
-24.9	1.58161	1.55945	0.37028	-0.0847711	1.21392	0.233043	0.42842
-24.85	1.59753	1.54724	0.325521	-0.0237359	1.25122	0.28853	0.426072
-24.8	1.60018	1.56555	0.349935	-0.0271267	1.23427	0.338468	0.42842
-24.75	1.62407	1.52283	0.32959	-0.0712077	1.23427	0.349565	0.42842
-24.7	1.59753	1.51062	0.366211	-0.0813802	1.26817	0.344016	0.441331
-24.65	1.6108	1.52588	0.362142	-0.0915527	1.2207	0.282981	0.4472
-24.6	1.60284	1.5686	0.333659	-0.0678168	1.21731	0.266335	0.444852
-24.55	1.62141	1.57776	0.317383	-0.0678168	1.17323	0.266335	0.4472
-24.5	1.60549	1.58997	0.305176	-0.0949436	1.18001	0.305176	0.4472
-24.45	1.63203	1.57471	0.333659	-0.0779894	1.21392	0.338468	0.448374
-24.4	1.64795	1.58081	0.305176	-0.0949436	1.21392	0.294078	0.431941
-24.35	1.60549	1.62048	0.321452	-0.0915527	1.23427	0.310724	0.421377
-24.3	1.62407	1.60217	0.317383	-0.125461	1.24105	0.271884	0.42842
-24.25	1.61345	1.61438	0.358073	-0.139025	1.258	0.305176	0.433115
-24.2	1.63468	1.56555	0.390625	-0.179715	1.24444	0.32737	0.4472
-24.15	1.62672	1.5686	0.378418	-0.169542	1.25461	0.32737	0.4472
-24.1	1.6108	1.55945	0.406901	-0.193278	1.258	0.405051	0.440157
-24.05	1.60814	1.55334	0.394694	-0.196669	1.26817	0.316273	0.443679
-24	1.59753	1.54724	0.341797	-0.193278	1.24444	0.366211	0.442505
-23.95	1.61876	1.50452	0.341797	-0.213623	1.22409	0.316273	0.460111
-23.9	1.59753	1.52893	0.362142	-0.223796	1.23088	0.321822	0.469501
-23.85	1.61876	1.53198	0.37028	-0.206841	1.21392	0.355114	0.470675
-23.8	1.65856	1.59607	0.386556	-0.203451	1.23427	0.4106	0.463632
-23.75	1.64264	1.59607	0.443522	-0.152588	1.23088	0.393954	0.485934
-23.7	1.62672	1.59912	0.431315	-0.155979	1.23427	0.294078	0.48476
-23.65	1.61345	1.5625	0.394694	-0.139025	1.23088	0.244141	0.478891
-23.6	1.59222	1.49231	0.362142	-0.115289	1.24783	0.266335	0.473022
-23.55	1.5763	1.47705	0.394694	-0.111898	1.25461	0.332919	0.477717
-23.5	1.60018	1.45569	0.431315	-0.142415	1.23088	0.366211	0.47537
-23.45	1.61876	1.51062	0.443522	-0.142415	1.27835	0.393954	0.478891
-23.4	1.64795	1.51367	0.406901	-0.12207	1.22748	0.382857	0.470675
-23.35	1.66387	1.51062	0.439453	-0.0949436	1.23766	0.316273	0.464806
-23.3	1.63999	1.48926	0.443522	-0.0576443	1.24783	0.299627	0.47537
-23.25	1.62937	1.45264	0.435384	-0.0576443	1.2207	0.227495	0.464806
-23.2	1.62672	1.49231	0.423177	-0.0847711	1.23427	0.244141	0.47537
-23.15	1.6161	1.51978	0.406901	-0.105116	1.24783	0.227495	0.47537
-23.1	1.60018	1.55029	0.402832	-0.142415	1.29869	0.294078	0.480065
-23.05	1.61876	1.54114	0.463867	-0.145806	1.26817	0.305176	0.487107
-23	1.65326	1.53198	0.476074	-0.15937	1.25461	0.316273	0.463632
-22.95	1.63733	1.51367	0.439453	-0.125461	1.25122	0.260787	0.470675
-22.9	1.65856	1.52893	0.472005	-0.0813802	1.28174	0.227495	0.46598
-22.85	1.65856	1.5686	0.516764	-0.0508626	1.27496	0.249689	0.48476
-22.8	1.70368	1.59912	0.443522	-0.108507	1.28852	0.305176	0.485934
-22.75	1.68775	1.66321	0.443522	-0.0983344	1.31904	0.316273	0.478891
-22.7	1.7196	1.60828	0.45166	-0.128852	1.26817	0.338468	0.488281
-22.65	1.72225	1.53809	0.472005	-0.125461	1.29191	0.388406	0.473022
-22.6	1.73287	1.4679	0.49235	-0.111898	1.26478	0.377308	0.487107
-22.55	1.73021	1.47705	0.484212	-0.111898	1.27835	0.344016	0.482412
-22.5	1.6851	1.51367	0.484212	-0.135634	1.29869	0.355114	0.487107
-22.45	1.69041	1.55334	0.508626	-0.16276	1.31565	0.32737	0.487107
-22.4	1.70102	1.60522	0.500488	-0.139025	1.33938	0.294078	0.473022
-22.35	1.75675	1.58997	0.472005	-0.166151	1.31904	0.360662	0.461285
-22.3	1.77267	1.61133	0.472005	-0.115289	1.33599	0.393954	0.463632
-22.25	1.77798	1.62048	0.480143	-0.142415	1.29191	0.416149	0.462459
-22.2	1.75144	1.63269	0.488281	-0.0712077	1.28852	0.344016	0.470675
-22.15	1.74614	1.62048	0.53304	-0.0237359	1.28852	0.344016	0.476544
-22.1	1.73552	1.59607	0.53304	0	1.3326	0.271884	0.498845
-22.05	1.7594	1.61438	0.549316	-0.0339084	1.36312	0.338468	0.509409
-22	1.77002	1.58081	0.484212	-0.0847711	1.37329	0.360662	0.50354
-21.95	1.76471	1.56555	0.443522	-0.169542	1.36312	0.421697	0.50354
-21.9	1.76737	1.55334	0.447591	-0.24075	1.35295	0.432795	0.496498
-21.85	1.74614	1.52283	0.508626	-0.227186	1.35973	0.393954	0.495324
-21.8	1.74614	1.50757	0.512695	-0.186496	1.32582	0.388406	0.488281
-21.75	1.75144	1.48926	0.504557	-0.15937	1.2953	0.382857	0.481239
-21.7	1.76206	1.51978	0.520833	-0.0847711	1.31904	0.393954	0.467154
-21.65	1.77798	1.51978	0.520833	-0.0203451	1.32921	0.388406	0.481239
-21.6	1.80717	1.58997	0.545247	0.00678168	1.3699	0.382857	0.487107
-21.55	1.82044	1.62048	0.553385	-0.0508626	1.3699	0.377308	0.48476
-21.5	1.77798	1.61743	0.545247	-0.108507	1.39703	0.377308	0.482412
-21.45	1.77002	1.55334	0.504557	-0.145806	1.35295	0.366211	0.489455
-21.4	1.73818	1.51672	0.49235	-0.179715	1.36651	0.316273	0.48476
-21.35	1.76206	1.55945	0.516764	-0.142415	1.34616	0.266335	0.473022
-21.3	1.7541	1.51672	0.463867	-0.145806	1.38346	0.227495	0.47537
-21.25	1.76206	1.54114	0.49235	-0.169542	1.37668	0.277433	0.483586
-21.2	1.82044	1.55029	0.524902	-0.125461	1.37668	0.244141	0.490629
-21.15	1.83105	1.52588	0.549316	-0.12207	1.40381	0.244141	0.471849
-21.1	1.83902	1.48621	0.541178	-0.135634	1.38685	0.227495	0.468327
-21.05	1.7939	1.43433	0.545247	-0.132243	1.39703	0.183105	0.481239
-21	1.8284	1.42517	0.57373	-0.132243	1.38346	0.244141	0.487107
-20.95	1.81779	1.44653	0.561523	-0.101725	1.41059	0.233043	0.485934
-20.9	1.84432	1.47705	0.614421	-0.0983344	1.41737	0.266335	0.491803
-20.85	1.85494	1.51672	0.61849	-0.12207	1.38685	0.271884	0.501193
-20.8	1.89209	1.53198	0.610352	-0.0915527	1.37668	0.321822	0.508235
-20.75	1.8974	1.64185	0.642904	-0.101725	1.3326	0.299627	0.502366
-20.7	1.86555	1.68152	0.642904	-0.101725	1.34956	0.255238	0.483586
-20.65	1.85228	1.64185	0.671387	-0.111898	1.35634	0.210849	0.481239
-20.6	1.82309	1.58081	0.663249	-0.0983344	1.37329	0.216397	0.483586
-20.55	1.83636	1.5564	0.687663	-0.0779894	1.35295	0.249689	0.477717
-20.5	1.8284	1.54114	0.671387	-0.0542535	1.35295	0.316273	0.477717
-20.45	1.81779	1.52893	0.675456	-0.0203451	1.3699	0.305176	0.489455
-20.4	1.81779	1.52893	0.663249	-0.0305176	1.38346	0.238592	0.491803
-20.35	1.81248	1.52893	0.655111	-0.0712077	1.38007	0.233043	0.504714
-20.3	1.83371	1.57166	0.638835	-0.0881619	1.39025	0.249689	0.495324
-20.25	1.84167	1.59607	0.626628	-0.0678168	1.40042	0.260787	0.489455
-20.2	1.87882	1.66016	0.655111	-0.111898	1.37329	0.271884	0.490629
-20.15	1.88148	1.63269	0.667318	-0.0813802	1.3699	0.244141	0.477717
-20.1	1.87086	1.66626	0.646973	-0.0678168	1.40381	0.249689	0.483586
-20.05	1.87086	1.64795	0.691732	-0.0915527	1.42415	0.183105	0.487107
-20	1.86555	1.62659	0.724284	-0.135634	1.45128	0.194203	0.489455
-19.95	1.86025	1.62659	0.703939	-0.15937	1.42754	0.260787	0.477717
-19.9	1.88148	1.58997	0.724284	-0.149197	1.41059	0.277433	0.480065
-19.85	1.8974	1.59302	0.703939	-0.0881619	1.38685	0.294078	0.473022
-19.8	1.90005	1.61743	0.716146	-0.0779894	1.42415	0.266335	0.482412
-19.75	1.91863	1.63269	0.683594	-0.101725	1.41737	0.338468	0.496498
-19.7	1.9027	1.61133	0.695801	-0.101725	1.39364	0.282981	0.483586
-19.65	1.86821	1.58997	0.728353	-0.0406901	1.42415	0.271884	0.509409
-19.6	1.86821	1.60522	0.703939	-0.00339084	1.4818	0.299627	0.510583
-19.55	1.87086	1.62659	0.703939	-0.0305176	1.51232	0.282981	0.517625
-19.5	1.86821	1.63269	0.61849	-0.0779894	1.48519	0.277433	0.50354
-19.45	1.88678	1.58997	0.614421	-0.101725	1.46823	0.177557	0.481239
-19.4	1.92659	1.56555	0.651042	-0.115289	1.43772	0.249689	0.504714
-19.35	1.95312	1.51978	0.65918	-0.0813802	1.44111	0.316273	0.490629
-19.3	1.95312	1.52893	0.65918	-0.0745985	1.42415	0.32737	0.50354
-19.25	1.94516	1.51367	0.614421	-0.0983344	1.4445	0.310724	0.497671
-19.2	1.95312	1.57166	0.630697	-0.0915527	1.40381	0.210849	0.490629
-19.15	1.95843	1.61438	0.630697	-0.0474718	1.40381	0.160911	0.498845
-19.1	1.9319	1.651	0.667318	-0.0440809	1.39703	0.221946	0.487107
-19.05	1.92393	1.66931	0.638835	-0.0474718	1.38685	0.2053	0.498845
-19	1.89209	1.61133	0.65918	-0.0406901	1.42415	0.149814	0.489455
-18.95	1.93986	1.61743	0.642904	-0.00339084	1.39703	0.188654	0.489455
-18.9	1.96109	1.61743	0.679525	0.00339084	1.43433	0.177557	0.502366
-18.85	1.96639	1.58997	0.667318	0.00339084	1.42415	0.344016	0.47537
-18.8	1.96374	1.62354	0.695801	-0.0712077	1.44111	0.37176	0.497671
-18.75	1.97435	1.59302	0.736491	-0.0881619	1.45128	0.360662	0.501193
-18.7	1.95843	1.58081	0.74056	-0.155979	1.47841	0.310724	0.521146
-18.65	1.94516	1.58386	0.748698	-0.108507	1.50553	0.310724	0.53171
-18.6	1.9372	1.59912	0.728353	-0.108507	1.47163	0.28853	0.52232
-18.55	1.92393	1.62048	0.732422	-0.0678168	1.47502	0.299627	0.516451
-18.5	1.92659	1.65405	0.675456	-0.0474718	1.47841	0.310724	0.514104
-18.45	1.96109	1.65405	0.667318	-0.0406901	1.50214	0.349565	0.497671
-18.4	1.95578	1.66626	0.687663	-0.0203451	1.50553	0.321822	0.510583
-18.35	1.97435	1.68762	0.708008	-0.0169542	1.49875	0.360662	0.508235
-18.3	1.9372	1.67236	0.756836	-0.0406901	1.50214	0.305176	0.510583
-18.25	1.96374	1.64795	0.712077	-0.0610352	1.48519	0.321822	0.504714
-18.2	1.96109	1.61133	0.728353	-0.0339084	1.55979	0.277433	0.505888
-18.15	1.95312	1.61133	0.74056	-0.0678168	1.56318	0.360662	0.516451
-18.1	1.91597	1.62964	0.703939	-0.108507	1.57674	0.282981	0.507061
-18.05	1.91863	1.6449	0.712077	-0.128852	1.55301	0.255238	0.509409
-18	1.92659	1.66321	0.679525	-0.111898	1.52588	0.266335	0.510583
-17.95	1.91863	1.64185	0.695801	-0.125461	1.48858	0.227495	0.510583
-17.9	1.92128	1.67847	0.708008	-0.15937	1.44789	0.249689	0.52232
-17.85	1.92659	1.66016	0.712077	-0.152588	1.47163	0.310724	0.51293
-17.8	1.98232	1.63574	0.687663	-0.125461	1.4445	0.299627	0.529363
-17.75	1.99824	1.64185	0.695801	-0.0372993	1.44111	0.382857	0.539926
-17.7	2.01151	1.62964	0.708008	-0.00678168	1.46484	0.399503	0.534058
-17.65	1.98762	1.67847	0.703939	0.0508626	1.48519	0.421697	0.534058
-17.6	1.98232	1.67236	0.724284	0.0135634	1.47841	0.360662	0.508235
-17.55	2.01151	1.66016	0.724284	-0.0169542	1.50553	0.4106	0.51293
-17.5	2.00089	1.60828	0.752767	-0.0237359	1.50892	0.316273	0.509409
-17.45	2.00089	1.61438	0.764974	-0.0576443	1.46145	0.294078	0.502366
-17.4	2.00355	1.66626	0.78125	-0.0542535	1.47841	0.271884	0.514104
-17.35	2.02212	1.70593	0.773112	-0.139025	1.46823	0.216397	0.510583
-17.3	1.98762	1.69678	0.773112	-0.139025	1.49875	0.238592	0.516451
-17.25	1.97701	1.63879	0.78125	-0.0678168	1.52588	0.216397	0.519973
-17.2	1.98497	1.64185	0.773112	-0.0169542	1.52588	0.216397	0.525841
-17.15	2.00355	1.62048	0.789388	-0.0135634	1.50214	0.244141	0.517625
-17.1	2.0062	1.62964	0.748698	-0.0203451	1.50892	0.266335	0.524668
-17.05	1.97701	1.6571	0.773112	-0.0406901	1.52927	0.28853	0.51293
-17	1.97966	1.66016	0.809733	-0.0847711	1.53944	0.294078	0.504714
-16.95	1.98232	1.68457	0.809733	-0.0305176	1.52927	0.338468	0.509409
-16.9	1.99028	1.68457	0.854492	-0.0508626	1.50553	0.393954	0.518799
-16.85	2.01947	1.68152	0.846354	-0.0305176	1.54283	0.449441	0.521146
-16.8	2.03008	1.63269	0.870768	-0.0339084	1.55301	0.399503	0.509409
-16.75	2.02212	1.61133	0.777181	-0.0779894	1.54961	0.421697	0.527015
-16.7	2.00089	1.62354	0.813802	-0.0983344	1.5564	0.37176	0.548143
-16.65	2.0062	1.62964	0.813802	-0.0813802	1.54622	0.321822	0.556359
-16.6	1.99293	1.66626	0.769043	-0.0474718	1.56996	0.255238	0.5411
-16.55	2.00885	1.64795	0.716146	-0.0372993	1.58691	0.210849	0.5411
-16.5	1.95843	1.6449	0.675456	-0.0406901	1.6276	0.271884	0.551664
-16.45	1.97966	1.63879	0.679525	-0.0576443	1.62082	0.299627	0.543448
-16.4	1.9717	1.67847	0.65918	-0.0372993	1.60387	0.299627	0.538753
-16.35	2.02743	1.72119	0.61849	-0.00678168	1.60726	0.305176	0.518799
-16.3	2.05662	1.72119	0.577799	-0.0169542	1.56657	0.321822	0.52232
-16.25	2.046	1.70288	0.57373	-0.0237359	1.5903	0.316273	0.543448
-16.2	2.08846	1.64795	0.594076	-0.0169542	1.56318	0.316273	0.537579
-16.15	2.09112	1.62964	0.630697	-0.0372993	1.56318	0.271884	0.537579
-16.1	2.08581	1.61438	0.638835	-0.0915527	1.52927	0.238592	0.527015
-16.05	2.0752	1.61133	0.679525	-0.0847711	1.54283	0.282981	0.514104
-16	2.05927	1.61743	0.764974	-0.0813802	1.54961	0.277433	0.51293
-15.95	2.02212	1.6571	0.752767	-0.12207	1.60387	0.271884	0.505888
-15.9	1.99824	1.70898	0.760905	-0.155979	1.65134	0.305176	0.498845
-15.85	2.03274	1.70593	0.756836	-0.20006	1.64117	0.310724	0.521146
-15.8	2.03274	1.70593	0.748698	-0.166151	1.67847	0.282981	0.516451
-15.75	2.09377	1.69678	0.728353	-0.135634	1.66829	0.294078	0.523494
-15.7	2.12031	1.70593	0.695801	-0.0779894	1.69881	0.260787	0.51293
-15.65	2.14685	1.69373	0.720215	-0.0779894	1.69542	0.227495	0.498845
-15.6	2.12827	1.69373	0.716146	-0.0949436	1.67847	0.244141	0.517625
-15.55	2.1495	1.66321	0.764974	-0.128852	1.66829	0.305176	0.529363
-15.5	2.12562	1.66626	0.756836	-0.145806	1.66151	0.355114	0.536405
-15.45	2.07785	1.69678	0.777181	-0.15937	1.65134	0.37176	0.534058
-15.4	2.06193	1.67542	0.764974	-0.118679	1.66829	0.405051	0.527015
-15.35	2.05131	1.69373	0.805664	-0.0779894	1.66151	0.338468	0.523494
-15.3	2.01947	1.62964	0.817871	-0.0508626	1.67508	0.310724	0.509409
-15.25	2.00885	1.62048	0.769043	-0.0678168	1.67169	0.32737	0.529363
-15.2	2.02743	1.5686	0.850423	-0.0610352	1.64117	0.316273	0.528189
-15.15	2.05662	1.53503	0.866699	-0.0610352	1.64117	0.355114	0.532884
-15.1	2.08316	1.54724	0.882975	-0.0745985	1.64456	0.310724	0.545795
-15.05	2.09377	1.57471	0.915527	-0.0949436	1.62421	0.282981	0.548143
-15	2.04335	1.63574	0.915527	-0.111898	1.63778	0.338468	0.544621
-14.95	2.05397	1.66016	0.960286	-0.0881619	1.61404	0.299627	0.53171
-14.9	2.06458	1.65405	0.956217	-0.0576443	1.64456	0.316273	0.529363
-14.85	2.0805	1.68457	0.911458	-0.00678168	1.68186	0.294078	0.554011
-14.8	2.12562	1.67847	0.919596	0.00339084	1.68864	0.255238	0.530536
-14.75	2.14154	1.70593	0.927734	0.0169542	1.67508	0.216397	0.543448
-14.7	2.15746	1.69373	0.931803	-0.0169542	1.68186	0.28853	0.524668
-14.65	2.12562	1.69067	0.874837	-0.0508626	1.67508	0.28853	0.528189
-14.6	2.10439	1.63879	0.874837	-0.0847711	1.65812	0.221946	0.530536
-14.55	2.10704	1.68152	0.895182	-0.115289	1.7022	0.255238	0.518799
-14.5	2.09642	1.67236	0.931803	-0.142415	1.71238	0.227495	0.527015
-14.45	2.10173	1.67847	0.939941	-0.105116	1.74289	0.271884	0.521146
-14.4	2.13092	1.71814	0.948079	-0.0779894	1.76663	0.277433	0.532884
-14.35	2.14685	1.68457	0.927734	-0.0576443	1.74967	0.355114	0.534058
-14.3	2.14154	1.64795	0.980632	-0.0508626	1.78358	0.32737	0.519973
-14.25	2.16807	1.61743	1.02946	-0.0101725	1.72255	0.299627	0.532884
-14.2	2.17869	1.67542	1.03353	-0.0135634	1.74967	0.316273	0.534058
-14.15	2.19992	1.72729	1.00911	-0.0101725	1.73272	0.266335	0.536405
-14.1	2.1893	1.77002	1.04574	-0.0237359	1.7022	0.249689	0.53171
-14.05	2.19196	1.7395	0.98877	-0.0203451	1.65812	0.16646	0.521146
-14	2.20788	1.63574	0.964355	-0.0237359	1.631	0.16646	0.538753
-13.95	2.19461	1.59607	0.968424	-0.101725	1.64456	0.110973	0.516451
-13.9	2.17338	1.5564	0.939941	-0.135634	1.6276	0.255238	0.525841
-13.85	2.17604	1.59302	0.935872	-0.149197	1.66829	0.294078	0.523494
-13.8	2.22115	1.62964	0.94401	-0.15937	1.67847	0.310724	0.530536
-13.75	2.22646	1.66321	0.952148	-0.105116	1.67169	0.382857	0.53171
-13.7	2.23442	1.68762	0.956217	-0.0678168	1.67169	0.377308	0.532884
-13.65	2.21584	1.64795	0.939941	-0.0271267	1.71916	0.477184	0.5411
-13.6	2.1893	1.69067	0.960286	-0.0203451	1.69881	0.416149	0.565749
-13.55	2.19461	1.71509	0.964355	-0.0271267	1.7395	0.355114	0.549316
-13.5	2.16807	1.69983	0.980632	-0.0847711	1.74967	0.310724	0.556359
-13.45	2.19727	1.69067	1.00505	-0.0678168	1.74628	0.338468	0.546969
-13.4	2.20523	1.69373	1.03353	-0.0372993	1.76324	0.316273	0.545795
-13.35	2.19727	1.68457	1.04167	-0.0610352	1.72594	0.299627	0.5411
-13.3	2.17604	1.66016	0.964355	-0.0745985	1.71238	0.277433	0.546969
-13.25	2.19196	1.69373	0.98877	-0.0813802	1.69203	0.227495	0.542274
-13.2	2.21053	1.68762	0.972493	-0.0576443	1.74967	0.172008	0.5411
-13.15	2.18665	1.69373	0.992839	-0.0339084	1.75985	0.188654	0.53171
-13.1	2.20523	1.72729	0.927734	-0.0881619	1.79036	0.199751	0.530536
-13.05	2.19992	1.7334	0.915527	-0.115289	1.80054	0.221946	0.516451
-13	2.23707	1.69373	0.878906	-0.139025	1.79376	0.255238	0.521146
-12.95	2.24769	1.60217	0.919596	-0.0983344	1.80054	0.227495	0.525841
-12.9	2.25034	1.55334	0.996908	-0.0915527	1.83784	0.233043	0.536405
-12.85	2.23707	1.51062	0.996908	-0.0949436	1.82427	0.221946	0.543448
-12.8	2.24769	1.55945	1.04574	-0.0779894	1.8141	0.238592	0.539926
-12.75	2.27422	1.61133	0.992839	-0.064426	1.8141	0.305176	0.539926
-12.7	2.27422	1.68457	0.98877	-0.0779894	1.76663	0.28853	0.538753
-12.65	2.28218	1.71509	1.00098	-0.108507	1.75985	0.266335	0.543448
-12.6	2.27688	1.68762	0.992839	-0.101725	1.78697	0.255238	0.539926
-12.55	2.2583	1.7334	0.964355	-0.0915527	1.79715	0.221946	0.542274
-12.5	2.26361	1.7334	0.935872	-0.0271267	1.79715	0.216397	0.537579
-12.45	2.27157	1.70898	0.956217	-0.0474718	1.7768	0.110973	0.52232
-12.4	2.28749	1.69067	0.964355	-0.0271267	1.78697	0.0998757	0.525841
-12.35	2.2928	1.71204	0.972493	-0.00339084	1.79715	0.110973	0.529363
-12.3	2.31403	1.79138	0.935872	-0.0101725	1.7768	0.127619	0.543448
-12.25	2.30076	1.75476	0.923665	-0.0372993	1.76324	0.255238	0.539926
-12.2	2.30076	1.73035	0.915527	-0.0712077	1.75985	0.305176	0.542274
-12.15	2.27953	1.68762	0.931803	-0.0712077	1.78697	0.349565	0.529363
-12.1	2.27953	1.69067	0.976562	-0.0678168	1.78019	0.310724	0.524668
-12.05	2.24769	1.69067	0.98877	-0.0508626	1.80054	0.249689	0.524668
-12	2.27157	1.72424	1.01725	-0.0508626	1.78358	0.28853	0.529363
-11.95	2.28218	1.75171	1.00098	-0.0508626	1.81749	0.310724	0.538753
-11.9	2.31137	1.77307	0.98877	-0.0576443	1.83105	0.244141	0.536405
-11.85	2.33526	1.78833	0.972493	-0.0813802	1.7768	0.210849	0.552838
-11.8	2.31934	1.71814	0.972493	-0.0474718	1.79036	0.183105	0.557533
-11.75	2.3273	1.71814	0.972493	-0.0576443	1.80054	0.16646	0.558706
-11.7	2.31934	1.66931	0.976562	-0.0678168	1.82427	0.266335	0.56927
-11.65	2.2928	1.67542	1.04167	-0.0406901	1.83445	0.349565	0.552838
-11.6	2.29811	1.67236	1.01725	-0.0406901	1.82766	0.332919	0.55049
-11.55	2.30341	1.68457	0.992839	-0.0440809	1.84801	0.321822	0.554011
-11.5	2.32199	1.69373	1.00098	-0.0474718	1.83784	0.271884	0.536405
-11.45	2.31403	1.69373	1.05794	-0.0135634	1.83445	0.277433	0.544621
-11.4	2.30872	1.73035	1.07422	0.0305176	1.79036	0.227495	0.542274
-11.35	2.30607	1.71204	1.11084	0	1.8141	0.183105	0.549316
-11.3	2.30341	1.74561	1.1027	0.00339084	1.78697	0.144265	0.546969
-11.25	2.32199	1.71204	1.0498	-0.0372993	1.80393	0.188654	0.528189
-11.2	2.36445	1.69983	1.0376	-0.0881619	1.82088	0.216397	0.549316
-11.15	2.41222	1.66321	1.00505	-0.108507	1.80732	0.194203	0.536405
-11.1	2.39629	1.62048	1.02539	-0.149197	1.83445	0.233043	0.556359
-11.05	2.39099	1.62964	1.03353	-0.142415	1.83445	0.255238	0.562228
-11	2.37241	1.68762	1.05387	-0.115289	1.84462	0.260787	0.55049
-10.95	2.35118	1.74866	1.06608	-0.0847711	1.83445	0.249689	0.56927
-10.9	2.34057	1.75476	1.07015	-0.0983344	1.88531	0.249689	0.576313
-10.85	2.33791	1.73035	1.04574	-0.0610352	1.88192	0.294078	0.592745
-10.8	2.34322	1.75171	1.00911	-0.0237359	1.87174	0.227495	0.583355
-10.75	2.3671	1.73645	1.06201	-0.00339084	1.86835	0.299627	0.576313
-10.7	2.38833	1.74561	1.08236	0.0203451	1.87174	0.266335	0.571618
-10.65	2.41752	1.73035	1.11898	0.0237359	1.89887	0.310724	0.551664
-10.6	2.43875	1.70898	1.13932	-0.0237359	1.89548	0.294078	0.562228
-10.55	2.42814	1.70593	1.11898	-0.00339084	1.90565	0.28853	0.565749
-10.5	2.37506	1.68152	1.10677	-0.0339084	1.926	0.299627	0.565749
-10.45	2.32995	1.67542	1.06608	-0.0508626	1.95312	0.349565	0.568096
-10.4	2.3273	1.72119	1.10677	-0.0678168	1.93278	0.338468	0.557533
-10.35	2.35914	1.76392	1.1027	-0.0847711	1.90226	0.360662	0.561054
-10.3	2.38833	1.77917	1.07422	-0.0949436	1.90565	0.310724	0.554011
-10.25	2.4016	1.78833	1.01318	-0.0610352	1.89209	0.277433	0.544621
-10.2	2.39895	1.7395	0.98877	-0.0339084	1.94634	0.271884	0.568096
-10.15	2.43875	1.72119	0.980632	-0.0271267	1.87514	0.233043	0.565749
-10.1	2.41487	1.69373	1.02132	-0.0169542	1.89548	0.221946	0.579834
-10.05	2.41752	1.70593	1.07015	0.0237359	1.89209	0.194203	0.573965
-10	2.39099	1.7395	1.03353	0.00678168	1.88192	0.249689	0.548143
-9.95	2.38833	1.66626	1.06608	0.0237359	1.85818	0.2053	0.558706
-9.9	2.39629	1.63269	1.05794	-0.0372993	1.82088	0.249689	0.549316
-9.85	2.38568	1.65405	1.05387	-0.0169542	1.85479	0.183105	0.554011
-9.8	2.41752	1.70593	1.07015	-0.0406901	1.85479	0.12207	0.545795
-9.75	2.42018	1.76086	1.06201	-0.0406901	1.88531	0.0665838	0.530536
-9.7	2.42548	1.8158	1.07422	-0.0339084	1.87514	0.16646	0.555185
-9.65	2.41487	1.83716	1.11084	-0.0745985	1.88531	0.216397	0.554011
-9.6	2.42548	1.83411	1.04167	-0.064426	1.94973	0.238592	0.56927
-9.55	2.42018	1.88904	1.02539	-0.0813802	1.95312	0.188654	0.568096
-9.5	2.39895	1.85852	1.00505	-0.108507	1.95312	0.299627	0.56927
-9.45	2.42018	1.80054	0.980632	-0.139025	1.92939	0.233043	0.575139
-9.4	2.39895	1.75476	1.00911	-0.101725	1.91922	0.294078	0.566923
-9.35	2.38302	1.72119	1.03353	-0.0949436	1.90904	0.249689	0.579834
-9.3	2.38302	1.75476	1.07422	-0.064426	1.926	0.172008	0.573965
-9.25	2.40691	1.76697	1.01725	-0.0339084	1.93278	0.160911	0.572791
-9.2	2.41752	1.74866	1.04574	-0.0339084	1.94295	0.138716	0.565749
-9.15	2.42283	1.71509	1.05387	-0.0474718	1.92939	0.183105	0.554011
-9.1	2.42018	1.7395	1.1027	-0.0678168	1.90904	0.160911	0.549316
-9.05	2.41487	1.77002	1.10677	-0.0745985	1.95312	0.155362	0.549316
-9	2.42814	1.72729	1.08643	-0.0712077	1.94295	0.149814	0.554011
-8.95	2.43345	1.71814	1.08236	-0.0813802	1.96669	0.12207	0.565749
-8.9	2.42814	1.70593	1.07015	-0.0576443	1.92261	0.177557	0.572791
-8.85	2.40425	1.81274	1.0376	-0.0203451	1.89887	0.149814	0.583355
-8.8	2.4016	1.81885	1.05387	0.0101725	1.90904	0.294078	0.56927
-8.75	2.41752	1.78223	1.0376	0.0169542	1.89887	0.332919	0.56927
-8.7	2.4361	1.74866	1.0498	0.0169542	1.94295	0.377308	0.571618
-8.65	2.45202	1.75171	1.0498	-0.0372993	1.97347	0.338468	0.563401
-8.6	2.4706	1.74255	1.06201	-0.0610352	1.99042	0.282981	0.573965
-8.55	2.46794	1.71204	1.06201	-0.12207	1.97686	0.321822	0.583355
-8.5	2.48121	1.77612	1.05794	-0.12207	1.97008	0.321822	0.589224
-8.45	2.48121	1.80359	1.07015	-0.12207	1.95991	0.316273	0.584529
-8.4	2.49448	1.78833	1.11491	-0.111898	1.97686	0.28853	0.576313
-8.35	2.48387	1.75781	1.13525	-0.0881619	2.02094	0.210849	0.558706
-8.3	2.47856	1.69373	1.17188	-0.0542535	2.0379	0.149814	0.561054
-8.25	2.47856	1.68152	1.15153	0.0169542	2.01077	0.155362	0.55988
-8.2	2.48387	1.69373	1.13525	0.0135634	1.9633	0.144265	0.563401
-8.15	2.48387	1.74255	1.06201	0.00678168	1.97008	0.188654	0.56927
-8.1	2.5051	1.74561	1.07829	-0.0339084	1.95312	0.183105	0.565749
-8.05	2.49979	1.76086	1.05794	0.0237359	1.95652	0.188654	0.566923
-8	2.49979	1.77002	1.10677	-0.0339084	1.94973	0.227495	0.573965
-7.95	2.49183	1.80359	1.05794	-0.0339084	1.94634	0.216397	0.557533
-7.9	2.48652	1.77917	1.07829	-0.0135634	1.99042	0.260787	0.564575
-7.85	2.4706	1.74866	1.0498	-0.0237359	2.03451	0.316273	0.573965
-7.8	2.49979	1.7334	1.04574	-0.0339084	2.05485	0.305176	0.579834
-7.75	2.53429	1.74255	1.05387	-0.0203451	2.03451	0.271884	0.585703
-7.7	2.55021	1.80969	1.09456	-0.00339084	2.01755	0.2053	0.590398
-7.65	2.53694	1.85242	1.1027	-0.0101725	1.99382	0.188654	0.585703
-7.6	2.52632	1.89819	1.13932	-0.0169542	1.98364	0.260787	0.568096
-7.55	2.53959	1.88293	1.16374	-0.0508626	1.98703	0.255238	0.568096
-7.5	2.53429	1.86157	1.20443	-0.0949436	2.02433	0.28853	0.565749
-7.45	2.51836	1.88599	1.19629	-0.0779894	2.00738	0.294078	0.558706
-7.4	2.5449	1.82495	1.1556	-0.0813802	2.02094	0.294078	0.573965
-7.35	2.54225	1.80359	1.10677	-0.0474718	2.06502	0.277433	0.55988
-7.3	2.56082	1.75476	1.08236	-0.0712077	2.05485	0.310724	0.575139
-7.25	2.54755	1.77002	1.10677	-0.101725	2.06502	0.271884	0.591572
-7.2	2.56348	1.79443	1.15967	-0.0745985	2.05485	0.238592	0.586877
-7.15	2.53429	1.77307	1.19222	-0.0779894	2.0752	0.233043	0.583355
-7.1	2.55021	1.76392	1.21663	-0.0678168	2.1091	0.244141	0.558706
-7.05	2.56082	1.74866	1.1556	-0.064426	2.08876	0.210849	0.571618
-7	2.56613	1.7395	1.19629	-0.0508626	2.08537	0.16646	0.575139
-6.95	2.57409	1.67236	1.17594	-0.0610352	2.10232	0.216397	0.575139
-6.9	2.53163	1.67542	1.20036	-0.064426	2.09893	0.199751	0.586877
-6.85	2.56082	1.66626	1.21257	-0.0678168	2.07859	0.210849	0.565749
-6.8	2.52632	1.72424	1.23291	-0.0915527	2.0718	0.260787	0.575139
-6.75	2.53429	1.80664	1.26546	-0.0271267	2.06841	0.255238	0.57866
-6.7	2.55817	1.79443	1.24105	-0.0440809	2.08876	0.160911	0.571618
-6.65	2.53694	1.81885	1.2736	-0.0169542	2.07859	0.199751	0.579834
-6.6	2.56878	1.83105	1.23291	0.0135634	2.01755	0.16646	0.571618
-6.55	2.56613	1.85242	1.24512	0.0203451	2.02094	0.2053	0.579834
-6.5	2.58736	1.83105	1.23291	-0.0135634	2.02433	0.194203	0.56927
-6.45	2.57675	1.84021	1.24512	-0.0237359	2.10571	0.249689	0.570444
-6.4	2.59267	1.87683	1.26546	-0.0169542	2.14301	0.299627	0.583355
-6.35	2.59532	1.86768	1.24512	-0.0135634	2.1464	0.260787	0.586877
-6.3	2.59797	1.88293	1.25732	-0.0135634	2.12945	0.2053	0.591572
-6.25	2.57409	1.84631	1.21663	-0.0339084	2.11249	0.216397	0.583355
-6.2	2.55021	1.79749	1.19629	-0.0576443	2.13962	0.221946	0.57866
-6.15	2.56082	1.7334	1.18815	-0.0813802	2.11928	0.321822	0.58805
-6.1	2.56613	1.75171	1.24105	-0.105116	2.12267	0.37176	0.571618
-6.05	2.56878	1.78528	1.25326	-0.0610352	2.12606	0.37176	0.585703
-6	2.57409	1.82495	1.26546	-0.0305176	2.12267	0.366211	0.586877
-5.95	2.60859	1.87988	1.2736	-0.0101725	2.12606	0.344016	0.584529
-5.9	2.63513	1.87683	1.29395	-0.00339084	2.07859	0.316273	0.600962
-5.85	2.62982	1.87683	1.28581	-0.0169542	2.11928	0.266335	0.590398
-5.8	2.63513	1.87073	1.24512	-0.0474718	2.12267	0.260787	0.59744
-5.75	2.64574	1.86462	1.27767	-0.064426	2.14301	0.260787	0.590398
-5.7	2.67228	1.84326	1.31022	-0.0678168	2.11928	0.244141	0.584529
-5.65	2.6192	1.77002	1.3265	-0.0305176	2.11928	0.271884	0.582181
-5.6	2.61655	1.77307	1.36312	0	2.14301	0.266335	0.57866
-5.55	2.62186	1.74866	1.30615	-0.00339084	2.16336	0.183105	0.59744
-5.5	2.64309	1.8219	1.29801	0.00678168	2.1837	0.105424	0.595093
-5.45	2.68289	1.87988	1.25732	0.0237359	2.20066	0.172008	0.600962
-5.4	2.66697	1.9043	1.28988	0.0305176	2.221	0.194203	0.604483
-5.35	2.68555	1.84021	1.30208	0.0305176	2.17692	0.266335	0.599788
-5.3	2.6192	1.74255	1.29395	0.0406901	2.20405	0.310724	0.611525
-5.25	2.61124	1.69067	1.3265	0.0474718	2.1464	0.2053	0.610352
-5.2	2.60594	1.63879	1.30615	0.0508626	2.13284	0.183105	0.610352
-5.15	2.6139	1.71204	1.31429	0.0271267	2.09893	0.138716	0.619742
-5.1	2.62451	1.76697	1.28174	-0.00339084	2.0752	0.249689	0.590398
-5.05	2.64839	1.86462	1.29395	-0.0135634	2.12945	0.305176	0.585703
-5	2.65636	1.86768	1.29395	-0.0339084	2.1464	0.377308	0.590398
-4.95	2.68024	1.90125	1.2736	-0.0406901	2.221	0.344016	0.589224
-4.9	2.70678	1.88293	1.31429	-0.0779894	2.23456	0.255238	0.600962
-4.85	2.72004	1.84326	1.31836	-0.0576443	2.26169	0.127619	0.584529
-4.8	2.7227	1.84631	1.37939	-0.0542535	2.20405	0.144265	0.596267
-4.75	2.7227	1.78833	1.37126	-0.0474718	2.22778	0.177557	0.585703
-4.7	2.73066	1.79443	1.37126	0.00339084	2.221	0.194203	0.582181
-4.65	2.69351	1.79443	1.33464	0.0305176	2.21083	0.144265	0.590398
-4.6	2.66962	1.75781	1.33464	0.0474718	2.21761	0.0943271	0.585703
-4.55	2.69882	1.80664	1.34684	-0.00678168	2.21761	0.110973	0.595093
-4.5	2.71208	1.80359	1.35091	-0.0474718	2.21761	0.0665838	0.59744
-4.45	2.70943	1.88293	1.40788	-0.0610352	2.17014	0.0388406	0.600962
-4.4	2.73597	1.87988	1.39974	-0.064426	2.17353	0.0499379	0.593919
-4.35	2.77577	1.87378	1.40788	-0.0678168	2.19387	0.0221946	0.600962
-4.3	2.77312	1.84021	1.38346	-0.0203451	2.20744	0.160911	0.591572
-4.25	2.75189	1.78833	1.36312	0.0203451	2.23117	0.2053	0.582181
-4.2	2.72801	1.80359	1.38346	0.0237359	2.23456	0.2053	0.598614
-4.15	2.72004	1.80359	1.40381	0.00339084	2.25152	0.210849	0.589224
-4.1	2.69616	1.86768	1.39974	0.00678168	2.23117	0.199751	0.599788
-4.05	2.71474	1.88599	1.37533	-0.0135634	2.21083	0.172008	0.598614
-4	2.73331	1.93176	1.41602	0.0169542	2.15997	0.110973	0.599788
-3.95	2.72535	1.87378	1.38346	-0.0440809	2.17014	0.0832298	0.609178
-3.9	2.74393	1.84326	1.36312	-0.0678168	2.22439	0.105424	0.608004
-3.85	2.7227	1.81885	1.36312	-0.0339084	2.221	0.238592	0.610352
-3.8	2.72004	1.79443	1.34277	-0.0101725	2.25152	0.271884	0.592745
-3.75	2.7227	1.8219	1.39974	-0.0203451	2.23117	0.299627	0.60683
-3.7	2.72004	1.84021	1.40381	0.0135634	2.24474	0.28853	0.59744
-3.65	2.73331	1.86462	1.42008	0.0305176	2.23117	0.266335	0.602135
-3.6	2.72004	1.85547	1.39567	0.00339084	2.22778	0.210849	0.596267
-3.55	2.73331	1.81885	1.38346	-0.0372993	2.18709	0.199751	0.586877
-3.5	2.77047	1.77917	1.40788	-0.0169542	2.15997	0.194203	0.591572
-3.45	2.78904	1.78223	1.41195	0.00339084	2.15997	0.183105	0.585703
-3.4	2.78373	1.8219	1.40381	-0.00678168	2.15658	0.216397	0.591572
-3.35	2.78108	1.86462	1.42822	0.0339084	2.22778	0.227495	0.596267
-3.3	2.75985	1.87378	1.49333	0.0135634	2.23796	0.216397	0.599788
-3.25	2.72801	1.85242	1.48519	0.0406901	2.27865	0.227495	0.603309
-3.2	2.74127	1.84021	1.48112	0.0576443	2.24135	0.244141	0.595093
-3.15	2.7625	1.82495	1.46891	0.0372993	2.24135	0.199751	0.598614
-3.1	2.81292	1.85242	1.49333	0.0678168	2.23796	0.183105	0.610352
-3.05	2.84477	1.95007	1.45671	-0.00678168	2.28882	0.255238	0.595093
-3	2.83415	2.01111	1.45671	0.0406901	2.32951	0.2053	0.61622
-2.95	2.85008	2.01111	1.48926	-0.0135634	2.29899	0.199751	0.603309
-2.9	2.84212	1.96838	1.44857	-0.0610352	2.26847	0.16646	0.619742
-2.85	2.84477	1.95007	1.42415	-0.0610352	2.24813	0.16646	0.604483
-2.8	2.82354	1.89209	1.3916	-0.0745985	2.2583	0.116522	0.593919
-2.75	2.8315	1.9043	1.42008	-0.0271267	2.28204	0.0332919	0.610352
-2.7	2.84477	1.96533	1.45264	-0.0339084	2.28882	0.0610352	0.598614
-2.65	2.866	2.00195	1.43229	-0.0305176	2.27525	0.0998757	0.595093
-2.6	2.88192	2.01111	1.40788	-0.0813802	2.28204	0.177557	0.590398
-2.55	2.83681	1.98669	1.37533	-0.0406901	2.27186	0.260787	0.586877
-2.5	2.85538	1.95923	1.39567	0.00339084	2.24813	0.216397	0.604483
-2.45	2.82089	1.95007	1.38346	0.0271267	2.30238	0.238592	0.60683
-2.4	2.84477	1.95007	1.40788	0.0169542	2.30238	0.249689	0.620915
-2.35	2.87131	1.92871	1.35498	0.00678168	2.3329	0.238592	0.620915
-2.3	2.88192	1.90125	1.3916	-0.00339084	2.34646	0.299627	0.619742
-2.25	2.85538	1.90735	1.39567	-0.0576443	2.2956	0.271884	0.629132
-2.2	2.86334	1.86157	1.41602	-0.0542535	2.29221	0.160911	0.609178
-2.15	2.83681	1.8219	1.43636	0.0135634	2.25491	0.0832298	0.619742
-2.1	2.84212	1.80664	1.38753	0.0203451	2.27865	0.149814	0.610352
-2.05	2.83415	1.8158	1.40381	0.0610352	2.28882	0.16646	0.604483
-2	2.81823	1.84021	1.33464	0.0406901	2.30238	0.227495	0.612699
-1.95	2.85273	1.85242	1.3916	0.0542535	2.33629	0.233043	0.59744
-1.9	2.85804	1.85852	1.43636	0.0169542	2.29221	0.216397	0.609178
-1.85	2.87927	1.84326	1.45264	-0.0101725	2.29221	0.199751	0.618568
-1.8	2.87396	1.87988	1.43636	0	2.2956	0.227495	0.617394
-1.75	2.87661	1.86768	1.41195	-0.0237359	2.31255	0.260787	0.640869
-1.7	2.87927	1.87073	1.40788	-0.00339084	2.22778	0.233043	0.622089
-1.65	2.85538	1.92566	1.41602	0	2.21422	0.199751	0.632653
-1.6	2.84477	1.94397	1.45671	-0.0135634	2.23456	0.144265	0.612699
-1.55	2.83681	1.92566	1.45671	0.00339084	2.24813	0.138716	0.599788
-1.5	2.866	1.89209	1.46077	0.0305176	2.30238	0.0943271	0.617394
-1.45	2.85804	1.88599	1.50553	-0.0169542	2.30916	0.2053	0.604483
-1.4	2.85538	1.88293	1.47705	-0.0339084	2.34646	0.188654	0.618568
-1.35	2.84212	1.9043	1.48112	-0.0610352	2.35324	0.194203	0.613873
-1.3	2.87396	1.92261	1.41602	-0.0271267	2.34307	0.144265	0.613873
-1.25	2.88988	1.92566	1.38346	0.0271267	2.31595	0.144265	0.622089
-1.2	2.86865	1.91956	1.3916	0.0610352	2.34307	0.172008	0.611525
-1.15	2.88457	1.93176	1.40381	0.0610352	2.34307	0.2053	0.620915
-1.1	2.90315	1.97449	1.38753	0.0542535	2.34646	0.183105	0.618568
-1.05	2.91907	1.95618	1.40788	0.0508626	2.33968	0.16646	0.62561
-1	2.93765	1.95618	1.38346	0	2.31255	0.0776811	0.627958
-0.95	2.90315	1.98059	1.39974	-0.00339084	2.33968	0.0721325	0.617394
-0.9	2.88723	2.01416	1.40788	-0.0847711	2.37359	0.0443892	0.626784
-0.85	2.88988	2.03857	1.41195	-0.101725	2.39733	0.0554865	0.632653
-0.8	2.88988	1.93481	1.41602	-0.0847711	2.37359	0.0610352	0.631479
-0.75	2.86865	1.89514	1.41195	-0.0339084	2.39733	0.0832298	0.622089
-0.7	2.88192	1.87378	1.38346	0.00678168	2.45158	0.133168	0.603309
-0.65	2.87661	1.91345	1.36312	0	2.43123	0.172008	0.613873
-0.6	2.88988	1.95312	1.37533	-0.0779894	2.40411	0.183105	0.605657
-0.55	2.88988	1.94702	1.43636	-0.128852	2.35664	0.172008	0.603309
-0.5	2.89784	1.91345	1.46077	-0.139025	2.35664	0.194203	0.60683
-0.45	2.93765	1.86157	1.47298	-0.115289	2.33629	0.221946	0.600962
-0.4	2.91377	1.88293	1.43229	-0.0847711	2.37698	0.210849	0.612699
-0.35	2.91642	1.86768	1.41602	-0.0779894	2.40411	0.127619	0.613873
-0.3	2.91377	1.93481	1.42008	-0.064426	2.41428	0.2053	0.627958
-0.25	2.93499	2.005	1.45671	-0.0237359	2.45836	0.249689	0.636174
-0.2	2.93765	2.00195	1.42822	-0.0406901	2.45158	0.266335	0.624437
-0.15	2.97745	1.94702	1.4445	-0.0610352	2.44819	0.316273	0.618568
[truncated: 2,003 more rows]

## Sheet: Fig 3G iii
Current Density
NBCe1-B+V	10µg/ml PS	10µg/ml PE	10µg/ml PC	E-Syt3	E-Syt3+10µg/ml PS	E-Syt3+10µg/ml PE	E-Syt3+10µg/ml PC	E-Syt3+10µg/ml PIP2
6.08	3.8	11	3.37	0	1.5	1	0.5	0
8.67	6.3	9.6	8	0.51	5.7	1.9	0.6	0
8	7.3	7	10	2	2.25	1.7	0	1.4
6	10	7.3	11.7	0.3	2.6	0	0	0
5.2	6	5.8	9.5	0.5	5.1	0	0	3.05
5	11.8	8	12.5	0.2	4.8	0.7	0	0.56
7.6	8	5	9	0		0	0.4	0.63
5.2	11.9		6.3	0.6				2.06
8.2	10.9		8	0				2.22
5.9	14.1			0				0
7	11.4			0.75
7.8				1
7.7
10
8
6.67
10.4
6.67
9.33
5.33
6
9.4
5.3
8.8
6.7
7.5
8
8.75
