# Supplementary material for: Lipid transporters E-Syt3 and ORP5 regulate epithelial ion transport by controlling phosphatidylserine enrichment at ER/PM junctions
Source: EMBO J. 2025 May 27;44(13):3697–719. doi: 10.1038/s44318-025-00470-9 (PMC12217353; doi:10.1038/s44318-025-00470-9)
Supplement: Supplementary file 5 — Source data Fig. 3 [file 44318_2025_470_MOESM5_ESM.zip › Figure SD 3/3H/Fig 3H i- ii.xlsx]

## Sheet: Fig3 Hi
Current Traces
Time [s]	CFTR+V	CFTR+V	2µg SMP+E3C2C	2µg SMP+E3C2C	2µg SMP+E3C2C+10µg/ml PS	2µg SMP+E3C2C+10µg/ml PS	2µg SMP+E3C2C+10µg/ml PE	2µg SMP+E3C2C+10µg/ml PE	2µg SMP+E3C2C+10µg/ml PC	2µg SMP+E3C2C+10µg/ml PC
0	0.132243	-0.259399	-1.89419	1.30047	0.201886	-0.48828	0.264486	-0.86127	-0.418942	1.23398
2	-0.147502	-0.106812	-2.14182	1.45522	0.694862	-0.01878	0.501845	-0.92909	-0.30469	1.00547
4	0.0305176	0.0712077	-1.77212	1.64005	0.107985	-0.62913	0.182812	-0.700776	-0.0761754	1.11973
6	-0.0712077	0.0457764	-1.63457	1.5085	-0.12677	0.309871	0.639843	-1.23398	-0.114263	1.15781
8	-0.0203451	0.0712077	-1.71509	1.42212	0.366211	-0.23006	0.373243	-1.4625	0.342774	0.624609
10	0.157674	-0.0813802	-1.89819	1.2085	0.248836	0.661997	0.258984	-1.11973	0.114258	0.472265
12	0.0559489	0.096639	-1.89819	1.30005	0.225361	0.568096	0.4875	-1.04355	0	0.738867
14	0.0813802	0.147502	-2.11182	1.60522	0.906137	-1.56813	0.525586	-1.15782	-0.45703	0.548437
16	0.00508626	-0.335693	-1.77612	1.30005	0.671387	-2.57756	0.67793	-1.53867	-0.30469	0.624609
18	0.259399	-0.233968	-1.68457	1.2085	1.07046	-2.71841	0.601758	-1.76719	0.152344	0.624609
20	0.106812	-0.335693	-2.05078	1.45264	0.600962	-1.73246	0.563672	-1.61485	0.0380855	0.738867
22	-0.0457764	0.0457764	-1.28784	0.90332	1.23479	-2.22544	0.639843	-1.65293	0.266602	0.167578
24	0.106812	-0.0305176	-0.31128	0.90332	1.46954	-1.28643	0.449414	-1.57676	0.114258	-0.0990213
26	0.00508626	-0.0559489	-0.3418	0.811768	0.765287	-0.37091	0.258984	-1.69101	0.19043	0.319922
28	0.106812	-0.157674	-0.64697	0.872803	0.835712	-0.44133	0.639843	-1.65293	-0.30469	0.24375
30	0.0559489	-0.0813802	-0.5249	0.90332	0.225361	-0.72303	0.335156	-1.7291	-0.15234	-0.289449
32	0.0559489	-0.157674	-0.49438	0.933838	0.248836	-0.93431	0.4875	-1.69101	-0.37299	1.09863
34	0.0305176	-0.157674	-0.5249	0.842285	0.483586	-0.84041	0.297071	-1.4625	-0.27127	0.895182
36	0.208537	-0.310262	0.085449	0.262451	0.08451	-1.02821	0.563672	-1.65293	-0.06782	0.996908
38	0.284831	-0.132243	-0.03662	0.384521	0.342736	-0.62913	0.639843	-1.7291	-0.10173	1.03082
40	0.233968	-0.157674	-0.06714	0.415039	1.35216	-2.24891	0.16276	-0.62391	0.305176	0.556098
42	0.259399	-0.106812	-0.15869	0.323486	0.154935	-1.19253	0.569661	-1.09863	0.101725	0.420464
44	0.0813802	-0.00508626	0.024414	0.079346	0.03756	-1.45076	0.332303	-1.30208	0	0.657823
46	0.183105	-0.0559489	0.024414	0.292969	0.554011	-0.67608	0.230577	-0.99691	-0.4069	0.488281
48	0.208537	0.350952	-0.15869	0.292969	-0.24414	-0.74651	0.434028	-0.92909	-0.27127	0.556098
50	0.0559489	0.50354	0.085449	-0.04272	-0.15024	-0.18311	0.467936	-1.03082	0.135634	0.556098
52	-0.350952	0.478109	-0.03662	-0.22583	0.03756	0.02817	0.60357	-1.3699	0.033908	0.657823
54	-0.12207	0.50354	0.054932	0.201416	-0.00939	-0.95778	0.535753	-1.57335	0.237359	0.149197
56	0.183105	-0.208537	-0.09766	-0.13428	0.08451	0.215971	0.501845	-1.43772	0.101725	-0.08816
58	-0.0457764	0.0457764	-0.06714	0.018311	0.03756	0.896747	0.569661	-1.47163	0.169542	0.284831
60	-0.0457764	0.096639	0.238037	-0.22583	-0.12677	0.356821	0.400119	-1.40381	-0.27127	0.217014
62	0.183105	-0.132243	-0.12817	0.140381	0.03756	-0.08921	0.230577	-1.50553	-0.13563	-0.2577
64	0.208537	-0.00508626	0.177002	-0.25635	-0.59627	0.380296	0.569661	-1.47163	0.135634	-0.15598
66	0.183105	0.0457764	-0.09766	0.170898	0.460111	0.16902	0.298394	-1.53944	-0.16954	0.420464
68	0.0305176	0.096639	0.20752	-0.3479	-0.61974	0.309871	0.434028	-1.50553	-0.10173	0.657823
70	-0.0203451	-0.0559489	0.177002	-0.19531	0.08451	0.615047	0.264486	-1.30208	-0.13563	-0.08816
72	-1.82597	2.00399	-0.06714	0.323486	-0.59627	0.568096	0.501845	-1.47163	-0.23736	0.013563
74	-0.0712077	0.12207	0.238037	-0.16479	-0.90144	2.00007	0.569661	-1.53944	-0.13563	0.250922
76	-0.172933	0.50354	0.20752	-0.16479	-1.08924	0.943697	0.298394	-1.03082	-0.33908	0.284831
78	-0.096639	0.478109	-0.0061	-0.40894	-0.69017	1.2254	0.027127	-1.03082	-0.16954	0.013563
80	-0.274658	0.605265	0.115967	-0.01221	-0.57279	1.08455	0.061035	-0.65782	0.372993	-0.2238
82	-0.096639	0.579834	0.024414	0.262451	-0.80754	0.920222	-0.00678	-0.1492	-0.06782	-0.05425
84	-0.147502	0.681559	0.268555	0.384521	-0.43194	1.71837	-0.14242	-0.89518	0.067817	-0.2238
86	-0.859578	1.21562	-0.03662	0.292969	-1.04229	2.7278	-0.21023	-0.38656	0.169542	-0.02035
88	-1.0376	1.54622	0.024414	-0.16479	-1.32399	3.50248	-0.0746	-0.28483	0	-0.29161
90	-1.13932	2.13114	0.177002	0.079346	-1.25357	3.0095	-0.17632	-0.38656	-0.16954	0.047472
92	-2.02942	2.69063	-0.15869	0.201416	-1.60569	3.1973	0.061035	-0.62391	0.406901	-0.32552
94	-2.41089	3.65702	-0.43335	0.842285	-2.1691	3.1973	-0.10851	-0.11529	-0.03391	-0.08816
96	-3.8859	4.64884	0.115967	0.048828	-2.0752	3.05645	-0.0746	-0.38656	0	-0.39334
98	-4.72514	5.79325	0.20752	0.079346	-2.66207	4.67623	-0.21023	-0.52219	0.339084	-0.32552
100	-6.32731	7.47172	-0.12817	0.506592	-2.80292	4.18326	0.230577	-0.45437	-0.30518	-0.18989
102	-8.26009	10.32	-0.3418	0.933838	-2.75597	4.37106	0.027127	-0.62391	-0.20345	-0.12207
104	-10.7015	14.5162	-0.25024	0.842285	-3.55412	6.48381	0.027127	-0.75955	0.033908	-0.2238
106	-13.1429	16.7287	-0.64697	1.60522	-4.37575	5.28658	-0.37977	-0.86127	-0.03391	0.08138
108	-16.4235	21.4335	-1.37939	2.76489	-4.93915	7.32891	-0.04069	-1.33599	0.067817	-0.05425
110	-20.6451	26.5706	-2.02026	4.1687	-4.7983	8.54962	0.196669	-0.79346	-0.74599	0.149197
112	-24.9685	31.2246	-2.29492	3.49731	-6.23028	7.98621	0.16276	-0.59001	-0.13563	-0.08816
114	-30.0547	38.0656	-2.11182	3.77197	-7.19276	9.46514	-0.17632	-0.28483	-1.05116	0.352648
116	-34.5815	43.1519	-2.32544	4.10767	-7.75616	10.8736	-0.00678	-1.33599	-0.4069	-0.32552
118	-41.0919	50.9338	-3.17993	5.41992	-8.62474	11.8596	0.230577	-1.09863	-0.10173	0.149197
120	-46.229	58.0546	-3.54614	5.69458	-8.60126	12.0944	0.332303	-1.26817	-0.84771	-0.15598
122	-53.8076	67.1082	-3.91235	6.15234	-9.89239	15.3339	-0.00678	-1.30208	-0.37299	0.623915
124	-60.9792	75.9837	-4.46167	7.31201	-10.8079	15.5217	-0.27805	-0.86127	-1.05116	1.13254
126	-67.2099	84.5795	-4.00391	7.00684	-11.9112	16.5781	-0.34587	-0.75955	-0.77989	0.284831
128	-75.0173	91.4205	-5.19409	8.41065	-13.9301	18.4091	-0.31196	-0.25092	-1.25461	1.13254
130	-83.2316	100.525	-5.83496	9.32617	-14.3292	18.55	-0.24414	-0.963	-0.88162	1.20036
132	-88.5976	106.45	-5.49927	9.021	-17.334	23.4093	-0.14242	-0.89518	-2.61095	3.20095
134	-91.217	109.706	-6.96411	10.8826	-19.7519	27.3062	-0.44759	-0.1492	-1.96669	2.31934
136	-97.6512	117.335	-7.60498	11.3403	-23.9305	32.8463	-0.92231	0.155979	-2.74658	2.82796
138	-102.534	123.947	-8.12378	12.8357	-24.893	33.0106	-1.60048	0.732422	-2.8144	3.40441
140	-108.129	129.949	-8.39844	13.2019	-27.6161	37.1422	-0.99013	0.596788	-3.45866	3.87912
142	-112.834	136.205	-8.39844	13.2935	-29.0715	40.0062	-1.39703	0.596788	-5.66271	5.60845
144	-118.607	142.614	-10.0769	14.6057	-32.3815	42.1189	-2.85509	1.58013	-4.57764	5.20155
146	-123.464	148.259	-10.6262	15.5518	-34.7994	46.8844	-2.61773	2.22439	-5.35753	5.71018
148	-129.211	154.592	-10.9924	16.8945	-39.3536	52.7766	-3.36372	3.37728	-7.39204	7.16824
150	-133.764	160.11	-12.7625	17.9932	-41.2081	55.0537	-4.48269	3.98763	-7.35813	9.23665
152	-135.925	163.62	-12.9456	18.634	-47.0299	59.1384	-5.60167	4.63189	-8.88401	8.69412
154	-140.121	168.528	-14.1357	20.7398	-49.6357	62.7301	-5.83903	5.78478	-7.86675	7.74468
156	-142.995	171.682	-14.2883	20.7703	-54.1664	68.7866	-6.38156	6.46295	-10.0369	10.5252
158	-145.437	173.538	-15.2954	22.3877	-56.7956	72.6131	-5.97466	6.97157	-11.2237	11.9493
160	-148.056	177.455	-15.387	22.052	-63.439	77.1203	-7.46663	7.0733	-11.461	13.0683
162	-151.082	181.32	-16.0889	22.876	-63.7677	78.8809	-9.39941	9.85379	-11.0881	13.0683
164	-153.524	183.762	-16.6382	23.2727	-70.1529	85.4539	-10.4845	10.5659	-12.7496	11.8815
166	-155.177	185.898	-17.218	23.9136	-73.7915	90.1724	-9.46723	10.4641	-13.0208	15.8827
168	-157.211	188.136	-17.3401	24.585	-78.2283	95.1961	-11.1966	11.3118	-15.4622	18.4258
170	-159.856	191.62	-17.3706	23.6389	-84.0266	100.478	-14.2483	14.0245	-16.2421	17.612
172	-162.17	194.977	-17.6758	24.646	-87.5479	105.314	-12.0443	13.5837	-13.7668	16.0523
174	-165.044	198.537	-18.0725	26.0498	-88.8155	106.464	-14.6552	15.7538	-18.1071	18.1546
176	-167.892	202.276	-19.4763	26.6907	-91.9612	111.159	-15.7403	17.2458	-16.1065	17.6798
178	-169.698	205.022	-19.3542	27.0569	-94.1209	114.07	-15.6386	17.924	-17.9715	18.4936
180	-172.877	207.514	-18.6523	25.3784	-97.1961	116.488	-16.1811	17.551	-17.9036	18.2902
182	-175.09	211.1	-18.8354	25.47	-100.271	120.408	-16.3845	17.5849	-18.4801	22.054
184	-176.692	213.084	-19.5068	26.2329	-103.98	123.084	-15.8759	17.6188	-20.1416	22.0201
186	-178.065	214.508	-19.3542	26.5076	-105.319	125.502	-16.8932	18.6022	-20.006	22.3931
188	-180.049	216.721	-19.4763	27.6367	-107.948	128.296	-21.4369	22.5694	-19.1922	22.9357
190	-181.473	218.272	-20.2698	27.5757	-112.173	133.179	-23.1662	25.316	-21.8031	22.9017
192	-182.668	219.874	-21.0632	28.6438	-113.112	135.198	-22.9628	24.0614	-20.006	24.1564
194	-182.337	220.357	-21.1243	28.9185	-114.145	137.921	-22.6576	24.1292	-23.1255	23.6477
196	-183.38	221.476	-21.6736	29.1321	-118.089	139.916	-21.2674	21.8913	-20.5485	24.1564
198	-185.567	223.841	-21.9788	29.8645	-119.568	142.616	-21.9116	24.7396	-20.6163	24.8006
200	-186.406	224.935	-21.7957	30.1086	-121.493	146.066	-22.7593	25.1804	-20.8537	22.1218
202	-188.212	227.732	-22.6196	30.7495	-123.042	147.827	-25.1329	25.8925	-22.1761	23.4443
204	-189.458	228.902	-23.291	30.5664	-124.944	149.212	-26.2519	29.012	-20.5146	23.8851
206	-189.407	229.411	-23.3521	30.8716	-127.526	150.269	-25.7094	26.9097	-20.9554	24.5294
208	-191.111	230.937	-22.406	29.895	-129.216	153.273	-23.8105	26.3672	-21.2606	23.2069
210	-192.485	232.615	-22.0398	30.1086	-129.451	154.048	-24.1835	25.8586	-23.1255	24.3598
212	-192.917	233.175	-21.4294	28.5523	-129.474	155.668	-25.1668	27.2149	-21.9048	25.2753
214	-193.527	234.319	-21.9482	30.2612	-130.789	156.349	-24.3191	27.927	-21.464	23.3087
216	-194.061	234.726	-21.4905	29.1321	-133.113	157.334	-25.3364	27.7913	-23.0577	25.3771
218	-194.722	235.641	-21.9177	29.6509	-133.301	160.128	-26.8623	31.7925	-23.2273	27.0047
220	-195.358	236.582	-21.3989	29.5898	-135.273	160.785	-29.8123	31.8264	-22.4474	25.8179
222	-196.223	237.6	-21.6431	29.5593	-135.108	161.161	-30.4565	31.5891	-22.9899	24.7667
224	-196.07	237.295	-21.3684	28.8879	-137.127	163.696	-30.2192	32.7759	-23.5324	23.9868
226	-196.376	237.803	-20.4834	28.8574	-138.606	164.142	-30.8634	32.0638	-19.8703	22.1897
228	-197.291	239.431	-21.4294	29.1321	-139.357	165.128	-28.3542	29.385	-21.2945	23.1391
230	-197.393	239.126	-21.3684	29.071	-141.306	167.898	-29.2358	32.0977	-21.3623	23.919
232	-198.283	240.372	-22.6196	30.0476	-141.658	168.203	-28.5916	31.8604	-22.7865	25.0719
234	-198.029	240.016	-21.7651	29.834	-143.442	170.833	-30.1853	32.8098	-20.6841	24.3259
236	-197.8	240.397	-21.7651	29.1626	-143.066	171.396	-29.6427	31.9282	-23.4307	25.5466
238	-198.207	240.88	-21.8872	29.4983	-143.935	171.56	-31.6094	34.4374	-21.2267	23.3087
240	-198.792	241.592	-22.345	30.4748	-145.743	173.415	-31.1686	32.7759	-21.2945	24.3598
242	-199.224	241.592	-21.8872	29.2847	-145.954	174.542	-30.66	33.6575	-20.752	21.6132
244	-199.783	242.304	-21.9788	29.2847	-148.865	176.161	-29.3037	32.1994	-21.2267	22.1897
246	-199.122	242.915	-21.5515	29.3152	-148.372	176.279	-32.1181	33.6575	-20.2772	23.546
248	-199.376	242.101	-20.9106	27.9419	-150.531	180.035	-30.1853	31.7925	-18.9887	23.1052
250	-199.198	242.991	-20.7275	28.125	-151.823	181.209	-28.6594	31.0465	-21.6336	21.6471
252	-199.504	243.729	-20.3613	27.6977	-152.809	181.866	-31.8468	33.6575	-21.6675	22.6983
254	-200.699	244.186	-19.751	27.6367	-154.381	182.922	-28.3542	30.4362	-20.8537	21.715
256	-201.385	244.67	-20.3918	26.9043	-154.452	185.035	-30.4226	34.2	-20.2772	22.9357
258	-200.75	244.924	-19.9036	27.2705	-154.569	185.035	-30.4905	33.3523	-18.6835	22.7322
260	-200.445	244.619	-19.9036	27.2095	-156.682	187.43	-27.9473	32.9454	-19.7008	23.6138
262	-200.521	245.458	-19.6594	26.7517	-157.597	187.124	-31.2364	32.9454	-20.6502	21.6471
264	-201.385	245.458	-20.1782	27.7588	-158.748	188.838	-29.541	33.081	-20.1077	21.9523
266	-201.08	245.229	-19.812	26.9959	-159.734	191.632	-30.0496	32.8776	-20.7859	23.546
268	-200.572	244.746	-20.1782	27.5146	-159.781	191.749	-30.8295	34.0644	-21.1589	22.427
270	-201.335	246.017	-20.4529	27.5146	-160.72	192.359	-30.4905	33.4201	-19.7008	20.6977
272	-201.233	245.789	-20.4529	27.0264	-162.386	194.801	-28.1508	32.0299	-19.8703	21.5115
274	-201.36	246.526	-19.5374	25.47	-163.278	195.176	-27.4726	29.5885	-18.6157	20.7655
276	-201.843	246.424	-19.3848	26.477	-164.757	196.89	-28.049	32.8776	-17.4628	19.5109
278	-201.029	245.661	-18.5608	25.8057	-165.391	197.148	-28.9985	31.3178	-17.0898	20.2908
280	-200.368	244.67	-18.6829	25.9582	-164.969	198.205	-28.4559	32.4029	-18.0732	19.5448
282	-200.368	245.229	-18.3167	24.7375	-165.861	198.087	-29.6088	32.2672	-16.276	17.6459
284	-200.012	245.789	-18.8354	25.5005	-166.682	199.566	-27.5404	29.046	-18.141	19.7822
286	-201.004	246.246	-18.6523	25.0427	-168.772	200.294	-26.1841	29.1138	-18.1749	18.9005
288	-200.572	246.73	-18.866	25.3479	-168.326	200.13	-28.6255	30.4362	-16.4795	17.239
290	-200.877	246.297	-17.7063	24.3408	-168.795	201.421	-26.964	31.3178	-16.4456	17.7138
292	-200.724	245.941	-17.7673	23.9136	-170.462	204.754	-28.083	29.5546	-16.9542	18.4258
294	-200.114	246.246	-17.1875	23.5169	-170.485	203.933	-27.0318	29.7241	-16.8864	18.2902
296	-200.724	246.475	-16.8213	22.876	-171.612	206.116	-26.1841	29.6563	-15.4283	17.2051
298	-200.75	246.246	-15.9668	22.3877	-172.974	206.421	-28.049	29.9276	-14.8519	16.154
300	-199.656	245.127	-15.6921	22.2961	-172.575	206.984	-26.8623	29.758	-14.2754	16.8661
302	-199.249	244.873	-15.6616	21.167	-174.288	208.909	-26.8623	29.012	-15.4961	17.0017
304	-199.732	245.331	-15.448	21.9605	-175.485	209.261	-26.7944	30.6396	-15.4622	17.2051
306	-199.02	243.983	-16.3635	22.4793	-176.941	211.844	-26.3536	27.4184	-15.2927	17.0017
308	-198.461	243.601	-16.7603	22.5403	-178.42	213.628	-23.234	25.4856	-14.9536	16.7982
310	-198.664	243.601	-15.509	21.5332	-179.007	213.323	-24.2513	27.2827	-15.3944	16.0183
312	-197.571	243.017	-15.3564	20.7703	-179.688	214.567	-25.9128	29.2494	-12.5122	15.2384
314	-197.596	243.271	-14.8376	20.7398	-181.119	215.975	-27.2692	30.4023	-14.2754	16.0861
316	-197.622	242.762	-15.509	20.5872	-182.763	218.98	-24.4548	26.7741	-14.5806	16.2218
318	-197.749	243.373	-14.2883	19.4885	-182.575	218.651	-24.8277	28.1643	-13.7668	16.4931
320	-196.732	242.661	-13.9526	18.6951	-183.397	220.154	-26.9301	27.7913	-14.3433	15.5436
322	-196.325	242.203	-13.3423	18.0542	-184.782	220.741	-23.4375	25.8586	-13.1226	15.4758
324	-196.706	242.381	-13.6475	18.3594	-185.627	221.961	-25.3025	27.0454	-13.4616	16.5609
326	-196.477	242.33	-13.0371	18.2373	-186.8	223.511	-22.7932	24.4344	-13.699	14.8994
328	-195.867	241.745	-13.2813	18.3289	-187.458	224.731	-23.6749	24.7735	-13.4616	15.9844
330	-196.248	241.796	-13.2507	18.4814	-187.364	225.647	-23.641	25.4178	-15.3266	16.3913
332	-196.503	243.042	-13.0676	17.7795	-188.303	225.6	-22.4542	24.1631	-13.5973	14.8315
334	-196.096	242.508	-12.854	18.0237	-188.89	227.008	-20.4875	23.7223	-12.1392	12.2206
336	-195.74	242.126	-12.9761	18.0542	-189.359	226.703	-20.3518	21.993	-11.7323	12.6614
338	-194.824	240.804	-12.4573	17.1997	-190.345	227.924	-19.165	20.3993	-12.3427	14.1873
340	-194.366	239.889	-11.7554	16.8335	-191.425	230.53	-18.5208	19.416	-12.3766	13.8143
342	-193.96	240.016	-11.8774	16.8335	-192.411	229.802	-17.1305	18.3648	-11.6306	13.7465
344	-194.722	239.965	-11.6028	16.2231	-191.754	229.919	-16.4863	17.2458	-13.2582	14.7298
346	-194.824	240.753	-12.0605	17.2607	-191.566	228.863	-15.9776	16.8728	-13.6312	14.1195
348	-194.748	240.499	-11.7249	16.1011	-181.659	215.177	-15.7403	17.5849	-10.3082	11.0677
350	-193.4	239.558	-11.5417	16.6504	-167.692	195.998	-16.5541	18.3987	-8.8501	8.89757
352	-193.425	239.609	-10.0769	14.1479	-149.827	174.636	-16.2489	17.2119	-10.2743	10.8643
354	-189.484	234.319	-7.94067	11.4014	-135.179	154.917	-13.1632	13.9567	-7.59549	9.13493
356	-180.862	222.112	-6.47583	8.80737	-121.023	139.47	-9.90804	10.0233	-7.35813	7.54123
358	-170.308	207.057	-5.31616	7.67822	-109.309	129.845	-6.9241	6.49685	-4.23855	4.5912
360	-155.431	187.983	-4.49219	6.45752	-103.863	120.127	-4.78787	4.6658	-5.59489	5.43891
362	-139.13	167.104	-3.85132	5.54199	-98.4873	115.924	-4.04188	3.54682	-2.78049	2.28543
364	-124.481	149.226	-3.57666	4.93164	-93.1115	111.347	-3.49935	3.17383	-3.15348	2.62451
366	-111.079	133.001	-2.47803	4.01611	-89.0972	104.727	-2.58382	2.05485	-2.0006	1.16645
368	-99.9146	119.064	-1.89819	2.36816	-85.4117	100.267	-2.65164	1.41059	-1.5937	1.33599
370	-88.2416	103.907	-1.34888	2.27661	-79.5194	95.29	-2.1091	0.698513	-1.49197	1.7768
372	-78.3997	92.8446	-1.22681	2.24609	-76.7963	93.5998	-1.49875	1.07151	-1.28852	0.759549
374	-70.2616	83.8674	-0.79956	1.78833	-75.9747	90.2663	-1.63439	0.325521	-0.74599	0.08138
376	-65.0736	78.0182	-0.3418	1.11694	-71.937	85.9704	-0.85449	0.155979	-0.44081	0.556098
378	-59.199	71.7367	-0.40283	0.90332	-68.627	84.2332	-0.85449	-0.11529	-1.01725	0.996908
380	-56.5542	68.7103	-0.18921	0.994873	-64.9414	81.7918	-0.8884	0.325521	0.237359	-0.12207
382	-52.8412	62.2762	0.177002	0.079346	-65.0588	78.6696	-0.61713	0.596788	-1.2207	0.386556
384	-52.9175	63.446	-0.12817	0.964355	-63.3921	75.1249	-0.78668	0.12207	-0.94944	0.013563
386	-48.8739	58.2835	0.054932	0.384521	-59.19	73.4816	-0.10851	-0.31874	-0.33908	0.047472
388	-46.1019	55.7404	-0.12817	0.964355	-57.9928	72.0027	0.027127	-0.45437	-1.2207	0.996908
390	-45.8476	55.2572	-0.09766	0.140381	-57.5937	69.2796	0.298394	-0.65782	-0.03391	-0.29161
392	-44.8558	53.7313	0.024414	-0.19531	-55.0115	67.8946	-0.14242	0.054253	0.542535	-1.13932
394	-41.804	52.0782	0.32959	-0.16479	-52.171	64.0212	0.196669	-0.62391	0.339084	-1.10541
396	-41.1428	49.4588	0.634766	-0.07324	-49.8704	61.2746	0.400119	-0.92909	0.440809	-0.56288
398	-40.1255	48.5942	0.360107	0.079346	-50.2225	60.0304	0.16276	-0.92909	0.339084	-0.52897
400	-37.913	45.4915	0.45166	-0.16479	-47.875	57.096	-0.00678	-1.34277	0.745985	-1.20714
402	-36.0057	43.3553	0.634766	-0.16479	-45.8797	55.8753	-0.14242	-1.41059	0.474718	-1.4445
404	-34.785	44.1691	0.57373	-0.22583	-44.4007	52.2837	-0.14242	-1.10541	0.779894	-1.81749
406	-34.5052	42.2618	0.482178	-0.19531	-42.4053	52.3541	0.094944	-1.24105	0.64426	-1.78358
408	-32.7504	39.8458	0.634766	-0.80566	-41.302	50.6404	0.196669	0.935872	0.64426	-1.17323
410	-32.0892	38.269	0.57373	-0.43945	-39.3301	50.8517	0.230577	-0.800239	1.08507	-1.74967
412	-31.5297	37.913	0.787354	-0.50049	-37.8747	47.0018	-0.04069	-1.20714	0.745985	-1.20714
414	-29.3427	37.0483	0.787354	-0.74463	-36.9591	45.4289	0.128852	-0.732422	0.406901	-0.93587
416	-28.9612	34.5306	0.878906	-0.53101	-35.6445	43.457	0.128852	-0.25092	0.440809	-1.24105
418	-28.3508	36.2345	0.45166	-0.56152	-34.0952	43.8561	0.230577	0.223796	0.576443	-0.96978
420	-27.6642	34.3018	0.817871	-0.37842	-33.8604	41.8138	0.264486	-0.04747	0.779894	-1.61404
422	-24.1547	31.6315	0.634766	-0.25635	-33.5553	40.2175	0.128852	-0.1492	1.11898	-1.51232
424	-25.4771	29.5715	0.604248	-0.16479	-31.5833	40.194	0.332303	-0.21701	0.745985	-1.81749
426	-24.4598	28.7832	0.878906	-0.80566	-30.2922	39.1611	0.230577	-0.5561	1.52588	-1.71577
428	-22.0947	27.359	0.848389	-0.71411	-29.7288	37.1422	0.196669	-0.01356	1.28852	-1.74967
430	-22.0184	26.0874	0.787354	-0.59204	-28.4846	37.2596	0.027127	-0.01356	0.881619	-1.4445
432	-19.3481	24.4598	0.848389	-0.80566	-28.8602	36.0624	-0.0746	-0.08138	0.983344	-1.71577
434	-20.696	26.24	-26.363	33.4426	-26.4188	35.0295	-0.00678	0.630697	1.2207	-1.95313
436	-19.5262	22.7051	-24.8779	32.0109	-25.7615	34.0905	-0.00678	-0.08138	1.05116	-1.41059
438	-19.5262	22.6796	-23.3821	30.5685	-24.8695	33.1515	0.061035	-0.31874	0.474718	-1.61404
440	-17.2882	21.5098	-23.0402	29.3611	-23.7662	32.2125	0.027127	-0.38656	0.67404	-1.21805
442	-16.4998	20.5943	-22.3243	28.1858	-21.9116	31.2735	-0.0746	0.155979	0.806726	-1.25785
444	-15.2537	18.9667	-21.3306	26.9892	-20.0336	30.3345	-0.04069	0.427246	0.886337	-1.29766
446	-14.5671	17.568	-19.8027	25.301	-18.3199	28.05	0.027127	0.291612	0.806726	-1.3242
448	-14.1347	17.1356	-18.9052	23.88	-18.1791	27.894	-0.04069	-0.11529	0.886337	-1.25785
450	-13.2955	16.627	-17.1957	22.6512	-16.6063	27.01	0.332303	-1.70898	0.965948	-1.28439
452	-12.914	16.2455	-16.4584	20.8349	-15.8551	25.8	0.535753	-0.89518	0.8598	-1.3242
454	-12.38	14.5162	-15.9563	20.2579	-15.1039	23.4	0.952679	-1.3242	0.8598	-1.29766
456	-11.7442	12.6851	-14.5566	19.1788	-14.024	23.0345	0.793457	-1.16498	0.873068	-1.27112
458	-9.42993	10.7015	-13.7873	17.8646	-13.4841	22.807	0.806726	-1.28439	0.713846	-1.20478
460	-8.92131	11.2864	-12.5906	15.5674	-12.9676	22.5795	0.952679	-1.27112	0.806726	-1.27112
462	-8.36182	11.1847	-12.2274	15.5781	-12.2634	22.352	0.886337	-1.33747	0.873068	-1.27112
464	-8.81958	11.0321	-10.9132	12.939	-11.7	22.1245	0.846531	-1.25785	0.886337	-1.16498
466	-8.1838	10.2437	-9.13956	10.9623	-11.5234	21.897	0.753651	-1.27112	0.899605	-1.15171
468	-6.73421	8.33639	-8.64807	11.4752	-11.298	20.123	0.833263	-1.364	0.873068	-1.24459
470	-5.5898	7.7006	-8.06042	10.0969	-10.8921	19.86	0.899605	-1.33747	0.939411	-1.29766
472	-5.5898	7.62431	-6.59663	8.97502	-10.3672	19.023	0.912874	-1.15171	0.833263	-1.17824
474	-5.81868	6.93766	-6.11584	8.03478	-9.524	18.21	0.873068	-1.31093	0.899605	-1.25785
476	-4.49626	6.75964	-5.38929	7.87451	-9.012	17.56	0.780189	-1.19151	0.846531	-1.28439
478	-4.72514	6.50533	-4.95122	6.83811	-8.735	16.98	0.780189	-1.364	0.899605	-1.16498
480	-3.98763	5.48808	-4.10714	5.89787	-8.813	16.213	0.873068	-1.35073	0.979216	-1.20478
482	-3.75875	5.10661	-4.11836	4.67188	-8.572	15.865	0.886337	-1.31093	0.926142	-1.31093
484	-3.78418	4.82686	-2.925	5.02734	-9.01	14.98	0.819994	-1.3242	0.886337	-1.27112
486	-2.81779	3.5553	-2.84883	3.59277	-7.81	14.102	0.939411	-1.33747	0.952679	-1.23132
488	-2.91951	4.52169	-1.79512	2.19629	-7.453	13.531	0.873068	-1.33747	0.912874	-1.31093
490	-3.1484	4.69971	-1.5108	1.84843	-6.891	13.102	0.819994	-1.33747	0.952679	-1.40381
492	-2.51261	4.16565	-0.805613	1.34625	-7.01	12.301	0.833263	-1.29766	0.939411	-1.31093
494	-2.36003	3.25012	-0.933834	1.70953	-6.3654	11.032	0.8598	-1.33747	0.899605	-1.35073
496	-1.74967	2.46175	-0.314123	0.683811	-5.501	10.587	0.780189	-1.39054	0.753651	-1.25785
498	-1.4445	2.36003	0.230786	0.58765	-6.2891	9.523	0.780189	-1.29766	0.833263	-1.20478
500	-2.15658	2.91951	0.700906	0.170953	-5.432	8.891	0.819994	-1.25785	0.926142	-1.23132
502	-2.02942	2.41089	0.294893	0.0641074	-5.2108	8.3201	0.886337	-1.35073	0.939411	-1.16498
504	-1.31734	2.43632	0.551323	-0.299169	-4.892	7.871	0.886337	-1.23132	0.912874	-1.33747
506	-1.34277	2.02942	1.2565	-0.352587	-4.50832	7.0021	0.8598	-1.364	0.846531	-1.33747
508	-1.34277	1.67338	1.50225	-1.58132	-4.2103	6.562	0.833263	-1.33747	0.846531	-1.40381
510	-0.681559	1.39364	1.74799	-1.42104	-3.20931	5.9012	0.740383	-1.25785	0.873068	-1.20478
512	-1.31734	1.74967	1.91894	-2.0087	-3.1032	5.531	0.727114	-1.15171	0.886337	-1.17824
514	-0.910441	1.39364	1.06812	-0.985463	-3.53201	5.0021	0.8598	-1.13844	0.873068	-1.33747
516	-0.834147	1.26648	0.508626	-0.705719	-2.8043	4.891	0.939411	-1.27112	0.8598	-1.24459
518	-0.478109	0.478109	-0.356038	-0.629425	-2.6045	4.521	0.276566	-1.64032	0.90705	-1.39872
520	-0.401815	0.961304	-0.635783	0.425975	-2.3421	4.212	0.619888	-0.839233	0.0678171	-1.85649
522	-0.50354	1.57166	-0.762939	0.298818	-1.9452	3.8213	-0.715256	-0.572205	1.23766	-1.39872
524	-0.223796	1.16475	-1.34786	0.90917	-2.031	3.2102	-0.486374	-1.33514	-0.669691	-0.279744
526	-0.478109	1.06303	-0.127157	0.680288	-1.603	2.501	1.15395	-1.8692	-0.0593395	0.915527
528	-0.579834	0.757853	-0.38147	0.654856	-1.3029	1.501	0.276566	-0.953674	0.11868	-0.279744
530	-0.401815	1.13932	-0.38147	-0.0317891	-1.0452	1.0102	1.15395	-2.74658	0.576443	-0.228882
532	-0.936914	1.42251	-0.279744	0.120799	0.2314	0.7723	0.543594	-2.17438	-0.517103	1.57674
534	-0.537012	0.537012	-0.813802	-0.184377			1.00136	-1.71661	-1.58522	1.32243
536	-0.451318	1.07974	-0.152588	0.629425			0.123978	0.610352	-0.517103	1.44958
538	-0.565576	1.76528	0.0762939	-0.362396			0.696182	0.457764	-0.974867	1.06812
540	-0.251367	1.30825	-0.330607	0.120799			-0.143051	-0.953674	-0.771416	0.813802
542	-0.537012	1.19399	-0.178019	0.0190735			0.200272	0.305176	-0.84771	0.0254313
544	-0.65127	0.851221	-0.0254313	0.349681			-0.753403	0.190735
546	-0.451318	1.27969	-0.864665	-0.0572205
548
550
552
554
556
558
560
562
564
566
568
570
572
574
576
578
580
582
584
586
588
590
592
594
596
598
600
602
604
606
608
610
612
614
616
618
620
622
624
626
628
630
632
634
636
638
640
642
644
646
648
650
0
2
4
6
8
10
12
14
16
18
20
22
24
26
28
30
32
34
36
38
40
42
44
46
48
50
52
54
56
58
60
62
64
66
68
70
72
74
76
78
80
82
84
86
88
90
92
94
96
98
100
102
104
106
108
110
112
114
116
118
120
122
124
126
128
130
132
134
136
138
140
142
144
146
148
150
152
154
156
158
160
162
164
166
168
170
172
174
176
178
180
182
184
186
188
190
192
194
196
198
200
202
204
206
208
210
212
214
216
218
220
222
224
226
228
230
232
234
236
238
240
242
244
246
248
250
252
254
256
258
260
262
264
266
268
270
272
274
276
278
280
282
284
286
288
290
292
294
296
298
300
302
304
306
308
310
312
314
316
318
320
322
324
326
328
330
332
334
336
338
340
342
344
346
348
350
352
354
356
358
360
362
364
366
368
370
372
374
376
378
380
382
384
386
388
390
392
394
396
398
400
402
404
406
408
410
412
414
416
418
420
422
424
426
428
430
432
434
436
438
440
442
444
446
448
450
452
454
456
458
460
462
464
466
468
470
472
474
476
478
480
482
484
486
488
490
492
494
496
498
500
502
504
506
508
510
512
514
516
518
520
522
524
526
528
530
532
534
536
538
540
542
544
546
548
550
552
554
556
558
560
562
564
566
568
570
572
574
576
578
580
582
584
586
588
590
592
594
596
598
600
602
604
606
608
610
612
614
616
618
620
622
624
626
628
630
632
634
636
638
640
642
644
646
648
650

## Sheet: Fig 3H ii
Current Density
CFTR+V	0.5μgSMP+E3C2C	+10μg/ml PS	2μg SMP+E3C2C	+10μg/ml PS	+10μg/ml PE	+10μg/ml PC
250	69	184	30	185	3	89
266	3	257	26	250	0	27
280	111	167	50	250	233	3
275	0	167	28	112.5	10	6
210	120	225	78	278	40	7
233	39	86	10	175		13
200	122		20	167
230	20
232
241
250
250
275
190
273
167
168
305
336
284
175
