# Supplementary material for: Lipid transporters E-Syt3 and ORP5 regulate epithelial ion transport by controlling phosphatidylserine enrichment at ER/PM junctions
Source: EMBO J. 2025 May 27;44(13):3697–719. doi: 10.1038/s44318-025-00470-9 (PMC12217353; doi:10.1038/s44318-025-00470-9)
Supplement: Supplementary file 5 — Source data Fig. 3 [file 44318_2025_470_MOESM5_ESM.zip › Figure SD 3/3I/Fig 3I i-ii.xlsx]

## Sheet: Fig 3I i
Current Traces
Time	NBCe1-B+Vector	2µg SMP+E3C2C	2µg SMP+E3C2C+10µg/ml PS	2µg SMP+E3C2C+10µg/mlPE
2	0.263415	0.283634	1.02351	0.13146
4	0.279477	0.319537	0.929612	-0.10329
6	0.215229	0.427246	1.00004	0.014085
8	0.118858	0.301585	1.02351	-0.00939002
10	0.118858	0.373392	0.906137	-0.10329
12	0.0224866	0.301585	0.976562	-0.0563401
14	0.0385485	0.265682	0.765287	-0.0798152
16	0.0385485	0.247731	0.906137	-0.173715
18	0.0546104	0.247731	0.859187	-0.10329
20	-0.00963713	0.193876	0.882662	-0.00939002
22	0.00642475	0.247731	0.765287	-0.0563401
24	-0.0417609	0.211828	0.765287	0.0375601
26	-0.00963713	0.247731	0.741812	-0.0563401
28	-0.0417609	0.211828	0.671387	-0.00939002
30	-0.00963713	0.229779	0.906137	-0.00939002
32	6.94516	0.696519	3.44144	0.295786
34	16.0683	1.12736	6.70448	0.671387
36	13.8036	1.54024	8.20688	0.765287
38	12.6953	1.88132	8.91113	1.07046
40	11.6995	2.07879	9.09893	1.02351
42	10.9767	2.27625	8.98156	0.976562
44	10.1897	2.2942	8.72333	1.16436
46	9.61143	2.33011	8.77028	1.09394
48	9.20988	2.33011	8.58248	1.09394
50	8.92077	2.33011	8.32426	1.02351
52	8.59953	2.36601	8.13646	1.07046
54	8.51922	2.2224	8.15993	0.976562
56	8.29436	2.11469	7.99561	0.882662
58	8.21405	2.11469	7.76085	0.835712
60	8.0213	2.07879	7.62	0.859187
62	7.941	2.09674	7.50263	0.812237
64	7.79644	1.93517	7.45568	0.835712
66	7.8125	2.02493	7.5261	0.906137
68	7.684	1.97108	7.38525	0.906137
70	7.57157	1.89927	7.2444	0.835712
72	7.6037	1.91722	7.22093	0.859187
74	7.55551	1.84542	7.1505	0.671387
76	7.53945	1.77361	7.19745	0.741812
78	7.4752	1.71976	7.12703	0.765287
80	7.34671	1.7018	7.03313	0.741812
82	7.41095	1.77361	6.93923	0.718337
84	7.37883	1.75566	6.93923	0.741812
86	7.33064	1.77361	6.98618	0.694862
88	7.31458	1.6659	6.82185	0.647912
90	7.2664	1.61205	6.79838	0.741812
92	5.70839	1.63	6.3993	0.694862
94	4.72862	1.64795	5.03775	0.718337
96	1.59655	1.59409	3.48839	0.248836
98	-0.170256	1.45048	2.07989	0.342736
100	-0.571803	1.30687	1.42259	0.272311
102	-0.700298	1.0376	0.835712	0.225361
104	-0.636051	0.768325	0.577486	0.17841
106	-0.684236	0.768325	0.17841	0.0375601
108	-0.748484	0.463149	0.107985	0.0610352
110	-0.684236	0.427246	0.225361	0.107985
112	-0.668174	0.175925	0.319261	-0.00939002
114	-0.684236	0.193876	0.0610352	0.014085
116	-0.684236	0.0861673	0.014085	0.154935
118	-0.71636	-0.0574449	-0.0563401	0.201886
120	-0.732422	0.104119	0.0375601	0.0375601
122	-0.732422	-0.0394933	0.13146	0.13146
124	-0.668174	0.0861673	-0.10329	-0.0328651
126	-0.636051	-0.0933479	-0.00939002	0.0845102
128	-0.684236	-0.111299	-0.0563401	0.13146

## Sheet: Fig 3I ii
Current Density
NBCe1-B+V	2µgSMP+E3C2C	+10µg/ml PS	+10µg/mlPE	+10µg/ml PC
6.08	1.47	7.69	0.88	0
8.67	0.6	10	1.43	0.77
8	0	8.33	1.9	1.11
6	2.14	6.67	1.54	1.67
5.2	2.22	5.45	0	4.4
5	1.42		2.5
7.6
5.2
8.2
5.9
7
7.8
7.7
10
8
6.67
10.4
6.67
9.33
5.33
6
9.4
5.3
8.8
6.7
7.5
8
8.75
