# Supplementary material for: Lipid transporters E-Syt3 and ORP5 regulate epithelial ion transport by controlling phosphatidylserine enrichment at ER/PM junctions
Source: EMBO J. 2025 May 27;44(13):3697–719. doi: 10.1038/s44318-025-00470-9 (PMC12217353; doi:10.1038/s44318-025-00470-9)
Supplement: Supplementary file 6 — Source data Fig. 4 [file 44318_2025_470_MOESM6_ESM.zip]

Archive with 20 entries (10 files):
- Figure SD 4/4A/
- Figure SD 4/4A/Fig 4A i-iv.xlsx
- Figure SD 4/4B/
- Figure SD 4/4B/Fig 4B.xlsx
- Figure SD 4/4C/
- Figure SD 4/4C/Fig 4C i- iii.xlsx
- Figure SD 4/4D/
- Figure SD 4/4D/Fig 4D.xlsx
- Figure SD 4/4E/
- Figure SD 4/4E/Fig 4E.xlsx
- Figure SD 4/4F/
- Figure SD 4/4F/Fig 4F i-ii.xlsx
- Figure SD 4/4G/
- Figure SD 4/4G/Fig 4G.xlsx
- Figure SD 4/4H/
- Figure SD 4/4H/Fig 4H i-ii.xlsx
- Figure SD 4/4I/
- Figure SD 4/4I/Fig 4I.xlsx
- Figure SD 4/4J/
- Figure SD 4/4J/Fig 4J.xlsx
