# Supplementary material for: Lipid transporters E-Syt3 and ORP5 regulate epithelial ion transport by controlling phosphatidylserine enrichment at ER/PM junctions
Source: EMBO J. 2025 May 27;44(13):3697–719. doi: 10.1038/s44318-025-00470-9 (PMC12217353; doi:10.1038/s44318-025-00470-9)
Supplement: Supplementary file 6 — Source data Fig. 4 [file 44318_2025_470_MOESM6_ESM.zip › Figure SD 4/4A/Fig 4A i-iv.xlsx]

## Sheet: Fig 4A i
Current traces of CFTR + FRB + SMP-FKBP
Time (s)	-Rapa	-Rapa	+Rapa	+Rapa
0	-3.34677	6.82404	-4.63085	2.68246
2	-3.55452	7.97099	-4.3505	2.60626
4	-3.64138	8.20853	-4.41669	2.55225
6	-3.35752	7.83413	-4.30377	2.21267
8	-3.61362	9.16772	-4.0682	2.04547
10	-3.98435	9.08175	-3.94944	2.0329
12	-3.64944	9.26952	-3.69926	1.68962
14	-3.41214	8.95733	-3.61262	1.63561
16	-3.17305	8.81028	-3.02856	1.40257
18	-2.91784	8.56596	-2.40847	1.54165
20	-2.76472	8.65306	-1.97236	1.37076
22	-3.13007	7.97665	-1.62971	1.19838
24	-2.8668	7.67916	-1.29192	1.21761
26	-3.1632	8.25377	-1.27051	1.353
28	-3.08261	8.21418	-1.33281	1.3493
30	-3.43005	7.75269	-1.09724	1.262
32	-3.31543	8.74015	-1.09821	1.09702
34	-3.64855	8.26961	-1.03883	1.06817
36	-3.80615	8.28544	-1.05343	1.02896
38	-3.67183	8.60329	-1.01449	0.965335
40	-4.06404	8.54334	-1.1644	1.08223
42	-4.04613	8.69943	-1.09529	1.26866
44	-4.18135	8.77409	-1.1206	1.01416
46	-3.78197	8.32843	-1.10016	1.25313
48	-3.6781	7.08759	-1.14493	1.03562
50	-3.45871	7.13283	-1.01157	1.06151
52	-3.66825	7.54908	-1.02423	1.08001
54	-3.56616	7.82508	-1.11476	1.11626
56	-3.72377	7.117	-1.01157	0.947579
58	-3.59571	7.08533	-0.891838	1.08445
60	-3.54557	7.16564	-1.06219	1.27976
62	-3.70765	6.77201	-1.01936	1.03044
64	-2.83636	6.01529	-0.928829	0.922425
66	-3.43811	6.42815	-0.82175	0.886914
68	-3.25275	6.10804	-1.05148	1.04524
70	-3.32707	5.91462	-0.910333	0.812932
72	-3.19275	6.27658	-0.860688	0.727853
74	-3.25991	5.95534	-0.99697	0.835127
76	-3.0056	5.65899	-0.926882	0.830688
78	-3.14619	5.79133	-0.907413	0.783339
80	-3.05843	5.75174	-0.898652	0.767803
82	-3.07903	5.86259	-1.01547	1.14733
84	-3.16499	5.59451	-1.03786	1.23907
86	-2.73606	5.23934	-1.13423	1.40405
88	-2.91605	5.26649	-0.920068	1.41515
90	-2.91874	5.27214	-0.892812	1.15103
92	-2.89814	5.73477	-0.775998	0.73969
94	-2.80322	4.79368	-0.822723	0.805534
96	-2.57757	4.85589	-0.817856	0.704179
98	-2.75487	5.2416	-0.817856	0.770762
100	-2.43787	4.91132	-0.805201	0.716016
102	-2.42713	4.93168	-0.861661	0.925385
104	-2.50593	4.89209	-0.911307	0.81959
106	-2.24176	4.8672	-0.882104	0.875817
108	-2.60174	4.68283	-0.774051	0.772982
110	-2.56951	4.61609	-0.668919	0.786299
112	-2.17908	4.41702	-0.587149	0.585067
114	-2.32146	4.51542	-0.532636	0.680504
116	-2.34833	4.29033	-0.766263	0.660529
118	-2.16296	3.69763	-0.599804	0.803314
120	-2.33758	4.10257	-1.0106	0.898011
122	-2.30892	3.72817	-0.875289	0.772242
124	-2.2946	3.91706	-0.780865	0.770022
126	-2.27669	3.75984	-0.651396	0.593945
128	-2.04476	3.55737	-0.696175	0.554735
130	-2.14953	3.45896	-0.65237	0.664968
132	-2.01342	3.30287	-0.666972	0.610961
134	-2.00715	3.8311	-0.548211	0.607262
136	-2.22206	3.86277	-0.565733	0.597644
138	-2.01342	3.63768	-0.615379	0.824029
140	-2.2749	3.58678	-0.629981	0.662749
142	-2.07431	3.8311	-0.509273	0.7789
144	-2.38773	4.01886	-0.724405	0.636115
146	-2.43429	4.15347	-0.738033	1.23685
148	-2.23102	3.94308	-0.682547	1.15991
150	-2.20415	4.33445	-0.700069	0.978652
152	-2.7495	4.73373	-0.762369	1.13993
154	-2.7674	4.60365	-0.974581	1.42846
156	-2.7289	5.08212	-0.897679	1.35744
158	-2.91247	4.96109	-0.907413	1.08888
160	-2.58473	4.89774	-0.668919	1.22723
162	-2.68144	5.25518	-0.849006	1.11478
164	-2.60712	4.45548	-0.822723	1.35226
166	-2.52026	5.14433	-0.954139	1.10368
168	-2.66353	5.00067	-0.935643	1.27902
170	-2.93217	4.85702	-0.727325	1.14363
172	-2.85964	4.9362	-0.988209	1.03488
174	-2.85874	5.23934	-0.775998	1.14807
176	-2.64473	4.78124	-0.70883	1.07261
178	-2.63308	4.96222	-1.03104	1.2916
180	-2.58294	5.1579	-0.724405	1.06447
182	-2.64562	4.53805	-0.838298	1.30195
184	-2.23908	4.40118	-0.701042	1.15695
186	-2.57219	4.83214	-0.671839	1.38259
188	-2.64741	4.52334	-0.911307	1.34338
190	-2.41817	5.11266	-0.898652	1.72143
192	-2.7289	5.19749	-1.15954	1.47285
194	-3.1435	5.4814	-1.32308	1.95299
196	-2.97605	5.44181	-1.14299	1.74215
198	-2.61428	5.30495	-1.31042	1.83388
200	-2.53816	5.32078	-1.05343	1.49653
202	-2.89814	5.23482	-0.943431	1.95891
204	-2.9653	5.33775	-1.09724	2.06989
206	-2.95187	4.33558	-1.26467	2.03511
208	-2.66263	4.88191	-1.36883	1.37224
210	-2.91784	5.04479	-0.952192	1.32415
212	-2.77457	5.22916	-0.952192	1.38851
214	-2.58383	5.00972	-0.769184	1.86644
216	-2.66622	5.02443	-0.953165	1.63191
218	-2.71726	4.73826	-0.903519	1.63487
220	-2.63935	4.89435	-0.729272	1.37741
222	-3.26797	4.9181	-0.871396	1.24351
224	-2.52205	4.45774	-0.758476	1.353
226	-2.71547	4.57651	-0.862635	1.27162
228	-2.60712	4.14329	-0.839272	1.17322
230	-2.50682	4.30051	-0.920068	1.03636
232	-2.68502	4.82874	-0.880157	1.1747
234	-2.59637	4.48488	-0.702016	1.20504
236	-2.34116	3.89783	-0.772104	1.17544
238	-2.40653	4.39553	-0.739007	1.30121
240	-2.21221	4.31635	-0.739007	1.18506
242	-2.26236	4.78237	-0.760423	0.482232
244	-2.03939	4.24396	-0.482016	0.431185
246	-2.28743	4.52787	-0.402194	0.444502
248	-2.18535	4.30391	-0.363256	0.428965
250	-2.17998	4.0709	-0.5083	0.610961
252	-2.18983	3.95665	-0.732193	0.73895
254	-1.93104	3.89783	-0.37299	1.39591
256	-2.16655	3.9476	-0.813962	1.29382
258	-1.84328	3.36621	-0.729272	1.33377
260	-2.01073	3.67953	-0.924935	1.16657
262	-1.92119	3.5913	-0.868475	1.46989
264	-2.1558	3.68518	-0.890865	1.41663
266	-2.01163	3.65691	-0.897679	1.82131
268	-1.83254	3.70328	-1.01157	1.36706
270	-1.97581	3.53361	-0.893785	1.23241
272	-1.70896	3.56868	-0.979448	1.28198
274	-1.94447	3.59469	-0.893785	1.35818
276	-2.09938	3.78359	-0.65237	1.59492
278	-2.01342	3.60487	-1.06316	1.62377
280	-1.87014	3.4567	-1.01741	1.44844
282	-1.78328	3.43068	-1.06414	1.92118
284	-1.74209	3.46122	-1.2744	1.71995
286	-1.71881	3.40919	-1.23157	1.69702
288	-1.67135	3.2022	-0.947324	1.17396
290	-1.52002	3.27911	-1.03007	1.11922
292	-1.52808	3.35942	-1.05635	1.49579
294	-1.65434	3.14451	-0.767237	1.18876
296	-1.65881	3.06759	-0.945378	1.33303
298	-1.45554	2.98615	-0.837325	1.30121
300	-1.35167	2.58121	-0.533609	1.26126
302	-1.32659	2.89114	-0.875289	1.2006
304	-1.47256	2.63098	-0.985289	0.966815
306	-1.52808	2.39345	-0.815909	1.08001
308	-1.49584	2.95561	-0.697149	1.01934
310	-1.37316	2.41946	-0.948298	1.07187
312	-1.35256	2.10954	-0.797414	1.2657
314	-1.35525	2.32558	-0.870422	1.04967
316	-1.36868	2.96919	-0.79936	1.2694
318	-1.33555	2.35951	-0.938563	1.13327
320	-0.960349	2.2283	-1.02325	1.0112
322	-1.29167	2.67736	-0.731219	1.14141
324	-1.15287	2.1446	-0.825644	1.32341
326	-1.06333	1.75097	-0.427504	1.13327
328	-0.990794	2.00774	-0.401221	1.02304
330	-1.26929	1.72496	-0.349628	1.22871
332	-1.25138	1.6831	-0.643609	1.01786
334	-0.674694	1.54058	-0.463521	1.29012
336	-1.07139	1.72043	-0.697149	1.12958
338	-0.997958	1.50891	-0.841219	1.18136
340	-0.786627	1.14469	-1.0106	1.09406
342	-0.861847	1.21482	-0.686441	1.36706
344	-0.730213	1.46706	-0.732193	0.876557
346	-0.792	1.3268	-0.817856	1.04006
348	-0.903934	1.18881	-0.405114	0.869898
350	-0.915575	1.43539	-0.740954	1.0445
352	-0.800955	1.27138	-0.6806	1.08741
354	-1.16631	1.38562	-0.9629	1.04524
356	-0.75439	1.45801	-0.915201	0.98679
358	-0.709617	1.36074	-0.973608	1.05263
360	-0.865429	1.56094	-0.724405	1.25386
362	-0.816178	1.432	-0.876263	1.15695
364	-0.742749	1.44783	-0.885024	0.952018
366	-0.84931	1.47158	-1.02715	1.33007
368	-0.690812	1.18202	-0.437238	1.24647
370	-0.730213	1.26572	-0.65237	1.22279
372	-0.965721	1.50891	-0.808122	0.953498
374	-0.570819	0.794045	-0.922015	0.305415
376	-0.729317	1.47611	-0.531662	1.08962
378	-0.577088	1.19446	-0.408034	0.960896
380	-0.529628	1.09266	-0.895732	1.0186
382	-0.402471	0.963713	-0.484937	1.1133
384	-0.553805	1.01574	-0.414849	1.05485
386	-0.462468	1.10058	-0.757502	1.08741
388	-0.372025	0.953532	-0.586176	1.07631
390	-0.789314	0.96145	-0.943431	0.90245
392	-0.421276	0.705818	-0.609538	1.0186
394	-0.524255	0.913943	-0.874316	1.21465
396	-0.297701	0.826847	-0.509273	0.969774
398	-0.40068	0.796307	-0.759449	1.09924
400	-0.209945	0.593837	-0.427504	0.700479
402	-0.30397	0.73862	-0.631928	0.98679
404	-0.385457	0.461496	-0.654317	0.907629
406	-0.214423	0.529363	-0.825644	0.90171
408	-0.451722	0.676409	-0.70591	0.937962
410	-0.507241	0.886797	-0.5706	0.929824
412	-0.348743	0.757849	-0.809095	0.880256
414	-0.409635	0.740882	-0.744848	0.938701
416	-0.429335	0.337073	-0.65237	0.969774
418	-0.28606	0.297484	-0.790599	1.0408
420	-0.459781	0.298615	-0.585202	0.710097
422	-0.0738341	0.418514	-0.663078	0.806274
424	-0.352325	0.160619	-0.677679	0.239571
426	-0.245764	0.0656046	-0.587149	0.872857
428	-0.338893	0.248846	-0.603697	0.913548
430	-0.33352	0.271468	-0.609538	0.940181
432	-0.206364	0.565559	-0.73706	0.90171
434	-0.243078	0.351778	-0.523875	1.0149
436	-0.357698	0.459234	-0.706883	1.20948
438	-0.198304	0.614197	-0.434318	1.06299
440	-0.452617	0.357433	-0.571574	1.1244
442	-0.180395	0.351778	-0.366176	0.900971
444	-0.338893	0.412858	-0.855821	1.00676
446	-0.327252	0.269206	-0.707857	1.04598
448	-0.481273	0.539543	-0.843166	0.883955
450	-0.253823	0.139127	-0.537503	0.929084
452	-0.242182	0.52597	-0.556972	0.816631
454	-0.0380154	0.0622112	-0.522902	0.841785
456	-0.307551	0.620984	-0.549185	0.899491
458	-0.147263	0.580264	-0.513167	0.840305
460	-0.336207	0.663966	-0.486884	0.830688
462	-0.457095	0.749931	-0.576441	0.926125
464	-0.661262	0.907157	-0.37299	0.890613
466	-0.510823	0.959188	-0.45476	0.925385
468	-0.459781	0.907157	0.0144416	0.172988
470	-0.28606	0.572346	-0.0157353	0.130078
472	-0.206364	0.541806	-0.186089	0.143395
474	-0.489332	1.04063	-0.353522	0.236612
476	-0.708722	0.714867	-0.22308	0.220336
478	-0.368443	0.527101	-0.22308	0.141175
480	-0.542164	0.683195	-0.276619	0.232913
482	-0.642457	0.676409	-0.0527263	0.170028
484	-0.326356	0.475069	-0.02839	0.191483
486	-0.483064	0.757849	-0.135469	0.200361
488	-0.311134	0.809881	-0.233788	0.283961
490	-0.296806	0.665097	-0.0858235	0.251409
492	-0.443663	0.110849	-0.196797	0.141175
494	-0.252928	0.634557	-0.328212	0.128598
496	-0.150845	0.437743	-0.325292	0.154492
498	-0.585147	0.610804	-0.08485	0.294318
500	-0.183977	0.012442	-0.268832	0.141175
502	-0.338893	0.118767	-0.212372	0.290619
504	-0.221586	0.164012	-0.13839	0.216637
506	-0.24666	-0.0113115	-0.086797	0.211458
508	-0.630816	0.352909	0.0407246	0.0642341
510	-0.09443	0.0689978	-0.0887439	0.260286
512	-0.0604021	-0.014705	-0.226	0.108623
514	-0.0836844	-0.0610807	-0.25131	0.0967862
516	-0.173231	0.110849	-0.101399	0.0997455
518	-0.302179	-0.0248851	-0.0945845	0.109363
520	-0.337102	0.195683	-0.0244963	0.220336
522	-0.574401	0.719391	-0.149098	0.115282
524	-0.545746	0.623246	-0.132549	0.125639
526	-0.838565	0.927517	-0.0468855	0.168549
528	-0.644248	1.3121	-0.19777	0.298757
530	-1.28093	1.1922	-0.153965	0.45042
532	-1.09198	1.46141	-0.220159	0.310594
534	-2.49608	2.40476	-0.584229	0.662749
536	-2.36982	3.46688	-0.181221	0.495549
538	-4.22702	4.28015	-0.492724	1.0075
540	-5.37411	7.27309	-0.450866	0.472615
542	-8.28618	9.78078	-0.636795	0.77964
544	-10.8499	12.8099	-1.14883	1.30417
546	-15.1383	17.1172	-1.33378	1.51206
548	-19.9031	22.8124	-2.24396	1.93006
550	-24.6706	28.7406	-2.54086	2.34066
552	-29.9055	34.2718	-2.27413	1.82279
554	-35.7493	40.6875	-2.76767	2.47605
556	-42.6982	48.2388	-2.16413	1.53426
558	-50.7618	55.073	-2.95457	3.22623
560	-56.9558	62.8891	-3.32448	3.86691
562	-63.0163	70.066	-3.81218	3.83806
564	-68.3703	74.1607	-3.75767	4.72658
566	-73.1871	79.5504	-5.19058	4.99587
568	-79.8359	86.0103	-5.32784	4.85605
570	-85.0216	91.1229	-5.7912	5.5685
572	-88.5533	96.5195	-6.06668	5.64248
574	-92.7844	100.941	-6.81235	6.22472
576	-98.1098	105.195	-5.28403	5.32953
578	-100.022	108.484	-7.8734	8.02396
580	-104.585	113.624	-8.7972	8.96575
582	-107.836	116.33	-8.16544	9.52209
584	-111.301	120.481	-9.32287	10.4927
586	-114.011	123.69	-9.03083	9.71075
588	-115.952	126.725	-8.22092	7.92926
590	-118.353	127.391	-9.72782	10.5689
592	-120.288	130.788	-9.30632	9.3475
594	-123.357	132.803	-8.08464	8.53074
596	-124.643	135.549	-8.07491	9.24688
598	-126.187	136.621	-8.97632	9.67746
600	-128.103	139.399	-7.73615	8.71717
602	-129.58	141.533	-9.95561	9.97116
604	-132.238	143.807	-11.1208	11.0136
606	-132.804	146.086	-10.601	11.0032
608	-134.369	147.189	-11.2503	9.92234
610	-135.569	148.558	-9.63632	10.2197
612	-138.052	151.302	-11.8188	13.3603
614	-139.485	151.914	-10.8376	11.2644
616	-139.169	152.678	-11.2737	12.1803
618	-140.345	153.938	-9.88941	10.4654
620	-140.094	154.555	-12.5975	14.2185
622	-141.09	155.964	-10.5952	11.9635
624	-142.904	157.77	-11.37	13.0399
626	-143.926	158.42	-12.7046	13.5563
628	-144.653	158.741	-13.3364	13.6
630	-145.607	160.912	-12.8818	13.9137
632	-145.932	160.956	-11.4382	11.49
634	-146.817	161.27	-11.5589	11.9376
636	-147.06	162.848	-11.7818	11.6698
638	-148.68	164.148	-11.5891	12.4148
640	-149.166	163.864	-14.3225	14.5003
642	-150.533	165.537	-12.7319	13.3455
644	-150.631	165.21	-13.0921	13.159
646	-151.334	166.321	-11.7828	11.4885
648	-151.249	166.681	-12.8798	13.4979
650	-153.088	168.202	-13.6167	13.9788
652	-153.519	168.145	-14.0908	13.5068
654	-152.782	169.037	-13.5661	13.9869
656	-154.136	170.524	-11.5336	12.6722
658	-154.056	170.806	-12.6297	13.7635
660	-154.778	171.5	-12.6258	14.1659
662	-155.702	171.669	-14.3351	15.0596
664	-155.976	171.773	-12.947	13.3581
666	-156.966	171.514	-14.229	14.7289
668	-157.523	173.279	-15.3232	15.9001
670	-159.59	173.683	-15.3397	16.7376
672	-160.455	174.457	-13.7842	15.6204
674	-160.445	175.322	-14.9436	16.6503
676	-160.766	175.452	-16.4719	17.5166
678	-161.923	176.466	-16.3648	16.0865
680	-162.334	176.734	-16.8291	17.1607
682	-162.835	177.137	-15.5305	16.924
684	-162.834	177.273	-17.1445	17.3583
686	-163.398	177.696	-16.0095	16.4572
688	-163.777	178.209	-15.8907	16.6051
690	-163.374	177.328	-14.5542	16.1975
692	-164.15	178.368	-16.2665	17.0594
694	-165.788	179.864	-15.6474	16.6954
696	-166.401	180.956	-17.309	15.468
698	-165.993	181.373	-16.2859	16.5881
700	-167.432	181.373	-16.8126	17.1815
702	-167.566	182.004	-15.3203	14.9642
704	-166.871	182.218	-15.8674	18.0027
706	-167.505	182.438	-15.2297	15.9119
708	-167.558	183.191	-15.0516	16.2382
710	-168.306	183.083	-16.4105	17.5758
712	-168.032	183.932	-16.4943	18.1854
714	-168.72	183.746	-18.4042	18.3792
716	-169.043	183.926	-18.0975	18.3851
718	-168.731	183.544	-15.0497	16.5689
720	-168.942	183.515	-17.0832	17.7112
722	-169.24	184.455	-14.7674	14.1726
724	-169.171	184.575	-13.9253	14.5344
726	-169.699	185.299	-14.5026	14.3346
728	-170.014	185.033	-15.038	16.0399
730	-170.423	185.96	-15.6989	17.1763
732	-169.881	185.829	-15.4751	16.5119
734	-169.712	186.011	-16.43	17.6956
736	-170.38	185.264	-17.5465	16.9358
738	-170.662	186.121	-15.8012	17.4552
740	-171.046	186.131	-16.6383	17.3708
742	-170.323	185.213	-17.5066	18.7018
744	-170.841	186.547	-16.614	18.3763
746	-171.226	187.009	-16.467	17.5802
748	-171.331	186.985	-17.4901	19.122
750	-171.85	187.625	-17.6303	17.4648
752	-171.932	187.698	-16.1506	16.2034
754	-172.168	187.667	-14.452	15.5139
756	-171.788	187.702	-15.9628	17.3856
758	-172.684	188.668	-15.8294	16.9203
760	-172.459	188.022	-15.183	15.5842
762	-173.212	188.183	-14.9893	15.7188
764	-172.673	188.198	-16.795	16.7043
766	-172.797	188.32	-17.5874	18.1047
768	-173.314	188.736	-15.0594	15.7536
770	-173.133	189.2	-14.6827	16.3299
772	-173.109	188.648	-16.7658	17.504
774	-172.174	188.327	-15.0428	17.177
776	-172.191	188.398	-14.379	14.8229
778	-172.063	188.093	-14.7459	15.3504
780	-170.191	185.356	-13.3821	12.4584
782	-165.603	180.421	-10.8551	11.4279
784	-159.993	173.209	-9.98773	10.7398
786	-152.01	163.003	-8.55482	9.5872
788	-142.113	152.539	-7.80137	7.34924
790	-133.39	142.736	-6.85907	6.54728
792	-125.111	133.477	-5.2743	5.24223
794	-116.94	124.301	-4.52572	5.13274
796	-109.817	117.223	-4.17528	4.60377
798	-103.997	110.536	-4.01952	4.36851
800	-96.8131	104.35	-4.28722	4.08368
802	-94.6165	100.483	-4.49262	4.42547
804	-91.2997	96.5093	-4.09253	3.95051
806	-85.9009	90.2372	-2.29068	2.72093
808	-82.9826	89.4998	-4.11687	3.51328
810	-77.3215	85.3836	-2.4698	2.98504
812	-76.0723	80.7359	-3.05679	2.78159
814	-73.9088	78.9	-1.47007	2.8319
816	-69.8425	75.2895	-2.36953	3.14484
818	-68.5638	74.2297	-3.32448	2.75126
820	-67.3603	70.247	-2.30918	2.35842
822	-63.4148	69.4541	-1.26954	1.55127
824	-61.6597	65.011	-2.28874	2.55595
826	-58.4109	63.8822	-2.31794	2.1705
828	-56.8788	63.4965	-2.51263	2.30515
830	-56.9137	61.06	-2.0113	2.23191
832	-55.7559	59.2808	-2.07068	2.06545
834	-52.7901	55.8094	-1.07679	1.21096
836	-51.4612	53.5969	-1.96944	2.35028
838	-48.3441	54.5199	-0.96874	1.21539
840	-46.4439	49.7296	-1.91201	2.25484
842	-46.1582	50.0147	-1.54697	1.99664
844	-46.2111	49.1064	-1.24325	2.11206
846	-41.389	45.2493	-0.867502	1.13031
848	-44.6753	48.0126	-1.54794	1.72365
850	-43.3205	45.5818	-0.843166	0.759665
852	-42.0883	43.3784	-1.35423	1.80503
854	-37.7686	40.4171	-2.03467	1.80207
856	-37.9969	40.6072	-1.70661	1.42328
858	-34.9756	39.7317	-1.02228	1.73771
860	-34.4464	37.1708	-0.99113	1.39443
862	-32.5614	37.6753	-1.09237	1.23611
864	-31.7851	34.8735	-0.790599	1.01342
866	-32.1522	35.128	-1.10405	1.1858
868	-30.5198	34.3306	-0.37299	0.519963
870	-28.231	32.9461	-1.1498	1.19394
872	-28.7082	31.8568	-1.12449	1.21539
874	-27.4716	30.8433	-1.07582	1.03636
876	-25.8132	30.1126	-0.888918	1.23611
878	-23.9193	26.6887	-1.01547	0.896532
880	-21.6269	24.2908	-0.660158	0.967554
882	-22.1274	23.266	-1.19555	1.42624
884	-19.7849	22.7129	-0.31069	0.886914
886	-19.9425	22.2106	-0.926882	0.993448
888	-17.7755	20.5456	-1.5275	1.02526
890	-17	17.8491	-0.904493	0.762624
892	-16.3597	17.6918	-0.788653	0.770762
894	-15.475	17.2552	-0.977501	0.727853
896	-14.5267	16.4216	-1.13228	1.21613
898	-14.3557	15.7056	-0.576441	0.65757
900	-12.974	14.864	-0.604671	0.618359
902	-12.7349	14.5315	-0.65529	0.879516
904	-12.5092	14.7475	-0.980422	0.65683
906	-11.8806	12.7353	-0.498565	0.673106
908	-10.0306	12.276	-0.556972	0.679025
910	-11.0174	12	-0.88113	0.849183
912	-8.3802	9.99004	0.0027602	0.725633
914	-8.94883	10.3203	-0.593963	1.09554
916	-8.53333	10.1099	-0.602724	0.82329
918	-7.097	8.53429	-0.858741	0.935742
920	-7.5895	8.8329	-0.533609	0.878036
922	-7.91545	9.13944	-0.489804	0.487411
924	-7.26176	8.77522	-0.584229	1.07261
926	-6.99939	9.04895	-0.422636	0.275083
928	-5.98124	6.71093	-0.0137884	0.551776
930	-6.12452	7.88503	-0.140336	0.45264
932	-5.23442	6.2483	-0.487857	0.37052
934	-5.73051	6.9609	-0.190956	0.590246
936	-4.34791	6.80028	-0.286354	0.307635
938	-5.09831	6.36933	-0.107239	0.256587
940	-4.57894	5.66351	-0.736086	0.231433
942	-4.14105	5.59225	-0.25423	0.240311
944	-4.41328	5.57076	-0.309716	0.303196
946	-3.96017	5.55605	-0.129629	0.195922
948	-4.2512	5.78115	-0.174407	0.229214
950	-4.02554	6.08316	-0.260071	0.413429
952	-3.51512	4.77106	-0.242549	0.377918
954	-3.69511	4.43285	-0.185115	0.461518
956	-3.26349	4.7654	-0.201664	0.0642341
958	-3.92435	5.60243	-0.17246	0.192963
960	-3.65213	5.28685	-0.180248	0.333529
962	-3.47393	5.05723	-0.471309	0.406771
964	-4.00673	5.23029	0.0533795	0.303936
966	-3.46318	4.86268	0.116654	0.212198
968	-3.54736	5.34453	-0.186089	0.358683
970
972
974
976
978
980
982
984
986
988
990
992
994
996
998
1000
1002
1004
1006
1008
1010
1012
1014
1016
1018
1020
1022
1024
1026
1028
1030
1032
1034
1036
1038
1040
1042
1044
1046
1048
1050
1052
1054
1056
1058
1060
1062
1064
1066
1068

## Sheet: Fig 4A ii
I/ Curve
Voltage (mV)	CFTR + SMP-Rapa	CFTR + SMP+Rapa	S1155A/R1158A +SMP -Rapa	S1155A/R1158A +SMP +Rapa
-100	-173.327	-18.2736	-373.962	-429.759
-99.95	-173.241	-18.4215	-373.962	-429.661
-99.9	-173.177	-18.3105	-373.779	-429.629
-99.85	-173.069	-18.1996	-373.596	-429.433
-99.7999	-173.005	-18.1256	-373.23	-429.368
-99.7499	-173.005	-17.9036	-372.986	-429.041
-99.6999	-172.833	-17.6817	-372.742	-428.845
-99.6499	-172.747	-17.7187	-372.864	-428.617
-99.5999	-172.725	-17.7557	-373.23	-428.519
-99.5499	-172.639	-17.7927	-373.23	-428.323
-99.4999	-172.661	-17.7187	-372.986	-428.16
-99.4499	-172.725	-17.3858	-372.498	-427.932
-99.3998	-172.661	-17.1638	-371.887	-427.67
-99.3498	-172.661	-17.2378	-371.521	-427.377
-99.2998	-172.704	-17.4598	-371.277	-426.854
-99.2498	-172.747	-17.4228	-371.216	-426.495
-99.1998	-172.725	-17.4967	-371.216	-426.169
-99.1498	-172.553	-17.4598	-371.155	-426.038
-99.0998	-172.424	-17.3858	-370.789	-425.777
-99.0498	-172.295	-17.4598	-370.422	-425.418
-98.9997	-172.188	-17.5707	-369.934	-425.353
-98.9497	-172.145	-17.6817	-369.263	-424.994
-98.8997	-172.123	-17.6817	-368.53	-424.602
-98.8497	-172.102	-17.6447	-368.164	-424.341
-98.7997	-171.93	-17.6077	-367.859	-424.047
-98.7497	-171.629	-17.4228	-367.798	-423.819
-98.6997	-171.457	-17.4967	-368.164	-423.754
-98.6497	-171.35	-17.6447	-368.347	-423.525
-98.5996	-171.307	-17.7557	-368.286	-423.264
-98.5496	-171.264	-18.0146	-367.981	-422.938
-98.4996	-171.285	-17.9776	-367.737	-422.481
-98.4496	-171.199	-17.6817	-367.493	-422.154
-98.3996	-171.049	-17.4228	-367.188	-422.024
-98.3496	-170.812	-17.4228	-366.882	-421.893
-98.2996	-170.662	-17.4228	-366.699	-421.697
-98.2496	-170.533	-17.5707	-366.516	-421.436
-98.1995	-170.576	-17.7927	-366.455	-421.24
-98.1495	-170.555	-17.9406	-366.394	-421.11
-98.0995	-170.619	-17.9776	-366.455	-420.784
-98.0495	-170.533	-18.0886	-366.455	-420.359
-97.9995	-170.318	-17.9776	-366.577	-420
-97.9495	-170.06	-17.5337	-366.638	-419.739
-97.8995	-169.824	-17.2008	-366.333	-419.413
-97.8495	-169.652	-17.0159	-365.662	-419.054
-97.7994	-169.609	-17.0529	-364.929	-418.727
-97.7494	-169.695	-17.1268	-364.441	-418.466
-97.6994	-169.673	-17.1268	-364.014	-418.107
-97.6494	-169.609	-17.1638	-364.136	-417.748
-97.5994	-169.523	-17.0898	-364.197	-417.422
-97.5494	-169.308	-17.0529	-364.319	-417.03
-97.4994	-169.093	-17.1268	-364.197	-416.769
-97.4494	-168.921	-17.2008	-364.075	-416.704
-97.3993	-168.9	-17.1268	-363.953	-416.736
-97.3493	-168.792	-17.1268	-363.708	-416.606
-97.2993	-168.749	-17.0159	-363.342	-416.443
-97.2493	-168.749	-16.9789	-362.488	-416.377
-97.1993	-168.663	-16.8309	-361.511	-416.149
-97.1493	-168.448	-16.7939	-360.779	-415.855
-97.0993	-168.341	-16.9419	-360.291	-415.463
-97.0493	-168.319	-17.0898	-360.046	-415.17
-96.9992	-168.212	-17.1638	-359.985	-415.039
-96.9492	-168.212	-17.1638	-359.741	-414.713
-96.8992	-168.105	-16.9789	-359.497	-414.452
-96.8492	-167.868	-16.8679	-359.131	-414.256
-96.7992	-167.739	-16.7569	-359.192	-413.929
-96.7492	-167.653	-16.7569	-359.253	-413.733
-96.6992	-167.675	-16.8309	-359.497	-413.636
-96.6492	-167.739	-16.9789	-359.375	-413.505
-96.5991	-167.567	-17.1638	-359.192	-413.277
-96.5491	-167.374	-17.2748	-359.009	-413.309
-96.4991	-167.202	-17.3118	-358.826	-413.179
-96.4491	-167.159	-17.3118	-358.459	-412.918
-96.3991	-167.159	-17.3488	-357.91	-412.395
-96.3491	-167.116	-17.3118	-357.3	-411.743
-96.2991	-167.03	-17.4228	-356.689	-411.155
-96.2491	-166.944	-17.6077	-356.14	-410.763
-96.199	-166.966	-17.7557	-355.957	-410.568
-96.149	-166.987	-17.7557	-355.896	-410.404
-96.099	-166.858	-17.5337	-355.713	-410.111
-96.049	-166.686	-17.5337	-355.469	-409.817
-95.999	-166.514	-17.3858	-355.164	-409.686
-95.949	-166.385	-17.2378	-354.797	-409.425
-95.899	-166.213	-17.1638	-354.431	-409.229
-95.849	-166.106	-17.1638	-354.37	-408.772
-95.7989	-166.041	-17.1638	-354.431	-408.707
-95.7489	-166.041	-17.2378	-354.309	-408.511
-95.6989	-166.02	-17.3118	-354.004	-408.283
-95.6489	-166.041	-17.4967	-353.577	-407.989
-95.5989	-165.955	-17.2748	-352.966	-407.63
-95.5489	-165.762	-17.0898	-352.722	-407.467
-95.4989	-165.698	-17.0529	-352.783	-407.206
-95.4489	-165.612	-16.9789	-352.661	-406.977
-95.3988	-165.504	-16.8309	-352.356	-406.618
-95.3488	-165.504	-16.8679	-352.417	-406.422
-95.2988	-165.375	-16.7939	-352.417	-406.063
-95.2488	-165.182	-16.7569	-352.112	-405.998
-95.1988	-165.031	-16.7199	-351.562	-405.802
-95.1488	-164.773	-16.572	-351.379	-405.574
-95.0988	-164.602	-16.609	-351.318	-405.215
-95.0488	-164.494	-16.7939	-351.318	-404.823
-94.9987	-164.365	-16.646	-351.074	-404.627
-94.9487	-164.494	-16.609	-351.196	-404.399
-94.8987	-164.516	-16.646	-350.891	-404.268
-94.8487	-164.537	-16.646	-350.586	-404.04
-94.7987	-164.43	-16.7199	-350.342	-403.746
-94.7487	-164.15	-16.7569	-349.915	-403.517
-94.6987	-164.021	-16.8309	-349.609	-403.224
-94.6487	-163.871	-17.0159	-349.182	-403.028
-94.5986	-163.72	-17.1638	-348.877	-402.669
-94.5486	-163.634	-17.2378	-348.877	-402.571
-94.4986	-163.548	-17.3118	-348.938	-402.179
-94.4486	-163.57	-17.3488	-348.999	-402.049
-94.3986	-163.634	-17.2748	-348.755	-401.885
-94.3486	-163.677	-17.2378	-348.45	-401.494
-94.2986	-163.613	-17.2008	-348.145	-401.07
-94.2486	-163.505	-17.2748	-347.595	-400.743
-94.1985	-163.484	-17.2748	-347.229	-400.547
-94.1485	-163.57	-17.2378	-346.985	-400.417
-94.0985	-163.462	-17.3118	-346.802	-400.09
-94.0485	-163.248	-17.3118	-346.558	-399.895
-93.9985	-162.904	-17.2008	-346.252	-399.666
-93.9485	-162.732	-17.3118	-346.008	-399.633
-93.8985	-162.603	-17.4228	-345.642	-399.568
-93.8485	-162.56	-17.4598	-345.215	-399.535
-93.7984	-162.495	-17.2378	-344.971	-399.405
-93.7484	-162.345	-17.0529	-344.91	-399.079
-93.6984	-162.194	-16.9789	-344.91	-398.491
-93.6484	-162.109	-17.0159	-344.788	-398.067
-93.5984	-162.001	-17.0159	-344.482	-397.708
-93.5484	-162.044	-17.0529	-344.177	-397.447
-93.4984	-161.958	-17.1638	-343.872	-397.218
-93.4484	-161.786	-17.2748	-343.689	-397.12
-93.3983	-161.507	-17.2748	-343.384	-397.088
-93.3483	-161.206	-17.1268	-343.079	-396.892
-93.2983	-161.055	-16.8679	-342.834	-396.729
-93.2483	-160.991	-16.8679	-343.079	-396.533
-93.1983	-160.884	-16.8679	-343.384	-396.076
-93.1483	-160.733	-16.8309	-343.445	-395.521
-93.0983	-160.669	-16.8309	-343.262	-395.129
-93.0483	-160.626	-16.7939	-343.079	-394.933
-92.9982	-160.497	-16.646	-343.079	-394.705
-92.9482	-160.411	-16.498	-342.773	-394.411
-92.8982	-160.497	-16.313	-342.285	-394.248
-92.8482	-160.475	-16.313	-342.041	-393.922
-92.7982	-160.475	-16.461	-341.736	-393.399
-92.7482	-160.411	-16.572	-341.675	-392.844
-92.6982	-160.26	-16.424	-341.492	-392.388
-92.6482	-160.196	-16.535	-341.125	-392.126
-92.5981	-160.196	-16.609	-340.637	-391.898
-92.5481	-160.11	-16.609	-340.393	-391.767
-92.4981	-160.024	-16.646	-340.271	-391.539
-92.4481	-159.981	-16.461	-340.149	-391.31
-92.3981	-159.938	-16.424	-339.905	-391.213
-92.3481	-159.938	-16.535	-339.294	-391.213
-92.2981	-159.83	-16.572	-338.745	-391.017
-92.2481	-159.723	-16.461	-338.44	-390.821
-92.198	-159.53	-16.35	-338.196	-390.494
-92.148	-159.293	-16.276	-338.135	-390.103
-92.098	-159.293	-16.313	-338.013	-389.907
-92.048	-159.25	-16.461	-337.585	-389.613
-91.998	-159.229	-16.424	-337.097	-389.352
-91.948	-159.164	-16.387	-336.731	-389.222
-91.898	-159.1	-16.35	-336.487	-389.124
-91.848	-159.143	-16.387	-336.548	-388.895
-91.7979	-159.143	-16.572	-336.365	-388.569
-91.7479	-158.971	-16.646	-335.754	-388.21
-91.6979	-158.863	-16.8309	-335.205	-387.851
-91.6479	-158.648	-16.7569	-334.839	-387.426
-91.5979	-158.498	-16.8679	-334.717	-387.263
-91.5479	-158.305	-16.8309	-334.9	-387.002
-91.4979	-158.176	-16.7939	-334.961	-386.578
-91.4479	-157.939	-16.6829	-334.961	-386.251
-91.3978	-157.896	-16.535	-334.9	-385.794
-91.3478	-157.918	-16.572	-334.473	-385.599
-91.2978	-157.939	-16.646	-333.984	-385.435
-91.2478	-157.832	-16.498	-333.679	-385.305
-91.1978	-157.724	-16.498	-333.496	-385.044
-91.1478	-157.509	-16.7569	-333.313	-385.011
-91.0978	-157.359	-16.7199	-333.069	-384.489
-91.0478	-157.294	-16.7199	-332.52	-384.195
-90.9977	-157.273	-16.8309	-331.909	-384.097
-90.9477	-157.23	-16.7939	-331.36	-383.901
-90.8977	-157.187	-16.609	-330.933	-383.738
-90.8477	-157.037	-16.609	-330.688	-383.444
-90.7977	-156.972	-16.535	-330.444	-383.085
-90.7477	-156.865	-16.461	-330.322	-382.857
-90.6977	-156.779	-16.2021	-330.261	-382.596
-90.6477	-156.628	-16.1651	-330.383	-382.4
-90.5976	-156.542	-16.2021	-330.139	-382.237
-90.5476	-156.478	-16.276	-329.773	-382.074
-90.4976	-156.478	-16.313	-329.346	-381.682
-90.4476	-156.413	-16.424	-329.285	-381.16
-90.3976	-156.349	-16.535	-329.407	-380.768
-90.3476	-156.327	-16.6829	-329.529	-380.344
-90.2976	-156.22	-16.7939	-329.468	-379.887
-90.2476	-156.112	-16.646	-329.346	-379.658
-90.1975	-156.005	-16.646	-329.407	-379.528
-90.1475	-155.941	-16.572	-329.407	-379.234
-90.0975	-155.919	-16.35	-329.163	-379.103
-90.0475	-155.898	-16.1651	-328.918	-379.038
-89.9975	-155.833	-16.1651	-328.796	-378.973
-89.9475	-155.683	-16.1651	-328.369	-378.842
-89.8975	-155.446	-16.1651	-328.064	-378.581
-89.8475	-155.188	-16.313	-327.881	-378.418
-89.7974	-154.995	-16.498	-327.698	-378.157
-89.7474	-154.866	-16.461	-327.576	-377.928
-89.6974	-154.716	-16.572	-327.332	-377.7
-89.6474	-154.63	-16.461	-326.965	-377.537
-89.5974	-154.587	-16.2391	-326.416	-377.243
-89.5474	-154.587	-16.1281	-326.172	-376.982
-89.4974	-154.522	-16.1281	-326.172	-376.819
-89.4474	-154.372	-16.1651	-326.294	-376.721
-89.3973	-154.286	-16.276	-326.111	-376.688
-89.3473	-154.264	-16.2021	-325.562	-376.46
-89.2973	-154.221	-16.0171	-325.012	-376.133
-89.2473	-154.114	-15.9801	-324.463	-375.872
-89.1973	-153.942	-16.0171	-324.341	-375.742
-89.1473	-153.748	-15.9801	-323.975	-375.546
-89.0973	-153.598	-15.9061	-323.608	-375.48
-89.0473	-153.512	-15.9431	-323.181	-375.285
-88.9972	-153.448	-16.0911	-322.937	-374.991
-88.9472	-153.34	-16.0171	-322.632	-374.632
-88.8972	-153.276	-15.9801	-322.51	-374.273
-88.8472	-153.233	-15.9801	-322.205	-373.718
-88.7972	-153.104	-16.0171	-322.021	-373.294
-88.7472	-153.104	-15.9801	-321.96	-373
-88.6972	-153.104	-16.0171	-321.838	-372.543
-88.6472	-153.039	-16.0911	-321.472	-372.347
-88.5971	-152.824	-16.1651	-320.984	-372.314
-88.5471	-152.674	-16.1281	-320.374	-372.217
-88.4971	-152.566	-15.9431	-319.702	-371.89
-88.4471	-152.437	-15.7952	-319.275	-371.792
-88.3971	-152.502	-15.8321	-318.97	-371.662
-88.3471	-152.48	-15.7582	-318.726	-371.531
-88.2971	-152.416	-15.7212	-318.604	-371.27
-88.2471	-152.33	-15.6842	-318.665	-371.042
-88.197	-152.18	-15.7952	-318.787	-370.78
-88.147	-152.008	-15.7952	-318.726	-370.421
-88.097	-151.814	-15.7952	-318.42	-370.128
-88.047	-151.642	-15.7582	-318.237	-369.801
-87.997	-151.492	-15.8321	-318.176	-369.54
-87.947	-151.341	-15.8691	-318.237	-369.377
-87.897	-151.234	-15.8691	-317.993	-369.083
-87.847	-151.191	-15.8691	-317.749	-368.757
-87.7969	-151.126	-15.8691	-317.627	-368.594
-87.7469	-151.041	-15.7212	-317.81	-368.332
-87.6969	-150.933	-15.6102	-318.176	-368.039
-87.6469	-150.783	-15.4622	-317.871	-367.908
-87.5969	-150.589	-15.2773	-317.139	-367.614
-87.5469	-150.396	-15.3883	-316.65	-367.517
-87.4969	-150.31	-15.6102	-316.284	-367.321
-87.4469	-150.31	-15.7952	-315.979	-367.321
-87.3968	-150.202	-15.7582	-315.674	-367.125
-87.3468	-150.095	-15.7212	-315.552	-366.766
-87.2968	-150.138	-15.5732	-315.369	-366.701
-87.2468	-150.202	-15.4622	-314.941	-366.505
-87.1968	-150.095	-15.5362	-314.758	-366.276
-87.1468	-149.859	-15.6102	-314.453	-366.08
-87.0968	-149.687	-15.7212	-314.209	-365.656
-87.0468	-149.579	-15.5362	-314.026	-365.428
-86.9967	-149.493	-15.4992	-313.721	-365.232
-86.9467	-149.386	-15.4252	-313.843	-365.101
-86.8967	-149.149	-15.3513	-313.721	-364.807
-86.8467	-148.999	-15.4252	-313.538	-364.416
-86.7967	-148.977	-15.4252	-313.354	-364.22
-86.7467	-148.913	-15.2773	-313.477	-363.861
-86.6967	-148.934	-15.2033	-313.354	-363.567
-86.6467	-148.805	-15.1293	-313.538	-363.273
-86.5966	-148.698	-15.1293	-313.721	-362.882
-86.5466	-148.655	-15.1663	-313.843	-362.49
-86.4966	-148.569	-15.0923	-313.538	-362.033
-86.4466	-148.591	-14.9444	-312.927	-361.903
-86.3966	-148.505	-14.7594	-312.134	-361.674
-86.3466	-148.44	-14.7224	-311.768	-361.478
-86.2966	-148.376	-14.9074	-311.89	-361.315
-86.2466	-148.139	-15.0183	-312.134	-361.185
-86.1965	-147.838	-15.0553	-312.378	-360.956
-86.1465	-147.559	-15.1293	-312.561	-360.793
-86.0965	-147.408	-15.0553	-312.561	-360.63
-86.0465	-147.366	-14.9074	-312.561	-360.401
-85.9965	-147.387	-14.6854	-312.439	-360.205
-85.9465	-147.473	-14.6854	-312.012	-360.01
-85.8965	-147.473	-14.5745	-311.646	-359.781
-85.8465	-147.387	-14.6854	-311.401	-359.455
-85.7964	-147.237	-14.9444	-311.035	-359.128
-85.7464	-147.065	-15.0923	-310.73	-358.639
-85.6964	-146.957	-14.9444	-310.547	-358.41
-85.6464	-146.85	-14.9074	-310.425	-358.28
-85.5964	-146.785	-15.0553	-310.181	-358.084
-85.5464	-146.807	-15.1663	-309.937	-357.757
-85.4964	-146.893	-15.3143	-309.57	-357.496
-85.4464	-146.893	-15.2403	-309.387	-357.3
-85.3963	-146.742	-15.3143	-309.082	-357.17
-85.3463	-146.549	-15.3513	-308.655	-357.039
-85.2963	-146.441	-15.4992	-307.983	-356.713
-85.2463	-146.463	-15.4252	-307.373	-356.223
-85.1963	-146.42	-15.3513	-306.885	-355.864
-85.1463	-146.291	-15.2033	-306.58	-355.603
-85.0963	-146.012	-15.0183	-306.213	-355.407
-85.0463	-145.84	-14.7594	-305.969	-355.342
-84.9962	-145.711	-14.5745	-305.603	-355.277
-84.9462	-145.689	-14.5745	-305.176	-355.179
-84.8962	-145.603	-14.6484	-305.054	-354.853
-84.8462	-145.496	-14.5375	-305.176	-354.624
-84.7962	-145.431	-14.5745	-305.42	-354.298
-84.7462	-145.431	-14.3895	-305.298	-353.939
-84.6962	-145.324	-14.5375	-304.993	-353.514
-84.6462	-145.195	-14.8704	-304.382	-353.025
-84.5961	-145.195	-15.0553	-304.077	-352.633
-84.5461	-145.066	-15.0553	-303.528	-352.339
-84.4961	-144.958	-14.9444	-302.856	-352.209
-84.4461	-144.808	-14.7964	-302.185	-352.176
-84.3961	-144.636	-14.6114	-301.758	-352.078
-84.3461	-144.55	-14.4265	-301.331	-351.948
-84.2961	-144.636	-14.4635	-301.147	-351.784
-84.2461	-144.636	-14.4265	-301.147	-351.589
-84.196	-144.443	-14.2415	-301.147	-351.197
-84.146	-144.206	-14.1676	-301.208	-350.968
-84.096	-144.12	-14.2415	-301.208	-350.773
-84.046	-144.013	-14.3525	-301.392	-350.381
-83.996	-143.862	-14.3525	-301.514	-349.989
-83.946	-143.712	-14.1306	-301.575	-349.663
-83.896	-143.562	-13.8346	-301.636	-349.402
-83.846	-143.583	-13.9826	-301.636	-349.271
-83.7959	-143.669	-14.2785	-301.392	-349.337
-83.7459	-143.691	-14.6114	-301.27	-349.108
-83.6959	-143.669	-14.7594	-301.147	-348.684
-83.6459	-143.583	-14.6114	-301.025	-348.292
-83.5959	-143.476	-14.6114	-301.025	-348.096
-83.5459	-143.347	-14.6484	-300.72	-347.77
-83.4959	-143.153	-14.6854	-300.171	-347.443
-83.4459	-143.089	-14.7964	-299.866	-347.052
-83.3958	-143.132	-14.7964	-299.683	-346.758
-83.3458	-143.11	-14.8334	-299.622	-346.725
-83.2958	-143.003	-14.7224	-299.377	-346.562
-83.2458	-142.874	-14.6484	-299.011	-346.497
-83.1958	-142.702	-14.6114	-298.767	-346.236
-83.1458	-142.508	-14.5745	-298.645	-345.746
-83.0958	-142.337	-14.4635	-298.523	-345.452
-83.0458	-142.165	-14.4635	-297.913	-345.224
-82.9957	-142.036	-14.5375	-297.485	-345.028
-82.9457	-141.907	-14.6854	-297.18	-344.898
-82.8957	-141.864	-14.6854	-297.058	-344.734
-82.8457	-141.756	-14.6854	-296.936	-344.408
-82.7957	-141.541	-14.6854	-296.997	-344.147
-82.7457	-141.434	-14.6484	-297.058	-343.853
-82.6957	-141.391	-14.7224	-296.814	-343.461
-82.6457	-141.391	-14.6484	-296.387	-343.2
-82.5956	-141.434	-14.5745	-296.692	-343.07
-82.5456	-141.326	-14.6854	-296.631	-342.874
-82.4956	-141.198	-14.8334	-296.448	-342.776
-82.4456	-140.918	-14.7594	-295.898	-342.678
-82.3956	-140.768	-14.5375	-295.532	-342.384
-82.3456	-140.746	-14.6484	-294.922	-341.993
-82.2956	-140.682	-14.7224	-294.25	-341.699
-82.2456	-140.703	-14.7224	-293.518	-341.568
-82.1955	-140.725	-14.5745	-293.213	-341.536
-82.1455	-140.703	-14.3895	-293.396	-341.307
-82.0955	-140.66	-14.3895	-293.396	-340.916
-82.0455	-140.574	-14.3525	-293.091	-340.524
-81.9955	-140.381	-14.3895	-292.542	-340.263
-81.9455	-140.295	-14.2045	-292.114	-339.904
-81.8955	-140.209	-14.2045	-291.87	-339.675
-81.8455	-140.037	-14.3155	-291.748	-339.512
-81.7954	-139.865	-14.4265	-291.443	-339.349
-81.7454	-139.672	-14.3895	-291.077	-339.218
-81.6954	-139.607	-14.4265	-290.833	-338.925
-81.6454	-139.586	-14.3525	-290.71	-338.664
-81.5954	-139.607	-14.2415	-290.955	-338.435
-81.5454	-139.5	-14.3895	-291.138	-338.37
-81.4954	-139.392	-14.5745	-291.199	-338.304
-81.4454	-139.263	-14.5745	-291.016	-338.174
-81.3953	-139.156	-14.9444	-290.955	-338.109
-81.3453	-139.177	-14.9444	-290.771	-338.076
-81.2953	-139.091	-14.6854	-290.649	-337.945
-81.2453	-139.048	-14.4635	-290.405	-337.782
-81.1953	-138.962	-14.3155	-290.222	-337.586
-81.1453	-138.833	-14.2045	-290.039	-337.358
-81.0953	-138.769	-14.1676	-289.734	-337.26
-81.0453	-138.833	-14.0196	-289.429	-337.064
-80.9952	-138.726	-14.1676	-289.001	-336.803
-80.9452	-138.597	-14.2045	-288.696	-336.509
-80.8952	-138.361	-14.2415	-288.33	-335.922
-80.8452	-138.167	-14.2045	-288.086	-335.498
-80.7952	-137.974	-14.1676	-287.476	-335.138
-80.7452	-137.888	-14.1676	-287.354	-334.975
-80.6952	-137.909	-14.1676	-287.109	-334.747
-80.6452	-137.974	-14.0566	-286.926	-334.453
-80.5951	-137.974	-13.9826	-286.621	-334.257
-80.5451	-137.952	-13.9456	-286.377	-333.996
-80.4951	-137.931	-14.0196	-286.438	-333.8
-80.4451	-137.823	-14.0566	-286.682	-333.604
-80.3951	-137.587	-14.0936	-286.804	-333.474
-80.3451	-137.222	-14.1306	-286.682	-333.245
-80.2951	-137.028	-14.0936	-286.438	-332.984
-80.2451	-136.964	-13.7976	-286.072	-332.658
-80.195	-136.964	-13.6497	-285.889	-332.397
-80.145	-136.921	-13.7237	-285.583	-332.266
-80.095	-137.007	-14.0566	-285.461	-332.136
-80.045	-136.942	-14.4635	-285.095	-331.907
-79.995	-136.856	-14.5375	-285.034	-331.516
-79.945	-136.749	-14.3525	-284.912	-331.254
-79.895	-136.706	-14.1676	-284.973	-331.059
-79.845	-136.684	-14.1306	-284.973	-330.895
-79.7949	-136.706	-14.3155	-285.156	-330.634
-79.7449	-136.598	-14.5005	-284.973	-330.438
-79.6949	-136.534	-14.3895	-284.79	-330.079
-79.6449	-136.598	-14.3155	-284.607	-329.688
-79.5949	-136.491	-14.1676	-284.729	-329.394
-79.5449	-136.405	-14.2415	-284.851	-329.198
-79.4949	-136.276	-14.1676	-284.668	-329.329
-79.4449	-136.212	-14.1676	-284.18	-329.166
-79.3948	-136.19	-14.2785	-283.691	-328.872
-79.3448	-136.212	-14.4265	-283.508	-328.48
-79.2948	-136.147	-14.6484	-283.447	-328.088
-79.2448	-136.04	-14.6484	-283.325	-327.925
-79.1948	-135.889	-14.6484	-283.081	-327.795
-79.1448	-135.782	-14.6114	-282.898	-327.501
-79.0948	-135.782	-14.4265	-282.349	-327.338
-79.0448	-135.782	-14.3155	-281.921	-327.011
-78.9947	-135.545	-14.2785	-281.677	-326.783
-78.9447	-135.309	-14.2785	-281.799	-326.652
-78.8947	-135.116	-14.2045	-281.921	-326.228
-78.8447	-134.965	-14.0566	-281.738	-325.902
-78.7947	-134.944	-14.1306	-281.128	-325.673
-78.7447	-134.901	-14.1676	-280.64	-325.412
-78.6947	-134.815	-14.1676	-280.518	-325.281
-78.6447	-134.686	-14.1676	-280.457	-325.151
-78.5946	-134.686	-14.1676	-280.334	-324.922
-78.5446	-134.557	-14.0566	-279.968	-324.498
-78.4946	-134.342	-14.1306	-279.48	-324.139
-78.4446	-134.277	-14.1306	-279.297	-323.78
-78.3946	-134.127	-14.2045	-279.236	-323.715
-78.3446	-133.976	-14.2045	-279.419	-323.715
-78.2946	-133.933	-14.2415	-279.236	-323.584
-78.2446	-133.848	-14.1306	-279.236	-323.127
-78.1945	-133.869	-14.1676	-279.419	-322.67
-78.1445	-133.826	-14.0936	-279.358	-322.344
-78.0945	-133.676	-14.0196	-279.175	-322.181
-78.0445	-133.418	-13.8716	-278.87	-322.115
-77.9945	-133.203	-13.8346	-278.748	-321.985
-77.9445	-133.117	-13.9826	-278.564	-321.789
-77.8945	-133.074	-14.0566	-278.137	-321.528
-77.8445	-132.923	-14.0196	-277.893	-321.397
-77.7944	-132.751	-13.9086	-277.466	-321.202
-77.7444	-132.687	-13.9456	-277.344	-320.94
-77.6944	-132.751	-13.9826	-277.161	-320.745
-77.6444	-132.773	-13.9826	-277.283	-320.418
-77.5944	-132.665	-13.8716	-277.222	-320.059
-77.5444	-132.58	-13.9456	-277.222	-319.831
-77.4944	-132.451	-13.9826	-277.1	-319.635
-77.4444	-132.3	-13.8346	-276.978	-319.374
-77.3943	-132.042	-13.9086	-276.733	-319.243
-77.3443	-131.935	-13.9456	-276.55	-319.08
-77.2943	-131.87	-13.8346	-276.428	-318.754
-77.2443	-131.806	-14.0566	-276.428	-318.46
-77.1943	-131.763	-14.2785	-276.306	-318.231
-77.1443	-131.655	-14.1306	-276.062	-318.036
-77.0943	-131.462	-13.9826	-275.269	-317.807
-77.0443	-131.183	-13.9456	-274.597	-317.481
-76.9942	-131.054	-13.8716	-274.109	-317.089
-76.9442	-130.946	-13.8716	-273.804	-316.632
-76.8942	-130.946	-13.7976	-273.499	-316.404
-76.8442	-130.968	-13.7237	-273.132	-316.273
-76.7942	-130.925	-13.6497	-272.949	-316.11
-76.7442	-130.796	-13.6497	-272.766	-315.881
-76.6942	-130.731	-13.6867	-272.522	-315.686
-76.6442	-130.645	-13.6867	-272.217	-315.457
-76.5941	-130.602	-13.7237	-271.912	-315.359
-76.5441	-130.538	-13.8716	-271.667	-315.098
-76.4941	-130.495	-13.9826	-271.606	-314.772
-76.4441	-130.323	-14.0566	-271.606	-314.478
-76.3941	-130.108	-13.9086	-271.484	-314.152
-76.3441	-130.001	-13.9086	-271.118	-313.956
-76.2941	-129.807	-13.7976	-270.996	-313.89
-76.2441	-129.743	-13.7237	-271.057	-313.858
-76.194	-129.506	-13.6497	-271.118	-313.597
-76.144	-129.356	-13.7607	-271.118	-313.205
-76.094	-129.27	-13.7237	-270.874	-313.042
-76.044	-129.205	-13.6867	-270.569	-313.009
-75.994	-129.119	-13.7976	-270.264	-312.977
-75.944	-129.119	-13.8346	-270.203	-312.65
-75.894	-129.012	-13.7607	-270.264	-312.52
-75.844	-128.797	-13.5387	-270.142	-312.258
-75.7939	-128.625	-13.5387	-270.142	-312.095
-75.7439	-128.625	-13.4277	-269.958	-311.802
-75.6939	-128.604	-13.5387	-269.47	-311.54
-75.6439	-128.496	-13.6867	-269.287	-311.345
-75.5939	-128.346	-13.5017	-269.104	-311.181
-75.5439	-128.238	-13.5757	-268.921	-310.888
-75.4939	-128.281	-13.6867	-268.738	-310.757
-75.4439	-128.432	-13.6867	-268.433	-310.365
-75.3938	-128.389	-13.6867	-268.066	-309.876
-75.3438	-128.281	-13.6867	-267.761	-309.549
-75.2938	-128.174	-13.7237	-267.517	-309.452
-75.2438	-127.937	-13.7607	-267.212	-309.256
-75.1938	-127.83	-13.5757	-267.09	-308.897
-75.1438	-127.68	-13.5017	-267.029	-308.701
-75.0938	-127.658	-13.5757	-266.846	-308.472
-75.0438	-127.658	-13.7607	-266.113	-308.146
-74.9937	-127.615	-13.7607	-265.686	-307.885
-74.9437	-127.465	-13.6497	-265.32	-307.591
-74.8937	-127.336	-13.6127	-265.32	-307.428
-74.8437	-127.314	-13.6497	-265.381	-307.232
-74.7937	-127.207	-13.5017	-265.198	-306.873
-74.7437	-126.992	-13.3538	-264.954	-306.71
-74.6937	-126.949	-13.2798	-264.893	-306.579
-74.6437	-126.841	-13.1318	-264.771	-306.481
-74.5936	-126.755	-13.0948	-264.954	-306.547
-74.5436	-126.562	-13.2058	-265.015	-306.155
-74.4936	-126.39	-13.1688	-265.198	-305.992
-74.4436	-126.261	-13.0948	-265.32	-305.698
-74.3936	-126.347	-13.1688	-265.137	-305.306
-74.3436	-126.369	-13.1318	-265.015	-304.947
-74.2936	-126.369	-13.1688	-264.832	-304.686
-74.2436	-126.412	-13.1688	-264.526	-304.327
-74.1935	-126.283	-13.2428	-264.099	-304.197
-74.1435	-126.089	-13.3168	-263.794	-304.033
-74.0935	-126.003	-13.4647	-263.611	-303.805
-74.0435	-125.853	-13.4647	-263.428	-303.511
-73.9935	-125.767	-13.5017	-263.123	-303.25
-73.9435	-125.702	-13.4277	-263.184	-302.826
-73.8935	-125.573	-13.4647	-263.184	-302.401
-73.8435	-125.53	-13.4277	-263.306	-301.945
-73.7934	-125.444	-13.3168	-263.062	-301.651
-73.7434	-125.315	-13.2798	-262.878	-301.585
-73.6934	-125.187	-13.3907	-262.573	-301.618
-73.6434	-125.079	-13.3168	-262.451	-301.488
-73.5934	-124.929	-13.2058	-262.207	-301.194
-73.5434	-124.757	-13.2058	-261.902	-300.867
-73.4934	-124.649	-13.2428	-261.536	-300.541
-73.4434	-124.563	-13.1318	-261.23	-300.313
-73.3933	-124.542	-12.9099	-261.23	-300.084
-73.3433	-124.563	-12.9099	-261.292	-299.823
-73.2933	-124.606	-12.9469	-261.23	-299.562
-73.2433	-124.52	-13.0578	-261.047	-299.431
-73.1933	-124.477	-12.9469	-260.803	-299.203
-73.1433	-124.391	-12.9838	-260.437	-298.909
-73.0933	-124.262	-12.8359	-260.376	-298.648
-73.0433	-124.155	-12.8359	-260.254	-298.452
-72.9932	-124.069	-12.8729	-260.071	-298.322
-72.9432	-123.983	-12.7619	-259.46	-298.126
-72.8932	-123.962	-12.6139	-258.85	-297.865
-72.8432	-123.897	-12.7249	-258.423	-297.734
-72.7932	-123.747	-12.7249	-258.179	-297.538
-72.7432	-123.618	-12.7619	-258.118	-297.473
-72.6932	-123.553	-12.8359	-258.057	-297.342
-72.6432	-123.532	-12.8729	-257.935	-297.049
-72.5931	-123.424	-12.8359	-258.118	-296.69
-72.5431	-123.317	-12.8359	-257.996	-296.428
-72.4931	-123.145	-12.7989	-257.69	-296.069
-72.4431	-123.08	-12.8729	-257.446	-295.906
-72.3931	-123.016	-12.9099	-256.897	-295.678
-72.3431	-123.016	-12.9469	-256.714	-295.482
-72.2931	-122.908	-12.8729	-256.653	-295.123
-72.2431	-122.801	-12.9099	-256.775	-294.764
-72.193	-122.694	-13.0578	-256.775	-294.568
-72.143	-122.629	-13.0578	-256.958	-294.372
-72.093	-122.522	-13.0208	-256.836	-294.209
-72.043	-122.35	-12.9099	-256.531	-294.046
-71.993	-122.242	-12.9469	-256.165	-293.915
-71.943	-122.221	-12.9469	-255.92	-293.524
-71.893	-122.178	-12.8729	-255.737	-293.034
-71.843	-122.049	-12.7249	-255.676	-292.675
-71.7929	-121.92	-12.6139	-255.371	-292.414
-71.7429	-121.812	-12.6509	-255.127	-292.251
-71.6929	-121.726	-12.6879	-254.883	-292.12
-71.6429	-121.726	-12.7249	-254.822	-291.924
-71.5929	-121.726	-12.7619	-254.761	-291.631
-71.5429	-121.555	-12.6139	-254.456	-291.337
-71.4929	-121.469	-12.503	-254.089	-291.239
-71.4429	-121.34	-12.318	-253.662	-291.272
-71.3928	-121.254	-12.281	-253.418	-291.141
-71.3428	-121.146	-12.355	-253.357	-290.815
-71.2928	-121.039	-12.503	-253.174	-290.521
-71.2428	-120.867	-12.6509	-253.357	-290.227
-71.1928	-120.867	-12.54	-253.418	-289.933
-71.1428	-120.716	-12.466	-253.418	-289.737
-71.0928	-120.566	-12.503	-253.296	-289.542
-71.0428	-120.437	-12.5769	-252.93	-289.346
-70.9927	-120.287	-12.5769	-252.686	-289.019
-70.9427	-120.287	-12.466	-252.197	-288.824
-70.8927	-120.179	-12.429	-251.648	-288.628
-70.8427	-119.986	-12.5769	-251.343	-288.595
-70.7927	-119.9	-12.6879	-251.221	-288.399
-70.7427	-119.857	-12.7249	-251.16	-288.008
-70.6927	-119.835	-12.6879	-251.038	-287.844
-70.6427	-119.749	-12.6879	-250.977	-287.551
-70.5926	-119.62	-12.5769	-250.916	-287.387
-70.5426	-119.599	-12.54	-250.671	-287.387
-70.4926	-119.599	-12.466	-250.549	-287.387
-70.4426	-119.577	-12.429	-250.244	-287.257
-70.3926	-119.534	-12.355	-250	-287.094
-70.3426	-119.448	-12.466	-249.756	-286.833
-70.2926	-119.276	-12.54	-249.268	-286.474
-70.2426	-119.169	-12.318	-249.084	-286.147
-70.1925	-118.997	-12.281	-248.962	-285.853
-70.1425	-118.847	-12.281	-248.779	-285.625
-70.0925	-118.804	-12.281	-248.779	-285.331
-70.0425	-118.718	-12.207	-248.962	-284.972
-69.9925	-118.524	-12.318	-248.779	-284.711
-69.9425	-118.352	-12.392	-248.413	-284.58
-69.8925	-118.159	-12.429	-248.108	-284.515
-69.8425	-118.094	-12.503	-248.047	-284.483
-69.7924	-118.159	-12.429	-247.986	-284.352
-69.7424	-118.116	-12.318	-247.681	-283.993
-69.6924	-118.051	-12.207	-247.131	-283.536
-69.6424	-117.965	-12.318	-246.704	-283.144
-69.5924	-117.923	-12.318	-246.399	-282.851
-69.5424	-117.88	-12.133	-246.338	-282.655
-69.4924	-117.772	-11.9851	-246.094	-282.394
-69.4424	-117.643	-11.9851	-245.972	-282.165
-69.3923	-117.557	-12.17	-245.667	-282.002
-69.3423	-117.514	-12.17	-245.544	-281.839
-69.2923	-117.536	-12.318	-245.605	-281.676
-69.2423	-117.407	-12.466	-245.544	-281.741
-69.1923	-117.385	-12.429	-245.422	-281.643
-69.1423	-117.385	-12.207	-245.239	-281.382
-69.0923	-117.278	-12.0591	-245.239	-281.088
-69.0423	-117.149	-12.133	-245.483	-281.023
-68.9922	-117.063	-12.133	-245.544	-280.892
-68.9422	-117.041	-12.0591	-245.483	-280.566
-68.8922	-116.934	-12.133	-244.995	-280.37
-68.8422	-116.848	-12.0221	-244.446	-280.109
-68.7922	-116.719	-11.8001	-243.896	-279.717
-68.7422	-116.612	-11.5782	-243.591	-279.489
-68.6922	-116.461	-11.5412	-243.591	-279.064
-68.6422	-116.354	-11.5782	-243.591	-278.608
-68.5921	-116.268	-11.6522	-243.53	-278.151
-68.5421	-116.268	-11.6152	-243.53	-277.889
-68.4921	-116.311	-11.6152	-243.53	-277.824
-68.4421	-116.246	-11.6522	-243.53	-277.792
-68.3921	-116.139	-11.7261	-243.591	-277.759
-68.3421	-115.924	-11.7631	-243.347	-277.661
-68.2921	-115.795	-11.8001	-242.981	-277.498
-68.2421	-115.644	-11.8371	-242.615	-277.171
-68.192	-115.58	-11.9851	-242.31	-276.584
-68.142	-115.472	-12.0221	-242.126	-276.29
-68.092	-115.387	-12.133	-242.126	-276.094
-68.042	-115.387	-12.281	-242.065	-276.094
-67.992	-115.301	-12.244	-241.76	-275.964
-67.942	-115.258	-11.9481	-241.394	-275.637
-67.892	-115.107	-11.8371	-241.028	-275.278
-67.842	-114.978	-11.7261	-240.723	-275.017
-67.7919	-114.871	-11.7261	-240.356	-274.821
-67.7419	-114.785	-11.4672	-240.173	-274.626
-67.6919	-114.591	-11.3932	-239.99	-274.397
-67.6419	-114.484	-11.6152	-239.807	-274.005
-67.5919	-114.398	-11.8371	-239.563	-273.679
-67.5419	-114.333	-11.9481	-239.136	-273.287
-67.4919	-114.183	-11.8741	-238.77	-272.961
-67.4419	-113.99	-11.6522	-238.708	-272.863
-67.3918	-113.882	-11.6522	-238.586	-272.765
-67.3418	-113.796	-11.6892	-238.586	-272.439
-67.2918	-113.71	-11.8741	-238.342	-271.917
-67.2418	-113.603	-11.8371	-238.281	-271.46
-67.1918	-113.409	-11.9481	-238.159	-271.427
-67.1418	-113.323	-11.9851	-237.732	-271.46
-67.0918	-113.216	-12.0221	-237.305	-271.492
-67.0418	-113.194	-12.244	-236.511	-271.362
-66.9917	-113.237	-12.281	-235.962	-271.068
-66.9417	-113.194	-12.0961	-235.779	-270.644
-66.8917	-113.022	-11.9481	-235.718	-270.154
-66.8417	-112.937	-11.8371	-235.718	-269.762
-66.7917	-112.894	-11.6892	-235.84	-269.338
-66.7417	-112.829	-11.5782	-235.779	-269.175
-66.6917	-112.636	-11.5412	-235.596	-269.012
-66.6417	-112.464	-11.6152	-235.168	-268.718
-66.5916	-112.335	-11.7261	-235.046	-268.718
-66.5416	-112.227	-11.6892	-234.741	-268.718
-66.4916	-112.141	-11.5782	-234.192	-268.653
-66.4416	-112.098	-11.6522	-233.887	-268.457
-66.3916	-112.055	-11.6892	-233.521	-268.163
-66.3416	-111.926	-11.5782	-233.398	-267.771
-66.2916	-111.819	-11.5042	-233.215	-267.576
-66.2416	-111.819	-11.6522	-233.521	-267.412
-66.1915	-111.669	-11.6892	-233.643	-267.216
-66.1415	-111.583	-11.6892	-233.704	-266.792
-66.0915	-111.518	-11.7261	-233.887	-266.466
-66.0415	-111.389	-11.6892	-233.887	-266.368
-65.9915	-111.26	-11.6522	-233.704	-266.205
-65.9415	-111.174	-11.7631	-233.582	-266.041
-65.8915	-111.045	-11.6522	-233.215	-266.009
-65.8415	-110.981	-11.6152	-232.788	-265.944
-65.7914	-110.895	-11.7631	-232.788	-265.748
-65.7414	-110.809	-11.8001	-232.849	-265.454
-65.6914	-110.723	-11.8741	-232.91	-265.128
-65.6414	-110.637	-11.7261	-232.91	-264.997
-65.5914	-110.615	-11.5412	-232.727	-264.866
-65.5414	-110.594	-11.6152	-232.361	-264.671
-65.4914	-110.572	-11.6892	-231.934	-264.442
-65.4414	-110.444	-11.6892	-231.506	-264.148
-65.3913	-110.379	-11.7631	-231.323	-263.92
-65.3413	-110.315	-11.8001	-231.14	-263.691
-65.2913	-110.336	-11.7261	-231.018	-263.528
-65.2413	-110.293	-11.7261	-230.835	-263.332
-65.1913	-110.207	-11.8001	-230.713	-263.202
-65.1413	-110.1	-11.6892	-230.713	-262.908
-65.0913	-109.992	-11.5042	-230.652	-262.712
-65.0413	-109.863	-11.4302	-230.103	-262.353
-64.9912	-109.777	-11.2453	-229.675	-262.19
-64.9412	-109.627	-11.4302	-229.37	-261.635
-64.8912	-109.584	-11.5042	-229.431	-261.374
-64.8412	-109.584	-11.6152	-229.553	-261.211
-64.7912	-109.605	-11.5782	-229.614	-261.048
-64.7412	-109.476	-11.7631	-229.37	-260.852
-64.6912	-109.283	-11.8001	-228.943	-260.591
-64.6412	-109.133	-11.5782	-228.455	-260.297
-64.5911	-108.961	-11.4672	-228.027	-259.971
-64.5411	-108.853	-11.3932	-227.417	-259.709
-64.4911	-108.746	-11.5412	-227.112	-259.514
-64.4411	-108.724	-11.6152	-226.929	-259.253
-64.3911	-108.767	-11.6152	-226.807	-259.089
-64.3411	-108.724	-11.6892	-226.685	-258.796
-64.2911	-108.552	-11.8371	-226.501	-258.502
-64.2411	-108.316	-11.7631	-226.196	-258.241
-64.191	-108.122	-11.6522	-225.83	-257.98
-64.141	-108.015	-11.5412	-225.464	-257.751
-64.091	-107.929	-11.5042	-225.098	-257.588
-64.041	-107.865	-11.4302	-224.854	-257.327
-63.991	-107.8	-11.4302	-224.487	-257.164
-63.941	-107.822	-11.3932	-224.243	-257
-63.891	-107.779	-11.3562	-223.938	-256.903
-63.841	-107.671	-11.2823	-223.877	-256.805
-63.7909	-107.542	-11.4302	-223.877	-256.707
-63.7409	-107.521	-11.5042	-223.755	-256.511
-63.6909	-107.392	-11.4672	-223.633	-256.38
-63.6409	-107.263	-11.4302	-223.633	-256.25
-63.5909	-107.155	-11.3562	-223.45	-256.087
-63.5409	-107.112	-11.1343	-222.839	-255.858
-63.4909	-107.005	-10.9123	-222.656	-255.662
-63.4409	-106.833	-10.9863	-222.412	-255.271
-63.3908	-106.683	-11.2083	-222.29	-254.944
-63.3408	-106.554	-11.3932	-222.351	-254.585
-63.2908	-106.382	-11.5042	-222.656	-254.357
-63.2408	-106.296	-11.5042	-222.534	-253.998
-63.1908	-106.296	-11.3192	-222.534	-253.639
-63.1408	-106.21	-11.3192	-222.412	-253.312
-63.0908	-106.016	-11.2453	-222.168	-253.051
-63.0408	-105.866	-11.2453	-221.802	-252.855
-62.9907	-105.801	-11.3192	-221.375	-252.692
-62.9407	-105.715	-11.3192	-220.886	-252.496
-62.8907	-105.672	-11.3192	-220.886	-252.17
-62.8407	-105.587	-11.2823	-220.947	-251.974
-62.7907	-105.544	-11.2823	-221.13	-251.778
-62.7407	-105.587	-11.3562	-221.191	-251.484
-62.6907	-105.501	-11.1713	-220.947	-251.354
-62.6407	-105.393	-10.9863	-220.398	-251.256
-62.5906	-105.221	-10.9863	-219.971	-250.93
-62.5406	-105.135	-11.0973	-219.788	-250.636
-62.4906	-105.092	-11.1343	-219.849	-250.309
-62.4406	-105.028	-11.0603	-219.971	-250.016
-62.3906	-105.049	-10.9493	-219.971	-249.852
-62.3406	-105.028	-10.8384	-219.971	-249.689
-62.2906	-104.899	-10.8014	-220.093	-249.428
-62.2406	-104.748	-10.6904	-219.91	-249.396
-62.1905	-104.662	-10.6164	-219.849	-249.232
-62.1405	-104.576	-10.6534	-220.032	-249.167
-62.0905	-104.447	-10.6164	-220.154	-249.102
-62.0405	-104.319	-10.6904	-219.482	-248.645
-61.9905	-104.233	-10.8014	-219.116	-248.318
-61.9405	-104.061	-10.8754	-218.567	-247.959
-61.8905	-103.846	-10.8754	-218.079	-247.666
-61.8405	-103.76	-10.9863	-217.712	-247.535
-61.7904	-103.652	-11.0603	-217.59	-247.437
-61.7404	-103.631	-10.9863	-217.285	-247.372
-61.6904	-103.609	-10.8384	-217.224	-247.143
-61.6404	-103.545	-10.7644	-217.041	-246.85
-61.5904	-103.437	-10.8384	-217.041	-246.458
-61.5404	-103.33	-10.8384	-216.858	-246.132
-61.4904	-103.244	-10.9123	-216.675	-245.838
-61.4404	-103.244	-10.8754	-216.37	-245.577
-61.3903	-103.158	-10.7644	-215.759	-245.25
-61.3403	-103.115	-10.8384	-215.454	-245.055
-61.2903	-103.094	-10.9863	-215.454	-244.924
-61.2403	-102.943	-10.8754	-215.393	-244.761
-61.1903	-102.707	-10.8384	-215.027	-244.63
-61.1403	-102.492	-10.8384	-214.844	-244.336
-61.0903	-102.298	-10.8384	-214.783	-244.075
-61.0403	-102.234	-10.8754	-214.661	-244.108
-60.9902	-102.212	-10.8384	-214.6	-243.977
-60.9402	-102.191	-10.9493	-214.355	-243.847
-60.8902	-102.105	-11.0233	-213.928	-243.586
-60.8402	-102.062	-10.9863	-213.318	-243.292
-60.7902	-102.04	-10.7644	-213.074	-243.064
-60.7402	-101.912	-10.8014	-213.013	-242.737
-60.6902	-101.804	-10.8754	-213.074	-242.574
-60.6402	-101.783	-10.9123	-212.952	-242.378
-60.5901	-101.74	-11.0603	-212.891	-242.117
-60.5401	-101.675	-11.0233	-212.769	-241.856
-60.4901	-101.568	-10.8754	-212.402	-241.627
-60.4401	-101.482	-10.7274	-212.036	-241.366
-60.3901	-101.331	-10.6164	-211.548	-241.007
-60.3401	-101.138	-10.5794	-211.182	-240.681
-60.2901	-101.03	-10.6164	-210.938	-240.452
-60.2401	-100.858	-10.7644	-210.938	-240.257
-60.19	-100.772	-10.8014	-210.938	-240.028
-60.14	-100.729	-10.9493	-210.815	-239.636
-60.09	-100.729	-11.0973	-210.754	-239.31
-60.04	-100.601	-10.9123	-210.693	-238.984
-59.99	-100.493	-10.7644	-210.51	-238.886
-59.94	-100.321	-10.5054	-210.388	-238.755
-59.89	-100.235	-10.5424	-210.144	-238.494
-59.84	-100.235	-10.5054	-210.083	-238.298
-59.7899	-100.235	-10.3575	-210.022	-238.135
-59.7399	-100.235	-10.2835	-210.022	-237.939
-59.6899	-100.128	-10.1725	-209.778	-237.809
-59.6399	-99.9128	-10.2465	-209.351	-237.613
-59.5899	-99.7409	-10.2835	-209.167	-237.352
-59.5399	-99.612	-10.4315	-208.984	-236.927
-59.4899	-99.4185	-10.6534	-208.74	-236.503
-59.4399	-99.3756	-10.6534	-208.679	-236.242
-59.3898	-99.3756	-10.4685	-208.618	-236.209
-59.3398	-99.2896	-10.2835	-208.191	-236.209
-59.2898	-99.2466	-10.3205	-207.947	-236.144
-59.2398	-99.1821	-10.2835	-207.886	-235.752
-59.1898	-99.1177	-10.4685	-207.642	-235.459
-59.1398	-98.9887	-10.5054	-207.52	-235.067
-59.0898	-98.9027	-10.3205	-207.153	-234.806
-59.0398	-98.8168	-10.1355	-206.909	-234.479
-58.9897	-98.6019	-10.0246	-206.726	-234.251
-58.9397	-98.4944	-9.72863	-206.604	-234.12
-58.8897	-98.4944	-9.65465	-206.665	-233.859
-58.8397	-98.3655	-9.80262	-206.421	-233.631
-58.7897	-98.258	-10.1725	-206.238	-233.5
-58.7397	-98.1935	-10.3945	-206.055	-233.435
-58.6897	-98.1076	-10.6164	-205.872	-233.207
-58.6397	-97.9141	-10.5794	-205.627	-232.847
-58.5896	-97.7422	-10.6164	-205.322	-232.586
-58.5396	-97.6133	-10.4315	-205.017	-232.423
-58.4896	-97.5273	-10.3205	-204.712	-232.064
-58.4396	-97.4413	-10.2095	-204.59	-231.672
-58.3896	-97.3124	-10.4315	-204.224	-231.477
-58.3396	-97.3984	-10.4685	-203.979	-231.216
-58.2896	-97.3554	-10.4315	-203.674	-231.02
-58.2396	-97.2694	-10.2095	-203.43	-230.824
-58.1895	-97.162	-10.2095	-203.247	-230.628
-58.1395	-97.162	-10.3575	-203.369	-230.497
-58.0895	-97.076	-10.2835	-203.491	-230.269
-58.0395	-96.8611	-10.2095	-203.735	-229.91
-57.9895	-96.6247	-10.2095	-203.735	-229.681
-57.9395	-96.6032	-10.2095	-203.491	-229.29
-57.8895	-96.5387	-10.3575	-203.43	-229.127
-57.8395	-96.4957	-10.4685	-203.064	-229.127
-57.7894	-96.3238	-10.6534	-202.82	-228.931
-57.7394	-96.1948	-10.3945	-203.003	-228.833
-57.6894	-96.0444	-10.3945	-203.064	-228.539
-57.6394	-96.0444	-10.3945	-203.125	-228.245
-57.5894	-96.0014	-10.2095	-203.308	-227.886
-57.5394	-95.8725	-10.1355	-203.125	-227.625
-57.4894	-95.722	-10.1355	-203.003	-227.429
-57.4394	-95.5071	-10.0985	-203.064	-227.331
-57.3893	-95.3997	-10.0985	-202.942	-227.07
-57.3393	-95.4641	-9.98757	-202.759	-226.875
-57.2893	-95.4212	-9.91359	-202.637	-226.679
-57.2393	-95.3782	-9.98757	-202.209	-226.483
-57.1893	-95.3137	-10.0246	-201.843	-226.45
-57.1393	-95.1848	-10.0985	-201.294	-226.287
-57.0893	-95.1633	-10.1725	-200.806	-226.026
-57.0393	-95.0773	-10.2835	-200.623	-225.602
-56.9892	-94.9484	-10.3575	-200.562	-225.308
-56.9392	-94.8194	-10.3575	-200.562	-225.112
-56.8892	-94.8409	-10.2835	-200.378	-224.949
-56.8392	-94.8409	-10.0985	-200.256	-224.753
-56.7892	-94.7979	-9.98757	-199.951	-224.459
-56.7392	-94.8409	-9.76562	-199.829	-224.198
-56.6892	-94.7979	-9.65465	-199.585	-223.872
-56.6392	-94.5615	-9.65465	-199.341	-223.545
-56.5891	-94.3466	-9.83961	-199.097	-223.088
-56.5391	-94.2176	-9.83961	-198.73	-222.893
-56.4891	-94.0457	-9.98757	-198.303	-222.697
-56.4391	-94.0027	-9.8766	-197.815	-222.566
-56.3891	-93.9598	-10.0616	-197.571	-222.338
-56.3391	-93.8953	-10.1355	-197.388	-222.142
-56.2891	-93.7878	-10.1355	-197.388	-221.815
-56.2391	-93.6589	-10.0616	-197.51	-221.554
-56.189	-93.5084	-10.0616	-197.51	-221.293
-56.139	-93.444	-9.98757	-197.51	-221.13
-56.089	-93.358	-9.91359	-197.266	-220.999
-56.039	-93.3365	-9.95058	-197.021	-220.902
-55.989	-93.2935	-10.0616	-196.777	-220.836
-55.939	-93.2505	-9.91359	-196.716	-220.575
-55.889	-93.1216	-9.91359	-196.594	-220.249
-55.839	-93.0356	-9.98757	-196.35	-219.955
-55.7889	-92.9497	-9.98757	-195.923	-219.824
-55.7389	-92.8637	-9.80262	-195.618	-219.694
-55.6889	-92.7992	-9.80262	-195.557	-219.498
-55.6389	-92.6918	-9.83961	-195.679	-219.302
-55.5889	-92.5628	-9.98757	-195.74	-219.009
-55.5389	-92.4983	-10.0246	-195.679	-218.617
-55.4889	-92.3479	-10.0246	-195.496	-218.258
-55.4389	-92.3049	-9.8766	-195.068	-217.997
-55.3888	-92.2834	-9.76562	-194.641	-217.768
-55.3388	-92.2619	-9.76562	-194.214	-217.572
-55.2888	-92.133	-9.76562	-193.848	-217.311
-55.2388	-92.0041	-9.72863	-193.604	-217.083
-55.1888	-92.0255	-9.61766	-193.298	-217.083
-55.1388	-91.9396	-9.4697	-192.932	-217.148
-55.0888	-91.8536	-9.50669	-192.749	-217.018
-55.0388	-91.7891	-9.65465	-192.444	-216.789
-54.9887	-91.7462	-9.76562	-192.383	-216.43
-54.9387	-91.6172	-9.76562	-192.322	-216.071
-54.8887	-91.4883	-9.76562	-192.139	-215.908
-54.8387	-91.4453	-9.72863	-191.956	-215.647
-54.7887	-91.3163	-9.83961	-191.65	-215.418
-54.7387	-91.1659	-9.76562	-191.406	-215.255
-54.6887	-90.951	-9.72863	-191.101	-215.059
-54.6387	-90.779	-9.69164	-190.979	-214.7
-54.5886	-90.6716	-9.69164	-190.796	-214.504
-54.5386	-90.6501	-9.65465	-190.491	-214.341
-54.4886	-90.5212	-9.72863	-190.43	-214.243
-54.4386	-90.4137	-9.80262	-190.308	-214.015
-54.3886	-90.3707	-9.8766	-190.186	-213.852
-54.3386	-90.3277	-9.8766	-190.002	-213.754
-54.2886	-90.2633	-9.83961	-189.88	-213.395
-54.2386	-90.1988	-9.76562	-189.636	-212.97
-54.1885	-90.1343	-9.8766	-189.331	-212.546
-54.1385	-90.0913	-9.91359	-189.27	-212.187
-54.0885	-89.8764	-9.83961	-189.27	-211.958
-54.0385	-89.726	-9.65465	-189.27	-211.861
-53.9885	-89.5755	-9.43271	-189.209	-211.599
-53.9385	-89.3821	-9.43271	-188.904	-211.436
-53.8885	-89.2317	-9.58067	-188.904	-211.371
-53.8385	-89.1672	-9.61766	-188.965	-211.077
-53.7884	-89.0812	-9.76562	-188.782	-211.045
-53.7384	-88.9738	-9.8766	-188.416	-210.783
-53.6884	-88.8878	-9.83961	-188.416	-210.424
-53.6384	-88.8448	-9.65465	-188.171	-210.326
-53.5884	-88.7804	-9.54368	-187.988	-210.065
-53.5384	-88.7589	-9.54368	-187.683	-209.804
-53.4884	-88.7374	-9.61766	-187.012	-209.739
-53.4384	-88.6084	-9.72863	-186.584	-209.674
-53.3883	-88.5655	-9.69164	-186.218	-209.478
-53.3383	-88.5225	-9.65465	-185.852	-209.347
-53.2883	-88.2646	-9.65465	-185.669	-209.184
-53.2383	-88.1356	-9.65465	-185.486	-208.89
-53.1883	-88.0067	-9.4697	-185.669	-208.466
-53.1383	-87.9422	-9.50669	-185.73	-208.172
-53.0883	-87.9637	-9.54368	-185.73	-207.911
-53.0383	-87.9422	-9.43271	-185.486	-207.748
-52.9882	-87.8992	-9.32173	-184.998	-207.552
-52.9382	-87.8133	-9.35872	-184.631	-207.324
-52.8882	-87.6628	-9.4697	-184.448	-207.03
-52.8382	-87.4694	-9.43271	-184.57	-206.867
-52.7882	-87.2545	-9.43271	-184.387	-206.671
-52.7382	-87.19	-9.43271	-184.143	-206.573
-52.6882	-87.2115	-9.54368	-183.777	-206.442
-52.6382	-87.2545	-9.50669	-183.472	-206.214
-52.5881	-87.233	-9.35872	-183.228	-205.985
-52.5381	-87.233	-9.35872	-182.983	-205.822
-52.4881	-87.1255	-9.43271	-182.861	-205.692
-52.4381	-86.8891	-9.43271	-182.8	-205.365
-52.3881	-86.7387	-9.39571	-182.617	-205.137
-52.3381	-86.5883	-9.24775	-182.617	-204.941
-52.2881	-86.4593	-9.21076	-182.434	-204.778
-52.2381	-86.5023	-9.21076	-182.373	-204.451
-52.188	-86.5238	-9.32173	-182.251	-204.256
-52.138	-86.4163	-9.4697	-182.068	-204.092
-52.088	-86.3304	-9.39571	-181.763	-203.897
-52.038	-86.2229	-9.28474	-181.824	-203.668
-51.988	-86.2014	-9.21076	-181.946	-203.342
-51.938	-86.1369	-9.0628	-181.885	-202.983
-51.888	-86.1154	-9.0258	-181.641	-202.754
-51.838	-85.965	-9.0628	-181.335	-202.624
-51.7879	-85.8361	-9.24775	-180.847	-202.46
-51.7379	-85.6641	-9.35872	-180.481	-202.265
-51.6879	-85.4922	-9.13678	-180.298	-202.069
-51.6379	-85.3633	-8.91483	-180.115	-201.873
-51.5879	-85.2128	-8.80386	-179.993	-201.677
-51.5379	-85.0839	-8.72988	-179.81	-201.547
-51.4879	-84.9334	-8.76687	-179.749	-201.383
-51.4379	-84.826	-8.76687	-179.382	-201.188
-51.3878	-84.826	-8.87784	-179.321	-201.09
-51.3378	-84.826	-8.95182	-179.016	-200.796
-51.2878	-84.8475	-8.80386	-178.772	-200.339
-51.2378	-84.8045	-8.76687	-178.65	-200.013
-51.1878	-84.697	-8.84085	-178.406	-199.817
-51.1378	-84.5681	-9.0258	-178.101	-199.556
-51.0878	-84.4821	-9.0258	-177.856	-199.425
-51.0378	-84.2887	-8.87784	-177.673	-199.229
-50.9877	-84.1597	-8.72988	-177.49	-198.935
-50.9377	-84.1597	-8.72988	-177.429	-198.642
-50.8877	-84.1168	-8.65589	-177.246	-198.413
-50.8377	-84.0093	-8.76687	-177.246	-198.217
-50.7877	-83.9663	-8.87784	-177.124	-197.989
-50.7377	-83.9878	-8.95182	-177.002	-197.76
-50.6877	-83.7944	-8.87784	-176.819	-197.695
-50.6377	-83.5365	-8.69289	-176.697	-197.597
-50.5876	-83.515	-8.58191	-176.392	-197.271
-50.5376	-83.429	-8.54492	-176.208	-196.879
-50.4876	-83.3216	-8.80386	-176.025	-196.585
-50.4376	-83.2786	-8.95182	-175.842	-196.39
-50.3876	-83.0852	-8.98881	-175.598	-196.226
-50.3376	-83.0422	-8.95182	-175.537	-195.9
-50.2876	-83.0637	-8.87784	-175.232	-195.606
-50.2376	-82.9347	-8.72988	-174.988	-195.41
-50.1875	-82.7628	-8.76687	-174.683	-195.312
-50.1375	-82.6554	-8.84085	-174.377	-195.117
-50.0875	-82.5264	-8.80386	-174.255	-194.856
-50.0375	-82.5264	-8.69289	-174.072	-194.66
-49.9875	-82.5049	-8.6189	-173.95	-194.529
-49.9375	-82.5049	-8.69289	-173.706	-194.431
-49.8875	-82.419	-8.84085	-173.706	-194.137
-49.8375	-82.1825	-8.91483	-173.279	-193.778
-49.7874	-82.0536	-8.76687	-172.974	-193.583
-49.7374	-82.0321	-8.65589	-172.852	-193.256
-49.6874	-81.9891	-8.69289	-172.607	-193.028
-49.6374	-81.8817	-8.69289	-172.241	-193.028
-49.5874	-81.7957	-8.80386	-171.936	-192.799
-49.5374	-81.7742	-8.80386	-171.509	-192.701
-49.4874	-81.6668	-8.72988	-171.143	-192.636
-49.4374	-81.4733	-8.50793	-171.082	-192.375
-49.3873	-81.4304	-8.58191	-171.021	-192.049
-49.3373	-81.3229	-8.69289	-171.082	-191.885
-49.2873	-81.1725	-8.69289	-171.082	-191.657
-49.2373	-81.108	-8.50793	-170.776	-191.428
-49.1873	-80.9575	-8.50793	-170.532	-191.069
-49.1373	-80.8286	-8.54492	-170.227	-190.71
-49.0873	-80.6997	-8.58191	-169.983	-190.384
-49.0373	-80.5922	-8.65589	-169.8	-190.188
-48.9872	-80.5062	-8.80386	-169.495	-189.992
-48.9372	-80.4847	-8.76687	-169.189	-189.666
-48.8872	-80.3558	-8.65589	-168.884	-189.307
-48.8372	-80.2698	-8.58191	-168.884	-189.111
-48.7872	-80.1409	-8.43395	-168.884	-188.981
-48.7372	-80.1194	-8.50793	-168.762	-188.85
-48.6872	-80.0334	-8.69289	-168.518	-188.752
-48.6372	-79.9475	-8.65589	-168.579	-188.556
-48.5871	-79.84	-8.58191	-168.518	-188.295
-48.5371	-79.7325	-8.69289	-168.518	-188.099
-48.4871	-79.6251	-8.72988	-168.396	-187.871
-48.4371	-79.4747	-8.54492	-168.579	-187.642
-48.3871	-79.3457	-8.24899	-168.701	-187.381
-48.3371	-79.2168	-8.02705	-168.64	-187.251
-48.2871	-79.1738	-8.13802	-168.274	-186.99
-48.2371	-79.1953	-8.17501	-167.847	-186.761
-48.187	-79.1953	-8.47094	-167.725	-186.565
-48.137	-79.1093	-8.65589	-167.603	-186.533
-48.087	-78.9589	-8.69289	-167.725	-186.206
-48.037	-78.9159	-8.72988	-167.542	-185.684
-47.987	-78.8299	-8.65589	-167.358	-185.423
-47.937	-78.7869	-8.58191	-166.992	-185.227
-47.887	-78.658	-8.47094	-166.87	-185.162
-47.837	-78.5075	-8.28598	-166.565	-185.096
-47.7869	-78.4431	-8.17501	-166.26	-184.966
-47.7369	-78.4216	-8.13802	-166.077	-184.803
-47.6869	-78.4646	-8.24899	-165.955	-184.672
-47.6369	-78.4646	-8.39696	-165.588	-184.411
-47.5869	-78.4216	-8.50793	-165.283	-184.052
-47.5369	-78.1852	-8.47094	-165.039	-183.856
-47.4869	-78.0347	-8.32298	-164.734	-183.693
-47.4369	-77.9273	-8.06404	-164.429	-183.562
-47.3868	-77.8628	-7.99006	-164.124	-183.301
-47.3368	-77.6694	-8.06404	-164.185	-183.008
-47.2868	-77.4975	-8.212	-164.001	-182.779
-47.2368	-77.39	-8.24899	-163.757	-182.649
-47.1868	-77.3685	-8.24899	-163.452	-182.551
-47.1368	-77.347	-8.28598	-163.208	-182.42
-47.0868	-77.304	-8.212	-162.903	-182.192
-47.0368	-77.1966	-8.13802	-162.598	-181.8
-46.9867	-77.0891	-7.95307	-162.476	-181.408
-46.9367	-76.9387	-7.91607	-162.231	-181.18
-46.8867	-76.8742	-7.8051	-161.987	-181.049
-46.8367	-76.8312	-7.87908	-161.621	-180.886
-46.7867	-76.8742	-7.91607	-161.682	-180.723
-46.7367	-76.8097	-7.99006	-161.499	-180.527
-46.6867	-76.6593	-7.99006	-161.377	-180.233
-46.6367	-76.5518	-8.06404	-161.255	-180.005
-46.5866	-76.5089	-8.06404	-161.072	-179.809
-46.5366	-76.3799	-8.02705	-160.767	-179.45
-46.4866	-76.251	-7.99006	-160.583	-179.156
-46.4366	-76.122	-7.99006	-160.278	-178.895
-46.3866	-75.9931	-7.95307	-159.79	-178.764
-46.3366	-75.8641	-7.8051	-159.546	-178.569
-46.2866	-75.8211	-7.95307	-159.546	-178.503
-46.2366	-75.7567	-8.06404	-159.485	-178.242
-46.1865	-75.6922	-8.02705	-159.241	-177.883
-46.1365	-75.6707	-7.99006	-158.875	-177.557
-46.0865	-75.6062	-7.87908	-158.63	-177.361
-46.0365	-75.4773	-7.99006	-158.325	-177.23
-45.9865	-75.4343	-8.13802	-158.02	-177.002
-45.9365	-75.3698	-8.06404	-157.776	-176.871
-45.8865	-75.2409	-7.95307	-157.715	-176.643
-45.8365	-75.0475	-7.87908	-157.715	-176.284
-45.7864	-74.897	-7.73112	-157.593	-176.023
-45.7364	-74.9185	-7.62015	-157.349	-175.729
-45.6864	-74.897	-7.50917	-157.043	-175.468
-45.6364	-74.8325	-7.65714	-156.799	-175.305
-45.5864	-74.7251	-7.84209	-156.921	-175.109
-45.5364	-74.7251	-7.76811	-156.86	-174.848
-45.4864	-74.6391	-7.76811	-156.677	-174.75
-45.4364	-74.5532	-7.84209	-156.677	-174.554
-45.3863	-74.5317	-7.95307	-156.311	-174.391
-45.3363	-74.4242	-7.99006	-156.189	-174.391
-45.2863	-74.2953	-7.99006	-156.433	-174.13
-45.2363	-74.2738	-8.02705	-156.25	-173.705
-45.1863	-74.2093	-7.95307	-156.006	-173.444
-45.1363	-74.0803	-7.84209	-155.762	-173.248
-45.0863	-73.9299	-7.84209	-155.334	-173.118
-45.0363	-73.758	-7.91607	-155.09	-172.922
-44.9862	-73.6505	-7.84209	-154.846	-172.628
-44.9362	-73.5646	-7.73112	-154.541	-172.302
-44.8862	-73.5431	-7.50917	-154.358	-172.073
-44.8362	-73.4356	-7.50917	-154.297	-171.878
-44.7862	-73.3926	-7.54616	-154.175	-171.812
-44.7362	-73.1562	-7.58316	-154.114	-171.519
-44.6862	-72.9628	-7.62015	-154.053	-171.29
-44.6362	-72.8983	-7.65714	-153.87	-171.029
-44.5861	-72.7909	-7.65714	-153.503	-170.735
-44.5361	-72.6404	-7.76811	-153.259	-170.376
-44.4861	-72.447	-7.76811	-153.259	-170.18
-44.4361	-72.3825	-7.84209	-153.137	-170.017
-44.3861	-72.3396	-7.8051	-153.015	-169.821
-44.3361	-72.3825	-7.8051	-152.832	-169.593
-44.2861	-72.404	-7.73112	-152.527	-169.201
-44.2361	-72.2751	-7.69413	-152.405	-169.005
-44.186	-72.0817	-7.69413	-152.161	-168.94
-44.136	-71.9097	-7.65714	-151.794	-168.81
-44.086	-71.8667	-7.73112	-151.611	-168.483
-44.036	-71.8453	-7.69413	-151.367	-168.353
-43.986	-71.8023	-7.73112	-151.367	-168.222
-43.936	-71.7163	-7.73112	-151.184	-168.059
-43.886	-71.6303	-7.87908	-150.94	-167.765
-43.836	-71.6089	-7.91607	-150.757	-167.569
-43.7859	-71.5659	-7.76811	-150.757	-167.21
-43.7359	-71.4799	-7.65714	-150.696	-166.655
-43.6859	-71.3295	-7.65714	-150.696	-166.329
-43.6359	-71.2865	-7.69413	-150.635	-166.1
-43.5859	-71.2435	-7.62015	-150.452	-166.003
-43.5359	-71.222	-7.50917	-150.269	-165.937
-43.4859	-71.0931	-7.50917	-149.963	-165.774
-43.4359	-70.9426	-7.62015	-149.78	-165.448
-43.3858	-70.7707	-7.69413	-149.536	-165.121
-43.3358	-70.5558	-7.58316	-149.292	-164.86
-43.2858	-70.4053	-7.47218	-148.804	-164.599
-43.2358	-70.3839	-7.43519	-148.56	-164.469
-43.1858	-70.3409	-7.50917	-148.193	-164.207
-43.1358	-70.2334	-7.50917	-147.888	-163.946
-43.0858	-70.126	-7.43519	-147.522	-163.75
-43.0358	-70.1045	-7.36121	-147.339	-163.587
-42.9857	-69.954	-7.3982	-147.095	-163.391
-42.9357	-69.8681	-7.36121	-146.667	-163.391
-42.8857	-69.8036	-7.36121	-146.423	-163.13
-42.8357	-69.8036	-7.36121	-146.301	-162.934
-42.7857	-69.7821	-7.47218	-146.24	-162.673
-42.7357	-69.7391	-7.54616	-146.24	-162.543
-42.6857	-69.5887	-7.47218	-146.24	-162.347
-42.6357	-69.5457	-7.3982	-146.118	-162.086
-42.5856	-69.4812	-7.25024	-145.813	-161.89
-42.5356	-69.4382	-7.17625	-145.63	-161.629
-42.4856	-69.3093	-7.17625	-145.569	-161.368
-42.4356	-69.3093	-7.17625	-145.325	-161.205
-42.3856	-69.4167	-7.10227	-145.203	-160.944
-42.3356	-69.2663	-7.25024	-145.203	-160.682
-42.2856	-69.0514	-7.43519	-145.325	-160.389
-42.2356	-68.8365	-7.21325	-145.203	-160.291
-42.1855	-68.5786	-7.06528	-145.02	-160.291
-42.1355	-68.5141	-7.21325	-144.409	-160.03
-42.0855	-68.5786	-7.36121	-144.043	-159.801
-42.0355	-68.5356	-7.47218	-143.738	-159.605
-41.9855	-68.3422	-7.43519	-143.921	-159.312
-41.9355	-68.3207	-7.3982	-143.982	-158.855
-41.8855	-68.2132	-7.36121	-143.86	-158.463
-41.8355	-68.1273	-7.21325	-143.616	-158.365
-41.7854	-68.0198	-7.10227	-143.372	-158.169
-41.7354	-67.9124	-7.17625	-143.127	-157.973
-41.6854	-67.8264	-7.28723	-142.944	-157.843
-41.6354	-67.8049	-7.32422	-142.822	-157.614
-41.5854	-67.8049	-7.25024	-142.517	-157.255
-41.5354	-67.6974	-7.21325	-142.212	-157.059
-41.4854	-67.633	-7.13926	-142.029	-156.994
-41.4354	-67.461	-7.06528	-142.151	-156.896
-41.3853	-67.2676	-7.10227	-142.029	-156.7
-41.3353	-67.0097	-7.02829	-141.907	-156.537
-41.2853	-67.0097	-7.10227	-141.724	-156.309
-41.2353	-67.0097	-7.17625	-141.357	-155.982
-41.1853	-66.9023	-7.21325	-141.052	-155.656
-41.1353	-66.9238	-7.17625	-140.93	-155.33
-41.0853	-66.7733	-7.21325	-140.808	-155.166
-41.0353	-66.6444	-7.10227	-140.747	-154.807
-40.9852	-66.4724	-7.06528	-140.259	-154.481
-40.9352	-66.3865	-7.21325	-139.709	-154.416
-40.8852	-66.3865	-7.13926	-139.465	-154.22
-40.8352	-66.3865	-7.13926	-139.038	-153.959
-40.7852	-66.1501	-7.13926	-138.977	-153.763
-40.7352	-65.9781	-7.21325	-139.038	-153.567
-40.6852	-65.9781	-7.10227	-138.672	-153.273
-40.6352	-65.8492	-6.9913	-138.184	-152.98
-40.5851	-65.7632	-6.88033	-138	-152.751
-40.5351	-65.6773	-6.9913	-137.756	-152.588
-40.4851	-65.6128	-7.17625	-137.634	-152.457
-40.4351	-65.5268	-7.28723	-137.634	-152.327
-40.3851	-65.4838	-7.32422	-137.695	-152.066
-40.3351	-65.4624	-7.25024	-137.451	-151.902
-40.2851	-65.4194	-7.17625	-137.329	-151.609
-40.2351	-65.3764	-7.17625	-137.329	-151.38
-40.185	-65.2474	-7.21325	-137.329	-151.282
-40.135	-65.1615	-7.06528	-137.024	-151.054
-40.085	-65.054	-6.9913	-136.841	-150.891
-40.035	-65.0325	-6.80634	-136.597	-150.63
-39.985	-64.9466	-6.69537	-136.475	-150.336
-39.935	-64.7961	-6.69537	-136.414	-150.042
-39.885	-64.6027	-6.88033	-136.292	-149.781
-39.835	-64.4952	-6.9913	-135.925	-149.65
-39.7849	-64.3663	-6.88033	-135.498	-149.487
-39.7349	-64.2588	-6.9913	-135.01	-149.389
-39.6849	-64.1514	-7.21325	-134.705	-149.357
-39.6349	-64.0439	-7.10227	-134.583	-149.193
-39.5849	-64.0224	-7.06528	-134.521	-148.9
-39.5349	-64.0224	-6.91732	-134.155	-148.541
-39.4849	-63.9795	-6.84334	-133.972	-148.247
-39.4349	-63.872	-6.65838	-133.789	-147.953
-39.3848	-63.8075	-6.65838	-133.85	-147.725
-39.3348	-63.6786	-6.62139	-133.789	-147.398
-39.2848	-63.6571	-6.69537	-133.606	-146.974
-39.2348	-63.6356	-6.76935	-133.24	-146.517
-39.1848	-63.5926	-6.80634	-132.996	-146.321
-39.1348	-63.4422	-6.84334	-132.751	-146.191
-39.0848	-63.2917	-6.95431	-132.812	-146.06
-39.0348	-63.1628	-6.76935	-132.874	-145.93
-38.9847	-63.0338	-6.69537	-132.996	-145.668
-38.9347	-62.9264	-6.62139	-132.812	-145.44
-38.8847	-62.8404	-6.62139	-132.629	-145.244
-38.8347	-62.7115	-6.69537	-132.324	-144.983
-38.7847	-62.6255	-6.5844	-132.019	-144.852
-38.7347	-62.561	-6.54741	-131.653	-144.657
-38.6847	-62.4751	-6.54741	-131.409	-144.428
-38.6347	-62.3676	-6.54741	-131.165	-144.2
-38.5846	-62.3031	-6.51042	-131.042	-144.004
-38.5346	-62.2602	-6.39944	-130.737	-143.808
-38.4846	-62.1957	-6.36245	-130.493	-143.612
-38.4346	-62.0667	-6.47343	-130.31	-143.384
-38.3846	-61.9163	-6.54741	-130.066	-143.09
-38.3346	-61.8303	-6.62139	-130.005	-142.894
-38.2846	-61.7229	-6.5844	-129.639	-142.666
-38.2346	-61.6154	-6.62139	-129.456	-142.372
-38.1845	-61.5939	-6.69537	-129.333	-141.98
-38.1345	-61.5295	-6.5844	-129.395	-141.686
-38.0845	-61.3145	-6.62139	-129.272	-141.491
-38.0345	-61.1426	-6.65838	-129.15	-141.458
-37.9845	-61.0781	-6.73236	-128.906	-141.099
-37.9345	-60.9492	-6.69537	-128.662	-140.87
-37.8845	-60.9277	-6.73236	-128.54	-140.74
-37.8345	-60.9707	-6.62139	-128.479	-140.707
-37.7844	-60.8417	-6.43643	-128.235	-140.479
-37.7344	-60.8417	-6.43643	-127.93	-140.381
-37.6844	-60.8202	-6.47343	-127.625	-140.152
-37.6344	-60.6698	-6.51042	-127.319	-139.891
-37.5844	-60.5838	-6.47343	-127.38	-139.63
-37.5344	-60.4979	-6.47343	-127.319	-139.467
-37.4844	-60.4764	-6.47343	-127.136	-139.108
-37.4344	-60.3689	-6.5844	-126.648	-138.716
-37.3843	-60.1325	-6.5844	-126.221	-138.488
-37.3343	-59.9821	-6.36245	-125.793	-138.227
-37.2843	-59.9391	-6.39944	-125.61	-137.998
-37.2343	-59.8531	-6.28847	-125.549	-137.933
-37.1843	-59.7672	-6.25148	-125.61	-137.77
-37.1343	-59.7457	-6.14051	-125.183	-137.509
-37.0843	-59.6812	-6.1775	-125.061	-137.345
-37.0343	-59.6382	-6.28847	-124.817	-137.248
-36.9842	-59.5308	-6.25148	-124.878	-136.921
-36.9342	-59.4448	-6.28847	-124.756	-136.725
-36.8842	-59.3159	-6.28847	-124.756	-136.529
-36.8342	-59.2084	-6.21449	-124.756	-136.17
-36.7842	-59.1224	-6.1775	-124.634	-135.942
-36.7342	-58.9935	-6.14051	-124.39	-135.779
-36.6842	-58.843	-6.14051	-124.329	-135.681
-36.6342	-58.7356	-6.10352	-124.023	-135.583
-36.5841	-58.6496	-6.21449	-123.657	-135.289
-36.5341	-58.6066	-6.14051	-123.718	-135.028
-36.4841	-58.6281	-6.06652	-123.413	-134.702
-36.4341	-58.5422	-6.10352	-123.169	-134.506
-36.3841	-58.4347	-6.25148	-122.864	-134.31
-36.3341	-58.2843	-6.21449	-122.742	-134.147
-36.2841	-58.1768	-6.25148	-122.375	-134.016
-36.2341	-58.1123	-6.21449	-122.192	-133.755
-36.184	-58.0264	-6.21449	-122.07	-133.559
-36.134	-57.9404	-6.36245	-121.765	-133.331
-36.084	-58.0479	-6.1775	-121.582	-133.298
-36.034	-58.0479	-6.10352	-121.155	-133.102
-35.984	-57.9404	-6.1775	-120.972	-132.776
-35.934	-57.833	-6.14051	-120.972	-132.352
-35.884	-57.5966	-6.06652	-120.667	-132.123
-35.834	-57.4246	-6.02953	-120.483	-131.829
-35.7839	-57.3172	-6.02953	-120.422	-131.568
-35.7339	-57.2312	-6.14051	-120.483	-131.34
-35.6839	-57.1882	-6.06652	-120.422	-131.144
-35.6339	-57.1237	-6.10352	-119.934	-131.013
-35.5839	-57.0593	-6.25148	-119.568	-130.883
-35.5339	-56.9733	-6.36245	-119.324	-130.687
-35.4839	-56.8659	-6.32546	-119.263	-130.328
-35.4339	-56.7369	-6.28847	-119.08	-130.1
-35.3838	-56.6294	-6.1775	-118.958	-129.936
-35.3338	-56.522	-5.99254	-118.713	-129.61
-35.2838	-56.479	-5.91856	-118.53	-129.381
-35.2338	-56.393	-5.99254	-118.225	-129.218
-35.1838	-56.3716	-5.95555	-118.103	-129.12
-35.1338	-56.2426	-6.14051	-118.103	-128.957
-35.0838	-56.0922	-6.28847	-118.042	-128.794
-35.0338	-55.9847	-6.10352	-117.92	-128.565
-34.9837	-55.9417	-5.84458	-117.859	-128.304
-34.9337	-55.9202	-5.7706	-117.737	-128.043
-34.8837	-55.8987	-5.88157	-117.676	-127.945
-34.8337	-55.7483	-6.06652	-117.676	-127.684
-34.7837	-55.5764	-5.99254	-117.249	-127.423
-34.7337	-55.4259	-5.88157	-117.126	-127.227
-34.6837	-55.4044	-5.7706	-116.821	-127.162
-34.6337	-55.2755	-5.80759	-116.516	-126.999
-34.5836	-55.1036	-5.7706	-116.333	-126.77
-34.5336	-54.9746	-5.84458	-116.333	-126.411
-34.4836	-54.9961	-5.91856	-115.967	-126.215
-34.4336	-54.9101	-5.95555	-115.662	-125.922
-34.3836	-54.8672	-5.84458	-115.417	-125.628
-34.3336	-54.7382	-5.58564	-115.051	-125.432
-34.2836	-54.6523	-5.62263	-114.868	-125.106
-34.2336	-54.4803	-5.69661	-114.685	-124.943
-34.1835	-54.4159	-5.58564	-114.441	-124.681
-34.1335	-54.3514	-5.51166	-114.319	-124.453
-34.0835	-54.3299	-5.54865	-114.319	-124.192
-34.0335	-54.2869	-5.65962	-114.075	-123.996
-33.9835	-54.115	-5.73361	-113.892	-123.735
-33.9335	-53.9645	-5.7706	-113.586	-123.572
-33.8835	-53.8571	-5.65962	-113.281	-123.376
-33.8335	-53.7066	-5.58564	-112.854	-123.082
-33.7834	-53.5992	-5.84458	-112.61	-122.886
-33.7334	-53.4917	-5.91856	-112.549	-122.658
-33.6834	-53.4058	-5.95555	-112.488	-122.625
-33.6334	-53.3198	-5.88157	-112.549	-122.331
-33.5834	-53.4058	-5.69661	-112.427	-121.972
-33.5334	-53.3628	-5.69661	-112.122	-121.646
-33.4834	-53.2553	-5.73361	-111.755	-121.483
-33.4334	-53.1264	-5.69661	-111.633	-121.287
-33.3833	-53.0404	-5.65962	-111.45	-120.928
-33.3333	-53.0619	-5.62263	-111.389	-120.765
-33.2833	-52.9544	-5.62263	-111.206	-120.699
-33.2333	-52.761	-5.7706	-111.145	-120.504
-33.1833	-52.6751	-5.73361	-110.84	-120.275
-33.1333	-52.6536	-5.69661	-110.413	-119.981
-33.0833	-52.5246	-5.62263	-110.168	-119.59
-33.0333	-52.4172	-5.58564	-110.107	-119.329
-32.9832	-52.3097	-5.62263	-109.924	-119.133
-32.9332	-52.1808	-5.80759	-109.68	-118.97
-32.8832	-52.1163	-5.88157	-109.497	-118.904
-32.8332	-52.0518	-5.84458	-109.375	-118.708
-32.7832	-51.9658	-5.73361	-109.131	-118.513
-32.7332	-51.8154	-5.54865	-109.131	-118.284
-32.6832	-51.7724	-5.62263	-108.887	-118.056
-32.6332	-51.708	-5.65962	-108.643	-117.827
-32.5831	-51.579	-5.65962	-108.459	-117.631
-32.5331	-51.493	-5.62263	-108.215	-117.436
-32.4831	-51.3856	-5.58564	-108.154	-117.142
-32.4331	-51.2137	-5.43768	-107.666	-116.946
-32.3831	-51.1492	-5.43768	-107.483	-116.685
-32.3331	-51.1922	-5.62263	-107.483	-116.326
-32.2831	-51.1277	-5.65962	-107.3	-116.13
-32.2331	-51.1062	-5.73361	-106.934	-115.967
-32.183	-50.9773	-5.62263	-106.812	-115.967
-32.133	-50.8483	-5.58564	-106.689	-115.706
-32.083	-50.8268	-5.54865	-106.323	-115.445
-32.033	-50.6979	-5.58564	-106.201	-115.249
-31.983	-50.5689	-5.54865	-106.201	-115.053
-31.933	-50.44	-5.54865	-106.262	-114.955
-31.883	-50.3325	-5.58564	-106.323	-114.89
-31.833	-50.2251	-5.54865	-106.14	-114.563
-31.7829	-50.1391	-5.51166	-106.018	-114.172
-31.7329	-50.0101	-5.40069	-105.896	-113.911
-31.6829	-49.9457	-5.40069	-105.286	-113.649
-31.6329	-49.9027	-5.40069	-104.797	-113.388
-31.5829	-49.8597	-5.3267	-104.492	-113.062
-31.5329	-49.7308	-5.28971	-104.309	-112.768
-31.4829	-49.6448	-5.3267	-104.248	-112.703
-31.4329	-49.6018	-5.40069	-104.309	-112.507
-31.3828	-49.4944	-5.62263	-104.248	-112.376
-31.3328	-49.4299	-5.58564	-104.187	-112.083
-31.2828	-49.3224	-5.51166	-104.004	-111.92
-31.2328	-49.215	-5.43768	-103.76	-111.593
-31.1828	-49.086	-5.43768	-103.577	-111.397
-31.1328	-48.9356	-5.51166	-103.394	-111.136
-31.0828	-48.7851	-5.40069	-103.21	-110.973
-31.0328	-48.8066	-5.40069	-102.844	-110.908
-30.9827	-48.7207	-5.3637	-102.661	-110.549
-30.9327	-48.7207	-5.3267	-102.417	-110.19
-30.8827	-48.6347	-5.25272	-101.99	-109.896
-30.8327	-48.5702	-5.14175	-101.746	-109.7
-30.7827	-48.4413	-5.10476	-101.562	-109.602
-30.7327	-48.3338	-5.14175	-101.318	-109.406
-30.6827	-48.2479	-5.21573	-101.196	-109.178
-30.6327	-48.1189	-5.21573	-101.196	-108.949
-30.5826	-48.0115	-5.21573	-101.196	-108.688
-30.5326	-47.9685	-5.10476	-101.196	-108.46
-30.4826	-47.861	-5.14175	-101.135	-108.264
-30.4326	-47.7536	-5.06777	-101.013	-107.97
-30.3826	-47.6461	-4.99379	-100.708	-107.774
-30.3326	-47.6031	-4.88281	-100.342	-107.546
-30.2826	-47.5386	-4.95679	-99.9756	-107.317
-30.2326	-47.3882	-5.10476	-99.5483	-107.024
-30.1825	-47.2378	-4.95679	-99.1821	-106.599
-30.1325	-47.0873	-4.77184	-99.0601	-106.436
-30.0825	-47.0444	-4.73485	-98.8159	-106.338
-30.0325	-47.0229	-4.80883	-98.877	-106.24
-29.9825	-46.9154	-4.9198	-98.938	-105.947
-29.9325	-46.8939	-5.14175	-98.877	-105.522
-29.8825	-46.8079	-5.21573	-98.6938	-105.163
-29.8325	-46.7005	-5.10476	-98.5718	-104.967
-29.7824	-46.6145	-4.9198	-98.4497	-104.804
-29.7324	-46.6145	-4.9198	-98.0225	-104.706
-29.6824	-46.4856	-4.88281	-97.8394	-104.608
-29.6324	-46.3351	-4.80883	-97.7173	-104.445
-29.5824	-46.3136	-4.80883	-97.5342	-104.38
-29.5324	-46.2277	-4.77184	-97.4121	-104.119
-29.4824	-46.1202	-4.84582	-97.168	-103.792
-29.4324	-46.0343	-4.9198	-97.1069	-103.499
-29.3823	-45.9483	-4.99379	-96.8018	-103.401
-29.3323	-45.8193	-4.9198	-96.8018	-103.107
-29.2823	-45.6904	-4.95679	-96.5576	-102.944
-29.2323	-45.6044	-4.95679	-96.3135	-102.813
-29.1823	-45.5185	-4.88281	-96.1304	-102.683
-29.1323	-45.4755	-4.9198	-95.9473	-102.356
-29.0823	-45.368	-4.9198	-95.8862	-102.03
-29.0323	-45.2606	-4.95679	-95.6421	-101.834
-28.9822	-45.1746	-5.06777	-95.459	-101.671
-28.9322	-45.0672	-4.99379	-95.459	-101.377
-28.8822	-44.9382	-4.99379	-95.2759	-101.083
-28.8322	-44.8093	-4.9198	-95.2148	-100.79
-28.7822	-44.8093	-4.84582	-95.1538	-100.692
-28.7322	-44.7233	-4.88281	-94.9097	-100.528
-28.6822	-44.6158	-4.77184	-94.6045	-100.3
-28.6322	-44.5729	-4.80883	-94.3604	-100.202
-28.5821	-44.5084	-4.69786	-93.8721	-99.941
-28.5321	-44.3365	-4.62388	-93.75	-99.582
-28.4821	-44.2075	-4.58688	-93.3838	-99.3208
-28.4321	-44.1	-4.69786	-93.3228	-99.125
-28.3821	-44.0141	-4.62388	-93.2007	-98.9292
-28.3321	-43.9711	-4.69786	-92.8955	-98.7333
-28.2821	-43.7992	-4.77184	-92.4683	-98.5049
-28.2321	-43.6917	-4.80883	-92.4683	-98.2438
-28.182	-43.6702	-4.77184	-92.1631	-97.9174
-28.132	-43.6702	-4.80883	-91.9189	-97.591
-28.082	-43.5628	-4.69786	-91.8579	-97.2319
-28.032	-43.4553	-4.69786	-91.5527	-97.0361
-27.982	-43.4553	-4.73485	-91.3086	-96.8729
-27.932	-43.4338	-4.77184	-91.1255	-96.6444
-27.882	-43.4123	-4.77184	-91.0034	-96.4812
-27.832	-43.3479	-4.69786	-90.8813	-96.318
-27.7819	-43.2189	-4.43892	-90.332	-96.1222
-27.7319	-43.1115	-4.25397	-90.1489	-95.959
-27.6819	-43.0255	-4.40193	-90.0879	-95.6979
-27.6319	-42.9395	-4.66087	-89.9048	-95.4368
-27.5819	-42.7676	-4.77184	-89.7827	-95.3062
-27.5319	-42.5527	-4.77184	-89.7827	-95.1757
-27.4819	-42.3807	-4.66087	-89.7827	-94.9472
-27.4319	-42.2088	-4.62388	-89.9048	-94.5229
-27.3818	-42.1873	-4.47591	-89.7217	-94.2291
-27.3318	-42.1229	-4.43892	-89.4165	-94.0007
-27.2818	-42.0799	-4.47591	-89.2334	-93.8701
-27.2318	-42.0799	-4.66087	-88.9282	-93.7722
-27.1818	-41.9939	-4.77184	-88.8062	-93.5764
-27.1318	-41.9724	-4.73485	-88.7451	-93.4132
-27.0818	-41.8865	-4.58688	-88.4399	-93.1521
-27.0318	-41.865	-4.47591	-88.0737	-92.9236
-26.9817	-41.7575	-4.47591	-87.6465	-92.7604
-26.9317	-41.6715	-4.58688	-87.2803	-92.4014
-26.8817	-41.5856	-4.54989	-87.0361	-92.075
-26.8317	-41.4996	-4.58688	-86.792	-91.8465
-26.7817	-41.5211	-4.62388	-86.731	-91.618
-26.7317	-41.4566	-4.62388	-86.5479	-91.4548
-26.6817	-41.3277	-4.58688	-86.4868	-91.3243
-26.6317	-41.1343	-4.43892	-86.4258	-91.1284
-26.5816	-40.9838	-4.17998	-86.1206	-90.8347
-26.5316	-40.8119	-4.21697	-85.9985	-90.5409
-26.4816	-40.7044	-4.29096	-85.9375	-90.2472
-26.4316	-40.7044	-4.21697	-85.5713	-90.1819
-26.3816	-40.7689	-4.21697	-85.3271	-89.9861
-26.3316	-40.7259	-4.25397	-85.144	-89.7249
-26.2816	-40.5325	-4.36494	-85.083	-89.5291
-26.2316	-40.3176	-4.32795	-84.6558	-89.2354
-26.1815	-40.1457	-4.29096	-84.4116	-89.0395
-26.1315	-40.0167	-4.21697	-84.2285	-88.7458
-26.0815	-39.9952	-4.17998	-84.2285	-88.452
-26.0315	-39.9307	-4.106	-84.0454	-88.2235
-25.9815	-39.8663	-3.99503	-83.8623	-88.0603
-25.9315	-39.9093	-3.99503	-83.4351	-87.9951
-25.8815	-39.7803	-4.03202	-83.1909	-87.7013
-25.8315	-39.6729	-4.06901	-82.8857	-87.4402
-25.7814	-39.6299	-4.17998	-82.8247	-87.1138
-25.7314	-39.5654	-4.32795	-82.7026	-86.9506
-25.6814	-39.4794	-4.25397	-82.5806	-86.8527
-25.6314	-39.4364	-4.03202	-82.1533	-86.6242
-25.5814	-39.2645	-3.77308	-81.8481	-86.3631
-25.5314	-39.1141	-3.66211	-81.9092	-86.2326
-25.4814	-38.9636	-3.95804	-81.7871	-86.0041
-25.4314	-38.9636	-4.29096	-81.543	-85.9388
-25.3813	-38.8347	-4.43892	-81.1768	-85.6124
-25.3313	-38.7702	-4.43892	-80.8716	-85.4166
-25.2813	-38.6628	-4.25397	-80.6885	-85.1555
-25.2313	-38.5553	-4.17998	-80.6885	-84.8944
-25.1813	-38.5123	-4.21697	-80.5054	-84.6006
-25.1313	-38.4693	-4.14299	-80.3833	-84.3721
-25.0813	-38.3619	-4.06901	-80.2612	-84.0784
-25.0313	-38.2114	-4.03202	-80.0171	-83.8173
-24.9812	-38.018	-4.03202	-79.895	-83.5888
-24.9312	-37.8891	-4.03202	-79.7729	-83.4909
-24.8812	-37.7816	-4.03202	-79.7119	-83.2624
-24.8312	-37.6742	-4.03202	-79.7729	-83.0666
-24.7812	-37.6527	-4.03202	-79.3457	-82.6749
-24.7312	-37.6527	-3.95804	-79.2847	-82.3485
-24.6812	-37.6097	-4.106	-79.3457	-82.0874
-24.6312	-37.5882	-4.14299	-78.9185	-82.1853
-24.5811	-37.5452	-4.21697	-78.4912	-82.0221
-24.5311	-37.4378	-4.21697	-78.3691	-81.7284
-24.4811	-37.3303	-4.14299	-78.186	-81.5325
-24.4311	-37.1799	-3.88406	-78.125	-81.2714
-24.3811	-37.0294	-3.95804	-77.8809	-80.9777
-24.3311	-36.8575	-3.95804	-77.5146	-80.8797
-24.2811	-36.6856	-3.95804	-77.5757	-80.8145
-24.2311	-36.6211	-4.06901	-77.3926	-80.586
-24.181	-36.5781	-4.03202	-77.2705	-80.3249
-24.131	-36.3202	-3.95804	-76.9043	-80.0964
-24.081	-36.2772	-3.88406	-76.5991	-79.9006
-24.031	-36.2343	-3.88406	-76.4771	-79.6395
-23.981	-36.2987	-3.99503	-76.416	-79.3783
-23.931	-36.2987	-3.99503	-76.1108	-79.052
-23.881	-36.1913	-3.92105	-75.7446	-78.7256
-23.831	-36.0623	-3.88406	-75.5615	-78.4318
-23.7809	-35.9764	-4.03202	-75.2563	-78.2033
-23.7309	-35.8044	-3.95804	-75.1953	-78.1381
-23.6809	-35.654	-3.99503	-75.0122	-78.0075
-23.6309	-35.5465	-3.95804	-74.8901	-77.7464
-23.5809	-35.5035	-3.99503	-74.5239	-77.4526
-23.5309	-35.3316	-3.99503	-74.2798	-77.1915
-23.4809	-35.1812	-3.92105	-74.1577	-76.9957
-23.4309	-35.1167	-3.66211	-74.2188	-76.9304
-23.3808	-35.0952	-3.62512	-74.0967	-76.7999
-23.3308	-35.1382	-3.58813	-73.7305	-76.4408
-23.2808	-35.1812	-3.73609	-73.6084	-76.0165
-23.2308	-35.0952	-3.88406	-73.4863	-75.6901
-23.1808	-35.0092	-3.84706	-73.6084	-75.4943
-23.1308	-34.8158	-4.06901	-73.4253	-75.4943
-23.0808	-34.6224	-4.29096	-73.1812	-75.4943
-23.0308	-34.515	-4.17998	-73.1201	-75.429
-22.9807	-34.343	-3.88406	-72.876	-75.1679
-22.9307	-34.3	-3.81007	-72.6929	-74.8741
-22.8807	-34.2356	-3.84706	-72.5098	-74.5478
-22.8307	-34.1926	-3.99503	-72.2656	-74.3846
-22.7807	-34.1066	-3.88406	-72.0215	-74.0908
-22.7307	-34.0421	-3.84706	-71.8994	-73.895
-22.6807	-34.0851	-3.77308	-71.8384	-73.7644
-22.6307	-34.0636	-3.81007	-71.7163	-73.4707
-22.5806	-33.9562	-3.6991	-71.6553	-73.1769
-22.5306	-33.8917	-3.58813	-71.4722	-72.8832
-22.4806	-33.7842	-3.47715	-71.3501	-72.7526
-22.4306	-33.6768	-3.47715	-71.106	-72.5894
-22.3806	-33.5908	-3.47715	-70.9229	-72.3609
-22.3306	-33.4619	-3.6991	-70.6787	-72.0672
-22.2806	-33.3759	-3.62512	-70.3125	-71.8713
-22.2306	-33.3114	-3.58813	-69.9463	-71.6755
-22.1805	-33.247	-3.51415	-69.8242	-71.4797
-22.1305	-33.2685	-3.40317	-69.6411	-71.2512
-22.0805	-33.161	-3.47715	-69.5801	-70.9901
-22.0305	-33.0321	-3.51415	-69.397	-70.729
-21.9805	-32.9031	-3.51415	-69.3359	-70.4026
-21.9305	-32.7097	-3.55114	-69.1528	-70.1741
-21.8805	-32.5378	-3.2922	-68.9697	-69.8477
-21.8305	-32.3658	-3.21822	-68.8477	-69.7172
-21.7804	-32.2799	-3.25521	-68.7256	-69.4887
-21.7304	-32.3014	-3.51415	-68.5425	-69.1297
-21.6804	-32.3228	-3.55114	-68.1763	-68.8033
-21.6304	-32.2799	-3.44016	-67.9321	-68.6074
-21.5804	-32.2799	-3.36618	-67.5659	-68.4442
-21.5304	-32.2369	-3.21822	-67.3218	-68.3137
-21.4804	-32.022	-3.21822	-67.1387	-68.1831
-21.4304	-31.8285	-3.2922	-67.0166	-67.922
-21.3803	-31.6781	-3.32919	-66.8945	-67.5956
-21.3303	-31.6136	-3.2922	-66.6504	-67.3998
-21.2803	-31.5706	-3.21822	-66.4673	-67.204
-21.2303	-31.5492	-3.21822	-66.4062	-67.0081
-21.1803	-31.3772	-3.18123	-66.1011	-66.6817
-21.1303	-31.1623	-3.21822	-65.979	-66.4533
-21.0803	-31.0978	-3.2922	-65.7349	-66.2574
-21.0303	-31.0334	-3.36618	-65.6738	-65.8984
-20.9802	-30.9904	-3.36618	-65.4907	-65.6373
-20.9302	-30.9259	-3.25521	-65.6128	-65.6046
-20.8802	-30.797	-3.25521	-65.4297	-65.5394
-20.8302	-30.7325	-3.36618	-65.2466	-65.3435
-20.7802	-30.625	-3.2922	-64.9414	-65.0498
-20.7302	-30.5176	-3.18123	-64.6973	-64.756
-20.6802	-30.4316	-3.03326	-64.3311	-64.4949
-20.6302	-30.4316	-3.14424	-64.27	-64.1685
-20.5801	-30.4101	-3.2922	-64.0869	-64.0053
-20.5301	-30.2382	-3.51415	-63.9038	-63.8095
-20.4801	-30.1737	-3.51415	-63.7207	-63.6136
-20.4301	-30.1737	-3.47715	-63.4155	-63.3852
-20.3801	-30.0878	-3.36618	-63.2935	-63.2546
-20.3301	-29.9158	-3.18123	-62.9883	-63.0261
-20.2801	-29.8299	-3.18123	-62.6831	-62.8303
-20.2301	-29.7439	-3.07025	-62.6221	-62.3734
-20.18	-29.6794	-2.99627	-62.1338	-62.2102
-20.13	-29.6149	-3.03326	-62.1338	-62.0143
-20.08	-29.529	-3.25521	-62.0728	-61.9491
-20.03	-29.4215	-3.2922	-61.7676	-61.7859
-19.98	-29.3785	-3.32919	-61.7065	-61.6227
-19.93	-29.2066	-3.14424	-61.4624	-61.4268
-19.88	-29.0562	-2.95928	-61.2183	-61.231
-19.83	-29.0992	-3.03326	-61.2183	-61.0352
-19.7799	-29.0347	-3.10724	-60.8521	-60.9046
-19.7299	-28.9702	-3.07025	-60.6079	-60.6761
-19.6799	-28.9057	-3.07025	-60.4248	-60.4803
-19.6299	-28.7768	-2.99627	-60.4858	-60.1213
-19.5799	-28.6693	-2.92229	-60.0586	-59.9581
-19.5299	-28.5404	-3.10724	-59.8145	-59.697
-19.4799	-28.4114	-3.21822	-59.5093	-59.5011
-19.4299	-28.1965	-3.25521	-59.5093	-59.2074
-19.3798	-28.1535	-3.10724	-59.2041	-59.0768
-19.3298	-28.132	-3.10724	-59.2041	-58.9136
-19.2798	-28.0031	-3.07025	-58.8989	-58.6525
-19.2298	-27.9386	-3.10724	-58.7769	-58.4893
-19.1798	-27.8956	-2.99627	-58.5327	-58.2935
-19.1298	-27.7667	-2.92229	-58.4106	-57.9344
-19.0798	-27.6592	-2.8853	-58.2886	-57.6407
-19.0298	-27.4873	-2.84831	-58.2275	-57.4775
-18.9797	-27.4228	-2.8853	-58.0444	-57.3143
-18.9297	-27.3584	-3.07025	-57.9224	-57.1511
-18.8797	-27.3154	-3.18123	-57.6782	-56.8573
-18.8297	-27.2509	-3.07025	-57.373	-56.5636
-18.7797	-27.1864	-2.95928	-57.251	-56.1719
-18.7297	-27.122	-2.92229	-57.1899	-55.7803
-18.6797	-26.9715	-2.92229	-57.0679	-55.4865
-18.6297	-26.8641	-2.8853	-56.8237	-55.258
-18.5796	-26.7781	-2.92229	-56.7017	-55.0622
-18.5296	-26.7566	-2.95928	-56.5796	-54.9969
-18.4796	-26.7781	-2.99627	-56.4575	-54.9316
-18.4296	-26.6492	-3.03326	-56.2744	-54.8011
-18.3796	-26.4772	-3.03326	-56.0913	-54.54
-18.3296	-26.3698	-2.95928	-55.8472	-54.2789
-18.2796	-26.2623	-2.77433	-55.603	-54.1157
-18.2296	-26.2193	-2.70034	-55.4199	-53.9851
-18.1795	-26.1119	-2.70034	-55.0537	-53.8545
-18.1295	-26.0474	-2.66335	-54.8096	-53.6587
-18.0795	-25.9829	-2.70034	-54.6875	-53.3323
-18.0295	-25.897	-2.66335	-54.5654	-53.0059
-17.9795	-25.768	-2.70034	-54.1992	-52.7122
-17.9295	-25.6176	-2.62636	-54.1382	-52.4184
-17.8795	-25.5316	-2.70034	-53.833	-52.1247
-17.8295	-25.4027	-2.55238	-53.5889	-51.8309
-17.7794	-25.3167	-2.62636	-53.2227	-51.733
-17.7294	-25.2092	-2.36742	-52.9175	-51.6351
-17.6794	-25.1233	-2.25645	-52.6123	-51.4066
-17.6294	-24.9728	-2.33043	-52.4292	-51.2434
-17.5794	-24.9084	-2.4784	-52.3071	-51.0149
-17.5294	-24.8439	-2.62636	-52.3071	-50.7865
-17.4794	-24.7794	-2.62636	-52.1851	-50.4274
-17.4294	-24.629	-2.66335	-51.8799	-50.1011
-17.3793	-24.4785	-2.66335	-51.7578	-49.7747
-17.3293	-24.4141	-2.55238	-51.7578	-49.4809
-17.2793	-24.3281	-2.55238	-51.5137	-49.3177
-17.2293	-24.3066	-2.40442	-51.2695	-49.1545
-17.1793	-24.2851	-2.36742	-50.9033	-48.8934
-17.1293	-24.1777	-2.55238	-50.5981	-48.6649
-17.0793	-24.0272	-2.77433	-50.293	-48.4365
-17.0293	-23.9413	-2.70034	-50.2319	-48.2406
-16.9792	-23.8768	-2.62636	-50.1709	-48.0448
-16.9292	-23.8338	-2.62636	-49.9268	-47.9469
-16.8792	-23.7049	-2.58937	-49.8047	-47.9469
-16.8292	-23.5974	-2.62636	-49.5605	-47.751
-16.7792	-23.5759	-2.51539	-49.5605	-47.4573
-16.7292	-23.5759	-2.51539	-49.4995	-47.2288
-16.6792	-23.447	-2.51539	-49.3774	-47.0656
-16.6292	-23.318	-2.4784	-49.0112	-46.8371
-16.5791	-23.1676	-2.44141	-48.645	-46.5434
-16.5291	-23.0601	-2.33043	-48.3398	-46.2823
-16.4791	-22.9741	-2.29344	-48.2788	-46.1191
-16.4291	-22.8667	-2.21946	-48.0957	-45.8253
-16.3791	-22.8237	-2.29344	-47.7905	-45.4989
-16.3291	-22.7807	-2.40442	-47.7295	-45.3031
-16.2791	-22.6948	-2.40442	-47.3022	-45.042
-16.2291	-22.5658	-2.40442	-47.3022	-44.7156
-16.179	-22.5013	-2.44141	-47.3022	-44.5524
-16.129	-22.4154	-2.58937	-47.1802	-44.3239
-16.079	-22.2649	-2.4784	-46.936	-44.2586
-16.029	-22.136	-2.33043	-46.5088	-44.1607
-15.979	-22.05	-2.55238	-46.2646	-43.8343
-15.929	-21.9641	-2.51539	-46.1426	-43.5406
-15.879	-21.9641	-2.44141	-45.9595	-43.2142
-15.829	-21.8996	-2.33043	-45.8984	-43.0184
-15.7789	-21.7062	-2.33043	-45.7153	-42.8878
-15.7289	-21.6202	-2.44141	-45.5933	-42.7572
-15.6789	-21.5987	-2.4784	-45.3491	-42.5288
-15.6289	-21.5342	-2.44141	-45.2271	-42.235
-15.5789	-21.4698	-2.36742	-44.9829	-41.8434
-15.5289	-21.2978	-2.18247	-44.6777	-41.5496
-15.4789	-21.1474	-2.21946	-44.5557	-41.3211
-15.4289	-21.1689	-2.25645	-44.1284	-41.2232
-15.3788	-21.0399	-2.0715	-43.7622	-41.06
-15.3288	-20.997	-2.0715	-43.7012	-40.8315
-15.2788	-21.0184	-2.29344	-43.8232	-40.5051
-15.2288	-20.8895	-2.51539	-43.7622	-40.244
-15.1788	-20.7605	-2.4784	-43.5791	-40.1461
-15.1288	-20.6316	-2.33043	-43.457	-39.9829
-15.0788	-20.5456	-2.18247	-43.0908	-39.6892
-15.0288	-20.3952	-1.99751	-42.7856	-39.4607
-14.9787	-20.3952	-2.03451	-42.5415	-39.2975
-14.9287	-20.3092	-2.29344	-42.5415	-39.0037
-14.8787	-20.2877	-2.51539	-42.4805	-38.6774
-14.8287	-20.2018	-2.40442	-42.2974	-38.4489
-14.7787	-20.0513	-2.18247	-41.9922	-38.2857
-14.7287	-19.9654	-2.21946	-41.8091	-38.0246
-14.6787	-19.7934	-2.4784	-41.748	-37.7961
-14.6287	-19.643	-2.55238	-41.5649	-37.535
-14.5786	-19.5141	-2.29344	-41.3818	-37.3718
-14.5286	-19.4926	-2.21946	-41.0767	-37.176
-14.4786	-19.4711	-2.10849	-40.9546	-36.9148
-14.4286	-19.3851	-2.0715	-40.8325	-36.5885
-14.3786	-19.2562	-2.03451	-40.6494	-36.3926
-14.3286	-19.2777	-1.96052	-40.4663	-36.2294
-14.2786	-19.2132	-2.03451	-40.2222	-36.001
-14.2286	-19.1487	-2.03451	-39.978	-35.8051
-14.1785	-19.1272	-2.21946	-39.856	-35.5114
-14.1285	-19.0412	-2.29344	-39.6118	-35.2176
-14.0785	-18.8478	-2.21946	-39.4287	-35.0544
-14.0285	-18.6759	-2.18247	-39.2456	-34.8259
-13.9785	-18.504	-1.96052	-39.0625	-34.6301
-13.9285	-18.4395	-1.92353	-38.8184	-34.369
-13.8785	-18.3535	-2.10849	-38.6963	-34.2711
-13.8285	-18.2676	-1.99751	-38.4521	-33.9773
-13.7784	-18.1816	-1.99751	-38.3911	-33.7815
-13.7284	-18.1171	-1.92353	-38.147	-33.6509
-13.6784	-18.0527	-1.81256	-37.9028	-33.5204
-13.6284	-17.9882	-1.84955	-37.6587	-33.2266
-13.5784	-17.9237	-1.88654	-37.5366	-32.9329
-13.5284	-17.8162	-1.6276	-37.2314	-32.6065
-13.4784	-17.7088	-1.59061	-37.2925	-32.2801
-13.4284	-17.6658	-1.81256	-37.2314	-32.0516
-13.3783	-17.5584	-1.88654	-36.9873	-31.8231
-13.3283	-17.4079	-1.99751	-36.6821	-31.562
-13.2783	-17.3434	-1.92353	-36.6211	-31.3988
-13.2283	-17.279	-1.92353	-36.438	-31.1377
-13.1783	-17.1715	-1.99751	-36.2549	-30.9419
-13.1283	-17.107	-1.92353	-36.0718	-30.6155
-13.0783	-17.0211	-1.81256	-35.7056	-30.3544
-13.0283	-16.8921	-1.77557	-35.4004	-30.1585
-12.9782	-16.7632	-1.70159	-35.1562	-30.0606
-12.9282	-16.6772	-1.77557	-34.9731	-29.8974
-12.8782	-16.5268	-1.77557	-34.9121	-29.6037
-12.8282	-16.4838	-1.92353	-34.79	-29.3099
-12.7782	-16.5268	-1.92353	-34.4238	-29.1794
-12.7282	-16.4623	-1.73858	-34.3018	-29.0162
-12.6782	-16.3978	-1.6646	-34.2407	-28.8203
-12.6282	-16.2904	-1.81256	-34.0576	-28.5919
-12.5781	-16.2044	-1.84955	-33.9966	-28.4613
-12.5281	-16.0755	-1.77557	-33.8745	-28.2328
-12.4781	-16.011	-1.73858	-33.5693	-27.9391
-12.4281	-15.882	-1.6646	-33.3252	-27.6453
-12.3781	-15.7316	-1.47964	-33.1421	-27.4169
-12.3281	-15.5382	-1.6646	-32.959	-27.2863
-12.2781	-15.4737	-1.70159	-32.7759	-27.0905
-12.2281	-15.4092	-1.77557	-32.4707	-26.8294
-12.178	-15.4307	-1.55362	-31.9824	-26.5356
-12.128	-15.3877	-1.6276	-31.8604	-26.3398
-12.078	-15.3662	-1.59061	-31.7383	-26.2092
-12.028	-15.2588	-1.6646	-31.6162	-25.7523
-11.978	-15.1943	-1.6276	-31.311	-25.5238
-11.928	-15.0009	-1.47964	-31.0669	-25.328
-11.878	-14.9364	-1.44265	-31.0059	-25.0995
-11.828	-14.8075	-1.51663	-30.7007	-24.9363
-11.7779	-14.657	-1.47964	-30.5176	-24.8384
-11.7279	-14.5066	-1.36867	-30.5176	-24.5446
-11.6779	-14.4636	-1.47964	-30.3345	-24.1856
-11.6279	-14.2702	-1.47964	-30.2734	-23.8266
-11.5779	-14.2702	-1.59061	-29.9072	-23.6307
-11.5279	-14.2487	-1.6646	-29.7241	-23.4022
-11.4779	-14.1627	-1.59061	-29.3579	-23.2391
-11.4279	-14.0768	-1.51663	-29.48	-23.0106
-11.3778	-13.9263	-1.36867	-29.2969	-22.8147
-11.3278	-13.8619	-1.40566	-29.0527	-22.5863
-11.2778	-13.9048	-1.44265	-28.7476	-22.4884
-11.2278	-13.7759	-1.47964	-28.4424	-22.2272
-11.1778	-13.6469	-1.47964	-28.2593	-21.9661
-11.1278	-13.4965	-1.44265	-28.2593	-21.8029
-11.0778	-13.4535	-1.33168	-28.2593	-21.5745
-11.0278	-13.518	-1.29469	-27.9541	-21.346
-10.9777	-13.475	-1.25769	-27.5879	-21.1175
-10.9277	-13.3031	-1.29469	-27.3438	-20.8564
-10.8777	-13.0882	-1.44265	-27.0996	-20.6932
-10.8277	-13.0452	-1.59061	-27.1606	-20.4974
-10.7777	-13.0022	-1.47964	-26.9775	-20.2689
-10.7277	-12.8733	-1.25769	-26.6724	-20.0078
-10.6777	-12.7013	-1.36867	-26.4893	-19.714
-10.6277	-12.5294	-1.55362	-26.3062	-19.4529
-10.5776	-12.4864	-1.6646	-26.123	-19.3224
-10.5276	-12.4219	-1.59061	-26.001	-19.2244
-10.4776	-12.379	-1.36867	-25.6348	-18.8981
-10.4276	-12.379	-1.2207	-25.4517	-18.7022
-10.3776	-12.2715	-1.33168	-25.1465	-18.4411
-10.3276	-12.25	-1.40566	-25.0244	-18.3758
-10.2776	-12.1211	-1.36867	-24.9634	-18.1474
-10.2276	-12.0351	-1.33168	-24.9634	-17.7557
-10.1775	-12.0351	-1.2207	-24.6582	-17.3967
-10.1275	-12.0351	-1.29469	-24.4141	-17.1029
-10.0775	-11.8202	-1.40566	-24.1089	-16.8744
-10.0275	-11.6053	-1.40566	-23.9258	-16.6786
-9.97749	-11.4763	-1.29469	-23.8037	-16.4828
-9.92748	-11.3904	-1.07274	-23.6816	-16.3522
-9.87747	-11.3689	-0.850793	-23.5596	-16.2543
-9.82746	-11.2829	-0.665838	-23.3154	-16.0258
-9.77744	-11.154	-0.813802	-23.0713	-15.8626
-9.72743	-11.0465	-0.924775	-22.9492	-15.6015
-9.67742	-11.0035	-1.2207	-22.7661	-15.3404
-9.62741	-11.025	-1.36867	-22.522	-15.0466
-9.57739	-10.939	-1.25769	-22.4609	-14.8182
-9.52738	-10.7671	-1.18371	-22.2168	-14.6223
-9.47737	-10.6597	-1.18371	-22.0337	-14.4591
-9.42736	-10.5952	-1.14672	-21.8506	-14.198
-9.37734	-10.5952	-0.998757	-21.6675	-13.9369
-9.32733	-10.5092	-0.813802	-21.4844	-13.6758
-9.27732	-10.3373	-0.887784	-21.3013	-13.48
-9.22731	-10.2083	-0.961766	-21.1792	-13.2841
-9.17729	-10.1224	-1.07274	-20.874	-13.023
-9.12728	-10.0149	-1.10973	-20.813	-12.6966
-9.07727	-9.99343	-0.998757	-20.6909	-12.5661
-9.02726	-9.92896	-0.924775	-20.5078	-12.4355
-8.97724	-9.88598	-0.887784	-20.3857	-12.207
-8.92723	-9.69255	-0.961766	-19.9585	-12.0438
-8.87722	-9.56361	-0.998757	-19.6533	-11.8806
-8.82721	-9.45615	-1.03575	-19.5312	-11.489
-8.77719	-9.3272	-1.10973	-19.5312	-11.2279
-8.72718	-9.24124	-1.14672	-19.4092	-11.032
-8.67717	-9.13378	-1.07274	-19.165	-10.9667
-8.62716	-9.02633	-0.961766	-18.8599	-10.8035
-8.57714	-8.87589	-0.961766	-18.7378	-10.5751
-8.52713	-8.8544	-1.07274	-18.5547	-10.3792
-8.47712	-8.76843	-1.03575	-18.3105	-10.1181
-8.42711	-8.68247	-0.961766	-18.1885	-9.69382
-8.37709	-8.66097	-0.776811	-17.9443	-9.40007
-8.32708	-8.57501	-0.850793	-17.6392	-9.13895
-8.27707	-8.48904	-0.850793	-17.5171	-9.04104
-8.22706	-8.40308	-0.776811	-17.395	-8.8452
-8.17704	-8.25264	-0.665838	-17.2729	-8.68201
-8.12703	-8.16668	-0.776811	-16.9678	-8.42089
-8.07702	-8.12369	-0.813802	-16.8457	-8.15978
-8.02701	-8.08071	-0.813802	-16.7847	-7.96395
-7.97699	-7.93027	-0.998757	-16.6626	-7.63755
-7.92698	-7.84431	-1.03575	-16.4795	-7.40908
-7.87697	-7.67238	-0.924775	-16.3574	-7.27852
-7.82696	-7.50045	-0.961766	-15.7471	-6.95213
-7.77694	-7.41448	-0.961766	-15.686	-6.69102
-7.72693	-7.39299	-0.961766	-15.3809	-6.46255
-7.67692	-7.26404	-1.03575	-15.1367	-6.26671
-7.62691	-7.15659	-0.961766	-14.9536	-5.97296
-7.57689	-7.1351	-0.813802	-14.7095	-5.61393
-7.52688	-7.04913	-0.702829	-14.7705	-5.2549
-7.47687	-6.92018	-0.776811	-14.6484	-4.96115
-7.42686	-6.85571	-0.73982	-14.4043	-4.86323
-7.37684	-6.74825	-0.591856	-14.4653	-4.83059
-7.32683	-6.79124	-0.554865	-14.4043	-4.76531
-7.27682	-6.76974	-0.628847	-14.1602	-4.5042
-7.22681	-6.6408	-0.73982	-13.9771	-4.27572
-7.17679	-6.55483	-0.850793	-13.7329	-4.01461
-7.12678	-6.46887	-0.887784	-13.4277	-3.72086
-7.07677	-6.31843	-0.961766	-13.0005	-3.39447
-7.02676	-6.18948	-0.850793	-12.8174	-3.19863
-6.97674	-6.06053	-0.665838	-12.7563	-3.03544
-6.92673	-6.03904	-0.517874	-12.5732	-2.77433
-6.87672	-5.97457	-0.702829	-12.3901	-2.61113
-6.82671	-5.93159	-0.850793	-12.207	-2.44793
-6.77669	-5.8886	-0.813802	-11.8408	-2.28474
-6.72668	-5.78115	-0.665838	-11.6577	-2.02363
-6.67667	-5.71667	-0.443892	-11.2915	-1.72987
-6.62666	-5.58773	-0.517874	-11.4136	-1.46876
-6.57664	-5.45878	-0.628847	-11.2305	-1.14237
-6.52663	-5.35132	-0.850793	-11.0474	-0.913895
-6.47662	-5.26536	-0.702829	-10.8643	-0.881256
-6.42661	-5.13641	-0.665838	-10.6812	-0.718061
-6.37659	-4.94299	-0.776811	-10.376	-0.489587
-6.32658	-4.85702	-0.850793	-10.1929	-0.163196
-6.27657	-4.77106	-0.813802	-10.0708	0.0979174
-6.22656	-4.77106	-0.665838	-9.76562	0.261113
-6.17654	-4.6636	-0.665838	-9.46045	0.391669
-6.12653	-4.64211	-0.591856	-9.15527	0.685422
-6.07652	-4.57764	-0.517874	-8.91113	0.718061
-6.02651	-4.55615	-0.443892	-8.60596	0.946535
-5.97649	-4.51316	-0.517874	-8.60596	1.17501
-5.92648	-4.34123	-0.591856	-8.66699	1.59932
-5.87647	-4.23378	-0.406901	-8.48389	1.86043
-5.82646	-4.08334	-0.295928	-8.36182	2.18682
-5.77644	-4.01886	-0.295928	-8.17871	2.48057
-5.72643	-3.9329	-0.517874	-7.93457	2.80696
-5.67642	-3.78246	-0.628847	-7.75146	2.93752
-5.62641	-3.675	-0.517874	-7.38525	3.10072
-5.57639	-3.65351	-0.480883	-7.32422	3.29655
-5.52638	-3.63202	-0.480883	-7.08008	3.52503
-5.47637	-3.58904	-0.480883	-6.89697	3.81878
-5.42636	-3.4386	-0.406901	-6.5918	4.01461
-5.37634	-3.22369	-0.406901	-6.34766	4.30836
-5.32633	-3.15921	-0.295928	-6.16455	4.5042
-5.27632	-3.13772	-0.110973	-5.98145	4.60212
-5.22631	-3.03027	-0.147964	-5.79834	4.73267
-5.17629	-2.98728	-0.036991	-5.61523	4.92851
-5.12628	-2.92281	-0.036991	-5.5542	5.2549
-5.07627	-2.83685	-0.258937	-5.61523	5.61393
-5.02626	-2.72939	-0.406901	-5.43213	5.87504
-4.97624	-2.57895	-0.36991	-5.18799	6.13615
-4.92623	-2.51448	-0.332919	-4.88281	6.33199
-4.87622	-2.38553	-0.221946	-4.5166	6.49519
-4.82621	-2.23509	-0.221946	-4.02832	6.78894
-4.77619	-2.08465	-0.258937	-3.84521	6.98477
-4.72618	-2.04167	-0.295928	-3.60107	7.18061
-4.67617	-1.93421	-0.184955	-3.479	7.37644
-4.62616	-1.84825	-0.147964	-3.479	7.67019
-4.57614	-1.84825	-0.221946	-3.41797	7.80075
-4.52613	-1.80527	-0.36991	-3.05176	8.06186
-4.47612	-1.63334	-0.36991	-2.99072	8.35561
-4.42611	-1.54737	-0.36991	-2.86865	8.55145
-4.37609	-1.46141	-0.184955	-2.68555	8.77992
-4.32608	-1.46141	-0.258937	-2.2583	8.94312
-4.27607	-1.43991	-0.184955	-2.19727	9.20423
-4.22606	-1.31097	-0.147964	-2.19727	9.56326
-4.17604	-1.225	-0.110973	-2.13623	9.79174
-4.12603	-1.13904	-0.147964	-1.95312	9.92229
-4.07602	-1.03158	-0.110973	-1.64795	10.1834
-4.02601	-0.945615	-0.147964	-1.28174	10.5098
-3.97599	-0.838159	-0.221946	-1.0376	10.6077
-3.92598	-0.752194	-0.184955	-0.915527	10.8688
-3.87597	-0.623246	-0.073982	-0.793457	11.0973
-3.82596	-0.537281	0	-0.549316	11.1299
-3.77594	-0.537281	0	-0.366211	11.2605
-3.72593	-0.451316	-0.110973	-0.244141	11.5216
-3.67592	-0.322369	-0.184955	-0.183105	11.6848
-3.62591	-0.279386	-0.221946	0.183105	11.9786
-3.57589	-0.17193	-0.110973	0.366211	12.4029
-3.52588	0	0.110973	0.610352	12.6966
-3.47587	0.128948	0.073982	0.854492	12.8925
-3.42586	0.17193	-0.073982	1.15967	13.0556
-3.37584	0.34386	-0.073982	1.28174	13.2515
-3.32583	0.451316	-0.036991	1.28174	13.5126
-3.27582	0.601755	-0.036991	1.58691	13.7084
-3.22581	0.730703	0.073982	1.77002	13.8716
-3.17579	0.730703	0	1.89209	14.1654
-3.12578	0.68772	0.073982	2.01416	14.3286
-3.07577	0.752194	0.036991	2.19727	14.5244
-3.02576	0.795176	-0.036991	2.38037	14.7855
-2.97574	0.924124	-0.110973	2.80762	14.9814
-2.92573	1.09605	-0.073982	2.92969	15.2751
-2.87572	1.225	0.036991	3.17383	15.6015
-2.82571	1.35395	0	3.23486	15.8626
-2.77569	1.4829	0.073982	3.54004	16.0911
-2.72568	1.52588	0.147964	3.90625	16.2869
-2.67567	1.54737	0.221946	4.27246	16.4828
-2.62566	1.54737	0.221946	4.3335	16.7112
-2.57564	1.56886	0.258937	4.45557	17.0376
-2.52563	1.7193	0.110973	4.57764	17.1682
-2.47562	1.84825	0	4.69971	17.4946
-2.42561	1.89123	-0.036991	5.00488	17.7557
-2.37559	1.99869	0.073982	5.06592	17.8536
-2.32558	2.10614	0.073982	5.06592	18.0168
-2.27557	2.17062	0.110973	5.24902	18.1147
-2.22556	2.27807	0.110973	5.61523	18.3432
-2.17554	2.29956	0	5.85938	18.6369
-2.12553	2.36404	-0.110973	6.04248	18.9307
-2.07552	2.49299	0	6.22559	19.1592
-2.02551	2.57895	0.036991	6.46973	19.3224
-1.97549	2.68641	0.147964	6.71387	19.5508
-1.92548	2.7079	0.406901	6.89697	19.9425
-1.87547	2.72939	0.517874	7.08008	20.2036
-1.82546	2.81535	0.480883	7.32422	20.2689
-1.77544	2.9443	0.295928	7.62939	20.3015
-1.72543	3.05176	0	7.56836	20.4974
-1.67542	3.15921	0.184955	7.75146	20.8564
-1.62541	3.37413	0.406901	7.99561	21.2154
-1.57539	3.41711	0.517874	8.17871	21.4765
-1.52538	3.54606	0.517874	8.36182	21.7377
-1.47537	3.61053	0.517874	8.54492	21.9335
-1.42536	3.6965	0.406901	8.60596	21.9988
-1.37534	3.80395	0.36991	8.8501	22.1293
-1.32533	3.86843	0.258937	8.97217	22.3904
-1.27532	3.97588	0.36991	9.15527	22.7821
-1.22531	4.04036	0.332919	9.39941	23.0106
-1.17529	4.14781	0.295928	9.76562	23.2717
-1.12528	4.31974	0.258937	9.82666	23.5981
-1.07527	4.38422	0.36991	10.0098	23.8918
-1.02526	4.40571	0.628847	10.376	24.055
-0.97524	4.4272	0.776811	10.6201	24.1856
-0.92523	4.55615	0.702829	10.9253	24.3488
-0.87522	4.6636	0.554865	11.1084	24.5773
-0.82521	4.74957	0.517874	11.1084	24.8384
-0.77519	4.85702	0.554865	11.2305	25.0668
-0.72518	4.96448	0.628847	11.5967	25.328
-0.67517	5.07194	0.554865	11.7188	25.5238
-0.62516	5.17939	0.443892	12.146	25.7849
-0.57514	5.26536	0.517874	12.3901	25.9807
-0.52513	5.30834	0.665838	12.5122	26.2419
-0.47512	5.3943	0.591856	12.5732	26.405
-0.42511	5.48027	0.591856	12.8174	26.6662
-0.37509	5.67369	0.517874	13.0005	26.7314
-0.32508	5.71667	0.36991	13.1226	26.862
-0.27507	5.69518	0.258937	13.2446	27.1557
-0.22506	5.82413	0.295928	13.2446	27.5801
-0.17504	5.93159	0.332919	13.4888	27.8412
-0.12503	6.10352	0.517874	13.6719	27.9064
[truncated: 2,002 more rows]

## Sheet: Fig 4A iii
Current Traces of S1155A/R1158A +SMP- FKBP+ FRB
Time (s)	-Rapa	-Rapa	+Rapa	+Rapa
0	-193.6	214.712	-202.857	203.43
2	-189.369	212.675	-202.885	203.118
4	-189.159	211.782	-203.403	204.53
6	-189.254	211.146	-204.489	205.186
8	-186.497	206.896	-205.553	206.091
10	-186.284	209.918	-206.483	208.277
12	-186.907	209.115	-207.284	208.485
14	-189.927	196.194	-207.064	210.327
16	-189.235	192.563	-209.398	211.22
18	-189.247	190.124	-209.837	211.443
20	-188.425	188.5	-210.091	213.279
22	-186.999	184.673	-210.543	213.896
24	-185.725	181.658	-212.001	214.729
26	-187.504	182.494	-213.284	215.878
28	-187.41	182.535	-213.006	216.079
30	-186.014	178.818	-213.265	216.959
32	-183.008	177.978	-212.195	216.97
34	-182.957	176.857	-213.346	218.409
36	-181.217	176.546	-214.576	219.363
38	-180.915	176.341	-214.871	219.881
40	-177.839	175.747	-215.622	220.666
42	-177.854	174.269	-214.686	221.626
44	-178.216	173.942	-215.221	221.425
46	-180.438	176.737	-216.085	223.471
48	-180.648	176.648	-218.105	224.147
50	-182.058	178.573	-218.74	225.766
52	-182.883	179.543	-219.476	226.929
54	-184.334	180.007	-219.114	227.681
56	-182.119	180.626	-219.165	227.728
58	-183.198	181.141	-219.338	226.917
60	-183.347	182.629	-220.455	228.749
62	-185.534	184.218	-220.115	229.545
64	-186.642	182.813	-219.989	229.524
66	-186.28	184.934	-220.943	231.579
68	-186.521	185.443	-221.072	231.181
70	-188.942	186.275	-222.917	233.874
72	-188.528	185.413	-224.501	234.363
74	-189.232	186.475	-223.865	234.115
76	-188.943	186.885	-222.158	233.605
78	-191.114	189.685	-222.25	234.854
80	-190.103	188.783	-223.421	235.382
82	-190.563	189.857	-223.943	235.66
84	-192.742	190.375	-223.941	235.917
86	-189.932	191.06	-223.551	235.942
88	-192.381	191.602	-223.263	236.61
90	-192.005	192.094	-222.455	236.433
92	-191.836	193.51	-221.897	235.095
94	-192.96	192.983	-221.955	236.257
96	-193.766	195.488	-221.905	236.648
98	-196.043	197.613	-221.612	235.006
100	-197.708	199.788	-219.812	234.196
102	-199.91	199.603	-217.468	234.114
104	-199.781	202.316	-218.429	232.417
106	-201.307	201.471	-219.385	233.89
108	-201.485	204.119	-219.827	234.412
110	-202.177	204.558	-220.139	235.074
112	-204.062	205.386	-219.355	233.864
114	-202.911	204.504	-218.055	234.076
116	-202.87	205.211	-217.505	233.351
118	-204.067	205.242	-217.321	234.432
120	-203.49	205.381	-216.883	233.84
122	-203.121	206.259	-216.93	234.234
124	-202.957	206.207	-217.063	235.101
126	-204.649	208.098	-217.417	235.195
128	-204.165	206.912	-216.005	233.919
130	-203.236	205.695	-215.027	233.045
132	-202.81	205.682	-215.542	233.354
134	-202.096	206.137	-215.779	233.723
136	-203.147	208.19	-216.2	235.129
138	-204.939	209.322	-216.772	234.988
140	-204.18	209.115	-217.317	236.46
142	-204.655	211.666	-216.766	236.165
144	-205.052	210.608	-217.731	236.787
146	-205.202	209.507	-216.182	235.377
148	-205.911	209.981	-215.056	235.497
150	-206.594	211.214	-214.606	235.411
152	-205.289	208.686	-213.893	234.284
154	-207.176	210.63	-214.21	235.817
156	-207.13	210.685	-214.605	235.392
158	-206.042	210.913	-215.077	235.862
160	-209.191	212.853	-216.959	237.427
162	-204.332	209.953	-218.004	238.23
164	-203.023	209.992	-218.004	239.106
166	-204.912	209.441	-215.763	237.461
168	-206.807	210.387	-215.357	236.077
170	-208.402	213.805	-214.069	235.324
172	-209.518	214.083	-215.051	235.649
174	-208.562	214.584	-213.229	234.939
176	-207.714	212.929	-212.539	234.117
178	-209.156	214.775	-212.346	233.566
180	-209.767	214.867	-211.974	233.714
182	-209.073	215.649	-210.473	232.752
184	-209.122	214.819	-211.846	233.796
186	-208.017	214.843	-212.7	235.039
188	-206.791	213.918	-213.271	235.217
190	-204.628	212.383	-213.6	235.8
192	-205.324	213.064	-212.62	237.061
194	-207.601	215.25	-214.122	236.682
196	-205.633	213.426	-212.68	234.824
198	-204.345	212.034	-212.158	234.09
200	-204.364	212.723	-212.396	234.73
202	-204.567	215.078	-211.86	235.333
204	-205.487	215.326	-210.985	234.461
206	-206.244	213.974	-211.211	234.854
208	-206.698	215.485	-209.9	233.573
210	-206.832	214.303	-209.575	232.379
212	-206.197	213.656	-210.528	233.812
214	-207.303	214.662	-209.675	232.896
216	-207.888	214.806	-209.162	233.198
218	-205.375	213.935	-209.497	232.85
220	-206.515	216.918	-208.191	232.789
222	-208.799	217.377	-208.571	232.451
224	-207.802	217.751	-208.268	232.591
226	-208.461	216.789	-209.2	233.502
228	-206.649	214.46	-208.301	233.66
230	-204.763	213.497	-208.907	233.743
232	-204.623	214.795	-206.791	231.347
234	-203.313	212.866	-206.322	230.76
236	-203.499	214.96	-207.834	232.445
238	-203.857	215.047	-208.178	232.379
240	-203.364	214.207	-207.215	232.162
242	-203.263	212.736	-205.894	230.622
244	-202.322	213.297	-205.923	232.301
246	-202.813	212.198	-207.182	232.596
248	-197.944	213.195	-206.683	231.436
250	-197.497	208.963	-205.648	231.82
252	-193.839	207.018	-206.172	230.789
254	-190.776	203.666	-204.427	229.87
256	-189.193	204.978	-205.333	228.951
258	-189.198	204.654	-204.121	228.767
260	-189.434	205.026	-201.425	227.677
262	-187.965	200.06	-203.078	229.116
264	-186.021	201.051	-203.08	228.195
266	-185.314	201.402	-203.025	228.418
268	-186.674	197.411	-203.349	228.329
270	-183.591	198.722	-202.542	228.105
272	-182.607	197.437	-202.856	227.864
274	-181.533	197.45	-201.24	226.903
276	-180.516	194.446	-202.64	228.838
278	-182.049	195.094	-203.365	228.414
280	-183.493	194.772	-201.987	227.245
282	-183.115	196.932	-201.795	227.149
284	-182.042	193.159	-201.185	226.269
286	-182.076	193.769	-201.093	226.664
288	-180.053	195.672	-202.689	227.667
290	-181.707	194.598	-201.608	226.775
292	-178.612	191.489	-201.704	226.819
294	-176.005	193.011	-201.53	225.723
296	-178.277	189.954	-199.171	224.951
298	-175.865	188.187	-199.711	224.493
300	-174.033	186.998	-200.193	225.272
302	-174.697	184.964	-198.712	224.345
304	-172.662	184.107	-198.046	224.321
306	-172.217	183.956	-198.692	223.591
308	-170.64	182.687	-198.674	223.547
310	-168.284	182.626	-196.682	222.102
312	-166.851	180.863	-194.97	220.652
314	-166.311	181.499	-195.959	222.16
316	-164.906	176.968	-195.742	221.506
318	-164.243	176.585	-195.669	220.518
320	-163.706	176.838	-196.038	221.247
322	-163.064	174.834	-194.966	220.331
324	-160.803	177.164	-194.823	220.254
326	-163.238	173.276	-195.756	220.969
328	-161.267	173.853	-195.202	220.852
330	-161.276	175.372	-193.937	219.467
332	-163.121	177.105	-193.25	219.079
334	-161.312	175.705	-194.48	219.901
336	-162.338	174.852	-195.704	220.435
338	-162.778	177.686	-194.677	220.365
340	-162.204	177.541	-194.722	221.318
342	-164.49	176.18	-195.08	219.672
344	-163.62	178.557	-192.573	218.285
346	-162.54	178.747	-193.047	218.047
348	-163.614	178.383	-191.644	216.869
350	-163.18	176.666	-190.716	216.052
352	-164.267	176.191	-189.926	216.664
354	-160.956	175.322	-190.834	216.092
356	-160.666	175.213	-190.609	217.583
358	-160.681	174.295	-190.75	216.285
360	-161.882	175.551	-189.911	216.309
362	-160.821	174.645	-190.435	216.94
364	-162.58	179.002	-190.788	216.196
366	-161.192	179.171	-191.218	217.813
368	-162.174	175.091	-190.253	216.252
370	-161.625	176.605	-190.076	216.852
372	-161.491	179.06	-190.084	216.624
374	-160.51	175.403	-189.426	215.906
376	-160.339	174.022	-189.463	214.687
378	-159.222	175.786	-188.648	214.783
380	-161.138	176.974	-188.169	213.806
382	-160.444	176.191	-186.466	212.099
384	-162.116	177.591	-186.244	211.814
386	-162.578	178.239	-186.455	212.308
388	-160.888	177.517	-186.298	211.807
390	-161.477	176.999	-185.286	210.369
392	-160.557	178.527	-184.709	209.838
394	-160.855	178.679	-184.336	209.236
396	-160.626	175.664	-184.206	209.606
398	-159.838	178.205	-183.966	209.05
400	-160.635	176.587	-183.365	208.799
402	-158.689	175.953	-183.581	208.208
404	-159.289	175.577	-182.246	207.627
406	-158.074	175.366	-183.412	208.802
408	-156.042	173.348	-183.306	207.989
410	-156.167	169.239	-182.32	206.981
412	-156.735	170.526	-182.499	207.522
414	-154.083	168.737	-182.995	207.42
416	-153.451	169.433	-182.354	207.625
418	-153.208	170.472	-183.331	207.747
420	-152.542	167.913	-182.219	207.426
422	-149.686	163.744	-182.415	207.509
424	-146.634	162.603	-181.98	206.846
426	-145.988	163.686	-181.284	207.109
428	-147.972	162.91	-181.535	206.346
430	-149.309	163.842	-182.252	207.603
432	-148.26	162.989	-182.151	207.017
434	-147.124	164.691	-182.507	206.977
436	-149.552	165.763	-181.578	206.281
438	-151.228	166.599	-181.951	206.632
440	-149.254	163.783	-181.168	206.585
442	-149.476	166.143	-181.421	206.51
444	-148.857	164.591	-181.551	205.206
446	-150.671	169.768	-178.209	204.102
448	-151.731	169.733	-178.851	202.97
450	-149.416	165.721	-177.728	201.765
452	-150.128	166.627	-176.567	200.688
454	-150.324	168.194	-176.006	199.848
456	-150.122	163.157	-175.359	198.756
458	-151.472	164.576	-174.373	198.779
460	-151.981	167.933	-174.497	198.537
462	-152.364	168.064	-173.951	196.927
464	-156.958	176.328	-171.435	193.256
466	-181.357	200.99	-171.141	193.56
468	-197.601	208.695	-171.105	193.33
470	-195.589	204.837	-170.97	191.958
472	-185.494	194.33	-170.022	191.544
474	-170.865	184.344	-169.331	190.616
476	-165.369	180.93	-168.183	188.647
478	-164.952	178.588	-167.582	189.314
480	-165.312	177.693	-167.052	187.778
482	-166.959	177.726	-165.684	186.602
484	-162.627	177.935	-164.825	184.243
486	-163.48	176.853	-163.378	183.178
488	-163.46	178.128	-161.752	182.054
490	-161.448	175.292	-161.217	181.243
492	-161.068	174.384	-161.77	181.366
494	-161.702	174.508	-162.239	181.88
496	-158.816	174.414	-163.215	184.164
498	-160.349	172.912	-163.569	183.313
500	-156.877	170.138	-162.757	184.023
502	-157.613	168.808	-163.163	183.788
504	-155.703	168.706	-161.078	181.948
506	-154.274	167.13	-159.976	180.647
508	-153.355	167.256	-159.777	180.893
510	-155.899	167.171	-159.655	180.842
512	-153.485	165.486	-160.403	181.444
514	-155.475	167.134	-160.442	181.705
516	-154.488	166.289	-161.512	183.114
518	-154.933	167.243	-162.925	183.609
520	-157.385	171.24	-162.896	184.196
522	-159.798	173.681	-162.558	183.721
524	-164.828	178.424	-161.51	181.51
526	-170.469	186.497	-160.584	180.424
528	-177.893	194.755	-159.256	180.646
530	-184.974	206.274	-159.29	180.333
532	-195.196	215.241	-158.757	180.211
534	-204.233	229.297	-158.922	179.033
536	-215.925	242.477	-158.225	179.785
538	-227.973	259.251	-160.206	181.965
540	-243.285	277.983	-161.274	183.973
542	-254.983	294.12	-162.993	186.125
544	-271.003	312.629	-165.68	189.378
546	-284.457	322.363	-168.751	192.486
548	-293.781	340.392	-172.736	197.539
550	-301.36	348.362	-175.827	202.2
552	-307.375	363.706	-180.885	208.709
554	-316.787	367.986	-186.61	215.696
556	-324.44	375.441	-192.806	222.588
558	-324.404	383.644	-199.293	230.791
560	-338.913	397.495	-207.298	240.799
562	-340.321	393.053	-216.195	252.162
564	-337.007	397.122	-224.609	262.394
566	-341.982	403.081	-232.113	273.958
568	-353.348	405.339	-240.884	284.598
570	-357.565	409.749	-250.097	296.083
572	-355.926	415.739	-258.536	305.477
574	-362.896	415.103	-268.683	316.928
576	-361.082	413.207	-276.147	327.829
578	-366.748	421.538	-282.994	337.248
580	-370.326	427.859	-291.872	347.03
582	-368.687	427.758	-297.804	355.511
584	-370.029	427.24	-304.43	365.581
586	-364.39	429.023	-310.441	372.267
588	-371.953	435.859	-313.818	377.502
590	-371.324	430.427	-321.651	385.474
592	-372.145	444.167	-325.908	391.9
594	-373.342	442.939	-332.504	399.535
596	-373.45	438.801	-337.261	404.869
598	-367.425	434.091	-342.166	411.325
600	-360.598	432.293	-347.305	415.023
602	-375.645	448.051	-349.085	417.392
604	-374.865	446.331	-350.875	421.302
606	-368.117	444.357	-355.669	425.71
608	-372.784	449.725	-358.673	429.004
610	-375.211	444.611	-362.311	433.054
612	-378.56	452.967	-364.193	436.751
614	-370.809	449.044	-366.554	439.761
616	-370.234	449.801	-370.627	441.539
618	-368.41	449.451	-373.474	444.976
620	-382.779	450.694	-375.885	449.47
622	-374.253	453.319	-378.821	448.718
624	-371.425	447.618	-383.129	453.176
626	-379.234	452.333	-384.44	455.76
628	-380.311	454.929	-384.091	456.102
630	-383.01	438.838	-386.041	460.456
632	-367.781	450.964	-389.228	460.874
634	-380.708	452.1	-390.575	462.288
636	-376.22	451.236	-390.607	463.618
638	-377.682	451.032	-391.784	464.992
640	-377.03	454.979	-394.723	468.458
642	-385.694	452.754	-396.679	469.911
644	-379.587	450.52	-396.626	471.821
646	-377.968	447.546	-397.964	471.885
648	-374.615	456.322	-399.335	472.945
650	-378.512	452.701	-400.276	475.585
652	-373.173	461.728	-402.228	476.635
654	-382.451	456.836	-403.777	477.917
656	-382.096	455.142	-406.774	483.4
658	-388.032	458.305	-409.29	483.517
660	-382.566	454.108	-408.888	483.545
662	-385.722	461.693	-410.226	485.413
664	-395.479	454.343	-410.984	484.458
666	-385.025	453.672	-412.009	485.396
668	-379.714	450.642	-410.582	486.575
670	-381.849	448.463	-411.707	487.434
672	-380.329	447.282	-413.977	489.345
674	-380.087	446.547	-414.834	488.502
676	-376.285	446.997	-416.181	490.155
678	-380.041	444.067	-416.234	489.238
680	-374.8	441.05	-417.242	491.986
682	-372.998	444.757	-418.673	492.898
684	-376.86	442.965	-419.303	493.507
686	-378.283	438.596	-421.663	495.644
688	-367.743	442.07	-420.891	496.843
690	-370.957	439.848	-419.798	495.985
692	-366.442	437.044	-418.244	493.499
694	-366.913	437.37	-418.869	495.19
696	-362.725	441.383	-420.523	496.952
698	-374.911	437.446	-424.716	499.617
700	-368.074	433.562	-422.527	498.696
702	-374.112	444.877	-423.285	498.058
704	-369.082	436.157	-420.638	496.605
706	-367.209	438.629	-423.554	498.383
708	-366.307	434.348	-425.134	501.449
710	-371.732	434.914	-424.333	501.55
712	-369.338	438.443	-423.741	498.752
714	-370.079	440.575	-421.424	498.163
716	-368.76	439.088	-422.212	496.707
718	-374.006	432.406	-424.076	499.376
720	-368.114	442.112	-422.079	497.284
722	-371.56	436.606	-420.491	496.859
724	-373.649	440.492	-420.496	497.701
726	-372.945	441.148	-421.067	498.673
728	-374.423	439.937	-422.044	498.148
730	-373.025	436.377	-422.223	496.746
732	-371.237	437.248	-421.303	497.493
734	-367.772	436.926	-422.194	496.505
736	-377.554	440.329	-422.824	498.029
738	-373.208	439.669	-420.266	496.338
740	-370.597	432.546	-421.932	498.02
742	-379.24	435.341	-422.086	497.579
744	-377.683	440.742	-421.391	496.668
746	-378.334	441.698	-419.498	495.537
748	-376.641	430.617	-418.624	492.17
750	-370.157	443.762	-417.742	491.675
752	-373.265	437.751	-416.315	489.68
754	-374.77	440.394	-415.491	487.789
756	-370.416	442.371	-415.185	486.908
758	-373.515	435.857	-413.826	486.283
760	-377.543	441.729	-414.697	486.168
762	-374.054	440.383	-413.33	485.079
764	-373.531	443.69	-413.001	484.556
766	-369.644	442.615	-415.142	488.834
768	-377.499	446.557	-422.629	497.315
770	-379.09	446.255	-427.984	504.412
772	-382.526	451.756	-430.334	505.474
774	-385.68	451.904	-428.868	505.306
776	-381.902	452.44	-427.055	504.605
778	-381.332	447.104	-425.256	502.277
780	-385.695	448.944	-423.298	496.809
782	-372.841	441.931	-417.127	488.907
784	-372.363	434.496	-408.454	479.885
786	-369.927	430.767	-399.523	468.047
788	-367.992	420.574	-389.442	452.287
790	-356.672	406.414	-372.31	431.157
792	-340.785	383.544	-353.226	405.975
794	-320.532	357.355	-327.685	370.607
796	-294.94	322.635	-294.232	331.729
798	-267.987	291.868	-260.356	290.213
800	-239.309	257.124	-227.545	250.505
802	-211.891	223.381	-194.334	212.17
804	-184.004	192.896	-164.757	178.485
806	-159.871	167.761	-137.533	151.758
808	-141.284	148.531	-119.926	134.143
810	-126.924	133.955	-106.964	116.469
812	-116.261	122.541	-93.717	103.145
814	-107.85	113.771	-83.1936	93.8922
816	-100.996	105.777	-75.9565	85.3744
818	-93.6658	99.74	-72.441	81.5734
820	-89.7566	94.6001	-67.8923	78.1671
822	-85.4722	91.467	-63.9318	73.3583
824	-79.5429	85.7592	-59.4164	64.7554
826	-80.0639	83.1773	-54.7045	62.6348
828	-74.3013	78.9159	-52.6872	59.5025
830	-73.749	80.0256	-49.4424	56.832
832	-71.3389	75.4998	-52.2032	59.1909
834	-70.7598	73.7335	-49.1701	55.0151
836	-67.5532	70.4006	-48.0739	55.2792
838	-62.8639	67.6152	-46.8814	52.9539
840	-61.9276	67.0899	-43.7489	50.865
842	-61.5182	65.0258	-44.2615	50.32
844	-62.1494	67.6485	-43.3819	48.9056
846	-61.3708	63.4611	-42.2132	46.7426
848	-56.5833	58.5709	-40.434	47.4834
850	-54.4068	56.209	-38.2599	44.6052
852	-54.45	57.5314	-38.6094	42.7774
854	-55.1482	56.5123	-37.3397	43.5469
856	-55.0053	57.0709	-35.6305	43.2294
858	-51.0365	52.926	-33.977	40.3295
860	-50.2445	54.4852	-35.4959	40.5599
862	-50.8296	52.3749	-35.5238	41.9891
864	-48.0562	50.3755	-35.3582	40.551
866	-46.2177	48.6351	-33.3354	38.5482
868	-44.2661	48.058	-32.8466	38.5274
870	-42.2177	44.6955	-32.7168	37.2426
872	-41.9795	46.066	-31.9502	36.662
874	-45.189	46.7726	-29.3128	32.864
876	-42.6226	44.4384	-26.4422	29.4735
878	-40.7052	44.0149	-29.0748	33.1578
880	-41.8902	41.5827	-26.724	30.8453
882	-38.4707	41.2461	-26.2312	31.0619
884	-38.7491	40.7097	-28.8575	33.7255
886	-40.9002	44.481	-28.906	32.8215
888	-40.3866	44.1055	-29.562	32.7869
890	-39.9266	43.5969	-24.9694	28.6921
892	-40.4164	41.0149	-21.9587	27.349
894	-37.6162	40.9668	-23.1424	28.4439
896	-39.3788	40.3731	-23.6639	24.7369
898	-40.004	40.5877	-19.2743	24.5282
900	-38.176	38.0723	-20.833	24.089
902	-34.1357	37.0939	-21.3393	22.9783
904	-33.4658	36.8053	-21.3584	24.6953
906	-35.3743	37.1124	-21.8186	24.36
908	-34.9679	36.4891	-21.0742	25.4777
910	-33.8752	34.2012	-22.1784	26.0543
912	-32.5652	35.9139	-20.3816	22.4818
914	-31.5916	34.6395	-19.3627	21.0823
916	-31.6124	34.2382	-19.6508	20.8548
918	-32.458	33.1765	-18.3294	21.1762
920	-31.739	33.5316	-20.1245	23.0851
922	-33.1636	35.3109	-19.3459	21.7825
924	-31.6273	33.4965	-16.4474	20.1031
926	-32.3583	32.8066	-15.9268	17.8876
928	-30.2235	30.5058	-13.5927	18.8341
930	-30.4483	31.4028	-15.3202	19.1625
932	-30.7326	32.0742	-13.455	15.588
934	-28.251	30.4928	-12.319	15.1469
936	-26.9068	27.9294	-12.6287	15.4852
938	-27.8833	28.7284	-10.8375	13.0471
940	-25.9421	25.4713	-10.3781	13.9996
942	-23.1449	27.5373	-10.9959	12.6663
944	-23.0631	26.6291	-10.4904	11.5853
946	-25.0608	26.6476	-8.39671	11.3469
948	-26.0374	27.0286	-11.6678	13.4981
950	-24.3522	26.213	-11.2363	12.0996
952	-23.9429	26.7161	-8.99934	10.4696
954	-22.6939	23.0244	-9.55182	11.0284
956	-22.6284	23.4627	-7.33316	10.6595
958	-22.5197	25.229	-8.907	9.37472
960	-22.0135	22.4066	-8.786	11.6466
962	-22.9261	22.6175	-9.25249	10.7179
964	-21.2141	20.004	-8.92929	11.335
966	-20.5145	22.5139	-7.51785	8.38862
968	-19.9919	19.9319	-8.38637	9.2046
970	-17.0965	16.7636	-8.07669	9.72683
972	-17.4702	19.0386	-5.85882	8.10971
974	-19.3265	22.2956	-6.75998	8.17993
976	-19.1836	18.7667	-6.82446	9.0968
978	-19.1702	20.1964	-6.3301	7.00591
980	-17.4389	18.8444	-5.55631	8.40742
982	-16.8404	17.6311	-5.26336	5.67265
984	-15.258	15.4689	-4.34548	4.58271
986	-15.724	17.0059	-4.13612	4.29884
988	-15.1836	15.1712	-3.70942	3.89926
990	-15.52	16.6231	-2.44366	3.52441
992	-15.3801	14.4998	-2.57182	3.7786
994	-14.8144	14.0448	-2.07348	3.66584
996	-15.7493	15.0528	-2.26295	3.68859
998	-13.6607	12.8167	-2.09179	4.39775
1000	-11.1925	11.6515	-3.5709	5.35516
1002	-11.6882	11.633	-3.14978	3.63024
1004	-11.0079	13.7932	-2.07826	3.7786
1006	-11.0808	12.8629	-2.34255	3.19999
1008	-13.5877	15.7334	-1.71604	1.73816
1010	-10.9066	12.2988	-0.906433	-0.320086
1012	-11.0927	10.6435	0.0122387	0.265441
1014	-11.3562	12.1009	0.306786	1.22285
1016	-11.3413	13.0423	0.739056	-0.205354
1018	-11.4798	12.2211	0.128465	0.312914
1020	-8.01714	9.64285	0.724726	0.543368
1022	-8.42802	8.87899	0.565511	0.0330092
1024	-7.37404	7.5917	-0.206683	0.260494
1026	-6.83217	9.14902	-1.40955	2.45028
1028	-7.29366	6.93511	-1.41831	2.52842
1030	-8.26426	6.46903	-2.43808	2.73217
1032	-9.35843	9.27479	-1.96203	3.3167
1034	-6.27541	5.63303	-3.15615	6.99998
1036	-5.23483	8.02265
1038	-5.83477	4.93205
1040	-6.44065	7.15706
1042	-4.95348	3.45241
1044	-3.94119	3.43761
1046	-3.34126	3.35253
1048	-4.36099	5.5646
1050	-4.77037	5.24832
1052	-3.65983	2.58682
1054	-0.953442	2.10594
1056	-1.75434	1.85995
1058	-1.53402	0.713228
1060	-1.799	1.76007
1062	-1.1946	2.20212
1064	-0.380307	1.17007
1066	-0.0274933	-1.43965
1068	0.0216324	1.4327

## Sheet: Fig 4A iv
Current Density
CFTR	+Rapa	S1155A/R1158A	+Rapa
122.63	2.23	643.34	391.62
207.56	15.41	338.31	497.97
122.76	38.93	779.73	638.44
115.89	17.52	561.76	621.02
172.15	24.99	575.5	338.11
188.25	38.84	443.16	781.05
241.05
