# Supplementary material for: Lipid transporters E-Syt3 and ORP5 regulate epithelial ion transport by controlling phosphatidylserine enrichment at ER/PM junctions
Source: EMBO J. 2025 May 27;44(13):3697–719. doi: 10.1038/s44318-025-00470-9 (PMC12217353; doi:10.1038/s44318-025-00470-9)
Supplement: Supplementary file 6 — Source data Fig. 4 [file 44318_2025_470_MOESM6_ESM.zip › Figure SD 4/4B/Fig 4B.xlsx]

## Sheet: Fig 4B
							Microscopic Images
