# Supplementary material for: Lipid transporters E-Syt3 and ORP5 regulate epithelial ion transport by controlling phosphatidylserine enrichment at ER/PM junctions
Source: EMBO J. 2025 May 27;44(13):3697–719. doi: 10.1038/s44318-025-00470-9 (PMC12217353; doi:10.1038/s44318-025-00470-9)
Supplement: Supplementary file 6 — Source data Fig. 4 [file 44318_2025_470_MOESM6_ESM.zip › Figure SD 4/4C/Fig 4C i- iii.xlsx]

## Sheet: Fig 4C i
Current Traces
Time (s)	CFTR_FKBP_PLA1 - Rapa	CFTR_FKBP_PLA1- Rapa	CFTR_FKBP_PLA1+Rapa	CFTR_FKBP_PLA1 +Rapa
0	9.08028	-15.8675	14.4114	-23.754
2	9.09023	-16.2713	13.697	-21.6535
4	8.97014	-16.0914	13.4136	-21.9447
6	8.35855	-16.2904	13.2583	-22.6242
8	8.98537	-16.1677	12.7962	-22.0456
10	9.13593	-16.2832	12.3264	-20.8537
12	9.23259	-16.743	12.3575	-21.4671
14	9.85824	-17.1432	10.8588	-12.6924
16	10.3339	-17.5101	8.80486	-4.75236
18	10.3076	-16.6382	6.77424	-2.48101
20	9.98361	-15.9271	7.49253	-2.02674
22	10.0937	-16.2963	8.304	-2.93528
24	10.1623	-16.2463	6.87907	-2.73338
26	10.5038	-16.5953	6.68106	-3.00517
28	10.0076	-16.232	6.09478	-2.87316
30	9.84301	-16.2582	6.41704	-2.78774
32	9.91272	-15.9688	5.46579	-2.60525
34	9.63387	-15.8282	5.86182	-2.4616
36	9.98946	-15.9866	6.19185	-2.42665
38	10.2419	-16.3928	5.56674	-2.95081
40	10.1131	-16.2332	5.4192	-2.75668
42	10.2707	-16.8848	5.40367	-2.91975
44	9.41243	-16.0212	5.27942	-3.24201
46	9.34682	-15.7913	4.78633	-2.74503
48	8.88696	-14.6859	4.92222	-2.74115
50	9.3685	-15.1385	4.91834	-2.80327
52	9.70476	-15.2207	4.99599	-2.93528
54	9.4962	-15.1838	3.85838	-2.60525
56	9.81606	-14.9289	3.13232	-2.03062
58	9.55596	-15.1778	3.26045	-2.45383
60	8.88871	-15.1349	3.16727	-1.9452
62	9.70827	-14.6251	2.84501	-1.8559
64	9.88636	-15.079	2.79453	-1.8792
66	9.7692	-15.1754	1.90541	-1.76272
68	9.14823	-14.7978	3.33034	-1.75884
70	9.26656	-14.7812	2.75959	-2.14322
72	9.22849	-14.8776	3.63707	-2.11216
74	9.01818	-15.2672	2.69358	-1.80931
76	9.00646	-15.7138	2.24708	-2.32182
78	8.69481	-13.9688	2.5111	-1.63848
80	8.84302	-14.3631	2.12283	-1.56082
82	9.2279	-14.7824	1.63362	-1.05608
84	8.59932	-14.1427	1.68798	-0.99396
86	8.93323	-15.2064	2.43733	-1.88308
88	8.29821	-13.6829	2.31697	-2.28688
90	8.55421	-14.0951	2.10731	-1.39387
92	8.67548	-14.5334	1.7734	-1.84814
94	9.133	-14.7943	2.54216	-1.73942
96	8.46048	-13.9747	2.9809	-2.08498
98	8.761	-13.0123	2.69747	-2.35288
100	8.01994	-12.6502	1.92482	-2.10828
102	7.4476	-13.054	1.76175	-1.4754
104	8.28005	-12.9587	1.81611	-1.33175
106	8.30172	-13.7186	2.56546	-1.8559
108	8.5671	-13.8795	2.1539	-1.48705
110	8.65204	-14.0069	2.74794	-1.73166
112	8.21561	-13.6257	2.26649	-1.9025
114	8.29469	-14.2702	1.84717	-1.65012
116	8.33101	-13.9057	1.90541	-1.44046
118	8.15468	-13.2946	2.02965	-1.25409
120	7.5759	-13.8771	2.35579	-1.80931
122	8.27126	-14.0939	1.50161	-1.15703
124	8.39194	-15.0134	2.12672	-1.35504
126	8.68661	-14.83	1.5948	-1.58412
128	8.22088	-14.6299	2.37521	-1.73554
130	9.09609	-15.0253	2.48004	-1.85202
132	8.93499	-14.7288	2.67417	-1.57635
134	8.09259	-14.537	2.66641	-1.94909
136	8.02698	-13.7568	2.37521	-1.9685
138	8.64501	-14.0164	2.37909	-1.73166
140	8.76511	-14.3071	2.17331	-1.52588
142	8.72	-13.5709	1.9287	-1.4987
144	8.67723	-14.6561	1.8627	-1.68118
146	8.48274	-13.7568	2.6237	-1.65789
148	8.40893	-13.5745	2.00247	-1.31622
150	8.34917	-14.3333	1.5482	-1.46376
152	8.15117	-13.5936	1.69963	-1.73554
154	7.96195	-13.8556	2.25873	-1.46376
156	8.4101	-15.5864	1.21041	-1.62683
158	8.99885	-14.2797	2.07236	-1.82484
160	8.62978	-14.3345	2.16166	-1.4327
162	8.95257	-15.3517	1.86658	-1.55694
164	8.8354	-14.9586	1.84329	-1.89861
166	9.02169	-14.8753	1.66468	-1.89861
168	8.7944	-14.6609	1.85493	-1.4327
170	8.44876	-14.5525	1.74622	-1.07161
172	8.9924	-14.78	1.65304	-1.2075
174	8.51672	-14.5215	1.97141	-1.94909
176	8.35386	-14.1439	1.80446	-0.85418
178	8.27302	-14.2868	0.787206	-1.4327
180	8.25662	-15.0873	1.54432	-1.15703
182	8.25252	-14.9956	1.80834	-0.99396
184	8.72175	-14.562	0.919216	-0.83089
186	9.75279	-15.16	1.79669	-1.26962
188	8.35328	-14.319	2.01412	-1.37057
190	8.45345	-14.4083	1.89376	-1.08326
192	8.63271	-14.749	1.50938	-0.80759
194	8.76276	-15.1373	1.38513	-0.84642
196	7.97952	-13.3315	2.00636	-0.99007
198	8.06388	-14.6442	2.20049	-1.30457
200	8.36031	-14.4929	1.30748	-1.04831
202	8.12598	-14.2975	1.08229	-1.16868
204	8.26599	-14.2273	1.40455	-1.16868
206	8.35445	-14.4548	1.08617	-1.25798
208	7.6046	-13.7937	1.1017	-0.98619
210	7.78035	-12.9694	0.573661	-0.78818
212	7.94379	-13.8592	0.511538	-0.53192
214	8.65673	-15.4816	1.125	-0.761
216	8.44818	-14.3416	1.15217	-1.12985
218	7.88696	-13.8521	1.55597	-1.28127
220	8.01994	-14.0236	1.33854	-0.88136
222	7.92036	-13.6079	1.03958	-0.59404
224	7.79441	-13.6245	0.919216	-0.62511
226	7.10783	-13.7961	1.23759	-0.85806
228	8.69598	-14.1105	1.60256	-0.89301
230	8.00178	-14.805	1.71128	-1.23468
232	8.52961	-14.3917	1.33078	-1.07161
234	8.29411	-15.0396	1.17159	-0.48533
236	8.26657	-13.9354	1.09005	-0.84642
238	7.90512	-13.3899	1.04734	-0.89301
240	8.33043	-14.481	0.802737	-0.57075
242	7.5343	-13.6793	0.492125	-0.65617
244	8.12774	-14.8717	0.806619	-0.8503
246	8.0756	-13.989	0.915333	-0.68335
248	8.36968	-13.883	1.05899	-1.06384
250	8.1623	-14.6716	0.911451	-1.00172
252	8.63154	-13.839	0.930864	-1.00949
254	7.90161	-13.5888	0.907568	-0.85806
256	8.13652	-13.9569	0.89592	-0.50474
258	7.66553	-13.8711	0.756145	-0.67558
260	7.40191	-13.6055	0.744497	-0.94348
262	7.90688	-13.7568	1.13276	-1.2308
264	8.13008	-13.1254	0.402824	-0.51639
266	8.06212	-13.9152	0.818267	-1.07549
268	8.76511	-14.6501	0.655196	-0.55134
270	8.94729	-14.4012	0.418355	-0.46592
272	8.35328	-14.6823	0.857094	-0.60181
274	8.81138	-14.2404	0.686257	-0.57851
276	7.88052	-13.7329	0.565895	-0.48533
278	8.72468	-14.1427	0.977456	-0.73382
280	8.94847	-14.5024	0.810502	-0.88524
282	8.37495	-14.1677	0.853211	-1.11432
284	8.36909	-14.5465	0.814384	-0.79594
286	8.28005	-14.4167	0.379528	-0.52416
288	8.34449	-13.8628	0.398942	-0.27179
290	8.58057	-14.0033	0.348467	-0.45039
292	8.4927	-14.6299	0.593074	-0.69111
294	8.39194	-14.294	0.48436	-0.33391
296	8.44993	-14.3738	0.251401	-0.45039
298	8.34156	-13.964	0.783323	-0.30673
300	7.90981	-14.2249	0.076682	-0.52027
302	7.90161	-13.7175	0.356233	-0.41933
304	8.16406	-14.5346	0.530952	-0.41933
306	8.31695	-14.0021	0.437768	-0.48921
308	7.79968	-13.6448	0.263049	-0.23684
310	8.78327	-14.238	0.829915	-0.33779
312	8.40658	-13.9342	0.678492	-0.34944
314	8.62275	-14.2118	0.290228	-0.32226
316	8.51906	-14.0772	0.814384	-0.5591
318	8.2736	-14.7299	0.756145	-0.5824
320	8.40073	-14.5084	0.760027	-0.32226
322	8.42357	-14.0546	0.313523	-0.25625
324	8.11836	-13.7044	0.449416	-0.36109
326	7.91684	-14.1165	0.569778	-0.42709
328	8.48977	-14.9336	0.639666	-0.63287
330	8.63037	-14.8371	0.760027	-0.58628
332	8.6661	-14.9729	0.48436	-0.25237
334	8.92503	-15.6567	0.802737	-0.43486
336	8.96252	-15.3648	0.61637	-0.20966
338	9.01173	-15.0158	1.17935	-0.65228
340	7.93207	-13.4328	1.06287	-1.02114
342	8.11192	-13.2815	0.833798	-0.77265
344	7.23612	-13.0147	0.752262	-0.61346
346	7.62335	-12.9944	0.492125	-0.65228
348	7.61222	-13.1922	0.542599	-0.29896
350	8.16171	-14.4977	0.6319	-0.78041
352	7.59171	-12.5203	0.511538	-0.60181
354	6.98129	-12.8003	0.713436	-0.42709
356	7.14766	-12.6323	1.10558	-0.85806
358	7.07561	-12.8157	0.926981	-0.32614
360	7.44877	-12.73	0.903685	-0.85418
362	7.80671	-12.6931	0.239753	-0.40379
364	7.77449	-12.1106	0.608604	-0.83477
366	7.94496	-12.4024	0.383411	-0.46203
368	7.14708	-12.344	0.643548	-0.52027
370	6.8032	-11.6258	0.515421	-0.25237
372	6.84421	-11.8187	0.441651	-0.33391
374	6.83542	-10.3631	0.709553	-0.31061
376	5.93326	-11.3518	0.620252	-0.72217
378	6.43297	-10.3631	0.259166	-0.2019
380	6.54954	-10.898	0.0728	-0.02718
382	6.56829	-11.1279	0.251401	-0.09707
384	6.31639	-10.281	0.348467	-0.22519
386	6.79559	-10.6597	0.301876	-0.13589
388	6.08909	-10.6717	0.297993	-0.50474
390	6.12541	-9.31492	0.076682	0.046592
392	4.99185	-8.35961	0.228105	-0.12813
394	6.47573	-9.83188	0.14657	0.093183
396	5.68312	-9.17079	0.69014	-0.58628
398	5.17697	-8.53113	0.453299	-0.23296
400	5.50562	-8.62047	0.092213	-0.05436
402	5.08266	-8.39772	0.154335	-0.20578
404	5.23673	-8.79914	0.565895	-0.59016
406	5.04458	-9.627	0.406707	-0.24461
408	5.06567	-8.8051	0.363998	-0.30285
410	5.10785	-7.17559	0.247519	-0.2912
412	4.30938	-7.00406	0.682375	-0.29896
414	3.86826	-8.04037	0.74838	-0.67558
416	5.18166	-8.5085	0.29411	-0.51251
418	5.10374	-8.69551	0.48436	-0.22131
420	4.90222	-8.45728	0.344585	-0.38826
422	4.85829	-9.14816	0.274697	-0.24849
424	5.33456	-9.78662	0.6319	-0.34556
426	4.80264	-8.64906	0.402824	-0.33391
428	5.32577	-9.03619	0.538717	-0.33391
430	5.41657	-8.76698	0.515421	-0.05436
432	5.68722	-9.21367	0.655196	-0.43486
434	6.24082	-10.5823	0.620252	-0.5824
436	5.88171	-8.99569	0.185396	-0.12813
438	5.65617	-8.85989	0.48436	-0.34167
440	5.1512	-8.89444	0.49989	-0.26402
442	5.77685	-8.96472	0.402824	-0.05824
444	5.53959	-9.16841	0.173748	-0.09318
446	5.78915	-9.28395	0.173748	-0.11648
448	5.13596	-9.59961	0.550365	-0.33002
450	5.37439	-8.28337	0.461064	-0.51251
452	4.86883	-7.88314	0.266932	-0.33779
454	4.58706	-8.07611	0.092213	-0.41544
456	4.52496	-8.2524	0.325171	-0.13201
458	4.58471	-8.05705	0.29411	-0.20578
460	5.00123	-7.67826	0.360115	-0.24849
462	5.03638	-8.18093	0.200927	-0.24072
464	5.04751	-8.08802	0.010677	-0.16695
466	3.80967	-6.29056	-0.12522	0.097066
468	3.98308	-7.73782	0.08833	-0.09707
470	3.87294	-6.4597	0.076682	0.050474
472	4.70656	-7.03622	-0.05921	0.011648
474	4.62045	-6.97667	0.057269	-0.00388
476	3.56773	-6.42039	0.189279	-0.16695
478	4.08267	-6.69674	0.235871	-0.2019
480	3.22269	-6.0416	0.89592	-0.47368
482	4.64271	-8.02965	0.418355	-0.37273
484	4.45993	-7.09221	0.169866	-0.2912
486	4.43474	-6.25244	0.363998	-0.26014
488	4.44997	-7.75211	0.270814	-0.01553
490	4.2754	-7.03384	0.138805	-0.06212
492	4.94616	-7.46504	0.325171	0.034944
494	4.9116	-8.29052	0.860976	-0.4931
496	4.77159	-6.54189	0.686257	-0.29508
498	4.06099	-6.70151	0.61637	-0.20578
500	3.87001	-6.73724	0.581426	-0.24072
502	4.06685	-8.10351	0.728966	-0.39991
504	4.74581	-8.07134	0.713436	-0.3572
506	4.73878	-7.20299	0.488242	-0.05436
508	4.55542	-6.393	0.655196	-0.30673
510	3.87236	-6.42873	0.779441	-0.56687
512	3.99421	-7.31019	1.14053	-0.26014
514	4.33047	-6.62885	1.73069	-1.07161
516	4.58471	-4.72656	1.13276	-0.65228
518	3.83076	-5.4901	1.22595	-1.0522
520	3.71594	-5.4496	1.17935	-0.77265
522	1.76751	-4.60744	1.69186	-0.84253
524	2.63394	-4.01305	1.76951	-1.11432
526	2.26839	-3.2257	1.35796	-0.80371
528	1.72241	-0.96368	1.42008	-1.03667
530	1.05868	-2.06074	2.018	-0.98231
532	-0.30101	-1.51161	1.8627	-1.47929
534	-2.05377	2.45257	2.06848	-1.28904
536	-2.56812	0.912402	1.89376	-0.84253
538	-3.22072	3.74618	1.26477	-0.72605
540	-8.26695	7.36731	1.53656	-1.00949
542	-10.421	11.1898	2.04518	-1.522
544	-14.3723	13.7769	1.26089	-0.97843
546	-18.1591	19.9353	1.74622	-1.18421
548	-24.1174	24.5879	1.88988	-1.65789
550	-27.4665	31.2287	1.74234	-1.40163
552	-35.4975	38.9355	1.94423	-1.54529
554	-43.6076	48.7268	2.67805	-1.50647
556	-53.427	58.411	2.11895	-1.4987
558	-64.2957	72.6716	2.0646	-1.73166
560	-78.6441	87.4944	2.08789	-1.42881
562	-91.4267	101.499	1.98306	-2.01897
564	-107.619	120.224	1.55209	-0.90854
566	-123.557	135.851	2.18107	-1.78213
568	-137.27	154.734	2.06848	-1.22692
570	-153.949	169.107	2.63923	-1.83649
572	-170.564	189.298	2.62758	-1.94909
574	-188.843	207.833	2.53051	-2.04615
576	-202.472	222.695	2.70135	-1.9685
578	-217.889	241.652	3.41576	-2.4616
580	-233.373	258.113	3.41187	-3.12553
582	-247.262	273.058	3.31481	-2.38783
584	-261.072	289.055	3.1595	-2.53537
586	-272.605	301.069	4.21558	-3.89429
588	-284.463	314.728	4.70479	-3.95253
590	-293.972	325.72	4.49125	-3.57591
592	-304.204	336.783	4.15734	-3.49438
594	-312.004	347.027	3.23715	-2.50819
596	-322.12	357.749	4.37865	-2.72562
598	-330.673	366.514	4.82515	-3.871
600	-338.445	374.1	4.33983	-3.42061
602	-343.986	383.304	4.90281	-4.21655
604	-352.626	390.649	5.13965	-4.14278
606	-358.111	396.606	5.43473	-3.95253
608	-364.224	404.182	5.85406	-5.07073
610	-371.418	411.379	5.34155	-4.56987
612	-375.91	416.785	5.65992	-4.15055
614	-381.255	422.11	6.49469	-5.3231
616	-384.751	425.745	7.08097	-5.9055
618	-388.023	430.004	7.42653	-6.40636
620	-390.648	433.902	7.10427	-6.3093
622	-396.485	435.672	6.58011	-6.04916
624	-395.729	440.6	7.3877	-6.13069
626	-400.034	444.034	6.58011	-5.04744
628	-404.404	447.274	7.1858	-5.23769
630	-406.373	450.221	7.05767	-5.7269
632	-408.82	452.297	7.86526	-6.91499
634	-409.835	454.013	8.12928	-6.81404
636	-410.485	457.59	6.85578	-5.76573
638	-413.302	459.496	7.25181	-6.5539
640	-414.967	462.838	7.13921	-5.9055
642	-417.923	460.843	8.37389	-7.08971
644	-417.309	461.927	10.2065	-9.2174
646	-418.968	465.051	10.2919	-8.85631
648	-419.736	466.776	11.4373	-9.78426
650	-420.685	466.845	11.4179	-10.4171
652	-421.513	470.053	10.2259	-9.14363
654	-424.224	471.411	9.98907	-8.60782
656	-423.892	470.271	10.7695	-9.43482
658	-427.027	473.512	11.1694	-9.69496
660	-427.311	474.048	11.5033	-10.1648
662	-427.114	474.341	12.1129	-10.6617
664	-425.899	473.62	12.0352	-10.5763
666	-426.483	474.105	13.4291	-11.4887
668	-429.317	474.876	13.1651	-11.8304
670	-428.684	475.728	14.4852	-12.7118
672	-428.06	474.559	13.9649	-12.6846
674	-425.934	473.094	13.4718	-11.8925
676	-424.191	471.156	13.4718	-11.8188
678	-423.972	469.028	14.9006	-12.5215
680	-424.347	473.032	15.9295	-13.8144
682	-423.115	469.052	14.5861	-13.0263
684	-425.984	469.289	14.6211	-12.7622
686	-424.449	472.813	15.1879	-12.77
688	-424.998	473.964	15.6267	-13.465
690	-424.934	473.251	15.4442	-13.4728
692	-425.519	473.121	16.4226	-14.8589
694	-425.411	472.166	17.6068	-15.9421
696	-422.457	469.611	17.933	-15.418
698	-422.177	471.416	18.2086	-15.8062
700	-424.933	470.246	18.2979	-15.6898
702	-423.479	471.148	16.807	-15.3675
704	-423.917	472.265	17.1176	-14.9831
706	-422.583	468.505	17.436	-15.8684
708	-422.881	469.705	18.8415	-15.55
710	-422.781	471.265	18.7289	-16.5478
712	-421.412	465.989	18.9386	-16.7031
714	-422.818	470.208	20.2198	-18.0543
716	-422.347	471.535	20.8217	-17.9417
718	-421.434	466.607	21.4739	-18.3882
720	-421.633	468.295	21.571	-18.99
722	-421.967	469.884	22.2155	-18.7415
724	-421.878	468.946	23.0231	-20.1082
726	-422.063	466.708	21.6681	-20.1354
728	-418.127	467.661	22.2543	-20.0888
730	-418.175	468.801	23.0037	-19.4715
732	-415.926	466.118	22.6465	-20.0694
734	-417.086	467.417	23.3182	-20.248
736	-415.151	465.89	23.92	-20.5664
738	-414.83	464.88	23.7414	-21.0012
740	-415.994	461.905	23.0464	-19.9451
742	-414.06	461.839	22.165	-19.6578
744	-413.676	458.723	22.926	-21.0012
746	-410.419	458.67	22.0796	-19.6384
748	-412.074	461.306	22.3592	-19.8791
750	-411.839	461.53	21.7729	-19.7976
752	-410.332	463.041	22.3048	-19.2812
754	-413.148	460.462	22.5921	-20.8149
756	-409.25	459.348	25.0964	-21.4477
758	-409.725	457.176	24.8246	-22.7484
760	-407.893	457.418	24.285	-22.2475
762	-408.797	455.711	25.2129	-21.7933
764	-406.555	455.814	25.2207	-21.6729
766	-404.342	453.764	24.3432	-20.081
768	-404.256	452.031	26.8553	-22.2941
770	-404.218	452.628	27.7599	-24.1966
772	-402.933	451.672	27.4027	-22.993
774	-402.109	450.605	25.6245	-22.7329
776	-403.852	453.589	25.6478	-22.6475
778	-403.389	451.929	23.9627	-21.8205
780	-403.242	449.869	22.2078	-20.0383
782	-402.952	449.931	21.2177	-19.2696
784	-397.76	443.704	17.2846	-17.7282
786	-394.446	442.249	16.8148	-15.3597
788	-390.373	432.478	15.118	-13.3757
790	-381.138	422.929	11.7945	-11.4538
792	-373.241	413.218	11.9032	-10.6268
794	-360.056	399.553	10.653	-9.34164
796	-349.715	386.163	10.2337	-9.92792
798	-336.885	368.201	9.57751	-8.20014
800	-317.812	350.826	9.20478	-8.12637
802	-301.73	331.067	8.304	-7.00429
804	-284.169	310.802	7.99339	-7.36149
806	-265.532	290.327	7.23628	-5.88609
808	-248.535	269.692	6.37433	-6.04916
810	-232.434	249.752	6.20349	-5.16003
812	-214.799	230.835	5.00376	-4.80283
814	-200.477	216.446	5.23672	-4.13113
816	-188.034	201.822	5.4852	-4.31362
818	-177.947	191.987	5.85794	-5.22216
820	-167.082	178.077	5.13188	-4.56987
822	-155.574	169.387	3.44682	-3.85547
824	-149.238	160.868	4.14181	-4.28644
826	-141.044	148.986	4.37865	-4.06901
828	-132.3	141.793	5.42308	-4.28256
830	-125.31	137.403	5.31825	-4.74459
832	-123.732	131.268	4.07192	-3.62639
834	-120.15	128.581	3.43129	-2.95469
836	-114.585	122.792	4.02921	-3.4012
838	-111.388	120.068	3.81567	-4.01077
840	-111.091	117.076	4.29712	-3.20706
842	-103.792	111.216	3.93603	-2.92363
844	-101.175	109.102	3.49341	-2.97799
846	-100.417	106.76	2.61205	-1.89861
848	-95.5778	101.106	3.3614	-2.3257
850	-93.1279	99.6883	2.1306	-1.44434
852	-91.538	97.5335	2.25873	-2.15875
854	-87.2609	95.0333	2.36356	-2.31017
856	-89.1994	95.262	1.83164	-1.9685
858	-87.0998	95.2251	1.56374	-1.86367
860	-88.3529	96.4162	2.04907	-1.81708
862	-89.3746	94.6354	2.01024	-1.97627
864	-82.2252	88.7785	1.95976	-1.19197
866	-81.4572	88.526	2.34415	-1.87532
868	-80.0173	85.8077	1.98306	-1.4754
870	-77.4075	82.4094	1.82387	-1.32786
872	-77.8135	83.7184	2.09566	-1.71613
874	-76.3571	83.3361	2.14225	-1.75107
876	-76.3741	82.1092	1.99083	-2.15487
878	-74.3378	80.6464	1.88599	-2.01121
880	-73.1515	75.989	1.66857	-1.42881
882	-72.4485	79.0991	1.87046	-1.80543
884	-69.629	74.0664	1.50938	-1.3861
886	-67.5142	73.3172	2.72076	-2.63631
888	-64.4832	69.2041	2.28979	-1.89861
890	-63.1926	69.1398	2.779	-2.06557
892	-61.1469	68.8146	1.33078	-1.50647
894	-65.2629	70.219	0.942512	-1.45987
896	-64.3467	67.1803	1.10558	-1.26186
898	-58.9771	63.7689	2.22767	-1.31233
900	-60.4381	60.9768	1.47832	-0.97454
902	-59.5213	63.4175	1.2143	-1.04055
904	-54.8459	57.2448	1.20265	-0.81924
906	-54.5131	58.6659	0.860976	-0.39603
908	-51.7622	56.6612	0.694023	-0.47757
910	-55.881	58.4872	1.3696	-0.75712
912	-51.2126	55.9191	0.511538	-1.20362
914	-52.0416	55.7845	0.973573	-0.91242
916	-50.1189	52.9531	1.43561	-0.55522
918	-50.246	52.5124	1.03181	-1.3201
920	-49.9631	51.9168	0.70567	-0.3805
922	-47.6632	52.6875	0.670727	-0.69111
924	-49.587	52.5934	1.46667	-1.05608
926	-48.9807	52.3218	1.15606	-1.11432
928	-47.3996	51.3986	1.3696	-1.53364
930	-45.7394	49.6059	1.10558	-1.09102
932	-45.5413	50.6518	0.651313	-0.72217
934	-42.8858	45.8871	0.779441	-0.65617
936	-41.7628	44.5637	1.20265	-0.80759
938	-42.1196	45.8895	1.28807	-0.87359
940	-44.4014	51.0282	1.42008	-1.30069
942	-44.1038	47.0509	1.11335	-1.11044
944	-41.8396	44.4732	1.15994	-1.17644
946	-37.5531	44.2576	1.45502	-1.12597
948	-39.5186	43.4834	1.55985	-0.83089
950	-38.6422	42.5864	1.60644	-0.98231
952	-34.8385	40.4495	0.806619	-0.71052
954	-36.8338	39.7014	0.903685	-0.60569
956	-36.6791	38.2387	1.22206	-0.94348
958	-36.5198	37.6669	0.662961	-0.50863
960	-32.3318	35.3358	0.297993	-0.39603
962	-33.5825	35.0249	0.476594	-0.51639
964	-30.5725	33.879	0.958042	-0.51639
966	-31.8033	34.253	0.647431	-0.41156
968	-32.1132	33.1857	0.433885	-0.66781
970	-32.2984	33.0011	0.655196	-0.45039
972	-32.7477	33.6241	0.309641	-0.15919
974	-29.4091	31.8064	0.581426	-0.59404
976	-28.7026	31.2847	0.29411	-0.45815
978	-27.8977	31.1715	0.573661	-0.12813
980	-29.1724	30.184	0.767793	-0.14366
982	-28.6868	31.8409	0.127157	0.093183
984	-29.4689	30.3139	0.507656	-0.67946
986	-25.6909	27.2097	0.430003	-0.30285
988	-24.5773	25.0477	0.379528	-0.31061
990	-23.3301	23.7982	1.07064	-0.59016
992	-24.398	25.7398	0.441651	-0.24072
994	-23.8509	24.9608	0.833798	-0.16695
996	-22.6933	24.4176	0.391176	-0.20578
998	-23.2943	24.6415	0.158218	-0.01553
1000	-21.7689	23.0335	0.593074	-0.17084
1002	-22.1813	23.8089	0.682375	-0.30673
1004	-21.9927	23.0847	0.488242	-0.15919
1006	-19.2311	22.4605	0.041738	-0.27955
1008	-20.4684	22.5344	-0.26887	-0.12036
1010	-18.8937	18.5333	-0.26111	0.353321
1012	-17.3249	18.6536	0.068917	0.046592
1014	-17.6312	19.5529	0.674609	-0.70664
1016	-17.7841	20.1366	0.857094	-0.78818
1018	-17.0841	18.4356	0.488242	-0.03883
1020	-15.3026	17.3445	0.231988	-0.2019
1022	-16.0601	15.9556	0.096095	-0.14366
1024	-14.8439	15.7328	0.49989	-0.12036
1026	-16.0999	17.7292	0.208692	0.104831
1028	-15.9681	16.6453	0.457181	-0.34556
1030	-13.4807	14.5417	0.235871	-0.33391
1032	-13.3208	15.977	0.767793	-0.73382
1034	-13.0197	14.3082	0.344585	-0.13978
1036	-14.3653	15.2683	0.018443	-0.06989
1038	-12.6424	13.8651	-0.09415	0.213545
1040	-13.462	17.2885	-0.03591	0.042709
1042	-12.6618	12.3976	0.383411	-0.09707
1044	-13.0519	13.74	0.084447	-0.20966
1046	-12.8381	14.0819	0.107743	0.07377
1048	-13.264	13.9568	0.239753	-0.3805
1050	-11.4878	14.1593	-0.05533	0.182484
1052	-9.72271	10.8098	-0.1058	0.038826
1054	-8.67468	9.07901	0.185396	-0.07765
1056	-9.32728	7.93549	0.259166	-0.31838
1058	-7.23357	8.57515	-0.16016	0.038826
1060	-8.30972	8.88962	0.08833	0.275668
1062	-9.77602	10.244	0.596956	-0.3805
1064	-7.64892	7.51144	0.119391	0.139775
1066	-9.0291	8.86818	-0.05921	0.077653
1068	-7.85337	8.25234	0.189279	0.287316
	-8.07832	6.68001
	-5.98754	7.9212
	-6.91782	7.60197
	-6.81823	5.36497
	-4.80594	6.42867
	-6.47084	5.7914
	-4.71456	4.18214
	-5.19786	5.08504
	-5.35661	4.15475
	-3.90437	3.96178
	-4.4152	4.85039
	-4.49487	6.14041
	-3.32031	4.05588
	-3.76963	3.66518
	-4.23243	5.4007
	-4.68468	3.04458
	-3.84227	4.84205
	-3.18206	4.9826
	-3.78896	4.2143
	-4.0766	3.50794
	-2.54527	2.09284
	-2.5898	0.753977
	-2.44803	1.10894
	-0.61676	0.768271
	-1.16802	0.881431
	-1.08952	0.171499
	-0.44863	0.424025
	-2.41229	1.6545
	-0.1938	-0.79572
	-1.03445	1.62353
	-2.09478	1.7343
	-1.96824	0.753977
	-1.18091	-1.23288
	-1.89619	1.04462
	-1.66479	0.761124
	-0.21431	0.738491
	-0.23247	-0.03338
	-0.82414	-0.04291
	-0.39591	0.328732
	0.853054	0.165544
	-0.89503	2.0988
	-1.48729	1.5056
	0.243803	-0.61705
	-0.50839	0.464525
	-2.04264	2.5979
	-2.30099	3.33284
	-1.52947	1.58541
	-1.89267	0.768271
	-1.83878	2.71225
	-1.21605	0.717051
	0.046968	-1.24956

## Sheet: Fig 4C ii
I/V Curve
Voltage (mV)	CFTR_FKBP_PLA1- Rapa	CFTR_FKBP_PLA1 +Rapa
-100	-426.138	-22.2087
-99.95	-426.103	-22.2702
-99.9	-425.924	-22.2055
-99.85	-425.674	-22.2961
-99.7999	-425.531	-22.309
-99.7499	-425.388	-22.3867
-99.6999	-425.388	-22.3931
-99.6499	-425.209	-22.2637
-99.5999	-425.138	-22.2346
-99.5499	-424.816	-22.2896
-99.4999	-424.423	-22.4352
-99.4499	-424.173	-22.5711
-99.3998	-423.994	-22.6876
-99.3498	-423.887	-22.7879
-99.2998	-423.816	-22.8429
-99.2498	-423.816	-22.8882
-99.1998	-423.708	-22.9011
-99.1498	-423.816	-22.8008
-99.0998	-423.744	-22.7749
-99.0498	-423.387	-22.6617
-98.9997	-422.994	-22.6196
-98.9497	-422.636	-22.6067
-98.8997	-422.35	-22.5873
-98.8497	-422.207	-22.5161
-98.7997	-422.279	-22.4417
-98.7497	-422.207	-22.377
-98.6997	-422.1	-22.474
-98.6497	-422.065	-22.5646
-98.5996	-421.886	-22.5582
-98.5496	-421.707	-22.4999
-98.4996	-421.564	-22.4158
-98.4496	-421.386	-22.3608
-98.3996	-421.1	-22.3155
-98.3496	-420.885	-22.2475
-98.2996	-420.778	-22.1731
-98.2496	-420.599	-22.0955
-98.1995	-420.456	-21.9402
-98.1495	-420.242	-21.7784
-98.0995	-420.028	-21.6587
-98.0495	-419.599	-21.5778
-97.9995	-419.134	-21.5843
-97.9495	-418.563	-21.6199
-97.8995	-418.062	-21.7396
-97.8495	-417.562	-21.814
-97.7994	-417.133	-21.8269
-97.7494	-416.954	-21.7946
-97.6994	-416.883	-21.7816
-97.6494	-416.776	-21.8625
-97.5994	-416.776	-21.8981
-97.5494	-416.561	-21.9434
-97.4994	-416.133	-21.8496
-97.4494	-415.597	-21.8658
-97.3993	-415.275	-21.9466
-97.3493	-415.061	-22.0534
-97.2993	-415.061	-22.1408
-97.2493	-415.061	-22.0987
-97.1993	-414.953	-22.0243
-97.1493	-414.596	-21.924
-97.0993	-414.167	-21.8528
-97.0493	-413.667	-21.856
-96.9992	-413.417	-21.8625
-96.9492	-413.309	-21.9402
-96.8992	-413.238	-22.0275
-96.8492	-413.059	-22.0825
-96.7992	-412.952	-22.2411
-96.7492	-412.952	-22.3478
-96.6992	-412.881	-22.3705
-96.6492	-412.702	-22.4676
-96.5991	-412.559	-22.4934
-96.5491	-412.416	-22.4708
-96.4991	-412.237	-22.3576
-96.4491	-411.916	-22.1505
-96.3991	-411.523	-21.9822
-96.3491	-411.13	-21.9822
-96.2991	-410.88	-22.0631
-96.2491	-410.808	-22.1375
-96.199	-410.772	-22.1764
-96.149	-410.558	-22.1764
-96.099	-410.451	-22.089
-96.049	-410.165	-21.9143
-95.999	-409.915	-21.8787
-95.949	-409.843	-21.814
-95.899	-409.629	-21.7104
-95.849	-409.236	-21.5584
-95.7989	-408.986	-21.5422
-95.7489	-408.807	-21.5681
-95.6989	-408.843	-21.6263
-95.6489	-408.914	-21.7946
-95.5989	-408.843	-21.979
-95.5489	-408.628	-22.0049
-95.4989	-408.342	-22.0567
-95.4489	-408.021	-21.9628
-95.3988	-407.52	-21.8593
-95.3488	-407.092	-21.7719
-95.2988	-406.877	-21.7655
-95.2488	-406.806	-21.7655
-95.1988	-406.591	-21.7331
-95.1488	-406.198	-21.7007
-95.0988	-405.769	-21.6781
-95.0488	-405.412	-21.6457
-94.9987	-404.983	-21.6166
-94.9487	-404.519	-21.6328
-94.8987	-404.126	-21.6263
-94.8487	-403.733	-21.6749
-94.7987	-403.304	-21.746
-94.7487	-402.982	-21.7752
-94.6987	-402.696	-21.704
-94.6487	-402.625	-21.6554
-94.5986	-402.553	-21.6457
-94.5486	-402.482	-21.6716
-94.4986	-402.303	-21.6522
-94.4486	-401.982	-21.6943
-94.3986	-401.696	-21.7622
-94.3486	-401.517	-21.7428
-94.2986	-401.195	-21.6619
-94.2486	-400.695	-21.6554
-94.1985	-400.373	-21.6425
-94.1485	-400.016	-21.539
-94.0985	-399.909	-21.3384
-94.0485	-399.945	-21.1313
-93.9985	-400.088	-21.0795
-93.9485	-400.016	-21.0989
-93.8985	-399.587	-21.1442
-93.8485	-399.409	-21.1831
-93.7984	-399.23	-21.3157
-93.7484	-399.051	-21.5487
-93.6984	-398.908	-21.7428
-93.6484	-398.908	-21.8172
-93.5984	-398.873	-21.6619
-93.5484	-398.908	-21.4872
-93.4984	-398.765	-21.2607
-93.4484	-398.658	-21.1604
-93.3983	-398.515	-21.1992
-93.3483	-398.515	-21.2316
-93.2983	-398.408	-21.2284
-93.2483	-398.158	-21.1863
-93.1983	-397.765	-21.2542
-93.1483	-397.407	-21.2348
-93.0983	-397.193	-21.2025
-93.0483	-396.979	-21.1054
-92.9982	-396.8	-21.0666
-92.9482	-396.621	-21.0278
-92.8982	-396.157	-21.1183
-92.8482	-395.764	-21.1928
-92.7982	-395.406	-21.2607
-92.7482	-395.192	-21.2995
-92.6982	-394.799	-21.3675
-92.6482	-394.584	-21.3384
-92.5981	-394.334	-21.2445
-92.5481	-394.191	-21.1572
-92.4981	-394.12	-21.0957
-92.4481	-394.084	-21.018
-92.3981	-394.013	-20.9954
-92.3481	-393.87	-20.9501
-92.2981	-393.477	-20.9307
-92.2481	-393.155	-20.9533
-92.198	-392.833	-21.031
-92.148	-392.619	-21.1475
-92.098	-392.548	-21.1572
-92.048	-392.333	-21.1831
-91.998	-391.976	-21.1054
-91.948	-391.761	-20.9889
-91.898	-391.654	-20.9372
-91.848	-391.618	-20.9469
-91.7979	-391.547	-20.9533
-91.7479	-391.368	-20.8854
-91.6979	-391.047	-20.8142
-91.6479	-390.582	-20.811
-91.5979	-390.118	-20.6621
-91.5479	-389.582	-20.5942
-91.4979	-389.296	-20.5942
-91.4479	-389.117	-20.6427
-91.3978	-388.867	-20.6977
-91.3478	-388.509	-20.7883
-91.2978	-388.152	-20.9016
-91.2478	-387.795	-20.9242
-91.1978	-387.509	-20.9792
-91.1478	-387.33	-21.0439
-91.0978	-387.116	-21.0763
-91.0478	-386.794	-21.0795
-90.9977	-386.473	-21.0019
-90.9477	-386.115	-20.9727
-90.8977	-385.937	-20.9274
-90.8477	-386.08	-20.866
-90.7977	-386.151	-20.8692
-90.7477	-386.294	-20.9436
-90.6977	-386.008	-20.9436
-90.6477	-385.758	-20.6977
-90.5976	-385.472	-20.4745
-90.5476	-385.222	-20.3871
-90.4976	-384.972	-20.413
-90.4476	-384.65	-20.4454
-90.3976	-384.364	-20.4939
-90.3476	-384.15	-20.3936
-90.2976	-384.007	-20.3256
-90.2476	-383.935	-20.2318
-90.1975	-383.971	-20.2092
-90.1475	-383.971	-20.1865
-90.0975	-383.685	-20.125
-90.0475	-383.471	-20.0474
-89.9975	-383.435	-20.0474
-89.9475	-383.542	-20.1347
-89.8975	-383.435	-20.2642
-89.8475	-383.292	-20.4486
-89.7974	-382.899	-20.5974
-89.7474	-382.542	-20.6589
-89.6974	-382.292	-20.591
-89.6474	-382.077	-20.4939
-89.5974	-381.934	-20.3321
-89.5474	-381.648	-20.2286
-89.4974	-381.255	-20.2221
-89.4474	-381.184	-20.193
-89.3973	-381.255	-20.1736
-89.3473	-381.22	-20.1606
-89.2973	-381.112	-20.2027
-89.2473	-381.041	-20.1833
-89.1973	-380.791	-20.2124
-89.1473	-380.612	-20.2383
-89.0973	-380.469	-20.1833
-89.0473	-380.219	-20.2221
-88.9972	-379.969	-20.29
-88.9472	-379.719	-20.3806
-88.8972	-379.29	-20.468
-88.8472	-378.825	-20.4874
-88.7972	-378.504	-20.4162
-88.7472	-378.146	-20.3612
-88.6972	-378.003	-20.3256
-88.6472	-377.718	-20.2415
-88.5971	-377.467	-20.1412
-88.5471	-377.217	-20.0603
-88.4971	-376.967	-20.1089
-88.4471	-376.896	-20.2092
-88.3971	-376.967	-20.2156
-88.3471	-377.039	-20.2027
-88.2971	-376.967	-20.2059
-88.2471	-376.717	-20.1768
-88.197	-376.395	-20.0539
-88.147	-376.038	-19.918
-88.097	-375.752	-19.8015
-88.047	-375.431	-19.7756
-87.997	-375.109	-19.8274
-87.947	-374.787	-19.863
-87.897	-374.501	-19.9244
-87.847	-374.216	-19.9794
-87.7969	-374.001	-20.0215
-87.7469	-373.787	-20.0959
-87.6969	-373.465	-20.1574
-87.6469	-373.036	-20.1865
-87.5969	-372.679	-20.2124
-87.5469	-372.322	-20.2415
-87.4969	-372.036	-20.3289
-87.4469	-371.786	-20.3127
-87.3968	-371.535	-20.2965
-87.3468	-371.321	-20.2836
-87.2968	-371.178	-20.2545
-87.2468	-371.214	-20.2447
-87.1968	-371.285	-20.1153
-87.1468	-371.178	-19.9309
-87.0968	-370.928	-19.8662
-87.0468	-370.678	-19.8921
-86.9967	-370.392	-19.9503
-86.9467	-369.927	-20.083
-86.8967	-369.356	-20.3062
-86.8467	-368.784	-20.2998
-86.7967	-368.426	-20.2383
-86.7467	-368.248	-20.2221
-86.6967	-368.212	-20.2318
-86.6467	-368.284	-20.2998
-86.5966	-368.141	-20.2803
-86.5466	-367.819	-20.2221
-86.4966	-367.64	-20.0959
-86.4466	-367.569	-20.0571
-86.3966	-367.569	-20.0409
-86.3466	-367.569	-20.1089
-86.2966	-367.39	-20.1186
-86.2466	-367.104	-20.0668
-86.1965	-366.711	-19.9633
-86.1465	-366.282	-19.7659
-86.0965	-365.961	-19.5588
-86.0465	-365.746	-19.4456
-85.9965	-365.461	-19.3776
-85.9465	-365.175	-19.4844
-85.8965	-364.996	-19.5556
-85.8465	-364.889	-19.6041
-85.7964	-364.817	-19.5782
-85.7464	-364.853	-19.5976
-85.6964	-364.853	-19.6397
-85.6464	-364.639	-19.6688
-85.5964	-364.496	-19.6721
-85.5464	-364.281	-19.6332
-85.4964	-364.103	-19.5362
-85.4464	-363.638	-19.397
-85.3963	-363.173	-19.3
-85.3463	-362.888	-19.1738
-85.2963	-362.602	-19.1835
-85.2463	-362.423	-19.3356
-85.1963	-362.173	-19.4682
-85.1463	-361.958	-19.5523
-85.0963	-361.637	-19.5362
-85.0463	-361.351	-19.4359
-84.9962	-361.101	-19.3582
-84.9462	-360.815	-19.3744
-84.8962	-360.672	-19.4197
-84.8462	-360.565	-19.5265
-84.7962	-360.458	-19.575
-84.7462	-360.315	-19.5491
-84.6962	-360.172	-19.4973
-84.6462	-359.85	-19.4715
-84.5961	-359.671	-19.3906
-84.5461	-359.457	-19.1576
-84.4961	-359.171	-19.0185
-84.4461	-358.921	-18.8535
-84.3961	-358.456	-18.8826
-84.3461	-358.135	-18.9829
-84.2961	-357.813	-19.0702
-84.2461	-357.527	-19.1511
-84.196	-357.349	-19.1317
-84.146	-357.099	-19.1155
-84.096	-357.027	-19.0444
-84.046	-356.991	-19.0638
-83.996	-357.063	-19.1253
-83.946	-356.956	-19.2256
-83.896	-356.848	-19.2838
-83.846	-356.67	-19.2806
-83.7959	-356.384	-19.287
-83.7459	-356.169	-19.2191
-83.6959	-355.955	-19.1835
-83.6459	-355.633	-19.1317
-83.5959	-355.205	-19.19
-83.5459	-354.669	-19.2676
-83.4959	-354.275	-19.3226
-83.4459	-353.882	-19.3226
-83.3958	-353.704	-19.3614
-83.3458	-353.525	-19.4747
-83.2958	-353.454	-19.4715
-83.2458	-353.311	-19.4003
-83.1958	-353.061	-19.3259
-83.1458	-352.703	-19.2547
-83.0958	-352.489	-19.2061
-83.0458	-352.239	-19.1414
-82.9957	-352.024	-19.0508
-82.9457	-351.81	-18.9958
-82.8957	-351.595	-18.9764
-82.8457	-351.488	-19.025
-82.7957	-351.202	-18.9894
-82.7457	-350.773	-18.957
-82.6957	-350.309	-18.9473
-82.6457	-350.023	-18.9182
-82.5956	-349.916	-18.8794
-82.5456	-349.701	-18.9117
-82.4956	-349.63	-18.9732
-82.4456	-349.38	-19.0185
-82.3956	-349.165	-19.1544
-82.3456	-348.915	-19.2676
-82.2956	-348.594	-19.2838
-82.2456	-348.344	-19.2676
-82.1955	-348.022	-19.1738
-82.1455	-347.7	-19.0541
-82.0955	-347.522	-19.0541
-82.0455	-347.2	-19.0897
-81.9955	-347.093	-19.1188
-81.9455	-346.914	-19.0897
-81.8955	-346.7	-19.0379
-81.8455	-346.45	-18.8955
-81.7954	-346.164	-18.8082
-81.7454	-345.878	-18.7693
-81.6954	-345.413	-18.6658
-81.6454	-345.02	-18.6658
-81.5954	-344.949	-18.6658
-81.5454	-345.092	-18.6367
-81.4954	-345.235	-18.627
-81.4454	-345.235	-18.6496
-81.3953	-345.056	-18.7079
-81.3453	-344.77	-18.7111
-81.2953	-344.413	-18.7208
-81.2453	-344.163	-18.7758
-81.1953	-343.769	-18.7758
-81.1453	-343.555	-18.7888
-81.0953	-343.162	-18.682
-81.0453	-343.09	-18.5784
-80.9952	-343.055	-18.5008
-80.9452	-343.126	-18.449
-80.8952	-343.019	-18.3552
-80.8452	-342.84	-18.297
-80.7952	-342.519	-18.3584
-80.7452	-342.126	-18.5137
-80.6952	-341.733	-18.6593
-80.6452	-341.375	-18.7823
-80.5951	-341.089	-18.7079
-80.5451	-340.803	-18.5655
-80.4951	-340.518	-18.4167
-80.4451	-340.446	-18.394
-80.3951	-340.41	-18.4943
-80.3451	-340.303	-18.5234
-80.2951	-339.946	-18.5105
-80.2451	-339.731	-18.5429
-80.195	-339.731	-18.6043
-80.145	-339.624	-18.7014
-80.095	-339.303	-18.7273
-80.045	-338.909	-18.7079
-79.995	-338.588	-18.6755
-79.945	-338.159	-18.6529
-79.895	-337.802	-18.6852
-79.845	-337.48	-18.6982
-79.7949	-337.301	-18.7338
-79.7449	-337.194	-18.724
-79.6949	-337.123	-18.6788
-79.6449	-336.944	-18.614
-79.5949	-336.622	-18.5493
-79.5449	-336.337	-18.4814
-79.4949	-336.122	-18.4943
-79.4449	-335.979	-18.4846
-79.3948	-335.836	-18.4943
-79.3448	-335.622	-18.4167
-79.2948	-335.443	-18.3455
-79.2448	-335.336	-18.2711
-79.1948	-335.265	-18.2452
-79.1448	-334.907	-18.2322
-79.0948	-334.407	-18.3067
-79.0448	-333.907	-18.4102
-78.9947	-333.585	-18.5267
-78.9447	-333.228	-18.5946
-78.8947	-333.12	-18.5784
-78.8447	-333.085	-18.5687
-78.7947	-332.978	-18.5267
-78.7447	-332.942	-18.4199
-78.6947	-332.942	-18.3228
-78.6447	-332.835	-18.1061
-78.5946	-332.513	-18.1514
-78.5446	-332.191	-18.1837
-78.4946	-331.905	-18.2193
-78.4446	-331.512	-18.2258
-78.3946	-331.191	-18.1869
-78.3446	-330.762	-18.0931
-78.2946	-330.369	-18.0219
-78.2446	-330.012	-17.9281
-78.1945	-329.833	-17.8763
-78.1445	-329.654	-17.8958
-78.0945	-329.297	-17.9475
-78.0445	-328.904	-17.9831
-77.9945	-328.511	-17.9669
-77.9445	-328.296	-18.0025
-77.8945	-328.01	-18.009
-77.8445	-327.796	-17.941
-77.7944	-327.582	-17.8893
-77.7444	-327.439	-17.9475
-77.6944	-327.188	-17.941
-77.6444	-326.938	-17.8666
-77.5944	-326.795	-17.8472
-77.5444	-326.688	-17.7502
-77.4944	-326.545	-17.6887
-77.4444	-326.188	-17.679
-77.3943	-325.866	-17.6046
-77.3443	-325.652	-17.5204
-77.2943	-325.616	-17.5884
-77.2443	-325.473	-17.7534
-77.1943	-325.259	-17.8149
-77.1443	-325.044	-17.7922
-77.0943	-324.723	-17.7113
-77.0443	-324.222	-17.611
-76.9942	-323.972	-17.6272
-76.9442	-323.758	-17.5819
-76.8942	-323.615	-17.6207
-76.8442	-323.508	-17.6887
-76.7942	-323.293	-17.7793
-76.7442	-322.972	-17.8505
-76.6942	-322.686	-17.899
-76.6442	-322.436	-17.8828
-76.5941	-322.15	-17.8666
-76.5441	-321.792	-17.8116
-76.4941	-321.542	-17.7307
-76.4441	-321.292	-17.6919
-76.3941	-321.114	-17.6919
-76.3441	-321.078	-17.666
-76.2941	-320.971	-17.6143
-76.2441	-320.756	-17.5948
-76.194	-320.649	-17.5916
-76.144	-320.399	-17.6304
-76.094	-320.149	-17.6337
-76.044	-319.899	-17.6175
-75.994	-319.47	-17.4428
-75.944	-319.255	-17.281
-75.894	-319.255	-17.2939
-75.844	-319.184	-17.3716
-75.7939	-318.969	-17.4363
-75.7439	-318.576	-17.3845
-75.6939	-318.04	-17.3069
-75.6439	-317.54	-17.1839
-75.5939	-317.361	-17.116
-75.5439	-317.469	-17.2098
-75.4939	-317.576	-17.2616
-75.4439	-317.469	-17.2486
-75.3938	-317.183	-17.1678
-75.3438	-316.933	-17.1063
-75.2938	-316.754	-17.0869
-75.2438	-316.539	-17.0836
-75.1938	-316.182	-16.9736
-75.1438	-315.861	-16.8798
-75.0938	-315.682	-16.9186
-75.0438	-315.539	-16.9769
-74.9937	-315.396	-17.0739
-74.9437	-315.182	-17.0707
-74.8937	-314.931	-17.1095
-74.8437	-314.717	-17.2195
-74.7937	-314.467	-17.2551
-74.7437	-314.181	-17.2131
-74.6937	-314.074	-17.2001
-74.6437	-314.109	-17.1063
-74.5936	-313.824	-17.0222
-74.5436	-313.538	-16.9283
-74.4936	-313.216	-16.9348
-74.4436	-312.752	-16.8474
-74.3936	-312.43	-16.8377
-74.3436	-312.108	-16.8474
-74.2936	-311.93	-16.8507
-74.2436	-311.608	-16.9186
-74.1935	-311.251	-16.9704
-74.1435	-310.75	-16.9801
-74.0935	-310.322	-16.9477
-74.0435	-309.964	-16.8507
-73.9935	-309.75	-16.7504
-73.9435	-309.5	-16.6565
-73.8935	-309.321	-16.7051
-73.8435	-309.142	-16.7633
-73.7934	-308.892	-16.8442
-73.7434	-308.785	-16.8086
-73.6934	-308.642	-16.8377
-73.6434	-308.606	-16.8507
-73.5934	-308.392	-16.8636
-73.5434	-308.178	-16.8863
-73.4934	-307.999	-16.8313
-73.4434	-307.784	-16.773
-73.3933	-307.713	-16.6986
-73.3433	-307.463	-16.6824
-73.2933	-307.141	-16.6954
-73.2433	-306.927	-16.7666
-73.1933	-306.605	-16.786
-73.1433	-306.319	-16.7213
-73.0933	-306.141	-16.663
-73.0433	-305.855	-16.6954
-72.9932	-305.819	-16.7504
-72.9432	-305.783	-16.8151
-72.8932	-305.748	-16.8474
-72.8432	-305.64	-16.8927
-72.7932	-305.426	-16.8992
-72.7432	-305.033	-16.8604
-72.6932	-304.568	-16.7568
-72.6432	-304.104	-16.5789
-72.5931	-303.711	-16.4656
-72.5431	-303.353	-16.4754
-72.4931	-303.175	-16.5465
-72.4431	-302.96	-16.608
-72.3931	-302.71	-16.621
-72.3431	-302.424	-16.5562
-72.2931	-302.246	-16.4656
-72.2431	-302.103	-16.4236
-72.193	-301.888	-16.333
-72.143	-301.638	-16.278
-72.093	-301.316	-16.2295
-72.043	-300.995	-16.168
-71.993	-300.888	-16.1162
-71.943	-300.888	-16.1162
-71.893	-300.923	-16.155
-71.843	-301.209	-16.2262
-71.7929	-301.316	-16.3492
-71.7429	-301.066	-16.4171
-71.6929	-300.745	-16.5724
-71.6429	-300.459	-16.6112
-71.5929	-300.28	-16.5401
-71.5429	-300.03	-16.3686
-71.4929	-299.744	-16.223
-71.4429	-299.351	-16.0353
-71.3928	-299.029	-16.0288
-71.3428	-298.708	-16.0871
-71.2928	-298.565	-16.1615
-71.2428	-298.422	-16.1744
-71.1928	-298.279	-16.1971
-71.1428	-298.065	-16.1389
-71.0928	-297.85	-16.1227
-71.0428	-297.743	-16.0677
-70.9927	-297.493	-16.045
-70.9427	-297.171	-16.113
-70.8927	-296.814	-16.1453
-70.8427	-296.635	-16.2521
-70.7927	-296.385	-16.2845
-70.7427	-296.278	-16.2812
-70.6927	-295.92	-16.1744
-70.6427	-295.599	-16.1033
-70.5926	-295.277	-16.0483
-70.5426	-295.063	-16.113
-70.4926	-294.956	-16.0547
-70.4426	-294.884	-15.9738
-70.3926	-294.848	-15.9577
-70.3426	-294.741	-15.9771
-70.2926	-294.634	-16.0644
-70.2426	-294.455	-15.99
-70.1925	-294.205	-15.8865
-70.1425	-293.919	-15.7279
-70.0925	-293.455	-15.7312
-70.0425	-292.99	-15.7247
-69.9925	-292.49	-15.7829
-69.9425	-292.133	-15.9156
-69.8925	-291.739	-15.9091
-69.8425	-291.561	-15.8121
-69.7924	-291.382	-15.7182
-69.7424	-291.168	-15.6535
-69.6924	-290.846	-15.5662
-69.6424	-290.524	-15.5241
-69.5924	-290.274	-15.5403
-69.5424	-290.06	-15.5823
-69.4924	-289.917	-15.7021
-69.4424	-289.81	-15.825
-69.3923	-289.631	-15.7732
-69.3423	-289.488	-15.6956
-69.2923	-289.417	-15.5629
-69.2423	-289.131	-15.4432
-69.1923	-288.916	-15.4367
-69.1423	-288.916	-15.495
-69.0923	-288.952	-15.5015
-69.0423	-288.773	-15.5241
-68.9922	-288.595	-15.5241
-68.9422	-288.416	-15.5823
-68.8922	-288.095	-15.6568
-68.8422	-287.773	-15.6632
-68.7922	-287.523	-15.7053
-68.7422	-287.308	-15.6891
-68.6922	-287.058	-15.66
-68.6422	-286.629	-15.6794
-68.5921	-286.344	-15.5985
-68.5421	-286.129	-15.5597
-68.4921	-286.058	-15.5047
-68.4421	-286.093	-15.537
-68.3921	-286.165	-15.4917
-68.3421	-285.986	-15.482
-68.2921	-285.736	-15.4659
-68.2421	-285.45	-15.4044
-68.192	-285.2	-15.3461
-68.142	-284.914	-15.317
-68.092	-284.664	-15.2556
-68.042	-284.342	-15.2394
-67.992	-284.342	-15.0938
-67.942	-284.128	-15.0258
-67.892	-283.914	-14.9967
-67.842	-283.628	-15.0452
-67.7919	-283.199	-15.1326
-67.7419	-283.02	-15.3041
-67.6919	-282.806	-15.4141
-67.6419	-282.556	-15.4238
-67.5919	-282.305	-15.3688
-67.5419	-282.055	-15.3461
-67.4919	-281.769	-15.33
-67.4419	-281.519	-15.3235
-67.3918	-281.198	-15.2232
-67.3418	-281.019	-15.2232
-67.2918	-281.019	-15.2167
-67.2418	-280.876	-15.1358
-67.1918	-280.733	-15.152
-67.1418	-280.554	-15.152
-67.0918	-280.447	-15.1553
-67.0418	-280.34	-15.1714
-66.9917	-280.054	-15.1908
-66.9417	-279.697	-15.2103
-66.8917	-279.304	-15.1747
-66.8417	-279.054	-15.1811
-66.7917	-278.875	-15.1585
-66.7417	-278.661	-15.11
-66.6917	-278.518	-15.0841
-66.6417	-278.267	-15.0258
-66.5916	-278.124	-14.8899
-66.5416	-277.874	-14.8058
-66.4916	-277.553	-14.7605
-66.4416	-277.267	-14.822
-66.3916	-276.945	-14.8026
-66.3416	-276.659	-14.7961
-66.2916	-276.552	-14.8446
-66.2416	-276.409	-14.9158
-66.1915	-276.195	-14.9385
-66.1415	-275.909	-14.9514
-66.0915	-275.552	-14.9029
-66.0415	-275.337	-14.9061
-65.9915	-275.158	-14.9676
-65.9415	-275.016	-15.0323
-65.8915	-274.873	-15.0355
-65.8415	-274.873	-15.0388
-65.7914	-274.801	-15.0064
-65.7414	-274.658	-14.9902
-65.6914	-274.551	-14.9644
-65.6414	-274.372	-14.9288
-65.5914	-274.122	-14.8899
-65.5414	-273.979	-14.8382
-65.4914	-273.765	-14.8802
-65.4414	-273.479	-14.8349
-65.3913	-273.229	-14.7702
-65.3413	-273.05	-14.754
-65.2913	-272.8	-14.7379
-65.2413	-272.514	-14.6699
-65.1913	-272.407	-14.6311
-65.1413	-272.157	-14.6052
-65.0913	-271.942	-14.644
-65.0413	-271.621	-14.6861
-64.9912	-271.371	-14.7799
-64.9412	-271.371	-14.8608
-64.8912	-271.192	-14.8511
-64.8412	-270.799	-14.8188
-64.7912	-270.549	-14.8608
-64.7412	-270.37	-14.8414
-64.6912	-270.156	-14.7767
-64.6412	-269.798	-14.6117
-64.5911	-269.512	-14.5179
-64.5411	-269.262	-14.5664
-64.4911	-268.869	-14.6602
-64.4411	-268.476	-14.699
-64.3911	-268.19	-14.6732
-64.3411	-267.94	-14.6505
-64.2911	-267.797	-14.5761
-64.2411	-267.618	-14.6084
-64.191	-267.333	-14.5858
-64.141	-266.975	-14.6311
-64.091	-266.725	-14.6246
-64.041	-266.332	-14.6117
-63.991	-266.046	-14.6408
-63.941	-265.832	-14.6796
-63.891	-265.724	-14.6893
-63.841	-265.582	-14.7346
-63.7909	-265.367	-14.6376
-63.7409	-265.046	-14.5373
-63.6909	-264.617	-14.437
-63.6409	-264.259	-14.369
-63.5909	-264.116	-14.2914
-63.5409	-263.902	-14.2849
-63.4909	-263.652	-14.2234
-63.4409	-263.366	-14.2396
-63.3908	-263.044	-14.2946
-63.3408	-262.794	-14.3723
-63.2908	-262.866	-14.4208
-63.2408	-262.758	-14.4208
-63.1908	-262.401	-14.3593
-63.1408	-262.115	-14.2978
-63.0908	-261.901	-14.2558
-63.0408	-261.686	-14.2525
-62.9907	-261.436	-14.2364
-62.9407	-261.186	-14.2008
-62.8907	-261.043	-14.1716
-62.8407	-260.936	-14.1684
-62.7907	-260.722	-14.1781
-62.7407	-260.471	-14.2525
-62.6907	-260.221	-14.3043
-62.6407	-259.935	-14.3108
-62.5906	-259.614	-14.2364
-62.5406	-259.399	-14.0358
-62.4906	-259.042	-13.8869
-62.4406	-258.756	-13.8287
-62.3906	-258.506	-13.7963
-62.3406	-258.327	-13.8287
-62.2906	-258.22	-13.861
-62.2406	-258.077	-13.9063
-62.1905	-257.899	-13.9452
-62.1405	-257.791	-13.9581
-62.0905	-257.398	-13.9355
-62.0405	-257.005	-13.9096
-61.9905	-256.755	-13.8384
-61.9405	-256.505	-13.751
-61.8905	-256.326	-13.7187
-61.8405	-256.112	-13.6896
-61.7904	-256.04	-13.6896
-61.7404	-256.005	-13.6087
-61.6904	-255.933	-13.6054
-61.6404	-255.612	-13.6151
-61.5904	-255.29	-13.6119
-61.5404	-254.825	-13.6378
-61.4904	-254.397	-13.6151
-61.4404	-254.146	-13.5407
-61.3903	-253.968	-13.5537
-61.3403	-253.825	-13.5472
-61.2903	-253.825	-13.5828
-61.2403	-253.503	-13.6087
-61.1903	-253.182	-13.5375
-61.1403	-252.788	-13.4728
-61.0903	-252.503	-13.3531
-61.0403	-252.252	-13.3207
-60.9902	-251.895	-13.3595
-60.9402	-251.645	-13.3531
-60.8902	-251.431	-13.3692
-60.8402	-251.216	-13.4469
-60.7902	-251.109	-13.5472
-60.7402	-250.93	-13.6734
-60.6902	-250.787	-13.7446
-60.6402	-250.501	-13.696
-60.5901	-250.323	-13.6507
-60.5401	-250.001	-13.6151
-60.4901	-249.822	-13.6151
-60.4401	-249.608	-13.5634
-60.3901	-249.358	-13.4857
-60.3401	-249.108	-13.4372
-60.2901	-248.75	-13.4081
-60.2401	-248.357	-13.2851
-60.19	-248.036	-13.1622
-60.14	-247.821	-13.1136
-60.09	-247.607	-13.1686
-60.04	-247.392	-13.2495
-59.99	-247.321	-13.3595
-59.94	-247.178	-13.4081
-59.89	-246.892	-13.4113
-59.84	-246.714	-13.3951
-59.7899	-246.535	-13.4825
-59.7399	-246.213	-13.4954
-59.6899	-246.106	-13.4728
-59.6399	-245.856	-13.5148
-59.5899	-245.641	-13.4566
-59.5399	-245.427	-13.3951
-59.4899	-245.356	-13.3984
-59.4399	-245.141	-13.3336
-59.3898	-244.82	-13.3272
-59.3398	-244.319	-13.2786
-59.2898	-243.819	-13.2851
-59.2398	-243.426	-13.1945
-59.1898	-243.176	-13.1525
-59.1398	-242.926	-13.1201
-59.0898	-242.747	-13.1007
-59.0398	-242.604	-13.078
-58.9897	-242.318	-13.0619
-58.9397	-242.068	-13.0748
-58.8897	-241.782	-13.0554
-58.8397	-241.603	-13.0651
-58.7897	-241.425	-13.1039
-58.7397	-241.425	-13.1363
-58.6897	-241.282	-13.1654
-58.6397	-241.282	-13.2366
-58.5896	-241.21	-13.2463
-58.5396	-241.139	-13.256
-58.4896	-240.817	-13.2075
-58.4396	-240.496	-13.1751
-58.3896	-240.281	-13.1751
-58.3396	-240.067	-13.2042
-58.2896	-239.852	-13.2333
-58.2396	-239.638	-13.1751
-58.1895	-239.388	-13.1233
-58.1395	-239.281	-13.0845
-58.0895	-239.102	-13.0198
-58.0395	-238.78	-12.9324
-57.9895	-238.53	-12.8871
-57.9395	-238.316	-12.803
-57.8895	-238.137	-12.7739
-57.8395	-237.923	-12.7415
-57.7894	-237.816	-12.7189
-57.7394	-237.673	-12.7157
-57.6894	-237.601	-12.8257
-57.6394	-237.422	-12.858
-57.5894	-237.137	-12.8483
-57.5394	-236.636	-12.9163
-57.4894	-236.172	-12.8968
-57.4394	-235.779	-12.8871
-57.3893	-235.529	-12.8613
-57.3393	-235.278	-12.8742
-57.2893	-234.992	-12.8774
-57.2393	-234.778	-12.9098
-57.1893	-234.671	-12.9389
-57.1393	-234.456	-12.9227
-57.0893	-234.171	-12.9389
-57.0393	-233.849	-13.0263
-56.9892	-233.599	-13.0198
-56.9392	-233.492	-12.9939
-56.8892	-233.492	-12.9324
-56.8392	-233.384	-12.9389
-56.7892	-233.241	-12.8451
-56.7392	-232.956	-12.7577
-56.6892	-232.563	-12.693
-56.6392	-232.134	-12.6671
-56.5891	-231.848	-12.6445
-56.5391	-231.633	-12.6639
-56.4891	-231.598	-12.6251
-56.4391	-231.49	-12.6607
-56.3891	-231.383	-12.6056
-56.3391	-231.169	-12.6283
-56.2891	-230.776	-12.6089
-56.2391	-230.454	-12.6154
-56.189	-230.168	-12.6574
-56.139	-229.704	-12.7189
-56.089	-229.311	-12.7901
-56.039	-229.061	-12.7836
-55.989	-228.775	-12.7221
-55.939	-228.489	-12.6962
-55.889	-228.131	-12.6962
-55.839	-228.024	-12.6833
-55.7889	-227.881	-12.6865
-55.7389	-227.738	-12.6186
-55.6889	-227.488	-12.6089
-55.6389	-227.381	-12.5086
-55.5889	-227.202	-12.4762
-55.5389	-227.095	-12.4374
-55.4889	-226.916	-12.473
-55.4389	-226.559	-12.4245
-55.3888	-226.166	-12.4245
-55.3388	-225.916	-12.4115
-55.2888	-225.701	-12.3565
-55.2388	-225.558	-12.3565
-55.1888	-225.487	-12.3889
-55.1388	-225.165	-12.4439
-55.0888	-224.915	-12.4536
-55.0388	-224.737	-12.3986
-54.9887	-224.594	-12.3889
-54.9387	-224.344	-12.3209
-54.8887	-224.093	-12.2886
-54.8387	-223.807	-12.2659
-54.7887	-223.522	-12.3047
-54.7387	-223.379	-12.2983
-54.6887	-223.307	-12.3371
-54.6387	-223.236	-12.3792
-54.5886	-223.057	-12.3468
-54.5386	-222.843	-12.3209
-54.4886	-222.628	-12.2627
-54.4386	-222.271	-12.295
-54.3886	-222.021	-12.3274
-54.3386	-221.842	-12.3533
-54.2886	-221.592	-12.363
-54.2386	-221.235	-12.3468
-54.1885	-220.806	-12.2368
-54.1385	-220.699	-12.1494
-54.0885	-220.448	-12.0944
-54.0385	-220.198	-12.0297
-53.9885	-219.984	-12.088
-53.9385	-219.734	-12.0847
-53.8885	-219.555	-12.1786
-53.8385	-219.412	-12.1689
-53.7884	-219.341	-12.1074
-53.7384	-219.126	-12.0588
-53.6884	-218.983	-12.0233
-53.6384	-218.805	-11.9812
-53.5884	-218.59	-11.9747
-53.5384	-218.233	-12.0071
-53.4884	-217.911	-12.0783
-53.4384	-217.768	-12.0686
-53.3883	-217.59	-11.9909
-53.3383	-217.375	-12.0168
-53.2883	-217.304	-12.0038
-53.2383	-217.054	-12.0491
-53.1883	-216.768	-12.0006
-53.1383	-216.446	-11.9424
-53.0883	-216.089	-11.9294
-53.0383	-215.767	-12.0135
-52.9882	-215.517	-12.0491
-52.9382	-215.195	-12.0394
-52.8882	-214.981	-12.0071
-52.8382	-214.731	-11.9132
-52.7882	-214.481	-11.8679
-52.7382	-214.266	-11.8647
-52.6882	-213.945	-11.8194
-52.6382	-213.837	-11.7774
-52.5881	-213.802	-11.7774
-52.5381	-213.695	-11.7321
-52.4881	-213.516	-11.6706
-52.4381	-213.301	-11.6479
-52.3881	-213.051	-11.6059
-52.3381	-212.694	-11.5541
-52.2881	-212.301	-11.5638
-52.2381	-212.086	-11.5541
-52.188	-211.872	-11.5703
-52.138	-211.693	-11.5153
-52.088	-211.515	-11.5088
-52.038	-211.229	-11.4506
-51.988	-210.979	-11.4894
-51.938	-210.8	-11.5573
-51.888	-210.514	-11.622
-51.838	-210.228	-11.6673
-51.7879	-210.085	-11.6576
-51.7379	-209.728	-11.6318
-51.6879	-209.549	-11.5541
-51.6379	-209.406	-11.58
-51.5879	-209.263	-11.6188
-51.5379	-209.049	-11.5767
-51.4879	-208.799	-11.5412
-51.4379	-208.584	-11.4862
-51.3878	-208.299	-11.4732
-51.3378	-208.084	-11.4894
-51.2878	-207.834	-11.4344
-51.2378	-207.62	-11.3664
-51.1878	-207.334	-11.2726
-51.1378	-207.048	-11.1917
-51.0878	-206.976	-11.0882
-51.0378	-206.869	-11.0138
-50.9877	-206.655	-11.0396
-50.9377	-206.297	-11.0267
-50.8877	-205.976	-11.0882
-50.8377	-205.761	-11.1173
-50.7877	-205.69	-11.1173
-50.7377	-205.511	-11.1108
-50.6877	-205.368	-11.1561
-50.6377	-205.297	-11.2241
-50.5876	-205.225	-11.2403
-50.5376	-205.082	-11.1917
-50.4876	-204.868	-11.0785
-50.4376	-204.689	-11.0849
-50.3876	-204.332	-11.072
-50.3376	-204.046	-11.1497
-50.2876	-203.76	-11.1076
-50.2376	-203.546	-11.0235
-50.1875	-203.26	-11.0008
-50.1375	-202.867	-11.0332
-50.0875	-202.545	-11.0073
-50.0375	-202.224	-11.0494
-49.9875	-202.116	-11.0429
-49.9375	-201.866	-10.9232
-49.8875	-201.652	-10.9329
-49.8375	-201.366	-10.9814
-49.7874	-201.044	-10.9329
-49.7374	-200.58	-10.9652
-49.6874	-200.222	-10.9749
-49.6374	-200.115	-10.9523
-49.5874	-200.008	-10.9717
-49.5374	-199.865	-10.9167
-49.4874	-199.686	-10.8746
-49.4374	-199.508	-10.7582
-49.3873	-199.329	-10.6708
-49.3373	-199.15	-10.5931
-49.2873	-198.972	-10.5931
-49.2373	-198.793	-10.632
-49.1873	-198.436	-10.7032
-49.1373	-198.186	-10.7032
-49.0873	-198.007	-10.7193
-49.0373	-197.721	-10.8035
-48.9872	-197.542	-10.8164
-48.9372	-197.364	-10.8455
-48.8872	-197.078	-10.8261
-48.8372	-196.792	-10.7387
-48.7872	-196.578	-10.6546
-48.7372	-196.363	-10.5867
-48.6872	-196.149	-10.632
-48.6372	-195.827	-10.6546
-48.5871	-195.613	-10.6417
-48.5371	-195.541	-10.742
-48.4871	-195.327	-10.8002
-48.4371	-195.112	-10.7937
-48.3871	-194.898	-10.7323
-48.3371	-194.684	-10.6773
-48.2871	-194.255	-10.6708
-48.2371	-193.897	-10.6417
-48.187	-193.647	-10.6643
-48.137	-193.504	-10.6417
-48.087	-193.433	-10.5673
-48.037	-193.147	-10.5414
-47.987	-192.933	-10.577
-47.937	-192.539	-10.5705
-47.887	-192.397	-10.564
-47.837	-192.254	-10.577
-47.7869	-191.968	-10.577
-47.7369	-191.646	-10.5381
-47.6869	-191.36	-10.4961
-47.6369	-191.146	-10.4411
-47.5869	-190.931	-10.3472
-47.5369	-190.717	-10.3117
-47.4869	-190.574	-10.2534
-47.4369	-190.36	-10.2502
-47.3868	-190.181	-10.2599
-47.3368	-189.931	-10.2469
-47.2868	-189.573	-10.3181
-47.2368	-189.252	-10.3472
-47.1868	-188.966	-10.3634
-47.1368	-188.716	-10.3861
-47.0868	-188.644	-10.3602
-47.0368	-188.537	-10.3311
-46.9867	-188.108	-10.2631
-46.9367	-187.822	-10.1466
-46.8867	-187.537	-10.0399
-46.8367	-187.322	-10.056
-46.7867	-187.108	-10.1143
-46.7367	-186.75	-10.1143
-46.6867	-186.429	-10.1111
-46.6367	-186.143	-10.1078
-46.5866	-186.214	-10.1596
-46.5366	-186.214	-10.2178
-46.4866	-186.071	-10.2275
-46.4366	-185.786	-10.2275
-46.3866	-185.464	-10.2405
-46.3366	-185.178	-10.2955
-46.2866	-184.821	-10.3117
-46.2366	-184.535	-10.2955
-46.1865	-184.285	-10.3375
-46.1365	-184.106	-10.3828
-46.0865	-183.856	-10.3764
-46.0365	-183.57	-10.3408
-45.9865	-183.284	-10.3311
-45.9365	-183.141	-10.2275
-45.8865	-182.891	-10.1337
-45.8365	-182.677	-10.0981
-45.7864	-182.391	-10.179
-45.7364	-182.141	-10.2728
-45.6864	-181.89	-10.3052
-45.6364	-181.676	-10.3246
-45.5864	-181.569	-10.234
-45.5364	-181.426	-10.1272
-45.4864	-181.176	-10.0237
-45.4364	-181.14	-10.0269
-45.3863	-180.89	-9.97192
-45.3363	-180.604	-9.90074
-45.2863	-180.282	-9.8878
-45.2363	-179.997	-9.77132
-45.1863	-179.603	-9.72602
-45.1363	-179.353	-9.71632
-45.0863	-179.139	-9.73249
-45.0363	-178.996	-9.73896
-44.9862	-179.032	-9.75191
-44.9362	-179.103	-9.79073
-44.8862	-178.996	-9.80367
-44.8362	-178.817	-9.82309
-44.7862	-178.567	-9.76485
-44.7362	-178.21	-9.69367
-44.6862	-177.924	-9.65808
-44.6362	-177.602	-9.63543
-44.5861	-177.424	-9.6419
-44.5361	-177.281	-9.65484
-44.4861	-177.138	-9.63866
-44.4361	-176.959	-9.62248
-44.3861	-176.673	-9.57395
-44.3361	-176.459	-9.4963
-44.2861	-176.387	-9.51895
-44.2361	-176.209	-9.58366
-44.186	-175.958	-9.57072
-44.136	-175.565	-9.55454
-44.086	-175.351	-9.56748
-44.036	-175.065	-9.56424
-43.986	-174.708	-9.49953
-43.936	-174.493	-9.53836
-43.886	-174.422	-9.52218
-43.836	-174.315	-9.48659
-43.7859	-174.1	-9.43159
-43.7359	-173.814	-9.41541
-43.6859	-173.564	-9.48659
-43.6359	-173.314	-9.56748
-43.5859	-173.1	-9.56424
-43.5359	-172.85	-9.46718
-43.4859	-172.778	-9.47365
-43.4359	-172.671	-9.41541
-43.3858	-172.456	-9.44129
-43.3358	-172.135	-9.50601
-43.2858	-171.778	-9.52218
-43.2358	-171.492	-9.47042
-43.1858	-171.241	-9.47042
-43.1358	-170.813	-9.43159
-43.0858	-170.634	-9.39923
-43.0358	-170.384	-9.32158
-42.9857	-170.134	-9.24393
-42.9357	-169.848	-9.20187
-42.8857	-169.562	-9.16627
-42.8357	-169.49	-9.15657
-42.7857	-169.383	-9.18245
-42.7357	-169.133	-9.18569
-42.6857	-168.812	-9.21804
-42.6357	-168.383	-9.22775
-42.5856	-168.133	-9.16951
-42.5356	-167.847	-9.19539
-42.4856	-167.668	-9.16951
-42.4356	-167.525	-9.23098
-42.3856	-167.418	-9.16951
-42.3356	-167.239	-9.18892
-42.2856	-167.061	-9.15333
-42.2356	-166.846	-9.11774
-42.1855	-166.703	-9.05303
-42.1355	-166.453	-8.99156
-42.0855	-166.274	-8.94626
-42.0355	-166.167	-8.96567
-41.9855	-166.06	-8.91067
-41.9355	-165.81	-8.93655
-41.8855	-165.417	-8.90096
-41.8355	-165.024	-8.87831
-41.7854	-164.738	-8.88155
-41.7354	-164.631	-8.82978
-41.6854	-164.595	-8.80066
-41.6354	-164.416	-8.7683
-41.5854	-164.166	-8.82978
-41.5354	-163.916	-8.84919
-41.4854	-163.666	-8.91714
-41.4354	-163.523	-8.88802
-41.3853	-163.237	-8.91714
-41.3353	-163.022	-8.86537
-41.2853	-162.951	-8.83301
-41.2353	-162.844	-8.79742
-41.1853	-162.701	-8.7683
-41.1353	-162.522	-8.74565
-41.0853	-162.308	-8.72624
-41.0353	-161.95	-8.76183
-40.9852	-161.629	-8.74565
-40.9352	-161.343	-8.75536
-40.8852	-161.2	-8.78448
-40.8352	-161.093	-8.80066
-40.7852	-160.7	-8.77801
-40.7352	-160.45	-8.74889
-40.6852	-160.199	-8.69712
-40.6352	-159.949	-8.62918
-40.5851	-159.556	-8.65829
-40.5351	-159.306	-8.69712
-40.4851	-159.199	-8.668
-40.4351	-159.163	-8.65182
-40.3851	-159.02	-8.65506
-40.3351	-158.841	-8.64535
-40.2851	-158.52	-8.66477
-40.2351	-158.198	-8.64535
-40.185	-158.02	-8.58388
-40.135	-157.662	-8.57741
-40.085	-157.198	-8.55152
-40.035	-156.697	-8.49652
-39.985	-156.519	-8.44798
-39.935	-156.447	-8.47387
-39.885	-156.269	-8.43504
-39.835	-156.126	-8.44151
-39.7849	-155.947	-8.4674
-39.7349	-155.59	-8.44475
-39.6849	-155.268	-8.47063
-39.6349	-155.018	-8.43504
-39.5849	-154.875	-8.49975
-39.5349	-154.768	-8.48358
-39.4849	-154.625	-8.40269
-39.4349	-154.482	-8.3768
-39.3848	-154.232	-8.38004
-39.3348	-153.803	-8.42857
-39.2848	-153.553	-8.49328
-39.2348	-153.267	-8.5224
-39.1848	-153.017	-8.46416
-39.1348	-152.731	-8.39945
-39.0848	-152.588	-8.38328
-39.0348	-152.409	-8.38651
-38.9847	-152.373	-8.37357
-38.9347	-152.195	-8.33474
-38.8847	-152.016	-8.30239
-38.8347	-151.73	-8.29268
-38.7847	-151.552	-8.25709
-38.7347	-151.301	-8.24091
-38.6847	-151.016	-8.20208
-38.6347	-150.873	-8.20856
-38.5846	-150.694	-8.18591
-38.5346	-150.337	-8.23444
-38.4846	-150.122	-8.20856
-38.4346	-149.908	-8.25709
-38.3846	-149.586	-8.16649
-38.3346	-149.3	-8.13737
-38.2846	-148.907	-8.17944
-38.2346	-148.478	-8.14384
-38.1845	-148.157	-8.11473
-38.1345	-147.942	-8.05649
-38.0845	-147.728	-8.04031
-38.0345	-147.514	-8.06296
-37.9845	-147.335	-8.05972
-37.9345	-147.12	-8.01442
-37.8845	-146.978	-8.00795
-37.8345	-146.727	-7.92383
-37.7844	-146.477	-7.85588
-37.7344	-146.37	-7.85912
-37.6844	-146.227	-7.885
-37.6344	-145.977	-7.86559
-37.5844	-145.727	-7.91412
-37.5344	-145.512	-7.96265
-37.4844	-145.298	-7.94648
-37.4344	-145.191	-7.90118
-37.3843	-144.976	-7.88824
-37.3343	-144.655	-7.90118
-37.2843	-144.333	-7.92383
-37.2343	-144.119	-7.92059
-37.1843	-143.94	-7.91736
-37.1343	-143.654	-7.91736
-37.0843	-143.404	-7.92059
-37.0343	-143.047	-7.90441
-36.9842	-142.868	-7.80735
-36.9342	-142.654	-7.7847
-36.8842	-142.261	-7.83647
-36.8342	-142.082	-7.86882
-36.7842	-141.832	-7.81706
-36.7342	-141.617	-7.71352
-36.6842	-141.439	-7.60998
-36.6342	-141.153	-7.55821
-36.5841	-140.938	-7.53556
-36.5341	-140.795	-7.60998
-36.4841	-140.724	-7.68763
-36.4341	-140.617	-7.65851
-36.3841	-140.474	-7.60027
-36.3341	-140.188	-7.5388
-36.2841	-139.866	-7.5388
-36.2341	-139.545	-7.56468
-36.184	-139.295	-7.61645
-36.134	-138.973	-7.57763
-36.084	-138.901	-7.54851
-36.034	-138.723	-7.57439
-35.984	-138.508	-7.57115
-35.934	-138.187	-7.51615
-35.884	-137.901	-7.47409
-35.834	-137.651	-7.44497
-35.7839	-137.615	-7.47085
-35.7339	-137.472	-7.45791
-35.6839	-137.222	-7.41261
-35.6339	-136.972	-7.31555
-35.5839	-136.829	-7.26701
-35.5339	-136.614	-7.28966
-35.4839	-136.364	-7.33496
-35.4339	-136.078	-7.36732
-35.3838	-135.864	-7.44497
-35.3338	-135.721	-7.45144
-35.2838	-135.471	-7.46115
-35.2338	-135.221	-7.40614
-35.1838	-134.899	-7.36085
-35.1338	-134.649	-7.36408
-35.0838	-134.327	-7.3382
-35.0338	-134.184	-7.23789
-34.9837	-133.934	-7.16995
-34.9337	-133.613	-7.10524
-34.8837	-133.398	-7.15701
-34.8337	-133.184	-7.21201
-34.7837	-133.005	-7.21201
-34.7337	-132.719	-7.15377
-34.6837	-132.433	-7.0923
-34.6337	-132.219	-7.0923
-34.5836	-131.969	-7.14083
-34.5336	-131.612	-7.102
-34.4836	-131.326	-7.12789
-34.4336	-131.183	-7.13112
-34.3836	-131.04	-7.05994
-34.3336	-130.897	-7.02435
-34.2836	-130.682	-6.97905
-34.2336	-130.397	-6.97258
-34.1835	-130.182	-6.93375
-34.1335	-130.182	-6.9467
-34.0835	-130.039	-6.90787
-34.0335	-129.861	-6.87875
-33.9835	-129.646	-6.92405
-33.9335	-129.36	-7.00817
-33.8835	-129.003	-6.94993
-33.8335	-128.788	-6.92405
-33.7834	-128.574	-6.84963
-33.7334	-128.467	-6.84963
-33.6834	-128.288	-6.88846
-33.6334	-127.967	-6.92405
-33.5834	-127.609	-6.93699
-33.5334	-127.288	-6.85934
-33.4834	-127.037	-6.87875
-33.4334	-126.752	-6.9014
-33.3833	-126.609	-6.88522
-33.3333	-126.251	-6.88199
-33.2833	-126.108	-6.74933
-33.2333	-125.822	-6.6555
-33.1833	-125.608	-6.65873
-33.1333	-125.251	-6.70403
-33.0833	-125.108	-6.7008
-33.0333	-124.858	-6.66844
-32.9832	-124.786	-6.68462
-32.9332	-124.572	-6.68785
-32.8832	-124.286	-6.66844
-32.8332	-124.036	-6.63932
-32.7832	-123.821	-6.74609
-32.7332	-123.643	-6.77198
-32.6832	-123.393	-6.74609
-32.6332	-123.214	-6.73962
-32.5831	-122.821	-6.67168
-32.5331	-122.642	-6.56814
-32.4831	-122.428	-6.50666
-32.4331	-122.285	-6.43225
-32.3831	-122.106	-6.50343
-32.3331	-121.82	-6.50019
-32.2831	-121.57	-6.56814
-32.2331	-121.356	-6.60696
-32.183	-121.105	-6.66197
-32.133	-120.748	-6.63608
-32.083	-120.498	-6.57461
-32.033	-120.284	-6.56167
-31.983	-120.141	-6.5649
-31.933	-119.998	-6.49372
-31.883	-119.712	-6.45166
-31.833	-119.497	-6.39018
-31.7829	-119.247	-6.33842
-31.7329	-119.14	-6.29312
-31.6829	-119.033	-6.40313
-31.6329	-118.818	-6.52608
-31.5829	-118.533	-6.50343
-31.5329	-118.461	-6.50019
-31.4829	-118.354	-6.48401
-31.4329	-118.211	-6.39666
-31.3828	-118.104	-6.38048
-31.3328	-117.854	-6.33842
-31.2828	-117.603	-6.34165
-31.2328	-117.246	-6.33518
-31.1828	-117.032	-6.28341
-31.1328	-116.782	-6.25429
-31.0828	-116.496	-6.26723
-31.0328	-116.21	-6.23164
-30.9827	-115.924	-6.22517
-30.9327	-115.745	-6.29635
-30.8827	-115.495	-6.32224
-30.8327	-115.209	-6.32224
-30.7827	-114.959	-6.27047
-30.7327	-114.709	-6.33518
-30.6827	-114.423	-6.34489
-30.6327	-114.03	-6.39018
-30.5826	-113.78	-6.37724
-30.5326	-113.565	-6.29635
-30.4826	-113.351	-6.24459
-30.4326	-113.28	-6.22194
-30.3826	-113.029	-6.15723
-30.3326	-112.672	-6.1184
-30.2826	-112.422	-6.12163
-30.2326	-112.279	-6.10546
-30.1825	-112.172	-6.13458
-30.1325	-111.922	-6.20899
-30.0825	-111.779	-6.17987
-30.0325	-111.564	-6.13134
-29.9825	-111.171	-6.09575
-29.9325	-110.778	-6.04722
-29.8825	-110.456	-6.07957
-29.8325	-110.242	-6.05369
-29.7824	-110.028	-6.05692
-29.7324	-109.778	-6.07634
-29.6824	-109.635	-5.98574
-29.6324	-109.563	-5.95662
-29.5824	-109.313	-5.95339
-29.5324	-108.884	-5.96309
-29.4824	-108.598	-6.01486
-29.4324	-108.312	-6.0731
-29.3823	-108.134	-6.0731
-29.3323	-107.991	-6.09251
-29.2823	-107.919	-6.07634
-29.2323	-107.812	-6.04398
-29.1823	-107.562	-5.99221
-29.1323	-107.312	-5.9728
-29.0823	-107.097	-6.02133
-29.0323	-106.883	-6.00192
-28.9822	-106.669	-5.97927
-28.9322	-106.24	-5.86926
-28.8822	-105.918	-5.87897
-28.8322	-105.775	-5.84661
-28.7822	-105.632	-5.86279
-28.7322	-105.525	-5.85632
-28.6822	-105.346	-5.80779
-28.6322	-105.132	-5.82073
-28.5821	-104.775	-5.84985
-28.5321	-104.453	-5.84985
-28.4821	-104.096	-5.82073
-28.4321	-103.703	-5.74955
-28.3821	-103.31	-5.70425
-28.3321	-103.095	-5.59748
-28.2821	-102.952	-5.58777
-28.2321	-102.738	-5.60395
-28.182	-102.488	-5.66866
-28.132	-102.237	-5.72043
-28.082	-101.987	-5.69131
-28.032	-101.844	-5.67513
-27.982	-101.666	-5.59424
-27.932	-101.523	-5.536
-27.882	-101.308	-5.51335
-27.832	-101.058	-5.51335
-27.7819	-100.808	-5.51012
-27.7319	-100.558	-5.50041
-27.6819	-100.379	-5.51012
-27.6319	-100.165	-5.51659
-27.5819	-99.9147	-5.50041
-27.5319	-99.7718	-5.51982
-27.4819	-99.6288	-5.55542
-27.4319	-99.5216	-5.56512
-27.3818	-99.2357	-5.53277
-27.3318	-98.9141	-5.45188
-27.2818	-98.4853	-5.39687
-27.2318	-98.128	-5.39687
-27.1818	-97.7706	-5.35481
-27.1318	-97.449	-5.36452
-27.0818	-97.2703	-5.42276
-27.0318	-96.913	-5.45511
-26.9817	-96.7343	-5.45835
-26.9317	-96.6271	-5.44864
-26.8817	-96.5199	-5.46806
-26.8317	-96.4484	-5.41952
-26.7817	-96.3769	-5.38393
-26.7317	-96.234	-5.3354
-26.6817	-96.0196	-5.32893
-26.6317	-95.8409	-5.2804
-26.5816	-95.5908	-5.28363
-26.5316	-95.4121	-5.22539
-26.4816	-95.2334	-5.19951
-26.4316	-94.8403	-5.16068
-26.3816	-94.5187	-5.14127
-26.3316	-94.3758	-5.13156
-26.2816	-94.1256	-5.11215
-26.2316	-93.9112	-5.12509
-26.1815	-93.6254	-5.15421
-26.1315	-93.1608	-5.21892
-26.0815	-92.8392	-5.16068
-26.0315	-92.4818	-5.13156
-25.9815	-92.3032	-5.16392
-25.9315	-92.3032	-5.13803
-25.8815	-92.196	-5.10244
-25.8315	-92.053	-5.06038
-25.7814	-91.8743	-5.03126
-25.7314	-91.5527	-5.02479
-25.6814	-91.3026	-5.00214
-25.6314	-91.0167	-4.94713
-25.5814	-90.838	-4.96978
-25.5314	-90.5879	-5.00214
-25.4814	-90.3735	-5.02479
-25.4314	-90.1591	-5.06361
-25.3813	-89.9804	-5.03126
-25.3313	-89.8375	-4.97302
-25.2813	-89.7303	-4.8986
-25.2313	-89.4444	-4.87272
-25.1813	-89.0513	-4.79183
-25.1313	-88.6582	-4.84036
-25.0813	-88.3723	-4.81448
-25.0313	-88.0865	-4.75624
-24.9812	-87.9078	-4.75624
-24.9312	-87.8363	-4.70447
-24.8812	-87.6576	-4.69476
-24.8312	-87.4075	-4.698
-24.7812	-87.2646	-4.698
-24.7312	-87.1216	-4.68182
-24.6812	-86.9072	-4.72388
-24.6312	-86.5499	-4.7433
-24.5811	-86.1568	-4.77889
-24.5311	-85.9424	-4.79506
-24.4811	-85.8709	-4.76271
-24.4311	-85.6922	-4.6527
-24.3811	-85.4421	-4.63652
-24.3311	-85.2634	-4.58152
-24.2811	-84.906	-4.58475
-24.2311	-84.6202	-4.57181
-24.181	-84.4058	-4.62358
-24.131	-84.4058	-4.58799
-24.081	-84.2271	-4.60093
-24.031	-83.9412	-4.61387
-23.981	-83.5839	-4.64623
-23.931	-83.298	-4.66241
-23.881	-83.0836	-4.59446
-23.831	-82.9049	-4.57828
-23.7809	-82.6905	-4.59446
-23.7309	-82.4403	-4.58152
-23.6809	-82.0473	-4.56211
-23.6309	-81.7614	-4.53299
-23.5809	-81.5112	-4.49092
-23.5309	-81.2611	-4.50387
-23.4809	-81.1182	-4.52652
-23.4309	-81.0109	-4.53946
-23.3808	-80.8323	-4.48445
-23.3308	-80.5107	-4.39386
-23.2808	-80.3677	-4.42621
-23.2308	-80.1176	-4.47475
-23.1808	-79.9032	-4.42298
-23.1308	-79.6888	-4.46504
-23.0808	-79.4386	-4.46504
-23.0308	-79.117	-4.47798
-22.9807	-78.9741	-4.40033
-22.9307	-78.7954	-4.42298
-22.8807	-78.6167	-4.42298
-22.8307	-78.2594	-4.36474
-22.7807	-77.902	-4.30003
-22.7307	-77.5089	-4.22237
-22.6807	-77.1873	-4.28061
-22.6307	-76.9729	-4.35827
-22.5806	-76.7942	-4.34532
-22.5306	-76.7228	-4.36474
-22.4806	-76.5441	-4.32915
-22.4306	-76.2939	-4.33562
-22.3806	-76.0795	-4.23855
-22.3306	-75.9723	-4.23208
-22.2806	-75.8651	-4.24179
-22.2306	-75.6507	-4.23855
-22.1805	-75.4363	-4.24179
-22.1305	-75.1147	-4.23532
-22.0805	-74.8288	-4.23208
-22.0305	-74.6501	-4.23532
-21.9805	-74.4	-4.24502
-21.9305	-74.1856	-4.22885
-21.8805	-73.8997	-4.22885
-21.8305	-73.7568	-4.17384
-21.7804	-73.5424	-4.14472
-21.7304	-73.3637	-4.15443
-21.6804	-73.2207	-4.12207
-21.6304	-73.0063	-4.13502
-21.5804	-72.4703	-4.08972
-21.5304	-72.1844	-4.1156
-21.4804	-71.97	-4.12531
-21.4304	-71.7914	-4.13178
-21.3803	-71.5769	-4.00236
-21.3303	-71.3268	-3.92471
-21.2803	-71.0767	-3.89235
-21.2303	-70.7908	-3.89882
-21.1803	-70.755	-3.93441
-21.1303	-70.755	-3.98618
-21.0803	-70.6478	-4.02177
-21.0303	-70.2548	-3.98618
-20.9802	-69.9331	-3.91176
-20.9302	-69.5401	-3.90206
-20.8802	-69.3614	-3.88588
-20.8302	-69.0755	-3.92471
-20.7802	-68.8254	-3.83087
-20.7302	-68.5752	-3.84382
-20.6802	-68.4323	-3.84382
-20.6302	-68.2893	-3.89559
-20.5801	-68.0749	-3.91176
-20.5301	-67.7533	-3.89882
-20.4801	-67.5746	-3.83411
-20.4301	-67.4317	-3.77264
-20.3801	-67.2888	-3.75969
-20.3301	-67.0743	-3.7694
-20.2801	-66.8242	-3.76293
-20.2301	-66.5026	-3.69822
-20.18	-66.2882	-3.64968
-20.13	-66.038	-3.57203
-20.08	-65.645	-3.64645
-20.03	-65.2519	-3.74675
-19.98	-65.0375	-3.75322
-19.93	-65.0017	-3.72087
-19.88	-64.7873	-3.66586
-19.83	-64.5729	-3.62704
-19.7799	-64.287	-3.67233
-19.7299	-64.1084	-3.7144
-19.6799	-63.8939	-3.68528
-19.6299	-63.751	-3.63998
-19.5799	-63.4651	-3.62056
-19.5299	-63.215	-3.62056
-19.4799	-63.072	-3.59145
-19.4299	-62.8934	-3.5785
-19.3798	-62.7862	-3.56233
-19.3298	-62.536	-3.54938
-19.2798	-62.1429	-3.55909
-19.2298	-61.9285	-3.51703
-19.1798	-61.6426	-3.48467
-19.1298	-61.4282	-3.42967
-19.0798	-61.1066	-3.38114
-19.0298	-60.8922	-3.38761
-18.9797	-60.6778	-3.36172
-18.9297	-60.5349	-3.30672
-18.8797	-60.3562	-3.32937
-18.8297	-60.2133	-3.37466
-18.7797	-60.0703	-3.36496
-18.7297	-59.8916	-3.35202
-18.6797	-59.713	-3.34878
-18.6297	-59.4271	-3.32613
-18.5796	-59.034	-3.32937
-18.5296	-58.6409	-3.29701
-18.4796	-58.4265	-3.3229
-18.4296	-58.2836	-3.25819
-18.3796	-58.2478	-3.19671
-18.3296	-58.0692	-3.14171
-18.2796	-57.7833	-3.15141
-18.2296	-57.4617	-3.14494
-18.1795	-57.283	-3.14171
-18.1295	-56.9971	-3.132
-18.0795	-56.7112	-3.10611
-18.0295	-56.4611	-3.10611
-17.9795	-56.1037	-3.05111
-17.9295	-55.7107	-3.00905
-17.8795	-55.5677	-2.98964
-17.8295	-55.4605	-2.99611
-17.7794	-55.2818	-2.97346
-17.7294	-55.1032	-2.97022
-17.6794	-54.9245	-3.01552
-17.6294	-54.6029	-2.98964
-17.5794	-54.3527	-3.03817
-17.5294	-54.1026	-3.0317
-17.4794	-53.8882	-2.96052
-17.4294	-53.6738	-2.97022
-17.3793	-53.4236	-2.98316
-17.3293	-53.2092	-2.93787
-17.2793	-52.9591	-2.97346
-17.2293	-52.7089	-2.92492
-17.1793	-52.5303	-2.92492
-17.1293	-52.3873	-2.84727
-17.0793	-52.2086	-2.86668
-17.0293	-52.0657	-2.82462
-16.9792	-51.887	-2.83433
-16.9292	-51.6369	-2.78903
-16.8792	-51.351	-2.79227
-16.8292	-51.0651	-2.78256
-16.7792	-50.8507	-2.82139
-16.7292	-50.6006	-2.78256
-16.6792	-50.279	-2.85374
-16.6292	-50.0646	-2.77933
-16.5791	-49.8144	-2.79874
-16.5291	-49.6	-2.78903
-16.4791	-49.3499	-2.78903
-16.4291	-49.0997	-2.81492
-16.3791	-48.7781	-2.77285
-16.3291	-48.4922	-2.75668
-16.2791	-48.3135	-2.6952
-16.2291	-48.0277	-2.6855
-16.179	-47.8133	-2.64343
-16.129	-47.5988	-2.66608
-16.079	-47.4202	-2.67255
-16.029	-47.2772	-2.72432
-15.979	-47.0986	-2.74697
-15.929	-46.8127	-2.65638
-15.879	-46.4553	-2.58196
-15.829	-46.2052	-2.53019
-15.7789	-45.8478	-2.55284
-15.7289	-45.6334	-2.50107
-15.6789	-45.3833	-2.55931
-15.6289	-45.2046	-2.55607
-15.5789	-45.0259	-2.52372
-15.5289	-44.883	-2.4946
-15.4789	-44.7043	-2.45901
-15.4289	-44.3827	-2.42665
-15.3788	-44.0254	-2.40077
-15.3288	-43.8467	-2.47842
-15.2788	-43.7395	-2.48813
-15.2288	-43.5251	-2.46548
-15.1788	-43.2749	-2.349
-15.1288	-42.8818	-2.34576
-15.0788	-42.596	-2.33606
-15.0288	-42.3101	-2.35547
-14.9787	-42.2029	-2.41371
-14.9287	-41.9527	-2.42018
-14.8787	-41.7741	-2.40077
-14.8287	-41.6669	-2.38459
-14.7787	-41.5597	-2.35871
-14.7287	-41.2023	-2.36518
-14.6787	-41.0236	-2.33606
-14.6287	-40.7735	-2.33282
-14.5786	-40.6305	-2.33929
-14.5286	-40.3089	-2.36194
-14.4786	-39.9158	-2.33929
-14.4286	-39.5942	-2.23899
-14.3786	-39.4156	-2.19046
-14.3286	-39.1654	-2.1484
-14.2786	-39.0582	-2.13869
-14.2286	-38.8795	-2.18075
-14.1785	-38.5937	-2.19369
-14.1285	-38.3435	-2.14516
-14.0785	-38.2006	-2.15487
-14.0285	-38.0576	-2.16134
-13.9785	-37.9147	-2.16457
-13.9285	-37.6646	-2.16134
-13.8785	-37.3787	-2.13222
-13.8285	-36.9141	-2.05457
-13.7784	-36.6997	-2.07074
-13.7284	-36.4496	-2.08692
-13.6784	-36.2352	-2.09339
-13.6284	-35.985	-2.08369
-13.5784	-35.8778	-2.09986
-13.5284	-35.6634	-2.10633
-13.4784	-35.4133	-2.09663
-13.4284	-35.2703	-2.12251
-13.3783	-35.0559	-2.1581
-13.3283	-34.8058	-2.06751
-13.2783	-34.77	-1.99309
-13.2283	-34.5199	-1.97044
-13.1783	-34.2697	-1.95426
-13.1283	-33.9124	-1.96073
-13.0783	-33.6265	-1.96073
-13.0283	-33.5193	-1.96073
-12.9782	-33.3406	-1.96721
-12.9282	-33.1262	-1.98985
-12.8782	-32.8403	-1.9575
-12.8282	-32.483	-1.93162
-12.7782	-32.1971	-1.89279
-12.7282	-31.947	-1.87338
-12.6782	-31.6611	-1.9122
-12.6282	-31.3395	-1.91544
-12.5781	-31.0893	-1.88632
-12.5281	-31.1251	-1.86043
-12.4781	-30.9821	-1.88308
-12.4281	-30.8392	-1.86043
-12.3781	-30.589	-1.83778
-12.3281	-30.2674	-1.85396
-12.2781	-29.9458	-1.84102
-12.2281	-29.7314	-1.83455
-12.178	-29.4813	-1.81837
-12.128	-29.2669	-1.79249
-12.078	-29.0524	-1.81514
-12.028	-28.8023	-1.70836
-11.978	-28.6236	-1.64689
-11.928	-28.5164	-1.65012
-11.878	-28.2305	-1.621
-11.828	-27.8732	-1.57247
-11.7779	-27.5873	-1.52717
-11.7279	-27.3729	-1.53688
-11.6779	-27.1942	-1.50776
-11.6279	-26.9441	-1.4754
-11.5779	-26.6939	-1.50776
-11.5279	-26.5153	-1.47864
-11.4779	-26.3366	-1.43981
-11.4279	-26.2294	-1.47864
-11.3778	-25.9792	-1.50129
-11.3278	-25.7648	-1.45923
-11.2778	-25.4075	-1.48511
-11.2278	-25.0859	-1.53041
-11.1778	-24.9429	-1.56276
-11.1278	-24.8	-1.53688
-11.0778	-24.6213	-1.53688
-11.0278	-24.3712	-1.49805
-10.9777	-24.121	-1.41716
-10.9277	-23.8352	-1.37834
-10.8777	-23.6207	-1.37834
-10.8277	-23.3706	-1.36863
-10.7777	-23.2277	-1.35245
-10.7277	-23.0847	-1.37834
-10.6777	-22.8346	-1.38481
-10.6277	-22.5844	-1.3751
-10.5776	-22.4415	-1.38481
-10.5276	-22.2271	-1.40422
-10.4776	-21.9769	-1.30392
-10.4276	-21.7268	-1.29098
-10.3776	-21.4052	-1.29745
-10.3276	-21.0836	-1.28451
-10.2776	-20.9049	-1.28774
-10.2276	-20.7977	-1.26509
-10.1775	-20.4761	-1.26186
-10.1275	-20.2259	-1.24892
-10.0775	-19.9043	-1.2295
-10.0275	-19.6899	-1.16803
-9.97749	-19.547	-1.1745
-9.92748	-19.2968	-1.13244
-9.87747	-18.9752	-1.1292
-9.82746	-18.7608	-1.13244
-9.77744	-18.5464	-1.08714
-9.72743	-18.4035	-1.10008
-9.67742	-18.332	-1.11302
-9.62741	-18.2248	-1.10332
-9.57739	-17.9746	-1.09038
-9.52738	-17.6888	-1.04184
-9.47737	-17.3671	-0.99007
-9.42736	-17.0813	-1.01919
-9.37734	-16.8311	-1.02243
-9.32733	-16.7597	-1.05155
-9.27732	-16.5452	-1.02243
-9.22731	-16.2594	-0.96419
-9.17729	-15.902	-0.96743
-9.12728	-15.7233	-0.95125
-9.07727	-15.4732	-0.92213
-9.02726	-15.2945	-0.90271
-8.97724	-15.0086	-0.90595
-8.92723	-14.6156	-0.88977
-8.87722	-14.2939	-0.86712
-8.82721	-14.0795	-0.85742
-8.77719	-13.9723	-0.838
-8.72718	-13.8651	-0.79271
-8.67717	-13.615	-0.75388
-8.62716	-13.3648	-0.75388
-8.57714	-13.079	-0.783
-8.52713	-12.9718	-0.80888
-8.47712	-12.8288	-0.83477
-8.42711	-12.5429	-0.81859
-8.37709	-12.2571	-0.74417
-8.32708	-12.0069	-0.74741
-8.27707	-11.7568	-0.67623
-8.22706	-11.4709	-0.62769
-8.17704	-11.2565	-0.61475
-8.12703	-11.1135	-0.59857
-8.07702	-10.8634	-0.55004
-8.02701	-10.6847	-0.56298
-7.97699	-10.4703	-0.54681
-7.92698	-10.2916	-0.53386
-7.87697	-9.97003	-0.58563
-7.82696	-9.61268	-0.60181
-7.77694	-9.36254	-0.61475
-7.72693	-9.18386	-0.56945
-7.67692	-8.96945	-0.55975
-7.62691	-8.82651	-0.53386
-7.57689	-8.64784	-0.50474
-7.52688	-8.36196	-0.52739
-7.47687	-8.11182	-0.53063
-7.42686	-8.07608	-0.51445
-7.37684	-7.82594	-0.48209
-7.32683	-7.57579	-0.47239
-7.27682	-7.25418	-0.40768
-7.22681	-6.9683	-0.40121
-7.17679	-6.61095	-0.42709
-7.12678	-6.43228	-0.40121
-7.07677	-6.28934	-0.42709
-7.02676	-6.1464	-0.42386
-6.97674	-5.86052	-0.42709
-6.92673	-5.64611	-0.39797
-6.87672	-5.3245	-0.40121
-6.82671	-5.11009	-0.42709
-6.77669	-4.75274	-0.44003
-6.72668	-4.53833	-0.41415
-6.67667	-4.28818	-0.40768
-6.62666	-4.18098	-0.32355
-6.57664	-3.93084	-0.32355
-6.52663	-3.64496	-0.3365
-6.47662	-3.35908	-0.32679
-6.42661	-3.03746	-0.3365
-6.37659	-2.82305	-0.3365
-6.32658	-2.68012	-0.31385
-6.27657	-2.68012	-0.30414
-6.22656	-2.46571	-0.25237
-6.17654	-2.2513	-0.19737
-6.12653	-1.78674	-0.1909
-6.07652	-1.5366	-0.12295
-6.02651	-1.17925	-0.06795
-5.97649	-1.00058	-0.07765
-5.92648	-0.85764	-0.10677
-5.87647	-0.7147	-0.13589
-5.82646	-0.60749	-0.1003
-5.77644	-0.39308	-0.04853
-5.72643	-0.17867	0.003236
-5.67642	0	-0.00324
-5.62641	0.285879	-0.00971
-5.57639	0.607493	-0.03559
-5.52638	0.964841	-0.06795
-5.47637	1.17925	-0.07765
-5.42636	1.39366	-0.10677
-5.37634	1.42939	-0.11324
-5.32633	1.67954	-0.05824
-5.27632	2.00115	-0.06471
-5.22631	2.17983	-0.01941
-5.17629	2.50144	-0.00324
-5.12628	2.82306	0.009707
-5.07627	2.96599	-0.01294
-5.02626	3.03746	0.009707
-4.97624	3.32334	0.061475
-4.92623	3.57349	0.090595
-4.87622	3.71643	0.077653
-4.82621	4.03804	0.084124
-4.77619	4.28818	0.055004
-4.72618	4.57406	0.042062
-4.67617	4.93141	0.05824
-4.62616	5.14582	0.12295
-4.57614	5.28876	0.129421
-4.52613	5.46744	0.126186
-4.47612	5.71758	0.05824
-4.42611	5.96772	0.084124
-4.37609	6.18213	0.12295
-4.32608	6.28934	0.168248
-4.27607	6.50375	0.197368
-4.22606	6.71816	0.174719
-4.17604	7.00403	0.119715
-4.12603	7.32565	0.145599
-4.07602	7.86167	0.145599
-4.02601	8.14755	0.171483
-3.97599	8.29049	0.220016
-3.92598	8.39769	0.284727
-3.87597	8.46916	0.262078
-3.82596	8.5049	0.317083
-3.77594	8.57637	0.284727
-3.72593	8.82651	0.297669
-3.67592	9.07666	0.287963
-3.62591	9.46974	0.297669
-3.57589	9.75562	0.232959
-3.52588	10.0415	0.252372
-3.47587	10.3274	0.297669
-3.42586	10.5061	0.336496
-3.37584	10.649	0.375322
-3.32583	10.9706	0.385029
-3.27582	11.185	0.414149
-3.22581	11.5066	0.456211
-3.17579	11.7568	0.498273
-3.12578	11.8997	0.530628
-3.07577	12.1141	0.527392
-3.02576	12.2928	0.472388
-2.97574	12.6144	0.44974
-2.92573	12.9718	0.385029
-2.87572	13.2219	0.355909
-2.82571	13.3291	0.410913
-2.77569	13.472	0.488566
-2.72568	13.6865	0.54357
-2.67567	13.7937	0.627694
-2.62566	14.0795	0.637401
-2.57564	14.2582	0.640636
-2.52563	14.3654	0.702111
-2.47562	14.6156	0.672992
-2.42561	14.83	0.647107
-2.37559	15.1516	0.669756
-2.32558	15.4375	0.66652
-2.27557	15.6876	0.718289
-2.22556	15.9377	0.698876
-2.17554	16.1879	0.685934
-2.12553	16.4738	0.715053
-2.07552	16.6882	0.663285
-2.02551	17.0455	0.702111
-1.97549	17.3671	0.702111
-1.92548	17.5458	0.763587
-1.87547	17.6888	0.747409
-1.82546	17.8317	0.783
-1.77544	17.9746	0.792706
-1.72543	18.0461	0.870359
-1.67542	18.2248	0.931834
-1.62541	18.5464	0.860653
-1.57539	18.8323	0.870359
-1.52538	19.1181	0.825062
-1.47537	19.404	0.831533
-1.42536	19.6899	0.860653
-1.37534	20.0115	0.886537
-1.32533	20.2259	0.909186
-1.27532	20.3689	0.96419
-1.22531	20.4761	0.967425
-1.17529	20.6905	0.912421
-1.12528	20.9764	0.941541
-1.07527	21.1193	1.00949
-1.02526	21.298	1.06773
-0.97524	21.5481	1.04831
-0.92523	21.9055	1.05802
-0.87522	22.2986	1.04184
-0.82521	22.513	1.03861
-0.77519	22.6559	1.05802
-0.72518	22.9061	1.11626
-0.67517	23.049	1.15185
-0.62516	23.3706	1.21333
-0.57514	23.6922	1.24245
-0.52513	23.9781	1.2748
-0.47512	24.264	1.28451
-0.42511	24.4784	1.28127
-0.37509	24.5499	1.26186
-0.32508	24.6928	1.2651
-0.27507	24.8357	1.31363
-0.22506	24.9429	1.27157
-0.17504	25.1574	1.33304
-0.12503	25.479	1.33304
[truncated: 2,002 more rows]

## Sheet: Fig 4C iii
Current Density of CFTR+ PLA1
-Rapa	+Rapa
546.25	18.6638
472.94	69.7935
507.07	38.7335
555.69	54.1633
555.85	18.1121
567.27	27.5954
	13.4327
	141.36
	117.17
