# Supplementary material for: Lipid transporters E-Syt3 and ORP5 regulate epithelial ion transport by controlling phosphatidylserine enrichment at ER/PM junctions
Source: EMBO J. 2025 May 27;44(13):3697–719. doi: 10.1038/s44318-025-00470-9 (PMC12217353; doi:10.1038/s44318-025-00470-9)
Supplement: Supplementary file 6 — Source data Fig. 4 [file 44318_2025_470_MOESM6_ESM.zip › Figure SD 4/4D/Fig 4D.xlsx]

## Sheet: Fig 4D
Current Density
CFTR	+E-Syt3	+ORP5	+ORP5+E-Syt3	ORP5(L398D)	ORP5(L389D)+E-Syt3	+ORP8	ORP8+E-Syt3
250	0	106	167	225	0	291	0
266	0	98	172	138	18	306	30
280	0	211	120	164	6	250	26
275	0	126	200	152	49	320	0
210	0	283.393	195.42	162	10	338
233	0	238.655	109.7			312
200	0	266.107	194.64
230	6.7	301.833	225.87
232	36.7	257.714	179.33
241	42
250	26.7
250	5
275	60
190
273
167
168
284
175
