# Supplementary material for: Lipid transporters E-Syt3 and ORP5 regulate epithelial ion transport by controlling phosphatidylserine enrichment at ER/PM junctions
Source: EMBO J. 2025 May 27;44(13):3697–719. doi: 10.1038/s44318-025-00470-9 (PMC12217353; doi:10.1038/s44318-025-00470-9)
Supplement: Supplementary file 6 — Source data Fig. 4 [file 44318_2025_470_MOESM6_ESM.zip › Figure SD 4/4E/Fig 4E.xlsx]

## Sheet: Fig 4E
Current Density
CFTR+SCR	+siORP5	siORP5+siE-Syt3
235.49	50.12	126.29
231.1	66.09	91.63
193.93	45.6	135.72
178.28	80.77	153.53
219.47	54.72	141.89
198.02	48.55	168.55
	62.94	146.71
	70.63	162.77
