# Supplementary material for: Lipid transporters E-Syt3 and ORP5 regulate epithelial ion transport by controlling phosphatidylserine enrichment at ER/PM junctions
Source: EMBO J. 2025 May 27;44(13):3697–719. doi: 10.1038/s44318-025-00470-9 (PMC12217353; doi:10.1038/s44318-025-00470-9)
Supplement: Supplementary file 6 — Source data Fig. 4 [file 44318_2025_470_MOESM6_ESM.zip › Figure SD 4/4F/Fig 4F i-ii.xlsx]

## Sheet: Fig 4F i
Current Traces of NBCe1B/Δ1-95 + SMP
Time (s)	NBCe1-B	+Rapa	Δ1-95	+Rapa
0	0.0739531	0.360902	-0.0281504	-0.379194
2	-0.278853	-0.0736265	-0.282994	0.11853
4	-0.761948	0.266142	-0.21625	0.205171
6	0.021539	0.132839	-0.282994	0.535676
8	0.209113	0.19311	-0.210182	-0.429772
10	-0.188547	0.247455	-0.167708	0.890116
12	-0.148349	0.342293	-0.0948953	0.600514
14	0.0499043	0.219854	-0.270859	0.645351
16	0.0559276	0.331481	-0.179843	1.25456
18	-0.0213484	0.0757125	-0.258724	0.268205
20	-0.0580429	-0.104997	-0.289062	0.201563
22	0.640008	0.101443	-0.355807	0.0443433
24	0.0394393	0.0520874	-0.191979	0.500262
26	-0.153175	-0.122696	-0.276927	0.0434414
28	0.388957	0.0906565	-0.125234	0.144019
30	0.0810044	0.0422889	-0.398281	-0.250095
32	-0.0731639	0.000834693	-0.343672	0.219759
34	-0.0351022	-0.287526	-0.270859	0.571166
36	-0.138009	-0.207502	-0.204114	0.142214
38	-0.0123759	-0.192662	-0.252656	0.242792
40	-0.0447986	-0.262757	-0.276927	0.294597
42	0.228211	-0.184709	-0.264791	-0.378216
44	-0.0519748	-0.361467	0.0385945	-0.298541
46	0.24453	-0.168855	-0.185911	-0.386085
48	-0.0911891	-0.296232	0.0810686	-0.020744
50	-0.185553	-0.181642	-0.204114	-0.651752
52	0.0532826	-0.258651	-0.179843	-0.634785
54	0.973466	-0.217145	-0.198046	-0.63872
56	-0.000883179	-0.165762	-0.137369	-0.823809
58	0.205914	-0.184501	-0.0706243	-0.465435
60	-0.0849514	0.13749	-0.0888276	-0.950126
62	0.121846	-0.432343	-0.185911	-0.501174
64	0.678928	-0.245656	-0.0888276	-1.48752
66	0.291948	0.189912	-0.252656	-0.543882
68	-0.804147	0.0783366	-0.149505	-0.443304
70	0.0327371	-0.147803	-0.113098	-0.635361
72	0.111381	0.111968	-0.282994	-0.743808
74	0.251965	-0.125036	-0.234453	-0.197311
76	0.0508074	-0.146738	-0.0827597	-0.74471
78	-0.0456921	-0.214858	-0.21625	-0.504783
80	-0.0418044	-0.0331092	0.0143238	-0.125506
82	-0.744896	-0.0153059	-0.149505	-0.045831
84	-0.890521	0.08447	-0.24052	-0.474783
86	0.0638373	0.117088	-0.076692	-0.715611
88	-0.192854	0.124027	-0.24052	0.165324
90	0.135689	0.178372	-0.113098	0.196227
92	-0.76604	-0.211713	-0.270859	0.317707
94	-0.0231354	0.000651758	0.0264591	0.20926
96	0.183661	0.0303065	-0.173775	0.553699
98	-0.0345834	0.119219	-0.179843	0.410415
100	0.0953215	0.102455	-0.204114	0.699114
102	-0.0780698	0.0511245	-0.179843	1.10626
104	-0.253597	0.137074	-0.252656	0.893301
106	0.258632	-0.0140068	-0.204114	0.318032
108	0.117279	0.184532	0.0264591	0.0632681
110	0.187379	0.0857951	0.287371	0.156879
112	0.0246674	0.127301	0.214558	0.236554
114	0.12467	0.444355	0.323777	0.574025
116	0.252439	-0.00400074	0.238829	0.193846
118	-0.0448338	0.0997258	0.00825607	0.454676
120	0.0637121	0.30814	-0.0402858	-0.0648531
122	-0.0413306	0.214342	-0.137369	-0.124527
124	0.259446	0.194616	0.00825607	-0.379292
126	1.78409	0.279577	0.172084	1.01027
128	5.25025	0.37639	1.14899	6.12744
130	7.09314	1.14479	6.11238	10.52
132	7.78264	1.68801	10.3355	12.6063
134	8.02575	2.26085	13.0781	13.2503
136	8.07663	2.59964	14.7649	13.2952
138	7.86906	2.76262	15.5841	12.9289
140	7.56752	2.79721	15.6933	12.7508
142	7.11433	2.89106	15.4688	12.7329
144	7.2784	2.72615	15.1533	12.2901
146	7.22676	2.8605	14.7285	12.1537
148	7.15589	2.70053	14.413	11.8572
150	7.07434	2.66698	14.1036	11.7487
152	7.05687	2.68083	13.9579	11.9329
154	6.88348	2.63839	13.9397	11.2949
156	7.03902	2.41718	13.8062	11.3119
158	7.04077	2.26808	13.7152	11.524
160	6.93572	2.29181	13.5514	11.5688
162	6.78796	2.39652	13.6121	11.2722
164	6.79826	2.29384	13.5635	11.0384
166	6.72525	2.29386	13.4786	11.6685
168	6.89788	2.33339	13.3208	11.135
170	6.77788	2.37786	13.3269	11.9532
172	6.70274	2.3927	13.4118	11.0226
174	6.77071	2.34532	13.3512	12.0638
176	6.73828	2.39275	13.1509	10.4922
178	6.66528	2.39179	13.0114	11.4567
180	6.5581	2.33256	13.1206	11.0138
182	6.76063	2.61011	12.9325	10.5779
184	6.85636	2.40076	12.9628	10.5601
186	6.82821	2.42547	12.6473	10.6119
188	6.79578	2.26649	12.6473	10.2038
190	6.12259	2.04924	12.3136	8.82729
192	5.14611	1.70261	11.0333	7.36018
194	3.66128	1.56536	9.36467	5.85127
196	3.18459	1.09824	7.38053	4.29359
198	2.52208	0.952096	5.44493	1.90677
200	2.04326	0.801015	3.66709	1.92374
202	1.44483	0.937333	2.32612	1.18822
204	0.179998	0.717119	1.48271	0.919519
206	0.540579	0.726034	1.05797	0.177032
208	0.520972	0.690505	0.55435	0.375154
210	0.678643	0.616459	0.323777	1.061
212	0.411273	0.707347	0.214558	1.02919
214	0.284871	0.628363	0.0203914	0.161293
216	0.179828	0.595797	-0.00387948	0.888944
218	0.343907	0.595823	-0.0402858	0.766561
220	0.0658575	0.751894	-0.058489	0.825333
222	-0.0306417	0.540568	0.05073	0.675081
224	-0.898197	0.661084	-0.0948953	0.420317
226	-0.0997585	0.506053	-0.058489	0.890172
228	-0.0809199	0.479413	0.00825607	0.503025
230	-0.138973	0.578202	0.0325268	0.248261
232	-0.24188	0.553537	-0.137369	0.516058
234	-0.195275	0.535786	0.0325268	0.0940742
236	-1.02438	0.581243	-0.0888276	0.438513
238	-0.317789	0.615835	0.05073	-0.366682
240	0.237158	0.513148	-0.0645567	-0.0570796

## Sheet: Fig 4F ii
Current Density of NBCe1B /Δ1-95 + SMP
NBCe1B	+Rapa	Δ1-95	+Rapa
6.93	0.76	10.47	8.02
5.85	1.38	10.28	9.67
5.9	2.03	9.15	11.09
5.54	0.6	13.83	13.65
6.67	2.19	11.88	8.53
5.86	2.11		10.05
