# Supplementary material for: Lipid transporters E-Syt3 and ORP5 regulate epithelial ion transport by controlling phosphatidylserine enrichment at ER/PM junctions
Source: EMBO J. 2025 May 27;44(13):3697–719. doi: 10.1038/s44318-025-00470-9 (PMC12217353; doi:10.1038/s44318-025-00470-9)
Supplement: Supplementary file 6 — Source data Fig. 4 [file 44318_2025_470_MOESM6_ESM.zip › Figure SD 4/4H/Fig 4H i-ii.xlsx]

## Sheet: Fig 4H i
Current Traces
Time (s)	NBCe1b_Irbit_FKBP_PLA1-Rapa	NBCe1b_Irbit_FKBP_PLA1+ Rapa	NBCe1bd95_Irbit_FKBP_PLA1 - Rapa	NBCe1bd95_Irbit_FKBP_PLA1 + Rapa
0	0.188368	-0.00246	0.302179	2.20968
2	-0.69195	-0.01655	0.137897	-0.33537
4	0.005401	0.120257	0.526199	-0.77626
6	-0.15052	0.089725	0.269323	0.446115
8	0.687789	0.00811	0.78905	0.604919
10	0.787328	0.004587	0.116989	-0.04701
12	0.361555	0.016918	0.815933	-0.26433
14	0.489286	0.048037	0.069197	-1.08551
16	0.567537	-0.01185	0.20361	0.389697
18	0.591127	0.005761	0.436591	0.77835
20	0.618169	0.077395	0.293218	-0.05328
22	0.940951	-0.01949	0.137897	0.594471
24	-0.02049	-0.0371	0.045302	-1.00402
26	0.500218	0.105578	0.012446	1.50551
28	0.44038	-0.03064	-0.12794	0.740738
30	-0.12176	-0.04532	0.116989	-0.68014
32	-0.06652	-0.0553	0.114002	-0.88283
34	-0.02107	-0.01538	0.332048	-0.23925
36	0.528987	-0.04004	-0.03236	-1.04581
38	-0.63211	0.016918	0.000498	-0.81387
40	-1.07342	-0.02066	-0.17573	0.019851
42	-0.35593	0.134936	-0.00249	-0.78671
44	-0.41634	-0.01596	-0.25339	0.439846
46	-0.51243	0.013982	-0.15184	0.195371
48	-0.61255	-0.01068	0.081145	1.06879
50	-0.08608	0.001064	0.149845	-0.51089
52	0.087103	-0.02301	0.054263	-0.07418
54	-0.11197	-0.01831	-0.03236	-0.37089
56	-0.68849	0.002826	-0.10106	-0.30821
58	-0.67469	0.085028	-0.08612	-0.90372
60	0.092857	0.11556	-0.04431	-0.14313
62	0.641759	1.39968	6.2671	4.62099
64	5.2637	2.90867	17.8953	15.6495
66	6.94493	3.18581	21.0106	19.6196
68	9.11637	3.42596	20.8284	20.4868
70	9.46274	3.35961	18.7734	20.3949
72	9.91038	3.278	16.2614	18.8235
74	9.58472	3.13649	15.1771	21.2808
76	9.92131	3.06897	14.8396	19.1077
78	10.3868	2.98266	14.7112	17.7641
80	10.3874	2.97209	15.4281	16.9806
82	9.87701	2.86405	15.4758	17.2794
84	9.30279	2.83998	15.885	16.9429
86	9.03812	2.80651	16.6497	16.9095
88	9.38449	2.79653	16.6617	16.5292
90	8.99094	2.77245	16.9484	17.5134
92	8.68139	2.73899	17.6683	17.3588
94	9.26597	2.72313	17.3905	18.04
96	9.0761	2.71609	17.5458	17.5259
98	8.79704	2.65443	17.6384	16.4268
100	9.07725	2.66559	17.9699	15.2233
102	8.28784	2.63623	18.0566	16.3433
104	9.15492	2.65267	18.0894	17.1916
106	8.76597	2.69847	18.1342	19.0889
108	9.04157	2.6515	18.2865	16.7194
110	9.41614	2.60805	18.1999	19.4755
112	10.0088	2.61216	18.5136	16.8071
114	9.2861	2.72137	18.3134	16.8364
116	9.35055	2.6286	18.3224	17.7286
118	9.67506	2.56871	18.4478	17.9856
120	9.30854	2.62273	18.4538	18.625
122	9.84479	2.45069	18.2447	16.4477
124	9.43743	1.54705	15.3803	9.58363
126	9.27115	0.583526	9.78273	1.16491
128	7.93629	0.302864	3.82677	-0.66969
130	5.5767	0.140808	0.944371	0.77835
132	3.45589	0.101468	-0.38183	-1.14611
134	2.55889	0.093248	-0.49832	-1.16491
136	0.484108	0.144918	-1.0061	-1.41357
138	0.409886	0.049798	-1.3257	-2.19296
140	0.59573	0.024551	-1.11363	-2.79266
142	0.673405	0.006936	-1.23012	-3.45295
144	0.662473	-0.02595	-1.10467	-1.81267
146	0.396077	-0.02066	-0.98519	-0.65716
148	-0.01876	-0.04473	-1.04194	-1.5661
150	0.507698	-0.02653	-0.99415	-0.95596
152	0.255687	0.001064	-0.91052	-1.67058
154	0.44786	-0.07703	-0.98519	1.16073
156	0.486985	0.060367	-0.82091	-2.03625
158	0.029567	-0.07879	-0.77611	-2.71116
160	0.041649	-0.05824	-0.93143	-0.75745
162	-0.08033	-0.05002	-0.70143	-0.0888
164	0.046252	-0.07585	-0.56105	-2.09893
166	0.465696	-0.07644	-0.65962	0.987303
168	0.610689	-0.07938	-0.78208	-2.39356
170	-0.04696	-0.04415	-0.89558	-2.29744
172	0.164778	-0.10286	-0.80299	-2.67146
174	-0.56767	-0.08995	-0.6626	-0.57358
176	0.48756	-0.08525	-0.65364	-0.15358
178	-0.49114	-0.08055	-0.51624	-1.75207

## Sheet: Fig 4H ii
Current Density
NBCe1B		del1-95
-Rapa	+Rapa	-Rapa	+Rapa
5.12595	0.981132	13.01	9.04
9.51961	2.79644	19.02	18.31
7.61162	4.59566	20.08	24.69
6.09725	1.51654	10.07	11.21
6.69645	4.02356
5.38161	2.64646
	1.73907
