# Supplementary material for: Lipid transporters E-Syt3 and ORP5 regulate epithelial ion transport by controlling phosphatidylserine enrichment at ER/PM junctions
Source: EMBO J. 2025 May 27;44(13):3697–719. doi: 10.1038/s44318-025-00470-9 (PMC12217353; doi:10.1038/s44318-025-00470-9)
Supplement: Supplementary file 6 — Source data Fig. 4 [file 44318_2025_470_MOESM6_ESM.zip › Figure SD 4/4I/Fig 4I.xlsx]

## Sheet: Fig 4 I
Current Density
NBCe1-B+V	E-Syt3	+ORP5	+ORP5+E-Syt3	+ORP5(L389D)+E-Syt3	+ORP8	+ORP8+E-Syt3
6.08	0	8.67	9.23	0	8.55	2.27
8.67	0.51	8.25	6.67	0	10.71	0.38
8	2	9.64	3.46	1.11	9.09	0
6	0.3	7.8	6	0.5	6.67	0
5.2	0.5		2.73	1.25	7.8	0.83
5	0.2	7.995	7.13	0.92	7.14	1.9
7.6	0	7.6725	8.33		6.54
5.2	0.6	7.125			11.13
8.2	0	7.0425	8.53432
5.9	0	7.665	7.74615
7	0.75	6.105	8.7123
7.8	1		6.8139
7.7			9.16147
10	0		8.18685
8	0
6.67	0
10.4	0
6.67	0
9.33	0.3
5.33	0.25
6	0.3
9.4	0.1
5.3	0.2
8.8	0.13
6.7	0.3
7.5
8	2.8125
8.75	2.265
7.92
5.955
8.775
6.9375
7.515
