# Supplementary material for: Lipid transporters E-Syt3 and ORP5 regulate epithelial ion transport by controlling phosphatidylserine enrichment at ER/PM junctions
Source: EMBO J. 2025 May 27;44(13):3697–719. doi: 10.1038/s44318-025-00470-9 (PMC12217353; doi:10.1038/s44318-025-00470-9)
Supplement: Supplementary file 6 — Source data Fig. 4 [file 44318_2025_470_MOESM6_ESM.zip › Figure SD 4/4J/Fig 4J.xlsx]

## Sheet: Fig 4J
Current Density
NBCe1-B+SCR	+siORP5
7.94	7.55
9.4	8.48
9.25	7.35
10.2	7.97
9.35	7.8
8.09	6.88
8.04	6.32
