# Supplementary material for: Lipid transporters E-Syt3 and ORP5 regulate epithelial ion transport by controlling phosphatidylserine enrichment at ER/PM junctions
Source: EMBO J. 2025 May 27;44(13):3697–719. doi: 10.1038/s44318-025-00470-9 (PMC12217353; doi:10.1038/s44318-025-00470-9)
Supplement: Supplementary file 7 — Source data Fig. 5 [file 44318_2025_470_MOESM7_ESM.zip]

Archive with 16 entries (8 files):
- Figure SD 5/5A/
- Figure SD 5/5A/Fig 5A.xlsx
- Figure SD 5/5B/
- Figure SD 5/5B/Fig 5B.xlsx
- Figure SD 5/5C/
- Figure SD 5/5C/Fig 5C.xlsx
- Figure SD 5/5D/
- Figure SD 5/5D/Fig 5D.xlsx
- Figure SD 5/5E/
- Figure SD 5/5E/Fig 5E.xlsx
- Figure SD 5/5F/
- Figure SD 5/5F/Fig 5F.xlsx
- Figure SD 5/5G/
- Figure SD 5/5G/Fig 5G.xlsx
- Figure SD 5/5H/
- Figure SD 5/5H/Fig 5H.xlsx
