# Supplementary material for: Lipid transporters E-Syt3 and ORP5 regulate epithelial ion transport by controlling phosphatidylserine enrichment at ER/PM junctions
Source: EMBO J. 2025 May 27;44(13):3697–719. doi: 10.1038/s44318-025-00470-9 (PMC12217353; doi:10.1038/s44318-025-00470-9)
Supplement: Supplementary file 7 — Source data Fig. 5 [file 44318_2025_470_MOESM7_ESM.zip › Figure SD 5/5A/Fig 5A.xlsx]

## Sheet: Fig 5 A i
Current Traces
Time [s]	E1371Q	E1371Q + ESyt-3
0	-275.623	-415.482
2	-347.522	-430.435
4	-397.144	-440.582
6	-428.027	-452.179
8	-454.822	-458.028
10	-469.043	-466.039
12	-486.255	-476.313
14	-495.837	-478.373
16	-505.481	-497.676
18	-508.472	-507.238
20	-514.941	-515.172
22	-519.58	-528.905
24	-526.355	-539.51
26	-530.688	-554.794
28	-530.139	-571.274
30	-533.374	-592.28
32	-540.393	-603.114
34	-545.032	-609.192
36	-546.436	-613.007
38	-546.924	-614.609
40	-550.586	-613.312
42	-552.295	-615.092
44	-550.708	-612.422
46	-554.248	-617.203
48	-555.591	-617.203
50	-560.474	-615.702
52	-557.849	-619.186
54	-558.215	-622.238
56	-562.61	-619.746
58	-563.647	-621.73
60	-567.554	-621.272
62	-568.347	-624.858
64	-567.737	-626.053
66	-574.329	-625.417
68	-576.343	-622.162
70	-566.821	-613.82
72	-544.727	-601.054
74	-512.683	-569.646
76	-464.893	-528.676
78	-397.815	-473.796
80	-318.469	-410.573
82	-244.922	-343.028
84	-183.459	-275.253
86	-116.687	-210.098
88	-83.8501	-161.397
90	-60.0464	-116.816
92	-33.6792	-83.8572
94	-20.4346	-62.3169
96	-13.5376	-45.2016
98	-12.561	-33.1472
100	-1.33057	-26.4079
102	-6.21338	-22.0083
104	-5.66406	-15.4724
106	-6.21338	-16.1591
108	-3.58887	-19.16
110	-6.27441	-6.29171
112	-1.94092	-6.62231
114	-2.91748	-9.3689
116	-0.90332	-8.24992
118	-2.73438	-5.24902
120	-2.30713	-7.02922
122	-4.01611	1.64286
124	-1.08643	-0.64596
126	-0.29297	-0.56966
128	0.256348	-0.67139
130	1.11084	-0.13733
132	4.65088	-3.90116
134	1.53809	5.27954
136	-0.72021	5.15238
138	-1.69678	2.45667
140	-0.41504	-0.21362
142	1.29394	2.93986
144
146
148
150
152
154
156
158
160
162
164
166
168
170
172
174
176
178
180
182
184
186
188
190
192
194
196
198
200
202
204
206
208
210
212
214
216
218
220
222
224
226
228
230
232
234
236
238
240
242
244
246
248
250
252
254
256
258
260
262
264
266
268
270
272
274
276
278
280
282
284
286
288
290
292
294
296
298
300
302
304
306
308
310
312
314
316
318
320
322
324
326
328
330
332
334
336
338
340
342
344
346
348
350
352
354
356
358
360
362
364
366
368
370
372
374
376
378
380
382
384
386
388
390
392
394
396
398
400
402
404
406
408
410
412
414
416
418
420
422
424
426
428
430
432
434
436
438
440
442
444
446
448
450
452
454
456
458
460
462
464
466
468
470
472
474
476
478
480
482
484
486
488
490
492
494
496
498
500
502
504
506
508
510
512
514
516
518
520
522
524
526
528
530
532
534
536
538
540
542
544
546
548
550
552
554
556
558
560
562
564
566
568
570
572
574
576
578
580
582
584
586
588
590
592
594
596
598
600
602
604
606
608
610
612
614
616
618
620
622
624
626
628
630
632
634
636
638
640
642
644
646
648
650
0	495.386	480.52
2	556.421	475.993
4	577.112	469.737
6	581.75	475.916
8	588.648	484.945
10	587.793	494.558
12	589.136	501.322
14	588.769	509.384
16	590.967	516.708
18	591.516	527.389
20	591.882	537.562
22	594.873	550.736
24	598.596	567.495
26	595.789	589.823
28	594.019	611.008
30	597.192	632.472
32	600.671	642.339
34	603.357	650.274
36	608.24	652.41
38	606.104	656.352
40	608.484	656.377
42	610.193	657.089
44	607.751	657.089
46	611.536	658.742
48	612.817	659.429
50	615.259	661.692
52	614.099	662.125
54	616.418	665.354
56	618.372	664.464
58	622.217	665.176
60	621.851	666.88
62	624.597	667.948
64	624.658	671.356
66	633.081	670.288
68	631.25	667.592
70	622.217	657.699
72	597.803	639.008
74	560.144	606.278
76	502.893	561.061
78	427.332	498.423
80	342.127	431.742
82	261.255	360.229
84	189.233	287.903
86	125.33	222.595
88	89.9902	169.749
90	60.9375	124.786
92	35.1196	93.2261
94	18.7012	69.4733
96	14.978	54.7485
98	8.69141	43.7368
100	3.62549	35.1919
102	5.15137	33.7931
104	7.22656	21.6115
106	1.97754	20.6451
108	5.27344	13.4989
110	4.35791	11.6679
112	1.55029	8.74329
114	-2.66113	9.20105
116	0.878906	11.5153
118	1.9165	12.4308
120	-0.5249	9.27734
122	-1.68457	4.19108
124	-0.46387	3.88591
126	-1.92871	-0.46285
128	-0.40283	0.834147
130	-1.62354	3.37728
132	-7.05566	-1.25122
134	-1.86768	-2.49736
136	2.58789	-0.36112
138	0.817871	0.732422
140	-0.76904	0.88501
142	-0.76904	1.46993
144
146
148
150
152
154
156
158
160
162
164
166
168
170
172
174
176
178
180
182
184
186
188
190
192
194
196
198
200
202
204
206
208
210
212
214
216
218
220
222
224
226
228
230
232
234
236
238
240
242
244
246
248
250
252
254
256
258
260
262
264
266
268
270
272
274
276
278
280
282
284
286
288
290
292
294
296
298
300
302
304
306
308
310
312
314
316
318
320
322
324
326
328
330
332
334
336
338
340
342
344
346
348
350
352
354
356
358
360
362
364
366
368
370
372
374
376
378
380
382
384
386
388
390
392
394
396
398
400
402
404
406
408
410
412
414
416
418
420
422
424
426
428
430
432
434
436
438
440
442
444
446
448
450
452
454
456
458
460
462
464
466
468
470
472
474
476
478
480
482
484
486
488
490
492
494
496
498
500
502
504
506
508
510
512
514
516
518
520
522
524
526
528
530
532
534
536
538
540
542
544
546
548
550
552
554
556
558
560
562
564
566
568
570
572
574
576
578
580
582
584
586
588
590
592
594
596
598
600
602
604
606
608
610
612
614
616
618
620
622
624
626
628
630
632
634
636
638
640
642
644
646
648
650

## Sheet: Fig 5A ii
I/V Curve
mV	E13731	E1371Q + ESyt-3
-100	-574.329	-626.053
-99.95	-574.377	-626.211
-99.9	-574.585	-626.307
-99.85	-574.768	-626.389
-99.8	-574.866	-626.45
-99.75	-574.854	-626.444
-99.7	-574.792	-626.399
-99.65	-574.573	-626.277
-99.6	-574.255	-626.007
-99.55	-573.926	-625.605
-99.5	-573.584	-625
-99.45	-573.145	-624.466
-99.4	-572.925	-624.146
-99.35	-572.803	-623.861
-99.3	-572.717	-623.596
-99.25	-572.717	-623.24
-99.2	-572.632	-622.925
-99.15	-572.485	-622.64
-99.1	-572.046	-622.36
-99.05	-571.46	-622.213
-99	-571.021	-621.989
-98.95	-570.789	-621.562
-98.9	-570.764	-621.124
-98.85	-570.752	-620.707
-98.8	-570.728	-620.178
-98.75	-570.361	-619.624
-98.7	-569.897	-618.973
-98.65	-569.629	-618.571
-98.6	-569.177	-618.357
-98.55	-568.958	-618.184
-98.5	-568.677	-617.966
-98.45	-568.298	-617.833
-98.4	-567.847	-617.61
-98.35	-567.163	-617.31
-98.3	-566.516	-616.842
-98.25	-565.918	-616.282
-98.2	-565.564	-615.819
-98.15	-565.271	-615.636
-98.1	-565.015	-615.59
-98.05	-564.697	-615.601
-98	-564.197	-615.514
-97.95	-563.538	-615.229
-97.9	-563.123	-614.838
-97.85	-562.915	-614.456
-97.8	-562.537	-614.151
-97.75	-562.134	-614.059
-97.7	-561.536	-613.953
-97.65	-561.072	-613.77
-97.6	-560.73	-613.536
-97.55	-560.437	-613.297
-97.5	-560.291	-613.042
-97.45	-560.144	-612.681
-97.4	-559.766	-612.157
-97.35	-559.558	-611.593
-97.3	-559.216	-611.059
-97.25	-558.752	-610.509
-97.2	-558.423	-609.894
-97.15	-558.264	-609.431
-97.1	-558.105	-609.055
-97.05	-557.642	-608.739
-97	-556.909	-608.632
-96.95	-556.25	-608.531
-96.9	-555.945	-608.561
-96.85	-556.042	-608.587
-96.8	-555.933	-608.337
-96.75	-555.627	-608.012
-96.7	-555.505	-607.641
-96.65	-555.566	-607.3
-96.6	-555.322	-606.995
-96.55	-555.334	-606.628
-96.5	-555.334	-606.298
-96.45	-555.237	-605.886
-96.4	-554.883	-605.489
-96.35	-554.517	-605.108
-96.3	-554.102	-604.869
-96.25	-553.564	-604.741
-96.2	-553.064	-604.747
-96.15	-552.466	-604.813
-96.1	-552.173	-604.68
-96.05	-552.1	-604.416
-96	-551.953	-604.045
-95.95	-551.563	-603.79
-95.9	-551.331	-603.556
-95.85	-551.05	-603.119
-95.8	-550.72	-602.458
-95.75	-550.513	-601.71
-95.7	-550.098	-601.105
-95.65	-549.744	-600.627
-95.6	-549.609	-600.281
-95.55	-549.023	-600.016
-95.5	-548.486	-599.64
-95.45	-547.998	-599.177
-95.4	-547.534	-598.76
-95.35	-547.131	-598.567
-95.3	-546.729	-598.368
-95.25	-546.216	-598.028
-95.2	-545.752	-597.621
-95.15	-545.288	-597.082
-95.1	-544.91	-596.69
-95.05	-544.727	-596.395
-95	-544.519	-596.074
-94.95	-544.275	-595.53
-94.9	-543.75	-594.859
-94.85	-543.115	-594.142
-94.8	-542.786	-593.633
-94.75	-542.493	-593.292
-94.7	-542.212	-592.972
-94.65	-541.638	-592.738
-94.6	-541.077	-592.402
-94.55	-540.686	-592.107
-94.5	-540.637	-591.802
-94.45	-540.735	-591.675
-94.4	-540.625	-591.644
-94.35	-540.234	-591.512
-94.3	-540.161	-591.212
-94.25	-540.21	-590.937
-94.2	-540.369	-590.647
-94.15	-540.295	-590.342
-94.1	-540.125	-589.874
-94.05	-539.844	-589.467
-94	-539.514	-589.137
-93.95	-539.087	-588.908
-93.9	-538.745	-588.623
-93.85	-538.196	-588.343
-93.8	-537.842	-588.114
-93.75	-537.329	-587.763
-93.7	-536.743	-587.341
-93.65	-536.487	-586.965
-93.6	-536.157	-586.731
-93.55	-536.072	-586.477
-93.5	-535.84	-586.116
-93.45	-535.4	-585.658
-93.4	-535.291	-585.332
-93.35	-535.046	-585.093
-93.3	-534.961	-584.946
-93.25	-534.692	-584.752
-93.2	-534.412	-584.371
-93.15	-533.875	-584.081
-93.1	-533.411	-583.801
-93.05	-533.203	-583.557
-93	-533.24	-583.216
-92.95	-533.203	-582.764
-92.9	-532.983	-582.174
-92.85	-532.727	-581.614
-92.8	-532.3	-581.329
-92.75	-531.799	-581.075
-92.7	-531.104	-580.907
-92.65	-530.493	-580.668
-92.6	-529.785	-580.215
-92.55	-529.016	-579.666
-92.5	-528.467	-579.137
-92.45	-528.003	-578.868
-92.4	-527.673	-578.618
-92.35	-527.6	-578.4
-92.3	-527.515	-578.196
-92.25	-527.734	-578.084
-92.2	-527.881	-578.054
-92.15	-527.759	-577.932
-92.1	-527.344	-577.789
-92.05	-526.672	-577.54
-92	-525.964	-577.26
-91.95	-525.061	-576.909
-91.9	-524.292	-576.533
-91.85	-524.121	-576.152
-91.8	-524.084	-575.734
-91.75	-523.828	-575.216
-91.7	-523.511	-574.814
-91.65	-523.267	-574.366
-91.6	-523.218	-573.863
-91.55	-523.303	-573.374
-91.5	-523.181	-572.912
-91.45	-522.937	-572.428
-91.4	-522.498	-572.006
-91.35	-521.96	-571.569
-91.3	-521.594	-571.355
-91.25	-521.423	-571.142
-91.2	-521.338	-571.04
-91.15	-520.984	-570.953
-91.1	-520.483	-570.791
-91.05	-520.142	-570.791
-91	-520.056	-570.765
-90.95	-519.714	-570.735
-90.9	-519.116	-570.399
-90.85	-518.75	-569.885
-90.8	-518.274	-569.275
-90.75	-517.798	-568.72
-90.7	-517.249	-568.359
-90.65	-516.736	-567.978
-90.6	-516.479	-567.663
-90.55	-516.284	-567.205
-90.5	-516.028	-566.879
-90.45	-515.381	-566.64
-90.4	-514.905	-566.238
-90.35	-514.514	-565.862
-90.3	-514.453	-565.496
-90.25	-514.331	-565.308
-90.2	-514.185	-565.104
-90.15	-514.014	-564.723
-90.1	-513.696	-564.219
-90.05	-513.599	-563.609
-90	-513.147	-563.08
-89.95	-512.708	-562.602
-89.9	-512.158	-562.205
-89.85	-511.816	-561.879
-89.8	-511.462	-561.574
-89.75	-511.389	-561.167
-89.7	-511.292	-560.852
-89.65	-511.084	-560.633
-89.6	-510.779	-560.318
-89.55	-510.303	-559.865
-89.5	-509.924	-559.255
-89.45	-509.302	-558.858
-89.4	-508.911	-558.645
-89.35	-508.594	-558.573
-89.3	-508.057	-558.497
-89.25	-507.446	-558.212
-89.2	-507.019	-557.816
-89.15	-506.848	-557.134
-89.1	-506.775	-556.59
-89.05	-506.555	-556.305
-89	-506.165	-556.203
-88.95	-505.469	-556.086
-88.9	-505.127	-555.735
-88.85	-504.858	-555.394
-88.8	-504.614	-555.049
-88.75	-504.59	-554.86
-88.7	-504.529	-554.682
-88.65	-504.456	-554.423
-88.6	-504.37	-554.113
-88.55	-504.041	-553.869
-88.5	-503.516	-553.858
-88.45	-502.856	-553.945
-88.4	-502.258	-553.879
-88.35	-501.892	-553.574
-88.3	-501.477	-553.207
-88.25	-501.05	-552.877
-88.2	-500.769	-552.587
-88.15	-500.708	-552.327
-88.1	-500.684	-552.002
-88.05	-500.208	-551.814
-88	-499.622	-551.468
-87.95	-498.975	-550.924
-87.9	-498.315	-550.334
-87.85	-498.022	-549.784
-87.8	-497.864	-549.606
-87.75	-497.791	-549.489
-87.7	-497.62	-549.332
-87.65	-497.534	-548.874
-87.6	-497.656	-548.36
-87.55	-497.522	-547.623
-87.5	-497.107	-546.972
-87.45	-496.57	-546.514
-87.4	-496.106	-546.28
-87.35	-495.898	-546.137
-87.3	-495.801	-545.985
-87.25	-495.923	-545.761
-87.2	-495.752	-545.558
-87.15	-495.569	-545.13
-87.1	-495.203	-544.607
-87.05	-494.69	-544.011
-87	-494.263	-543.538
-86.95	-493.884	-543.05
-86.9	-493.481	-542.74
-86.85	-492.761	-542.618
-86.8	-492.102	-542.521
-86.75	-491.687	-542.521
-86.7	-491.492	-542.419
-86.65	-491.101	-542.262
-86.6	-490.686	-541.926
-86.55	-490.259	-541.473
-86.5	-489.832	-540.955
-86.45	-489.429	-540.4
-86.4	-488.831	-539.948
-86.35	-488.599	-539.561
-86.3	-488.464	-539.073
-86.25	-488.281	-538.579
-86.2	-488.062	-538.111
-86.15	-487.683	-537.603
-86.1	-487.415	-537.12
-86.05	-487.207	-536.713
-86	-487.122	-536.407
-85.95	-487.134	-536.341
-85.9	-486.78	-536.148
-85.85	-486.304	-535.96
-85.8	-485.706	-535.726
-85.75	-485.168	-535.538
-85.7	-484.583	-535.37
-85.65	-484.338	-535.029
-85.6	-484.253	-534.653
-85.55	-484.29	-534.302
-85.5	-484.29	-533.936
-85.45	-484.29	-533.549
-85.4	-484.119	-533.127
-85.35	-483.875	-532.873
-85.3	-483.313	-532.557
-85.25	-482.385	-532.313
-85.2	-481.604	-531.952
-85.15	-481.152	-531.514
-85.1	-480.75	-531.148
-85.05	-480.615	-530.96
-85	-480.237	-530.716
-84.95	-479.993	-530.523
-84.9	-479.504	-530.304
-84.85	-479.211	-529.943
-84.8	-478.979	-529.5
-84.75	-478.87	-529.032
-84.7	-478.76	-528.692
-84.65	-478.613	-528.31
-84.6	-478.711	-527.918
-84.55	-478.625	-527.746
-84.5	-478.406	-527.69
-84.45	-477.905	-527.542
-84.4	-477.515	-527.161
-84.35	-477.112	-526.779
-84.3	-476.819	-526.413
-84.25	-476.672	-526.062
-84.2	-476.392	-525.711
-84.15	-475.903	-525.294
-84.1	-475.439	-524.821
-84.05	-475.256	-524.317
-84	-475.232	-524.099
-83.95	-475.061	-524.104
-83.9	-474.915	-524.144
-83.85	-474.072	-524.033
-83.8	-473.633	-523.783
-83.75	-473.059	-523.458
-83.7	-472.717	-522.985
-83.65	-472.461	-522.374
-83.6	-472.168	-521.917
-83.55	-471.912	-521.723
-83.5	-471.619	-521.627
-83.45	-471.35	-521.403
-83.4	-470.85	-520.976
-83.35	-470.337	-520.426
-83.3	-470.068	-519.943
-83.25	-469.739	-519.628
-83.2	-469.214	-519.343
-83.15	-468.445	-519.124
-83.1	-467.773	-519.048
-83.05	-467.31	-518.962
-83	-467.053	-518.682
-82.95	-466.907	-518.265
-82.9	-466.821	-517.797
-82.85	-466.833	-517.497
-82.8	-466.589	-517.303
-82.75	-466.602	-517.008
-82.7	-466.321	-516.612
-82.65	-465.918	-516.2
-82.6	-465.552	-515.691
-82.55	-465.21	-515.162
-82.5	-465.088	-514.73
-82.45	-464.868	-514.359
-82.4	-464.539	-514.008
-82.35	-464.331	-513.733
-82.3	-464.099	-513.458
-82.25	-463.77	-513.194
-82.2	-463.464	-512.782
-82.15	-463.062	-512.365
-82.1	-462.585	-511.943
-82.05	-462.305	-511.581
-82	-462.268	-511.393
-81.95	-462.183	-511.195
-81.9	-462.134	-511.113
-81.85	-461.646	-510.946
-81.8	-461.218	-510.681
-81.75	-460.632	-510.305
-81.7	-460.315	-509.908
-81.65	-459.827	-509.644
-81.6	-459.29	-509.288
-81.55	-458.655	-509.054
-81.5	-458.459	-508.774
-81.45	-458.423	-508.586
-81.4	-458.398	-508.28
-81.35	-458.118	-507.975
-81.3	-457.568	-507.68
-81.25	-457.239	-507.248
-81.2	-456.714	-506.877
-81.15	-456.494	-506.51
-81.1	-456.128	-506.17
-81.05	-455.823	-505.88
-81	-455.481	-505.615
-80.95	-455.078	-505.427
-80.9	-454.834	-505.208
-80.85	-454.578	-505.112
-80.8	-454.114	-504.857
-80.75	-453.564	-504.532
-80.7	-452.759	-504.074
-80.65	-452.063	-503.601
-80.6	-451.575	-503.204
-80.55	-451.489	-502.884
-80.5	-451.306	-502.696
-80.45	-451.282	-502.396
-80.4	-451.196	-502.004
-80.35	-451.074	-501.582
-80.3	-450.732	-501.104
-80.25	-450.244	-500.559
-80.2	-449.695	-500.117
-80.15	-449.207	-499.72
-80.1	-448.975	-499.425
-80.05	-448.975	-499.222
-80	-448.975	-498.942
-79.95	-448.743	-498.596
-79.9	-448.401	-498.255
-79.85	-447.986	-497.915
-79.8	-447.534	-497.564
-79.75	-447.363	-497.106
-79.7	-447.046	-496.73
-79.65	-446.826	-496.394
-79.6	-446.606	-496.145
-79.55	-445.972	-495.86
-79.5	-445.605	-495.422
-79.45	-445.276	-495.005
-79.4	-445.203	-494.497
-79.35	-444.922	-494.13
-79.3	-444.531	-493.902
-79.25	-444.336	-493.612
-79.2	-443.982	-493.317
-79.15	-443.738	-492.9
-79.1	-443.115	-492.488
-79.05	-442.749	-492.045
-79	-442.395	-491.669
-78.95	-442.053	-491.394
-78.9	-441.821	-491.292
-78.85	-441.345	-491.18
-78.8	-441.357	-490.911
-78.75	-440.942	-490.468
-78.7	-440.662	-490.031
-78.65	-440.417	-489.777
-78.6	-440.271	-489.573
-78.55	-440.198	-489.293
-78.5	-439.88	-488.922
-78.45	-439.673	-488.612
-78.4	-439.441	-488.286
-78.35	-439.258	-487.854
-78.3	-438.989	-487.564
-78.25	-438.782	-487.193
-78.2	-438.696	-486.903
-78.15	-438.159	-486.699
-78.1	-437.866	-486.394
-78.05	-437.524	-486.048
-78	-437.146	-485.657
-77.95	-436.572	-485.438
-77.9	-435.925	-485.153
-77.85	-435.535	-484.731
-77.8	-435.12	-484.355
-77.75	-434.79	-483.994
-77.7	-434.155	-483.729
-77.65	-433.826	-483.363
-77.6	-433.496	-482.936
-77.55	-433.069	-482.574
-77.5	-432.446	-482.366
-77.45	-431.775	-482.137
-77.4	-431.519	-481.944
-77.35	-431.165	-481.873
-77.3	-430.994	-481.771
-77.25	-430.725	-481.608
-77.2	-430.457	-481.232
-77.15	-430.347	-480.84
-77.1	-429.919	-480.453
-77.05	-429.651	-480.23
-77	-429.37	-480.072
-76.95	-428.943	-479.98
-76.9	-428.516	-479.813
-76.85	-428.296	-479.436
-76.8	-428.052	-478.963
-76.75	-428.076	-478.48
-76.7	-428.04	-478.022
-76.65	-427.979	-477.554
-76.6	-427.747	-477.117
-76.55	-427.173	-476.822
-76.5	-426.599	-476.507
-76.45	-426.245	-476.212
-76.4	-425.891	-475.769
-76.35	-425.525	-475.494
-76.3	-424.963	-475.204
-76.25	-424.451	-474.772
-76.2	-423.975	-474.548
-76.15	-423.682	-474.314
-76.1	-423.364	-473.979
-76.05	-423.218	-473.587
-76	-423.047	-473.272
-75.95	-422.717	-473.104
-75.9	-422.424	-472.905
-75.85	-421.875	-472.544
-75.8	-421.387	-471.99
-75.75	-420.886	-471.491
-75.7	-420.715	-471.125
-75.65	-420.374	-471.018
-75.6	-419.897	-470.861
-75.55	-419.69	-470.586
-75.5	-419.36	-470.291
-75.45	-419.385	-469.986
-75.4	-419.214	-469.625
-75.35	-419.031	-469.279
-75.3	-419.055	-469.025
-75.25	-418.811	-468.648
-75.2	-418.604	-468.16
-75.15	-418.164	-467.748
-75.1	-418.03	-467.417
-75.05	-417.627	-466.99
-75	-417.188	-466.548
-74.95	-416.98	-466.217
-74.9	-416.614	-465.83
-74.85	-416.162	-465.383
-74.8	-415.784	-464.961
-74.75	-415.527	-464.569
-74.7	-415.234	-464.361
-74.65	-414.917	-464.157
-74.6	-414.539	-463.862
-74.55	-413.977	-463.587
-74.5	-413.586	-463.374
-74.45	-413.135	-463.313
-74.4	-412.708	-463.145
-74.35	-412.195	-462.957
-74.3	-411.963	-462.641
-74.25	-411.67	-462.377
-74.2	-411.389	-461.945
-74.15	-411.304	-461.528
-74.1	-411.108	-461.258
-74.05	-410.962	-460.938
-74	-410.535	-460.719
-73.95	-410.168	-460.475
-73.9	-409.839	-460.312
-73.85	-409.619	-460.19
-73.8	-409.778	-459.747
-73.75	-409.741	-459.234
-73.7	-409.668	-458.603
-73.65	-409.412	-458.11
-73.6	-409.082	-457.687
-73.55	-408.655	-457.448
-73.5	-408.044	-457.357
-73.45	-407.556	-457.306
-73.4	-407.031	-457.199
-73.35	-406.726	-456.991
-73.3	-406.433	-456.619
-73.25	-406.055	-456.141
-73.2	-405.811	-455.602
-73.15	-405.554	-455.027
-73.1	-405.359	-454.661
-73.05	-404.907	-454.468
-73	-404.529	-454.234
-72.95	-404.175	-453.959
-72.9	-403.857	-453.41
-72.85	-403.442	-452.891
-72.8	-403.015	-452.377
-72.75	-402.795	-452.026
-72.7	-402.454	-451.528
-72.65	-402.466	-451.035
-72.6	-402.393	-450.628
-72.55	-402.515	-450.185
-72.5	-402.319	-449.966
-72.45	-401.904	-449.677
-72.4	-401.575	-449.214
-72.35	-401.404	-448.695
-72.3	-401.05	-448.278
-72.25	-400.5	-448.069
-72.2	-400.012	-447.922
-72.15	-399.695	-447.779
-72.1	-399.451	-447.652
-72.05	-399.438	-447.261
-72	-399.219	-446.701
-71.95	-398.95	-446.116
-71.9	-398.438	-445.638
-71.85	-397.864	-445.226
-71.8	-397.253	-444.885
-71.75	-396.704	-444.56
-71.7	-396.216	-444.275
-71.65	-395.569	-443.853
-71.6	-395.276	-443.4
-71.55	-395.056	-442.973
-71.5	-395.129	-442.485
-71.45	-395.044	-442.22
-71.4	-394.788	-441.966
-71.35	-394.629	-441.767
-71.3	-394.482	-441.513
-71.25	-394.25	-441.198
-71.2	-393.774	-441.02
-71.15	-393.433	-440.928
-71.1	-393.225	-440.898
-71.05	-392.92	-440.811
-71	-392.48	-440.735
-70.95	-392.017	-440.582
-70.9	-391.724	-440.287
-70.85	-391.602	-439.794
-70.8	-391.577	-439.311
-70.75	-391.333	-438.965
-70.7	-391.162	-438.487
-70.65	-391.003	-438.095
-70.6	-390.845	-437.678
-70.55	-390.491	-437.281
-70.5	-390.076	-436.869
-70.45	-389.771	-436.473
-70.4	-389.368	-436.284
-70.35	-388.892	-436.178
-70.3	-388.44	-436.05
-70.25	-388.306	-435.72
-70.2	-388.049	-435.435
-70.15	-387.756	-435.298
-70.1	-387.476	-435.125
-70.05	-387.183	-434.891
-70	-386.89	-434.54
-69.95	-386.45	-434.235
-69.9	-385.901	-433.98
-69.85	-385.62	-433.584
-69.8	-385.168	-433.161
-69.75	-384.79	-432.592
-69.7	-384.546	-431.986
-69.65	-384.521	-431.564
-69.6	-383.997	-431.33
-69.55	-383.594	-431.02
-69.5	-383.337	-430.806
-69.45	-383.093	-430.517
-69.4	-382.861	-430.252
-69.35	-382.629	-430.227
-69.3	-382.52	-430.161
-69.25	-382.166	-430.003
-69.2	-381.738	-429.723
-69.15	-381.372	-429.504
-69.1	-381.03	-429.286
-69.05	-380.994	-428.975
-69	-380.774	-428.569
-68.95	-380.542	-428.192
-68.9	-380.225	-427.973
-68.85	-379.724	-427.699
-68.8	-379.504	-427.353
-68.75	-379.285	-427.007
-68.7	-379.419	-426.697
-68.65	-379.138	-426.463
-68.6	-378.857	-426.147
-68.55	-378.137	-425.924
-68.5	-377.6	-425.446
-68.45	-377.393	-425.013
-68.4	-377.161	-424.611
-68.35	-376.88	-424.103
-68.3	-376.306	-423.813
-68.25	-375.757	-423.421
-68.2	-375.537	-422.943
-68.15	-375.488	-422.414
-68.1	-375.391	-421.844
-68.05	-375.11	-421.453
-68	-374.609	-421.148
-67.95	-374.036	-420.965
-67.9	-373.73	-420.71
-67.85	-373.633	-420.334
-67.8	-373.486	-419.8
-67.75	-373.022	-419.2
-67.7	-372.424	-418.808
-67.65	-371.899	-418.498
-67.6	-371.436	-418.193
-67.55	-371.277	-417.923
-67.5	-371.191	-417.689
-67.45	-371.021	-417.241
-67.4	-370.569	-416.819
-67.35	-370.251	-416.382
-67.3	-369.812	-416.087
-67.25	-369.653	-415.914
-67.2	-369.617	-415.807
-67.15	-369.507	-415.843
-67.1	-369.25	-415.766
-67.05	-368.823	-415.426
-67	-368.359	-414.942
-66.95	-367.786	-414.576
-66.9	-367.236	-414.21
-66.85	-366.931	-413.89
-66.8	-366.76	-413.564
-66.75	-366.565	-413.183
-66.7	-366.016	-412.832
-66.65	-365.649	-412.384
-66.6	-365.088	-411.875
-66.55	-364.624	-411.377
-66.5	-364.343	-410.909
-66.45	-364.16	-410.624
-66.4	-364.209	-410.365
-66.35	-364.014	-410.065
-66.3	-363.55	-409.744
-66.25	-363.281	-409.449
-66.2	-363.318	-409.246
-66.15	-363.391	-409.124
-66.1	-363.293	-408.966
-66.05	-362.976	-408.691
-66	-362.781	-408.447
-65.95	-362.561	-408.259
-65.9	-362.183	-408.081
-65.85	-361.743	-408.04
-65.8	-361.267	-407.776
-65.75	-360.84	-407.471
-65.7	-360.535	-407.104
-65.65	-360.12	-406.698
-65.6	-359.753	-406.153
-65.55	-359.424	-405.792
-65.5	-359.033	-405.548
-65.45	-358.63	-405.38
-65.4	-358.179	-405.324
-65.35	-357.898	-405.192
-65.3	-357.483	-404.933
-65.25	-357.227	-404.572
-65.2	-357.019	-404.073
-65.15	-356.738	-403.61
-65.1	-356.299	-403.214
-65.05	-355.505	-402.944
-65	-355.286	-402.608
-64.95	-355.164	-402.176
-64.9	-355.115	-401.713
-64.85	-354.993	-401.388
-64.8	-354.822	-401.087
-64.75	-354.81	-400.65
-64.7	-354.724	-400.233
-64.65	-354.48	-399.612
-64.6	-354.053	-399.094
-64.55	-353.552	-398.58
-64.5	-353.198	-398.346
-64.45	-352.747	-398.193
-64.4	-352.38	-397.786
-64.35	-352.197	-397.466
-64.3	-352.026	-397.156
-64.25	-351.733	-396.983
-64.2	-351.599	-396.856
-64.15	-351.55	-396.79
-64.1	-351.196	-396.601
-64.05	-350.708	-396.352
-64	-350.146	-396.2
-63.95	-349.695	-395.833
-63.9	-349.402	-395.457
-63.85	-349.06	-394.974
-63.8	-348.425	-394.674
-63.75	-347.986	-394.343
-63.7	-347.815	-394.002
-63.65	-347.656	-393.697
-63.6	-347.754	-393.387
-63.55	-347.607	-392.949
-63.5	-347.498	-392.314
-63.45	-347.131	-391.866
-63.4	-346.741	-391.525
-63.35	-346.484	-391.184
-63.3	-346.436	-390.808
-63.25	-346.423	-390.35
-63.2	-345.947	-390.04
-63.15	-345.52	-389.659
-63.1	-344.958	-389.399
-63.05	-344.373	-389.17
-63	-344.019	-388.865
-62.95	-343.787	-388.55
-62.9	-343.494	-388.265
-62.85	-343.225	-388.067
-62.8	-342.822	-387.848
-62.75	-342.529	-387.609
-62.7	-342.114	-387.334
-62.65	-341.736	-387.075
-62.6	-341.65	-386.815
-62.55	-341.345	-386.449
-62.5	-341.162	-386.093
-62.45	-341.101	-385.849
-62.4	-340.979	-385.595
-62.35	-340.747	-385.356
-62.3	-340.308	-384.979
-62.25	-339.819	-384.689
-62.2	-339.233	-384.486
-62.15	-338.794	-384.272
-62.1	-338.989	-383.993
-62.05	-339.319	-383.789
-62	-339.197	-383.56
-61.95	-338.647	-383.392
-61.9	-337.988	-383.148
-61.85	-337.585	-382.762
-61.8	-337.292	-382.451
-61.75	-337.146	-382.177
-61.7	-336.987	-381.958
-61.65	-336.755	-381.638
-61.6	-336.353	-381.236
-61.55	-335.852	-380.793
-61.5	-335.364	-380.371
-61.45	-334.692	-380.122
-61.4	-334.375	-379.944
-61.35	-333.85	-379.745
-61.3	-333.435	-379.405
-61.25	-333.24	-379.033
-61.2	-333.081	-378.56
-61.15	-332.751	-378.082
-61.1	-331.97	-377.614
-61.05	-330.994	-377.096
-61	-330.322	-376.689
-60.95	-330.31	-376.368
-60.9	-330.273	-376.246
-60.85	-330.212	-375.977
-60.8	-330.176	-375.615
-60.75	-330.042	-375.366
-60.7	-329.761	-375.071
-60.65	-329.224	-374.817
-60.6	-328.796	-374.517
-60.55	-328.406	-374.135
-60.5	-328.271	-373.571
-60.45	-327.783	-373.072
-60.4	-327.063	-372.67
-60.35	-326.66	-372.421
-60.3	-326.44	-372.248
-60.25	-326.367	-371.999
-60.2	-325.94	-371.831
-60.15	-325.574	-371.562
-60.1	-325.403	-371.211
-60.05	-325.269	-370.748
-60	-325.11	-370.331
-59.95	-324.878	-369.883
-59.9	-324.756	-369.39
-59.85	-324.377	-368.973
-59.8	-324.048	-368.52
-59.75	-323.877	-368.251
-59.7	-323.633	-367.956
-59.65	-323.401	-367.538
-59.6	-323.071	-367.065
-59.55	-322.62	-366.638
-59.5	-322.18	-366.46
-59.45	-322.009	-366.313
-59.4	-321.79	-366.262
-59.35	-321.436	-366.211
-59.3	-321.082	-365.946
-59.25	-320.776	-365.499
-59.2	-320.496	-365.026
-59.15	-320.19	-364.782
-59.1	-320.264	-364.492
-59.05	-320.032	-364.248
-59	-319.983	-364.085
-58.95	-319.958	-363.927
-58.9	-319.922	-363.729
-58.85	-319.568	-363.307
-58.8	-319.043	-362.94
-58.75	-318.909	-362.518
-58.7	-318.494	-362.111
-58.65	-318.14	-361.771
-58.6	-317.505	-361.465
-58.55	-316.711	-361.125
-58.5	-316.187	-360.799
-58.45	-315.93	-360.484
-58.4	-315.747	-360.077
-58.35	-315.491	-359.517
-58.3	-315.076	-358.927
-58.25	-314.722	-358.297
-58.2	-314.526	-357.844
-58.15	-314.49	-357.473
-58.1	-314.307	-357.168
-58.05	-314.136	-356.796
-58	-313.867	-356.374
-57.95	-313.806	-356.059
-57.9	-313.599	-355.764
-57.85	-313.293	-355.342
-57.8	-312.927	-354.848
-57.75	-312.28	-354.579
-57.7	-311.829	-354.416
-57.65	-311.353	-354.35
-57.6	-311.084	-354.029
-57.55	-311.023	-353.658
-57.5	-310.986	-353.144
-57.45	-310.852	-352.631
-57.4	-310.62	-352.361
-57.35	-310.303	-352.193
-57.3	-309.888	-352.051
-57.25	-309.546	-351.796
-57.2	-309.241	-351.507
-57.15	-308.813	-351.222
-57.1	-308.618	-350.932
-57.05	-308.557	-350.794
-57	-308.484	-350.515
-56.95	-308.459	-350.108
-56.9	-308.142	-349.696
-56.85	-307.678	-349.152
-56.8	-307.361	-348.724
-56.75	-306.812	-348.44
-56.7	-306.14	-348.2
-56.65	-305.725	-347.89
-56.6	-305.688	-347.651
-56.55	-305.896	-347.382
-56.5	-305.591	-347.193
-56.45	-305.115	-347.087
-56.4	-304.578	-346.903
-56.35	-304.126	-346.629
-56.3	-303.906	-346.156
-56.25	-303.589	-345.652
-56.2	-303.223	-345.23
-56.15	-302.747	-345.001
-56.1	-302.466	-344.823
-56.05	-302.1	-344.594
-56	-301.965	-344.396
-55.95	-301.575	-344.055
-55.9	-301.013	-343.689
-55.85	-300.806	-343.226
-55.8	-300.513	-342.885
-55.75	-300.195	-342.494
-55.7	-300.073	-342.031
-55.65	-299.841	-341.634
-55.6	-299.658	-341.237
-55.55	-299.146	-340.917
-55.5	-298.901	-340.591
-55.45	-298.682	-340.246
-55.4	-298.621	-339.854
-55.35	-298.596	-339.584
-55.3	-298.438	-339.371
-55.25	-298.254	-339.081
-55.2	-297.791	-338.821
-55.15	-297.522	-338.587
-55.1	-296.997	-338.404
-55.05	-296.826	-338.191
-55	-296.46	-337.891
-54.95	-296.008	-337.636
-54.9	-295.557	-337.285
-54.85	-294.922	-336.873
-54.8	-294.531	-336.314
-54.75	-294.104	-335.882
-54.7	-293.884	-335.515
-54.65	-293.799	-335.231
-54.6	-293.555	-335.012
-54.55	-293.188	-334.696
-54.5	-292.712	-334.371
-54.45	-292.456	-334.081
-54.4	-292.053	-333.857
-54.35	-292.029	-333.644
-54.3	-291.931	-333.44
-54.25	-291.858	-333.247
-54.2	-291.699	-332.993
-54.15	-291.296	-332.774
-54.1	-290.71	-332.403
-54.05	-289.954	-331.955
-54	-289.539	-331.457
-53.95	-289.282	-330.907
-53.9	-289.148	-330.414
-53.85	-289.111	-330.022
-53.8	-288.77	-329.707
-53.75	-288.306	-329.442
-53.7	-287.842	-329.122
-53.65	-287.585	-328.74
-53.6	-286.963	-328.384
-53.55	-286.56	-327.983
-53.5	-286.34	-327.55
-53.45	-286.23	-327.209
-53.4	-286.414	-327.006
-53.35	-286.182	-326.884
-53.3	-285.864	-326.63
-53.25	-285.303	-326.324
-53.2	-284.851	-326.075
-53.15	-284.57	-325.745
-53.1	-284.204	-325.236
-53.05	-283.923	-324.692
-53	-283.582	-324.336
-52.95	-283.203	-324.112
-52.9	-282.678	-323.817
-52.85	-282.361	-323.369
-52.8	-282.092	-323.003
-52.75	-281.836	-322.779
-52.7	-281.714	-322.459
-52.65	-281.213	-322.138
-52.6	-280.835	-321.686
-52.55	-280.554	-321.309
-52.5	-280.505	-320.857
-52.45	-280.383	-320.546
-52.4	-280.164	-320.429
-52.35	-279.846	-320.246
-52.3	-279.382	-320.104
-52.25	-279.004	-319.784
-52.2	-278.601	-319.616
-52.15	-278.503	-319.448
-52.1	-278.296	-319.148
-52.05	-277.966	-318.817
-52	-277.515	-318.298
-51.95	-276.978	-317.744
-51.9	-276.721	-317.256
-51.85	-276.196	-316.849
-51.8	-275.952	-316.6
-51.75	-275.598	-316.503
-51.7	-275.537	-316.238
-51.65	-275.476	-315.76
-51.6	-275.232	-315.313
-51.55	-275.024	-314.88
-51.5	-274.573	-314.468
-51.45	-274.243	-314.087
-51.4	-273.816	-313.899
-51.35	-273.633	-313.741
-51.3	-273.633	-313.609
-51.25	-273.547	-313.461
-51.2	-273.389	-313.232
-51.15	-272.974	-313.024
-51.1	-272.473	-312.683
-51.05	-271.96	-312.327
-51	-271.436	-312.057
-50.95	-271.13	-311.808
-50.9	-270.911	-311.518
-50.85	-270.85	-311.086
-50.8	-270.642	-310.735
-50.75	-270.325	-310.41
-50.7	-269.995	-310.079
-50.65	-269.556	-309.58
-50.6	-269.019	-309.118
-50.55	-268.457	-308.833
-50.5	-268.323	-308.573
-50.45	-268.274	-308.248
-50.4	-268.274	-307.856
-50.35	-267.981	-307.46
-50.3	-267.529	-307.129
-50.25	-267.017	-306.758
-50.2	-266.663	-306.544
-50.15	-266.541	-306.274
-50.1	-266.418	-305.908
-50.05	-266.064	-305.517
-50	-265.466	-305.227
-49.95	-265.234	-304.845
-49.9	-264.832	-304.428
-49.85	-264.429	-304.052
-49.8	-264.209	-303.624
-49.75	-263.794	-303.345
-49.7	-263.586	-303.111
-49.65	-263.245	-302.846
-49.6	-263.159	-302.521
-49.55	-262.927	-302.241
-49.5	-262.854	-302.027
-49.45	-262.854	-301.737
-49.4	-262.549	-301.539
-49.35	-262.366	-301.325
-49.3	-262.024	-301.102
-49.25	-261.597	-300.756
-49.2	-261.108	-300.318
-49.15	-260.706	-299.866
-49.1	-260.327	-299.332
-49.05	-259.9	-298.96
-49	-259.705	-298.599
-48.95	-259.607	-298.218
-48.9	-259.473	-297.974
-48.85	-259.29	-297.826
-48.8	-259.07	-297.633
-48.75	-258.789	-297.338
-48.7	-258.447	-297.099
-48.65	-258.362	-296.712
-48.6	-258.276	-296.29
-48.55	-258.093	-295.924
-48.5	-257.69	-295.568
-48.45	-257.141	-295.232
-48.4	-256.738	-294.891
-48.35	-256.384	-294.668
-48.3	-255.945	-294.215
-48.25	-255.554	-293.884
-48.2	-255.566	-293.564
-48.15	-255.322	-293.223
-48.1	-254.968	-292.908
-48.05	-254.431	-292.47
-48	-254.004	-292.023
-47.95	-253.833	-291.494
-47.9	-253.638	-290.985
-47.85	-253.381	-290.609
-47.8	-253.125	-290.268
-47.75	-252.808	-289.958
-47.7	-252.283	-289.688
-47.65	-251.917	-289.439
-47.6	-251.636	-289.063
-47.55	-251.416	-288.722
-47.5	-251.16	-288.417
-47.45	-251.001	-288.122
-47.4	-250.696	-287.821
-47.35	-250.293	-287.516
-47.3	-249.878	-287.323
-47.25	-249.402	-287.038
-47.2	-248.95	-286.702
-47.15	-248.779	-286.479
-47.1	-248.352	-286.372
-47.05	-248.083	-286.163
-47	-247.693	-285.751
-46.95	-247.559	-285.233
-46.9	-247.571	-284.729
-46.85	-247.351	-284.47
-46.8	-247.363	-284.175
-46.75	-247.241	-283.788
-46.7	-246.887	-283.407
-46.65	-246.509	-283.056
-46.6	-246.008	-282.806
-46.55	-245.886	-282.496
-46.5	-245.471	-282.227
-46.45	-245.227	-281.876
-46.4	-244.824	-281.504
-46.35	-244.641	-281.092
-46.3	-244.617	-280.731
-46.25	-244.568	-280.553
-46.2	-244.385	-280.294
-46.15	-244.141	-279.922
-46.1	-243.982	-279.536
-46.05	-243.347	-279.19
-46	-242.688	-278.844
-45.95	-242.175	-278.402
-45.9	-241.931	-277.98
-45.85	-241.736	-277.486
-45.8	-241.382	-277.171
-45.75	-241.125	-276.962
-45.7	-240.698	-276.85
-45.65	-240.283	-276.677
-45.6	-239.758	-276.362
-45.55	-239.355	-276.082
-45.5	-239.05	-275.701
-45.45	-238.953	-275.335
-45.4	-238.977	-275.004
-45.35	-239.063	-274.775
-45.3	-238.525	-274.556
-45.25	-237.744	-274.302
-45.2	-237.048	-273.961
-45.15	-236.548	-273.636
-45.1	-236.267	-273.397
-45.05	-236.169	-273.188
-45	-235.938	-272.959
-44.95	-235.693	-272.649
-44.9	-235.229	-272.247
-44.85	-234.937	-271.876
-44.8	-234.607	-271.388
-44.75	-234.18	-270.971
-44.7	-234.033	-270.493
-44.65	-233.875	-270.116
-44.6	-233.899	-269.801
-44.55	-233.618	-269.613
-44.5	-233.35	-269.338
-44.45	-232.739	-269.033
-44.4	-232.214	-268.743
-44.35	-231.75	-268.428
-44.3	-231.555	-268.143
-44.25	-231.14	-267.766
-44.2	-230.75	-267.507
-44.15	-230.457	-267.192
-44.1	-230.164	-266.729
-44.05	-229.907	-266.413
-44	-229.822	-266.134
-43.95	-229.517	-265.991
-43.9	-229.321	-265.757
-43.85	-229.053	-265.391
-43.8	-228.857	-264.933
-43.75	-228.687	-264.496
-43.7	-228.235	-264.13
-43.65	-228.052	-263.769
-43.6	-227.673	-263.397
-43.55	-227.38	-262.985
-43.5	-226.77	-262.548
-43.45	-226.306	-262.171
-43.4	-225.928	-261.795
-43.35	-225.684	-261.5
-43.3	-225.452	-261.297
-43.25	-225.256	-261.119
-43.2	-225.269	-260.941
-43.15	-225.195	-260.707
-43.1	-225.012	-260.513
-43.05	-224.597	-260.208
-43	-223.999	-259.725
-42.95	-223.389	-259.288
-42.9	-222.986	-258.921
-42.85	-222.681	-258.504
-42.8	-222.437	-258.26
-42.75	-222.18	-258.057
-42.7	-221.96	-257.879
-42.65	-221.777	-257.634
-42.6	-221.594	-257.375
-42.55	-221.423	-256.989
-42.5	-221.265	-256.465
-42.45	-220.984	-256.063
-42.4	-220.728	-255.854
-42.35	-220.154	-255.636
-42.3	-219.836	-255.483
-42.25	-219.739	-255.208
-42.2	-219.543	-254.868
-42.15	-219.202	-254.425
-42.1	-218.762	-254.038
-42.05	-218.408	-253.662
-42	-218.103	-253.281
-41.95	-217.712	-252.894
-41.9	-217.175	-252.457
-41.85	-216.907	-252.187
-41.8	-216.785	-251.897
-41.75	-216.455	-251.633
-41.7	-216.016	-251.302
-41.65	-215.32	-250.88
-41.6	-215.21	-250.468
-41.55	-215.076	-250.163
-41.5	-214.832	-249.893
-41.45	-214.575	-249.674
-41.4	-214.209	-249.379
-41.35	-213.977	-248.947
-41.3	-213.684	-248.469
-41.25	-213.452	-247.996
-41.2	-213	-247.609
-41.15	-212.72	-247.335
-41.1	-212.451	-247.04
-41.05	-212.085	-246.745
-41	-211.816	-246.272
-40.95	-211.438	-245.931
-40.9	-211.06	-245.611
-40.85	-210.767	-245.275
-40.8	-210.449	-244.837
-40.75	-210.059	-244.548
-40.7	-209.778	-244.456
-40.65	-209.656	-244.334
-40.6	-209.497	-244.09
-40.55	-209.241	-243.703
-40.5	-209.106	-243.251
-40.45	-208.691	-242.956
-40.4	-208.435	-242.549
-40.35	-208.008	-242.172
-40.3	-207.654	-241.74
-40.25	-207.141	-241.389
-40.2	-206.787	-241.013
-40.15	-206.433	-240.606
-40.1	-206.238	-240.372
-40.05	-205.981	-240.133
-40	-205.652	-239.716
-39.95	-205.505	-239.299
-39.9	-205.09	-238.912
-39.85	-204.773	-238.586
-39.8	-204.272	-238.225
-39.75	-204.138	-237.879
-39.7	-204.077	-237.508
-39.65	-203.821	-237.218
-39.6	-203.442	-236.898
-39.55	-203.271	-236.588
-39.5	-203.223	-236.231
-39.45	-202.856	-235.845
-39.4	-202.356	-235.545
-39.35	-201.99	-235.219
-39.3	-201.66	-234.996
-39.25	-201.44	-234.767
-39.2	-201.123	-234.645
-39.15	-200.964	-234.395
-39.1	-200.757	-234.192
-39.05	-200.598	-234.055
-39	-200.171	-233.826
-38.95	-199.902	-233.368
-38.9	-199.487	-232.793
-38.85	-198.987	-232.351
-38.8	-198.535	-231.923
-38.75	-198.206	-231.527
-38.7	-197.864	-231.069
-38.65	-197.571	-230.672
-38.6	-197.131	-230.504
-38.55	-196.851	-230.347
-38.5	-196.558	-230.255
-38.45	-196.326	-230.067
-38.4	-195.972	-229.68
-38.35	-195.654	-229.335
-38.3	-195.3	-229.009
-38.25	-194.824	-228.75
-38.2	-194.263	-228.394
-38.15	-193.787	-227.987
-38.1	-193.726	-227.57
-38.05	-193.75	-227.132
-38	-193.738	-226.715
-37.95	-193.42	-226.374
-37.9	-193.176	-226.232
-37.85	-192.749	-225.917
-37.8	-192.322	-225.545
-37.75	-192.053	-225.118
-37.7	-191.87	-224.869
-37.65	-191.76	-224.737
-37.6	-191.589	-224.614
-37.55	-191.321	-224.314
-37.5	-190.93	-223.933
-37.45	-190.552	-223.592
-37.4	-190.234	-223.211
-37.35	-189.905	-222.87
-37.3	-189.722	-222.458
-37.25	-189.404	-222.092
-37.2	-189.038	-221.751
-37.15	-188.623	-221.354
-37.1	-188.245	-221.135
-37.05	-188.11	-220.815
-37	-187.915	-220.408
-36.95	-187.708	-219.981
-36.9	-187.292	-219.543
-36.85	-186.89	-219.243
-36.8	-186.572	-218.974
-36.75	-186.316	-218.648
-36.7	-186.023	-218.44
-36.65	-185.73	-218.196
-36.6	-185.474	-217.763
-36.55	-184.949	-217.356
-36.5	-184.692	-217.158
-36.45	-184.46	-216.924
-36.4	-184.082	-216.537
-36.35	-183.74	-216.09
-36.3	-183.154	-215.663
-36.25	-182.678	-215.347
-36.2	-182.568	-215.149
-36.15	-182.642	-214.905
-36.1	-182.471	-214.554
-36.05	-181.995	-214.213
-36	-181.689	-213.872
-35.95	-181.421	-213.587
-35.9	-181.274	-213.262
-35.85	-180.908	-212.906
-35.8	-180.676	-212.387
-35.75	-180.359	-211.878
-35.7	-180.115	-211.568
-35.65	-179.797	-211.238
-35.6	-179.492	-210.948
-35.55	-179.016	-210.561
-35.5	-178.589	-210.21
-35.45	-178.235	-209.874
-35.4	-177.771	-209.503
-35.35	-177.588	-209.137
-35.3	-177.307	-208.842
-35.25	-177.185	-208.74
-35.2	-177.124	-208.476
-35.15	-176.819	-208.237
-35.1	-176.782	-207.84
-35.05	-176.538	-207.387
-35	-176.233	-207.072
-34.95	-175.964	-206.797
-34.9	-175.586	-206.675
-34.85	-175.33	-206.487
-34.8	-174.89	-206.167
-34.75	-174.707	-205.709
-34.7	-174.475	-205.215
-34.65	-174.06	-204.9
-34.6	-173.743	-204.529
-34.55	-173.792	-204.28
-34.5	-173.743	-203.883
-34.45	-173.401	-203.486
-34.4	-173.083	-203.033
-34.35	-172.705	-202.591
-34.3	-172.327	-202.169
-34.25	-171.838	-201.782
-34.2	-171.448	-201.431
-34.15	-171.143	-201.05
-34.1	-170.776	-200.719
-34.05	-170.447	-200.45
-34	-170.056	-200.272
-33.95	-169.751	-200.124
-33.9	-169.36	-199.809
-33.85	-168.994	-199.422
-33.8	-168.701	-199.036
-33.75	-168.274	-198.685
-33.7	-168.103	-198.308
-33.65	-167.773	-198.135
-33.6	-167.493	-197.957
-33.55	-167.126	-197.754
-33.5	-166.602	-197.479
-33.45	-166.431	-196.915
-33.4	-166.321	-196.36
-33.35	-166.345	-195.943
-33.3	-166.125	-195.724
-33.25	-165.881	-195.511
-33.2	-165.637	-195.206
-33.15	-165.32	-194.926
-33.1	-165.015	-194.677
-33.05	-164.478	-194.468
-33	-164.197	-194.224
-32.95	-163.892	-194.01
-32.9	-163.647	-193.746
-32.85	-163.367	-193.349
-32.8	-163.013	-192.897
-32.75	-162.732	-192.413
-32.7	-162.231	-192.037
-32.65	-162	-191.549
-32.6	-161.731	-191.132
-32.55	-161.56	-190.73
-32.5	-161.121	-190.348
-32.45	-160.425	-189.936
-32.4	-160.156	-189.57
-32.35	-160.156	-189.362
-32.3	-160.266	-189.123
-32.25	-159.985	-188.828
-32.2	-159.546	-188.507
-32.15	-158.875	-188.212
-32.1	-158.386	-187.866
-32.05	-157.983	-187.485
-32	-157.544	-187.185
-31.95	-157.385	-187.007
-31.9	-157.373	-186.9
-31.85	-157.336	-186.651
-31.8	-157.275	-186.325
-31.75	-156.97	-185.989
-31.7	-156.628	-185.598
-31.65	-156.25	-185.272
-31.6	-156.128	-184.875
-31.55	-155.676	-184.504
-31.5	-155.237	-184.194
-31.45	-154.639	-183.929
-31.4	-154.138	-183.645
-31.35	-153.955	-183.187
-31.3	-153.894	-182.861
-31.25	-153.894	-182.587
-31.2	-153.552	-182.373
-31.15	-153.21	-182.058
-31.1	-152.856	-181.727
-31.05	-152.795	-181.371
-31	-152.454	-180.959
-30.95	-152.173	-180.628
-30.9	-151.843	-180.12
-30.85	-151.575	-179.703
-30.8	-151.306	-179.342
-30.75	-151.013	-179.103
-30.7	-150.769	-178.955
-30.65	-150.513	-178.731
-30.6	-150.244	-178.462
-30.55	-149.902	-178.09
-30.5	-149.634	-177.678
-30.45	-149.512	-177.251
-30.4	-149.243	-176.86
-30.35	-148.877	-176.554
-30.3	-148.206	-176.275
-30.25	-147.754	-176.056
-30.2	-147.314	-175.73
-30.15	-146.899	-175.385
-30.1	-146.643	-175.034
-30.05	-146.545	-174.672
-30	-146.411	-174.291
-29.95	-146.033	-173.935
-29.9	-145.874	-173.508
-29.85	-145.691	-173.116
-29.8	-145.288	-172.684
-29.75	-145.032	-172.379
-29.7	-144.421	-172.201
-29.65	-143.921	-172.175
-29.6	-143.494	-172.134
-29.55	-143.127	-171.855
-29.5	-142.859	-171.3
-29.45	-142.664	-170.67
-29.4	-142.419	-170.13
-29.35	-142.31	-169.764
-29.3	-142.163	-169.551
-29.25	-141.895	-169.291
-29.2	-141.577	-169.144
-29.15	-141.211	-168.971
-29.1	-140.735	-168.793
-29.05	-140.601	-168.493
-29	-140.466	-168.167
-28.95	-140.393	-167.892
-28.9	-140.234	-167.496
-28.85	-140.002	-167.104
-28.8	-139.612	-166.718
-28.75	-139.27	-166.351
-28.7	-138.977	-165.939
-28.65	-138.684	-165.619
-28.6	-138.538	-165.37
-28.55	-138.269	-165.161
-28.5	-138.062	-164.851
-28.45	-137.476	-164.52
-28.4	-137.024	-164.225
-28.35	-136.743	-163.9
-28.3	-136.255	-163.615
-28.25	-135.901	-163.305
-28.2	-135.364	-163.02
-28.15	-135.01	-162.715
-28.1	-134.766	-162.328
-28.05	-134.68	-162.008
-28	-134.473	-161.631
-27.95	-134.058	-161.326
-27.9	-133.96	-161.001
-27.85	-133.63	-160.685
-27.8	-133.508	-160.405
-27.75	-133.191	-160.1
-27.7	-133.081	-159.826
-27.65	-132.788	-159.485
-27.6	-132.361	-159.18
-27.55	-132.043	-158.676
-27.5	-131.726	-158.3
-27.45	-131.36	-157.964
-27.4	-130.945	-157.649
-27.35	-130.615	-157.369
-27.3	-130.249	-157.059
-27.25	-129.932	-156.764
-27.2	-129.639	-156.443
-27.15	-129.163	-156.021
-27.1	-128.931	-155.635
-27.05	-128.845	-155.238
-27	-128.479	-154.795
-26.95	-128.015	-154.409
-26.9	-127.588	-154.068
-26.85	-127.222	-153.717
-26.8	-126.758	-153.427
-26.75	-126.526	-153.112
-26.7	-126.27	-152.847
-26.65	-126.135	-152.598
-26.6	-125.964	-152.379
-26.55	-125.623	-152.033
-26.5	-125.464	-151.672
-26.45	-125.122	-151.316
-26.4	-124.963	-150.976
-26.35	-124.536	-150.762
-26.3	-124.28	-150.462
-26.25	-123.901	-150.172
-26.2	-123.657	-149.974
-26.15	-123.511	-149.719
-26.1	-123.291	-149.419
-26.05	-123.145	-148.987
-26	-122.803	-148.61
-25.95	-122.375	-148.392
-25.9	-121.948	-148.127
-25.85	-121.265	-147.766
-25.8	-120.935	-147.242
-25.75	-120.532	-146.81
-25.7	-120.422	-146.403
-25.65	-120.239	-146.123
-25.6	-120.142	-145.905
-25.55	-119.885	-145.615
-25.5	-119.629	-145.304
-25.45	-119.385	-144.836
-25.4	-119.128	-144.394
-25.35	-118.994	-144.038
-25.3	-118.677	-143.763
-25.25	-118.481	-143.499
-25.2	-118.25	-143.163
-25.15	-117.664	-142.807
-25.1	-117.102	-142.476
-25.05	-116.724	-142.176
-25	-116.699	-141.917
-24.95	-116.272	-141.693
-24.9	-116.003	-141.408
-24.85	-115.906	-141.057
-24.8	-115.82	-140.61
-24.75	-115.564	-140.203
-24.7	-115.332	-139.76
-24.65	-114.966	-139.282
-24.6	-114.417	-138.87
-24.55	-113.953	-138.621
-24.5	-113.55	-138.367
-24.45	-113.269	-138.112
-24.4	-112.915	-137.792
-24.35	-112.341	-137.578
-24.3	-112	-137.238
-24.25	-111.548	-136.887
-24.2	-111.597	-136.5
-24.15	-111.548	-136.124
-24.1	-111.182	-135.793
-24.05	-110.706	-135.396
-24	-110.229	-135.101
-23.95	-110.156	-134.745
-23.9	-109.778	-134.415
-23.85	-109.546	-134.099
-23.8	-109.07	-133.901
-23.75	-108.582	-133.662
-23.7	-108.228	-133.357
-23.65	-108.008	-133.041
-23.6	-108.057	-132.543
-23.55	-108.069	-132.014
-23.5	-107.849	-131.566
-23.45	-107.507	-131.149
-23.4	-107.312	-130.91
-23.35	-106.873	-130.717
-23.3	-106.543	-130.524
-23.25	-106.213	-130.208
-23.2	-106.079	-129.791
-23.15	-105.811	-129.349
-23.1	-105.408	-129.089
-23.05	-105.078	-128.845
-23	-104.541	-128.571
-22.95	-104.224	-128.194
-22.9	-104.224	-127.843
-22.85	-103.931	-127.543
-22.8	-103.796	-127.314
-22.75	-103.406	-127.06
-22.7	-102.881	-126.678
-22.65	-102.393	-126.282
-22.6	-102.026	-125.936
-22.55	-101.831	-125.458
-22.5	-101.526	-124.929
-22.45	-101.27	-124.532
-22.4	-100.952	-124.349
-22.35	-100.671	-124.247
-22.3	-100.171	-124.135
-22.25	-99.8413	-123.764
-22.2	-99.646	-123.194
-22.15	-99.2676	-122.706
-22.1	-99.1699	-122.431
-22.05	-98.7183	-122.34
-22	-98.3887	-122.238
-21.95	-97.9492	-122.05
-21.9	-97.583	-121.674
-21.85	-97.3389	-121.251
-21.8	-97.1191	-120.819
-21.75	-97.0581	-120.483
-21.7	-96.8628	-120.183
-21.65	-96.5942	-119.792
-21.6	-96.2769	-119.344
-21.55	-95.813	-119.024
-21.5	-95.5322	-118.698
-21.45	-95.0928	-118.469
-21.4	-94.9707	-118.047
-21.35	-94.7632	-117.666
-21.3	-94.5679	-117.325
-21.25	-94.2627	-117.025
-21.2	-93.9331	-116.633
-21.15	-93.5669	-116.236
-21.1	-93.3594	-115.865
-21.05	-93.2983	-115.636
-21	-92.9199	-115.367
-20.95	-92.7002	-115.122
-20.9	-92.3828	-114.944
-20.85	-92.1875	-114.797
-20.8	-91.7114	-114.39
-20.75	-91.3818	-113.932
-20.7	-91.1377	-113.444
-20.65	-90.8325	-113.169
-20.6	-90.6616	-112.946
-20.55	-90.3809	-112.686
-20.5	-90.21	-112.442
-20.45	-90.0391	-112.147
-20.4	-89.624	-111.735
-20.35	-89.0625	-111.318
-20.3	-88.4888	-110.987
-20.25	-88.1348	-110.621
-20.2	-87.8418	-110.229
-20.15	-87.6099	-109.884
-20.1	-87.3291	-109.726
-20.05	-87.0483	-109.528
-20	-86.7432	-109.029
-19.95	-86.3525	-108.587
-19.9	-85.9863	-108.159
-19.85	-85.6445	-107.905
-19.8	-85.3027	-107.732
-19.75	-84.8877	-107.407
-19.7	-84.668	-107.056
-19.65	-84.4482	-106.812
-19.6	-84.0576	-106.593
-19.55	-83.8745	-106.313
-19.5	-83.4351	-105.921
-19.45	-83.1543	-105.535
-19.4	-82.9468	-105.057
-19.35	-82.959	-104.706
-19.3	-82.6416	-104.416
-19.25	-82.0923	-104.131
-19.2	-81.5674	-103.643
-19.15	-81.1035	-103.124
-19.1	-80.9082	-102.687
-19.05	-80.8105	-102.361
-19	-80.542	-102.102
-18.95	-80.3589	-101.781
-18.9	-80.1758	-101.542
-18.85	-80.0659	-101.329
-18.8	-79.8828	-101.115
-18.75	-79.6387	-100.779
-18.7	-79.1992	-100.357
-18.65	-78.7842	-99.9654
-18.6	-78.2959	-99.5382
-18.55	-77.5513	-99.2228
-18.5	-77.1729	-99.0346
-18.45	-76.9287	-98.7905
-18.4	-76.8066	-98.4548
-18.35	-76.4771	-98.114
-18.3	-76.2085	-97.7834
-18.25	-75.9155	-97.3053
-18.2	-75.6592	-96.8577
-18.15	-75.3174	-96.4406
-18.1	-74.9512	-96.2219
-18.05	-74.707	-96.0897
-18	-74.4019	-95.9167
-17.95	-74.1821	-95.4946
-17.9	-73.9868	-95.0979
-17.85	-73.5962	-94.7266
-17.8	-73.1445	-94.4214
-17.75	-72.8516	-94.1874
-17.7	-72.6318	-93.8416
-17.65	-72.2778	-93.3685
-17.6	-72.0825	-92.9515
-17.55	-71.7896	-92.5598
-17.5	-71.4478	-92.3818
-17.45	-71.2402	-92.097
-17.4	-70.8008	-91.7206
-17.35	-70.52	-91.3086
-17.3	-70.1172	-90.9271
-17.25	-69.9707	-90.6779
-17.2	-69.8486	-90.3727
-17.15	-69.5923	-90.1947
-17.1	-69.3359	-89.9455
-17.05	-68.8965	-89.5589
-17	-68.4448	-89.1724
-16.95	-68.1885	-88.9079
-16.9	-68.042	-88.6587
-16.85	-67.6636	-88.3382
-16.8	-67.5171	-87.9669
-16.75	-67.2729	-87.4736
-16.7	-66.9678	-86.9649
-16.65	-66.687	-86.6191
-16.6	-66.5161	-86.38
-16.55	-66.2476	-86.2325
-16.5	-65.6494	-85.9884
-16.45	-65.3931	-85.6781
-16.4	-65.1489	-85.3017
-16.35	-64.9536	-84.9762
-16.3	-64.6362	-84.6252
-16.25	-64.1724	-84.3608
-16.2	-63.9038	-84.1166
-16.15	-63.623	-83.8165
-16.1	-63.501	-83.4198
-16.05	-63.0737	-83.0078
-16	-62.7075	-82.606
-15.95	-62.3657	-82.1788
-15.9	-62.0605	-81.7922
-15.85	-61.8896	-81.4565
-15.8	-61.499	-81.192
-15.75	-61.1938	-80.958
-15.7	-60.9985	-80.5461
-15.65	-60.8032	-80.2409
-15.6	-60.6201	-79.951
-15.55	-60.2051	-79.6763
-15.5	-59.8145	-79.244
-15.45	-59.3262	-78.8472
-15.4	-59.0332	-78.4302
-15.35	-58.8623	-78.1657
-15.3	-58.7158	-77.8656
-15.25	-58.3252	-77.4841
-15.2	-57.9956	-77.123
-15.15	-58.1299	-76.7212
-15.1	-58.0322	-76.4414
-15.05	-57.7271	-76.2482
-15	-57.251	-75.9176
-14.95	-56.7261	-75.587
-14.9	-56.3721	-75.1902
-14.85	-55.896	-74.8596
-14.8	-55.6885	-74.6155
-14.75	-55.481	-74.3103
-14.7	-55.2612	-74.0255
-14.65	-54.9927	-73.6593
-14.6	-54.6631	-73.3287
-14.55	-54.6265	-73.0133
-14.5	-54.126	-72.6725
-14.45	-53.8086	-72.2809
-14.4	-53.418	-71.9147
-14.35	-53.1006	-71.5993
-14.3	-52.7222	-71.2636
-14.25	-52.4536	-70.9585
-14.2	-52.2095	-70.6177
-14.15	-51.9531	-70.3074
-14.1	-51.7822	-69.9565
-14.05	-51.416	-69.5801
-14	-50.9155	-69.1681
-13.95	-50.4395	-68.6493
-13.9	-50.0977	-68.222
-13.85	-49.9512	-67.9881
-13.8	-49.585	-67.8558
-13.75	-49.4019	-67.6473
-13.7	-49.1333	-67.4795
-13.65	-49.0967	-67.3218
-13.6	-48.7549	-67.0522
-13.55	-48.5229	-66.7877
-13.5	-48.2544	-66.4469
-13.45	-47.8638	-66.0502
-13.4	-47.4731	-65.6128
-13.35	-47.0581	-65.2364
-13.3	-46.9727	-64.8448
-13.25	-47.0215	-64.4836
-13.2	-46.9727	-64.0717
-13.15	-46.6675	-63.7105
-13.1	-46.1548	-63.4206
-13.05	-45.6055	-63.0239
-13	-45.1416	-62.7289
-12.95	-44.7998	-62.4491
-12.9	-44.519	-62.3118
-12.85	-44.2505	-62.149
-12.8	-43.811	-61.8286
-12.75	-43.5181	-61.4065
-12.7	-43.5425	-60.8266
-12.65	-43.2617	-60.4248
-12.6	-43.1152	-59.9518
-12.55	-42.7246	-59.4381
-12.5	-42.3584	-59.2499
-12.45	-42.2241	-59.0871
-12.4	-42.0166	-58.9803
-12.35	-41.5161	-58.8379
-12.3	-40.8203	-58.6344
-12.25	-40.5762	-58.2682
-12.2	-40.2222	-57.8664
-12.15	-39.9292	-57.4849
-12.1	-39.6362	-57.1238
-12.05	-39.3311	-56.8339
-12	-39.1357	-56.4473
-11.95	-38.6597	-55.9336
-11.9	-38.3789	-55.5827
-11.85	-38.0493	-55.2877
-11.8	-37.8662	-54.8503
-11.75	-37.6099	-54.4688
-11.7	-37.3901	-54.1534
-11.65	-37.0728	-53.8381
-11.6	-36.6821	-53.6143
-11.55	-36.4136	-53.4465
-11.5	-36.1572	-53.304
-11.45	-35.7544	-53.0497
-11.4	-35.3638	-52.5157
-11.35	-35.1074	-52.0325
-11.3	-34.9365	-51.6764
-11.25	-34.6802	-51.4526
-11.2	-34.3994	-51.1932
-11.15	-33.7524	-50.9033
-11.1	-33.3374	-50.5727
-11.05	-33.1787	-50.2014
-11	-33.02	-49.8556
-10.95	-32.7881	-49.5046
-10.9	-32.4585	-49.1943
-10.85	-32.2754	-48.8586
-10.8	-31.9092	-48.5484
-10.75	-31.6772	-48.3602
-10.7	-31.2744	-48.0499
-10.65	-30.8716	-47.816
-10.6	-30.603	-47.4141
-10.55	-30.3101	-46.9818
-10.5	-30.1025	-46.4986
-10.45	-29.7485	-46.1578
-10.4	-29.48	-45.8628
-10.35	-28.9795	-45.6136
-10.3	-28.6377	-45.4305
-10.25	-28.3447	-45.105
-10.2	-28.2104	-44.8405
-10.15	-28.0884	-44.5557
-10.1	-27.6123	-44.3014
-10.05	-27.2339	-44.0521
-10	-27.0264	-43.7317
-9.95	-26.8555	-43.4011
-9.9	-26.4893	-42.9789
-9.85	-26.3794	-42.5364
-9.8	-26.1719	-42.0431
-9.75	-25.8423	-41.6616
-9.7	-25.4395	-41.3055
-9.65	-25.0732	-40.7664
-9.6	-24.7681	-40.3748
-9.55	-24.3896	-39.9882
-9.5	-23.938	-39.8356
-9.45	-23.6206	-39.7288
-9.4	-23.2056	-39.4796
-9.35	-22.9736	-39.0727
-9.3	-22.6807	-38.7268
-9.25	-22.522	-38.2538
-9.2	-22.0825	-37.7909
-9.15	-21.6309	-37.501
-9.1	-21.3623	-37.1908
-9.05	-21.0815	-36.8703
-9	-20.9717	-36.5906
-8.95	-20.8374	-36.2803
-8.9	-20.6543	-35.9446
-8.85	-20.0928	-35.6598
-8.8	-19.5679	-35.497
-8.75	-19.2261	-35.2885
-8.7	-18.9575	-34.9731
-8.65	-18.7134	-34.5459
-8.6	-18.4937	-34.2306
-8.55	-18.3716	-33.8898
-8.5	-18.0542	-33.3964
-8.45	-17.7612	-32.9539
-8.4	-17.3584	-32.5826
-8.35	-17.0288	-32.2469
-8.3	-16.6748	-31.8451
-8.25	-16.1621	-31.4484
-8.2	-15.8203	-31.1381
-8.15	-15.6006	-30.8228
-8.1	-15.5396	-30.604
-8.05	-15.2832	-30.1565
-8	-14.9292	-29.719
-7.95	-14.5874	-29.3325
-7.9	-14.1846	-29.0578
-7.85	-13.7939	-28.8544
-7.8	-13.5376	-28.717
-7.75	-13.4521	-28.4882
-7.7	-13.3179	-28.1525
-7.65	-13.208	-27.8117
-7.6	-13.147	-27.4455
-7.55	-12.915	-27.2217
-7.5	-12.5488	-27.0081
-7.45	-12.0605	-26.6317
-7.4	-11.8042	-26.296
-7.35	-11.6211	-25.8586
-7.3	-11.4868	-25.5178
-7.25	-11.3159	-25.1567
-7.2	-10.9253	-24.7243
-7.15	-10.5713	-24.5107
-7.1	-10.1074	-24.236
-7.05	-9.80225	-23.9156
-7	-9.53369	-23.5647
-6.95	-9.24072	-23.2595
-6.9	-8.72803	-22.7458
-6.85	-8.28857	-22.2626
-6.8	-7.91016	-21.7641
-6.75	-7.2998	-21.4488
-6.7	-6.89697	-21.0622
-6.65	-6.71387	-20.7774
-6.6	-6.66504	-20.5332
-6.55	-6.55518	-20.2179
-6.5	-6.26221	-19.8415
-6.45	-6.09131	-19.4499
-6.4	-5.85938	-19.1752
-6.35	-5.81055	-18.9412
-6.3	-5.40771	-18.6818
-6.25	-4.90723	-18.3462
-6.2	-4.61426	-17.8986
-6.15	-4.41895	-17.5222
-6.1	-4.1748	-17.2221
-6.05	-4.05273	-16.8508
-6	-3.93066	-16.5609
-5.95	-3.479	-16.3625
-5.9	-3.16162	-16.1387
-5.85	-2.86865	-15.8488
-5.8	-2.68555	-15.4521
-5.75	-2.39258	-14.9943
-5.7	-2.01416	-14.5772
-5.65	-1.69678	-14.3636
-5.6	-1.26953	-14.2263
-5.55	-0.65918	-13.9669
-5.5	-0.19531	-13.5244
-5.45	-0.02441	-13.0564
-5.4	0.170898	-12.6495
-5.35	0.402832	-12.4156
-5.3	0.634766	-12.146
-5.25	0.976563	-11.7493
-5.2	1.31836	-11.3881
-5.15	1.68457	-11.0168
-5.1	1.84326	-10.7473
-5.05	1.7334	-10.5133
-5	2.06299	-10.2539
-4.95	2.46582	-9.98433
-4.9	3.06397	-9.63847
-4.85	3.43018	-9.31803
-4.8	3.56445	-8.95691
-4.75	4.06494	-8.59578
-4.7	4.54102	-8.29569
-4.65	4.87061	-7.99561
-4.6	5.06592	-7.72095
-4.55	5.39551	-7.30896
-4.5	5.39551	-6.94784
-4.45	5.59082	-6.66809
-4.4	5.71289	-6.30697
-4.35	5.96924	-5.97127
-4.3	6.55518	-5.76274
-4.25	7.1167	-5.46773
-4.2	7.53174	-4.98962
-4.15	7.71484	-4.57764
-4.1	7.87354	-4.14022
-4.05	8.20312	-3.89608
-4	8.56934	-3.57056
-3.95	8.82568	-3.26029
-3.9	8.6792	-3.04159
-3.85	8.75244	-2.73641
-3.8	9.16748	-2.47701
-3.75	9.85107	-2.2583
-3.7	10.5102	-2.11589
-3.65	10.8032	-1.78019
-3.6	11.1328	-1.38855
-3.55	11.5723	-0.86466
-3.5	11.853	-0.38147
-3.45	12.0972	-0.15259
-3.4	12.146	0.157674
-3.35	12.1826	0.371297
-3.3	12.5488	0.595093
-3.25	13.0737	0.778198
-3.2	13.4888	0.9257
-3.15	13.8062	1.32243
-3.1	14.1235	1.7395
-3.05	14.2944	2.23287
-3	14.7827	2.65503
-2.95	15.3931	3.11788
-2.9	15.7715	3.49935
-2.85	16.1011	3.8503
-2.8	16.2354	4.11479
-2.75	16.0767	4.31315
-2.7	16.1621	4.69462
-2.65	16.4551	5.01506
-2.6	16.7969	5.38635
-2.55	17.0654	5.79325
-2.5	17.3828	6.03231
-2.45	17.7246	6.20015
-2.4	18.1641	6.38326
-2.35	18.6401	6.69861
-2.3	18.9209	7.04447
-2.25	18.9575	7.4412
-2.2	19.2871	7.74129
-2.15	19.5068	8.17871
-2.1	19.8852	8.60596
-2.05	19.9951	8.91622
-2	20.2515	9.22139
-1.95	20.5078	9.39433
-1.9	20.6909	9.75037
-1.85	21.0327	10.0301
-1.8	21.5576	10.3709
-1.75	22.0215	10.8185
-1.7	22.2778	11.2915
-1.65	22.5342	11.7086
-1.6	22.7051	12.0036
-1.55	22.9004	12.2477
-1.5	23.23	12.4563
-1.45	23.6206	12.7258
-1.4	24.1455	13.0819
-1.35	24.5483	13.4227
-1.3	24.9023	13.8245
-1.25	24.9634	14.1703
-1.2	25.0855	14.5569
-1.15	25.3662	14.8926
-1.1	25.8545	15.3096
-1.05	26.4893	15.6809
-1	26.8799	15.9861
-0.95	27.2461	16.1947
-0.9	27.478	16.393
-0.85	27.7466	16.6982
-0.8	27.9541	17.0441
-0.75	28.1982	17.5069
-0.7	28.4058	17.9342
-0.65	28.3081	18.3411
-0.6	28.5645	18.7429
-0.55	28.7964	19.0633
-0.5	29.0405	19.4804
-0.45	29.2602	19.9026
-0.4	29.4434	20.2688
-0.35	29.7974	20.5943
-0.3	30.2734	20.874
-0.25	30.8838	21.1436
-0.2	31.2866	21.347
-0.15	31.7749	21.7234
[truncated: 2,003 more rows]

## Sheet: Fig 5A iii
Current Density
E1371Q+V	E1371Q+ESyt3
900	666.66
833	666.66
690	500
530	875
	500
