# Supplementary material for: Lipid transporters E-Syt3 and ORP5 regulate epithelial ion transport by controlling phosphatidylserine enrichment at ER/PM junctions
Source: EMBO J. 2025 May 27;44(13):3697–719. doi: 10.1038/s44318-025-00470-9 (PMC12217353; doi:10.1038/s44318-025-00470-9)
Supplement: Supplementary file 7 — Source data Fig. 5 [file 44318_2025_470_MOESM7_ESM.zip › Figure SD 5/5B/Fig 5B.xlsx]

## Sheet: Fig 5B i
Current Traces
Time (s)	CFTR_S1155R1158A_FKBP_PLa1a1- Rapa	CFTR_S1155R1158A_FKBP_PLa1a1- Rapa	CFTR_S1155R1158A_FKBP_PLA1+ Rapa	CFTR_S1155R1158A_FKBP_PLA1+ Rapa
0	237.255	-192.379	266.673	-241.392
2	229.685	-194.911	297.594	-237.403
4	245.522	-193.382	270.547	-233.25
6	246.791	-190.704	280.034	-239.344
8	258.579	-197.163	297.162	-253.541
10	260.869	-205.183	274.545	-234.269
12	272.753	-213.799	288.838	-243.929
14	250.705	-220.917	286.339	-247.486
16	239.761	-211.673	282.283	-266.517
18	225.638	-214.909	217.432	-265.219
20	229.844	-216.755	213.116	-274.581
22	270.037	-252.006	210.521	-270.093
24	258.002	-228.436	207.551	-266.527
26	263.153	-238.765	210.723	-265.835
28	234.514	-228.169	208.397	-268.401
30	250.699	-227.731	213.606	-270.025
32	271.655	-231.246	213.077	-267.488
34	277.004	-233.879	214.125	-266.133
36	279.941	-244.944	240.327	-299.034
38	277.023	-241.404	202.706	-257.107
40	281.178	-252.26	214.337	-262.989
42	280.341	-265.615	226.294	-270.246
44	288.354	-271.37	229.889	-272.14
46	297.858	-283.735	236.271	-275.37
48	296.044	-286.26	236.828	-275.437
50	293.627	-281.572	236.78	-274.687
52	295.27	-283.938	241.067	-275.937
54	287.536	-280.1	242.336	-276.206
56	294.546	-277.403	241.98	-276.379
58	291.603	-277.949	242.326	-273.716
60	291.584	-277.505	242.355	-274.783
62	292.091	-275.335	242.192	-273.764
64	293.068	-275.322	244.614	-275.879
66	289.877	-273.501	245.268	-276.138
68	290.423	-273.14	242.461	-274.754
70	289.566	-271.192	242.134	-273.601
72	289.458	-273.768	243.422	-274.822
74	292.472	-274.954	244.489	-277.282
76	292.123	-277.086	247.334	-277.398
78	291.133	-274.942	248.151	-279.339
80	292.998	-275.614	248.122	-280.002
82	291.996	-275.792	250.448	-282.646
84	292.04	-274.98	251.486	-281.838
86	293.03	-275.671	254.014	-283.732
88	293.049	-275.367	255.11	-286.029
90	293.259	-275.836	258.609	-289.307
92	291.209	-274.428	263.665	-293.92
94	292.599	-273.99	265.375	-295.151
96	292.707	-274.053	267.461	-296.842
98	294.293	-273.628	269.653	-299.342
100	295.156	-275.272	271.364	-301.158
102	293.5	-274.846	271.469	-299.986
104	293.252	-274.345	273.978	-302.379
106	294.756	-274.726	275.209	-304.551
108	295.46	-275.62	282.619	-310.107
110	293.208	-275.811	284.878	-313.106
112	294.305	-275.646	288.713	-315.672
114	293.036	-275.95	290.741	-318.738
116	293.379	-273.571	294.25	-321.199
118	294.597	-274.497	296.268	-323.688
120	294.534	-273.254	297.902	-324.044
122	293.531	-272.569	297.806	-324.794
124	292.599	-272.784	298.758	-325.457
126	293.741	-272.765	298.892	-325.12
128	295.175	-271.351	301.593	-326.197
130	293.861	-271.154	303.073	-327.687
132	293.779	-271.966	305.082	-330.234
134	295.219	-272.81	307.379	-331.089
136	297.11	-274.085	308.985	-331.349
138	295.543	-273.85	308.466	-331.349
140	296.507	-274.117	308.139	-331.829
142	297.935	-274.015	309.455	-331.762
144	297.548	-272.74	310.907	-332.752
146	299.165	-274.916	311.368	-333.512
148	300.745	-274.904	313.944	-334.3
150	300.117	-276.077	314.627	-335.338
152	302.712	-276.166	315.319	-336.52
154	301.246	-275.716	317.856	-337.731
156	302.966	-275.475	317.693	-337.529
158	302.534	-274.923	318.663	-338.019
160	302.395	-275.754	318.798	-337.693
162	301.189	-273.888	318.702	-336.943
164	301.976	-274.206	320.096	-337.789
166	300.942	-271.122	321.259	-339.134
168	300.422	-273.019	321.98	-340.115
170	302.433	-274.396	321.605	-339.529
172	302.166	-275.145	321.768	-339.615
174	304.641	-275.297	321.528	-337.587
176	302.211	-274.777	322.768	-339.5
178	303.448	-273.901	323.623	-337.385
180	304.641	-274.39	324.065	-340.297
182	304.082	-274.206	323.989	-339.432
184	305.028	-276.331	324.085	-338.481
186	304.114	-274.992	325.353	-339.221
188	305.199	-275.817	326.69	-339.961
190	307.953	-274.853	326.392	-339.788
192	307.813	-277.911	327.343	-340.519
194	309.805	-276.693	327.036	-340.663
196	310.364	-277.105	327.382	-339.413
198	309.824	-275.697	329.477	-338.836
200	309.78	-276.655	334.504	-344.738
202	312.724	-277.2	335.206	-347.199
204	312.806	-277.93	335.782	-346.314
206	315.109	-278.672	335.84	-346.824
208	315.826	-280.309	334.908	-345.257
210	316.619	-279.802	335.061	-346.305
212	317.971	-280.48	335.84	-345.795
214	317.876	-279.967	335.753	-345.911
216	318.11	-278.253	336.753	-345.728
218	317.235	-280.62	335.955	-345.92
220	319.944	-279.58	337.416	-346.728
222	320.255	-282.098	338.031	-346.834
224	321.835	-283.78	337.974	-346.007
226	323.173	-284.458	337.734	-345.622
228	324.969	-286.984	337.061	-345.055
230	324.829	-284.966	337.589	-345.238
232	326.365	-286.711	337.81	-344.373
234	325.394	-286.476	337.56	-344.027
236	328.877	-289.388	336.695	-342.921
238	330.413	-289.382	338.272	-343.921
240	330	-289.166	338.733	-344.315
242	331.155	-290.118	338.272	-343.45
244	331.986	-292.51	337.82	-343.239
246	333.09	-292.237	336.993	-341.883
248	336.269	-295.054	337.176	-341.364
250	334.257	-293.474	336.484	-340.586
252	334.606	-291.691	337.532	-340.836
254	336.021	-293.309	336.196	-339.538
256	334.422	-295.536	336.071	-339.192
258	335.285	-294.604	335.84	-338.394
260	337.715	-295.257	336.984	-338.74
262	337.658	-295.098	337.474	-339.826
264	339.568	-296.19	336.167	-339.009
266	340.355	-299.996	336.503	-339.019
268	343.057	-298.702	335.292	-337.693
270	343.552	-301.519	334.331	-336.789
272	343.584	-301.519	335.465	-336.241
274	343.73	-302.02	333.533	-336.491
276	343.533	-303.397	334.264	-336.991
278	345.088	-302.128	333.36	-334.838
280	347.848	-307.058	332.87	-334.54
282	350.76	-305.497	331.457	-333.156
284	349.656	-307.553	331.736	-332.579
286	351.026	-307.686	331.957	-332.06
288	352.6	-309.329	331.63	-331.897
290	352.815	-308.492	331.351	-331.829
292	354.769	-310.275	330.928	-329.801
294	352.739	-310.091	329.823	-329.782
296	355.106	-310.433	328.506	-328.571
298	356.47	-311.962	327.43	-327.081
300	356.54	-313.453	327.209	-326.447
302	357.047	-313.181	327.401	-326.485
304	356.134	-312.324	326.805	-325.563
306	357.694	-315.947	326.372	-324.986
308	359.135	-314.526	326.267	-324.851
310	359.534	-316.714	325.209	-323.775
312	361.501	-317.146	324.411	-322.544
314	359.693	-314.811	322.143	-320.343
316	362.897	-316.664	320.48	-319.151
318	363.842	-315.864	320.788	-318.44
320	363.309	-318.878	320.692	-317.748
322	365.003	-318.738	319.231	-316.575
324	365.853	-321.663	318.116	-314.74
326	366.685	-321.359	317.712	-314.72
328	368.137	-320.807	317.231	-313.163
330	368.099	-322.774	316.789	-313.461
332	367.446	-322.241	317.193	-313.644
334	367.192	-322.678	316.885	-312.721
336	368.981	-323.459	315.934	-311.366
338	370.434	-324.874	316.309	-311.866
340	370.301	-322.101	315.251	-311.347
342	374.235	-327.621	315.078	-310.049
344	373.556	-328.623	314.54	-309.703
346	374.412	-328.763	313.714	-309.52
348	375.485	-329.772	312.772	-308.953
350	376.506	-328.649	313.992	-308.809
352	375.529	-328.128	313.387	-307.502
354	377.185	-330.945	312.791	-307.069
356	376.728	-328.636	313.406	-307.271
358	375.942	-329.658	313.416	-306.819
360	376.773	-331.536	313.839	-307.387
362	378.689	-330.108	312.858	-306.252
364	378.213	-332.487	311.887	-305.628
366	379.621	-332.189	312.406	-304.724
368	379.336	-333.249	311.618	-304.291
370	380.421	-334.816	312.233	-304.071
372	381.468	-335.983	311.714	-304.099
374	382.223	-335.761	312.06	-304.128
376	384.608	-336.243	313.06	-304.589
378	384.431	-337.69	314.559	-306.425
380	384.634	-337.588	313.973	-305.06
382	386.658	-339.403	314.963	-306.175
384	387.647	-340.881	316.068	-306.791
386	388.624	-340.323	315.895	-307.079
388	388.351	-341.021	315.809	-306.704
390	387.901	-340.627	316.203	-305.685
392	389.754	-341.681	315.357	-306.608
394	390.096	-341.528	316.635	-306.262
396	389.861	-342.372	316.347	-305.224
398	390.172	-342.125	315.521	-305.253
400	390.071	-341.541	315.213	-304.676
402	390.052	-341.858	316.732	-304.686
404	391.207	-344.237	315.059	-304.128
406	390.807	-343.476	322.643	-306.983
408	390.115	-342.969	321.182	-309.04
410	390.915	-343.838	320.884	-308.982
412	392.133	-344.066	321.259	-308.963
414	393.357	-345.747	321.336	-308.655
416	394.994	-346.344	321.47	-309.078
418	394.157	-346.109	321.72	-309.328
420	391.759	-345.944	321.49	-309.713
422	393.764	-345.494	320.884	-307.694
424	393.154	-347.143	320.48	-307.665
426	395.134	-348.215	322.566	-309.203
428	395.134	-347.219	322.259	-309.232
430	396.961	-350.201	322.614	-308.415
432	396.631	-350.189	323.412	-310.741
434	397.113	-348.26	323.585	-309.982
436	398.915	-351.071	323.873	-310.011
438	398.306	-351.178	323.767	-309.713
440	399.087	-351.013	323.921	-310.28
442	399.429	-352.403	324.767	-310.26
444	399.956	-353.323	326.305	-311.712
446	401.155	-352.549	327.391	-312.567
448	401.65	-353.317	328.525	-313.673
450	401.301	-353.355	328.314	-312.712
452	402.012	-352.777	330.14	-313.759
454	401.339	-354.091	331.957	-315.768
456	399.347	-351.604	332.024	-316.076
458	399.601	-352.517	333.822	-317.556
460	401.028	-352.72	334.466	-318.267
462	401.567	-353.824	335.686	-318.902
464	402.373	-354.3	336.657	-319.392
466	401.428	-352.397	336.964	-319.421
468	401.967	-354.586	338.031	-319.44
470	402.792	-353.482	337.224	-320.209
472	403.287	-354.154	337.397	-319.709
474	403.014	-354.858	338.993	-320.218
476	402.919	-353.272	339.291	-320.526
478	401.948	-353.583	339.752	-321.122
480	401.65	-352.796	339.637	-321.199
482	400.597	-352.638	340.54	-321.727
484	400.762	-352.65	340.944	-321.948
486	401.656	-352.707	342.02	-322.689
488	400.977	-353.374	342.982	-322.977
490	400.876	-352.707	342.587	-322.554
492	401.827	-351.914	341.232	-321.833
494	405.977	-355.804	338.272	-318.181
496	405.114	-355.651	344.913	-322.333
498	407.766	-357.174	347.326	-325.265
500	408.807	-358.024	348.758	-326.11
502	410.196	-358.652	348.864	-326.831
504	410.285	-358.189	348.96	-327.052
506	410.754	-359.249	351.277	-327.716
508	412.709	-361.609	353.949	-331.378
510	416.832	-365.06	357.976	-334.598
512	419.967	-366.323	363.733	-338.375
514	422.549	-369.292	369.078	-343.229
516	425.715	-372.433	377.046	-350.255
518	429.978	-375.523	385.562	-357.262
520	433.354	-378.758	393.559	-364.548
522	436.482	-382.096	402.661	-371.863
524	439.21	-384.177	410.774	-379.898
526	445.187	-388.009	419.569	-386.463
528	447.642	-389.785	426.95	-394.489
530	451.988	-394.049	435.995	-401.765
532	455.877	-395.978	443.127	-408.022
534	461.2	-401.206	455.421	-419.336
536	465.94	-404.936	463.601	-426.41
538	469.607	-408.997	470.377	-433.052
540	474.962	-412.975	476.192	-437.214
542	478.952	-415.519	480.748	-442.798
544	483.324	-419.96	486.573	-447.162
546	486.699	-424.015	490.773	-451.516
548	492.035	-428.221	495.521	-454.755
550	498.684	-431.964	501.221	-459.321
552	503.944	-436.107	504.46	-463.435
554	510.269	-440.879	508.536	-467.001
556	512.826	-445.631	513.101	-468.875
558	518.181	-449.602	515.87	-473.498
560	523.948	-453.39	520.224	-476.487
562	528.377	-457.635	524.107	-479.073
564	533.967	-461.727	527.49	-483.754
566	539.531	-466.739	530.941	-487.301
568	543.274	-469.696	533.469	-488.666
570	549.714	-476.028	537.323	-490.309
572	556.63	-477.455	539.89	-494.01
574	557.188	-483.559	542.437	-495.596
576	567.434	-488.641	544.763	-497.874
578	573.367	-494.484	547.56	-501.027
580	578.379	-497.879	550.116	-502.497
582	583.404	-502.802	552.596	-505.621
584	590.18	-509.242	555.768	-507.803
586	595.998	-513.677	557.297	-509.735
588	602.59	-518.651	560.488	-512.099
590	606.872	-522.445	562.045	-513.455
592	613.941	-529.722	563.852	-515.194
594	620.938	-533.973	566.082	-517.078
596	626.814	-537.164	567.206	-517.059
598	633.012	-543.985	570.234	-520.539
600	636.661	-547.608	572.897	-522.432
602	640.252	-551.167	574.646	-523.48
604	647.408	-556.928	574.848	-525.056
606	653.645	-562.302	576.578	-525.297
608	660.326	-567.46	576.818	-527.651
610	664.742	-570.34	578.779	-527.738
612	672.146	-576.095	579.567	-528.391
614	676.295	-579.47	579.519	-529.526
616	680.883	-583.74	592.255	-536.792
618	683.262	-587.337	615.986	-554.286
620	687.164	-590.021	646.466	-578.979
622	695.913	-593.727	706.174	-624.029
624	700.557	-599.716	752.657	-668.628
626	705.658	-604.347	775.745	-697.444
628	706.09	-605.147	777.859	-703.827
630	713.265	-613.135	776.975	-699.896
632	720.416	-616.142	777.446	-697.906
634	724.863	-618.439	780.118	-701.722
636	726.443	-621.046	786.01	-706.73
638	728.994	-624.764	792.748	-712.545
640	736.563	-630.417	799.275	-719.1
642	742.374	-631.991	803.062	-723.569
644	743.726	-634.687	803.975	-724.781
646	749.48	-639.065	809.367	-730.317
648	751.377	-639.649	811.645	-731.586
650	758.173	-644.502	816.807	-733.46
652	758.388	-649.312	817.143	-734.027
654	760.932	-651.253	825.794	-738.958
656	765.811	-653.372	832.493	-748.474
658	772.359	-655.682	828.552	-749.339
660	778.006	-660.117	792.912	-725.424
662	778.767	-661.76	773.13	-696.156
664	781.851	-665.624	755.252	-687.496
666	782.428	-665.548	779.301	-703.99
668	787.65	-671.695	791.412	-694.753
670	789.845	-671.556	740.883	-687.294
672	793.683	-677.349	803.706	-713.294
674	799.939	-678.662	788.163	-720.023
676	802.623	-684.042	741.594	-674.703
678	804.862	-684.416	783.742	-685.314
680	806.893	-687.087	822.804	-732.854
682	811.664	-689.854	834.492	-746.993
684	816.2	-692.804	847.247	-773.301
686	819.043	-696.668	846.92	-751.069
688	822.209	-698.108	852.534	-765.958
690	824.55	-702.505	876.506	-790.208
692	826.732	-702.226	892.404	-800.56
694	830.159	-705.88	889.712	-807.606
696	832.734	-708.031	865.817	-779.626
698	835.386	-708.348	878.755	-793.755
700	836.567	-711.108	863.962	-776.992
702	840.081	-713.031	907.744	-804.136
704	841.852	-715.08	898.373	-802.396
706	843.533	-717.199	888.395	-794.985
708	844.085	-714.928	884.397	-791.016
710	845.474	-716.863	877.351	-783.528
712	848.12	-717.332	905.245	-805.059
714	851.61	-722.027	907.629	-809.845
716	852.212	-722.3	903.63	-806.222
718	855.385	-725.117	899.593	-805.731
720	857.637	-726.392	895.21	-800.973
722	857.466	-727.135	891.212	-795.572
724	860.441	-728.651	895.479	-801.002
726	862.288	-732.743	906.514	-808.538
728	866.894	-733.111	915.434	-818.582
730	866.602	-736.417	910.628	-812.046
732	868.772	-736.017	915.847	-817.621
734	872.959	-738.422	921.653	-815.987
736	876.481	-741.81	921.691	-812.383
738	875.548	-745.242	924.209	-822.975
740	877.451	-745.597	917.135	-820.12
742	880.439	-746.302	914.309	-817.352
744	890.343	-753.103	917.894	-818.006
746	896.682	-760.85	916.279	-816.967
748	898.211	-763.642	915.309	-817.746
750	900.977	-766.141	908.754	-812.498
752	906.516	-767.074	908.532	-806.366
754	908.641	-771.293	891.741	-796.975
756	910.183	-770.862	880.706	-786.325
758	916.052	-774.25	873.728	-784.979
760	917.822	-776.407	904.726	-807.596
762	928.297	-782.339	910.186	-803.828
764	933.512	-788.709	917.558	-814.603
766	938.347	-791.279	922.047	-817.41
768	941.982	-792.985	923.979	-821.139
770	942.268	-793.626	923.363	-823.494
772	945.313	-796.126	920.884	-822.773
774	951.214	-800.637	919.932	-820.639
776	957.888	-806.671	921.729	-818.006
778	958.415	-809.113	924.997	-820.409
780	957.945	-807.216	924.892	-822.062
782	957.489	-806.157	919.894	-818.678
784	947.477	-799.939	920.46	-815.036
786	939.089	-790.898	910.849	-808.48
788	923.145	-784.718	908.878	-806.337
790	902.931	-766.275	902.525	-799.637
792	881.613	-746.911	893.99	-792.179
794	854.541	-727.49	883.128	-787.094
796	821.796	-701.572	872.796	-780.241
798	782.301	-672.082	859.531	-767.534
800	741.708	-637.079	852.918	-758.672
802	697.296	-600.027	836.088	-746.09
804	650.771	-561.61	816.172	-730.374
806	602.552	-522.667	796.007	-712.526
808	554.485	-482.912	773.582	-691.158
810	505.048	-441.83	744.189	-667.456
812	457.984	-402.887	711.422	-638.851
814	413.096	-363.113	674.898	-608.891
816	370.225	-326.409	638.027	-575.634
818	331.453	-293.798	598.253	-541.194
820	297.503	-263.109	557.441	-507.169
822	266.345	-237.673	519.551	-472.652
824	241.03	-213.462	482.382	-438.155
826	214.738	-192.024	448.356	-408.33
828	191.523	-171.41	415.397	-379.783
830	173.288	-153.392	386.36	-351.514
832	155.853	-140.886	357.957	-327.744
834	146.565	-127.531	337.858	-309.021
836	133.343	-119.53	315.059	-289.028
838	126.421	-113.154	291.472	-269.602
840	111.828	-99.3672	278.121	-255.271
842	103.631	-93.0162	266.491	-243.055
844	94.1456	-85.3519	250.487	-232.779
846	91.1699	-80.7711	238.914	-218.304
848	87.6423	-77.326	224.9	-206.405
850	83.3153	-73.8111	215.481	-198.446
852	79.1596	-68.8686	205.311	-189.517
854	81.6213	-70.8101	197.91	-181.942
856	77.6242	-69.1415	187.462	-173.071
858	72.7198	-63.5201	186.155	-169.572
860	71.1908	-62.4606	174.428	-159.508
862	67.8662	-58.8759	168.892	-157.115
864	64.751	-56.5093	160.251	-148.887
866	62.1433	-54.2126	154.369	-141.669
868	60.9886	-53.87	156.406	-142.005
870	59.8783	-53.299	147.832	-136.969
872	60.1258	-50.6659	143.498	-133.393
874	57.9559	-52.2584	149.13	-135.921
876	57.0804	-49.4985	141.652	-133.037
878	55.8558	-48.9529	138.999	-129.894
880	53.0959	-46.0725	131.733	-124.983
882	53.9842	-47.2716	128.984	-120.792
884	49.8348	-42.8621	123.14	-114.102
886	47.7665	-42.4814	115.94	-109.777
888	49.4351	-42.7606	113.259	-104.654
890	47.703	-40.4448	108.53	-104.269
892	44.5751	-38.9221	108.953	-102.664
894	43.5346	-39.0553	105.338	-100.425
896	40.8191	-37.4121	106.425	-101.165
898	43.4014	-37.6341	99.8021	-96.9354
900	40.6859	-36.0607	95.7844	-89.6208
902	40.3306	-35.2739	93.4583	-86.0836
904	36.3144	-32.6599	89.9691	-83.6326
906	32.4569	-29.1577	85.1056	-80.8739
908	31.0357	-25.7126	85.096	-80.2204
910	26.0362	-25.8331	79.7518	-74.1457
912	26.3217	-22.0137	74.9844	-69.311
914	23.0479	-19.2728	73.4369	-67.6097
916	20.2245	-19.7169	73.3023	-68.8304
918	23.0542	-19.8946	67.5929	-61.016
920	22.2992	-19.8058	70.4956	-64.1398
922	20.4022	-18.1308	74.3308	-65.5816
924	20.491	-17.3885	79.0982	-76.491
926	21.5569	-19.0508	79.3482	-74.2803
928	24.4437	-19.0825	73.5425	-68.1383
930	22.6355	-19.6598	67.1411	-62.8421
932	22.0327	-18.7716	62.6331	-58.5265
934	18.0864	-17.4075	59.8649	-58.8918
936	16.4558	-14.4255	57.8945	-53.7205
938	20.1547	-17.2172	56.7026	-51.0773
940	20.6432	-16.7794	52.3293	-50.4237
942	18.4226	-15.4089	53.7711	-50.3757
944	17.8516	-16.9634	50.3877	-48.2707
946	13.7403	-11.8433	46.3026	-43.2917
948	16.7477	-14.1908	43.1115	-40.8215
950	16.6779	-14.6539	38.8535	-39.7834
952	16.4748	-14.8252	40.8816	-38.111
954	15.6056	-13.7276	38.0172	-34.9679
956	16.0497	-13.404	39.4398	-37.6688
958	15.6056	-14.2796	38.815	-40.4659
960	11.2279	-10.7203	35.6431	-33.132
962	11.9194	-11.0883	36.2103	-36.8903
964	12.6681	-9.21026	35.9795	-37.0922
966	11.9194	-10.0478	27.5884	-28.7587
968	13.8672	-11.0629	21.1965	-22.4917
970	14.508	-11.2278	21.8213	-23.0781
972	14.1654	-10.2191	25.9255	-25.6925
974	12.7379	-9.83838	23.907	-25.01
976	8.73442	-8.73442	18.8993	-19.1564
978	6.7549	-5.92375	22.7536	-22.4821
980	9.88914	-9.07068	13.3821	-15.4078
982	8.96282	-8.25857	12.9303	-13.101
984	8.88034	-6.24733	14.4682	-16.5901
986	9.1595	-6.89448	16.4579	-16.071
988	11.894	-9.43232	14.199	-17.3398
990	10.7647	-9.78128	14.747	-15.5424
992	9.4006	-7.23709	17.198	-17.2917
994	10.2317	-7.68756	20.4372	-19.0315
996	10.6441	-10.0985	15.0546	-15.7058
998	9.77493	-7.01503	16.4194	-16.244
1000	9.24833	-6.96427	18.6493	-19.1757
1002	8.56311	-7.32591	20.591	-20.3483
1004	9.14682	-6.71683	17.6498	-21.5978
1006	8.90572	-7.24978	15.1507	-16.6766
1008	6.0443	-5.13068	10.2583	-11.467
1010	5.36543	-3.05599	18.8032	-17.8492
1012	4.78172	-3.58894	15.7946	-16.8111
1014	3.46839	-3.02427	21.1965	-19.2237
1016	4.97206	-4.10285	16.5732	-17.6378
1018	6.10775	-4.75	14.8239	-14.4947
1020	5.44791	-4.00768	12.1518	-14.1198
1022	6.24098	-3.97596	14.3048	-14.5043
1024	6.74855	-5.92375	19.3607	-20.3675
1026	4.92131	-4.73097	12.4017	-14.8503
1028	4.32491	-2.16774	4.89485	-9.21779
1030	3.14481	-4.78172	5.83677	-7.6799
1032	5.56846	-4.07747	2.0113	-4.77712
1034	5.37812	-4.65483	7.57655	-6.661
1036	6.37422	-6.33615	10.0852	-10.7172
1038	3.84907	-2.09161	8.72993	-11.1786
1040	2.42787	-2.02182	12.1518	-12.3128
1042	1.12088	-1.75534	9.22013	-11.3612
1044	2.65628	-1.64749	0.752145	-4.15231
1046	1.12723	-1.9901	3.55884	-3.76784
1048	1.65383	-1.69824	-0.76652	-2.05697
1050	1.77438	-2.49766	0.809816	-3.42189
1052	2.41518	-1.56501	1.75181	-3.07583
1054	5.91106	-4.85151	0.204271	-2.67213
1056	5.22585	-3.50646	2.73218	-2.83553
1058	4.58504	-4.60407	3.80871	-3.18156
1060	7.29419	-5.65728	2.58801	-5.02703
1062	4.47718	-3.91251	2.77063	-3.15268
1064	2.23119	-2.69435	1.34808	-1.31686
1066	2.51035	-1.42542	-0.14176	-2.04736
1068	1.32391	-0.01692	-2.31407	0.874677
1070	1.84417	0.446236	1.10782	-3.87361
1072	1.91396	-2.02182	5.75987	-6.68026
1074	2.81489	-2.17409	1.60756	-2.70093
1076	-0.86498	0.877669	4.84679	-5.03664
1078	-1.94991	1.29641	3.13592	-5.18082
1080			3.06856	-4.47915
1082			2.40538	-5.7383
1084			-1.44904	-0.74015
1086			-0.95876	1.12455
1088			-2.09296	0.692052
1090			0.569559	2.06651
1092			-0.26671	-3.88322
1094
1096
1098
1100
1102
1104
1106
1108
1110
1112
1114
1116
1118
1120
1122
1124
1126
1128
1130
1132
1134
1136
1138
1140
1142
1144
1146
1148
1150
1152
1154
1156
1158
1160

## Sheet: Fig 5B ii
I/V Curve
Voltage (mV)	CFTR_S1155R1158A_FKBP_PLa1a1- Rapa	CFTR_S1155R1158A_FKBP_PLa1a1+ Rapa
-100	-805.66	-818.103
-99.95	-805.554	-818.216
-99.9	-805.533	-817.999
-99.85	-805.364	-817.767
-99.7999	-805.089	-817.439
-99.7499	-804.877	-817.134
-99.6999	-804.581	-816.894
-99.6499	-804.222	-816.437
-99.5999	-803.735	-815.765
-99.5499	-803.291	-815.332
-99.4999	-802.699	-814.964
-99.4499	-802.043	-814.475
-99.3998	-801.324	-813.962
-99.3498	-800.711	-813.642
-99.2998	-800.077	-813.153
-99.2498	-799.738	-812.985
-99.1998	-799.357	-812.585
-99.1498	-799.061	-812.232
-99.0998	-798.638	-811.839
-99.0498	-798.321	-811.319
-98.9997	-797.919	-810.806
-98.9497	-797.56	-810.358
-98.8997	-797.243	-809.869
-98.8497	-796.862	-809.341
-98.7997	-796.545	-808.756
-98.7497	-795.995	-808.147
-98.6997	-795.445	-807.49
-98.6497	-794.832	-806.866
-98.5996	-794.282	-806.513
-98.5496	-793.732	-806.033
-98.4996	-793.288	-805.768
-98.4496	-792.844	-805.456
-98.3996	-792.378	-804.935
-98.3496	-791.807	-804.455
-98.2996	-791.3	-803.894
-98.2496	-791.004	-803.525
-98.1995	-790.813	-803.013
-98.1495	-790.454	-802.612
-98.0995	-790.01	-802.132
-98.0495	-789.439	-801.899
-97.9995	-788.91	-801.411
-97.9495	-788.255	-801.115
-97.8995	-787.599	-800.778
-97.8495	-787.112	-800.241
-97.7994	-786.774	-799.705
-97.7494	-786.541	-799.224
-97.6994	-786.245	-798.736
-97.6494	-785.928	-798.159
-97.5994	-785.463	-797.518
-97.5494	-784.955	-796.981
-97.4994	-784.448	-796.557
-97.4494	-784.025	-796.02
-97.3993	-783.517	-795.62
-97.3493	-783.052	-795.163
-97.2993	-782.629	-794.827
-97.2493	-782.248	-794.506
-97.1993	-781.846	-794.154
-97.1493	-781.445	-793.794
-97.0993	-780.916	-793.209
-97.0493	-780.345	-792.72
-96.9992	-779.88	-792.24
-96.9492	-779.309	-791.687
-96.8992	-778.737	-791.126
-96.8492	-778.188	-790.646
-96.7992	-777.68	-790.197
-96.7492	-777.384	-789.877
-96.6992	-777.067	-789.452
-96.6492	-776.771	-789.02
-96.5991	-776.559	-788.875
-96.5491	-776.221	-788.451
-96.4991	-775.904	-787.954
-96.4491	-775.438	-787.362
-96.3991	-775.036	-786.841
-96.3491	-774.508	-786.296
-96.2991	-774.064	-785.88
-96.2491	-773.514	-785.543
-96.199	-773.07	-785.127
-96.149	-772.752	-784.718
-96.099	-772.329	-784.182
-96.049	-771.864	-783.661
-95.999	-771.336	-783.164
-95.949	-770.828	-782.844
-95.899	-770.384	-782.307
-95.849	-769.94	-781.771
-95.7989	-769.665	-781.346
-95.7489	-769.199	-780.737
-95.6989	-768.692	-780.441
-95.6489	-768.142	-780.089
-95.5989	-767.677	-779.736
-95.5489	-767.359	-779.352
-95.4989	-767.148	-778.935
-95.4489	-766.831	-778.535
-95.3988	-766.387	-778.19
-95.3488	-765.879	-777.63
-95.2988	-765.308	-777.341
-95.2488	-764.716	-776.877
-95.1988	-764.208	-776.436
-95.1488	-763.743	-775.835
-95.0988	-763.236	-775.387
-95.0488	-762.77	-774.818
-94.9987	-762.157	-774.265
-94.9487	-761.692	-773.617
-94.8987	-761.248	-772.976
-94.8487	-760.825	-772.607
-94.7987	-760.444	-772.255
-94.7487	-760	-771.782
-94.6987	-759.64	-771.502
-94.6487	-759.196	-771.134
-94.5986	-758.646	-770.909
-94.5486	-758.181	-770.517
-94.4986	-757.758	-770.108
-94.4486	-757.314	-769.764
-94.3986	-756.891	-769.419
-94.3486	-756.531	-768.995
-94.2986	-756.214	-768.707
-94.2486	-755.707	-768.33
-94.1985	-755.241	-768.058
-94.1485	-754.797	-767.633
-94.0985	-754.501	-767.241
-94.0485	-754.036	-766.704
-93.9985	-753.698	-766.087
-93.9485	-753.359	-765.663
-93.8985	-753.042	-765.31
-93.8485	-752.577	-764.894
-93.7984	-752.111	-764.269
-93.7484	-751.583	-763.877
-93.6984	-751.075	-763.364
-93.6484	-750.673	-762.931
-93.5984	-750.314	-762.571
-93.5484	-749.87	-762.114
-93.4984	-749.573	-761.618
-93.4484	-749.087	-761.193
-93.3983	-748.537	-760.673
-93.3483	-748.008	-760.384
-93.2983	-747.353	-759.968
-93.2483	-746.93	-759.495
-93.1983	-746.38	-758.999
-93.1483	-745.936	-758.398
-93.0983	-745.598	-757.837
-93.0483	-745.153	-757.277
-92.9982	-744.773	-756.916
-92.9482	-744.202	-756.331
-92.8982	-743.8	-755.658
-92.8482	-743.313	-755.114
-92.7982	-742.848	-754.93
-92.7482	-742.531	-754.721
-92.6982	-742.045	-754.481
-92.6482	-741.664	-754.049
-92.5981	-741.093	-753.656
-92.5481	-740.754	-753.304
-92.4981	-740.31	-752.831
-92.4481	-740.014	-752.182
-92.3981	-739.634	-751.574
-92.3481	-739.253	-751.093
-92.2981	-738.767	-750.837
-92.2481	-738.301	-750.612
-92.198	-737.836	-750.276
-92.148	-737.434	-749.915
-92.098	-737.053	-749.395
-92.048	-736.673	-748.794
-91.998	-736.25	-748.394
-91.948	-735.806	-747.857
-91.898	-735.34	-747.344
-91.848	-734.939	-746.92
-91.7979	-734.516	-746.551
-91.7479	-733.966	-746.239
-91.6979	-733.416	-746.015
-91.6479	-732.866	-745.518
-91.5979	-732.316	-744.933
-91.5479	-732.02	-744.284
-91.4979	-731.766	-743.804
-91.4479	-731.512	-743.492
-91.3978	-731.111	-743.043
-91.3478	-730.561	-742.731
-91.2978	-730.011	-742.378
-91.2478	-729.567	-741.93
-91.1978	-729.165	-741.465
-91.1478	-728.679	-741.081
-91.0978	-728.129	-740.624
-91.0478	-727.642	-740.224
-90.9977	-727.029	-739.759
-90.9477	-726.669	-739.27
-90.8977	-726.416	-738.67
-90.8477	-726.014	-737.869
-90.7977	-725.549	-737.412
-90.7477	-724.978	-737.028
-90.6977	-724.385	-736.507
-90.6477	-723.857	-736.05
-90.5976	-723.349	-735.594
-90.5476	-722.82	-735.169
-90.4976	-722.397	-734.881
-90.4476	-722.059	-734.513
-90.3976	-721.805	-734.016
-90.3476	-721.34	-733.599
-90.2976	-721.002	-733.215
-90.2476	-720.409	-732.75
-90.1975	-719.923	-732.246
-90.1475	-719.394	-731.821
-90.0975	-718.971	-731.26
-90.0475	-718.612	-730.972
-89.9975	-718.252	-730.58
-89.9475	-717.808	-730.195
-89.8975	-717.491	-729.683
-89.8475	-717.089	-729.258
-89.7974	-716.624	-728.986
-89.7474	-716.053	-728.521
-89.6974	-715.461	-728.121
-89.6474	-715.038	-727.704
-89.5974	-714.445	-727.232
-89.5474	-713.917	-726.719
-89.4974	-713.388	-726.182
-89.4474	-713.007	-725.533
-89.3973	-712.796	-725.077
-89.3473	-712.542	-724.652
-89.2973	-712.246	-724.316
-89.2473	-711.76	-723.923
-89.1973	-711.273	-723.523
-89.1473	-710.787	-723.275
-89.0973	-710.343	-722.826
-89.0473	-709.856	-722.337
-88.9972	-709.412	-721.777
-88.9472	-708.947	-721.144
-88.8972	-708.587	-720.639
-88.8472	-708.185	-720.327
-88.7972	-707.72	-720.079
-88.7472	-707.107	-719.67
-88.6972	-706.451	-719.238
-88.6472	-706.049	-718.629
-88.5971	-705.626	-718.204
-88.5471	-705.203	-717.908
-88.4971	-704.802	-717.54
-88.4471	-704.336	-717.195
-88.3971	-703.935	-716.594
-88.3471	-703.512	-715.97
-88.2971	-703.046	-715.505
-88.2471	-702.518	-714.84
-88.197	-701.947	-714.32
-88.147	-701.46	-713.831
-88.097	-701.058	-713.487
-88.047	-700.657	-713.198
-87.997	-700.339	-712.63
-87.947	-699.938	-712.053
-87.897	-699.557	-711.548
-87.847	-699.218	-711.1
-87.7969	-698.817	-710.803
-87.7469	-698.499	-710.435
-87.6969	-698.013	-709.794
-87.6469	-697.548	-709.394
-87.5969	-697.082	-708.929
-87.5469	-696.681	-708.352
-87.4969	-696.173	-707.88
-87.4469	-695.665	-707.615
-87.3968	-695.2	-707.263
-87.3468	-694.756	-707.015
-87.2968	-694.397	-706.734
-87.2468	-693.952	-706.302
-87.1968	-693.635	-705.853
-87.1468	-693.297	-705.421
-87.0968	-693.064	-705.036
-87.0468	-692.451	-704.612
-86.9967	-692.028	-704.323
-86.9467	-691.563	-703.867
-86.8967	-691.182	-703.354
-86.8467	-690.759	-702.833
-86.7967	-690.442	-702.281
-86.7467	-689.955	-701.936
-86.6967	-689.448	-701.488
-86.6467	-688.813	-700.983
-86.5966	-688.306	-700.519
-86.5466	-687.756	-700.014
-86.4966	-687.312	-699.269
-86.4466	-686.741	-698.668
-86.3966	-686.17	-698.14
-86.3466	-685.662	-697.675
-86.2966	-685.324	-697.331
-86.2466	-684.964	-696.986
-86.1965	-684.52	-696.73
-86.1465	-683.991	-696.233
-86.0965	-683.378	-695.889
-86.0465	-682.871	-695.296
-85.9965	-682.384	-694.984
-85.9465	-682.067	-694.631
-85.8965	-681.75	-694.295
-85.8465	-681.305	-693.798
-85.7964	-680.883	-693.117
-85.7464	-680.544	-692.557
-85.6964	-680.163	-692.132
-85.6464	-679.656	-691.74
-85.5964	-679.169	-691.411
-85.5464	-678.768	-691.243
-85.4964	-678.323	-690.771
-85.4464	-677.837	-690.21
-85.3963	-677.329	-689.457
-85.3463	-676.822	-688.896
-85.2963	-676.42	-688.44
-85.2463	-676.145	-687.999
-85.1963	-675.807	-687.607
-85.1463	-675.447	-687.134
-85.0963	-674.897	-686.541
-85.0463	-674.348	-686.101
-84.9962	-673.988	-685.676
-84.9462	-673.586	-685.26
-84.8962	-673.142	-684.875
-84.8462	-672.592	-684.411
-84.7962	-672.19	-684.242
-84.7462	-671.619	-683.898
-84.6962	-671.154	-683.49
-84.6462	-670.689	-682.969
-84.5961	-670.35	-682.408
-84.5461	-669.927	-682.032
-84.4961	-669.462	-681.671
-84.4461	-669.124	-681.431
-84.3961	-668.701	-681.183
-84.3461	-668.278	-680.846
-84.2961	-667.876	-680.374
-84.2461	-667.474	-679.869
-84.196	-666.903	-679.413
-84.146	-666.459	-679.06
-84.096	-665.994	-678.548
-84.046	-665.719	-678.179
-83.996	-665.359	-677.691
-83.946	-664.894	-677.426
-83.896	-664.429	-677.026
-83.846	-663.942	-676.481
-83.7959	-663.456	-676
-83.7459	-663.012	-675.584
-83.6959	-662.547	-675.183
-83.6459	-662.124	-674.671
-83.5959	-661.637	-674.39
-83.5459	-661.045	-673.982
-83.4959	-660.58	-673.598
-83.4459	-660.136	-673.261
-83.3958	-659.586	-672.724
-83.3458	-658.994	-672.228
-83.2958	-658.507	-671.691
-83.2458	-658.084	-671.195
-83.1958	-657.703	-670.77
-83.1458	-657.386	-670.369
-83.0958	-657.175	-669.849
-83.0458	-656.858	-669.376
-82.9957	-656.413	-668.968
-82.9457	-655.864	-668.679
-82.8957	-655.314	-668.303
-82.8457	-654.87	-667.782
-82.7957	-654.447	-667.27
-82.7457	-654.066	-666.869
-82.6957	-653.833	-666.389
-82.6457	-653.453	-665.908
-82.5956	-653.114	-665.291
-82.5456	-652.712	-664.642
-82.4956	-652.374	-664.21
-82.4456	-651.888	-663.809
-82.3956	-651.359	-663.641
-82.3456	-650.724	-663.305
-82.2956	-650.28	-662.792
-82.2456	-649.836	-662.295
-82.1955	-649.392	-661.735
-82.1455	-648.948	-661.27
-82.0955	-648.567	-660.894
-82.0455	-648.166	-660.325
-81.9955	-647.679	-659.861
-81.9455	-647.087	-659.316
-81.8955	-646.6	-658.851
-81.8455	-646.156	-658.387
-81.7954	-645.585	-657.962
-81.7454	-645.099	-657.49
-81.6954	-644.57	-657.201
-81.6454	-644.168	-656.913
-81.5954	-643.766	-656.56
-81.5454	-643.428	-656.224
-81.4954	-643.005	-655.743
-81.4454	-642.646	-655.223
-81.3953	-642.201	-654.79
-81.3453	-641.821	-654.286
-81.2953	-641.313	-654.005
-81.2453	-640.827	-653.669
-81.1953	-640.425	-653.324
-81.1453	-639.939	-652.852
-81.0953	-639.452	-652.251
-81.0453	-639.05	-651.739
-80.9952	-638.522	-651.226
-80.9452	-637.972	-650.881
-80.8952	-637.38	-650.569
-80.8452	-637.084	-650.056
-80.7952	-636.597	-649.512
-80.7452	-636.132	-649.071
-80.6952	-635.709	-648.607
-80.6452	-635.37	-648.278
-80.5951	-634.863	-647.838
-80.5451	-634.376	-647.461
-80.4951	-633.89	-646.949
-80.4451	-633.446	-646.796
-80.3951	-633.023	-646.532
-80.3451	-632.6	-646.228
-80.2951	-632.219	-645.851
-80.2451	-631.817	-645.283
-80.195	-631.247	-644.69
-80.145	-630.76	-644.193
-80.095	-630.358	-643.689
-80.045	-629.893	-642.96
-79.995	-629.555	-642.391
-79.945	-628.984	-641.99
-79.895	-628.645	-641.694
-79.845	-628.159	-641.398
-79.7949	-627.736	-640.965
-79.7449	-627.144	-640.421
-79.6949	-626.594	-639.812
-79.6449	-626.086	-639.347
-79.5949	-625.727	-638.939
-79.5449	-625.388	-638.474
-79.4949	-624.965	-638.058
-79.4449	-624.479	-637.697
-79.3948	-623.929	-637.401
-79.3448	-623.4	-637.12
-79.2948	-622.998	-636.656
-79.2448	-622.766	-636.095
-79.1948	-622.47	-635.687
-79.1448	-622.047	-635.214
-79.0948	-621.772	-634.661
-79.0448	-621.37	-634.309
-78.9947	-620.905	-633.836
-78.9447	-620.334	-633.476
-78.8947	-619.763	-632.939
-78.8447	-619.213	-632.379
-78.7947	-618.726	-631.81
-78.7447	-618.346	-631.377
-78.6947	-617.923	-630.833
-78.6447	-617.458	-630.4
-78.5946	-617.077	-629.88
-78.5446	-616.612	-629.375
-78.4946	-616.189	-629.127
-78.4446	-615.702	-628.646
-78.3946	-615.237	-628.254
-78.3446	-614.75	-627.749
-78.2946	-614.201	-627.341
-78.2446	-613.735	-626.908
-78.1945	-613.27	-626.467
-78.1445	-612.868	-625.955
-78.0945	-612.53	-625.49
-78.0445	-611.98	-625.098
-77.9945	-611.599	-624.705
-77.9445	-611.176	-624.481
-77.8945	-610.69	-624.024
-77.8445	-610.161	-623.432
-77.7944	-609.611	-622.975
-77.7444	-609.061	-622.503
-77.6944	-608.617	-621.942
-77.6444	-608.258	-621.501
-77.5944	-607.898	-621.077
-77.5444	-607.539	-620.612
-77.4944	-607.116	-620.1
-77.4444	-606.714	-619.619
-77.3943	-606.206	-619.339
-77.3443	-605.783	-619.05
-77.2943	-605.382	-618.682
-77.2443	-604.98	-618.337
-77.1943	-604.557	-617.889
-77.1443	-604.092	-617.536
-77.0943	-603.711	-616.976
-77.0443	-603.288	-616.559
-76.9942	-602.907	-616.087
-76.9442	-602.505	-615.71
-76.8942	-602.082	-615.246
-76.8442	-601.659	-614.821
-76.7942	-601.342	-614.372
-76.7442	-601.004	-614.076
-76.6942	-600.56	-613.612
-76.6442	-600.158	-613.027
-76.5941	-599.587	-612.626
-76.5441	-599.058	-612.162
-76.4941	-598.656	-611.777
-76.4441	-598.233	-611.369
-76.3941	-597.726	-611.008
-76.3441	-597.303	-610.536
-76.2941	-596.795	-610.159
-76.2441	-596.245	-609.615
-76.194	-595.738	-609.374
-76.144	-595.188	-608.894
-76.094	-594.913	-608.501
-76.044	-594.617	-608.021
-75.994	-594.279	-607.42
-75.944	-593.813	-606.819
-75.894	-593.306	-606.186
-75.844	-592.84	-605.666
-75.7939	-592.565	-605.217
-75.7439	-592.121	-604.785
-75.6939	-591.529	-604.488
-75.6439	-590.937	-604.144
-75.5939	-590.408	-603.751
-75.5439	-589.943	-603.383
-75.4939	-589.52	-602.87
-75.4439	-589.139	-602.486
-75.3938	-588.716	-602.182
-75.3438	-588.463	-601.981
-75.2938	-588.061	-601.509
-75.2438	-587.596	-601.06
-75.1938	-587.13	-600.483
-75.1438	-586.602	-599.979
-75.0938	-586.073	-599.362
-75.0438	-585.608	-598.745
-74.9937	-585.1	-598.217
-74.9437	-584.593	-597.856
-74.8937	-584.254	-597.656
-74.8437	-583.895	-597.456
-74.7937	-583.45	-596.983
-74.7437	-583.006	-596.647
-74.6937	-582.499	-596.046
-74.6437	-582.076	-595.686
-74.5936	-581.526	-595.117
-74.5436	-581.061	-594.628
-74.4936	-580.532	-594.092
-74.4436	-580.024	-593.651
-74.3936	-579.601	-593.146
-74.3436	-579.178	-592.786
-74.2936	-578.755	-592.458
-74.2436	-578.311	-592.289
-74.1935	-577.888	-591.809
-74.1435	-577.719	-591.424
-74.0935	-577.233	-590.984
-74.0435	-576.873	-590.391
-73.9935	-576.45	-589.886
-73.9435	-575.816	-589.638
-73.8935	-575.266	-589.229
-73.8435	-574.78	-588.829
-73.7934	-574.399	-588.38
-73.7434	-574.081	-587.924
-73.6934	-573.764	-587.379
-73.6434	-573.362	-586.995
-73.5934	-572.961	-586.602
-73.5434	-572.517	-586.21
-73.4934	-572.03	-585.689
-73.4434	-571.438	-585.161
-73.3933	-571.036	-584.688
-73.3433	-570.761	-584.207
-73.2933	-570.486	-583.623
-73.2433	-570.148	-583.182
-73.1933	-569.788	-582.822
-73.1433	-569.26	-582.413
-73.0933	-568.752	-582.069
-73.0433	-568.308	-581.724
-72.9932	-567.737	-581.436
-72.9432	-567.25	-581.06
-72.8932	-566.764	-580.563
-72.8432	-566.341	-579.85
-72.7932	-565.855	-579.145
-72.7432	-565.411	-578.64
-72.6932	-564.84	-578.112
-72.6432	-564.353	-577.711
-72.5931	-564.142	-577.311
-72.5431	-563.782	-576.854
-72.4931	-563.444	-576.502
-72.4431	-562.957	-576.061
-72.3931	-562.386	-575.645
-72.3431	-561.942	-575.14
-72.2931	-561.54	-574.724
-72.2431	-561.16	-574.507
-72.193	-560.758	-574.083
-72.143	-560.398	-573.538
-72.093	-559.954	-572.978
-72.043	-559.573	-572.433
-71.993	-559.299	-572.064
-71.943	-558.918	-571.6
-71.893	-558.495	-571.063
-71.843	-558.008	-570.534
-71.7929	-557.522	-569.95
-71.7429	-557.057	-569.654
-71.6929	-556.592	-569.317
-71.6429	-556.084	-568.884
-71.5929	-555.64	-568.636
-71.5429	-555.196	-568.196
-71.4929	-554.73	-567.715
-71.4429	-554.307	-567.034
-71.3928	-553.927	-566.61
-71.3428	-553.525	-566.273
-71.2928	-553.102	-565.977
-71.2428	-552.679	-565.552
-71.1928	-552.256	-564.904
-71.1428	-551.77	-564.479
-71.0928	-551.283	-564.079
-71.0428	-550.776	-563.646
-70.9927	-550.268	-563.198
-70.9427	-549.845	-562.773
-70.8927	-549.422	-562.365
-70.8427	-549.02	-561.772
-70.7927	-548.597	-561.403
-70.7427	-548.09	-560.843
-70.6927	-547.434	-560.458
-70.6427	-546.842	-559.905
-70.5926	-546.377	-559.457
-70.5426	-546.017	-559.04
-70.4926	-545.658	-558.84
-70.4426	-545.171	-558.56
-70.3926	-544.685	-558.159
-70.3426	-544.177	-557.703
-70.2926	-543.754	-557.166
-70.2426	-543.268	-556.541
-70.1925	-542.824	-555.957
-70.1425	-542.38	-555.444
-70.0925	-541.957	-554.923
-70.0425	-541.576	-554.571
-69.9925	-541.09	-554.058
-69.9425	-540.645	-553.778
-69.8925	-540.117	-553.514
-69.8425	-539.778	-553.241
-69.7924	-539.398	-552.953
-69.7424	-538.911	-552.44
-69.6924	-538.552	-552.04
-69.6424	-538.023	-551.447
-69.5924	-537.473	-551.095
-69.5424	-536.818	-550.654
-69.4924	-536.331	-550.254
-69.4424	-536.014	-549.909
-69.3923	-535.675	-549.501
-69.3423	-535.231	-549.02
-69.2923	-534.745	-548.612
-69.2423	-534.28	-548.243
-69.1923	-533.814	-547.811
-69.1423	-533.349	-547.33
-69.0923	-532.926	-546.809
-69.0423	-532.44	-546.241
-68.9922	-532.165	-545.672
-68.9422	-531.742	-545.295
-68.8922	-531.107	-545.023
-68.8422	-530.579	-544.887
-68.7922	-530.135	-544.807
-68.7422	-529.648	-544.398
-68.6922	-529.141	-543.798
-68.6422	-528.591	-543.357
-68.5921	-528.21	-542.941
-68.5421	-527.851	-542.444
-68.4921	-527.533	-541.867
-68.4421	-527.174	-541.282
-68.3921	-526.772	-540.818
-68.3421	-526.412	-540.193
-68.2921	-526.032	-539.801
-68.2421	-525.609	-539.52
-68.192	-525.143	-538.936
-68.142	-524.72	-538.575
-68.092	-524.255	-538.263
-68.042	-523.938	-537.87
-67.992	-523.409	-537.454
-67.942	-522.965	-537.005
-67.892	-522.436	-536.404
-67.842	-521.908	-536.004
-67.7919	-521.4	-535.571
-67.7419	-521.041	-535.283
-67.6919	-520.575	-535.011
-67.6419	-520.195	-534.466
-67.5919	-519.814	-533.977
-67.5419	-519.349	-533.569
-67.4919	-518.926	-533.161
-67.4419	-518.439	-532.664
-67.3918	-517.995	-532.303
-67.3418	-517.678	-531.879
-67.2918	-517.34	-531.414
-67.2418	-516.705	-530.846
-67.1918	-516.049	-530.381
-67.1418	-515.5	-529.86
-67.0918	-515.013	-529.42
-67.0418	-514.484	-528.971
-66.9917	-514.146	-528.699
-66.9417	-513.596	-528.411
-66.8917	-513.11	-528.154
-66.8417	-512.708	-527.762
-66.7917	-512.37	-527.105
-66.7417	-511.989	-526.504
-66.6917	-511.608	-526.024
-66.6417	-511.249	-525.479
-66.5916	-510.868	-525.079
-66.5416	-510.424	-524.542
-66.4916	-509.98	-524.069
-66.4416	-509.493	-523.38
-66.3916	-508.838	-522.98
-66.3416	-508.372	-522.379
-66.2916	-508.034	-521.987
-66.2416	-507.569	-521.522
-66.1915	-507.167	-521.162
-66.1415	-506.702	-520.601
-66.0915	-506.215	-520.144
-66.0415	-505.665	-519.64
-65.9915	-505.264	-519.039
-65.9415	-504.883	-518.599
-65.8915	-504.481	-518.158
-65.8415	-503.931	-517.742
-65.7914	-503.487	-517.477
-65.7414	-503.064	-517.221
-65.6914	-502.684	-516.924
-65.6414	-502.43	-516.612
-65.5914	-502.028	-516.18
-65.5414	-501.626	-515.731
-65.4914	-501.119	-515.122
-65.4414	-500.547	-514.482
-65.3913	-500.125	-514.161
-65.3413	-499.617	-513.584
-65.2913	-499.236	-513.2
-65.2413	-498.771	-512.864
-65.1913	-498.263	-512.551
-65.1413	-497.735	-512.271
-65.0913	-497.396	-511.734
-65.0413	-496.91	-511.366
-64.9912	-496.593	-510.917
-64.9412	-496.127	-510.421
-64.8912	-495.62	-510.14
-64.8412	-494.964	-509.82
-64.7912	-494.478	-509.451
-64.7412	-494.076	-509.083
-64.6912	-493.78	-508.618
-64.6412	-493.315	-507.921
-64.5911	-492.892	-507.513
-64.5411	-492.426	-506.896
-64.4911	-491.961	-506.472
-64.4411	-491.623	-506.095
-64.3911	-491.2	-505.695
-64.3411	-490.819	-505.358
-64.2911	-490.417	-505.03
-64.2411	-490.079	-504.397
-64.191	-489.635	-503.957
-64.141	-489.296	-503.54
-64.091	-488.831	-503.196
-64.041	-488.239	-502.803
-63.991	-487.52	-502.467
-63.941	-486.907	-502.258
-63.891	-486.357	-501.882
-63.841	-485.849	-501.554
-63.7909	-485.405	-500.953
-63.7409	-485.046	-500.464
-63.6909	-484.728	-500.064
-63.6409	-484.263	-499.639
-63.5909	-483.798	-499.231
-63.5409	-483.523	-498.678
-63.4909	-483.163	-498.125
-63.4409	-482.719	-497.637
-63.3908	-482.19	-497.132
-63.3408	-481.767	-496.628
-63.2908	-481.344	-496.091
-63.2408	-481.112	-495.554
-63.1908	-480.752	-495.066
-63.1408	-480.308	-494.681
-63.0908	-479.758	-494.481
-63.0408	-479.441	-494.12
-62.9907	-478.934	-493.8
-62.9407	-478.637	-493.247
-62.8907	-478.257	-492.526
-62.8407	-477.961	-492.118
-62.7907	-477.559	-491.693
-62.7407	-477.094	-491.333
-62.6907	-476.523	-490.965
-62.6407	-476.036	-490.42
-62.5906	-475.634	-489.939
-62.5406	-475.211	-489.587
-62.4906	-474.683	-489.202
-62.4406	-474.302	-488.778
-62.3906	-473.9	-488.225
-62.3406	-473.456	-487.865
-62.2906	-472.991	-487.24
-62.2406	-472.399	-486.823
-62.1905	-471.785	-486.431
-62.1405	-471.172	-486.183
-62.0905	-470.77	-485.902
-62.0405	-470.326	-485.494
-61.9905	-469.903	-484.893
-61.9405	-469.48	-484.461
-61.8905	-469.036	-484.148
-61.8405	-468.676	-483.796
-61.7904	-468.275	-483.387
-61.7404	-467.767	-483.035
-61.6904	-467.302	-482.394
-61.6404	-466.942	-481.817
-61.5904	-466.477	-481.393
-61.5404	-465.969	-480.928
-61.4904	-465.504	-480.56
-61.4404	-464.933	-480.103
-61.3903	-464.468	-479.711
-61.3403	-464.129	-479.254
-61.2903	-463.728	-478.733
-61.2403	-463.453	-478.285
-61.1903	-462.966	-477.78
-61.1403	-462.543	-477.252
-61.0903	-462.078	-476.819
-61.0403	-461.676	-476.395
-60.9902	-461.19	-476.122
-60.9402	-460.64	-475.778
-60.8902	-460.027	-475.361
-60.8402	-459.604	-474.985
-60.7902	-459.244	-474.568
-60.7402	-458.758	-474.32
-60.6902	-458.377	-473.743
-60.6402	-457.954	-473.511
-60.5901	-457.531	-472.902
-60.5401	-457.108	-472.286
-60.4901	-456.664	-471.909
-60.4401	-456.156	-471.589
-60.3901	-455.733	-471.284
-60.3401	-455.205	-470.9
-60.2901	-454.591	-470.379
-60.2401	-454.105	-469.955
-60.19	-453.618	-469.594
-60.14	-453.322	-469.154
-60.09	-452.942	-468.657
-60.04	-452.54	-468.104
-59.99	-452.096	-467.552
-59.94	-451.609	-467.127
-59.89	-451.208	-466.687
-59.84	-450.763	-466.27
-59.7899	-450.34	-465.774
-59.7399	-449.896	-465.485
-59.6899	-449.473	-464.989
-59.6399	-448.966	-464.652
-59.5899	-448.374	-464.34
-59.5399	-447.972	-464.019
-59.4899	-447.528	-463.435
-59.4399	-447.126	-463.066
-59.3898	-446.745	-462.658
-59.3398	-446.513	-462.273
-59.2898	-445.942	-461.777
-59.2398	-445.349	-461.312
-59.1898	-444.863	-460.687
-59.1398	-444.292	-460.151
-59.0898	-443.848	-459.614
-59.0398	-443.425	-459.197
-58.9897	-443.15	-458.853
-58.9397	-442.769	-458.469
-58.8897	-442.177	-458.132
-58.8397	-441.775	-457.539
-58.7897	-441.437	-457.027
-58.7397	-440.993	-456.362
-58.6897	-440.464	-455.809
-58.6397	-439.893	-455.321
-58.5896	-439.449	-454.896
-58.5396	-438.963	-454.688
-58.4896	-438.561	-454.376
-58.4396	-438.074	-453.959
-58.3896	-437.694	-453.318
-58.3396	-437.271	-452.725
-58.2896	-436.89	-452.173
-58.2396	-436.446	-451.788
-58.1895	-436.002	-451.46
-58.1395	-435.684	-451.34
-58.0895	-435.219	-450.971
-58.0395	-434.712	-450.467
-57.9895	-434.119	-450.018
-57.9395	-433.633	-449.634
-57.8895	-433.147	-449.409
-57.8395	-432.787	-449.073
-57.7894	-432.428	-448.456
-57.7394	-432.131	-447.663
-57.6894	-431.857	-447.095
-57.6394	-431.518	-446.686
-57.5894	-430.926	-446.454
-57.5394	-430.376	-446.101
-57.4894	-429.847	-445.765
-57.4394	-429.467	-445.509
-57.3893	-429.107	-445.212
-57.3393	-428.79	-444.86
-57.2893	-428.452	-444.347
-57.2393	-427.986	-443.794
-57.1893	-427.5	-443.354
-57.1393	-426.929	-442.809
-57.0893	-426.421	-442.457
-57.0393	-426.083	-441.992
-56.9892	-425.745	-441.56
-56.9392	-425.343	-441.023
-56.8892	-424.983	-440.462
-56.8392	-424.454	-439.878
-56.7892	-424.01	-439.525
-56.7392	-423.566	-439.157
-56.6892	-423.186	-438.604
-56.6392	-422.763	-437.987
-56.5891	-422.297	-437.483
-56.5391	-421.853	-437.21
-56.4891	-421.515	-436.97
-56.4391	-421.071	-436.666
-56.3891	-420.711	-436.177
-56.3391	-420.288	-435.849
-56.2891	-419.759	-435.44
-56.2391	-419.252	-435.128
-56.189	-418.787	-434.767
-56.139	-418.385	-434.327
-56.089	-418.131	-433.686
-56.039	-417.708	-433.165
-55.989	-417.264	-432.613
-55.939	-416.989	-432.14
-55.889	-416.503	-431.684
-55.839	-416.08	-431.283
-55.7889	-415.572	-430.738
-55.7389	-415.043	-430.458
-55.6889	-414.663	-430.162
-55.6389	-414.345	-429.825
-55.5889	-413.944	-429.297
-55.5389	-413.457	-428.808
-55.4889	-413.013	-428.4
-55.4389	-412.569	-427.943
-55.3888	-411.956	-427.446
-55.3388	-411.406	-426.886
-55.2888	-410.962	-426.509
-55.2388	-410.433	-426.029
-55.1888	-409.968	-425.476
-55.1388	-409.523	-425.027
-55.0888	-409.143	-424.683
-55.0388	-408.804	-424.467
-54.9887	-408.487	-424.074
-54.9387	-408.085	-423.57
-54.8887	-407.684	-423.065
-54.8387	-407.176	-422.648
-54.7887	-406.711	-422.528
-54.7387	-406.161	-422.096
-54.6887	-405.696	-421.791
-54.6387	-405.336	-421.303
-54.5886	-404.892	-420.774
-54.5386	-404.363	-420.061
-54.4886	-403.983	-419.557
-54.4386	-403.623	-419.108
-54.3886	-403.263	-418.78
-54.3386	-402.735	-418.331
-54.2886	-402.312	-417.883
-54.2386	-401.847	-417.426
-54.1885	-401.297	-417.098
-54.1385	-400.704	-416.857
-54.0885	-400.218	-416.625
-54.0385	-399.753	-416.249
-53.9885	-399.414	-415.808
-53.9385	-399.118	-415.375
-53.8885	-398.674	-414.903
-53.8385	-398.167	-414.382
-53.7884	-397.68	-413.966
-53.7384	-397.278	-413.637
-53.6884	-396.898	-413.101
-53.6384	-396.517	-412.748
-53.5884	-396.031	-412.252
-53.5384	-395.608	-411.883
-53.4884	-395.164	-411.403
-53.4384	-394.698	-411.01
-53.3883	-394.275	-410.634
-53.3383	-393.937	-410.281
-53.2883	-393.493	-409.921
-53.2383	-393.176	-409.456
-53.1883	-392.837	-408.855
-53.1383	-392.372	-408.511
-53.0883	-391.885	-407.934
-53.0383	-391.293	-407.598
-52.9882	-390.743	-407.286
-52.9382	-390.363	-406.901
-52.8882	-390.088	-406.412
-52.8382	-389.686	-405.98
-52.7882	-389.178	-405.499
-52.7382	-388.755	-405.027
-52.6882	-388.206	-404.498
-52.6382	-387.613	-404.226
-52.5881	-387.19	-403.769
-52.5381	-386.789	-403.369
-52.4881	-386.387	-402.856
-52.4381	-385.964	-402.319
-52.3881	-385.456	-401.959
-52.3381	-384.906	-401.663
-52.2881	-384.42	-401.23
-52.2381	-384.018	-400.87
-52.188	-383.574	-400.421
-52.138	-383.172	-399.973
-52.088	-382.686	-399.372
-52.038	-382.221	-399.051
-51.988	-381.692	-398.595
-51.938	-381.269	-398.234
-51.888	-380.825	-397.802
-51.838	-380.402	-397.385
-51.7879	-379.894	-396.937
-51.7379	-379.387	-396.488
-51.6879	-378.9	-396.128
-51.6379	-378.541	-395.871
-51.5879	-378.223	-395.431
-51.5379	-377.864	-395.006
-51.4879	-377.377	-394.638
-51.4379	-376.806	-394.085
-51.3878	-376.32	-393.517
-51.3378	-375.855	-393.14
-51.2878	-375.58	-392.788
-51.2378	-375.241	-392.355
-51.1878	-374.734	-391.738
-51.1378	-374.332	-391.394
-51.0878	-373.867	-390.969
-51.0378	-373.359	-390.433
-50.9877	-373	-389.856
-50.9377	-372.598	-389.432
-50.8877	-372.259	-389.135
-50.8377	-371.583	-388.839
-50.7877	-371.16	-388.51
-50.7377	-370.61	-388.182
-50.6877	-370.187	-387.749
-50.6377	-369.764	-387.245
-50.5876	-369.362	-386.644
-50.5376	-368.939	-386.035
-50.4876	-368.643	-385.667
-50.4376	-368.03	-385.395
-50.3876	-367.501	-385.082
-50.3376	-367.078	-384.898
-50.2876	-366.676	-384.57
-50.2376	-366.232	-384.025
-50.1875	-365.746	-383.584
-50.1375	-365.386	-383.112
-50.0875	-365.048	-382.559
-50.0375	-364.604	-382.103
-49.9875	-364.138	-381.398
-49.9375	-363.652	-381.013
-49.8875	-363.25	-380.565
-49.8375	-362.848	-380.084
-49.7874	-362.298	-379.467
-49.7374	-361.854	-378.858
-49.6874	-361.347	-378.306
-49.6374	-360.86	-377.945
-49.5874	-360.374	-377.529
-49.5374	-359.972	-377.249
-49.4874	-359.57	-376.784
-49.4374	-359.19	-376.391
-49.3873	-358.809	-376.039
-49.3373	-358.365	-375.647
-49.2873	-357.921	-375.214
-49.2373	-357.519	-374.661
-49.1873	-356.969	-374.325
-49.1373	-356.567	-373.78
-49.0873	-356.229	-373.196
-49.0373	-355.785	-372.715
-48.9872	-355.129	-372.339
-48.9372	-354.664	-372.138
-48.8872	-354.241	-371.85
-48.8372	-353.839	-371.385
-48.7872	-353.458	-370.889
-48.7372	-353.12	-370.544
-48.6872	-352.781	-370.264
-48.6372	-352.316	-369.767
-48.5871	-351.936	-369.215
-48.5371	-351.386	-368.702
-48.4871	-350.899	-368.334
-48.4371	-350.434	-367.821
-48.3871	-350.011	-367.34
-48.3371	-349.652	-366.876
-48.2871	-349.229	-366.459
-48.2371	-348.721	-365.979
-48.187	-348.256	-365.442
-48.137	-347.875	-364.969
-48.087	-347.515	-364.497
-48.037	-347.114	-364.192
-47.987	-346.733	-363.832
-47.937	-346.352	-363.584
-47.887	-345.908	-363.183
-47.837	-345.549	-362.783
-47.7869	-345.105	-362.334
-47.7369	-344.555	-361.878
-47.6869	-344.132	-361.429
-47.6369	-343.645	-361.093
-47.5869	-343.222	-360.58
-47.5369	-342.778	-360.212
-47.4869	-342.376	-359.779
-47.4369	-341.805	-359.29
-47.3868	-341.382	-358.674
-47.3368	-340.981	-358.169
-47.2868	-340.473	-357.785
-47.2368	-340.05	-357.32
-47.1868	-339.542	-356.944
-47.1368	-339.077	-356.423
-47.0868	-338.612	-355.934
-47.0368	-338.125	-355.614
-46.9867	-337.745	-355.197
-46.9367	-337.258	-354.749
-46.8867	-336.857	-354.452
-46.8367	-336.391	-354.02
-46.7867	-335.947	-353.611
-46.7367	-335.355	-353.283
-46.6867	-334.847	-352.842
-46.6367	-334.361	-352.362
-46.5866	-333.959	-351.809
-46.5366	-333.6	-351.297
-46.4866	-333.219	-350.88
-46.4366	-332.775	-350.512
-46.3866	-332.31	-350.143
-46.3366	-331.844	-349.574
-46.2866	-331.506	-349.198
-46.2366	-331.041	-348.749
-46.1865	-330.723	-348.501
-46.1365	-330.279	-348.157
-46.0865	-329.835	-347.684
-46.0365	-329.37	-347.26
-45.9865	-328.862	-346.667
-45.9365	-328.418	-346.178
-45.8865	-327.974	-345.81
-45.8365	-327.509	-345.281
-45.7864	-327.17	-344.712
-45.7364	-326.811	-344.4
-45.6864	-326.346	-343.887
-45.6364	-325.817	-343.471
-45.5864	-325.373	-342.982
-45.5364	-325.034	-342.742
-45.4864	-324.654	-342.542
-45.4364	-324.21	-342.093
-45.3863	-323.702	-341.533
-45.3363	-323.237	-340.972
-45.2863	-322.814	-340.467
-45.2363	-322.391	-340.123
-45.1863	-321.926	-339.706
-45.1363	-321.566	-339.186
-45.0863	-321.058	-338.681
-45.0363	-320.487	-338.353
-44.9862	-320.022	-337.976
-44.9362	-319.536	-337.792
-44.8862	-319.134	-337.407
-44.8362	-318.774	-337.103
-44.7862	-318.373	-336.703
-44.7362	-317.95	-336.254
-44.6862	-317.654	-335.757
-44.6362	-317.252	-335.349
-44.5861	-316.723	-334.908
-44.5361	-316.363	-334.58
-44.4861	-315.983	-334.115
-44.4361	-315.496	-333.603
-44.3861	-315.095	-333.106
-44.3361	-314.545	-332.594
-44.2861	-314.079	-332.241
-44.2361	-313.572	-331.825
-44.186	-313.191	-331.536
-44.136	-312.768	-330.928
-44.086	-312.324	-330.527
-44.036	-311.859	-330.126
-43.986	-311.436	-329.83
-43.936	-311.013	-329.39
-43.886	-310.484	-328.869
-43.836	-309.977	-328.332
-43.7859	-309.554	-327.852
-43.7359	-309.067	-327.299
-43.6859	-308.644	-326.907
-43.6359	-308.179	-326.714
-43.5859	-307.777	-326.402
-43.5359	-307.375	-325.961
-43.4859	-306.973	-325.641
-43.4359	-306.508	-325.313
-43.3858	-306.022	-324.832
-43.3358	-305.493	-324.391
-43.2858	-305.07	-324.031
-43.2358	-304.774	-323.631
-43.1858	-304.351	-323.134
-43.1358	-303.886	-322.661
-43.0858	-303.526	-322.077
-43.0358	-303.103	-321.628
-42.9857	-302.638	-321.107
-42.9357	-302.152	-320.539
-42.8857	-301.729	-319.954
-42.8357	-301.2	-319.433
-42.7857	-300.861	-319.153
-42.7357	-300.417	-318.696
-42.6857	-300.079	-318.28
-42.6357	-299.487	-317.871
-42.5856	-299.022	-317.399
-42.5356	-298.514	-317.159
-42.4856	-298.133	-316.782
-42.4356	-297.647	-316.462
-42.3856	-297.076	-315.989
-42.3356	-296.611	-315.476
-42.2856	-296.124	-315.084
-42.2356	-295.722	-314.659
-42.1855	-295.469	-314.331
-42.1355	-295.13	-313.987
-42.0855	-294.707	-313.57
-42.0355	-294.136	-313.041
-41.9855	-293.586	-312.393
-41.9355	-293.142	-311.96
-41.8855	-292.783	-311.48
-41.8355	-292.402	-311.151
-41.7854	-292	-310.863
-41.7354	-291.577	-310.43
-41.6854	-291.048	-310.246
-41.6354	-290.583	-309.974
-41.5854	-290.139	-309.509
-41.5354	-289.695	-308.852
-41.4854	-289.23	-308.468
-41.4354	-288.764	-307.923
-41.3853	-288.426	-307.467
-41.3353	-288.066	-307.002
-41.2853	-287.644	-306.497
-41.2353	-287.199	-306.033
-41.1853	-286.607	-305.616
-41.1353	-286.078	-304.992
-41.0853	-285.656	-304.351
-41.0353	-285.296	-304.118
-40.9852	-284.894	-303.71
-40.9352	-284.365	-303.478
-40.8852	-283.964	-303.029
-40.8352	-283.541	-302.42
-40.7852	-283.012	-301.876
-40.7352	-282.61	-301.443
-40.6852	-282.124	-301.075
-40.6352	-281.743	-300.65
-40.5851	-281.299	-300.274
-40.5351	-280.791	-299.961
-40.4851	-280.347	-299.585
-40.4351	-279.924	-299.289
-40.3851	-279.565	-298.736
-40.3351	-279.036	-298.191
-40.2851	-278.655	-297.622
-40.2351	-278.232	-297.262
-40.185	-277.915	-296.846
-40.135	-277.492	-296.525
-40.085	-277.111	-296.109
-40.035	-276.625	-295.804
-39.985	-276.117	-295.412
-39.935	-275.525	-295.043
-39.885	-274.975	-294.595
-39.835	-274.531	-294.042
-39.7849	-274.172	-293.602
-39.7349	-273.643	-293.225
-39.6849	-273.22	-292.833
-39.6349	-272.797	-292.36
-39.5849	-272.459	-291.919
-39.5349	-272.015	-291.303
-39.4849	-271.613	-290.798
-39.4349	-271.105	-290.326
-39.3848	-270.619	-289.901
-39.3348	-270.154	-289.549
-39.2848	-269.773	-289.172
-39.2348	-269.392	-288.852
-39.1848	-268.927	-288.595
-39.1348	-268.546	-288.227
-39.0848	-268.039	-287.834
-39.0348	-267.552	-287.362
-38.9847	-267.214	-286.801
-38.9347	-266.727	-286.433
-38.8847	-266.283	-286
-38.8347	-265.945	-285.536
-38.7847	-265.543	-285.151
-38.7347	-265.057	-284.63
-38.6847	-264.57	-284.294
-38.6347	-264.063	-283.581
-38.5846	-263.64	-282.996
-38.5346	-263.217	-282.676
-38.4846	-262.878	-282.244
-38.4346	-262.434	-281.803
-38.3846	-262.011	-281.459
-38.3346	-261.609	-281.21
-38.2846	-261.123	-280.69
-38.2346	-260.7	-280.209
-38.1845	-260.256	-279.664
-38.1345	-259.854	-279.24
-38.0845	-259.304	-278.879
-38.0345	-258.966	-278.391
-37.9845	-258.501	-277.974
-37.9345	-258.035	-277.398
-37.8845	-257.549	-277.077
-37.8345	-257.062	-276.621
-37.7844	-256.534	-276.164
-37.7344	-256.09	-275.788
-37.6844	-255.709	-275.403
-37.6344	-255.349	-275.067
-37.5844	-254.969	-274.818
-37.5344	-254.482	-274.298
-37.4844	-254.144	-273.729
-37.4344	-253.721	-273.289
-37.3843	-253.256	-272.88
-37.3343	-252.685	-272.367
-37.2843	-252.156	-271.863
-37.2343	-251.67	-271.47
-37.1843	-251.247	-271.006
-37.1343	-250.824	-270.549
-37.0843	-250.464	-270.269
-37.0343	-249.999	-270.061
-36.9842	-249.724	-269.596
-36.9342	-249.385	-269.147
-36.8842	-248.836	-268.731
-36.8342	-248.265	-268.234
-36.7842	-247.82	-267.754
-36.7342	-247.355	-267.273
-36.6842	-246.89	-266.945
-36.6342	-246.382	-266.544
-36.5841	-246.023	-266.112
-36.5341	-245.579	-265.687
-36.4841	-245.156	-265.263
-36.4341	-244.796	-264.766
-36.3841	-244.416	-264.438
-36.3341	-243.971	-264.029
-36.2841	-243.506	-263.54
-36.2341	-243.062	-263.228
-36.184	-242.639	-262.732
-36.134	-242.258	-262.307
-36.084	-241.772	-261.858
-36.034	-241.328	-261.266
-35.984	-240.863	-260.825
-35.934	-240.482	-260.393
-35.884	-240.144	-260.096
-35.834	-239.636	-259.744
-35.7839	-239.213	-259.255
-35.7339	-238.769	-259.015
-35.6839	-238.367	-258.39
-35.6339	-237.902	-257.902
-35.5839	-237.458	-257.429
-35.5339	-237.056	-256.996
-35.4839	-236.654	-256.668
-35.4339	-236.146	-256.284
-35.3838	-235.745	-255.755
-35.3338	-235.258	-255.29
-35.2838	-234.793	-254.946
-35.2338	-234.349	-254.602
-35.1838	-233.947	-254.185
-35.1338	-233.545	-253.664
-35.0838	-233.101	-253.184
-35.0338	-232.784	-252.735
-34.9837	-232.467	-252.319
-34.9337	-232.065	-251.83
-34.8837	-231.494	-251.446
-34.8337	-231.092	-251.101
-34.7837	-230.521	-250.717
-34.7337	-229.908	-250.284
-34.6837	-229.442	-249.82
-34.6337	-228.977	-249.243
-34.5836	-228.533	-248.778
-34.5336	-228.131	-248.498
-34.4836	-227.729	-248.122
-34.4336	-227.391	-247.625
-34.3836	-226.904	-247.216
-34.3336	-226.397	-246.76
-34.2836	-225.953	-246.263
-34.2336	-225.572	-245.807
-34.1835	-225.128	-245.518
-34.1335	-224.768	-245.158
-34.0835	-224.261	-244.685
-34.0335	-223.774	-244.269
-33.9835	-223.309	-243.892
-33.9335	-222.886	-243.404
-33.8835	-222.569	-242.955
-33.8335	-222.188	-242.675
-33.7834	-221.66	-242.274
-33.7334	-221.089	-241.842
-33.6834	-220.539	-241.297
-33.6334	-219.989	-240.696
-33.5834	-219.46	-240.04
-33.5334	-219.058	-239.487
-33.4834	-218.678	-239.086
-33.4334	-218.276	-238.734
-33.3833	-217.959	-238.534
-33.3333	-217.493	-238.301
-33.2833	-217.049	-237.877
-33.2333	-216.563	-237.404
-33.1833	-216.14	-236.844
-33.1333	-215.674	-236.435
-33.0833	-215.167	-235.89
-33.0333	-214.702	-235.562
-32.9832	-214.194	-235.081
-32.9332	-213.813	-234.641
-32.8832	-213.327	-234.208
-32.8332	-212.862	-233.696
-32.7832	-212.481	-233.287
-32.7332	-212.1	-232.879
-32.6832	-211.699	-232.646
-32.6332	-211.339	-232.342
-32.5831	-211.022	-231.886
-32.5331	-210.599	-231.421
-32.4831	-210.133	-230.908
-32.4331	-209.668	-230.484
-32.3831	-209.309	-230.011
-32.3331	-208.949	-229.779
-32.2831	-208.463	-229.29
-32.2331	-208.103	-228.914
-32.183	-207.701	-228.585
-32.133	-207.236	-228.265
-32.083	-206.729	-227.712
-32.033	-206.284	-227.312
-31.983	-205.883	-226.871
-31.933	-205.375	-226.367
-31.883	-204.952	-225.79
-31.833	-204.445	-225.317
-31.7829	-203.979	-224.917
-31.7329	-203.556	-224.444
-31.6829	-203.154	-223.956
-31.6329	-202.71	-223.523
-31.5829	-202.203	-223.107
-31.5329	-201.78	-222.626
-31.4829	-201.399	-222.306
-31.4329	-200.955	-222.049
-31.3828	-200.532	-221.561
-31.3328	-200.024	-221.096
-31.2828	-199.496	-220.576
-31.2328	-199.052	-220.151
-31.1828	-198.692	-219.799
-31.1328	-198.354	-219.326
-31.0828	-197.952	-218.861
-31.0328	-197.55	-218.461
-30.9827	-197.106	-218.205
-30.9327	-196.683	-217.724
-30.8827	-196.239	-217.203
-30.8327	-195.879	-216.643
-30.7827	-195.372	-216.018
-30.7327	-194.78	-215.722
-30.6827	-194.335	-215.425
-30.6327	-193.87	-215.025
-30.5826	-193.405	-214.648
-30.5326	-193.024	-214.256
-30.4826	-192.665	-213.735
-30.4326	-192.157	-213.399
-30.3826	-191.628	-212.806
-30.3326	-191.163	-212.374
-30.2826	-190.74	-212.013
-30.2326	-190.254	-211.388
-30.1825	-189.915	-210.9
-30.1325	-189.471	-210.515
-30.0825	-188.921	-210.187
-30.0325	-188.435	-209.754
-29.9825	-188.012	-209.562
-29.9325	-187.526	-209.178
-29.8825	-187.229	-208.809
-29.8325	-186.807	-208.288
-29.7824	-186.426	-207.68
-29.7324	-186.045	-207.295
-29.6824	-185.622	-206.735
-29.6324	-185.157	-206.238
-29.5824	-184.628	-205.797
-29.5324	-184.099	-205.485
-29.4824	-183.719	-205.221
-29.4324	-183.296	-204.876
-29.3823	-182.915	-204.276
-29.3323	-182.534	-203.603
-29.2823	-182.09	-203.21
-29.2323	-181.667	-202.81
-29.1823	-181.16	-202.497
-29.1323	-180.652	-202.057
-29.0823	-180.272	-201.6
-29.0323	-179.849	-201.208
-28.9822	-179.468	-200.807
-28.9322	-179.045	-200.455
-28.8822	-178.537	-200.142
-28.8322	-178.03	-199.766
-28.7822	-177.607	-199.349
-28.7322	-177.142	-198.941
-28.6822	-176.697	-198.444
-28.6322	-176.274	-197.868
-28.5821	-175.873	-197.443
-28.5321	-175.45	-196.963
-28.4821	-174.942	-196.666
-28.4321	-174.54	-196.178
-28.3821	-174.202	-195.705
-28.3321	-173.8	-195.329
-28.2821	-173.356	-194.904
-28.2321	-172.975	-194.495
-28.182	-172.531	-194.175
-28.132	-172.087	-193.791
-28.082	-171.664	-193.238
-28.032	-171.262	-192.829
-27.982	-170.839	-192.405
-27.932	-170.374	-191.948
-27.882	-169.93	-191.484
-27.832	-169.422	-190.987
-27.7819	-169.042	-190.619
-27.7319	-168.555	-190.17
-27.6819	-168.111	-189.754
-27.6319	-167.709	-189.441
-27.5819	-167.223	-189.177
-27.5319	-166.779	-188.712
-27.4819	-166.271	-188.304
-27.4319	-165.806	-187.767
-27.3818	-165.383	-187.247
-27.3318	-164.896	-186.814
-27.2818	-164.516	-186.446
-27.2318	-164.199	-185.973
-27.1818	-163.733	-185.54
-27.1318	-163.353	-185.18
-27.0818	-162.803	-184.764
-27.0318	-162.295	-184.291
-26.9817	-161.914	-183.971
-26.9317	-161.513	-183.498
-26.8817	-161.195	-183.049
-26.8317	-160.772	-182.545
-26.7817	-160.328	-182.144
-26.7317	-159.821	-181.632
-26.6817	-159.292	-181.167
-26.6317	-158.848	-180.895
-26.5816	-158.446	-180.638
-26.5316	-158.023	-180.254
-26.4816	-157.579	-179.797
-26.4316	-157.093	-179.261
-26.3816	-156.585	-178.772
-26.3316	-156.225	-178.364
-26.2816	-155.803	-178.003
-26.2316	-155.422	-177.483
-26.1815	-155.02	-176.978
-26.1315	-154.555	-176.577
-26.0815	-154.068	-176.145
-26.0315	-153.518	-175.841
-25.9815	-153.011	-175.36
-25.9315	-152.609	-174.919
-25.8815	-152.186	-174.551
-25.8315	-151.763	-174.142
-25.7814	-151.425	-173.646
-25.7314	-151.002	-173.141
-25.6814	-150.621	-172.717
-25.6314	-150.177	-172.188
-25.5814	-149.733	-171.956
-25.5314	-149.183	-171.427
-25.4814	-148.697	-170.898
-25.4314	-148.274	-170.522
-25.3813	-147.808	-170.202
-25.3313	-147.449	-169.929
-25.2813	-147.047	-169.537
-25.2313	-146.582	-169.152
-25.1813	-146.011	-168.64
-25.1313	-145.588	-168.039
-25.0813	-145.186	-167.598
-25.0313	-144.932	-167.126
-24.9812	-144.488	-166.677
-24.9312	-144.065	-166.237
-24.8812	-143.579	-165.716
-24.8312	-143.092	-165.26
-24.7812	-142.838	-164.995
-24.7312	-142.352	-164.659
-24.6812	-141.865	-164.242
-24.6312	-141.443	-163.658
-24.5811	-140.977	-163.329
-24.5311	-140.533	-162.913
-24.4811	-140.068	-162.416
-24.4311	-139.603	-161.943
-24.3811	-139.158	-161.471
-24.3311	-138.714	-160.91
-24.2811	-138.228	-160.51
-24.2311	-137.826	-159.885
-24.181	-137.382	-159.3
-24.131	-136.896	-158.755
-24.081	-136.557	-158.411
-24.031	-136.261	-158.107
-23.981	-135.711	-157.89
-23.931	-135.352	-157.49
-23.881	-134.908	-157.073
-23.831	-134.4	-156.761
-23.7809	-133.956	-156.441
-23.7309	-133.512	-156.04
-23.6809	-133.068	-155.608
-23.6309	-132.581	-155.207
-23.5809	-132.201	-154.751
-23.5309	-131.672	-154.222
-23.4809	-131.207	-153.533
-23.4309	-130.784	-152.996
-23.3808	-130.382	-152.612
-23.3308	-130.022	-152.243
-23.2808	-129.726	-151.971
-23.2308	-129.303	-151.603
-23.1808	-128.817	-151.082
-23.1308	-128.309	-150.666
-23.0808	-127.759	-150.217
-23.0308	-127.315	-149.752
-22.9807	-126.892	-149.504
-22.9307	-126.512	-149.168
-22.8807	-126.089	-148.687
-22.8307	-125.602	-148.319
-22.7807	-125.221	-147.974
-22.7307	-124.735	-147.646
-22.6807	-124.291	-147.157
-22.6307	-123.91	-146.813
-22.5806	-123.445	-146.372
-22.5306	-123.022	-145.82
-22.4806	-122.472	-145.323
-22.4306	-122.028	-144.842
-22.3806	-121.584	-144.37
-22.3306	-121.119	-143.969
-22.2806	-120.717	-143.433
-22.2306	-120.315	-143.048
-22.1805	-119.807	-142.487
-22.1305	-119.406	-142.023
-22.0805	-118.983	-141.654
-22.0305	-118.644	-141.414
-21.9805	-118.306	-140.918
-21.9305	-117.841	-140.589
-21.8805	-117.418	-140.044
-21.8305	-116.889	-139.572
-21.7804	-116.508	-138.995
-21.7304	-116.064	-138.595
-21.6804	-115.578	-138.242
-21.6304	-115.07	-137.866
-21.5804	-114.626	-137.569
-21.5304	-114.203	-137.169
-21.4804	-113.674	-136.736
-21.4304	-113.23	-136.368
-21.3803	-112.828	-135.943
-21.3303	-112.49	-135.375
-21.2803	-112.067	-134.854
-21.2303	-111.644	-134.574
-21.1803	-111.263	-134.293
-21.1303	-110.756	-133.917
-21.0803	-110.396	-133.5
-21.0303	-109.973	-133.028
-20.9802	-109.466	-132.483
-20.9302	-108.937	-131.882
-20.8802	-108.514	-131.442
-20.8302	-108.006	-131.097
-20.7802	-107.457	-130.633
-20.7302	-107.055	-130.304
-20.6802	-106.695	-129.816
-20.6302	-106.251	-129.367
-20.5801	-105.828	-128.927
-20.5301	-105.363	-128.558
-20.4801	-104.94	-128.086
-20.4301	-104.559	-127.789
-20.3801	-104.03	-127.301
-20.3301	-103.607	-126.924
-20.2801	-103.248	-126.476
-20.2301	-102.804	-126.163
-20.18	-102.317	-125.883
-20.13	-101.852	-125.434
-20.08	-101.281	-125.05
-20.03	-100.922	-124.361
-19.98	-100.541	-123.961
-19.93	-100.224	-123.704
-19.88	-99.843	-123.216
-19.83	-99.3778	-122.735
-19.7799	-98.9125	-122.311
-19.7299	-98.3838	-121.798
-19.6799	-97.8973	-121.301
-19.6299	-97.4744	-120.845
-19.5799	-97.0725	-120.516
-19.5299	-96.6073	-120.276
-19.4799	-96.0786	-119.852
-19.4299	-95.6133	-119.547
-19.3798	-95.148	-119.067
-19.3298	-94.7462	-118.41
-19.2798	-94.4078	-117.769
-19.2298	-93.9425	-117.2
-19.1798	-93.4773	-116.768
-19.1298	-93.012	-116.479
-19.0798	-92.5679	-116.015
-19.0298	-92.1449	-115.767
-18.9797	-91.7642	-115.398
-18.9297	-91.3835	-115.014
-18.8797	-91.0029	-114.749
-18.8297	-90.601	-114.285
-18.7797	-90.2204	-113.908
-18.7297	-89.6705	-113.572
-18.6797	-89.2052	-113.099
-18.6297	-88.8457	-112.699
-18.5796	-88.3381	-112.154
-18.5296	-87.894	-111.625
-18.4796	-87.471	-111.145
-18.4296	-87.1327	-110.76
-18.3796	-86.7731	-110.12
-18.3296	-86.2867	-109.807
-18.2796	-85.8214	-109.359
-18.2296	-85.2927	-108.942
-18.1795	-84.8274	-108.542
-18.1295	-84.3199	-108.069
-18.0795	-83.8758	-107.596
-18.0295	-83.3893	-107.14
-17.9795	-83.0298	-106.643
-17.9295	-82.5857	-106.195
-17.8795	-82.1839	-105.714
-17.8295	-81.7186	-105.186
-17.7794	-81.1687	-104.881
-17.7294	-80.7246	-104.433
-17.6794	-80.3439	-104.336
-17.6294	-80.0267	-103.976
-17.5794	-79.5614	-103.479
-17.5294	-79.1596	-102.726
-17.4794	-78.8001	-102.246
-17.4294	-78.2714	-101.829
-17.3793	-77.8907	-101.429
-17.3293	-77.3408	-101.06
-17.2793	-76.939	-100.668
-17.2293	-76.5583	-100.251
-17.1793	-76.1565	-99.9791
-17.1293	-75.7758	-99.6988
-17.0793	-75.2894	-99.2823
-17.0293	-74.8664	-98.7936
-16.9792	-74.5703	-98.3451
-16.9292	-74.1474	-97.7444
-16.8792	-73.6821	-97.2477
-16.8292	-73.2591	-96.8152
-16.7792	-72.815	-96.3747
-16.7292	-72.4343	-96.1504
-16.6792	-71.9902	-95.7099
-16.6292	-71.4826	-95.3014
-16.5791	-71.0173	-94.8688
-16.5291	-70.6155	-94.4763
-16.4791	-70.0022	-94.0358
-16.4291	-69.4946	-93.6994
-16.3791	-68.9236	-93.2268
-16.3291	-68.4795	-92.6501
-16.2791	-68.0354	-92.2095
-16.2291	-67.6336	-91.737
-16.179	-67.2106	-91.2804
-16.129	-66.8088	-90.7518
-16.079	-66.3646	-90.2712
-16.029	-66.0686	-89.7665
-15.979	-65.7302	-89.4061
-15.929	-65.3283	-88.9095
-15.879	-64.8842	-88.5651
-15.829	-64.3555	-88.1405
-15.7789	-63.8902	-87.8442
-15.7289	-63.3615	-87.6119
-15.6789	-63.002	-87.2114
-15.6289	-62.6848	-86.7789
-15.5789	-62.2618	-86.4024
-15.5289	-61.8177	-85.9699
-15.4789	-61.1409	-85.5774
-15.4289	-60.5064	-85.0647
-15.3788	-60.0623	-84.6322
-15.3288	-59.7239	-84.2317
-15.2788	-59.4279	-83.8072
-15.2288	-59.0472	-83.3506
-15.1788	-58.5819	-82.838
-15.1288	-58.0955	-82.3174
-15.0788	-57.5879	-81.7807
-15.0288	-57.1015	-81.3642
-14.9787	-56.6362	-80.9237
-14.9287	-56.2133	-80.4911
-14.8787	-55.7691	-80.0826
-14.8287	-55.3885	-79.8183
-14.7787	-54.9443	-79.2656
-14.7287	-54.5637	-78.769
-14.6787	-54.183	-78.2564
-14.6287	-53.8023	-77.8719
-14.5786	-53.3159	-77.5115
-14.5286	-52.8083	-77.0389
-14.4786	-52.3007	-76.7425
-14.4286	-51.8566	-76.4541
-14.3786	-51.4336	-76.0617
-14.3286	-50.9472	-75.6291
-14.2786	-50.5877	-75.0284
-14.2286	-50.1436	-74.5878
-14.1785	-49.7206	-74.0912
-14.1285	-49.2553	-73.5946
-14.0785	-48.7901	-73.1941
-14.0285	-48.3036	-72.8017
-13.9785	-47.8807	-72.2329
-13.9285	-47.4577	-71.7764
-13.8785	-46.9501	-71.2557
-13.8285	-46.5271	-70.9754
-13.7784	-46.1465	-70.623
-13.7284	-45.7235	-70.1584
-13.6784	-45.2794	-69.7819
-13.6284	-44.9621	-69.3975
-13.5784	-44.4334	-69.037
-13.5284	-43.9893	-68.6926
-13.4784	-43.5452	-68.4202
-13.4284	-43.1645	-67.9316
-13.3783	-42.7415	-67.379
-13.3283	-42.4032	-66.634
-13.2783	-41.959	-66.1455
-13.2283	-41.4726	-65.801
-13.1783	-40.965	-65.3605
-13.1283	-40.4998	-64.8799
-13.0783	-40.0345	-64.5435
-13.0283	-39.6538	-64.2711
-12.9782	-39.1885	-63.7986
-12.9282	-38.7444	-63.326
-12.8782	-38.3637	-62.9655
-12.8282	-37.9196	-62.5891
-12.7782	-37.4755	-62.1565
-12.7282	-37.0314	-61.7
-12.6782	-36.6084	-61.5318
-12.6282	-36.1854	-61.1233
-12.5781	-35.8048	-60.7548
-12.5281	-35.4452	-60.2422
-12.4781	-35.0857	-59.5053
-12.4281	-34.6627	-59.0727
-12.3781	-34.2609	-58.7523
-12.3281	-33.8379	-58.464
-12.2781	-33.3938	-57.9514
-12.2281	-32.8651	-57.5348
-12.178	-32.3787	-57.1424
-12.128	-31.9557	-56.7979
-12.078	-31.5327	-56.3654
-12.028	-31.0463	-55.8207
-11.978	-30.581	-55.3001
-11.928	-29.9889	-54.7714
-11.878	-29.4601	-54.419
-11.828	-28.9949	-54.0826
-11.7779	-28.5296	-53.8343
-11.7279	-28.1489	-53.3537
-11.6779	-27.6625	-52.9132
-11.6279	-27.3241	-52.3685
-11.5779	-26.88	-51.8398
-11.5279	-26.3513	-51.4473
-11.4779	-25.9072	-51.0949
-11.4279	-25.5688	-50.5983
-11.3778	-25.1458	-49.9735
-11.3278	-24.8286	-49.501
-11.2778	-24.2999	-49.0604
-11.2278	-23.8346	-48.6359
-11.1778	-23.3905	-48.2274
-11.1278	-22.9463	-47.7468
-11.0778	-22.5234	-47.4584
-11.0278	-22.0792	-47.098
-10.9777	-21.5928	-46.7295
-10.9277	-21.1699	-46.2089
-10.8777	-20.8315	-45.8885
-10.8277	-20.4296	-45.4159
-10.7777	-20.0701	-44.9193
-10.7277	-19.4568	-44.6229
-10.6777	-19.0338	-44.2225
-10.6277	-18.7166	-43.822
-10.5776	-18.209	-43.3814
-10.5276	-17.7226	-42.8367
-10.4776	-17.3419	-42.5083
-10.4276	-16.8767	-42.1399
-10.3776	-16.3691	-41.9076
-10.3276	-15.8827	-41.6433
-10.2776	-15.4809	-41.2908
-10.2276	-15.079	-40.7702
-10.1775	-14.6561	-40.2896
-10.1275	-14.1908	-39.809
-10.0775	-13.7255	-39.3845
-10.0275	-13.2814	-38.8398
-9.97749	-12.8373	-38.3272
-9.92748	-12.3931	-37.7024
-9.87747	-11.9913	-37.1257
-9.82746	-11.5472	-36.7012
-9.77744	-11.1031	-36.1886
-9.72743	-10.7435	-35.9803
-9.67742	-10.1302	-35.5317
-9.62741	-9.64381	-35.1953
-9.57739	-9.19969	-34.8349
-9.52738	-8.77671	-34.5305
-9.47737	-8.39604	-34.0419
-9.42736	-8.03651	-33.5293
-9.37734	-7.55009	-33.2249
-9.32733	-7.23286	-32.7603
-9.27732	-6.80988	-32.4159
-9.22731	-6.40806	-32.0074
-9.17729	-5.96393	-31.5348
-9.12728	-5.43522	-31.2144
-9.07727	-5.01224	-30.9181
-9.02726	-4.52582	-30.3173
-8.97724	-4.124	-29.8688
-8.92723	-3.72217	-29.3722
-8.87722	-3.2569	-29.1639
-8.82721	-2.74933	-28.7474
-8.77719	-2.28406	-28.3229
-8.72718	-1.77649	-27.61
-8.67717	-1.41696	-27.2576
-8.62716	-1.14203	-26.9372
-8.57714	-0.7402	-26.4966
-8.52713	-0.27493	-26.0321
-8.47712	0.211487	-25.4714
-8.42711	0.697907	-24.9828
-8.37709	1.12088	-24.5903
-8.32708	1.58615	-24.2378
-8.27707	1.98798	-23.7332
-8.22706	2.4744	-23.3568
-8.17704	2.79163	-22.8201
-8.12703	3.2146	-22.3715
-8.07702	3.61643	-21.8669
-8.02701	4.0394	-21.6186
-7.97699	4.52582	-21.2181
-7.92698	5.11799	-20.6014
-7.87697	5.71015	-20.1128
-7.82696	6.13312	-19.8404
-7.77694	6.57725	-19.3198
-7.72693	6.93677	-18.7431
-7.67692	7.2963	-18.3666
-7.62691	7.67698	-17.9101
-7.57689	8.0788	-17.5656
-7.52688	8.64982	-17.3253
-7.47687	9.11509	-16.8287
-7.42686	9.62266	-16.3882
-7.37684	10.0456	-15.9556
-7.32683	10.3629	-15.403
-7.27682	10.7858	-14.8983
-7.22681	11.2088	-14.4738
-7.17679	11.6318	-14.1935
-7.12678	12.1182	-13.7289
-7.07677	12.5835	-13.3845
-7.02676	13.1545	-12.984
-6.97674	13.5986	-12.5434
-6.92673	14.0427	-11.9587
-6.87672	14.5292	-11.5422
-6.82671	14.9944	-11.2218
-6.77669	15.4174	-10.7492
-6.72668	15.7769	-10.2526
-6.67667	16.1576	-9.73198
-6.62666	16.5594	-9.32348
-6.57664	16.9824	-8.89095
-6.52663	17.4054	-8.47444
-6.47662	17.8707	-7.95379
-6.42661	18.3994	-7.52927
-6.37659	18.8858	-6.9846
-6.32658	19.4145	-6.55207
-6.27657	19.8798	-6.05546
-6.22656	20.3451	-5.687
-6.17654	20.6623	-5.33457
-6.12653	21.0007	-5.06223
-6.07652	21.2756	-4.84597
-6.02651	21.7197	-4.5496
-5.97649	22.1638	-4.11707
-5.92648	22.6291	-3.55638
-5.87647	23.1367	-3.01171
-5.82646	23.6019	-2.47505
-5.77644	24.0038	-1.95441
-5.72643	24.4902	-1.5459
-5.67642	25.0612	-1.1374
-5.62641	25.5053	-0.84905
-5.57639	25.8226	-0.68084
-5.52638	26.2667	-0.30437
-5.47637	26.6897	0.048059
-5.42636	27.1126	0.59273
-5.37634	27.5568	1.17745
-5.32633	27.9586	1.75416
-5.27632	28.297	2.25878
-5.22631	28.7199	2.71534
-5.17629	29.1218	3.17992
-5.12628	29.6293	3.70056
-5.07627	30.1157	4.1411
-5.02626	30.6233	4.54159
-4.97624	31.152	4.91005
-4.92623	31.5327	5.25447
-4.87622	31.8711	5.63093
-4.82621	32.2518	6.16759
-4.77619	32.6324	6.54406
-4.72618	33.0554	6.92052
-4.67617	33.5841	7.40111
-4.62616	34.0283	7.84967
-4.57614	34.5147	8.25016
-4.52613	34.9165	8.69871
-4.47612	35.4029	9.08319
-4.42611	35.8048	9.60383
-4.37609	36.2277	9.93223
-4.32608	36.6296	10.2927
-4.27607	37.116	10.7252
-4.22606	37.5178	11.1097
-4.17604	37.9831	11.4381
-4.12603	38.4272	11.8786
-4.07602	38.8713	12.167
-4.02601	39.252	12.4313
-3.97599	39.7384	13.024
-3.92598	40.1191	13.6007
-3.87597	40.6478	14.0493
-3.82596	41.0496	14.3937
-3.77594	41.4726	14.7462
-3.72593	41.8533	15.1947
-3.67592	42.2974	15.7714
-3.62591	42.7838	16.1479
-3.57589	43.2491	16.5884
-3.52588	43.7144	16.9328
-3.47587	44.1162	17.3173
-3.42586	44.5392	17.6698
-3.37584	44.941	18.1664
-3.32583	45.4486	18.6149
-3.27582	45.935	19.0715
-3.22581	46.4637	19.456
-3.17579	46.8655	19.8324
-3.12578	47.2251	20.4412
-3.07577	47.5211	20.9618
-3.02576	47.9653	21.5145
-2.97574	48.4094	22.0431
-2.92573	48.9592	22.4196
-2.87572	49.488	22.8682
-2.82571	49.9109	23.2446
-2.77569	50.2705	23.6291
-2.72568	50.6088	23.9895
-2.67567	51.053	24.382
-2.62566	51.4337	24.8306
-2.57564	51.9412	25.3032
-2.52563	52.3219	25.8558
-2.47562	52.8295	26.2083
-2.42561	53.2947	26.6728
-2.37559	53.8446	27.0012
-2.32558	54.2464	27.4418
-2.27557	54.6059	27.8503
-2.22556	54.9655	28.1226
-2.17554	55.4096	28.6353
-2.12553	55.9172	29.0758
-2.07552	56.467	29.5163
-2.02551	56.89	30.061
-1.97549	57.4187	30.5256
-1.92548	57.7571	31.0943
-1.87547	58.1166	31.3586
-1.82546	58.5396	31.7751
-1.77544	58.9414	32.2397
-1.72543	59.2375	32.6162
-1.67542	59.6816	33.2089
-1.62541	60.1046	33.5293
-1.57539	60.5487	34.0339
-1.52538	61.014	34.2902
-1.47537	61.6062	34.7388
-1.42536	62.0503	35.1473
-1.37534	62.4733	35.4597
-1.32533	62.8963	35.8602
-1.27532	63.3404	36.2847
-1.22531	63.8691	36.7412
-1.17529	64.2921	37.1257
-1.12528	64.8631	37.4381
-1.07527	65.2861	37.8626
-1.02526	65.6456	38.3432
-0.97524	65.9628	38.9039
-0.92523	66.4281	39.4005
-0.87522	66.8933	39.9212
-0.82521	67.3375	40.2816
-0.77519	67.7604	40.586
-0.72518	68.1411	41.0826
-0.67517	68.6487	41.5231
-0.62516	69.0717	41.9316
-0.57514	69.4523	42.3882
-0.52513	70.0234	42.7406
-0.47512	70.3617	43.2212
-0.42511	70.8059	43.7258
-0.37509	71.2288	44.1424
-0.32508	71.7364	44.5188
-0.27507	72.0748	44.7912
-0.22506	72.5189	45.2717
-0.17504	73.0688	45.6562
-0.12503	73.4706	46.265
[truncated: 2,002 more rows]

## Sheet: Fig 5B iii
Current Density
Basal		Forskolin
-Rapa	+Rapa	-Rapa	+Rapa
401.36	408.04	959.24	597.76
285.91	290.43	658.64	729.24
678.72	335.72	852.55	919.76
464.14	317.91	765.18	901.11
