# Supplementary material for: Lipid transporters E-Syt3 and ORP5 regulate epithelial ion transport by controlling phosphatidylserine enrichment at ER/PM junctions
Source: EMBO J. 2025 May 27;44(13):3697–719. doi: 10.1038/s44318-025-00470-9 (PMC12217353; doi:10.1038/s44318-025-00470-9)
Supplement: Supplementary file 7 — Source data Fig. 5 [file 44318_2025_470_MOESM7_ESM.zip › Figure SD 5/5C/Fig 5C.xlsx]

## Sheet: Fig 5C i
Current Traces
Time [s]	NBCe1-B(R42/43A/R44A	NBCe1-B(R42/43/44A)+E-Ssyt3	R42R43A	R42/R43A+E-Syt3	R44A	R44A+E-Syt3
2	0.250922	0.221946	0.270844	0.495728	0.748221	0.427246
4	0.0813802	0.194203	0.404358	0.478414	0.549581	0.450721
6	0.233968	0.388406	0.200907	0.595296	0.384187	0.356821
8	0.267877	0.332919	0.30899	0.52536	0.27138	0.215971
10	0.233968	0.332919	0.512441	0.563507	0.944406	0.380296
12	0.149197	0.416149	0.315348	0.477336	0.618792	0.215971
14	0.233968	0.138716	0.067393	0.555674	0.053397	0.286396
16	0.0813802	0.194203	0.169118	0.487213	0.704625	0.309871
18	-0.257704	0.305176	-0.0661214	0.483297	0.334054	0.286396
20	-0.139025	0.416149	0.0737508	0.555674	0.443045	0.239446
22	0.0813802	0.194203	-0.136058	0.459625	1.33405	0.215971
24	0.0983344	0.416149	0.137329	0.478699	0.50844	0.12207
26	-0.0203451	0.277433	-0.00890096	0.460307	0.552037	0.145545
28	-0.0881619	0.277433	-0.33315	0.466665	0.985282	0.16902
30	0.20006	0.665838	0.0737508	0.523885	0.592913	0.215971
32	1.50553	2.55238	10.3162	0.663757	2.09699	4.98141
34	2.79405	3.44016	13.0628	0.740051	7.19779	10.3102
36	3.84521	3.46791	11.2826	0.86085	9.98797	10.7797
38	3.82826	3.30145	10.1446	0.911713	11.2523	10.1224
40	3.82826	3.2737	9.5342	0.879924	11.3613	9.86422
42	3.92999	3.2737	9.42612	0.797272	11.2305	9.41819
44	3.81131	3.35693	9.40069	0.962575	10.2931	9.15997
46	3.7774	3.41242	9.10187	0.962575	9.5956	9.01912
48	3.7774	3.49565	9.06372	0.937144	8.83266	8.66699
50	3.74349	3.38468	8.98743	0.77184	8.50568	8.50267
52	3.60786	3.38468	8.90477	0.829061	8.2659	8.38529
54	3.69263	3.44016	8.68861	0.930786	8.11332	8.29139
56	3.54004	3.32919	8.58053	0.975291	7.76454	8.19749
58	3.64176	3.44016	8.49152	0.784556	7.63375	8.00969
60	3.54004	3.2737	8.358	0.854492	7.59016	7.91579
62	3.50613	3.19047	8.34529	0.975291	7.82994	7.89232
64	3.45527	3.32919	8.12912	0.911713	7.56836	7.79841
66	3.47222	3.44016	7.7858	0.975291	7.61196	7.65756
68	3.48918	3.30145	8.06554	0.981649	7.45937	7.68104
70	3.31963	3.13499	8.04011	1.08973	7.59016	7.58714
72	3.38745	3.24596	7.70315	1.0643	7.37217	7.58714
74	3.48918	3.19047	8.08462	1.05794	7.56836	7.56366
76	3.38745	3.21822	8.14819	1.02615	7.50296	7.51671
78	3.3705	3.10724	8.14184	0.943502	7.45937	7.32891
80	3.3705	3.24596	8.05283	0.879924	7.37217	7.49324
82	3.33659	3.10724	8.23085	0.994364	7.39397	7.46976
84	3.45527	3.19047	8.28171	0.829061	7.56836	7.32891
86	3.35354	3.19047	8.56781	0.797272	7.63375	7.44629
88	3.35354	3.16273	8.48516	0.854492	7.78634	7.35239
90	3.42136	2.99627	8.65046	0.77184	7.85174	7.14111
92	3.35354	2.99627	8.46608	0.638326	7.17599	5.07531
94	2.5906	2.38592	7.63957	0.574748	5.88989	2.30525
96	1.70898	1.49814	2.26084	0.600179	4.40761	1.08455
98	1.04777	1.05424	1.05286	0.498454	3.20871	0.661997
100	0.691732	0.749068	0.792185	0.498454	2.31498	0.380296
102	0.454373	0.610352	0.77947	0.511169	1.55204	0.215971
104	0.132243	0.332919	0.448863	0.530243	1.39945	0.215971
106	0.0135634	0.305176	0.677745	0.384013	1.07247	0.215971
108	-0.0203451	0.249689	0.423431	0.523885	0.919887	0.192495
110	-0.172933	0.0832298	0.499725	0.574748	0.854492	0.145545
112	-0.189887	-0.0277433	0.417074	0.441233	0.832694	0.192495
114	-0.105116	0.0554865	0.817617	0.396729	0.614711	0.00469501
116	-0.105116	0.0554865	0.410716	0.161489	0.483922	0.00469501
118	-0.274658	0.0554865	0.696818	0.180562	0.178746	0.0985953
120	-0.223796	-0.0554865	0.537872	0.174205	-0.12643	0.0516451
122	-0.223796	0.138716	0.588735	0.0661214	-0.322614	0.145545
124	-0.223796	0.110973	0.563304	-0.029246	-0.300816	0.0751202
126	-0.274658	0.138716	0.83669	-0.0483195	0.0261579	0.215971
128	-0.342475	-0.0554865	0.900269	-0.0356038	0.135149	0.0281701

## Sheet: Fig 5C ii
I/V Curve
mV	NBCe1-B(R42/43A/R44A	NBCe1-B(R42/43/44A)+E-Ssyt3	R42R43A	R42/R43A+E-Syt3	R44A	R44A+E-Syt3
-100	-0.413683	0.344016	-2.18201	-0.0394185	-0.38365	-0.16902
-99.95	-0.423855	0.349565	-2.17692	-0.0445048	-0.361851	-0.13146
-99.9	-0.430637	0.344016	-2.19599	-0.0623067	-0.348772	-0.136155
-99.85	-0.430637	0.305176	-2.22948	-0.0572205	-0.348772	-0.14085
-99.8	-0.4442	0.277433	-2.27123	-0.0623067	-0.279018	-0.0798152
-99.75	-0.488281	0.271884	-2.30196	-0.0623067	-0.318255	-0.0610352
-99.7	-0.600179	0.233043	-2.33608	-0.0610352	-0.340053	-0.0281701
-99.65	-0.56288	0.183105	-2.33905	-0.0648499	-0.37929	-0.014085
-99.6	-0.48489	0.221946	-2.33862	-0.0610352	-0.444685	-0.00939002
-99.55	-0.474718	0.238592	-2.32951	-0.0534058	-0.405448	0.0422551
-99.5	-0.434028	0.277433	-2.31319	-0.0432332	-0.405448	0.0328651
-99.45	-0.467936	0.277433	-2.30662	-0.0470479	-0.357492	-0.0469501
-99.4	-0.461155	0.282981	-2.30535	-0.0394185	-0.322614	-0.0328651
-99.35	-0.512017	0.277433	-2.33142	-0.029246	-0.331334	-0.0281701
-99.3	-0.542535	0.282981	-2.35452	-0.00890096	-0.296456	-0.0422551
-99.25	-0.535753	0.216397	-2.35854	-0.0356038	-0.396729	-0.0375601
-99.2	-0.569661	0.216397	-2.3791	-0.0279744	-0.305176	-0.0704252
-99.15	-0.532362	0.238592	-2.37295	-0.0394185	-0.326974	0.0281701
-99.1	-0.569661	0.271884	-2.37232	-0.0534058	-0.305176	-0.0610352
-99.05	-0.610352	0.32737	-2.34922	-0.0559489	-0.300816	-0.107985
-99	-0.64426	0.332919	-2.32485	-0.0559489	-0.340053	-0.0375601
-98.95	-0.640869	0.305176	-2.31213	-0.0368754	-0.261579	-0.0469501
-98.9	-0.623915	0.249689	-2.28437	-0.0406901	-0.309535	0.0422551
-98.85	-0.671387	0.277433	-2.29814	-0.0279744	-0.335693	-0.0281701
-98.8	-0.678168	0.210849	-2.30365	-0.0368754	-0.353132	-0.0328651
-98.75	-0.712077	0.183105	-2.32103	-0.0432332	-0.405448	0.0798152
-98.7	-0.72564	0.233043	-2.33693	-0.0343323	-0.401088	-0.0234751
-98.65	-0.695123	0.271884	-2.34159	-0.0394185	-0.414167	0.0657302
-98.6	-0.664605	0.282981	-2.35007	-0.0165304	-0.37929	-0.0516451
-98.55	-0.542535	0.238592	-2.32485	-0.0254313	-0.449044	0.00939002
-98.5	-0.495063	0.305176	-2.28267	-0.0406901	-0.427246	0
-98.45	-0.474718	0.238592	-2.26021	-0.0495911	-0.492641	0.0375601
-98.4	-0.488281	0.249689	-2.24304	-0.0635783	-0.449044	0.145545
-98.35	-0.450982	0.277433	-2.24007	-0.0521342	-0.431606	0.107985
-98.3	-0.420464	0.294078	-2.22736	-0.0686646	-0.418527	0.13146
-98.25	-0.430637	0.28853	-2.20426	-0.0737508	-0.431606	0.00939002
-98.2	-0.410292	0.310724	-2.18243	-0.0737508	-0.453404	-0.0328651
-98.15	-0.440809	0.244141	-2.16145	-0.0826518	-0.414167	0.0657302
-98.1	-0.461155	0.32737	-2.13369	-0.0712077	-0.409807	0.0657302
-98.05	-0.488281	0.332919	-2.1072	-0.0788371	-0.427246	0.0892052
-98	-0.4815	0.316273	-2.06863	-0.0864665	-0.466483	0.0704252
-97.95	-0.491672	0.310724	-2.06142	-0.0851949	-0.431606	0.014085
-97.9	-0.488281	0.172008	-2.06608	-0.0839233	-0.409807	-0.0469501
-97.85	-0.549316	0.12207	-2.09766	-0.0839233	-0.466483	-0.0375601
-97.8	-0.593397	0.216397	-2.12712	-0.0839233	-0.418527	-0.0375601
-97.75	-0.573052	0.360662	-2.14132	-0.0788371	-0.475202	0.00939002
-97.7	-0.606961	0.399503	-2.14195	-0.0762939	-0.418527	0.0375601
-97.65	-0.573052	0.399503	-2.1197	-0.0826518	-0.453404	0.0751202
-97.6	-0.579834	0.316273	-2.10126	-0.0851949	-0.475202	0.12207
-97.55	-0.600179	0.332919	-2.07583	-0.0686646	-0.483922	0.107985
-97.5	-0.556098	0.332919	-2.05188	-0.0750224	-0.492641	0.14085
-97.45	-0.539144	0.344016	-2.04425	-0.0801086	-0.462123	0.0328651
-97.4	-0.474718	0.377308	-2.0415	-0.0635783	-0.401088	0.0234751
-97.35	-0.545926	0.260787	-2.07011	-0.0737508	-0.326974	0.0281701
-97.3	-0.498454	0.233043	-2.07541	-0.0521342	-0.309535	-0.00939002
-97.25	-0.495063	0.194203	-2.07626	-0.0546773	-0.370571	0.00469501
-97.2	-0.491672	0.183105	-2.06566	-0.0597636	-0.396729	-0.0751202
-97.15	-0.542535	0.233043	-2.04722	-0.0521342	-0.475202	0.0375601
-97.1	-0.613742	0.188654	-2.03705	-0.0457764	-0.344413	0.0751202
-97.05	-0.566271	0.2053	-2.01035	-0.0470479	-0.37929	0.0704252
-97	-0.590007	0.221946	-1.99318	-0.029246	-0.348772	0.0422551
-96.95	-0.518799	0.199751	-1.98174	-0.0343323	-0.38365	0
-96.9	-0.498454	0.155362	-1.97517	-0.0317891	-0.418527	0.154935
-96.85	-0.467936	0.177557	-1.99403	-0.0356038	-0.361851	0.0939002
-96.8	-0.423855	0.260787	-1.99742	-0.0394185	-0.37929	0.126765
-96.75	-0.437419	0.310724	-1.9989	-0.0241597	-0.361851	0.0939002
-96.7	-0.413683	0.255238	-1.99805	-0.0216166	-0.392369	0.0985953
-96.65	-0.427246	0.210849	-1.99572	-0.0406901	-0.392369	0.136155
-96.6	-0.420464	0.233043	-1.99721	-0.0546773	-0.357492	0.0751202
-96.55	-0.420464	0.2053	-1.97898	-0.0661214	-0.344413	0.0939002
-96.5	-0.437419	0.238592	-1.95927	-0.0343323	-0.318255	0.0610352
-96.45	-0.457764	0.149814	-1.94825	-0.0228882	-0.331334	0.0328651
-96.4	-0.471327	0.127619	-1.94316	-0.00762939	-0.279018	-0.00939002
-96.35	-0.498454	0.172008	-1.95016	-0.0216166	-0.331334	-0.0234751
-96.3	-0.515408	0.227495	-1.94952	-0.0572205	-0.331334	0.0328651
-96.25	-0.535753	0.277433	-1.95482	-0.0495911	-0.335693	0.0516451
-96.2	-0.539144	0.227495	-1.93659	-0.0750224	-0.335693	0.00939002
-96.15	-0.4815	0.282981	-1.92028	-0.0470479	-0.357492	-0.0375601
-96.1	-0.488281	0.210849	-1.90099	-0.0394185	-0.37929	0.0281701
-96.05	-0.450982	0.155362	-1.88912	-0.0203451	-0.340053	0.0375601
-96	-0.372993	0.188654	-1.88976	-0.00127157	-0.340053	0.00469501
-95.95	-0.386556	0.172008	-1.89379	-0.0178019	-0.335693	-0.00469501
-95.9	-0.389947	0.266335	-1.89463	0.00635783	-0.326974	0.00469501
-95.85	-0.393338	0.282981	-1.91201	-0.00635783	-0.326974	0.126765
-95.8	-0.315348	0.255238	-1.90036	-0.00127157	-0.292097	0.136155
-95.75	-0.288222	0.28853	-1.89781	0.0139872	-0.353132	0.14085
-95.7	-0.298394	0.260787	-1.89696	-0.00508626	-0.279018	0.173715
-95.65	-0.325521	0.271884	-1.90777	-0.00508626	-0.313895	0.183105
-95.6	-0.376383	0.2053	-1.92049	-0.0228882	-0.239781	0.206581
-95.55	-0.356038	0.255238	-1.91689	-0.0254313	-0.322614	0.154935
-95.5	-0.366211	0.282981	-1.91773	-0.0178019	-0.283378	0.154935
-95.45	-0.339084	0.271884	-1.91434	-0.0165304	-0.265939	0.15963
-95.4	-0.339084	0.238592	-1.91138	-0.0101725	-0.270299	0.16902
-95.35	-0.366211	0.282981	-1.91837	-0.0165304	-0.209263	0.16902
-95.3	-0.298394	0.305176	-1.9082	-0.0279744	-0.2485	0.206581
-95.25	-0.328912	0.316273	-1.91455	-0.0114441	-0.222342	0.220666
-95.2	-0.318739	0.305176	-1.90141	-0.0190735	-0.300816	0.215971
-95.15	-0.342475	0.277433	-1.90099	-0.0330607	-0.353132	0.15024
-95.1	-0.342475	0.360662	-1.90756	-0.0267029	-0.326974	0.12207
-95.05	-0.369602	0.338468	-1.91053	-0.0330607	-0.326974	0.12207
-95	-0.430637	0.449441	-1.92218	-0.0152588	-0.244141	0.0328651
-94.95	-0.386556	0.4106	-1.9224	-0.0152588	-0.25286	0.0328651
-94.9	-0.464545	0.355114	-1.92303	-0.0139872	-0.318255	0.0328651
-94.85	-0.4815	0.349565	-1.93024	-0.0114441	-0.313895	0.0892052
-94.8	-0.525581	0.282981	-1.92409	-0.00762939	-0.370571	0.11268
-94.75	-0.440809	0.221946	-1.92346	0.0190735	-0.313895	0.0281701
-94.7	-0.36282	0.238592	-1.90438	0.00254313	-0.326974	0.117375
-94.65	-0.352648	0.316273	-1.90968	-0.00127157	-0.25286	0.0516451
-94.6	-0.376383	0.382857	-1.92791	0.00762939	-0.239781	0.14085
-94.55	-0.417074	0.305176	-1.94168	0.00254313	-0.226702	0.145545
-94.5	-0.393338	0.294078	-1.96203	0.0152588	-0.217983	0.136155
-94.45	-0.328912	0.310724	-1.96648	-0.0038147	-0.25722	0.206581
-94.4	-0.342475	0.310724	-1.96669	-0.00635783	-0.213623	0.14085
-94.35	-0.318739	0.321822	-1.95652	-0.00762939	-0.244141	0.192495
-94.3	-0.284831	0.344016	-1.93257	-0.0139872	-0.226702	0.0892052
-94.25	-0.233968	0.316273	-1.92557	-0.00508626	-0.261579	0.117375
-94.2	-0.227186	0.321822	-1.90014	-0.0228882	-0.239781	0.17841
-94.15	-0.193278	0.355114	-1.8781	-0.0152588	-0.222342	0.17841
-94.1	-0.203451	0.332919	-1.88679	-0.0305176	-0.235421	0.234751
-94.05	-0.247531	0.321822	-1.88679	-0.0152588	-0.270299	0.206581
-94	-0.257704	0.271884	-1.90078	-0.0267029	-0.309535	0.277006
-93.95	-0.237359	0.233043	-1.89845	-0.029246	-0.178746	0.248836
-93.9	-0.244141	0.244141	-1.89506	-0.0432332	-0.239781	0.225361
-93.85	-0.288222	0.321822	-1.91222	-0.0457764	-0.217983	0.281701
-93.8	-0.254313	0.32737	-1.91646	-0.0534058	-0.2485	0.272311
-93.75	-0.288222	0.332919	-1.92409	-0.0534058	-0.2485	0.258226
-93.7	-0.288222	0.310724	-1.91477	-0.0661214	-0.196184	0.258226
-93.65	-0.311957	0.316273	-1.90184	-0.0737508	-0.25286	0.234751
-93.6	-0.352648	0.332919	-1.89442	-0.0686646	-0.204904	0.258226
-93.55	-0.332303	0.266335	-1.87069	-0.0623067	-0.283378	0.206581
-93.5	-0.406901	0.233043	-1.85458	-0.0521342	-0.196184	0.107985
-93.45	-0.376383	0.194203	-1.84949	-0.0508626	-0.226702	0.117375
-93.4	-0.342475	0.271884	-1.84864	-0.058492	-0.244141	0.164325
-93.35	-0.339084	0.28853	-1.85627	-0.0813802	-0.235421	0.211276
-93.3	-0.284831	0.255238	-1.86687	-0.0661214	-0.226702	0.215971
-93.25	-0.274658	0.299627	-1.88298	-0.0559489	-0.226702	0.173715
-93.2	-0.186496	0.244141	-1.87641	-0.0508626	-0.239781	0.253531
-93.15	-0.132243	0.321822	-1.89209	-0.0445048	-0.213623	0.1878
-93.1	-0.152588	0.249689	-1.89294	-0.0241597	-0.178746	0.13146
-93.05	-0.145806	0.310724	-1.87747	-0.0445048	-0.261579	0.201886
-93	-0.176324	0.344016	-1.86348	-0.0368754	-0.200544	0.220666
-92.95	-0.125461	0.28853	-1.8266	-0.0572205	-0.209263	0.291091
-92.9	-0.111898	0.28853	-1.80689	-0.0724792	-0.12207	0.211276
-92.85	-0.145806	0.305176	-1.79672	-0.0470479	-0.165667	0.239446
-92.8	-0.16276	0.28853	-1.7946	-0.0216166	-0.148228	0.225361
-92.75	-0.152588	0.305176	-1.79418	-0.0127157	-0.13079	0.220666
-92.7	-0.16276	0.277433	-1.78888	-0.0165304	-0.139509	0.272311
-92.65	-0.16276	0.349565	-1.79418	-0.0216166	-0.12643	0.220666
-92.6	-0.230577	0.349565	-1.78697	-0.0368754	-0.178746	0.286396
-92.55	-0.28144	0.416149	-1.7857	-0.029246	-0.200544	0.248836
-92.5	-0.254313	0.477184	-1.7857	-0.0330607	-0.283378	0.239446
-92.45	-0.264486	0.477184	-1.78634	-0.0216166	-0.213623	0.1878
-92.4	-0.233968	0.504927	-1.80605	-0.0228882	-0.226702	0.15963
-92.35	-0.230577	0.4106	-1.82237	-0.0432332	-0.135149	0.225361
-92.3	-0.169542	0.338468	-1.83741	-0.0368754	-0.135149	0.225361
-92.25	-0.139025	0.349565	-1.84102	-0.0470479	-0.12643	0.338041
-92.2	-0.213623	0.355114	-1.85818	-0.0330607	-0.104632	0.342736
-92.15	-0.217014	0.432795	-1.86306	-0.0406901	-0.170027	0.314566
-92.1	-0.335693	0.377308	-1.84907	-0.0508626	-0.165667	0.267616
-92.05	-0.359429	0.271884	-1.86072	-0.0419617	-0.174386	0.234751
-92	-0.352648	0.238592	-1.86157	-0.0521342	-0.143869	0.239446
-91.95	-0.356038	0.277433	-1.85712	-0.0521342	-0.117711	0.272311
-91.9	-0.261095	0.277433	-1.82936	-0.0597636	-0.12207	0.361516
-91.85	-0.210232	0.305176	-1.81156	-0.0572205	-0.12207	0.258226
-91.8	-0.193278	0.299627	-1.81262	-0.0508626	-0.143869	0.258226
-91.75	-0.179715	0.344016	-1.82109	-0.067393	-0.139509	0.253531
-91.7	-0.213623	0.321822	-1.83487	-0.0457764	-0.13079	0.183105
-91.65	-0.237359	0.277433	-1.83614	-0.0610352	-0.0435965	0.145545
-91.6	-0.267877	0.32737	-1.82999	-0.058492	-0.0828334	0.117375
-91.55	-0.305176	0.355114	-1.82957	-0.0495911	-0.108991	0.239446
-91.5	-0.311957	0.432795	-1.81813	-0.058492	-0.0653948	0.295786
-91.45	-0.305176	0.466087	-1.80244	-0.0445048	-0.170027	0.338041
-91.4	-0.264486	0.399503	-1.79927	-0.0495911	-0.148228	0.361516
-91.35	-0.267877	0.427246	-1.78379	-0.0610352	-0.204904	0.314566
-91.3	-0.284831	0.344016	-1.79863	-0.0737508	-0.191825	0.338041
-91.25	-0.257704	0.294078	-1.81198	-0.0737508	-0.0959124	0.239446
-91.2	-0.237359	0.360662	-1.82003	-0.0546773	-0.170027	0.220666
-91.15	-0.261095	0.471635	-1.82512	-0.0419617	-0.0915527	0.239446
-91.1	-0.264486	0.554865	-1.80499	-0.0394185	-0.117711	0.277006
-91.05	-0.28144	0.582608	-1.80435	-0.038147	-0.104632	0.253531
-91	-0.264486	0.538219	-1.81919	-0.0597636	-0.135149	0.248836
-90.95	-0.298394	0.460538	-1.83635	-0.0737508	-0.204904	0.225361
-90.9	-0.288222	0.504927	-1.86814	-0.0788371	-0.183105	0.258226
-90.85	-0.308567	0.488281	-1.88065	-0.0890096	-0.213623	0.234751
-90.8	-0.345866	0.388406	-1.88404	-0.0495911	-0.165667	0.220666
-90.75	-0.315348	0.366211	-1.87386	-0.0457764	-0.143869	0.309871
-90.7	-0.342475	0.349565	-1.85966	-0.0495911	-0.135149	0.347431
-90.65	-0.318739	0.449441	-1.86835	-0.0267029	-0.113351	0.389686
-90.6	-0.254313	0.366211	-1.86899	-0.0356038	-0.108991	0.427246
-90.55	-0.210232	0.338468	-1.87831	-0.00635783	-0.0959124	0.380296
-90.5	-0.220405	0.37176	-1.86623	-0.0101725	-0.113351	0.413161
-90.45	-0.254313	0.454989	-1.8389	-0.0114441	-0.178746	0.291091
-90.4	-0.254313	0.454989	-1.81961	-0.0254313	-0.183105	0.281701
-90.35	-0.257704	0.355114	-1.79693	-0.0394185	-0.187465	0.183105
-90.3	-0.24075	0.360662	-1.78252	-0.0368754	-0.178746	0.225361
-90.25	-0.250922	0.37176	-1.74671	-0.038147	-0.204904	0.248836
-90.2	-0.213623	0.443892	-1.71619	-0.0152588	-0.200544	0.244141
-90.15	-0.179715	0.405051	-1.69966	-0.00127157	-0.170027	0.347431
-90.1	-0.203451	0.366211	-1.66829	-0.00890096	-0.135149	0.300481
-90.05	-0.220405	0.393954	-1.67317	0.00508626	-0.135149	0.333346
-90	-0.254313	0.399503	-1.68843	-0.0101725	-0.0435965	0.253531
-89.95	-0.28144	0.338468	-1.72022	-0.00890096	-0.0915527	0.220666
-89.9	-0.298394	0.266335	-1.75794	-0.00508626	-0.0915527	0.277006
-89.85	-0.325521	0.344016	-1.7893	-0.00635783	-0.0915527	0.258226
-89.8	-0.356038	0.332919	-1.80732	-0.0101725	-0.139509	0.295786
-89.75	-0.332303	0.377308	-1.79736	-0.0101725	-0.139509	0.244141
-89.7	-0.257704	0.443892	-1.7821	-0.0305176	-0.222342	0.309871
-89.65	-0.28144	0.53267	-1.76091	-0.0483195	-0.209263	0.338041
-89.6	-0.264486	0.560414	-1.74586	-0.038147	-0.191825	0.323956
-89.55	-0.271267	0.504927	-1.74565	-0.0203451	-0.183105	0.342736
-89.5	-0.257704	0.477184	-1.75709	-0.0203451	-0.152588	0.323956
-89.45	-0.288222	0.471635	-1.75158	-0.0165304	-0.170027	0.338041
-89.4	-0.28144	0.499379	-1.73675	-0.0114441	-0.161307	0.291091
-89.35	-0.298394	0.504927	-1.71386	-0.0152588	-0.178746	0.234751
-89.3	-0.288222	0.382857	-1.7128	-0.0152588	-0.135149	0.277006
-89.25	-0.274658	0.416149	-1.71216	-0.0139872	-0.13079	0.328651
-89.2	-0.325521	0.344016	-1.70602	-0.0139872	-0.135149	0.356821
-89.15	-0.342475	0.443892	-1.72043	-0.0152588	-0.0959124	0.347431
-89.1	-0.40351	0.432795	-1.74077	-0.0190735	-0.12207	0.342736
-89.05	-0.396729	0.4106	-1.75985	-0.0279744	-0.104632	0.338041
-89	-0.406901	0.382857	-1.76366	-0.038147	-0.0741141	0.314566
-88.95	-0.420464	0.366211	-1.76599	-0.0368754	-0.0261579	0.225361
-88.9	-0.36282	0.393954	-1.75116	-0.0330607	-0.00435965	0.173715
-88.85	-0.335693	0.427246	-1.73717	-0.0368754	-0.0915527	0.197191
-88.8	-0.305176	0.454989	-1.72467	-0.0254313	-0.12207	0.206581
-88.75	-0.352648	0.521573	-1.69627	-0.029246	-0.135149	0.272311
-88.7	-0.379774	0.471635	-1.67508	-0.0305176	-0.0959124	0.253531
-88.65	-0.345866	0.443892	-1.6524	-0.029246	-0.0915527	0.399076
-88.6	-0.301785	0.37176	-1.62633	-0.0457764	-0.0784738	0.352126
-88.55	-0.271267	0.28853	-1.60111	-0.0343323	-0.117711	0.319261
-88.5	-0.247531	0.294078	-1.58056	-0.0546773	-0.161307	0.314566
-88.45	-0.213623	0.238592	-1.59306	-0.0432332	-0.12207	0.356821
-88.4	-0.206841	0.360662	-1.61892	-0.0572205	-0.148228	0.380296
-88.35	-0.298394	0.432795	-1.65176	-0.0623067	-0.113351	0.295786
-88.3	-0.366211	0.421697	-1.66533	-0.058492	-0.100272	0.319261
-88.25	-0.420464	0.399503	-1.66999	-0.067393	-0.0610352	0.309871
-88.2	-0.345866	0.355114	-1.65727	-0.0495911	-0.0828334	0.323956
-88.15	-0.244141	0.427246	-1.64032	-0.0686646	-0.0871931	0.309871
-88.1	-0.247531	0.510476	-1.6399	-0.0546773	-0.0566755	0.281701
-88.05	-0.305176	0.454989	-1.63947	-0.0521342	-0.0653948	0.342736
-88	-0.369602	0.460538	-1.65176	-0.0508626	-0.0348772	0.300481
-87.95	-0.413683	0.460538	-1.66596	-0.029246	-0.0828334	0.272311
-87.9	-0.413683	0.438343	-1.67825	-0.029246	-0.0348772	0.225361
-87.85	-0.427246	0.460538	-1.68334	-0.0254313	-0.0392369	0.286396
-87.8	-0.420464	0.388406	-1.68694	-0.0470479	-0.0697545	0.328651
-87.75	-0.342475	0.504927	-1.69139	-0.0623067	-0.013079	0.262921
-87.7	-0.32213	0.432795	-1.70771	-0.0457764	-0.0348772	0.342736
-87.65	-0.28144	0.421697	-1.727	-0.0470479	0.0217983	0.403771
-87.6	-0.237359	0.449441	-1.73463	-0.0241597	-0.0653948	0.474196
-87.55	-0.257704	0.449441	-1.73887	-0.0190735	-0.0610352	0.483586
-87.5	-0.247531	0.516025	-1.727	-0.0165304	-0.0871931	0.441331
-87.45	-0.345866	0.443892	-1.72022	-0.00890096	-0.00871931	0.422551
-87.4	-0.376383	0.393954	-1.70453	-0.0114441	0.0523158	0.347431
-87.35	-0.369602	0.460538	-1.70559	-0.0267029	-0.0392369	0.319261
-87.3	-0.376383	0.477184	-1.72064	-0.0241597	0.0653948	0.234751
-87.25	-0.311957	0.521573	-1.7359	-0.0368754	0.0174386	0.281701
-87.2	-0.257704	0.421697	-1.76811	-0.0394185	0.0305176	0.338041
-87.15	-0.16276	0.332919	-1.77468	-0.0267029	0.0174386	0.314566
-87.1	-0.155979	0.321822	-1.78146	-0.00890096	0.00871931	0.295786
-87.05	-0.176324	0.37176	-1.79015	-0.00254313	0.0610352	0.248836
-87	-0.220405	0.432795	-1.79121	-0.00508626	0.0305176	0.319261
-86.95	-0.284831	0.554865	-1.80584	0	0.0435965	0.328651
-86.9	-0.28144	0.604803	-1.79439	-0.0254313	0.0305176	0.403771
-86.85	-0.301785	0.643643	-1.78697	-0.0368754	-0.013079	0.474196
-86.8	-0.278049	0.582608	-1.79312	-0.0317891	-0.0523158	0.450721
-86.75	-0.264486	0.477184	-1.7857	-0.0470479	-0.12207	0.413161
-86.7	-0.213623	0.399503	-1.79757	-0.0343323	-0.0828334	0.370906
-86.65	-0.227186	0.338468	-1.79185	-0.0470479	-0.117711	0.305176
-86.6	-0.301785	0.37176	-1.79015	-0.0419617	-0.0741141	0.295786
-86.55	-0.332303	0.438343	-1.79142	-0.0356038	-0.100272	0.286396
-86.5	-0.366211	0.4106	-1.76684	-0.0508626	-0.143869	0.338041
-86.45	-0.345866	0.427246	-1.76472	-0.0330607	-0.148228	0.413161
-86.4	-0.335693	0.449441	-1.74544	-0.0572205	-0.12643	0.375601
-86.35	-0.308567	0.477184	-1.74077	-0.0521342	-0.0784738	0.422551
-86.3	-0.237359	0.482733	-1.7359	-0.0559489	-0.013079	0.460111
-86.25	-0.196669	0.527122	-1.73696	-0.0737508	0.0435965	0.431941
-86.2	-0.206841	0.482733	-1.74544	-0.0457764	0.0261579	0.483586
-86.15	-0.250922	0.438343	-1.74332	-0.038147	0.0697545	0.361516
-86.1	-0.244141	0.4106	-1.73781	-0.0165304	0.0217983	0.422551
-86.05	-0.254313	0.482733	-1.74565	-0.0203451	0.0392369	0.375601
-86	-0.223796	0.49383	-1.75582	-0.0228882	-0.00435965	0.431941
-85.95	-0.244141	0.416149	-1.76451	-0.0203451	0.0348772	0.502366
-85.9	-0.257704	0.421697	-1.77108	-0.0330607	0.0523158	0.352126
-85.85	-0.217014	0.477184	-1.7573	-0.0152588	-0.0348772	0.389686
-85.8	-0.257704	0.49383	-1.74904	-0.0178019	-0.0392369	0.389686
-85.75	-0.267877	0.449441	-1.73187	-0.0178019	-0.0479562	0.413161
-85.7	-0.301785	0.405051	-1.72551	-0.0203451	0.0174386	0.441331
-85.65	-0.295003	0.471635	-1.71789	-0.0254313	0.0523158	0.309871
-85.6	-0.28144	0.510476	-1.71132	-0.0394185	0.0828334	0.384991
-85.55	-0.278049	0.549316	-1.71852	-0.0432332	0.178746	0.314566
-85.5	-0.28144	0.516025	-1.7342	-0.0279744	0.178746	0.319261
-85.45	-0.315348	0.521573	-1.75921	-0.0406901	0.178746	0.389686
-85.4	-0.254313	0.516025	-1.77172	-0.0254313	0.0959124	0.380296
-85.35	-0.288222	0.538219	-1.77341	-0.0419617	0.0741141	0.427246
-85.3	-0.244141	0.471635	-1.75243	-0.0356038	0.0305176	0.333346
-85.25	-0.230577	0.49383	-1.72234	-0.0305176	-0.0392369	0.323956
-85.2	-0.196669	0.466087	-1.69796	-0.0190735	-0.0261579	0.352126
-85.15	-0.145806	0.516025	-1.67444	-0.0228882	0	0.450721
-85.1	-0.172933	0.49383	-1.65028	-0.0406901	0.0915527	0.483586
-85.05	-0.155979	0.460538	-1.64244	-0.0190735	0.108991	0.497671
-85	-0.125461	0.554865	-1.63884	-0.0419617	0.135149	0.525841
-84.95	-0.111898	0.554865	-1.64816	-0.0419617	0.183105	0.464806
-84.9	-0.118679	0.554865	-1.63926	-0.0394185	0.12643	0.446026
-84.85	-0.169542	0.482733	-1.63523	-0.0279744	0.100272	0.370906
-84.8	-0.125461	0.460538	-1.62061	-0.029246	-0.0261579	0.413161
-84.75	-0.125461	0.521573	-1.59984	-0.0254313	0.00871931	0.441331
-84.7	-0.139025	0.499379	-1.59793	-0.0139872	-0.0348772	0.511756
-84.65	-0.155979	0.443892	-1.60747	-0.0216166	-0.00871931	0.450721
-84.6	-0.145806	0.454989	-1.62252	-0.0190735	0.0435965	0.399076
-84.55	-0.111898	0.471635	-1.63523	-0.0343323	0.0392369	0.389686
-84.5	-0.115289	0.482733	-1.65812	-0.0267029	0.143869	0.333346
-84.45	-0.0983344	0.482733	-1.68271	-0.0330607	0.0784738	0.352126
-84.4	-0.0983344	0.504927	-1.71004	-0.0457764	0.0915527	0.403771
-84.35	-0.0881619	0.593706	-1.73908	-0.0406901	0.0523158	0.539926
-84.3	-0.115289	0.482733	-1.73929	-0.0521342	0.0610352	0.558706
-84.25	-0.12207	0.454989	-1.73908	-0.0368754	0.0741141	0.572791
-84.2	-0.145806	0.377308	-1.73081	-0.0406901	0.0610352	0.619742
-84.15	-0.145806	0.443892	-1.7234	-0.0279744	0.0959124	0.619742
-84.1	-0.142415	0.499379	-1.7128	-0.0114441	0.0915527	0.610352
-84.05	-0.155979	0.527122	-1.69818	-0.038147	0.13079	0.488281
-84	-0.139025	0.582608	-1.68292	-0.0216166	0.0915527	0.521146
-83.95	-0.152588	0.510476	-1.66406	-0.0279744	0.117711	0.521146
-83.9	-0.0712077	0.549316	-1.6435	-0.0152588	0.0741141	0.507061
-83.85	-0.105116	0.599254	-1.62633	-0.00762939	0.0305176	0.474196
-83.8	-0.135634	0.538219	-1.61065	-0.00890096	0.0915527	0.366211
-83.75	-0.142415	0.571511	-1.61489	-0.00635783	0.108991	0.394381
-83.7	-0.118679	0.604803	-1.62866	-0.0241597	0.161307	0.370906
-83.65	-0.0610352	0.565962	-1.62125	-0.029246	0.222342	0.417856
-83.6	-0.0915527	0.538219	-1.62337	-0.038147	0.217983	0.422551
-83.55	-0.0779894	0.504927	-1.62994	-0.0406901	0.226702	0.427246
-83.5	-0.0949436	0.565962	-1.64244	-0.0368754	0.178746	0.478891
-83.45	-0.118679	0.510476	-1.66321	-0.0597636	0.187465	0.478891
-83.4	-0.155979	0.454989	-1.65918	-0.0661214	0.100272	0.511756
-83.35	-0.203451	0.516025	-1.66575	-0.0445048	0.12643	0.483586
-83.3	-0.203451	0.527122	-1.66003	-0.0114441	0.0741141	0.511756
-83.25	-0.237359	0.538219	-1.65939	-0.00508626	0.0959124	0.488281
-83.2	-0.250922	0.538219	-1.663	-0.00635783	0.161307	0.408466
-83.15	-0.261095	0.499379	-1.66999	-0.0267029	0.187465	0.549316
-83.1	-0.247531	0.49383	-1.70051	-0.0457764	0.265939	0.577486
-83.05	-0.203451	0.488281	-1.70644	-0.0597636	0.170027	0.586877
-83	-0.172933	0.432795	-1.71216	-0.0483195	0.196184	0.582181
-82.95	-0.233968	0.449441	-1.70877	-0.0470479	0.161307	0.492976
-82.9	-0.32213	0.499379	-1.70008	-0.0521342	0.0828334	0.539926
-82.85	-0.311957	0.527122	-1.70623	-0.038147	0.108991	0.521146
-82.8	-0.301785	0.49383	-1.69224	-0.0406901	0.0741141	0.474196
-82.75	-0.284831	0.466087	-1.68249	-0.0483195	0.113351	0.450721
-82.7	-0.298394	0.460538	-1.67783	-0.0686646	0.143869	0.483586
-82.65	-0.233968	0.443892	-1.67444	-0.0686646	0.148228	0.568096
-82.6	-0.210232	0.477184	-1.67486	-0.0635783	0.239781	0.568096
-82.55	-0.210232	0.443892	-1.66088	-0.0712077	0.239781	0.525841
-82.5	-0.237359	0.449441	-1.66215	-0.0495911	0.25286	0.535231
-82.45	-0.247531	0.449441	-1.65664	-0.0406901	0.217983	0.572791
-82.4	-0.16276	0.438343	-1.64117	-0.0368754	0.25722	0.563401
-82.35	-0.149197	0.37176	-1.63651	-0.029246	0.270299	0.549316
-82.3	-0.132243	0.366211	-1.64138	-0.0457764	0.25286	0.563401
-82.25	-0.12207	0.388406	-1.63502	-0.029246	0.231062	0.605657
-82.2	-0.155979	0.416149	-1.62103	-0.0457764	0.296456	0.563401
-82.15	-0.176324	0.443892	-1.6009	-0.0330607	0.261579	0.563401
-82.1	-0.220405	0.460538	-1.59899	-0.0432332	0.235421	0.568096
-82.05	-0.244141	0.471635	-1.59221	-0.0330607	0.196184	0.572791
-82	-0.227186	0.499379	-1.61129	-0.0152588	0.174386	0.596267
-81.95	-0.196669	0.482733	-1.63057	-0.0127157	0.200544	0.502366
-81.9	-0.206841	0.521573	-1.66024	-0.00635783	0.13079	0.558706
-81.85	-0.220405	0.482733	-1.69203	-0.0254313	0.196184	0.521146
-81.8	-0.223796	0.488281	-1.71386	-0.0317891	0.213623	0.563401
-81.75	-0.24075	0.466087	-1.72382	-0.0228882	0.213623	0.582181
-81.7	-0.230577	0.427246	-1.72954	-0.0139872	0.2485	0.502366
-81.65	-0.193278	0.421697	-1.70814	-0.0165304	0.183105	0.563401
-81.6	-0.155979	0.488281	-1.69902	-0.00890096	0.226702	0.525841
-81.55	-0.0440809	0.477184	-1.68567	-0.00127157	0.204904	0.591572
-81.5	-0.0881619	0.449441	-1.6861	0.0038147	0.196184	0.582181
-81.45	-0.118679	0.538219	-1.68631	0.00508626	0.200544	0.596267
-81.4	-0.149197	0.538219	-1.66766	-0.0101725	0.161307	0.666692
-81.35	-0.108507	0.565962	-1.65897	-0.0190735	0.191825	0.577486
-81.3	-0.0915527	0.571511	-1.65092	0.00127157	0.165667	0.591572
-81.25	-0.139025	0.57706	-1.66257	0.00127157	0.204904	0.530536
-81.2	-0.135634	0.516025	-1.67465	0.00254313	0.222342	0.554011
-81.15	-0.152588	0.460538	-1.68059	-0.00762939	0.274658	0.563401
-81.1	-0.125461	0.432795	-1.68949	0.0038147	0.335693	0.539926
-81.05	-0.0847711	0.49383	-1.68122	-0.00635783	0.331334	0.582181
-81	-0.0813802	0.499379	-1.688	-0.0038147	0.353132	0.638522
-80.95	-0.118679	0.521573	-1.67614	-0.00762939	0.283378	0.638522
-80.9	-0.213623	0.49383	-1.67317	-0.0114441	0.244141	0.633827
-80.85	-0.213623	0.538219	-1.65261	-0.0203451	0.170027	0.615047
-80.8	-0.247531	0.538219	-1.62866	-0.0127157	0.178746	0.619742
-80.75	-0.213623	0.599254	-1.60874	0.00254313	0.204904	0.605657
-80.7	-0.186496	0.549316	-1.60111	0.00762939	0.25286	0.605657
-80.65	-0.125461	0.549316	-1.60048	0.0228882	0.2485	0.647912
-80.6	-0.139025	0.549316	-1.59751	0.0203451	0.244141	0.657302
-80.55	-0.149197	0.466087	-1.58352	0.0228882	0.279018	0.596267
-80.5	-0.132243	0.504927	-1.57886	0.0254313	0.279018	0.582181
-80.45	-0.172933	0.443892	-1.57632	0.0203451	0.305176	0.586877
-80.4	-0.118679	0.527122	-1.57462	0.0432332	0.274658	0.605657
-80.35	-0.132243	0.621449	-1.56254	0.058492	0.287737	0.577486
-80.3	-0.0915527	0.588157	-1.55449	0.0788371	0.326974	0.525841
-80.25	-0.0406901	0.604803	-1.54707	0.0864665	0.244141	0.507061
-80.2	-0.0576443	0.626998	-1.55788	0.0801086	0.296456	0.530536
-80.15	-0.0745985	0.643643	-1.55958	0.0724792	0.287737	0.539926
-80.1	-0.108507	0.593706	-1.55152	0.0317891	0.335693	0.535231
-80.05	-0.142415	0.504927	-1.55703	0.0178019	0.279018	0.558706
-80	-0.128852	0.53267	-1.56318	0.0152588	0.261579	0.549316
-79.95	-0.135634	0.57706	-1.5867	0.0203451	0.25286	0.535231
-79.9	-0.0949436	0.554865	-1.5956	0.0432332	0.235421	0.591572
-79.85	-0.111898	0.560414	-1.59815	0.029246	0.244141	0.563401
-79.8	-0.132243	0.543768	-1.58819	0.0368754	0.196184	0.633827
-79.75	-0.118679	0.560414	-1.57526	0.0330607	0.244141	0.582181
-79.7	-0.111898	0.610352	-1.56339	0.0394185	0.313895	0.530536
-79.65	-0.115289	0.53267	-1.56381	0.0406901	0.318255	0.558706
-79.6	-0.0915527	0.571511	-1.56975	0.0419617	0.366211	0.554011
-79.55	-0.108507	0.510476	-1.58882	0.0495911	0.309535	0.676082
-79.5	-0.0847711	0.554865	-1.59306	0.0508626	0.331334	0.591572
-79.45	-0.118679	0.538219	-1.59327	0.0406901	0.348772	0.610352
-79.4	-0.111898	0.482733	-1.59009	0.0356038	0.37929	0.615047
-79.35	-0.0881619	0.488281	-1.57102	0.0406901	0.366211	0.676082
-79.3	-0.0779894	0.53267	-1.54135	0.0635783	0.335693	0.727727
-79.25	-0.0135634	0.582608	-1.51062	0.067393	0.313895	0.680777
-79.2	-0.0101725	0.565962	-1.47608	0.0724792	0.283378	0.699557
-79.15	0.0372993	0.588157	-1.47565	0.0775655	0.318255	0.652607
-79.1	0.0576443	0.599254	-1.48031	0.0661214	0.279018	0.661997
-79.05	0.00339084	0.549316	-1.4907	0.058492	0.279018	0.586877
-79	0.0203451	0.57706	-1.4979	0.0724792	0.296456	0.563401
-78.95	0.0372993	0.588157	-1.49642	0.0559489	0.331334	0.643217
-78.9	0.0406901	0.560414	-1.50596	0.0521342	0.414167	0.638522
-78.85	0.0305176	0.632546	-1.49812	0.0394185	0.409807	0.704252
-78.8	0.0169542	0.621449	-1.49621	0.0508626	0.457764	0.596267
-78.75	0.0474718	0.554865	-1.4854	0.0623067	0.370571	0.633827
-78.7	0.0440809	0.549316	-1.45446	0.0356038	0.392369	0.615047
-78.65	0.0610352	0.57706	-1.4392	0.0368754	0.370571	0.535231
-78.6	0.0745985	0.53267	-1.42966	0.0178019	0.366211	0.591572
-78.55	0.0881619	0.582608	-1.42691	0.0368754	0.340053	0.568096
-78.5	0.0915527	0.599254	-1.42267	0.0432332	0.331334	0.629132
-78.45	0.0610352	0.676935	-1.42733	0.0203451	0.370571	0.643217
-78.4	0.00678168	0.626998	-1.46124	0.0305176	0.331334	0.629132
-78.35	-0.0474718	0.560414	-1.49324	0.0139872	0.318255	0.685472
-78.3	-0.064426	0.521573	-1.51083	0.0267029	0.335693	0.652607
-78.25	-0.0779894	0.53267	-1.5085	0.0330607	0.370571	0.680777
-78.2	-0.111898	0.593706	-1.50681	0.0267029	0.396729	0.699557
-78.15	-0.0915527	0.49383	-1.51168	0.0279744	0.370571	0.676082
-78.1	-0.0813802	0.355114	-1.51507	0.0241597	0.335693	0.690167
-78.05	-0.0339084	0.488281	-1.51338	0.0279744	0.217983	0.671387
-78	-0.0372993	0.654741	-1.52037	0.0457764	0.226702	0.652607
-77.95	-0.0440809	0.710227	-1.50363	0.0470479	0.25722	0.708947
-77.9	-0.0135634	0.754616	-1.50045	0.0521342	0.279018	0.718337
-77.85	-0.0271267	0.765714	-1.4854	0.0635783	0.274658	0.737117
-77.8	-0.0237359	0.754616	-1.46887	0.0648499	0.287737	0.685472
-77.75	-0.0372993	0.654741	-1.45743	0.0546773	0.313895	0.671387
-77.7	-0.0305176	0.6159	-1.42564	0.0534058	0.244141	0.727727
-77.65	-0.0372993	0.593706	-1.42076	0.0317891	0.309535	0.713642
-77.6	-0.0745985	0.53267	-1.42097	0.0190735	0.366211	0.737117
-77.55	-0.108507	0.554865	-1.44619	0.00890096	0.392369	0.732422
-77.5	-0.101725	0.560414	-1.46718	0.0216166	0.422886	0.741812
-77.45	-0.105116	0.527122	-1.47692	0.0317891	0.431606	0.807542
-77.4	-0.115289	0.604803	-1.47078	0.0356038	0.483922	0.704252
-77.35	-0.0813802	0.649192	-1.457	0.0534058	0.392369	0.760592
-77.3	-0.101725	0.57706	-1.44005	0.0508626	0.366211	0.784067
-77.25	-0.0474718	0.554865	-1.4286	0.0534058	0.335693	0.798152
-77.2	-0.0576443	0.527122	-1.40953	0.0546773	0.318255	0.779372
-77.15	-0.0372993	0.488281	-1.41483	0.038147	0.357492	0.741812
-77.1	-0.0474718	0.527122	-1.41716	0.0356038	0.331334	0.793457
-77.05	-0.0237359	0.488281	-1.43178	0.0254313	0.318255	0.713642
-77	0.0169542	0.554865	-1.43115	0.0279744	0.309535	0.647912
-76.95	0.00339084	0.604803	-1.43072	0.0254313	0.370571	0.629132
-76.9	0.0169542	0.626998	-1.42966	0.0254313	0.388009	0.624437
-76.85	0.0169542	0.665838	-1.43454	0.0190735	0.409807	0.671387
-76.8	0.0542535	0.654741	-1.44153	0.0178019	0.388009	0.600962
-76.75	0.0813802	0.599254	-1.44471	0.0254313	0.409807	0.699557
-76.7	0.00339084	0.527122	-1.44005	0.0267029	0.440325	0.661997
-76.65	-0.0237359	0.471635	-1.44429	0.0470479	0.396729	0.680777
-76.6	-0.0610352	0.449441	-1.4534	0.0330607	0.353132	0.676082
-76.55	-0.0440809	0.460538	-1.47862	0.0343323	0.348772	0.694862
-76.5	-0.0101725	0.543768	-1.47035	0.0445048	0.331334	0.765287
-76.45	-0.0508626	0.626998	-1.46781	0.0432332	0.322614	0.732422
-76.4	-0.0339084	0.604803	-1.45594	0.0368754	0.283378	0.690167
-76.35	-0.0610352	0.704679	-1.45552	0.0279744	0.305176	0.661997
-76.3	-0.064426	0.676935	-1.45573	0.029246	0.340053	0.690167
-76.25	-0.101725	0.676935	-1.45891	0.0152588	0.483922	0.676082
-76.2	-0.12207	0.6159	-1.46612	0.0241597	0.453404	0.671387
-76.15	-0.0983344	0.710227	-1.47163	0.0241597	0.470843	0.676082
-76.1	-0.0712077	0.732422	-1.47374	0.0165304	0.475202	0.694862
-76.05	-0.0440809	0.660289	-1.4623	0.0305176	0.440325	0.760592
-76	0.0237359	0.660289	-1.44344	0.0267029	0.405448	0.741812
-75.95	0.0779894	0.676935	-1.42945	0.0368754	0.392369	0.788762
-75.9	0.0440809	0.660289	-1.41271	0.0317891	0.470843	0.784067
-75.85	0.0542535	0.632546	-1.40699	0.0216166	0.479562	0.793457
-75.8	0.0135634	0.554865	-1.40211	0.0152588	0.427246	0.793457
-75.75	0.0372993	0.565962	-1.39554	0.0101725	0.409807	0.760592
-75.7	0.0508626	0.610352	-1.38558	0.0241597	0.361851	0.807542
-75.65	0.0169542	0.57706	-1.37054	0.029246	0.37493	0.784067
-75.6	0.0203451	0.593706	-1.3521	0.0470479	0.370571	0.802847
-75.55	-0.0372993	0.610352	-1.33302	0.0445048	0.418527	0.769982
-75.5	-0.0135634	0.671387	-1.32773	0.0190735	0.475202	0.769982
-75.45	-0.0237359	0.693581	-1.32985	0.0152588	0.540597	0.793457
-75.4	-0.0237359	0.588157	-1.3451	0.00254313	0.536237	0.816932
-75.35	-0.0101725	0.660289	-1.3379	-0.00127157	0.523158	0.840407
-75.3	-0.00339084	0.688033	-1.32794	0.0038147	0.544957	0.812237
-75.25	0.0271267	0.676935	-1.30505	0.00254313	0.431606	0.873272
-75.2	0.0203451	0.632546	-1.29106	0	0.444685	0.831017
-75.15	-0.0101725	0.649192	-1.28068	-0.00254313	0.418527	0.892052
-75.1	-0.0542535	0.688033	-1.27199	-0.0139872	0.435965	0.920222
-75.05	-0.0101725	0.765714	-1.28894	0.00127157	0.444685	0.967172
-75	0.0542535	0.776811	-1.29763	-0.0216166	0.357492	1.00004
-74.95	0.0237359	0.765714	-1.30632	-0.0279744	0.418527	0.854492
-74.9	-0.00339084	0.732422	-1.30569	-0.0165304	0.427246	0.877967
-74.85	-0.0779894	0.765714	-1.30399	-0.0165304	0.497001	0.877967
-74.8	-0.0813802	0.771262	-1.30526	0.0038147	0.444685	0.854492
-74.75	-0.155979	0.671387	-1.28068	-0.0038147	0.449044	0.849797
-74.7	-0.166151	0.715776	-1.26987	0.0038147	0.453404	0.798152
-74.65	-0.135634	0.726873	-1.26118	0.0038147	0.444685	0.831017
-74.6	-0.111898	0.754616	-1.24571	0.00890096	0.396729	0.798152
-74.55	-0.0745985	0.743519	-1.23639	0.0267029	0.435965	0.765287
-74.5	-0.0203451	0.69913	-1.23299	0.0254313	0.444685	0.774677
-74.45	-0.0203451	0.743519	-1.23066	0.0343323	0.488281	0.760592
-74.4	0	0.676935	-1.23066	0.0254313	0.483922	0.826322
-74.35	0	0.588157	-1.22939	0.0228882	0.392369	0.788762
-74.3	0.00339084	0.538219	-1.23596	0.0432332	0.279018	0.807542
-74.25	-0.0372993	0.57706	-1.23956	0.0419617	0.300816	0.798152
-74.2	-0.0237359	0.688033	-1.25567	0.0623067	0.361851	0.802847
-74.15	-0.0576443	0.649192	-1.26839	0.0368754	0.414167	0.868577
-74.1	-0.0339084	0.671387	-1.27411	0.0279744	0.449044	0.854492
-74.05	-0.0169542	0.69913	-1.28704	0.0470479	0.492641	0.924917
-74	-0.0169542	0.682484	-1.27877	0.0546773	0.527518	0.920222
-73.95	-0.00339084	0.588157	-1.25249	0.067393	0.527518	0.868577
-73.9	0.0508626	0.527122	-1.22261	0.0648499	0.579834	0.845102
-73.85	0.0406901	0.593706	-1.19548	0.0534058	0.540597	0.868577
-73.8	0.0712077	0.649192	-1.18234	0.0406901	0.566755	0.882662
-73.75	0.115289	0.732422	-1.16963	0.0457764	0.497001	0.892052
-73.7	0.105116	0.721325	-1.16963	0.0483195	0.488281	0.868577
-73.65	0.125461	0.632546	-1.16836	0.0572205	0.475202	0.910832
-73.6	0.152588	0.560414	-1.16666	0.0648499	0.401088	0.924917
-73.55	0.166151	0.554865	-1.17493	0.0699361	0.427246	0.934307
-73.5	0.183105	0.57706	-1.16666	0.0623067	0.396729	0.896747
-73.45	0.128852	0.549316	-1.17535	0.038147	0.414167	0.835712
-73.4	0.0813802	0.660289	-1.18701	0.0330607	0.418527	0.873272
-73.35	0.0542535	0.710227	-1.19209	0.0178019	0.38365	0.831017
-73.3	0.0372993	0.665838	-1.20417	0.00127157	0.405448	0.826322
-73.25	-0.0101725	0.682484	-1.20693	0.0152588	0.361851	0.826322
-73.2	-0.0339084	0.660289	-1.19739	-0.00890096	0.453404	0.798152
-73.15	0.0712077	0.649192	-1.20078	0.0127157	0.540597	0.840407
-73.1	0.101725	0.6159	-1.21138	0.0127157	0.571115	0.732422
-73.05	0.115289	0.57706	-1.21837	0.0305176	0.523158	0.765287
-73	0.101725	0.6159	-1.22007	0.0406901	0.50572	0.755897
-72.95	0.0712077	0.626998	-1.22558	0.0470479	0.497001	0.718337
-72.9	0.064426	0.660289	-1.22452	0.0610352	0.414167	0.741812
-72.85	0.0813802	0.688033	-1.22219	0.0368754	0.409807	0.704252
-72.8	0.0881619	0.671387	-1.21858	0.0216166	0.409807	0.798152
-72.75	0.0745985	0.632546	-1.20417	0.00508626	0.414167	0.816932
-72.7	0.0915527	0.693581	-1.19866	0.0228882	0.422886	0.784067
-72.65	0.128852	0.599254	-1.17811	0.0241597	0.418527	0.821627
-72.6	0.101725	0.621449	-1.18001	0.0241597	0.435965	0.793457
-72.55	0.0949436	0.571511	-1.17196	0.0216166	0.497001	0.910832
-72.5	0.115289	0.626998	-1.16158	0.0165304	0.518799	0.906137
-72.45	0.135634	0.6159	-1.1531	0.0228882	0.492641	0.962477
-72.4	0.139025	0.549316	-1.14844	0.0254313	0.518799	0.892052
-72.35	0.193278	0.660289	-1.14865	0.0305176	0.566755	0.831017
-72.3	0.169542	0.665838	-1.1495	0.0317891	0.597273	0.816932
-72.25	0.169542	0.737971	-1.14928	0.029246	0.579834	0.765287
-72.2	0.166151	0.765714	-1.13996	0.0241597	0.531878	0.812237
-72.15	0.139025	0.732422	-1.12703	0.029246	0.597273	0.821627
-72.1	0.172933	0.704679	-1.11749	0.038147	0.523158	0.854492
-72.05	0.111898	0.599254	-1.10986	0.0267029	0.50136	0.849797
-72	0.145806	0.565962	-1.10626	0.0432332	0.457764	0.840407
-71.95	0.0949436	0.57706	-1.09821	0.0470479	0.488281	0.877967
-71.9	0.12207	0.582608	-1.09249	0.038147	0.50572	0.849797
-71.85	0.172933	0.638095	-1.08168	0.0394185	0.470843	0.859187
-71.8	0.135634	0.6159	-1.08295	0.0178019	0.549316	0.826322
-71.75	0.128852	0.626998	-1.08528	0.00890096	0.50572	0.831017
-71.7	0.0745985	0.660289	-1.08613	0.00762939	0.571115	0.849797
-71.65	0.118679	0.660289	-1.08295	-0.00508626	0.523158	0.896747
-71.6	0.155979	0.632546	-1.06981	0.0152588	0.483922	0.915527
-71.55	0.12207	0.565962	-1.06112	0.0139872	0.470843	0.971867
-71.5	0.0949436	0.571511	-1.0607	0.0356038	0.449044	1.02821
-71.45	0.105116	0.649192	-1.06027	0.0241597	0.562395	0.892052
-71.4	0.115289	0.649192	-1.04523	0.0394185	0.518799	0.845102
-71.35	0.115289	0.732422	-1.03633	0.0394185	0.592913	0.798152
-71.3	0.118679	0.743519	-1.0056	0.038147	0.558036	0.816932
-71.25	0.132243	0.704679	-0.974867	0.0203451	0.544957	0.835712
-71.2	0.186496	0.688033	-0.964059	0.0406901	0.531878	0.826322
-71.15	0.227186	0.643643	-0.94986	0.0190735	0.50572	0.887357
-71.1	0.261095	0.671387	-0.970205	0.0216166	0.51008	0.901442
-71.05	0.244141	0.688033	-0.988219	0.0254313	0.514439	0.892052
-71	0.223796	0.626998	-1.00072	0.0216166	0.540597	0.798152
-70.95	0.213623	0.621449	-1.01492	0.0406901	0.558036	0.769982
-70.9	0.142415	0.549316	-1.01577	0.0356038	0.579834	0.760592
-70.85	0.108507	0.643643	-1.02001	0.0508626	0.610352	0.835712
-70.8	0.0508626	0.721325	-1.0092	0.0508626	0.592913	0.845102
-70.75	0.0712077	0.671387	-1.00814	0.0597636	0.597273	0.896747
-70.7	0.0576443	0.688033	-1.01895	0.0788371	0.579834	0.962477
-70.65	0.0474718	0.660289	-1.00687	0.0788371	0.527518	0.910832
-70.6	0.111898	0.604803	-1.00984	0.0813802	0.527518	0.934307
-70.55	0.135634	0.654741	-0.992245	0.0775655	0.531878	0.877967
-70.5	0.12207	0.638095	-0.984192	0.0724792	0.575474	0.892052
-70.45	0.101725	0.688033	-0.973807	0.0762939	0.605992	0.985953
-70.4	0.0745985	0.682484	-0.967873	0.0648499	0.667027	0.892052
-70.35	0.0745985	0.726873	-0.965754	0.0801086	0.658308	0.924917
-70.3	0.0610352	0.704679	-0.956005	0.058492	0.701904	0.939002
-70.25	0.0949436	0.732422	-0.949436	0.0546773	0.667027	0.943697
-70.2	0.0983344	0.726873	-0.943078	0.0623067	0.736782	0.976562
-70.15	0.139025	0.715776	-0.937356	0.0788371	0.693185	0.934307
-70.1	0.128852	0.638095	-0.941171	0.087738	0.619071	1.0329
-70.05	0.125461	0.588157	-0.948164	0.0775655	0.667027	0.910832
-70	0.0915527	0.638095	-0.963847	0.0890096	0.601632	0.943697
-69.95	0.0745985	0.599254	-0.97084	0.0979106	0.605992	0.981258
-69.9	0.125461	0.599254	-0.973384	0.0864665	0.562395	0.920222
-69.85	0.172933	0.643643	-0.990762	0.0839233	0.605992	0.948392
-69.8	0.15937	0.693581	-0.989066	0.0572205	0.584194	0.929612
-69.75	0.16276	0.715776	-0.984828	0.0394185	0.523158	0.929612
-69.7	0.203451	0.737971	-0.989702	0.0203451	0.536237	0.943697
-69.65	0.230577	0.749068	-0.994152	0.0165304	0.51008	0.957782
-69.6	0.206841	0.726873	-1.0056	0.0178019	0.584194	0.882662
-69.55	0.206841	0.760165	-1.01111	0.0419617	0.588553	0.868577
-69.5	0.145806	0.78236	-1.01301	0.038147	0.62779	0.948392
-69.45	0.155979	0.776811	-1.01259	0.0495911	0.653948	0.953087
-69.4	0.128852	0.760165	-1.00411	0.0317891	0.62779	0.957782
-69.35	0.132243	0.754616	-1.01407	0.0254313	0.623431	0.910832
-69.3	0.172933	0.765714	-1.00623	0.0190735	0.571115	0.882662
-69.25	0.206841	0.682484	-0.989066	-0.00254313	0.571115	0.929612
-69.2	0.254313	0.682484	-0.977198	-0.0038147	0.610352	0.971867
-69.15	0.278049	0.671387	-0.956217	0.00508626	0.667027	0.948392
-69.1	0.264486	0.732422	-0.958549	0.0139872	0.728062	0.990648
-69.05	0.257704	0.726873	-0.956641	0.0368754	0.745501	0.990648
-69	0.217014	0.737971	-0.957489	0.0432332	0.797817	0.920222
-68.95	0.20006	0.793457	-0.949436	0.0648499	0.784738	1.00004
-68.9	0.217014	0.793457	-0.954946	0.0508626	0.75858	0.929612
-68.85	0.261095	0.771262	-0.964695	0.0267029	0.693185	0.981258
-68.8	0.250922	0.726873	-0.960244	0.00508626	0.667027	0.971867
-68.75	0.271267	0.710227	-0.957065	-0.00254313	0.697545	0.887357
-68.7	0.244141	0.737971	-0.957701	0.0178019	0.636509	0.953087
-68.65	0.247531	0.793457	-0.953039	0.0228882	0.623431	0.924917
-68.6	0.308567	0.787908	-0.95537	0.0279744	0.62779	0.985953
-68.55	0.237359	0.726873	-0.944773	0.0394185	0.645229	1.02821
-68.5	0.271267	0.726873	-0.942442	0.0432332	0.584194	1.0329
-68.45	0.328912	0.665838	-0.936932	0.0279744	0.588553	1.04229
-68.4	0.369602	0.649192	-0.917435	0.0343323	0.623431	1.00943
-68.35	0.410292	0.693581	-0.89497	0.0483195	0.63215	0.981258
-68.3	0.36282	0.754616	-0.887977	0.0559489	0.645229	1.00473
-68.25	0.295003	0.804554	-0.892851	0.0635783	0.636509	1.07046
-68.2	0.264486	0.8212	-0.893911	0.0483195	0.706264	1.0376
-68.15	0.291612	0.78236	-0.898573	0.0445048	0.762939	0.967172
-68.1	0.315348	0.754616	-0.896666	0.0508626	0.784738	0.967172
-68.05	0.284831	0.649192	-0.889248	0.0521342	0.74986	0.967172
-68	0.311957	0.571511	-0.878016	0.0546773	0.75858	1.01882
-67.95	0.308567	0.549316	-0.861274	0.0406901	0.736782	0.976562
-67.9	0.284831	0.643643	-0.870175	0.0445048	0.610352	0.995343
-67.85	0.295003	0.69913	-0.883738	0.0445048	0.653948	1.02821
-67.8	0.295003	0.765714	-0.88946	0.0394185	0.662667	1.08455
-67.75	0.28144	0.732422	-0.895606	0.0432332	0.710624	1.08455
-67.7	0.311957	0.743519	-0.89052	0.0445048	0.745501	1.0376
-67.65	0.264486	0.743519	-0.883102	0.0559489	0.797817	1.05638
-67.6	0.291612	0.737971	-0.880983	0.0279744	0.850133	1.05638
-67.55	0.274658	0.721325	-0.876321	0.0241597	0.771659	1.08455
-67.5	0.291612	0.749068	-0.877168	0.0216166	0.771659	1.09394
-67.45	0.257704	0.771262	-0.887341	0.029246	0.710624	1.06107
-67.4	0.247531	0.69913	-0.889036	0.0279744	0.719343	1.08455
-67.35	0.284831	0.743519	-0.884798	0.029246	0.723703	1.10333
-67.3	0.28144	0.737971	-0.874625	0.0279744	0.771659	1.14089
-67.25	0.315348	0.765714	-0.882043	0.0343323	0.776018	1.13619
-67.2	0.352648	0.787908	-0.879076	0.0559489	0.728062	1.14558
-67.15	0.267877	0.710227	-0.882043	0.0508626	0.732422	1.08924
-67.1	0.315348	0.676935	-0.87399	0.0534058	0.688825	1.00943
-67.05	0.284831	0.78236	-0.858307	0.038147	0.680106	1.00004
-67	0.284831	0.793457	-0.846439	0.0368754	0.723703	1.01882
-66.95	0.298394	0.743519	-0.833935	0.0228882	0.688825	1.00473
-66.9	0.311957	0.688033	-0.825246	0.0279744	0.771659	0.995343
-66.85	0.369602	0.743519	-0.82567	0.0419617	0.75422	1.05638
-66.8	0.264486	0.787908	-0.825034	0.0241597	0.767299	1.08455
-66.75	0.244141	0.765714	-0.83224	0.0343323	0.762939	1.15497
-66.7	0.24075	0.771262	-0.800874	0.0317891	0.741141	1.08455
-66.65	0.210232	0.810103	-0.775019	0.0445048	0.771659	1.08455
-66.6	0.220405	0.826749	-0.764635	0.0521342	0.784738	1.11272
-66.55	0.169542	0.793457	-0.764211	0.0356038	0.841413	1.1315
-66.5	0.172933	0.726873	-0.763363	0.0419617	0.867571	1.08924
-66.45	0.183105	0.715776	-0.765483	0.0216166	0.871931	1.02351
-66.4	0.20006	0.732422	-0.76188	0.0190735	0.832694	1.08924
-66.35	0.172933	0.693581	-0.762939	0.0419617	0.780378	1.10333
-66.3	0.186496	0.665838	-0.777774	0.0368754	0.745501	1.15967
-66.25	0.223796	0.660289	-0.787523	0.067393	0.74986	1.21131
-66.2	0.250922	0.621449	-0.786887	0.0445048	0.741141	1.09863
-66.15	0.210232	0.676935	-0.792185	0.0546773	0.802176	1.18784
-66.1	0.193278	0.682484	-0.798755	0.0521342	0.845773	1.07046
-66.05	0.210232	0.69913	-0.812107	0.0305176	0.819615	1.08455
-66	0.193278	0.665838	-0.815074	0.0457764	0.815255	1.06107
-65.95	0.247531	0.621449	-0.817193	0.0279744	0.75858	1.05168
-65.9	0.271267	0.6159	-0.812531	0.0114441	0.741141	1.1315
-65.85	0.335693	0.610352	-0.817405	0.0343323	0.780378	1.04229
-65.8	0.342475	0.604803	-0.813378	0.0356038	0.736782	1.07985
-65.75	0.301785	0.649192	-0.825458	0.0419617	0.828334	1.11741
-65.7	0.254313	0.69913	-0.82016	0.0368754	0.802176	1.13619
-65.65	0.223796	0.754616	-0.827577	0.0521342	0.911168	1.13619
-65.6	0.278049	0.793457	-0.831392	0.0623067	0.919887	1.14089
-65.55	0.28144	0.854492	-0.843896	0.058492	0.88065	1.15497
-65.5	0.284831	0.887784	-0.861698	0.0419617	0.863211	1.15028
-65.45	0.288222	0.893333	-0.861486	0.0419617	0.745501	1.12211
-65.4	0.257704	0.843395	-0.850677	0.038147	0.74986	1.09394
-65.35	0.28144	0.871138	-0.833935	0.0483195	0.728062	1.10802
-65.3	0.250922	0.832298	-0.803842	0.0356038	0.771659	1.11741
-65.25	0.220405	0.765714	-0.793245	0.0228882	0.780378	1.1268
-65.2	0.220405	0.754616	-0.78498	0.0330607	0.745501	1.2207
-65.15	0.267877	0.743519	-0.796212	0.0254313	0.745501	1.28174
-65.1	0.284831	0.78236	-0.795576	0.038147	0.701904	1.27704
-65.05	0.244141	0.749068	-0.79706	0.00890096	0.745501	1.24418
-65	0.220405	0.765714	-0.800451	0.0152588	0.767299	1.20662
-64.95	0.176324	0.665838	-0.796	0.0178019	0.762939	1.21601
-64.9	0.189887	0.693581	-0.802358	0.0241597	0.802176	1.20662
-64.85	0.172933	0.732422	-0.782437	0.029246	0.810896	1.14089
-64.8	0.169542	0.754616	-0.758065	0.0216166	0.850133	1.07985
-64.75	0.210232	0.8212	-0.748316	0.0267029	0.841413	1.1315
-64.7	0.20006	0.865589	-0.727548	0.0139872	0.802176	1.11272
-64.65	0.166151	0.743519	-0.729879	0.0152588	0.762939	1.15967
-64.6	0.169542	0.715776	-0.728607	0.0178019	0.741141	1.08455
-64.55	0.155979	0.715776	-0.736237	0.0152588	0.767299	1.09863
-64.5	0.186496	0.671387	-0.739627	0.0241597	0.819615	1.1268
-64.45	0.196669	0.671387	-0.730515	0.0216166	0.832694	1.08455
-64.4	0.203451	0.649192	-0.722885	0.0216166	0.823975	1.14089
-64.35	0.217014	0.710227	-0.72564	0.0356038	0.819615	1.11741
-64.3	0.247531	0.749068	-0.739415	0.0470479	0.784738	1.18784
-64.25	0.223796	0.749068	-0.751283	0.0508626	0.780378	1.17845
-64.2	0.210232	0.704679	-0.75086	0.0394185	0.797817	1.20662
-64.15	0.193278	0.682484	-0.751919	0.0483195	0.806536	1.29582
-64.1	0.271267	0.715776	-0.75637	0.0457764	0.789097	1.23948
-64.05	0.244141	0.721325	-0.752767	0.0521342	0.789097	1.23948
-64	0.247531	0.704679	-0.752979	0.067393	0.832694	1.17845
-63.95	0.278049	0.743519	-0.73327	0.0623067	0.863211	1.20662
-63.9	0.244141	0.787908	-0.719918	0.0559489	0.893729	1.20662
-63.85	0.267877	0.754616	-0.707203	0.0534058	0.854492	1.23948
-63.8	0.189887	0.760165	-0.688341	0.0521342	0.832694	1.27704
-63.75	0.196669	0.654741	-0.674566	0.038147	0.806536	1.24887
-63.7	0.230577	0.726873	-0.660578	0.038147	0.741141	1.27704
-63.65	0.267877	0.671387	-0.647651	0.0254313	0.802176	1.19723
-63.6	0.305176	0.743519	-0.646803	0.0394185	0.793457	1.13619
-63.55	0.271267	0.765714	-0.644896	0.058492	0.88501	1.11741
-63.5	0.291612	0.843395	-0.638326	0.0559489	0.898089	1.15028
-63.45	0.308567	0.959917	-0.634511	0.0572205	0.893729	1.23948
-63.4	0.311957	0.887784	-0.628577	0.0495911	0.88065	1.23009
-63.35	0.278049	0.8212	-0.620312	0.0572205	0.815255	1.24887
-63.3	0.210232	0.799006	-0.612683	0.0534058	0.832694	1.21131
-63.25	0.247531	0.776811	-0.618617	0.0508626	0.845773	1.20662
-63.2	0.308567	0.760165	-0.606749	0.0521342	0.858852	1.17845
-63.15	0.298394	0.704679	-0.614166	0.058492	0.88065	1.12211
-63.1	0.305176	0.721325	-0.608232	0.0483195	0.932966	1.09863
-63.05	0.284831	0.749068	-0.620948	0.0330607	0.946045	1.13619
-63	0.305176	0.771262	-0.623703	0.0457764	0.919887	1.16436
-62.95	0.298394	0.804554	-0.623915	0.0305176	0.911168	1.20662
-62.9	0.28144	0.793457	-0.637478	0.0534058	0.850133	1.25357
-62.85	0.244141	0.815652	-0.642353	0.0610352	0.898089	1.30521
-62.8	0.257704	0.793457	-0.647015	0.0750224	0.88501	1.24418
-62.75	0.250922	0.715776	-0.645108	0.0737508	0.845773	1.20192
-62.7	0.271267	0.682484	-0.634299	0.0534058	0.88065	1.19723
-62.65	0.328912	0.693581	-0.625186	0.058492	0.832694	1.21601
-62.6	0.372993	0.749068	-0.606113	0.0546773	0.87629	1.1315
-62.55	0.349257	0.848944	-0.605689	0.0762939	0.793457	1.14089
-62.5	0.315348	0.810103	-0.597424	0.0839233	0.819615	1.15967
-62.45	0.339084	0.832298	-0.598484	0.0775655	0.841413	1.19253
-62.4	0.278049	0.78236	-0.597212	0.0979106	0.832694	1.14089
-62.35	0.332303	0.754616	-0.58598	0.0813802	0.893729	1.14089
-62.3	0.328912	0.732422	-0.594033	0.0813802	0.841413	1.17375
-62.25	0.32213	0.693581	-0.60251	0.0712077	0.871931	1.18314
-62.2	0.400119	0.787908	-0.611411	0.0457764	0.806536	1.25826
-62.15	0.434028	0.848944	-0.618193	0.0623067	0.832694	1.11272
-62.1	0.508626	0.832298	-0.612471	0.0470479	0.823975	1.19723
-62.05	0.512017	0.860041	-0.605901	0.0686646	0.88065	1.20662
-62	0.417074	0.860041	-0.590854	0.0788371	0.867571	1.14089
-61.95	0.379774	0.865589	-0.580258	0.0801086	0.898089	1.21601
-61.9	0.376383	0.882235	-0.5739	0.0750224	0.932966	1.15028
-61.85	0.406901	0.8212	-0.562244	0.0572205	0.946045	1.24418
-61.8	0.437419	0.810103	-0.556734	0.0559489	0.941685	1.18784
-61.75	0.417074	0.765714	-0.553343	0.0610352	0.841413	1.1268
-61.7	0.420464	0.771262	-0.556734	0.067393	0.911168	1.13619
-61.65	0.447591	0.721325	-0.558853	0.0750224	0.911168	1.07985
-61.6	0.393338	0.810103	-0.548045	0.0864665	0.893729	1.10802
-61.55	0.359429	0.799006	-0.554827	0.108083	0.867571	1.08924
-61.5	0.372993	0.760165	-0.553131	0.115712	0.819615	1.16436
-61.45	0.345866	0.715776	-0.55631	0.0953674	0.837054	1.26296
-61.4	0.36282	0.693581	-0.5508	0.0915527	0.815255	1.28643
-61.35	0.376383	0.743519	-0.538084	0.0839233	0.867571	1.32399
-61.3	0.400119	0.810103	-0.537025	0.0902812	0.867571	1.2254
-61.25	0.406901	0.848944	-0.532786	0.108083	0.841413	1.25826
-61.2	0.389947	0.793457	-0.546985	0.0928243	0.902448	1.23948
-61.15	0.332303	0.776811	-0.562244	0.0890096	0.924247	1.26765
-61.1	0.318739	0.826749	-0.574748	0.096639	0.985282	1.30521
-61.05	0.36282	0.882235	-0.597212	0.0864665	1.02888	1.30991
-61	0.345866	0.90443	-0.613742	0.0979106	1.02452	1.40381
-60.95	0.328912	0.909979	-0.610352	0.0902812	1.00708	1.33808
-60.9	0.32213	0.848944	-0.601663	0.0890096	0.963484	1.25826
-60.85	0.278049	0.754616	-0.59149	0.087738	0.937326	1.20192
-60.8	0.301785	0.710227	-0.590007	0.0826518	0.911168	1.18314
-60.75	0.267877	0.726873	-0.580046	0.0902812	0.906808	1.23479
-60.7	0.311957	0.771262	-0.576443	0.087738	0.906808	1.29582
-60.65	0.352648	0.799006	-0.578562	0.0940959	0.863211	1.35686
-60.6	0.359429	0.799006	-0.575172	0.0775655	0.898089	1.39911
-60.55	0.335693	0.760165	-0.578774	0.0890096	0.932966	1.3146
-60.5	0.308567	0.78236	-0.566271	0.096639	0.976562	1.17845
-60.45	0.32213	0.887784	-0.576443	0.0940959	0.946045	1.2207
-60.4	0.356038	0.854492	-0.582165	0.0915527	1.0158	1.2207
-60.35	0.434028	0.810103	-0.577079	0.0839233	0.994001	1.19253
-60.3	0.400119	0.804554	-0.566906	0.106812	1.05068	1.20662
-60.25	0.369602	0.737971	-0.563516	0.120799	1.0376	1.24418
-60.2	0.359429	0.749068	-0.580682	0.137329	0.980922	1.38972
-60.15	0.32213	0.815652	-0.590642	0.148773	0.963484	1.35216
-60.1	0.284831	0.837846	-0.58598	0.151316	0.893729	1.35686
-60.05	0.288222	0.871138	-0.588311	0.139872	0.932966	1.30521
-60	0.328912	0.854492	-0.588311	0.142415	0.946045	1.3146
-59.95	0.345866	0.860041	-0.591066	0.141144	0.998361	1.3193
-59.9	0.332303	0.837846	-0.571781	0.137329	0.989641	1.30052
-59.85	0.342475	0.876687	-0.548893	0.144958	1.0158	1.38033
-59.8	0.372993	0.854492	-0.532574	0.142415	1.06812	1.37094
-59.75	0.393338	0.843395	-0.531091	0.128428	1.04632	1.4132
-59.7	0.423855	0.871138	-0.538084	0.106812	1.0594	1.37094
-59.65	0.389947	0.954368	-0.541475	0.0890096	1.01144	1.38503
-59.6	0.406901	0.998757	-0.540627	0.0953674	1.08991	1.42728
-59.55	0.383165	0.965465	-0.538508	0.0851949	1.09427	1.39911
-59.5	0.366211	0.926625	-0.525581	0.0979106	0.994001	1.38033
-59.45	0.36282	0.871138	-0.508626	0.100454	0.980922	1.25826
-59.4	0.417074	0.815652	-0.497606	0.108083	0.950405	1.24418
-59.35	0.471327	0.765714	-0.491884	0.111898	1.06376	1.26296
-59.3	0.501845	0.8212	-0.488493	0.106812	1.08119	1.25826
-59.25	0.474718	0.893333	-0.481288	0.104268	1.07683	1.35216
-59.2	0.535753	0.932173	-0.491248	0.0737508	1.10299	1.36155
-59.15	0.552707	0.854492	-0.503964	0.0750224	1.12479	1.35216
-59.1	0.532362	0.860041	-0.508838	0.0686646	1.12479	1.32399
-59.05	0.48489	0.90443	-0.510746	0.0940959	1.05068	1.33808
-59	0.386556	0.909979	-0.49252	0.108083	0.994001	1.38033
-58.95	0.427246	0.965465	-0.502692	0.114441	0.980922	1.42259
-58.9	0.400119	0.926625	-0.514984	0.12207	1.07683	1.46954
-58.85	0.440809	0.90443	-0.530243	0.111898	1.05504	1.42728
-58.8	0.450982	0.921076	-0.530879	0.124613	1.0594	1.38033
-58.75	0.454373	0.860041	-0.53215	0.10554	1.12043	1.41789
-58.7	0.467936	0.865589	-0.530667	0.111898	1.09427	1.42259
-58.65	0.450982	0.826749	-0.534058	0.0928243	1.05504	1.4085
-58.6	0.440809	0.876687	-0.539356	0.0775655	1.02016	1.37564
-58.55	0.389947	0.871138	-0.549104	0.0940959	0.954764	1.34747
-58.5	0.379774	0.8212	-0.53978	0.0648499	0.994001	1.30521
-58.45	0.372993	0.854492	-0.521554	0.0750224	0.954764	1.32399
-58.4	0.349257	0.799006	-0.500573	0.0712077	0.959124	1.30991
-58.35	0.406901	0.826749	-0.502057	0.0724792	0.932966	1.33338
-58.3	0.40351	0.882235	-0.500573	0.0915527	1.00272	1.4085
-58.25	0.434028	1.00431	-0.498878	0.0661214	0.989641	1.39911
-58.2	0.430637	1.06534	-0.493579	0.0610352	1.04196	1.4132
-58.15	0.406901	1.04869	-0.493579	0.0432332	1.0158	1.38503
-58.1	0.417074	0.971014	-0.493156	0.0406901	1.0376	1.35216
-58.05	0.467936	0.915527	-0.485526	0.0610352	1.05504	1.23479
-58	0.474718	0.882235	-0.477685	0.0597636	1.05068	1.2254
-57.95	0.4442	0.876687	-0.459459	0.0762939	1.06812	1.27235
-57.9	0.474718	0.848944	-0.440598	0.087738	1.0158	1.47423
-57.85	0.491672	0.865589	-0.431485	0.0915527	1.03324	1.52118
-57.8	0.48489	0.915527	-0.421736	0.102997	1.02016	1.54935
-57.75	0.440809	0.965465	-0.420888	0.100454	0.994001	1.55405
-57.7	0.447591	0.893333	-0.432756	0.0928243	0.989641	1.43667
-57.65	0.478109	0.887784	-0.434664	0.087738	0.998361	1.46954
-57.6	0.495063	0.893333	-0.437631	0.0839233	1.0594	1.3193
-57.55	0.491672	0.887784	-0.428518	0.0851949	1.05504	1.38972
-57.5	0.450982	0.948819	-0.42216	0.0762939	1.06812	1.4085
-57.45	0.461155	0.921076	-0.419617	0.0750224	1.09427	1.40381
-57.4	0.467936	0.948819	-0.411987	0.0979106	1.0594	1.4085
-57.35	0.4815	0.976562	-0.411775	0.096639	1.06812	1.33808
-57.3	0.437419	0.926625	-0.417285	0.104268	1.06376	1.4132
-57.25	0.369602	0.876687	-0.409444	0.0902812	1.17711	1.45545
-57.2	0.335693	0.865589	-0.402451	0.102997	1.20326	1.46954
-57.15	0.345866	0.90443	-0.377655	0.104268	1.15095	1.49301
-57.1	0.342475	0.915527	-0.367694	0.0686646	1.16403	1.51649
-57.05	0.36282	0.90443	-0.352859	0.0737508	1.13351	1.62447
-57	0.440809	0.898881	-0.332726	0.0928243	1.08119	1.55874
-56.95	0.447591	0.882235	-0.327216	0.0991821	1.04632	1.52118
-56.9	0.420464	0.909979	-0.307507	0.101725	1.04196	1.43667
-56.85	0.410292	0.909979	-0.309202	0.0940959	1.05504	1.39442
-56.8	0.40351	0.898881	-0.311746	0.087738	1.11171	1.42259
-56.75	0.457764	0.848944	-0.323825	0.0559489	1.15967	1.43667
-56.7	0.495063	0.921076	-0.339296	0.0635783	1.11607	1.49301
-56.65	0.4815	0.932173	-0.347985	0.058492	1.15531	1.52588
-56.6	0.512017	0.90443	-0.357734	0.0788371	1.10735	1.46484
-56.55	0.488281	0.90443	-0.356886	0.0991821	1.13351	1.43198
-56.5	0.488281	0.909979	-0.347349	0.106812	1.14223	1.42728
-56.45	0.491672	0.937722	-0.339508	0.111898	1.15095	1.39911
-56.4	0.471327	0.937722	-0.318951	0.106812	1.16839	1.42728
-56.35	0.508626	0.976562	-0.3056	0.0979106	1.08119	1.41789
-56.3	0.501845	0.98766	-0.301997	0.0890096	1.08119	1.4132
-56.25	0.478109	1.0154	-0.289705	0.0775655	1.04196	1.43667
-56.2	0.447591	1.0154	-0.276142	0.0839233	1.06376	1.4132
-56.15	0.406901	0.98766	-0.264274	0.0826518	1.05068	1.38972
-56.1	0.4815	1.00985	-0.25728	0.0801086	1.02016	1.39911
-56.05	0.512017	0.943271	-0.254949	0.0750224	0.998361	1.42728
-56	0.48489	0.893333	-0.255373	0.0851949	0.985282	1.4132
-55.95	0.512017	0.876687	-0.253254	0.0712077	1.02016	1.38972
-55.9	0.508626	0.921076	-0.250287	0.0648499	0.994001	1.47893
-55.85	0.515408	1.00431	-0.257704	0.0712077	0.972203	1.52118
-55.8	0.508626	1.08199	-0.262578	0.0724792	0.989641	1.5963
-55.75	0.464545	1.06534	-0.270208	0.0699361	1.05068	1.53057
-55.7	0.508626	1.04315	-0.290341	0.058492	1.11171	1.47423
-55.65	0.461155	1.0376	-0.315348	0.0635783	1.12915	1.46954
-55.6	0.471327	1.0154	-0.331879	0.0648499	1.18583	1.43198
-55.55	0.467936	0.982111	-0.338025	0.0851949	1.16403	1.44606
-55.5	0.427246	0.826749	-0.327428	0.0801086	1.11171	1.45076
-55.45	0.430637	0.882235	-0.32107	0.0712077	0.980922	1.51179
-55.4	0.264486	0.887784	-0.311957	0.0724792	0.963484	1.52118
-55.35	0.254313	0.876687	-0.315772	0.058492	0.985282	1.53057
-55.3	0.291612	0.90443	-0.321918	0.0546773	1.04196	1.56813
-55.25	0.423855	0.937722	-0.340992	0.0623067	1.10299	1.56344
-55.2	0.471327	1.02095	-0.36388	0.0788371	1.08991	1.54466
-55.15	0.4442	0.971014	-0.365999	0.0851949	1.17275	1.45545
-55.1	0.427246	0.976562	-0.366423	0.0661214	1.18583	1.42728
-55.05	0.474718	0.959917	-0.357734	0.0661214	1.22942	1.4132
-55	0.478109	0.921076	-0.352436	0.0661214	1.26866	1.43667
-54.95	0.454373	0.90443	-0.355826	0.0902812	1.26866	1.4085
-54.9	0.379774	0.8212	-0.34078	0.0940959	1.2643	1.38503
-54.85	0.410292	0.787908	-0.329336	0.100454	1.18583	1.48832
-54.8	0.457764	0.826749	-0.307719	0.0928243	1.22506	1.57283
-54.75	0.450982	0.843395	-0.292036	0.0851949	1.18583	1.57752
-54.7	0.423855	0.898881	-0.273175	0.096639	1.20762	1.53996
-54.65	0.396729	0.948819	-0.268088	0.0788371	1.19455	1.48362
-54.6	0.386556	0.998757	-0.265757	0.0915527	1.13351	1.5071
-54.55	0.434028	1.02095	-0.257704	0.0915527	1.13787	1.47893
-54.5	0.413683	0.98766	-0.261943	0.104268	1.10735	1.45076
-54.45	0.430637	0.948819	-0.268724	0.110626	1.18147	1.48362
-54.4	0.4815	1.05979	-0.256221	0.109355	1.18147	1.5071
-54.35	0.4442	1.04315	-0.267453	0.1297	1.20326	1.55874
-54.3	0.440809	1.04315	-0.255797	0.113169	1.18147	1.52118
-54.25	0.434028	1.00431	-0.247108	0.116984	1.17275	1.53996
-54.2	0.491672	0.971014	-0.243717	0.113169	1.14659	1.54466
-54.15	0.542535	0.971014	-0.237995	0.110626	1.15531	1.53057
-54.1	0.505235	0.937722	-0.233332	0.142415	1.1989	1.53057
-54.05	0.532362	0.915527	-0.226763	0.133514	1.18583	1.56344
-54	0.512017	0.954368	-0.222524	0.144958	1.11171	1.57752
-53.95	0.556098	0.898881	-0.209808	0.137329	1.16839	1.62917
-53.9	0.528971	0.893333	-0.196033	0.118256	1.18583	1.53527
-53.85	0.501845	0.865589	-0.188404	0.125885	1.24686	1.51179
-53.8	0.505235	0.954368	-0.188192	0.124613	1.2643	1.57752
-53.75	0.478109	0.965465	-0.187768	0.133514	1.2861	1.53057
-53.7	0.539144	1.02095	-0.173569	0.139872	1.28174	1.54466
-53.65	0.542535	1.00985	-0.172933	0.132243	1.34713	1.5024
-53.6	0.583225	0.943271	-0.177171	0.10554	1.25122	1.54935
-53.55	0.590007	0.98766	-0.173781	0.101725	1.20762	1.54935
-53.5	0.596788	1.00985	-0.158522	0.0801086	1.20326	1.53527
-53.45	0.583225	1.00431	-0.152164	0.0979106	1.20326	1.51649
-53.4	0.56288	0.965465	-0.144323	0.0928243	1.36457	1.49771
-53.35	0.528971	0.921076	-0.157038	0.110626	1.30354	1.58691
-53.3	0.467936	0.90443	-0.156826	0.12207	1.28174	1.56813
-53.25	0.471327	0.887784	-0.167211	0.116984	1.20762	1.62447
-53.2	0.410292	0.959917	-0.178443	0.116984	1.12479	1.60569
-53.15	0.437419	0.965465	-0.20006	0.10554	1.10735	1.5963
-53.1	0.450982	0.98766	-0.213199	0.096639	1.12915	1.56813
-53.05	0.464545	0.976562	-0.185649	0.102997	1.27302	1.46015
-53	0.512017	0.965465	-0.178231	0.113169	1.31662	1.5024
-52.95	0.512017	0.937722	-0.166151	0.130971	1.38201	1.66673
-52.9	0.488281	0.954368	-0.161913	0.106812	1.36457	1.61978
-52.85	0.467936	0.98766	-0.16933	0.114441	1.37765	1.61039
-52.8	0.4442	0.993208	-0.16933	0.101725	1.40381	1.53527
-52.75	0.478109	1.02095	-0.187768	0.102997	1.31662	1.56344
-52.7	0.488281	1.08754	-0.178019	0.109355	1.25558	1.5071
-52.65	0.525581	1.03205	-0.181622	0.0953674	1.25558	1.46015
-52.6	0.478109	0.998757	-0.175476	0.113169	1.2643	1.53527
-52.55	0.505235	0.898881	-0.171873	0.102997	1.2643	1.53527
-52.5	0.542535	0.921076	-0.168271	0.102997	1.2425	1.57283
-52.45	0.593397	0.915527	-0.14623	0.109355	1.2425	1.56813
-52.4	0.640869	0.948819	-0.147078	0.106812	1.24686	1.61978
-52.35	0.634087	0.982111	-0.141568	0.104268	1.31226	1.6949
-52.3	0.637478	1.05979	-0.153436	0.096639	1.29918	1.70429
-52.25	0.596788	1.05979	-0.159158	0.0953674	1.38201	1.61978
-52.2	0.596788	1.02095	-0.155767	0.10554	1.39073	1.58691
-52.15	0.556098	0.965465	-0.161489	0.123342	1.40381	1.62917
-52.1	0.569661	0.937722	-0.159582	0.119527	1.34713	1.63856
-52.05	0.583225	0.909979	-0.158098	0.111898	1.31226	1.601
-52	0.573052	0.915527	-0.16488	0.104268	1.32969	1.55874
-51.95	0.583225	0.876687	-0.159582	0.0801086	1.29482	1.55405
-51.9	0.549316	0.893333	-0.145382	0.0839233	1.35149	1.57283
-51.85	0.539144	0.860041	-0.140084	0.0762939	1.36021	1.63386
-51.8	0.52219	0.882235	-0.142415	0.0839233	1.43433	1.63386
-51.75	0.505235	0.887784	-0.145806	0.0915527	1.48664	1.68551
-51.7	0.488281	1.0265	-0.165092	0.0864665	1.42561	1.71837
-51.65	0.495063	1.14857	-0.164244	0.0928243	1.47356	1.62917
-51.6	0.512017	1.13192	-0.167847	0.0940959	1.37765	1.56813
-51.55	0.532362	1.12638	-0.167847	0.100454	1.38201	1.49301
-51.5	0.535753	1.0265	-0.176536	0.0902812	1.29918	1.47423
-51.45	0.525581	1.04315	-0.171238	0.0953674	1.2643	1.5024
-51.4	0.539144	0.926625	-0.161489	0.096639	1.2861	1.49771
-51.35	0.593397	0.954368	-0.160217	0.0940959	1.26866	1.63856
-51.3	0.620524	0.943271	-0.149833	0.0839233	1.26866	1.64795
-51.25	0.600179	0.926625	-0.142839	0.0890096	1.27302	1.65264
-51.2	0.654433	1.0154	-0.131819	0.0864665	1.33841	1.63856
-51.15	0.691732	0.954368	-0.129912	0.0610352	1.40817	1.62917
-51.1	0.667996	1.0265	-0.132879	0.0712077	1.38637	1.68081
-51.05	0.661214	1.0376	-0.135846	0.0559489	1.38201	1.64325
-51	0.634087	1.10418	-0.119315	0.0635783	1.34713	1.64795
-50.95	0.60357	1.17077	-0.0949436	0.0661214	1.39509	1.63386
-50.9	0.600179	1.14302	-0.0885857	0.0826518	1.40381	1.63856
-50.85	0.56288	1.05979	-0.0754462	0.0851949	1.37765	1.61508
-50.8	0.617133	1.08199	-0.0845591	0.0699361	1.36021	1.66203
-50.75	0.593397	0.98766	-0.0851949	0.0712077	1.39945	1.68551
-50.7	0.617133	0.90443	-0.096639	0.0737508	1.37329	1.70429
-50.65	0.617133	0.909979	-0.105964	0.0813802	1.32533	1.6902
-50.6	0.590007	0.948819	-0.0904931	0.0851949	1.36021	1.67142
-50.55	0.637478	1.0376	-0.0788371	0.0495911	1.33841	1.71837
-50.5	0.637478	1.05424	-0.0720554	0.0457764	1.35149	1.79819
-50.45	0.661214	1.08199	-0.0716315	0.0419617	1.36457	1.7888
-50.4	0.661214	1.17631	-0.0798967	0.0724792	1.36893	1.73715
-50.35	0.630697	1.18741	-0.0699361	0.0712077	1.40817	1.66673
-50.3	0.640869	1.18186	-0.08795	0.0813802	1.39945	1.64325
-50.25	0.606961	1.18741	-0.0864665	0.0839233	1.40817	1.65734
-50.2	0.593397	1.12638	-0.0745985	0.0775655	1.39509	1.66203
-50.15	0.56288	1.12083	-0.0538296	0.0839233	1.39509	1.71368
-50.1	0.552707	0.998757	-0.0353919	0.0686646	1.42561	1.75593
-50.05	0.573052	0.948819	-0.0167423	0.0762939	1.45612	1.81697
-50	0.576443	0.898881	-0.0099606	0.0762939	1.45176	1.72307
-49.95	0.617133	0.971014	-0.0122918	0.0750224	1.43869	1.68551
-49.9	0.600179	1.06534	-0.03518	0.0788371	1.44305	1.6902
-49.85	0.620524	1.00985	-0.0529819	0.0851949	1.41689	1.65734
-49.8	0.630697	1.03205	-0.0743866	0.0864665	1.44741	1.67612
-49.75	0.681559	1.04869	-0.0752343	0.087738	1.45612	1.72776
-49.7	0.657823	1.0154	-0.0661214	0.0686646	1.52152	1.73715
-49.65	0.657823	1.07644	-0.0531938	0.0572205	1.49972	1.76063
-49.6	0.617133	1.09863	-0.0307295	0.0572205	1.43433	1.66203
-49.55	0.620524	1.11528	-0.0239478	0.0394185	1.45612	1.66673
-49.5	0.651042	1.08199	-0.0201331	0.0419617	1.41253	1.6949
-49.45	0.671387	1.02095	-0.0178019	0.0406901	1.46484	1.67612
-49.4	0.708686	0.976562	-0.0184377	0.0419617	1.44305	1.70898
-49.35	0.722249	0.982111	0.00148349	0.0623067	1.43869	1.71368
-49.3	0.715468	1.0154	0.00127157	0.0623067	1.50408	1.74185
-49.25	0.681559	1.06534	0.00127157	0.0915527	1.46048	1.75593
-49.2	0.654433	1.11528	0.000635783	0.101725	1.46048	1.74185
-49.15	0.637478	1.0376	-0.0211928	0.0991821	1.2861	1.79349
-49.1	0.617133	1.0376	-0.0296699	0.0915527	1.36021	1.85922
-49.05	0.678168	0.98766	-0.0542535	0.0813802	1.33841	1.90148
-49	0.681559	0.998757	-0.0567966	0.096639	1.34713	1.90617
-48.95	0.695123	1.03205	-0.0466241	0.096639	1.36893	1.84514
-48.9	0.654433	1.11528	-0.0415378	0.108083	1.35149	1.878
-48.85	0.671387	1.06534	-0.0279744	0.111898	1.44305	1.83575
-48.8	0.718859	1.00985	-0.0197093	0.102997	1.45612	1.84983
-48.75	0.701904	0.965465	-0.00635783	0.119527	1.50844	1.77941
-48.7	0.722249	0.982111	-0.00169542	0.108083	1.45176	1.6902
-48.65	0.722249	1.0154	-0.00678168	0.110626	1.41689	1.72776
-48.6	0.718859	1.00985	0.00487433	0.108083	1.45612	1.67612
-48.55	0.739204	1.04315	0.0241597	0.101725	1.43869	1.6902
-48.5	0.732422	1.04869	0.043869	0.087738	1.45176	1.67612
-48.45	0.752767	1.08199	0.0457764	0.087738	1.44741	1.67142
-48.4	0.701904	1.04869	0.037935	0.104268	1.51716	1.70898
-48.35	0.729031	1.07644	0.0421736	0.115712	1.47356	1.6949
-48.3	0.674778	1.08199	0.0320011	0.118256	1.48664	1.65264
-48.25	0.627306	1.09308	0.029246	0.119527	1.43433	1.75124
-48.2	0.60357	1.13192	0.0224643	0.138601	1.41689	1.76532
-48.15	0.620524	1.13192	0.0114441	0.132243	1.45612	1.75124
-48.1	0.623915	1.09863	0.0207689	0.124613	1.36457	1.71368
-48.05	0.586616	1.05424	0.0271267	0.127157	1.37329	1.73246
-48	0.613742	0.993208	0.0413259	0.1297	1.32969	1.73715
-47.95	0.596788	1.03205	0.0508626	0.14623	1.36021	1.71368
-47.9	0.667996	1.00431	0.0620948	0.151316	1.35149	1.75593
-47.85	0.729031	1.0154	0.055737	0.150045	1.35149	1.77941
-47.8	0.68495	1.07644	0.0654856	0.141144	1.40381	1.81697
-47.75	0.678168	1.03205	0.070148	0.136058	1.34713	1.80288
-47.7	0.647651	1.08199	0.0620948	0.134786	1.36893	1.75124
-47.65	0.664605	1.08754	0.0517103	0.104268	1.33841	1.77002
-47.6	0.667996	1.00985	0.0307295	0.104268	1.35585	1.79819
-47.55	0.664605	0.998757	0	0.101725	1.39073	1.81227
-47.5	0.681559	0.965465	-0.011656	0.101725	1.38201	1.83105
-47.45	0.712077	1.04315	-0.0186496	0.0890096	1.44305	1.80758
-47.4	0.674778	1.07644	-0.0112322	0.0953674	1.46048	1.8827
-47.35	0.695123	1.07089	-0.00254313	0.108083	1.47356	1.85453
-47.3	0.756158	1.09863	0.00826518	0.104268	1.46048	1.7841
-47.25	0.769721	1.09308	0.0252194	0.10554	1.43869	1.76063
-47.2	0.769721	1.19296	0.0328488	0.128428	1.39945	1.75593
-47.15	0.779894	1.11528	0.0512865	0.128428	1.38201	1.81697
-47.1	0.729031	1.04315	0.07036	0.123342	1.40817	1.71368
-47.05	0.786675	1.05979	0.0714196	0.119527	1.41253	1.71368
-47	0.72564	1.07644	0.073115	0.106812	1.45176	1.71837
-46.95	0.708686	1.05979	0.0737508	0.096639	1.39945	1.7841
-46.9	0.705295	1.08199	0.0811683	0.0915527	1.41253	1.7888
-46.85	0.661214	1.03205	0.0970629	0.0737508	1.5346	1.79819
-46.8	0.674778	1.09863	0.0892215	0.0890096	1.57384	1.79349
-46.75	0.651042	1.02095	0.0854068	0.0979106	1.57384	1.7841
-46.7	0.667996	1.06534	0.0904931	0.109355	1.52588	1.84044
-46.65	0.647651	1.08199	0.102149	0.115712	1.46484	1.81697
-46.6	0.647651	1.04315	0.109567	0.110626	1.42561	1.84983
-46.55	0.657823	1.05424	0.0940959	0.128428	1.45176	1.85453
-46.5	0.64426	0.965465	0.0924004	0.128428	1.53896	1.81227
-46.45	0.667996	0.965465	0.099606	0.116984	1.5564	1.74185
-46.4	0.671387	1.04315	0.115077	0.136058	1.57384	1.6949
-46.35	0.661214	1.08199	0.123978	0.128428	1.57819	1.73246
-46.3	0.651042	1.08754	0.112745	0.125885	1.58255	1.73715
-46.25	0.664605	1.00985	0.121223	0.110626	1.5564	1.74654
-46.2	0.68495	0.98766	0.118468	0.0991821	1.55204	1.76532
-46.15	0.705295	0.998757	0.107447	0.111898	1.52588	1.79349
-46.1	0.667996	0.982111	0.101937	0.109355	1.50408	1.90148
-46.05	0.712077	0.965465	0.0896454	0.12207	1.491	1.878
-46	0.72564	0.954368	0.090705	0.109355	1.45612	1.86861
-45.95	0.729031	1.03205	0.0750224	0.1297	1.5346	1.90617
-45.9	0.773112	1.08199	0.0631544	0.147502	1.56948	1.878
-45.85	0.742594	1.0265	0.0623067	0.151316	1.5564	1.77941
-45.8	0.779894	1.0376	0.0637902	0.142415	1.47792	1.77002
-45.75	0.759549	1.12083	0.0637902	0.133514	1.46048	1.82636
-45.7	0.705295	1.09308	0.0690884	0.136058	1.49536	1.81227
-45.65	0.715468	1.13192	0.0811683	0.142415	1.43433	1.81227
-45.6	0.722249	1.07644	0.0960032	0.148773	1.5346	1.878
-45.55	0.783285	1.07644	0.0998179	0.165304	1.54332	1.91556
-45.5	0.810411	1.14857	0.0938839	0.181834	1.60871	1.94373
-45.45	0.80702	1.14857	0.0818041	0.169118	1.63051	1.90148
-45.4	0.790066	1.15967	0.0777774	0.184377	1.60871	1.85922
-45.35	0.783285	1.11528	0.0813802	0.175476	1.60871	1.8827
-45.3	0.813802	1.13192	0.0968509	0.155131	1.56512	1.82166
-45.25	0.820584	1.11528	0.108083	0.147502	1.60871	1.76063
-45.2	0.834147	0.976562	0.110838	0.125885	1.64359	1.77941
-45.15	0.823975	0.998757	0.108083	0.152588	1.62615	1.74185
-45.1	0.837538	1.08754	0.114865	0.147502	1.61743	1.84044
-45.05	0.810411	1.14857	0.133938	0.139872	1.54332	1.84044
-45	0.769721	1.10418	0.155767	0.139872	1.56076	1.80288
-44.95	0.752767	1.06534	0.153224	0.119527	1.53896	1.878
-44.9	0.745985	1.07644	0.159158	0.147502	1.57819	1.82636
-44.85	0.76633	1.10418	0.162337	0.139872	1.60435	1.84514
-44.8	0.773112	1.10418	0.167423	0.151316	1.59563	1.82636
-44.75	0.776503	1.13747	0.179079	0.155131	1.60871	1.86861
-44.7	0.800239	1.11528	0.162972	0.132243	1.61307	1.94373
-44.65	0.790066	1.11528	0.159158	0.130971	1.66539	1.91087
-44.6	0.762939	1.07089	0.146018	0.12207	1.62615	1.90617
-44.55	0.762939	1.08754	0.134998	0.138601	1.61307	1.80288
-44.5	0.786675	1.10418	0.14072	0.133514	1.62179	1.85453
-44.45	0.776503	1.08754	0.143263	0.139872	1.66539	1.91556
-44.4	0.80363	1.08199	0.16276	0.148773	1.66103	1.92965
-44.35	0.823975	1.12638	0.165515	0.142415	1.54768	1.93904
-44.3	0.837538	1.14857	0.154707	0.14623	1.50844	1.89678
-44.25	0.851101	1.14302	0.15174	0.153859	1.54332	1.92965
-44.2	0.854492	1.13747	0.154283	0.144958	1.54768	1.95312
-44.15	0.823975	1.05424	0.154495	0.136058	1.49536	1.91556
-44.1	0.773112	1.06534	0.153859	0.127157	1.5346	1.96252
-44.05	0.786675	1.15412	0.146866	0.134786	1.56076	1.95782
-44	0.796848	1.18741	0.150469	0.139872	1.61307	1.93904
-43.95	0.800239	1.18186	0.1528	0.127157	1.66539	1.87331
-43.9	0.820584	1.20961	0.155979	0.119527	1.69591	1.86392
-43.85	0.874837	1.20406	0.15174	0.132243	1.71334	1.93434
-43.8	0.918918	1.13192	0.144958	0.152588	1.67411	1.92026
-43.75	0.847711	1.07644	0.150045	0.167847	1.66539	1.91556
-43.7	0.837538	1.09308	0.154071	0.16276	1.66103	1.97191
-43.65	0.837538	1.13747	0.161065	0.148773	1.65231	1.92965
-43.6	0.820584	1.13192	0.175688	0.116984	1.7177	1.92495
-43.55	0.861274	1.13192	0.193278	0.114441	1.65667	1.88739
-43.5	0.847711	1.07644	0.199	0.106812	1.62615	1.85922
-43.45	0.854492	1.10418	0.183741	0.104268	1.57384	1.97191
-43.4	0.84432	1.18741	0.194338	0.113169	1.61743	1.99069
-43.35	0.800239	1.15412	0.186496	0.110626	1.63923	1.94843
-43.3	0.810411	1.13192	0.191583	0.115712	1.59999	1.90148
-43.25	0.776503	1.14857	0.191794	0.114441	1.68283	1.84044
-43.2	0.810411	1.18186	0.199636	0.108083	1.61743	1.92026
-43.15	0.864665	1.2207	0.200907	0.132243	1.70462	1.96252
-43.1	0.88501	1.13192	0.191794	0.141144	1.68283	1.9813
-43.05	0.857883	1.16522	0.194338	0.153859	1.77002	2.01416
-43	0.837538	1.15967	0.21553	0.142415	1.77438	1.9766
-42.95	0.820584	1.12638	0.231213	0.132243	1.77874	1.99538
-42.9	0.80363	1.13747	0.249439	0.128428	1.79182	2.00477
-42.85	0.779894	1.09863	0.252194	0.12207	1.70462	2.05642
-42.8	0.793457	1.14857	0.244988	0.137329	1.64795	2.01886
-42.75	0.868056	1.12083	0.240114	0.123342	1.65667	2.04703
-42.7	0.84432	1.08199	0.233332	0.133514	1.67411	2.0752
-42.65	0.861274	1.0376	0.232061	0.115712	1.67411	2.0752
-42.6	0.810411	1.04869	0.233968	0.119527	1.72642	2.00008
-42.55	0.823975	1.09308	0.233968	0.120799	1.77002	1.92495
-42.5	0.820584	1.04315	0.246472	0.0991821	1.7395	1.95312
-42.45	0.830756	1.13192	0.245836	0.115712	1.74386	2.00477
-42.4	0.847711	1.21515	0.244776	0.10554	1.73514	2.14562
-42.35	0.84432	1.26509	0.236723	0.120799	1.78746	2.10806
-42.3	0.837538	1.29838	0.255585	0.119527	1.7613	2.0752
-42.25	0.793457	1.19296	0.252194	0.106812	1.73514	2.07989
-42.2	0.745985	1.14302	0.265121	0.110626	1.7177	2.02355
-42.15	0.834147	1.10418	0.28801	0.0991821	1.66103	2.03764
-42.1	0.915527	1.09863	0.288645	0.114441	1.71334	1.97191
-42.05	0.962999	1.08199	0.289281	0.115712	1.67847	2.03294
-42	0.912137	1.11528	0.28038	0.116984	1.75258	2.05172
-41.95	0.878228	1.0376	0.279109	0.104268	1.74822	2.06111
-41.9	0.827365	1.10973	0.286102	0.0902812	1.66975	2.06111
-41.85	0.790066	1.08199	0.27381	0.0902812	1.69155	2.04233
-41.8	0.786675	1.10418	0.263638	0.0991821	1.65231	2.12215
-41.75	0.783285	1.17077	0.254525	0.0813802	1.71334	2.0705
-41.7	0.800239	1.13747	0.247955	0.0750224	1.68719	2.06581
-41.65	0.790066	1.17077	0.249227	0.0826518	1.69155	2.10806
-41.6	0.76633	1.15967	0.252194	0.0712077	1.64359	2.11276
-41.55	0.72564	1.19851	0.267029	0.0737508	1.64359	2.17379
-41.5	0.756158	1.22625	0.27381	0.0559489	1.71334	2.09398
-41.45	0.742594	1.14857	0.285043	0.0699361	1.70462	2.02355
-41.4	0.783285	1.14302	0.291189	0.0801086	1.81362	2.00947
-41.35	0.759549	1.14302	0.298394	0.067393	1.8049	1.95782
-41.3	0.739204	1.14302	0.309626	0.0826518	1.85285	1.99069
-41.25	0.80363	1.13747	0.307931	0.0712077	1.76566	2.00477
-41.2	0.820584	1.19296	0.30348	0.0775655	1.7177	2.01886
-41.15	0.827365	1.22625	0.294791	0.0775655	1.76566	2.09398
-41.1	0.84432	1.27619	0.30454	0.0851949	1.75258	2.10337
-41.05	0.810411	1.25954	0.314289	0.125885	1.84413	2.12215
-41	0.84432	1.16522	0.315136	0.115712	1.79182	2.13154
-40.95	0.830756	1.10418	0.315772	0.115712	1.84413	2.09398
-40.9	0.857883	1.11528	0.31662	0.0991821	1.80926	2.03764
-40.85	0.881619	1.15412	0.307083	0.096639	1.7395	1.95782
-40.8	0.932482	1.19851	0.322766	0.123342	1.73078	2.03294
-40.75	0.939263	1.19851	0.324885	0.111898	1.67411	2.13154
-40.7	0.901964	1.12638	0.323825	0.130971	1.73078	2.09398
-40.65	0.901964	1.12083	0.319799	0.114441	1.8049	2.12215
-40.6	0.898573	1.05424	0.315984	0.109355	1.77874	2.09398
-40.55	0.946045	1.05424	0.331667	0.125885	1.7831	2.09398
-40.5	0.9257	1.12083	0.328488	0.133514	1.72642	2.02825
-40.45	0.912137	1.15967	0.313653	0.143687	1.70898	1.99069
-40.4	0.922309	1.15412	0.317468	0.134786	1.68283	2.0705
-40.35	0.908746	1.13747	0.314077	0.133514	1.70462	2.12684
-40.3	0.952827	1.14857	0.331031	0.119527	1.76566	2.14093
-40.25	0.898573	1.32613	0.314501	0.102997	1.87029	2.00008
-40.2	0.878228	1.34832	0.298394	0.096639	1.87465	1.9766
-40.15	0.871446	1.27064	0.294791	0.101725	1.86593	1.99538
-40.1	0.888401	1.32613	0.30009	0.114441	1.8267	1.9813
-40.05	0.878228	1.2429	0.326157	0.137329	1.76566	2.00008
-40	0.830756	1.21515	0.326369	0.138601	1.73078	2.03764
-39.95	0.854492	1.14857	0.347137	0.116984	1.69155	2.06581
-39.9	0.823975	1.13747	0.355403	0.110626	1.7613	2.10806
-39.85	0.834147	1.10973	0.370661	0.0902812	1.7177	2.0705
-39.8	0.868056	1.10973	0.386556	0.087738	1.82234	2.10337
-39.75	0.881619	1.07089	0.39249	0.102997	1.81798	2.05642
-39.7	0.840929	1.04315	0.404358	0.0979106	1.81362	2.05642
-39.65	0.810411	1.05979	0.402451	0.113169	1.87465	2.03764
-39.6	0.810411	1.15967	0.397152	0.0890096	1.80054	2.07989
-39.55	0.800239	1.20961	0.401179	0.0890096	1.8049	2.17379
-39.5	0.823975	1.23735	0.406689	0.0788371	1.76566	2.22544
-39.45	0.830756	1.22625	0.421312	0.0839233	1.77874	2.20196
-39.4	0.847711	1.20406	0.430001	0.096639	1.81362	2.22074
-39.35	0.851101	1.17631	0.427246	0.102997	1.74386	2.2583
-39.3	0.854492	1.20406	0.419617	0.10554	1.7831	2.26769
-39.25	0.823975	1.14857	0.414107	0.106812	1.77874	2.24422
-39.2	0.810411	1.17077	0.406477	0.12207	1.79618	2.18318
-39.15	0.847711	1.2207	0.404358	0.12207	1.77874	2.15971
-39.1	0.851101	1.2429	0.401391	0.12207	1.74822	2.06111
-39.05	0.861274	1.2318	0.417285	0.123342	1.78746	1.96721
-39	0.840929	1.25954	0.426398	0.123342	1.74386	2.03764
-38.95	0.813802	1.18186	0.429153	0.130971	1.75258	2.04233
-38.9	0.820584	1.20406	0.435299	0.110626	1.73078	2.10806
-38.85	0.793457	1.10973	0.434875	0.127157	1.77002	2.12215
-38.8	0.871446	1.11528	0.440598	0.123342	1.81362	2.17849
-38.75	0.935872	1.11528	0.448015	0.110626	1.75694	2.23483
-38.7	0.898573	1.07089	0.450346	0.116984	1.8267	2.21605
-38.65	0.942654	1.08754	0.448651	0.110626	1.83105	2.19727
-38.6	0.912137	1.03205	0.439114	0.10554	1.87465	2.18318
-38.55	0.898573	1.08199	0.424915	0.101725	1.7831	2.22074
-38.5	0.874837	1.13747	0.425339	0.096639	1.8049	2.25361
-38.45	0.891791	1.09863	0.441869	0.0953674	1.7613	2.25361
-38.4	0.908746	1.11528	0.440386	0.114441	1.83105	2.22074
-38.35	0.895182	1.12083	0.438478	0.137329	1.83977	2.20666
-38.3	0.878228	1.11528	0.439114	0.136058	1.84413	2.22074
-38.25	0.888401	1.11528	0.442293	0.115712	1.85721	2.17849
-38.2	0.871446	1.10418	0.444836	0.110626	1.83105	2.1644
-38.15	0.874837	1.09863	0.436147	0.113169	1.86157	2.14093
-38.1	0.874837	1.08199	0.456916	0.116984	1.83977	2.1644
-38.05	0.88501	1.08754	0.468148	0.120799	1.88337	2.17849
-38	0.901964	1.09308	0.469844	0.118256	1.92261	2.17379
-37.95	0.898573	1.13192	0.477473	0.119527	1.88773	2.18788
-37.9	0.918918	1.2207	0.471115	0.123342	1.89209	2.15971
-37.85	0.905355	1.14857	0.475989	0.120799	1.89209	2.12684
-37.8	0.854492	1.10973	0.478956	0.114441	1.93569	2.09398
-37.75	0.84432	1.12638	0.484678	0.12207	1.91825	2.07989
-37.7	0.810411	1.19296	0.492308	0.118256	1.92261	2.14562
-37.65	0.851101	1.19296	0.487222	0.115712	1.83977	2.1691
-37.6	0.922309	1.17077	0.485314	0.136058	1.80926	2.22074
-37.55	0.929091	1.2207	0.500361	0.136058	1.79618	2.20666
-37.5	0.898573	1.19296	0.512017	0.141144	1.86157	2.20196
-37.45	0.837538	1.23735	0.522825	0.148773	1.93133	2.20666
-37.4	0.864665	1.2429	0.526004	0.142415	1.88773	2.15971
-37.35	0.874837	1.25954	0.521766	0.156403	1.95748	2.15971
-37.3	0.912137	1.24845	0.530455	0.151316	1.96184	2.15032
-37.25	0.905355	1.18741	0.526004	0.157674	1.95748	2.15501
-37.2	0.888401	1.13747	0.511381	0.176748	1.94005	2.0705
-37.15	0.901964	1.10418	0.511381	0.16276	1.93133	2.06111
-37.1	0.878228	1.14857	0.506507	0.178019	1.94005	2.1644
-37.05	0.905355	1.17631	0.506507	0.157674	1.9662	2.21605
-37	0.952827	1.20961	0.507779	0.144958	1.89645	2.21135
-36.95	0.973172	1.15412	0.508626	0.158946	1.96184	2.31934
-36.9	0.962999	1.15412	0.500361	0.150045	1.89209	2.31934
-36.85	0.922309	1.18186	0.497394	0.16276	1.94877	2.32403
-36.8	0.912137	1.19851	0.500361	0.160217	1.87465	2.20666
-36.75	0.888401	1.26509	0.503752	0.165304	1.85721	2.10337
-36.7	0.952827	1.27619	0.508626	0.158946	1.87901	2.0705
-36.65	0.952827	1.28729	0.512653	0.144958	1.91825	2.10806
-36.6	0.983344	1.22625	0.528336	0.136058	1.96184	2.22544
-36.55	0.996908	1.20961	0.529395	0.136058	1.95312	2.28647
-36.5	1.01047	1.20406	0.535753	0.144958	1.92697	2.30995
-36.45	0.962999	1.17631	0.552495	0.148773	1.95312	2.33812
-36.4	0.935872	1.14302	0.555038	0.150045	1.95748	2.26769
-36.35	0.959608	1.10418	0.573264	0.133514	1.94005	2.23013
-36.3	0.973172	1.15412	0.581741	0.132243	1.94877	2.21135
-36.25	0.993517	1.15967	0.585768	0.133514	1.90081	2.22544
-36.2	0.962999	1.13192	0.591066	0.125885	1.89209	2.3522
-36.15	0.973172	1.14302	0.580894	0.127157	1.88773	2.30995
-36.1	0.969781	1.19296	0.582165	0.127157	1.89209	2.30056
-36.05	0.96639	1.28174	0.569026	0.151316	1.94005	2.23483
-36	0.976562	1.2429	0.572417	0.157674	1.90517	2.23483
-35.95	0.956217	1.25954	0.573264	0.152588	1.96184	2.22074
-35.9	1.01386	1.2429	0.573688	0.142415	1.98364	2.15501
-35.85	0.983344	1.21515	0.58047	0.142415	1.99236	2.23013
-35.8	0.946045	1.22625	0.580046	0.150045	2.00544	2.21605
-35.75	0.969781	1.27619	0.588099	0.153859	1.95748	2.23952
-35.7	0.918918	1.24845	0.582377	0.16276	2.00108	2.25361
-35.65	0.901964	1.24845	0.583225	0.160217	1.99672	2.21135
-35.6	0.912137	1.28729	0.580046	0.150045	2.01852	2.27239
-35.55	0.973172	1.29284	0.590007	0.132243	2.05776	2.25361
-35.5	1.04777	1.27064	0.588523	0.133514	2.00108	2.22544
-35.45	1.08168	1.2429	0.58047	0.130971	2.02288	2.28647
-35.4	1.07829	1.17077	0.557793	0.12207	1.99236	2.30525
-35.35	1.00708	1.08754	0.551648	0.138601	1.97056	2.28178
-35.3	1.03082	1.06534	0.544866	0.141144	1.92261	2.24422
-35.25	1.01047	1.10418	0.547197	0.139872	1.92261	2.2583
-35.2	1.02403	1.09863	0.54423	0.144958	2.03596	2.32403
-35.15	1.03082	1.21515	0.541051	0.151316	2.02288	2.27239
-35.1	1.01047	1.17631	0.541899	0.156403	2.06212	2.19727
-35.05	1.03082	1.19851	0.546137	0.139872	2.0098	2.18788
-35	1.05455	1.17631	0.54974	0.142415	2.02288	2.24422
-34.95	1.04099	1.19851	0.564999	0.147502	2.0098	2.31464
-34.9	1.03421	1.21515	0.575172	0.153859	1.99672	2.32403
-34.85	0.993517	1.21515	0.583861	0.160217	1.988	2.31464
-34.8	0.990126	1.22625	0.579834	0.166575	1.97928	2.31934
-34.75	0.96639	1.27619	0.579834	0.176748	2.0534	2.263
-34.7	0.9257	1.26509	0.583225	0.164032	2.05776	2.27708
-34.65	0.969781	1.30948	0.569238	0.167847	2.06648	2.32403
-34.6	1.04099	1.32613	0.568814	0.157674	2.04904	2.33812
-34.55	1.06133	1.29284	0.569026	0.150045	2.04468	2.39915
-34.5	1.04099	1.26509	0.570509	0.176748	2.0316	2.3569
-34.45	0.973172	1.23735	0.589583	0.175476	2.04904	2.3522
-34.4	0.993517	1.22625	0.607173	0.181834	2.0752	2.29117
-34.35	1.04438	1.15412	0.62561	0.175476	2.10135	2.31464
-34.3	1.04777	1.19851	0.629425	0.160217	2.11007	2.30995
-34.25	1.06133	1.22625	0.644896	0.165304	2.09699	2.33342
-34.2	1.04777	1.21515	0.653585	0.147502	2.14931	2.36159
-34.15	1.10541	1.23735	0.668208	0.157674	2.15803	2.33342
-34.1	1.08507	1.28729	0.685162	0.151316	2.08391	2.30995
-34.05	1.05794	1.30393	0.668208	0.157674	2.01416	2.31464
-34	1.05116	1.27064	0.679016	0.171661	1.96184	2.27708
-33.95	1.06133	1.29284	0.670115	0.175476	2.02288	2.31464
-33.9	1.13254	1.37052	0.659519	0.184377	2.0534	2.29117
-33.85	1.13593	1.35942	0.651254	0.167847	2.0752	2.30525
-33.8	1.13254	1.30393	0.637266	0.160217	2.0534	2.37098
-33.75	1.11898	1.30393	0.655492	0.147502	1.97928	2.41793
-33.7	1.10881	1.34277	0.670539	0.156403	2.02288	2.41324
-33.65	1.08168	1.38716	0.6663	0.151316	2.10571	2.40854
-33.6	1.0749	1.37607	0.656128	0.157674	2.21034	2.37568
-33.55	1.12915	1.30948	0.640869	0.138601	2.25394	2.41324
-33.5	1.18679	1.31503	0.64871	0.141144	2.19727	2.38507
-33.45	1.16984	1.254	0.655704	0.143687	2.14931	2.33342
-33.4	1.09863	1.23735	0.644472	0.147502	2.0534	2.37568
-33.35	1.07829	1.25954	0.647015	0.157674	2.0534	2.3522
-33.3	1.05455	1.27619	0.647863	0.141144	1.97928	2.40854
-33.25	1.02743	1.32058	0.65634	0.142415	2.04032	2.40854
-33.2	1.01047	1.32058	0.657399	0.118256	1.99672	2.40385
-33.15	0.993517	1.28729	0.661426	0.106812	2.03596	2.47427
-33.1	1.03421	1.2429	0.661214	0.123342	2.07084	2.40854
-33.05	1.05116	1.2318	0.65528	0.111898	2.01416	2.40385
-33	1.0376	1.2318	0.642565	0.124613	2.04468	2.37098
-32.95	0.993517	1.22625	0.642776	0.12207	1.98364	2.38037
-32.9	0.990126	1.21515	0.637902	0.133514	2.04032	2.4461
-32.85	1.02064	1.27064	0.645108	0.153859	2.01416	2.46488
-32.8	1.0003	1.30948	0.639809	0.160217	2.04032	2.46488
-32.75	1.0376	1.26509	0.628577	0.164032	2.08827	2.4461
-32.7	1.01725	1.2318	0.621372	0.151316	2.12751	2.4461
-32.65	1.01047	1.31503	0.627942	0.148773	2.15803	2.37568
-32.6	1.01386	1.38716	0.637054	0.158946	2.12315	2.33342
-32.55	0.96639	1.34277	0.625822	0.143687	2.12315	2.33812
-32.5	0.969781	1.28174	0.634511	0.144958	2.11879	2.32873
-32.45	0.990126	1.29284	0.652737	0.134786	2.09263	2.32403
-32.4	1.02743	1.28174	0.673506	0.136058	2.0534	2.37098
-32.35	1.04438	1.27619	0.678804	0.147502	2.03596	2.4508
-32.3	1.04099	1.30948	0.676049	0.165304	2.10571	2.50244
-32.25	1.08846	1.32058	0.684314	0.151316	2.10571	2.5447
-32.2	1.10202	1.31503	0.678592	0.147502	2.15367	2.53531
-32.15	1.10541	1.29838	0.681135	0.124613	2.14059	2.57756
-32.1	1.08168	1.27064	0.67944	0.12207	2.14931	2.50714
-32.05	1.1122	1.22625	0.66842	0.130971	2.06648	2.43671
-32	1.10202	1.2429	0.665877	0.138601	2.11443	2.36159
-31.95	1.04777	1.34832	0.666724	0.134786	2.10135	2.36629
-31.9	1.00369	1.426	0.674778	0.118256	2.13187	2.46488
-31.85	0.956217	1.46484	0.673294	0.133514	2.17547	2.39446
-31.8	0.949436	1.41491	0.6805	0.139872	2.09263	2.38037
-31.75	0.986735	1.27619	0.695123	0.137329	2.10135	2.42732
-31.7	1.0376	1.23735	0.705931	0.14623	2.0534	2.45549
-31.65	1.01047	1.23735	0.711017	0.137329	2.06212	2.46488
-31.6	1.02064	1.25954	0.720766	0.147502	2.14495	2.37568
-31.55	1.02064	1.27619	0.712289	0.142415	2.08827	2.42263
-31.5	1.01047	1.254	0.709322	0.142415	2.16675	2.44141
-31.45	1.02403	1.17077	0.707626	0.124613	2.08391	2.46488
-31.4	1.05794	1.20406	0.713772	0.128428	2.13187	2.48836
-31.35	1.09863	1.19851	0.70911	0.144958	2.14059	2.42732
-31.3	1.08846	1.23735	0.710805	0.143687	2.13623	2.45549
-31.25	1.06472	1.34277	0.711017	0.152588	2.19291	2.39446
-31.2	1.03421	1.36497	0.726912	0.137329	2.15803	2.40385
-31.15	0.996908	1.34277	0.735601	0.156403	2.17547	2.42732
-31.1	0.996908	1.28729	0.741535	0.155131	2.10571	2.43202
-31.05	1.00708	1.20961	0.740687	0.153859	2.06212	2.49305
-31	1.02403	1.17631	0.731998	0.161489	2.01852	2.4508
-30.95	1.02064	1.24845	0.725852	0.165304	1.98364	2.4461
-30.9	1.03082	1.30948	0.738356	0.171661	2.02288	2.48836
-30.85	1.02743	1.31503	0.746197	0.164032	2.14495	2.56817
-30.8	1.01047	1.35387	0.762516	0.160217	2.23214	2.54
-30.75	1.00369	1.36497	0.775231	0.161489	2.2365	2.54
-30.7	0.996908	1.36497	0.781801	0.183105	2.27574	2.45549
-30.65	1.05116	1.37052	0.780953	0.19455	2.2147	2.4508
-30.6	1.03421	1.30393	0.789219	0.195821	2.18855	2.4508
-30.55	1.00369	1.27619	0.793245	0.195821	2.14059	2.41324
-30.5	1.01725	1.28729	0.805113	0.171661	2.16675	2.42263
-30.45	1.03421	1.2429	0.805961	0.155131	2.24086	2.4508
-30.4	1.0376	1.30948	0.799603	0.142415	2.25394	2.46019
-30.35	1.06133	1.32058	0.788583	0.142415	2.28882	2.43671
-30.3	1.08507	1.27619	0.781801	0.150045	2.24958	2.40385
-30.25	1.08507	1.29838	0.773748	0.16276	2.24522	2.43671
-30.2	1.02064	1.33168	0.778198	0.171661	2.27138	2.39446
-30.15	0.990126	1.37052	0.785192	0.171661	2.17547	2.38037
-30.1	1.00369	1.4593	0.780741	0.17039	2.17983	2.41324
-30.05	1.03421	1.45375	0.780953	0.171661	2.12751	2.56348
-30	1.01047	1.4593	0.779894	0.175476	2.15367	2.60104
-29.95	0.996908	1.36497	0.781801	0.171661	2.17111	2.53531
-29.9	1.02403	1.39271	0.789219	0.17039	2.24086	2.50714
-29.85	1.05455	1.38716	0.796	0.158946	2.26266	2.4461
-29.8	1.06133	1.34277	0.806597	0.161489	2.21906	2.43671
-29.75	1.01725	1.32058	0.804901	0.167847	2.25394	2.40385
-29.7	1.02743	1.32613	0.803842	0.143687	2.17547	2.40385
-29.65	1.00708	1.32058	0.805325	0.169118	2.21906	2.46019
-29.6	1.02403	1.34832	0.809775	0.185649	2.22778	2.47427
-29.55	0.962999	1.34277	0.825246	0.188192	2.19727	2.43671
-29.5	0.946045	1.426	0.826094	0.19455	2.2583	2.52122
-29.45	0.956217	1.40936	0.827789	0.172933	2.2365	2.54
-29.4	0.996908	1.33168	0.832876	0.178019	2.2801	2.52592
-29.35	1.02064	1.28174	0.834147	0.161489	2.25394	2.50714
-29.3	1.00369	1.254	0.847499	0.152588	2.24522	2.44141
-29.25	1.0749	1.36497	0.845591	0.153859	2.21034	2.48366
-29.2	1.08507	1.33168	0.846227	0.156403	2.17983	2.5447
-29.15	1.07151	1.31503	0.853221	0.185649	2.15803	2.52122
-29.1	1.09185	1.30948	0.850042	0.180562	2.15367	2.52592
-29.05	1.04777	1.32613	0.85534	0.188192	2.23214	2.46958
-29	1.10881	1.32613	0.85534	0.178019	2.23214	2.52122
-28.95	1.18679	1.23735	0.849406	0.169118	2.26702	2.51653
-28.9	1.20375	1.2207	0.849194	0.172933	2.24958	2.46958
-28.85	1.14271	1.2318	0.857459	0.158946	2.21034	2.50244
-28.8	1.07829	1.24845	0.858731	0.174205	2.2583	2.48836
-28.75	1.05455	1.32613	0.865936	0.172933	2.2583	2.46958
-28.7	1.06472	1.30948	0.87293	0.171661	2.36729	2.47427
-28.65	1.05794	1.30393	0.877168	0.164032	2.34549	2.45549
-28.6	1.08168	1.32058	0.872082	0.151316	2.34549	2.50714
-28.55	1.11898	1.33722	0.878864	0.166575	2.35421	2.44141
-28.5	1.09524	1.38716	0.892851	0.172933	2.31062	2.53531
-28.45	1.04099	1.38716	0.887129	0.183105	2.34113	2.62921
-28.4	1.04099	1.41491	0.888401	0.189463	2.30626	2.67616
-28.35	1.04438	1.40381	0.88289	0.176748	2.20598	2.68555
-28.3	1.0749	1.31503	0.883526	0.189463	2.24522	2.62451
-28.25	1.10202	1.30948	0.887765	0.200907	2.22778	2.56817
-28.2	1.11559	1.34832	0.887129	0.198364	2.22778	2.54939
-28.15	1.13932	1.34277	0.890096	0.190735	2.24522	2.52122
-28.1	1.10541	1.34832	0.876321	0.200907	2.2365	2.49775
-28.05	1.12915	1.33168	0.878864	0.178019	2.27138	2.50714
-28	1.07151	1.37607	0.872294	0.183105	2.30626	2.50714
-27.95	1.1122	1.35387	0.86636	0.179291	2.23214	2.56348
-27.9	1.11898	1.28729	0.882679	0.195821	2.2801	2.52122
-27.85	1.1461	1.22625	0.883526	0.204722	2.20598	2.49775
-27.8	1.10202	1.2429	0.881195	0.212351	2.2583	2.48366
-27.75	1.10202	1.26509	0.883314	0.219981	2.26266	2.53531
-27.7	1.13254	1.27619	0.8795	0.230153	2.31062	2.56817
-27.65	1.15289	1.37607	0.8795	0.242869	2.39781	2.55878
-27.6	1.12576	1.36497	0.877592	0.241597	2.39345	2.58695
-27.55	1.06812	1.44265	0.888824	0.230153	2.43269	2.56817
-27.5	1.08846	1.4482	0.901964	0.212351	2.40217	2.58226
-27.45	1.12237	1.40936	0.922097	0.175476	2.36729	2.62451
-27.4	1.15289	1.40936	0.919978	0.184377	2.40653	2.59165
-27.35	1.16306	1.42045	0.913832	0.193278	2.34549	2.65268
-27.3	1.20036	1.42045	0.901328	0.200907	2.33241	2.61043
-27.25	1.20375	1.35942	0.89603	0.18692	2.33677	2.60573
-27.2	1.16645	1.33168	0.901752	0.189463	2.32806	2.66207
-27.15	1.15289	1.33168	0.904083	0.207265	2.39345	2.56348
-27.1	1.12237	1.34832	0.910865	0.226339	2.47628	2.5447
-27.05	1.14271	1.37607	0.910865	0.23524	2.54604	2.46488
-27	1.17323	1.43155	0.91468	0.22761	2.47628	2.50714
-26.95	1.09863	1.41491	0.915739	0.247955	2.36293	2.54
-26.9	1.08168	1.40381	0.927819	0.247955	2.27574	2.49775
-26.85	1.09524	1.30948	0.932693	0.233968	2.31934	2.51183
-26.8	1.13593	1.28729	0.932693	0.217438	2.35421	2.57756
-26.75	1.16984	1.37607	0.935025	0.202179	2.31062	2.60104
-26.7	1.17662	1.37607	0.934601	0.197093	2.31062	2.60573
-26.65	1.1495	1.47594	0.952403	0.195821	2.30626	2.55878
-26.6	1.16984	1.49814	0.957065	0.190735	2.31934	2.62921
-26.55	1.15628	1.51478	0.964906	0.200907	2.35857	2.62921
-26.5	1.13932	1.53143	0.969781	0.198364	2.41525	2.62921
-26.45	1.15289	1.43155	0.976986	0.214895	2.38473	2.62921
-26.4	1.15289	1.4371	0.985675	0.207265	2.33241	2.64799
-26.35	1.13932	1.35942	0.985252	0.207265	2.34985	2.64329
-26.3	1.1122	1.38716	0.987159	0.212351	2.34985	2.6339
-26.25	1.11559	1.40381	0.982708	0.216166	2.38473	2.50244
-26.2	1.13593	1.40381	0.991186	0.203451	2.41961	2.52592
-26.15	1.17662	1.34277	0.990762	0.18692	2.46756	2.53531
-26.1	1.19358	1.29284	0.993305	0.193278	2.41525	2.59634
-26.05	1.18001	1.27064	0.999027	0.195821	2.43705	2.60573
-26	1.20375	1.31503	0.999027	0.202179	2.41525	2.60104
-25.95	1.22409	1.37607	1.00327	0.197093	2.36729	2.68555
-25.9	1.19019	1.46484	0.995212	0.214895	2.34113	2.62921
-25.85	1.2207	1.47039	1.00051	0.205994	2.31062	2.60573
-25.8	1.18001	1.426	1.00305	0.217438	2.34549	2.61982
-25.75	1.2207	1.41491	0.985675	0.205994	2.35421	2.64329
-25.7	1.20036	1.39271	0.976562	0.207265	2.38037	2.66207
-25.65	1.15289	1.43155	0.971688	0.216166	2.41525	2.68555
-25.6	1.1495	1.4482	0.969357	0.195821	2.47628	2.69963
-25.55	1.10541	1.4482	0.96745	0.207265	2.4632	2.64329
-25.5	1.18001	1.38161	0.95431	0.171661	2.39781	2.65738
-25.45	1.16306	1.33722	0.940959	0.172933	2.44577	2.58695
-25.4	1.18679	1.33168	0.939051	0.167847	2.45449	2.57287
-25.35	1.2207	1.46484	0.931634	0.158946	2.44141	2.56817
-25.3	1.22409	1.4371	0.944138	0.171661	2.41961	2.58226
-25.25	1.2207	1.4371	0.957701	0.171661	2.45884	2.61982
-25.2	1.18001	1.38161	0.967662	0.188192	2.52424	2.58695
-25.15	1.20036	1.38716	0.970629	0.18692	2.5068	2.64329
-25.1	1.26817	1.35942	0.974655	0.185649	2.53732	2.66677
-25.05	1.26478	1.36497	0.981013	0.188192	2.45013	2.69024
-25	1.25122	1.41491	0.993305	0.184377	2.41961	2.71841
-24.95	1.24444	1.49259	1.01323	0.197093	2.43269	2.67616
-24.9	1.24783	1.45375	1.01556	0.198364	2.39781	2.74658
-24.85	1.20375	1.47039	1.00793	0.205994	2.41089	2.77945
-24.8	1.19019	1.47039	1.01513	0.203451	2.37601	2.80292
-24.75	1.20375	1.49814	1.02107	0.199636	2.39781	2.77006
-24.7	1.22748	1.48704	1.03336	0.199636	2.41089	2.74658
-24.65	1.21731	1.426	1.04438	0.202179	2.39345	2.77006
-24.6	1.25122	1.4371	1.04798	0.203451	2.46756	2.72311
-24.55	1.21731	1.4371	1.03781	0.198364	2.45884	2.71841
-24.5	1.22748	1.44265	1.0287	0.179291	2.52424	2.72311
-24.45	1.23766	1.46484	1.02086	0.178019	2.52424	2.71841
-24.4	1.20714	1.40936	1.02276	0.181834	2.4632	2.69963
-24.35	1.20375	1.42045	1.02827	0.190735	2.45884	2.60573
-24.3	1.16306	1.4371	1.03527	0.19455	2.47192	2.61982
-24.25	1.21731	1.4593	1.03717	0.190735	2.46756	2.61512
-24.2	1.20714	1.45375	1.04332	0.188192	2.48064	2.61512
-24.15	1.22409	1.40381	1.04099	0.190735	2.48064	2.64329
-24.1	1.26817	1.35942	1.03124	0.190735	2.53296	2.60573
-24.05	1.30208	1.38716	1.0287	0.222524	2.54168	2.69024
-24	1.31226	1.44265	1.02255	0.226339	2.48936	2.67146
-23.95	1.25122	1.50368	1.03082	0.228882	2.5068	2.64799
-23.9	1.21053	1.50368	1.03018	0.214895	2.46756	2.74189
-23.85	1.21731	1.4593	1.02827	0.202179	2.39781	2.78414
-23.8	1.20714	1.43155	1.02658	0.200907	2.41089	2.79353
-23.75	1.23766	1.40936	1.02615	0.195821	2.35857	2.77945
-23.7	1.18001	1.38161	1.03166	0.179291	2.45884	2.69024
-23.65	1.1834	1.46484	1.03251	0.181834	2.44577	2.78414
-23.6	1.20714	1.47594	1.04014	0.184377	2.52424	2.71841
-23.55	1.20036	1.4371	1.04735	0.197093	2.51552	2.68085
-23.5	1.20714	1.38161	1.04777	0.202179	2.48064	2.68085
-23.45	1.18679	1.426	1.05053	0.212351	2.51552	2.7325
-23.4	1.23766	1.50923	1.0412	0.233968	2.41089	2.8264
-23.35	1.22748	1.57027	1.04438	0.230153	2.42397	2.72311
-23.3	1.21392	1.58137	1.06176	0.241597	2.47628	2.70433
-23.25	1.1834	1.54807	1.07045	0.208537	2.50244	2.77006
-23.2	1.20036	1.49814	1.08486	0.214895	2.45884	2.75128
-23.15	1.21392	1.42045	1.10308	0.198364	2.45013	2.77945
-23.1	1.25461	1.43155	1.10435	0.208537	2.55476	2.71372
-23.05	1.27157	1.46484	1.10817	0.213623	2.56348	2.70433
-23	1.27157	1.48149	1.10414	0.213623	2.5286	2.70433
-22.95	1.28174	1.50923	1.11771	0.232697	2.47192	2.70433
-22.9	1.27157	1.47039	1.1336	0.223796	2.48064	2.8217
-22.85	1.27157	1.45375	1.13508	0.205994	2.485	2.83579
-22.8	1.21053	1.40936	1.14038	0.18692	2.49372	2.86396
-22.75	1.27157	1.52033	1.13445	0.181834	2.47192	2.77945
-22.7	1.29869	1.46484	1.12279	0.185649	2.485	2.69494
-22.65	1.22748	1.50923	1.11813	0.19455	2.51552	2.74658
-22.6	1.23766	1.42045	1.11749	0.197093	2.5286	2.76536
-22.55	1.18679	1.50368	1.12512	0.189463	2.52424	2.8264
-22.5	1.18679	1.49814	1.13381	0.188192	2.51552	2.84048
-22.45	1.1495	1.44265	1.1442	0.189463	2.51116	2.81701
-22.4	1.19697	1.43155	1.14377	0.207265	2.56348	2.78884
-22.35	1.3699	1.40381	1.14462	0.218709	2.53732	2.77006
-22.3	1.37668	1.43155	1.14483	0.21108	2.58527	2.75597
-22.25	1.37329	1.39826	1.1495	0.212351	2.56784	2.78414
-22.2	1.26478	1.45375	1.15458	0.200907	2.63323	2.80762
-22.15	1.24783	1.4482	1.14547	0.189463	2.58527	2.8264
-22.1	1.29869	1.47039	1.15034	0.193278	2.49372	2.81231
-22.05	1.26478	1.49259	1.15204	0.19455	2.49372	2.80762
-22	1.2953	1.46484	1.15119	0.199636	2.46756	2.8217
-21.95	1.25461	1.42045	1.15161	0.207265	2.53296	2.74189
-21.9	1.27835	1.4593	1.14759	0.184377	2.54604	2.74658
-21.85	1.21392	1.50368	1.15861	0.176748	2.59399	2.73719
-21.8	1.1834	1.40936	1.17005	0.175476	2.58527	2.76067
-21.75	1.17662	1.37052	1.18213	0.166575	2.56348	2.81231
-21.7	1.18001	1.36497	1.18828	0.181834	2.5504	2.74658
-21.65	1.1834	1.35387	1.1834	0.175476	2.54604	2.83109
-21.6	1.15628	1.34832	1.18022	0.189463	2.58963	2.85457
-21.55	1.15967	1.36497	1.16942	0.197093	2.51988	2.88743
-21.5	1.19358	1.46484	1.18213	0.189463	2.55476	2.83579
-21.45	1.25122	1.4593	1.19633	0.198364	2.5722	2.81231
-21.4	1.25122	1.47039	1.21117	0.18692	2.62887	2.8217
-21.35	1.24444	1.48704	1.22452	0.223796	2.7117	2.81701
-21.3	1.24444	1.48704	1.226	0.195821	2.65939	2.80292
-21.25	1.27157	1.55917	1.21583	0.192006	2.66811	2.8217
-21.2	1.33599	1.57582	1.20502	0.198364	2.69427	2.86396
-21.15	1.30547	1.52588	1.20248	0.199636	2.75094	2.77475
-21.1	1.32582	1.47039	1.20248	0.205994	2.7117	2.70902
-21.05	1.28852	1.41491	1.21201	0.195821	2.63323	2.75597
-21	1.2953	1.46484	1.21201	0.202179	2.61143	2.76536
-20.95	1.28852	1.50368	1.21223	0.218709	2.57656	2.80292
-20.9	1.25461	1.49814	1.21244	0.214895	2.58963	2.78884
-20.85	1.28174	1.54807	1.22325	0.233968	2.61143	2.79353
-20.8	1.27496	1.52033	1.23745	0.242869	2.64631	2.80292
-20.75	1.30887	1.58691	1.24529	0.240326	2.70735	2.81701
-20.7	1.31904	1.53143	1.24889	0.244141	2.68991	2.83579
-20.65	1.31226	1.54252	1.26203	0.232697	2.67247	2.72311
-20.6	1.33599	1.54807	1.27284	0.239054	2.64631	2.80292
-20.55	1.32921	1.49814	1.26118	0.245412	2.65939	2.81231
-20.5	1.33599	1.48149	1.24613	0.244141	2.74658	2.80762
-20.45	1.35634	1.47039	1.23533	0.244141	2.68119	2.85457
-20.4	1.38685	1.40381	1.22643	0.225067	2.69863	2.80292
-20.35	1.37668	1.47594	1.23787	0.22761	2.67247	2.87335
-20.3	1.34956	1.53143	1.24507	0.223796	2.62887	2.86396
-20.25	1.30208	1.54807	1.24423	0.232697	2.61579	2.8217
-20.2	1.28852	1.62021	1.24677	0.250498	2.59835	2.85926
-20.15	1.27157	1.54807	1.2419	0.253042	2.60707	2.79823
-20.1	1.23427	1.49814	1.2491	0.259399	2.64195	2.85457
-20.05	1.27496	1.48704	1.24338	0.250498	2.65067	2.80292
-20	1.30887	1.48704	1.24719	0.226339	2.66811	2.80762
-19.95	1.3326	1.46484	1.26076	0.240326	2.69863	2.86396
-19.9	1.34277	1.47039	1.26754	0.239054	2.63759	2.86396
-19.85	1.32243	1.50368	1.28386	0.253042	2.65939	2.87335
-19.8	1.31904	1.57027	1.28619	0.258128	2.55912	2.83579
-19.75	1.32582	1.54807	1.28852	0.246684	2.61579	2.85457
-19.7	1.34616	1.54252	1.29106	0.241597	2.62887	2.9203
-19.65	1.34277	1.47039	1.28979	0.204722	2.68119	2.88743
-19.6	1.33938	1.38716	1.29636	0.200907	2.70735	2.9203
-19.55	1.36312	1.38161	1.30145	0.217438	2.7335	2.95786
-19.5	1.40042	1.40936	1.31268	0.230153	2.7989	2.90621
-19.45	1.39703	1.47594	1.32518	0.244141	2.76838	2.89682
-19.4	1.32582	1.54807	1.33302	0.233968	2.7771	2.8217
-19.35	1.32921	1.69789	1.33302	0.246684	2.72478	2.85457
-19.3	1.37329	1.67569	1.32815	0.237783	2.69427	2.85926
-19.25	1.42076	1.63685	1.33514	0.223796	2.72478	2.83579
-19.2	1.42415	1.58691	1.34171	0.225067	2.62887	2.87804
-19.15	1.42076	1.53143	1.35061	0.230153	2.65067	2.88743
-19.1	1.41737	1.49259	1.35422	0.245412	2.68119	2.92499
-19.05	1.37329	1.48704	1.35761	0.233968	2.70299	2.91091
-19	1.39025	1.60356	1.36693	0.232697	2.72042	2.81231
-18.95	1.43094	1.59801	1.36609	0.239054	2.74222	2.89682
-18.9	1.43433	1.55917	1.36715	0.247955	2.79454	2.84048
-18.85	1.45128	1.48704	1.36397	0.240326	2.82942	2.85457
-18.8	1.39364	1.54807	1.35634	0.233968	2.7771	2.84987
-18.75	1.39025	1.65905	1.35952	0.247955	2.72478	2.87804
-18.7	1.32582	1.69234	1.37329	0.239054	2.69863	2.96255
-18.65	1.33599	1.60356	1.36799	0.245412	2.7117	2.92499
-18.6	1.36312	1.52033	1.36333	0.223796	2.71606	2.98603
-18.55	1.32921	1.4593	1.36227	0.209808	2.7553	2.97194
-18.5	1.37668	1.54807	1.36397	0.221252	2.79018	3.00011
-18.45	1.35634	1.60911	1.36757	0.203451	2.78582	2.99072
-18.4	1.37668	1.57027	1.3788	0.207265	2.71606	2.94377
-18.35	1.36651	1.6424	1.39003	0.214895	2.7117	2.92499
-18.3	1.36651	1.67569	1.39893	0.214895	2.77274	2.89213
-18.25	1.38685	1.61466	1.40254	0.209808	2.79018	2.86396
-18.2	1.42415	1.55917	1.40741	0.200907	2.79454	2.8217
-18.15	1.45467	1.46484	1.40233	0.188192	2.74658	2.88274
-18.1	1.45467	1.53143	1.39681	0.202179	2.79454	3.00011
-18.05	1.43094	1.53698	1.39194	0.225067	2.75966	3.03298
-18	1.4818	1.59801	1.39258	0.212351	2.77274	2.95316
-17.95	1.43772	1.57027	1.39978	0.204722	2.70299	2.85457
-17.9	1.39703	1.57027	1.40296	0.200907	2.72478	2.88743
-17.85	1.36312	1.58137	1.39766	0.212351	2.79018	2.9203
-17.8	1.41737	1.47039	1.40148	0.213623	2.8207	2.97664
-17.75	1.46823	1.48149	1.4055	0.221252	2.85993	3.00011
-17.7	1.45806	1.50923	1.40953	0.222524	2.79454	2.99072
-17.65	1.44111	1.56472	1.40974	0.223796	2.76402	3.00481
-17.6	1.53266	1.56472	1.40805	0.219981	2.69863	2.96255
-17.55	1.54961	1.49814	1.40826	0.212351	2.68119	2.96725
-17.5	1.51232	1.55362	1.40423	0.253042	2.74222	3.04706
-17.45	1.46484	1.58691	1.4055	0.254313	2.7553	3.05176
-17.4	1.37329	1.6313	1.41165	0.249227	2.78582	3.0095
-17.35	1.41398	1.63685	1.40911	0.249227	2.78146	2.98133
-17.3	1.38685	1.55917	1.41165	0.221252	2.81634	3.0142
-17.25	1.40381	1.6424	1.4197	0.232697	2.76838	3.07054
-17.2	1.43094	1.56472	1.41949	0.208537	2.81198	3.08932
-17.15	1.47841	1.57027	1.42373	0.200907	2.85557	3.03298
-17.1	1.52249	1.64795	1.4197	0.204722	2.80762	3.06115
-17.05	1.46145	1.68124	1.41631	0.21108	2.83378	3.02359
-17	1.43772	1.68124	1.41949	0.222524	2.78582	2.95786
-16.95	1.38007	1.6424	1.41801	0.223796	2.83813	2.90152
-16.9	1.38007	1.60356	1.4108	0.228882	2.85993	2.94377
-16.85	1.39703	1.57582	1.4072	0.223796	2.8207	3.0142
-16.8	1.41398	1.52033	1.40275	0.222524	2.86429	3.02359
-16.75	1.4445	1.47594	1.40911	0.202179	2.7989	3.05645
-16.7	1.42415	1.4593	1.42648	0.18692	2.79018	3.00481
-16.65	1.41398	1.46484	1.42818	0.183105	2.74222	3.02828
-16.6	1.38346	1.54252	1.43178	0.17039	2.7771	3.01889
-16.55	1.38007	1.53698	1.43221	0.178019	2.82506	2.96725
-16.5	1.40042	1.55362	1.43814	0.185649	2.79018	2.99072
-16.45	1.42754	1.63685	1.43496	0.185649	2.84249	2.97194
-16.4	1.43433	1.58691	1.44344	0.216166	2.7989	3.07523
-16.35	1.41737	1.61466	1.45107	0.219981	2.86429	3.02828
-16.3	1.4445	1.6313	1.45382	0.223796	2.89481	3.06115
-16.25	1.41059	1.55917	1.46018	0.22761	2.88173	3.07054
-16.2	1.42754	1.56472	1.44619	0.217438	2.82942	3.11279
-16.15	1.39703	1.51478	1.457	0.207265	2.79018	3.202
-16.1	1.4072	1.52033	1.46294	0.207265	2.74658	3.12688
-16.05	1.40381	1.49814	1.46272	0.199636	2.69427	3.15505
-16	1.40042	1.52588	1.45912	0.217438	2.7771	3.14096
-15.95	1.35634	1.51478	1.45721	0.222524	2.7553	3.04237
-15.9	1.30208	1.54252	1.46357	0.222524	2.85121	3.00481
-15.85	1.32243	1.52033	1.47014	0.231425	2.85121	3.07993
-15.8	1.36651	1.55917	1.48328	0.221252	2.92097	3.1081
-15.75	1.47841	1.59801	1.5013	0.231425	2.91661	3.15974
-15.7	1.47502	1.64795	1.4996	0.23524	2.93405	3.11279
-15.65	1.43094	1.68124	1.49451	0.230153	2.97764	3.11279
-15.6	1.42076	1.64795	1.48561	0.223796	2.86865	3.09871
-15.55	1.38685	1.62021	1.48646	0.219981	2.91661	3.09401
-15.5	1.40381	1.54252	1.49854	0.246684	2.90353	3.05645
-15.45	1.37668	1.53698	1.49706	0.242869	2.89045	3.07054
-15.4	1.40042	1.57027	1.49981	0.236511	2.88609	3.1081
-15.35	1.38685	1.56472	1.50108	0.221252	2.84685	3.12688
-15.3	1.35973	1.59246	1.5013	0.190735	2.85993	3.1034
-15.25	1.4445	1.67014	1.51295	0.197093	2.86429	3.11749
-15.2	1.4445	1.68679	1.51295	0.199636	2.84685	3.09401
-15.15	1.46484	1.69789	1.51486	0.228882	2.89045	3.15505
-15.1	1.46823	1.68679	1.5085	0.231425	2.86429	3.11749
-15.05	1.46823	1.67569	1.5227	0.233968	2.92097	3.07993
-15	1.46145	1.6535	1.53775	0.23524	2.90353	3.12688
-14.95	1.44111	1.67569	1.55407	0.239054	2.85557	3.1081
-14.9	1.4445	1.65905	1.56	0.236511	2.85993	3.15974
-14.85	1.42415	1.60911	1.56445	0.228882	2.91661	3.14096
-14.8	1.46145	1.51478	1.56254	0.228882	2.91225	3.08932
-14.75	1.47841	1.57027	1.56742	0.225067	2.90789	3.11749
-14.7	1.48519	1.55362	1.56106	0.228882	2.92097	2.97664
-14.65	1.50214	1.47039	1.56572	0.23524	2.89917	3.07523
-14.6	1.50214	1.46484	1.55555	0.223796	2.85121	3.07523
-14.55	1.52927	1.54252	1.56212	0.236511	2.87301	3.11749
-14.5	1.50214	1.59246	1.56742	0.228882	2.96021	3.1081
-14.45	1.43433	1.55917	1.56869	0.225067	2.95149	3.07054
-14.4	1.41059	1.52033	1.56784	0.223796	2.96892	3.19261
-14.35	1.43433	1.52033	1.56318	0.223796	2.96021	3.21608
-14.3	1.42754	1.53143	1.56572	0.219981	2.96021	3.1973
-14.25	1.41398	1.57582	1.57865	0.214895	2.98636	3.16444
-14.2	1.41398	1.59246	1.57801	0.209808	2.94277	3.13157
-14.15	1.46484	1.53143	1.57314	0.219981	2.89917	3.15974
-14.1	1.49197	1.63685	1.56975	0.217438	2.83813	3.14096
-14.05	1.47502	1.6424	1.57632	0.190735	2.80762	3.16444
-14	1.50214	1.6424	1.59073	0.202179	2.80762	3.21139
-13.95	1.50214	1.62021	1.59539	0.218709	2.89045	3.18791
-13.9	1.49536	1.6535	1.59009	0.222524	2.99944	3.15035
-13.85	1.55979	1.68124	1.57822	0.237783	2.97764	3.09871
-13.8	1.49875	1.60911	1.57123	0.246684	2.96892	3.09401
-13.75	1.57674	1.65905	1.57356	0.244141	2.94713	3.04237
-13.7	1.54622	1.61466	1.58458	0.246684	2.97764	3.07054
-13.65	1.5191	1.61466	1.58585	0.246684	3.03868	3.1081
-13.6	1.50214	1.58137	1.58352	0.233968	3.02124	3.12688
-13.55	1.42754	1.58691	1.60154	0.228882	2.97328	3.1973
-13.5	1.46145	1.56472	1.6098	0.218709	2.87737	3.17852
-13.45	1.45467	1.61466	1.61955	0.200907	2.89481	3.15035
-13.4	1.39364	1.62021	1.6257	0.221252	2.87301	3.15035
-13.35	1.41737	1.61466	1.62591	0.218709	2.87737	3.14096
-13.3	1.42415	1.61466	1.62082	0.236511	2.89917	3.14566
-13.25	1.46484	1.64795	1.61044	0.239054	2.85993	3.13157
-13.2	1.48858	1.60911	1.62167	0.241597	2.94277	3.07993
-13.15	1.5191	1.53698	1.62972	0.259399	2.90789	3.12688
-13.1	1.53944	1.53698	1.62951	0.230153	2.92533	3.11749
-13.05	1.54622	1.53698	1.63629	0.226339	2.97764	3.13157
-13	1.54961	1.58137	1.64583	0.214895	3.00816	3.13157
-12.95	1.54622	1.58137	1.65092	0.22761	2.96456	3.14566
-12.9	1.49875	1.54807	1.66088	0.237783	2.92533	3.1973
-12.85	1.53605	1.52588	1.66893	0.244141	2.91225	3.09401
-12.8	1.53266	1.50368	1.66448	0.256856	2.92969	3.09871
-12.75	1.48858	1.56472	1.65346	0.260671	3.02124	3.11749
-12.7	1.52249	1.55917	1.65219	0.255585	3.06484	3.16444
-12.65	1.51571	1.62575	1.65897	0.256856	3.09535	3.15974
-12.6	1.55301	1.6535	1.6613	0.264486	3.06484	3.1973
-12.55	1.54961	1.60356	1.66978	0.283559	3.0256	3.14566
-12.5	1.52927	1.60356	1.65961	0.274658	3.03868	3.13627
-12.45	1.55301	1.61466	1.65643	0.267029	2.95585	3.16913
-12.4	1.52588	1.64795	1.66215	0.269572	3.0038	3.11749
-12.35	1.58013	1.6424	1.65982	0.25177	2.94713	3.15035
-12.3	1.55301	1.57027	1.66618	0.246684	2.94713	3.22547
-12.25	1.50214	1.52033	1.65897	0.25177	2.92969	3.23956
-12.2	1.54283	1.65905	1.66384	0.264486	2.982	3.25364
-12.15	1.52249	1.75337	1.67317	0.286102	3.03868	3.20669
-12.1	1.5937	1.76447	1.66702	0.278473	3.05176	3.28181
-12.05	1.5903	1.71453	1.67868	0.2683	3.06048	3.26773
-12	1.6276	1.60911	1.68822	0.269572	3.02996	3.21139
-11.95	1.631	1.59801	1.69309	0.240326	3.0692	3.24895
-11.9	1.57674	1.58691	1.7039	0.242869	3.0474	3.23956
-11.85	1.5564	1.59246	1.71492	0.22761	3.01252	3.23017
-11.8	1.55301	1.68124	1.71704	0.232697	3.03868	3.20669
-11.75	1.5937	1.71453	1.70157	0.246684	2.982	3.16913
-11.7	1.61743	1.72008	1.69521	0.241597	2.982	3.202
-11.65	1.6276	1.6646	1.69139	0.273387	2.93405	3.21608
-11.6	1.60387	1.6313	1.69288	0.270844	2.92097	3.24425
-11.55	1.58352	1.6535	1.69712	0.267029	3.01252	3.2959
-11.5	1.5564	1.70344	1.69796	0.2683	3.03868	3.30529
-11.45	1.51571	1.6646	1.69542	0.269572	3.07792	3.30529
-11.4	1.54961	1.58691	1.69648	0.278473	3.0038	3.24895
-11.35	1.55301	1.63685	1.69775	0.265757	3.02996	3.1973
-11.3	1.5903	1.70898	1.70093	0.265757	3.05176	3.15035
-11.25	1.54961	1.68679	1.71301	0.2683	2.96892	3.17852
-11.2	1.5191	1.69234	1.72149	0.259399	3.02124	3.17383
-11.15	1.56318	1.67014	1.72382	0.272115	2.99944	3.17383
-11.1	1.56657	1.58691	1.72869	0.267029	3.06048	3.28181
-11.05	1.52927	1.53698	1.73696	0.267029	3.0474	3.31937
-11	1.54622	1.59246	1.74692	0.259399	3.06048	3.31468
-10.95	1.60048	1.60911	1.75095	0.270844	3.10843	3.33815
-10.9	1.61743	1.67014	1.73908	0.278473	3.15203	3.28181
-10.85	1.57674	1.69789	1.74014	0.288645	3.19563	3.25834
-10.8	1.54961	1.69789	1.72954	0.293732	3.16947	3.24895
-10.75	1.56318	1.6535	1.74077	0.288645	3.12587	3.17383
-10.7	1.56996	1.6424	1.74522	0.289917	3.14767	3.22547
-10.65	1.57674	1.62021	1.74798	0.279744	3.14331	3.17852
-10.6	1.60048	1.6646	1.74925	0.267029	3.13459	3.28181
-10.55	1.63439	1.67569	1.75752	0.263214	3.13459	3.30059
-10.5	1.65134	1.78667	1.76472	0.253042	3.16511	3.32407
-10.45	1.64117	1.68679	1.76981	0.249227	3.16511	3.40858
-10.4	1.61404	1.60911	1.77511	0.225067	3.16947	3.30998
-10.35	1.58691	1.64795	1.7785	0.222524	3.17383	3.26773
-10.3	1.51232	1.61466	1.78846	0.240326	3.22178	3.27242
-10.25	1.5191	1.62575	1.78719	0.261943	3.20871	3.26773
-10.2	1.51571	1.60356	1.78973	0.27593	3.19999	3.30998
-10.15	1.57674	1.58137	1.79397	0.263214	3.16075	3.28181
-10.1	1.60387	1.6424	1.79036	0.272115	3.09971	3.31937
-10.05	1.6276	1.63685	1.80414	0.270844	3.13895	3.32876
-10	1.65473	1.67014	1.81092	0.258128	3.09535	3.31468
-9.95	1.58691	1.6646	1.82427	0.254313	3.09099	3.34754
-9.9	1.61065	1.63685	1.81537	0.2683	3.09099	3.35224
-9.85	1.6276	1.68679	1.80202	0.249227	3.10843	3.30998
-9.8	1.64795	1.64795	1.79821	0.255585	3.13459	3.31468
-9.75	1.66829	1.67569	1.79397	0.255585	3.13895	3.30059
-9.7	1.59709	1.73673	1.79672	0.269572	3.10407	3.31468
-9.65	1.60726	1.74228	1.79609	0.281016	3.11715	3.31468
-9.6	1.63439	1.73673	1.7893	0.284831	3.13895	3.31468
-9.55	1.62082	1.69234	1.7874	0.291189	3.13459	3.36163
-9.5	1.58691	1.72008	1.79948	0.264486	3.15203	3.40858
-9.45	1.58691	1.75892	1.81325	0.256856	3.12151	3.36163
-9.4	1.57335	1.70344	1.81728	0.241597	3.10407	3.37571
-9.35	1.56996	1.74782	1.83127	0.247955	3.09971	3.32876
-9.3	1.53266	1.70344	1.82427	0.254313	3.12151	3.30059
-9.25	1.55979	1.72008	1.82279	0.236511	3.11715	3.28181
-9.2	1.71577	1.69234	1.8247	0.242869	3.18255	3.34754
-9.15	1.72933	1.63685	1.81707	0.242869	3.19563	3.31937
-9.1	1.71916	1.71453	1.82321	0.247955	3.15639	3.2959
-9.05	1.69203	1.74782	1.81961	0.25177	3.20871	3.37102
-9	1.66829	1.76447	1.82703	0.239054	3.2741	3.47431
-8.95	1.69203	1.76447	1.82237	0.254313	3.2523	3.50717
-8.9	1.68186	1.74782	1.83233	0.258128	3.27846	3.40858
-8.85	1.67847	1.79221	1.84123	0.263214	3.2741	3.39919
-8.8	1.62082	1.79221	1.83805	0.25177	3.23486	3.37571
-8.75	1.61065	1.70344	1.83211	0.247955	3.19999	3.34285
-8.7	1.63439	1.74782	1.83423	0.265757	3.15639	3.27242
-8.65	1.62421	1.70344	1.83317	0.253042	3.16947	3.30998
-8.6	1.6276	1.74782	1.83911	0.241597	3.15639	3.36632
-8.55	1.63778	1.74228	1.84886	0.247955	3.17383	3.32876
-8.5	1.63778	1.65905	1.85437	0.25177	3.17383	3.34754
-8.45	1.62421	1.72008	1.85966	0.250498	3.19563	3.3898
-8.4	1.61065	1.67569	1.85839	0.232697	3.17383	3.43675
-8.35	1.69542	1.68679	1.85098	0.22761	3.19563	3.49309
-8.3	1.70898	1.67569	1.85903	0.242869	3.13023	3.40388
-8.25	1.71916	1.62575	1.85797	0.253042	3.11715	3.36163
-8.2	1.71238	1.67569	1.86009	0.247955	3.20871	3.31937
-8.15	1.71577	1.67569	1.8603	0.254313	3.26102	3.40388
-8.1	1.69542	1.60911	1.86327	0.25177	3.35257	3.35224
-8.05	1.71916	1.6535	1.87259	0.259399	3.38745	3.35693
-8	1.69542	1.6424	1.87111	0.259399	3.31334	3.45553
-7.95	1.65473	1.65905	1.88234	0.249227	3.2741	3.39449
-7.9	1.631	1.65905	1.87704	0.245412	3.23922	3.47431
-7.85	1.60387	1.6424	1.8834	0.244141	3.23922	3.4837
-7.8	1.5903	1.60911	1.88255	0.244141	3.21742	3.47431
-7.75	1.55979	1.6535	1.87535	0.228882	3.29154	3.46022
-7.7	1.60048	1.6535	1.88192	0.226339	3.28282	3.37102
-7.65	1.60048	1.63685	1.89188	0.226339	3.25666	3.42736
-7.6	1.58352	1.65905	1.90798	0.237783	3.28282	3.46961
-7.55	1.5937	1.70898	1.9029	0.258128	3.21307	3.46022
-7.5	1.57674	1.71453	1.89781	0.265757	3.21307	3.44614
-7.45	1.60387	1.68679	1.89569	0.287374	3.17819	3.36163
-7.4	1.60387	1.68679	1.89908	0.274658	3.21307	3.35693
-7.35	1.61743	1.73673	1.90926	0.256856	3.37873	3.33346
-7.3	1.63439	1.81441	1.91032	0.265757	3.36565	3.3851
-7.25	1.67508	1.79776	1.92134	0.264486	3.37873	3.3898
-7.2	1.66151	1.72563	1.93257	0.284831	3.28718	3.42736
-7.15	1.61065	1.79221	1.9385	0.283559	3.24794	3.50248
-7.1	1.60387	1.79776	1.93808	0.295003	3.26974	3.49778
-7.05	1.57335	1.81996	1.93002	0.286102	3.25666	3.46022
-7	1.60726	1.80886	1.93787	0.279744	3.25666	3.45553
-6.95	1.59709	1.79776	1.94041	0.250498	3.23486	3.40388
-6.9	1.61743	1.83105	1.94422	0.245412	3.2741	3.45553
-6.85	1.69542	1.82551	1.94867	0.244141	3.26102	3.35224
-6.8	1.74289	1.75337	1.95652	0.260671	3.22614	3.3898
-6.75	1.75646	1.69789	1.95482	0.270844	3.25666	3.46961
-6.7	1.72594	1.70898	1.96097	0.254313	3.24794	3.46492
-6.65	1.73272	1.62021	1.96966	0.259399	3.26538	3.48839
-6.6	1.71238	1.57582	1.97326	0.260671	3.24358	3.46961
-6.55	1.64456	1.59801	1.98449	0.237783	3.20871	3.45553
-6.5	1.61404	1.71453	1.97474	0.232697	3.24358	3.43675
-6.45	1.58352	1.78667	1.97517	0.228882	3.29154	3.31468
-6.4	1.63439	1.79221	1.96542	0.241597	3.25666	3.37102
-6.35	1.63778	1.77002	1.96648	0.263214	3.28282	3.40388
-6.3	1.69542	1.75892	1.96944	0.2683	3.24794	3.46961
-6.25	1.67847	1.75892	1.95821	0.281016	3.23486	3.50248
-6.2	1.64117	1.73118	1.95906	0.296275	3.23922	3.45083
-6.15	1.65473	1.6646	1.95758	0.30009	3.22614	3.47431
-6.1	1.64795	1.77002	1.9794	0.295003	3.30898	3.42266
-6.05	1.67508	1.76447	1.98979	0.297546	3.31334	3.40858
-6	1.71577	1.71453	1.99911	0.297546	3.33949	3.45553
-5.95	1.69542	1.59801	1.99551	0.297546	3.3177	3.50248
-5.9	1.67847	1.58691	1.99085	0.288645	3.31334	3.58699
-5.85	1.64795	1.64795	1.99827	0.282288	3.37873	3.55882
-5.8	1.64795	1.6646	1.99593	0.25177	3.34821	3.46492
-5.75	1.64795	1.69789	2.00356	0.222524	3.33514	3.45083
-5.7	1.66151	1.69789	2.01183	0.226339	3.32206	3.42736
-5.65	1.65473	1.70898	2.0078	0.225067	3.31334	3.4837
-5.6	1.6649	1.83105	2.02815	0.261943	3.3177	3.479
-5.55	1.65134	1.87544	2.04362	0.274658	3.28718	3.50717
-5.5	1.6649	1.8588	2.05485	0.281016	3.32206	3.51187
-5.45	1.68186	1.75337	2.04489	0.293732	3.30462	3.50248
-5.4	1.66829	1.60911	2.02497	0.287374	3.37437	3.49778
-5.35	1.71238	1.56472	2.01416	0.298818	3.38745	3.52126
-5.3	1.73611	1.6424	2.0256	0.273387	3.38309	3.45553
-5.25	1.72933	1.6424	2.03027	0.278473	3.42669	3.479
-5.2	1.70898	1.67014	2.0521	0.27593	3.41361	3.41327
-5.15	1.64117	1.70344	2.06206	0.261943	3.36129	3.46022
-5.1	1.64795	1.74228	2.04934	0.277201	3.33514	3.46492
-5.05	1.62082	1.73673	2.03917	0.274658	3.38745	3.50717
-5	1.64795	1.72563	2.04404	0.287374	3.42233	3.55882
-4.95	1.67169	1.77557	2.04616	0.296275	3.42233	3.51187
-4.9	1.73272	1.78112	2.0521	0.274658	3.43541	3.56351
-4.85	1.76324	1.80886	2.06863	0.267029	3.41361	3.55882
-4.8	1.76663	1.78112	2.0841	0.263214	3.34385	3.51187
-4.75	1.75985	1.74782	2.08177	0.267029	3.28282	3.54943
-4.7	1.76324	1.75892	2.07901	0.277201	3.2959	3.58229
-4.65	1.74967	1.6646	2.07943	0.2683	3.2959	3.61516
-4.6	1.68525	1.6646	2.09109	0.267029	3.39181	3.5776
-4.55	1.68186	1.67569	2.08431	0.283559	3.38745	3.59638
-4.5	1.65473	1.64795	2.08918	0.282288	3.40489	3.61046
-4.45	1.67508	1.80331	2.08473	0.283559	3.43105	3.6715
-4.4	1.6649	1.77002	2.08473	0.288645	3.35257	3.6668
-4.35	1.66829	1.73118	2.09766	0.301361	3.39181	3.62455
-4.3	1.66151	1.6313	2.11461	0.317891	3.33949	3.61516
-4.25	1.66151	1.56472	2.12648	0.315348	3.36129	3.5776
-4.2	1.72255	1.67014	2.11737	0.326792	3.30462	3.53534
-4.15	1.72594	1.74782	2.11419	0.307719	3.33078	3.51656
-4.1	1.70559	1.83105	2.118	0.291189	3.38309	3.49309
-4.05	1.71577	1.81996	2.11228	0.278473	3.39617	3.53534
-4	1.67508	1.80331	2.12415	0.272115	3.44413	3.50248
-3.95	1.68864	1.79221	2.1286	0.286102	3.41361	3.51656
-3.9	1.631	1.69234	2.12669	0.274658	3.50516	3.50717
-3.85	1.71238	1.68124	2.1322	0.29246	3.41361	3.56351
-3.8	1.75307	1.69789	2.13305	0.301361	3.47028	3.51656
-3.75	1.76324	1.72563	2.1392	0.30899	3.49644	3.479
-3.7	1.74967	1.76447	2.13941	0.321706	3.45285	3.56821
-3.65	1.72933	1.78667	2.13814	0.312805	3.44849	3.61046
-3.6	1.74967	1.79221	2.15085	0.322978	3.39181	3.66211
-3.55	1.75646	1.83105	2.15615	0.315348	3.40489	3.56351
-3.5	1.71577	1.77002	2.15446	0.303904	3.39181	3.49778
-3.45	1.7022	1.79221	2.14089	0.288645	3.37873	3.5776
-3.4	1.66829	1.78112	2.13856	0.284831	3.43977	3.54004
-3.35	1.73611	1.79221	2.13941	0.307719	3.37873	3.64802
-3.3	1.73272	1.80331	2.15403	0.305176	3.36129	3.59168
-3.25	1.78697	1.81996	2.15615	0.302633	3.39181	3.60107
-3.2	1.72255	1.73118	2.16018	0.295003	3.37001	3.59638
-3.15	1.74628	1.73118	2.16675	0.287374	3.40925	3.52595
-3.1	1.74628	1.75337	2.16802	0.283559	3.41797	3.54943
-3.05	1.77002	1.80886	2.16738	0.284831	3.46157	3.5729
-3	1.75646	1.77002	2.16929	0.277201	3.44413	3.61985
-2.95	1.77341	1.72008	2.17565	0.270844	3.46157	3.5729
-2.9	1.7768	1.69789	2.18942	0.274658	3.46157	3.55882
-2.85	1.7768	1.68124	2.20087	0.259399	3.40925	3.5776
-2.8	1.78358	1.72563	2.19133	0.263214	3.42669	3.58699
-2.75	1.70559	1.67569	2.18243	0.2683	3.45285	3.59638
-2.7	1.73272	1.70898	2.17968	0.284831	3.46157	3.60577
-2.65	1.79376	1.68124	2.18201	0.307719	3.48772	3.54943
-2.6	1.83105	1.68679	2.1854	0.303904	3.5008	3.56351
-2.55	1.8887	1.68679	2.1926	0.301361	3.47028	3.58229
-2.5	1.87174	1.83105	2.20129	0.291189	3.51388	3.55882
-2.45	1.87853	1.85325	2.20617	0.287374	3.47464	3.63394
-2.4	1.83784	1.85325	2.20447	0.286102	3.5008	3.65272
-2.35	1.79036	1.84215	2.19218	0.287374	3.48336	3.70436
-2.3	1.75646	1.79776	2.18646	0.2683	3.49644	3.69967
-2.25	1.74628	1.72008	2.18879	0.264486	3.52696	3.62924
-2.2	1.75985	1.73118	2.20172	0.277201	3.52696	3.64333
-2.15	1.72255	1.75892	2.22206	0.283559	3.56184	3.61516
-2.1	1.74967	1.77002	2.22821	0.278473	3.50516	3.65272
-2.05	1.77002	1.78112	2.23351	0.279744	3.53132	3.65741
-2	1.76324	1.8366	2.24113	0.279744	3.52696	3.61516
-1.95	1.75646	1.70344	2.24559	0.29246	3.41361	3.67619
-1.9	1.72255	1.69234	2.23562	0.286102	3.46592	3.61046
-1.85	1.75646	1.71453	2.2388	0.296275	3.44413	3.65272
-1.8	1.78358	1.71453	2.23245	0.293732	3.52696	3.65741
-1.75	1.80393	1.79221	2.24537	0.297546	3.54876	3.61985
-1.7	1.77341	1.89209	2.24686	0.30009	3.54876	3.61046
-1.65	1.81749	1.90874	2.25237	0.301361	3.59671	3.58699
-1.6	1.80393	1.83105	2.25343	0.31662	3.56184	3.64802
-1.55	1.77002	1.76447	2.25872	0.310262	3.56184	3.65741
-1.5	1.78019	1.68679	2.25258	0.329336	3.53132	3.70436
-1.45	1.77002	1.74228	2.25131	0.311534	3.51388	3.74662
-1.4	1.79715	1.78667	2.2458	0.30899	3.50516	3.77009
-1.35	1.77002	1.81441	2.2494	0.322978	3.48336	3.78887
-1.3	1.79376	1.90319	2.25427	0.317891	3.49644	3.75601
-1.25	1.80732	1.87544	2.26296	0.315348	3.5226	3.74192
-1.2	1.84801	1.97532	2.27568	0.30899	3.57056	3.72314
-1.15	1.81071	1.92538	2.28034	0.328064	3.51824	3.69497
-1.1	1.79036	1.8477	2.28161	0.317891	3.51824	3.61985
-1.05	1.83105	1.76447	2.28458	0.298818	3.5226	3.58699
-1	1.85818	1.68679	2.26974	0.302633	3.57492	3.60577
-0.95	1.91922	1.71453	2.25894	0.295003	3.57928	3.62924
-0.9	1.87174	1.69789	2.25046	0.293732	3.5226	3.69497
-0.85	1.82766	1.76447	2.26127	0.291189	3.54004	3.69967
-0.8	1.8514	1.80331	2.26826	0.293732	3.63595	3.75601
-0.75	1.86496	1.79221	2.27907	0.289917	3.65775	3.77009
-0.7	1.91583	1.8366	2.27165	0.29246	3.588	3.79357
-0.65	1.88192	1.80886	2.28013	0.282288	3.56184	3.74192
-0.6	1.90904	1.8477	2.28861	0.291189	3.56184	3.78418
-0.55	1.88531	1.81441	2.30069	0.297546	3.48336	3.84052
-0.5	1.81071	1.75337	2.3045	0.314077	3.5662	3.80296
-0.45	1.81749	1.8366	2.29348	0.312805	3.53132	3.78887
-0.4	1.79036	1.79776	2.27971	0.287374	3.53568	3.73253
-0.35	1.86157	1.84215	2.27526	0.305176	3.50952	3.71845
-0.3	1.91243	1.89764	2.2867	0.301361	3.54876	3.64333
-0.25	1.89887	1.87544	2.29412	0.319163	3.57056	3.62924
-0.2	1.90226	1.88654	2.2973	0.314077	3.60107	3.69497
-0.15	1.85818	1.8699	2.30747	0.30899	3.63595	3.74192
[truncated: 2,003 more rows]

## Sheet: Fig 5C iii
Current Density
R42/43/44A	+E-Syt3	R42/43A	+E-Syt3	R44A	+E-Syt3
3.08	3.5	7.05	0	7.14	9.22
4.62	3.33	5	1.5	10	7.08
2.86	3.75	5.25	0.91	6.47	5.71
3.08	4.17	9	0.35	5.63	5
				6.67	6.25
				6.25	6.25
