# Supplementary material for: Lipid transporters E-Syt3 and ORP5 regulate epithelial ion transport by controlling phosphatidylserine enrichment at ER/PM junctions
Source: EMBO J. 2025 May 27;44(13):3697–719. doi: 10.1038/s44318-025-00470-9 (PMC12217353; doi:10.1038/s44318-025-00470-9)
Supplement: Supplementary file 7 — Source data Fig. 5 [file 44318_2025_470_MOESM7_ESM.zip › Figure SD 5/5F/Fig 5F.xlsx]

## Sheet: Fig 5F
FRET Ratio
NBCe1B +Esyt3	NBCe1B(∆1-95)+Esyt3	NBCe1B(R44A)+Esyt3
0.85409	0.987489	0.891068				Microscopic Images
0.921454	0.845628	0.868395
0.867681	0.980896	0.814502
0.890185	0.970301	0.843468
0.835428	0.927228	0.92736
0.868564	0.980765	0.866066
0.863436	0.894055	0.918099
0.850993	0.975974	0.793857
0.81592	0.93709	0.785244
0.894693	0.97233	0.888119
0.79613	1	0.945111
0.840697	0.909496	1
0.773964	0.947196	0.95408
0.764366	0.944811	1
0.808002	1	0.95069
0.854362	0.95364	0.897549
0.920658	1	0.78153
0.805419	0.986212	0.858702
0.868188	0.905213	0.795223
0.828337	0.92967	0.855095
0.756834	0.951291	0.791869
0.875157	0.901907	1
