# Supplementary material for: Lipid transporters E-Syt3 and ORP5 regulate epithelial ion transport by controlling phosphatidylserine enrichment at ER/PM junctions
Source: EMBO J. 2025 May 27;44(13):3697–719. doi: 10.1038/s44318-025-00470-9 (PMC12217353; doi:10.1038/s44318-025-00470-9)
Supplement: Supplementary file 8 — Source data Fig. 6 [file 44318_2025_470_MOESM8_ESM.zip]

Archive with 16 entries (8 files):
- Figure SD 6/6B/
- Figure SD 6/6B/Fig 6B.xlsx
- Figure SD 6/6C/
- Figure SD 6/6C/Fig 6C.xlsx
- Figure SD 6/6D/
- Figure SD 6/6D/Fig 6D.xlsx
- Figure SD 6/6E/
- Figure SD 6/6E/Fig 6E.xlsx
- Figure SD 6/6F/
- Figure SD 6/6F/Fig 6F.xlsx
- Figure SD 6/6G/
- Figure SD 6/6G/Figure 6G.xlsx
- Figure SD 6/6H/
- Figure SD 6/6H/Fig 6H.xlsx
- Figure SD 6/6I/
- Figure SD 6/6I/Fig 6I.xlsx
