# Supplementary material for: Lipid transporters E-Syt3 and ORP5 regulate epithelial ion transport by controlling phosphatidylserine enrichment at ER/PM junctions
Source: EMBO J. 2025 May 27;44(13):3697–719. doi: 10.1038/s44318-025-00470-9 (PMC12217353; doi:10.1038/s44318-025-00470-9)
Supplement: Supplementary file 8 — Source data Fig. 6 [file 44318_2025_470_MOESM8_ESM.zip › Figure SD 6/6B/Fig 6B.xlsx]

## Sheet: Fig 6B
Current Density
			+Vector																+Esyt3
CFTR			205.28	398.62	186.11	221.06	252.82	180.59	552.63	535	252.89	320.01	451.96	546.77	487.37	541.34	653.46		20.24	24.46	17.82	21.95	9.5	10.77	31.44	22.99
R25A/K26A			723.31	794.68	609.62	474.32	668.93	475.84	513.66										189.71	231.32	355.73	270.98	232.59	281.22
K64A/K65A			647.85	853.35	918.84	670.79	836.56	780.88											381.86	313.12	393.67	330.65	348.64	406.08
R74A/R75A			564.64	411.54	564.17	437.34	284.39	348.26	435.09	330.57	337.02	441.34	566.22						409.61	77.31	194.6	211.65	222.95	275.61	333.95	145.79	75.86	87.47	251.64	144.89	202.79
K64A/K65A/K68A			333.67	516.89	452.24	497.56	238.53	255.05											63.56	46.88	305.66	371.26	51	178.48
K64A/K65A/R74A/R75A			25.94	31.15	61.11	207.51	4.91	166.63		72.22	69.07								4.76	7	62.07	20.54	3.26	41.53	34.26
R25A/K26A/K64A/K65A			572.78	338.85	268.6	98.23	543.56	396.27	440.19	185.93	404.59								207.12	86.7	282.55	205.95	185.39	144.65
R29A/R31A			378	300	337	304	407	325											65	35	16	55	42	40
K64A/K65A/K612A/K613A/K615A
