# Supplementary material for: Lipid transporters E-Syt3 and ORP5 regulate epithelial ion transport by controlling phosphatidylserine enrichment at ER/PM junctions
Source: EMBO J. 2025 May 27;44(13):3697–719. doi: 10.1038/s44318-025-00470-9 (PMC12217353; doi:10.1038/s44318-025-00470-9)
Supplement: Supplementary file 8 — Source data Fig. 6 [file 44318_2025_470_MOESM8_ESM.zip › Figure SD 6/6C/Fig 6C.xlsx]

## Sheet: Fig 6C i
Current Traces
Time (s)	Vector	Vector	Esyt3	Esyt3
0	-1.78331	1.76087	-2.59554	7.68167
2	-2.07459	1.92365	-2.91411	8.32621
4	-1.82703	2.05503	-3.4253	7.70988
6	-2.23727	1.84627	-3.43385	7.8723
8	-2.16011	1.8054	-3.14719	8.21081
10	-2.63402	2.39955	-3.14263	8.10909
12	-3.00375	2.57035	-2.60751	6.61911
14	-4.04287	3.07982	-1.76122	5.95576
16	-4.03258	4.04769	-1.66776	5.39755
18	-4.62865	4.51264	-1.25801	5.47107
20	-4.87879	4.48198	-1.45348	4.4427
22	-5.12956	5.04182	-1.78174	4.73847
24	-5.88704	5.5659	-1.39592	4.8838
26	-5.51087	5.42065	-1.1805	4.47262
28	-4.62737	5.02431	-1.00327	4.34012
30	-5.0614	5.12722	-0.787281	4.60256
32	-4.58171	4.76738	-0.967366	4.09564
34	-4.4544	4.90752	-0.971355	4.11786
36	-5.00418	4.94913	-1.06824	3.82893
38	-5.48451	5.13306	-1.1503	4.47946
40	-4.86979	5.24109	-1.75039	4.90175
42	-5.38291	5.18635	-0.912657	3.41947
44	-5.23823	4.9484	-1.73672	4.64786
46	-4.61772	4.94037	-0.957108	4.12641
48	-5.45043	5.0265	-1.32754	3.116
50	-5.03118	4.73891	-1.63414	4.28541
52	-5.16236	5.07029	-1.6102	4.07256
54	-5.26974	4.96299	-1.23407	3.25192
56	-5.46522	5.53743	-1.53555	3.858
58	-4.95016	4.72504	-1.53042	4.25549
60	-4.74568	5.20533	-1.55891	4.32046
62	-4.64087	4.95059	-1.21413	4.09991
64	-4.5785	4.49147	-0.877323	4.61794
66	-5.17972	5.5513	-2.15331	4.54956
68	-5.35333	5.17905	-1.66434	4.16915
70	-5.0807	5.26883	-1.91509	4.01699
72	-5.19065	5.42576	-1.73273	4.63504
74	-5.11413	4.89584	-1.8923	4.63931
76	-4.74954	4.93599	-2.45022	4.43586
78	-4.32515	4.17615	-2.10316	4.96586
80	-5.24852	4.72139	-2.5944	4.99663
82	-5.2003	4.68052	-1.98804	5.27787
84	-4.06794	4.42213	-3.06969	5.64203
86	-4.583	3.9944	-2.82065	5.09067
88	-4.37852	3.85937	-3.38427	6.40027
90	-3.80688	4.07396	-3.38484	6.45498
92	-4.03515	3.47106	-4.34054	6.43276
94	-3.62555	3.58054	-5.31619	8.4117
96	-2.52277	3.14698	-5.335	8.19713
98	-2.24949	2.19371	-6.24169	8.6066
100	-2.92402	2.60392	-6.34712	8.64507
102	-2.31765	2.8083	-6.90618	9.27593
104	-1.80067	1.74628	-7.1501	9.79054
106	-0.985964	1.47329	-9.02902	10.983
108	-0.00600656	0.167479	-9.44732	11.4617
110	0.57721	0.0368255	-11.1399	13.7835
112	1.92047	-2.60983	-13.4326	15.3102
114	4.74524	-3.57842	-14.8003	17.7456
116	5.83066	-5.26233	-17.8179	19.0091
118	8.07607	-7.90242	-19.9567	23.3397
120	11.1606	-10.5615	-23.9174	27.4583
122	13.0003	-11.5366	-28.7033	30.7938
124	15.5788	-14.6008	-33.8255	37.6752
126	21.4135	-19.2817	-38.763	41.6237
128	24.9328	-23.4802	-43.1768	45.9714
130	27.519	-27.2721	-48.458	52.4314
132	31.0054	-29.7757	-56.466	60.8669
134	32.7428	-32.0428	-66.6956	70.8924
136	36.9154	-34.5726	-72.2486	76.2642
138	43.9146	-41.0039	-80.7559	84.8279
140	49.7223	-47.6081	-90.0946	94.526
142	56.3885	-55.262	-97.1698	101.542
144	61.2902	-59.0706	-104.839	110.436
146	66.7494	-65.2442	-113.917	117.665
148	71.0673	-69.9222	-123.284	128.05
150	74.3177	-72.9411	-131.293	135.989
152	81.634	-79.9381	-138.983	143.155
154	86.9009	-84.1694	-147.556	151.144
156	94.2886	-91.2539	-153.865	157.885
158	100.029	-97.5924	-160.127	166.181
160	106.388	-103.913	-169.643	174.358
162	113.418	-110.964	-175.125	181.018
164	122.59	-118.888	-183.654	189.31
166	130.921	-126.732	-189.494	195.277
168	140.192	-136.938	-197.238	202.082
170	149.826	-145.598	-202.43	208.837
172	155.533	-150.396	-208.799	214.478
174	161.393	-157.632	-212.967	219.389
176	169.142	-164.038	-217.191	224.446
178	176.714	-171.135	-223.228	229.762
180	185.029	-179.274	-225.837	233.493
182	192.16	-186.501	-231.97	238.478
184	197.64	-191.993	-236.319	244.824
186	204.534	-198.967	-244.678	252.643
188	209.426	-204.439	-247.402	254.985
190	214.9	-208.346	-251.984	260.452
192	221.876	-213.279	-256.048	265.587
194	229.465	-221.771	-258.652	267.163
196	234.742	-226.709	-262.237	271.707
198	238.104	-231.087	-266.038	276.36
200	244.421	-235.391	-271.125	280.935
202	250.234	-240.95	-274.514	284.513
204	255.906	-247.14	-277.765	287.612
206	262.015	-252.14	-279.389	290.574
208	265.766	-255.787	-284.369	295.348
210	268.547	-258.754	-286.423	297.391
212	273.232	-262.946	-288.75	300.789
214	277.259	-266.532	-292.417	304.253
216	279.69	-268.819	-295.102	307.487
218	282.886	-270.421	-297.94	310.624
220	286.702	-274.842	-301.191	314.424
222	289.129	-277.292	-303.884	317.231
224	293.486	-280.918	-308.674	321.749
226	296.196	-283.942	-311.774	325.041
228	300.198	-287.228	-312.133	326.009
230	301.445	-288.426	-313.006	327.875
232	305.115	-292.091	-314.152	328.414
234	308.175	-295.84	-316.711	332.233
236	310.626	-297.75	-319.756	333.733
238	314.228	-299.882	-322.116	336.155
240	315.852	-302.586	-322.873	338.552
242	318.272	-303.594	-324.723	340.033
244	319.925	-305.961	-325.523	341.216
246	323.006	-307.844	-327.507	343.217
248	324.597	-309.888	-328.286	344.191
250	325.238	-311.762	-328.098	345.315
252	326.202	-311.41	-330.073	347.057
254	330.112	-314.377	-332.191	349.252
256	331.37	-315.269	-332.762	349.683
258	332.931	-316.497	-333.919	350.859
260	333.92	-317.585	-334.666	351.856
262	334.939	-318.715	-336.03	352.295
264	335.407	-319.039	-337.361	354.542
266	337.323	-320.863	-337.384	355.031
268	338.481	-321.534	-338.454	355.744
270	340.087	-322.667	-339.589	355.642
272	340.05	-322.636	-338.212	355.874
274	340.106	-322.369	-338.231	355.847
276	340.483	-322.898	-339.689	356.693
278	341.222	-323.104	-339.875	356.909
280	342.329	-324.516	-340.562	357.211
282	344.485	-326.021	-340.366	358.137
284	345.981	-326.578	-341.256	358.86
286	344.704	-327.309	-343.233	361.253
288	347.178	-328.178	-343.669	361.453
290	346.053	-327.848	-344.309	361.756
292	346.939	-328.172	-345.033	361.999
294	347.389	-327.979	-345.048	362.496
296	347.457	-329.177	-344.977	363.248
298	346.9	-327.89	-344.909	363.217
300	346.855	-327.525	-344.949	363.333
302	347.39	-327.776	-345.074	363.233
304	346.845	-327.143	-344.387	362.836
306	347.796	-328.485	-346.832	365.655
308	347.719	-328.3	-348.35	366.511
310	348.083	-328.017	-347.171	365.327
312	348.627	-329.395	-345.764	364.688
314	349.659	-329.558	-345.943	363.739
316	349.974	-329.808	-345.727	364.418
318	350.926	-329.56	-346.355	363.873
320	350.072	-329.781	-345.664	364.466
322	350.708	-329.596	-344.904	362.386
324	350.021	-330.02	-344.708	362.849
326	350.45	-329.436	-344.893	363.166
328	351.204	-330.26	-344.909	363.064
330	352.372	-331.065	-342.952	361.998
332	352.107	-331.27	-343.489	362.262
334	352.818	-331.633	-342.965	361.496
336	351.682	-330.74	-342.318	361.431
338	351.891	-330.419	-341.048	359.214
340	351.397	-329.39	-340.494	358.575
342	352.782	-330.768	-340.819	358.902
344	353.501	-330.703	-338.509	358.593
346	353.756	-330.139	-336.257	355.503
348	349.267	-327.786	-329.465	344.221
350	340.029	-319.847	-312.401	324.35
352	326.791	-309.597	-290.472	299.139
354	309.845	-295.439	-263.651	268.431
356	288.235	-275.032	-233.838	235.63
358	267.244	-255.804	-201.946	202.684
360	244.077	-235.74	-174.725	176.502
362	219.655	-214.067	-152.653	153.982
364	196.189	-190.801	-133.402	132.374
366	173.56	-170.876	-116.108	115.375
368	150.864	-148.582	-106.6	106.278
370	133.415	-131.147	-95.0504	96.6665
372	116.019	-114.923	-88.1855	88.7242
374	103.296	-99.769	-82.1994	81.8129
376	94.2275	-91.2707	-75.644	77.8396
378	85.0593	-82.7008	-70.5987	71.2788
380	74.937	-73.4324	-67.6017	68.7561
382	67.5821	-66.4989	-66.365	65.3385
384	63.5086	-60.3421	-59.8563	61.3499
386	58.5182	-57.6042	-57.5939	57.7134
388	51.8263	-50.8212	-53.7021	53.0152
390	48.0274	-47.4899	-48.3138	49.9019
392	44.8997	-42.7491	-47.7205	48.6393
394	41.3561	-39.9477	-42.6861	42.6854
396	37.9783	-36.847	-41.7298	40.7244
398	39.0547	-38.0018	-41.258	41.6964
400	38.2451	-37.3361	-38.1931	39.1712
402	35.0616	-33.7654	-35.1436	34.0148
404	34.5189	-33.3449	-33.748	33.7276
406	33.3325	-31.6902	-31.3487	32.0709
408	32.1706	-31.3063	-28.9974	29.9749
410	29.9489	-28.7093	-27.3208	28.39
412	29.567	-28.1633	-25.9439	24.9134
414	27.6939	-25.8407	-26.1508	26.0956
416	25.552	-25.0655	-23.2985	22.5686
418	25.1443	-22.6043	-19.813	18.2628
420	24.1071	-21.862	-20.1316	19.4519
422	21.5672	-21.0029	-19.4882	21.3804
424	20.8882	-19.8116	-19.3548	19.3527
426	20.1185	-18.2978	-16.608	17.4635
428	19.0871	-16.8081	-16.3538	14.9666
430	18.1843	-15.5183	-14.9462	15.5701
432	16.1987	-15.4395	-17.5688	18.0149
434	17.7168	-16.7986	-16.8656	15.959
436	17.8068	-15.884	-14.5906	13.1671
438	15.2862	-15.184	-14.398	13.8741
440	14.3738	-12.0855	-13.7887	12.5388
442	14.1822	-13.9067	-12.8439	13.8425
444	13.4279	-13.03	-13.0046	12.0858
446	12.9611	-12.2191	-9.77273	11.1019
448	11.4873	-11.7381	-8.91105	8.69721
450	12.502	-11.6914	-8.74237	8.828
452	10.787	-10.7688	-9.82402	8.59121
454	8.65029	-8.517	-9.07461	9.00324
456	9.72348	-9.69435	-9.08772	8.97332
458	9.91767	-10.044	-7.68066	7.33461
460	11.0481	-11.306	-6.84236	7.35085
462	10.3028	-9.40457	-7.50229	8.36981
464	12.4467	-11.3162	-6.38132	6.66271
466	9.29523	-8.46518	-6.83153	5.74718
468	9.01488	-8.163	-7.12673	6.54645
470	8.34164	-6.91047	-5.52705	5.82497
472	8.13394	-7.41922	-6.40696	5.51979
474	7.80022	-6.27982	-5.86841	6.71912
476	5.62618	-6.228	-5.017	4.51023
478	6.26276	-5.4959	-4.5987	3.3545
480	6.03514	-5.71049	-4.35935	4.50083
482	6.36822	-5.09883	-4.58673	4.33585
484	5.16256	-5.5032	-4.89447	4.55383
486	5.77471	-5.32364	-3.06228	3.37672
488	4.85392	-4.91489	-4.72864	3.8768
490	6.32385	-5.35868	-3.40136	3.40066
492	4.64622	-3.75433	-3.85841	3.15447
494	3.03739	-3.07625	-3.08223	2.5937
496	2.48954	-2.33539	-3.89375	3.31347
498	3.4605	-2.02809	-2.16869	2.31758
500	3.65919	-3.22296	-2.91012	2.51676
502	3.53059	-3.86528	-1.9869	1.51575
504	3.09141	-3.05654	-2.25418	2.17654
506	2.66894	-2.82735	-2.11626	1.49694
508	1.83624	-1.4865	-1.20615	1.25844
510	3.16857	-2.21349	-1.79712	1.09945
512	2.91393	-1.90109	-1.51161	1.11911
514	1.62147	-1.57044	-1.50306	1.54225
516	1.53723	-1.40913	-0.497207	0.296756
518	1.10641	-0.282876	-0.94685	0.724173
520	1.77001	-1.15293	-0.873334	0.742979
522	0.957876	-0.923738	-0.830593	0.757511
524	1.18357	0.301053	-1.17765	0.184773
526	-0.102459	-0.275577	0.0635642	0.4549
528	0.437032	-0.721552	-0.323391	0.453191
530	0.414526	-0.388713	-0.22309	0.0984344
532	-0.35195	0.0579927	-0.515444	0.73956
534	0.537985	-0.6617	-0.0732094	-0.233241
536	0.882643	-0.260978	-0.428251	-0.277693
538	0.051222	-0.0332461	-0.202004	0.259998
540

## Sheet: Fig 6C ii
I/V Curve
Voltage (mV)	Vector	Esyt3
-100	-330.13	-347.875
-99.95	-330.157	-347.977
-99.9	-330.346	-348.029
-99.85	-330.508	-348.08
-99.7999	-330.535	-348.029
-99.7499	-330.508	-347.823
-99.6999	-330.427	-347.644
-99.6499	-330.373	-347.49
-99.5999	-330.265	-347.362
-99.5499	-330.157	-347.182
-99.4999	-329.995	-346.977
-99.4499	-329.833	-346.695
-99.3998	-329.617	-346.464
-99.3498	-329.293	-346.285
-99.2998	-328.996	-346.105
-99.2498	-328.807	-345.874
-99.1998	-328.618	-345.695
-99.1498	-328.348	-345.592
-99.0998	-328.077	-345.413
-99.0498	-327.807	-345.285
-98.9997	-327.618	-345.079
-98.9497	-327.348	-344.849
-98.8997	-326.943	-344.567
-98.8497	-326.592	-344.284
-98.7997	-326.268	-344.131
-98.7497	-326.106	-343.9
-98.6997	-325.917	-343.643
-98.6497	-325.782	-343.413
-98.5996	-325.512	-343.233
-98.5496	-325.269	-343.105
-98.4996	-325.215	-343.028
-98.4496	-325.134	-342.797
-98.3996	-325.134	-342.669
-98.3496	-324.999	-342.541
-98.2996	-324.702	-342.387
-98.2496	-324.405	-342.207
-98.1995	-324.189	-342.002
-98.1495	-324.08	-341.874
-98.0995	-323.999	-341.797
-98.0495	-323.891	-341.643
-97.9995	-323.702	-341.438
-97.9495	-323.486	-341.258
-97.8995	-323.243	-340.899
-97.8495	-323.081	-340.668
-97.7994	-322.892	-340.438
-97.7494	-322.892	-340.284
-97.6994	-322.838	-340.156
-97.6494	-322.703	-339.873
-97.5994	-322.406	-339.617
-97.5494	-322.19	-339.309
-97.4994	-322.055	-339.13
-97.4494	-321.974	-338.95
-97.3993	-321.839	-338.822
-97.3493	-321.623	-338.668
-97.2993	-321.434	-338.309
-97.2493	-321.353	-338.001
-97.1993	-321.191	-337.848
-97.1493	-321.002	-337.668
-97.0993	-320.84	-337.463
-97.0493	-320.732	-337.309
-96.9992	-320.57	-337.104
-96.9492	-320.327	-337.053
-96.8992	-320.056	-337.001
-96.8492	-319.786	-336.694
-96.7992	-319.516	-336.463
-96.7492	-319.3	-336.052
-96.6992	-319.084	-335.77
-96.6492	-318.814	-335.616
-96.5991	-318.733	-335.565
-96.5491	-318.436	-335.463
-96.4991	-318.112	-335.309
-96.4491	-318.031	-335.001
-96.3991	-318.112	-334.719
-96.3491	-318.031	-334.36
-96.2991	-317.977	-334.103
-96.2491	-317.815	-333.975
-96.199	-317.68	-333.898
-96.149	-317.599	-333.847
-96.099	-317.437	-333.796
-96.049	-317.194	-333.667
-95.999	-316.897	-333.488
-95.949	-316.573	-333.206
-95.899	-316.357	-333.026
-95.849	-316.113	-332.821
-95.7989	-316.032	-332.616
-95.7489	-315.897	-332.462
-95.6989	-315.87	-332.283
-95.6489	-315.789	-332.052
-95.5989	-315.6	-331.795
-95.5489	-315.303	-331.565
-95.4989	-314.979	-331.334
-95.4489	-314.628	-331.18
-95.3988	-314.304	-330.975
-95.3488	-314.142	-330.744
-95.2988	-314.061	-330.667
-95.2488	-314.034	-330.462
-95.1988	-313.98	-330.41
-95.1488	-313.872	-330.308
-95.0988	-313.71	-330.128
-95.0488	-313.521	-329.872
-94.9987	-313.251	-329.692
-94.9487	-313.035	-329.513
-94.8987	-312.819	-329.308
-94.8487	-312.63	-329.18
-94.7987	-312.441	-328.949
-94.7487	-312.36	-328.667
-94.6987	-312.171	-328.436
-94.6487	-311.9	-328.231
-94.5986	-311.63	-328.102
-94.5486	-311.468	-327.872
-94.4986	-311.36	-327.666
-94.4486	-311.225	-327.538
-94.3986	-311.117	-327.307
-94.3486	-311.009	-327.128
-94.2986	-310.874	-326.897
-94.2486	-310.766	-326.666
-94.1985	-310.577	-326.41
-94.1485	-310.442	-326.128
-94.0985	-310.253	-326
-94.0485	-310.091	-325.717
-93.9985	-309.875	-325.538
-93.9485	-309.74	-325.435
-93.8985	-309.578	-325.307
-93.8485	-309.362	-325.128
-93.7984	-309.146	-324.897
-93.7484	-308.984	-324.692
-93.6984	-308.849	-324.512
-93.6484	-308.714	-324.461
-93.5984	-308.714	-324.307
-93.5484	-308.606	-324.23
-93.4984	-308.363	-324.127
-93.4484	-308.093	-323.948
-93.3983	-307.687	-323.717
-93.3483	-307.363	-323.486
-93.2983	-307.174	-323.332
-93.2483	-306.931	-323.256
-93.1983	-306.742	-323.05
-93.1483	-306.418	-322.896
-93.0983	-306.148	-322.691
-93.0483	-306.013	-322.537
-92.9982	-305.932	-322.281
-92.9482	-305.851	-322.05
-92.8982	-305.797	-321.845
-92.8482	-305.716	-321.589
-92.7982	-305.608	-321.332
-92.7482	-305.419	-320.973
-92.6982	-305.095	-320.768
-92.6482	-304.852	-320.691
-92.5981	-304.717	-320.537
-92.5481	-304.447	-320.332
-92.4981	-304.258	-320.229
-92.4481	-304.069	-320.127
-92.3981	-303.852	-319.947
-92.3481	-303.663	-319.819
-92.2981	-303.555	-319.588
-92.2481	-303.42	-319.255
-92.198	-303.312	-319.05
-92.148	-303.231	-318.922
-92.098	-303.123	-318.819
-92.048	-303.069	-318.716
-91.998	-302.88	-318.588
-91.948	-302.637	-318.357
-91.898	-302.502	-318.127
-91.848	-302.367	-318.024
-91.7979	-302.178	-317.896
-91.7479	-301.989	-317.639
-91.6979	-301.773	-317.357
-91.6479	-301.719	-317.229
-91.5979	-301.638	-317.024
-91.5479	-301.557	-316.819
-91.4979	-301.395	-316.562
-91.4479	-301.287	-316.408
-91.3978	-301.233	-316.28
-91.3478	-301.017	-316.101
-91.2978	-300.747	-315.818
-91.2478	-300.477	-315.459
-91.1978	-300.126	-315.126
-91.1478	-299.747	-314.844
-91.0978	-299.369	-314.69
-91.0478	-299.18	-314.613
-90.9977	-298.991	-314.485
-90.9477	-298.883	-314.434
-90.8977	-298.667	-314.331
-90.8477	-298.343	-314.28
-90.7977	-298.154	-314.177
-90.7477	-297.938	-314.023
-90.6977	-297.749	-313.767
-90.6477	-297.614	-313.459
-90.5976	-297.614	-313.151
-90.5476	-297.506	-312.895
-90.4976	-297.425	-312.741
-90.4476	-297.317	-312.638
-90.3976	-297.101	-312.485
-90.3476	-296.885	-312.433
-90.2976	-296.696	-312.331
-90.2476	-296.561	-312.049
-90.1975	-296.372	-311.92
-90.1475	-296.129	-311.69
-90.0975	-296.129	-311.433
-90.0475	-296.075	-311.151
-89.9975	-295.912	-311.074
-89.9475	-295.669	-310.92
-89.8975	-295.426	-310.689
-89.8475	-295.21	-310.613
-89.7974	-294.913	-310.382
-89.7474	-294.697	-310.228
-89.6974	-294.427	-310.048
-89.6474	-294.211	-309.689
-89.5974	-294.13	-309.407
-89.5474	-294.049	-309.151
-89.4974	-293.914	-309.151
-89.4474	-293.779	-308.997
-89.3973	-293.59	-308.817
-89.3473	-293.428	-308.51
-89.2973	-293.401	-308.125
-89.2473	-293.104	-307.945
-89.1973	-292.699	-307.792
-89.1473	-292.213	-307.612
-89.0973	-291.942	-307.381
-89.0473	-291.888	-307.227
-88.9972	-291.861	-307.074
-88.9472	-291.78	-306.843
-88.8972	-291.726	-306.689
-88.8472	-291.753	-306.509
-88.7972	-291.645	-306.407
-88.7472	-291.429	-306.227
-88.6972	-291.159	-306.15
-88.6472	-290.943	-305.894
-88.5971	-290.646	-305.612
-88.5471	-290.43	-305.407
-88.4971	-290.16	-305.227
-88.4471	-289.998	-304.971
-88.3971	-289.917	-304.714
-88.3471	-289.728	-304.56
-88.2971	-289.512	-304.432
-88.2471	-289.35	-304.355
-88.197	-289.242	-304.227
-88.147	-289.08	-304.124
-88.097	-288.999	-303.996
-88.047	-288.756	-303.868
-87.997	-288.729	-303.791
-87.947	-288.567	-303.637
-87.897	-288.324	-303.278
-87.847	-288.027	-303.022
-87.7969	-287.946	-302.765
-87.7469	-287.81	-302.56
-87.6969	-287.702	-302.304
-87.6469	-287.675	-302.15
-87.5969	-287.648	-302.073
-87.5469	-287.594	-301.919
-87.4969	-287.378	-301.791
-87.4469	-287.189	-301.56
-87.3968	-286.919	-301.329
-87.3468	-286.622	-300.996
-87.2968	-286.298	-300.893
-87.2468	-286.028	-300.739
-87.1968	-285.704	-300.637
-87.1468	-285.569	-300.483
-87.0968	-285.461	-300.329
-87.0468	-285.326	-300.124
-86.9967	-285.11	-299.842
-86.9467	-285.029	-299.585
-86.8967	-285.002	-299.457
-86.8467	-284.894	-299.277
-86.7967	-284.678	-299.2
-86.7467	-284.489	-299.047
-86.6967	-284.192	-298.841
-86.6467	-283.976	-298.585
-86.5966	-283.813	-298.303
-86.5466	-283.624	-298.021
-86.4966	-283.543	-297.687
-86.4466	-283.354	-297.457
-86.3966	-283.084	-297.277
-86.3466	-282.76	-297.098
-86.2966	-282.679	-296.944
-86.2466	-282.625	-296.816
-86.1965	-282.463	-296.585
-86.1465	-282.301	-296.303
-86.0965	-282.031	-296.097
-86.0465	-281.842	-295.918
-85.9965	-281.707	-295.867
-85.9465	-281.491	-295.815
-85.8965	-281.221	-295.687
-85.8465	-280.978	-295.533
-85.7964	-280.681	-295.226
-85.7464	-280.492	-294.969
-85.6964	-280.33	-294.892
-85.6464	-280.303	-294.764
-85.5964	-280.303	-294.559
-85.5464	-280.141	-294.328
-85.4964	-279.925	-293.995
-85.4464	-279.519	-293.687
-85.3963	-279.384	-293.456
-85.3463	-279.168	-293.225
-85.2963	-279.033	-292.994
-85.2463	-278.817	-292.764
-85.1963	-278.628	-292.584
-85.1463	-278.385	-292.507
-85.0963	-278.169	-292.405
-85.0463	-277.845	-292.328
-84.9962	-277.521	-292.148
-84.9462	-277.413	-291.84
-84.8962	-277.359	-291.533
-84.8462	-277.251	-291.302
-84.7962	-277.035	-291.097
-84.7462	-276.765	-290.994
-84.6962	-276.522	-290.892
-84.6462	-276.171	-290.712
-84.5961	-275.955	-290.532
-84.5461	-275.846	-290.276
-84.4961	-275.738	-289.968
-84.4461	-275.522	-289.712
-84.3961	-275.333	-289.609
-84.3461	-275.09	-289.532
-84.2961	-274.82	-289.378
-84.2461	-274.577	-289.173
-84.196	-274.55	-288.968
-84.146	-274.523	-288.789
-84.096	-274.496	-288.635
-84.046	-274.469	-288.583
-83.996	-274.307	-288.378
-83.946	-274.118	-288.147
-83.896	-273.929	-287.968
-83.846	-273.74	-287.942
-83.7959	-273.605	-287.712
-83.7459	-273.47	-287.481
-83.6959	-273.254	-287.352
-83.6459	-273.011	-287.301
-83.5959	-272.822	-287.173
-83.5459	-272.579	-287.07
-83.4959	-272.417	-286.891
-83.4459	-272.201	-286.686
-83.3958	-272.174	-286.429
-83.3458	-272.039	-286.07
-83.2958	-271.795	-285.737
-83.2458	-271.606	-285.583
-83.1958	-271.282	-285.378
-83.1458	-271.147	-285.147
-83.0958	-270.985	-284.916
-83.0458	-270.688	-284.737
-82.9957	-270.553	-284.557
-82.9457	-270.31	-284.403
-82.8957	-270.04	-284.378
-82.8457	-269.689	-284.224
-82.7957	-269.5	-283.967
-82.7457	-269.581	-283.813
-82.6957	-269.554	-283.583
-82.6457	-269.419	-283.378
-82.5956	-269.284	-283.044
-82.5456	-269.068	-282.839
-82.4956	-268.852	-282.531
-82.4456	-268.744	-282.403
-82.3956	-268.609	-282.249
-82.3456	-268.366	-282.121
-82.2956	-268.096	-282.018
-82.2456	-268.015	-281.864
-82.1955	-267.907	-281.711
-82.1455	-267.663	-281.557
-82.0955	-267.42	-281.352
-82.0455	-267.15	-281.223
-81.9955	-266.988	-280.993
-81.9455	-266.718	-280.762
-81.8955	-266.394	-280.659
-81.8455	-266.178	-280.633
-81.7954	-266.151	-280.48
-81.7454	-266.178	-280.249
-81.6954	-266.124	-280.018
-81.6454	-265.989	-279.762
-81.5954	-265.8	-279.479
-81.5454	-265.611	-279.249
-81.4954	-265.476	-279.018
-81.4454	-265.368	-278.838
-81.3953	-265.071	-278.608
-81.3453	-264.774	-278.531
-81.2953	-264.531	-278.325
-81.2453	-264.369	-278.146
-81.1953	-264.288	-277.864
-81.1453	-264.153	-277.582
-81.0953	-263.991	-277.3
-81.0453	-263.72	-277.094
-80.9952	-263.585	-276.889
-80.9452	-263.585	-276.787
-80.8952	-263.558	-276.684
-80.8452	-263.369	-276.556
-80.7952	-263.153	-276.453
-80.7452	-262.883	-276.299
-80.6952	-262.748	-275.992
-80.6452	-262.505	-275.658
-80.5951	-262.262	-275.453
-80.5451	-261.992	-275.299
-80.4951	-261.857	-275.171
-80.4451	-261.776	-274.992
-80.3951	-261.695	-274.684
-80.3451	-261.506	-274.427
-80.2951	-261.344	-274.35
-80.2451	-261.101	-274.35
-80.195	-260.858	-274.12
-80.145	-260.669	-273.863
-80.095	-260.588	-273.555
-80.045	-260.345	-273.325
-79.995	-260.183	-273.273
-79.945	-260.102	-273.068
-79.895	-260.021	-272.709
-79.845	-259.859	-272.427
-79.7949	-259.696	-272.171
-79.7449	-259.507	-272.017
-79.6949	-259.345	-271.965
-79.6449	-259.291	-271.965
-79.5949	-259.264	-271.812
-79.5449	-259.102	-271.735
-79.4949	-259.048	-271.453
-79.4449	-258.859	-271.299
-79.3948	-258.805	-271.145
-79.3448	-258.697	-271.017
-79.2948	-258.292	-270.888
-79.2448	-257.914	-270.581
-79.1948	-257.617	-270.324
-79.1448	-257.401	-270.042
-79.0948	-257.239	-269.863
-79.0448	-256.996	-269.683
-78.9947	-256.861	-269.504
-78.9447	-256.753	-269.324
-78.8947	-256.618	-269.042
-78.8447	-256.483	-268.785
-78.7947	-256.348	-268.606
-78.7447	-256.294	-268.503
-78.6947	-256.132	-268.375
-78.6447	-255.97	-268.273
-78.5946	-255.672	-268.119
-78.5446	-255.402	-267.914
-78.4946	-255.186	-267.785
-78.4446	-255.159	-267.58
-78.3946	-255.186	-267.375
-78.3446	-254.997	-267.144
-78.2946	-254.7	-266.913
-78.2446	-254.457	-266.631
-78.1945	-254.241	-266.426
-78.1445	-254.025	-266.298
-78.0945	-253.917	-266.144
-78.0445	-253.863	-266.067
-77.9945	-253.836	-265.913
-77.9445	-253.728	-265.811
-77.8945	-253.647	-265.657
-77.8445	-253.404	-265.554
-77.7944	-253.026	-265.375
-77.7444	-252.675	-265.118
-77.6944	-252.432	-264.913
-77.6444	-252.189	-264.708
-77.5944	-251.946	-264.58
-77.5444	-251.73	-264.503
-77.4944	-251.513	-264.375
-77.4444	-251.351	-264.118
-77.3943	-251.216	-263.887
-77.3443	-251.027	-263.631
-77.2943	-250.946	-263.503
-77.2443	-250.73	-263.246
-77.1943	-250.433	-262.99
-77.1443	-250.244	-262.81
-77.0943	-250.001	-262.656
-77.0443	-249.893	-262.502
-76.9942	-249.785	-262.374
-76.9442	-249.704	-262.297
-76.8942	-249.623	-262.118
-76.8442	-249.461	-262.041
-76.7942	-249.272	-261.81
-76.7442	-249.083	-261.682
-76.6942	-248.921	-261.425
-76.6442	-248.786	-261.272
-76.5941	-248.786	-260.989
-76.5441	-248.57	-260.836
-76.4941	-248.111	-260.528
-76.4441	-247.597	-260.348
-76.3941	-247.408	-260.194
-76.3441	-247.435	-260.092
-76.2941	-247.489	-259.912
-76.2441	-247.543	-259.707
-76.194	-247.408	-259.476
-76.144	-247.165	-259.246
-76.094	-246.868	-259.015
-76.044	-246.625	-258.81
-75.994	-246.49	-258.707
-75.944	-246.328	-258.579
-75.894	-246.139	-258.348
-75.844	-245.977	-258.143
-75.7939	-245.869	-257.989
-75.7439	-245.734	-257.732
-75.6939	-245.518	-257.502
-75.6439	-245.275	-257.322
-75.5939	-244.843	-257.22
-75.5439	-244.546	-257.117
-75.4939	-244.357	-257.014
-75.4439	-244.249	-256.809
-75.3938	-244.141	-256.578
-75.3438	-244.06	-256.322
-75.2938	-243.925	-256.168
-75.2438	-243.736	-255.937
-75.1938	-243.519	-255.758
-75.1438	-243.357	-255.553
-75.0938	-243.195	-255.424
-75.0438	-243.006	-255.245
-74.9937	-243.006	-255.142
-74.9437	-243.006	-255.117
-74.8937	-242.844	-255.014
-74.8437	-242.52	-254.809
-74.7937	-242.277	-254.578
-74.7437	-242.088	-254.347
-74.6937	-241.872	-254.091
-74.6437	-241.548	-253.911
-74.5936	-241.332	-253.758
-74.5436	-241.197	-253.681
-74.4936	-241.143	-253.552
-74.4436	-240.981	-253.296
-74.3936	-240.846	-253.065
-74.3436	-240.711	-252.886
-74.2936	-240.495	-252.757
-74.2436	-240.171	-252.501
-74.1935	-239.928	-252.193
-74.1435	-239.82	-251.937
-74.0935	-239.685	-251.603
-74.0435	-239.522	-251.449
-73.9935	-239.252	-251.27
-73.9435	-239.063	-251.09
-73.8935	-238.874	-250.834
-73.8435	-238.766	-250.603
-73.7934	-238.712	-250.372
-73.7434	-238.55	-250.372
-73.6934	-238.388	-250.295
-73.6434	-238.334	-250.142
-73.5934	-238.172	-250.065
-73.5434	-237.848	-249.936
-73.4934	-237.578	-249.859
-73.4434	-237.443	-249.706
-73.3933	-237.308	-249.5
-73.3433	-237.173	-249.193
-73.2933	-236.957	-248.808
-73.2433	-236.768	-248.475
-73.1933	-236.471	-248.269
-73.1433	-236.201	-248.193
-73.0933	-236.039	-248.013
-73.0433	-235.904	-247.782
-72.9932	-235.877	-247.654
-72.9432	-235.823	-247.474
-72.8932	-235.607	-247.269
-72.8432	-235.309	-247.064
-72.7932	-234.985	-246.962
-72.7432	-234.634	-246.756
-72.6932	-234.472	-246.551
-72.6432	-234.391	-246.423
-72.5931	-234.283	-246.218
-72.5431	-234.175	-246.167
-72.4931	-233.959	-245.987
-72.4431	-233.689	-245.808
-72.3931	-233.365	-245.628
-72.3431	-233.149	-245.474
-72.2931	-233.041	-245.346
-72.2431	-232.96	-245.192
-72.193	-233.014	-244.987
-72.143	-233.041	-244.782
-72.093	-232.933	-244.525
-72.043	-232.717	-244.346
-71.993	-232.447	-244.115
-71.943	-232.204	-243.935
-71.893	-232.069	-243.73
-71.843	-231.88	-243.576
-71.7929	-231.664	-243.423
-71.7429	-231.583	-243.294
-71.6929	-231.42	-243.192
-71.6429	-231.231	-243.038
-71.5929	-231.096	-242.884
-71.5429	-230.826	-242.705
-71.4929	-230.529	-242.576
-71.4429	-230.313	-242.371
-71.3928	-230.151	-242.14
-71.3428	-229.854	-241.807
-71.2928	-229.719	-241.474
-71.2428	-229.611	-241.217
-71.1928	-229.611	-241.063
-71.1428	-229.476	-240.935
-71.0928	-229.395	-240.909
-71.0428	-229.233	-240.704
-70.9927	-229.179	-240.499
-70.9427	-229.098	-240.371
-70.8927	-228.936	-240.268
-70.8427	-228.828	-240.191
-70.7927	-228.45	-240.012
-70.7427	-228.18	-239.935
-70.6927	-227.991	-239.781
-70.6427	-227.91	-239.55
-70.5926	-227.802	-239.345
-70.5426	-227.559	-239.165
-70.4926	-227.477	-239.012
-70.4426	-227.396	-238.858
-70.3926	-227.288	-238.627
-70.3426	-227.153	-238.294
-70.2926	-226.991	-238.011
-70.2426	-226.748	-237.832
-70.1925	-226.424	-237.652
-70.1425	-226.235	-237.345
-70.0925	-226.046	-237.088
-70.0425	-225.803	-236.857
-69.9925	-225.479	-236.755
-69.9425	-225.29	-236.729
-69.8925	-225.074	-236.652
-69.8425	-224.993	-236.396
-69.7924	-224.966	-236.268
-69.7424	-224.831	-236.062
-69.6924	-224.534	-235.909
-69.6424	-224.21	-235.78
-69.5924	-224.075	-235.601
-69.5424	-223.94	-235.37
-69.4924	-223.805	-235.062
-69.4424	-223.616	-234.908
-69.3923	-223.345	-234.703
-69.3423	-223.102	-234.447
-69.2923	-222.967	-234.19
-69.2423	-222.751	-234.062
-69.1923	-222.535	-233.985
-69.1423	-222.346	-233.908
-69.0923	-222.184	-233.754
-69.0423	-222.049	-233.575
-68.9922	-221.995	-233.216
-68.9422	-221.86	-233.011
-68.8922	-221.752	-232.831
-68.8422	-221.59	-232.652
-68.7922	-221.347	-232.549
-68.7422	-221.131	-232.37
-68.6922	-220.969	-232.164
-68.6422	-220.78	-231.985
-68.5921	-220.51	-231.831
-68.5421	-220.267	-231.677
-68.4921	-220.105	-231.472
-68.4421	-220.051	-231.19
-68.3921	-220.024	-230.933
-68.3421	-219.97	-230.651
-68.2921	-219.862	-230.523
-68.2421	-219.646	-230.395
-68.192	-219.321	-230.241
-68.142	-219.078	-230.062
-68.092	-218.862	-229.882
-68.042	-218.646	-229.702
-67.992	-218.538	-229.497
-67.942	-218.349	-229.241
-67.892	-218.187	-229.036
-67.842	-218.025	-228.959
-67.7919	-217.755	-228.907
-67.7419	-217.485	-228.677
-67.6919	-217.404	-228.42
-67.6419	-217.35	-228.215
-67.5919	-217.296	-228.112
-67.5419	-217.215	-227.984
-67.4919	-217.026	-227.805
-67.4419	-216.783	-227.677
-67.3918	-216.54	-227.497
-67.3418	-216.351	-227.369
-67.2918	-216.108	-227.138
-67.2418	-215.838	-226.933
-67.1918	-215.622	-226.753
-67.1418	-215.378	-226.676
-67.0918	-215.054	-226.548
-67.0418	-214.919	-226.292
-66.9917	-214.892	-226.01
-66.9417	-214.838	-225.702
-66.8917	-214.784	-225.445
-66.8417	-214.784	-225.42
-66.7917	-214.784	-225.343
-66.7417	-214.649	-225.189
-66.6917	-214.406	-224.958
-66.6417	-214.217	-224.702
-66.5916	-214.136	-224.471
-66.5416	-213.947	-224.343
-66.4916	-213.731	-224.112
-66.4416	-213.407	-223.958
-66.3916	-213.245	-223.727
-66.3416	-213.083	-223.419
-66.2916	-212.867	-223.06
-66.2416	-212.624	-222.907
-66.1915	-212.327	-222.804
-66.1415	-212.165	-222.65
-66.0915	-211.976	-222.522
-66.0415	-211.868	-222.317
-65.9915	-211.787	-222.112
-65.9415	-211.598	-221.881
-65.8915	-211.327	-221.778
-65.8415	-210.976	-221.599
-65.7914	-210.706	-221.393
-65.7414	-210.517	-221.214
-65.6914	-210.382	-221.163
-65.6414	-210.301	-221.034
-65.5914	-210.031	-220.932
-65.5414	-209.734	-220.701
-65.4914	-209.545	-220.393
-65.4414	-209.329	-220.086
-65.3913	-209.356	-219.829
-65.3413	-209.329	-219.675
-65.2913	-209.221	-219.496
-65.2413	-209.14	-219.291
-65.1913	-208.897	-219.188
-65.1413	-208.627	-219.034
-65.0913	-208.438	-218.855
-65.0413	-208.357	-218.829
-64.9912	-208.168	-218.726
-64.9412	-207.898	-218.573
-64.8912	-207.628	-218.367
-64.8412	-207.439	-218.265
-64.7912	-207.276	-218.06
-64.7412	-207.195	-217.854
-64.6912	-206.952	-217.701
-64.6412	-206.736	-217.419
-64.5911	-206.493	-217.213
-64.5411	-206.358	-216.931
-64.4911	-206.358	-216.752
-64.4411	-206.277	-216.495
-64.3911	-206.142	-216.29
-64.3411	-205.953	-216.085
-64.2911	-205.683	-215.931
-64.2411	-205.494	-215.88
-64.191	-205.413	-215.931
-64.141	-205.224	-215.777
-64.091	-204.981	-215.623
-64.041	-204.738	-215.316
-63.991	-204.495	-215.136
-63.941	-204.36	-214.982
-63.891	-204.144	-214.751
-63.841	-203.955	-214.546
-63.7909	-203.739	-214.29
-63.7409	-203.604	-214.033
-63.6909	-203.577	-213.803
-63.6409	-203.442	-213.597
-63.5909	-203.117	-213.495
-63.5409	-202.793	-213.29
-63.4909	-202.55	-213.136
-63.4409	-202.361	-212.854
-63.3908	-202.199	-212.751
-63.3408	-201.956	-212.52
-63.2908	-201.74	-212.392
-63.2408	-201.47	-212.315
-63.1908	-201.416	-212.238
-63.1408	-201.497	-212.264
-63.0908	-201.524	-212.084
-63.0408	-201.362	-211.777
-62.9907	-201.173	-211.418
-62.9407	-200.984	-211.187
-62.8907	-200.741	-210.905
-62.8407	-200.471	-210.7
-62.7907	-200.174	-210.52
-62.7407	-199.985	-210.392
-62.6907	-199.769	-210.187
-62.6407	-199.553	-210.007
-62.5906	-199.309	-209.828
-62.5406	-199.282	-209.597
-62.4906	-199.201	-209.392
-62.4406	-199.039	-209.11
-62.3906	-198.823	-208.93
-62.3406	-198.607	-208.802
-62.2906	-198.337	-208.674
-62.2406	-198.175	-208.622
-62.1905	-198.094	-208.494
-62.1405	-198.04	-208.263
-62.0905	-198.013	-207.955
-62.0405	-197.851	-207.725
-61.9905	-197.581	-207.648
-61.9405	-197.284	-207.596
-61.8905	-197.23	-207.52
-61.8405	-197.014	-207.34
-61.7904	-196.744	-207.135
-61.7404	-196.582	-206.904
-61.6904	-196.582	-206.673
-61.6404	-196.366	-206.417
-61.5904	-196.204	-206.186
-61.5404	-195.961	-205.93
-61.4904	-195.88	-205.776
-61.4404	-195.691	-205.699
-61.3903	-195.475	-205.622
-61.3403	-195.231	-205.468
-61.2903	-194.988	-205.186
-61.2403	-194.826	-205.006
-61.1903	-194.61	-204.776
-61.1403	-194.367	-204.647
-61.0903	-194.205	-204.442
-61.0403	-193.989	-204.314
-60.9902	-193.827	-204.109
-60.9402	-193.557	-203.904
-60.8902	-193.314	-203.673
-60.8402	-193.098	-203.493
-60.7902	-193.017	-203.339
-60.7402	-192.99	-203.211
-60.6902	-192.855	-203.006
-60.6402	-192.801	-202.852
-60.5901	-192.531	-202.724
-60.5401	-192.396	-202.596
-60.4901	-192.207	-202.339
-60.4401	-192.072	-202.083
-60.3901	-191.829	-201.903
-60.3401	-191.64	-201.724
-60.2901	-191.505	-201.596
-60.2401	-191.37	-201.416
-60.19	-191.37	-201.108
-60.14	-191.316	-200.929
-60.09	-191.289	-200.775
-60.04	-191.126	-200.647
-59.99	-190.802	-200.493
-59.94	-190.478	-200.262
-59.89	-190.181	-200.108
-59.84	-189.992	-199.929
-59.7899	-189.803	-199.8
-59.7399	-189.668	-199.698
-59.6899	-189.614	-199.544
-59.6399	-189.587	-199.441
-59.5899	-189.371	-199.313
-59.5399	-189.101	-199.057
-59.4899	-188.912	-198.826
-59.4399	-188.723	-198.569
-59.3898	-188.588	-198.364
-59.3398	-188.561	-198.185
-59.2898	-188.345	-197.98
-59.2398	-188.102	-197.749
-59.1898	-187.886	-197.621
-59.1398	-187.751	-197.492
-59.0898	-187.643	-197.287
-59.0398	-187.535	-197.005
-58.9897	-187.4	-196.723
-58.9397	-187.21	-196.492
-58.8897	-187.048	-196.338
-58.8397	-186.778	-196.236
-58.7897	-186.616	-196.107
-58.7397	-186.427	-195.954
-58.6897	-186.157	-195.8
-58.6397	-185.941	-195.697
-58.5896	-185.86	-195.518
-58.5396	-185.671	-195.338
-58.4896	-185.509	-194.979
-58.4396	-185.374	-194.748
-58.3896	-185.05	-194.594
-58.3396	-184.834	-194.415
-58.2896	-184.753	-194.287
-58.2396	-184.726	-194.107
-58.1895	-184.591	-194.005
-58.1395	-184.402	-193.825
-58.0895	-184.159	-193.671
-58.0395	-183.943	-193.492
-57.9895	-183.7	-193.312
-57.9395	-183.457	-193.03
-57.8895	-183.268	-192.902
-57.8395	-182.916	-192.671
-57.7894	-182.7	-192.543
-57.7394	-182.619	-192.389
-57.6894	-182.538	-192.261
-57.6394	-182.538	-192.184
-57.5894	-182.322	-192.03
-57.5394	-182.106	-191.773
-57.4894	-181.998	-191.517
-57.4394	-181.917	-191.338
-57.3893	-181.782	-191.209
-57.3393	-181.566	-191.055
-57.2893	-181.431	-190.85
-57.2393	-181.269	-190.594
-57.1893	-181.08	-190.44
-57.1393	-180.891	-190.183
-57.0893	-180.702	-190.03
-57.0393	-180.486	-189.824
-56.9892	-180.216	-189.671
-56.9392	-180.081	-189.517
-56.8892	-179.811	-189.44
-56.8392	-179.676	-189.26
-56.7892	-179.676	-189.081
-56.7392	-179.73	-188.901
-56.6892	-179.676	-188.67
-56.6392	-179.271	-188.465
-56.5891	-178.703	-188.286
-56.5391	-178.244	-188.004
-56.4891	-178.001	-187.85
-56.4391	-177.866	-187.722
-56.3891	-177.812	-187.593
-56.3391	-177.677	-187.363
-56.2891	-177.596	-187.209
-56.2391	-177.542	-187.183
-56.189	-177.542	-187.106
-56.139	-177.488	-186.875
-56.089	-177.299	-186.67
-56.039	-177.164	-186.491
-55.989	-177.002	-186.362
-55.939	-176.786	-186.183
-55.889	-176.57	-185.952
-55.839	-176.273	-185.67
-55.7889	-175.841	-185.465
-55.7389	-175.571	-185.311
-55.6889	-175.463	-185.131
-55.6389	-175.382	-185.054
-55.5889	-175.328	-184.824
-55.5389	-175.22	-184.67
-55.4889	-175.193	-184.413
-55.4389	-175.138	-184.208
-55.3888	-175.03	-184.003
-55.3388	-174.787	-183.695
-55.2888	-174.517	-183.439
-55.2388	-174.22	-183.311
-55.1888	-173.977	-183.336
-55.1388	-173.761	-183.311
-55.0888	-173.572	-183.131
-55.0388	-173.437	-182.952
-54.9887	-173.275	-182.695
-54.9387	-173.167	-182.387
-54.8887	-173.032	-182.182
-54.8387	-172.924	-182.054
-54.7887	-172.762	-181.926
-54.7387	-172.519	-181.644
-54.6887	-172.33	-181.515
-54.6387	-172.087	-181.49
-54.5886	-171.871	-181.464
-54.5386	-171.709	-181.285
-54.4886	-171.574	-181.054
-54.4386	-171.385	-180.823
-54.3886	-171.277	-180.695
-54.3386	-171.06	-180.592
-54.2886	-170.844	-180.438
-54.2386	-170.655	-180.208
-54.1885	-170.358	-179.951
-54.1385	-170.223	-179.746
-54.0885	-170.169	-179.592
-54.0385	-170.115	-179.49
-53.9885	-170.034	-179.336
-53.9385	-169.818	-179.207
-53.8885	-169.683	-178.977
-53.8385	-169.494	-178.797
-53.7884	-169.278	-178.618
-53.7384	-169.008	-178.412
-53.6884	-168.738	-178.156
-53.6384	-168.549	-178.002
-53.5884	-168.441	-177.9
-53.5384	-168.36	-177.694
-53.4884	-168.198	-177.54
-53.4384	-168.036	-177.412
-53.3883	-167.847	-177.233
-53.3383	-167.55	-177.002
-53.2883	-167.253	-176.771
-53.2383	-167.09	-176.54
-53.1883	-167.117	-176.258
-53.1383	-167.117	-176.027
-53.0883	-167.009	-175.925
-53.0383	-166.793	-175.745
-52.9882	-166.496	-175.489
-52.9382	-166.199	-175.258
-52.8882	-166.037	-174.976
-52.8382	-165.902	-174.796
-52.7882	-165.74	-174.591
-52.7382	-165.524	-174.514
-52.6882	-165.362	-174.412
-52.6382	-165.173	-174.258
-52.5881	-165.011	-174.13
-52.5381	-164.876	-173.899
-52.4881	-164.687	-173.694
-52.4381	-164.498	-173.514
-52.3881	-164.363	-173.36
-52.3381	-164.255	-173.206
-52.2881	-164.066	-173.027
-52.2381	-163.904	-172.873
-52.188	-163.769	-172.694
-52.138	-163.607	-172.437
-52.088	-163.526	-172.232
-52.038	-163.364	-172.078
-51.988	-163.175	-171.976
-51.938	-162.985	-171.899
-51.888	-162.715	-171.693
-51.838	-162.499	-171.514
-51.7879	-162.31	-171.257
-51.7379	-161.986	-171.104
-51.6879	-161.743	-170.95
-51.6379	-161.608	-170.77
-51.5879	-161.446	-170.591
-51.5379	-161.23	-170.514
-51.4879	-161.095	-170.36
-51.4379	-160.933	-170.257
-51.3878	-160.717	-170.103
-51.3378	-160.555	-170.052
-51.2878	-160.339	-169.847
-51.2378	-160.123	-169.616
-51.1878	-160.015	-169.232
-51.1378	-159.907	-168.949
-51.0878	-159.826	-168.796
-51.0378	-159.691	-168.462
-50.9877	-159.583	-168.257
-50.9377	-159.583	-168.154
-50.8877	-159.475	-168.077
-50.8377	-159.34	-167.949
-50.7877	-159.042	-167.718
-50.7377	-158.88	-167.616
-50.6877	-158.664	-167.411
-50.6377	-158.367	-167.206
-50.5876	-158.259	-167.077
-50.5376	-158.07	-167
-50.4876	-157.908	-166.847
-50.4376	-157.746	-166.616
-50.3876	-157.476	-166.411
-50.3376	-157.125	-166.154
-50.2876	-156.963	-166
-50.2376	-156.774	-165.821
-50.1875	-156.666	-165.692
-50.1375	-156.639	-165.513
-50.0875	-156.531	-165.282
-50.0375	-156.369	-165.103
-49.9875	-156.18	-164.821
-49.9375	-156.072	-164.564
-49.8875	-155.937	-164.385
-49.8375	-155.775	-164.179
-49.7874	-155.532	-164.026
-49.7374	-155.289	-163.82
-49.6874	-155.018	-163.641
-49.6374	-154.64	-163.41
-49.5874	-154.316	-163.282
-49.5374	-154.019	-163.256
-49.4874	-153.938	-163.128
-49.4374	-153.884	-162.897
-49.3873	-153.965	-162.461
-49.3373	-153.83	-162.23
-49.2873	-153.668	-162.102
-49.2373	-153.533	-162.025
-49.1873	-153.452	-161.897
-49.1373	-153.263	-161.743
-49.0873	-153.047	-161.564
-49.0373	-152.75	-161.333
-48.9872	-152.453	-161.051
-48.9372	-152.318	-160.923
-48.8872	-152.237	-160.769
-48.8372	-152.156	-160.615
-48.7872	-151.994	-160.461
-48.7372	-151.805	-160.487
-48.6872	-151.562	-160.358
-48.6372	-151.319	-160.128
-48.5871	-151.157	-159.768
-48.5371	-151.022	-159.461
-48.4871	-150.832	-159.333
-48.4371	-150.751	-159.204
-48.3871	-150.562	-159.127
-48.3371	-150.319	-159.025
-48.2871	-150.103	-158.691
-48.2371	-149.914	-158.461
-48.187	-149.833	-158.255
-48.137	-149.725	-158.05
-48.087	-149.698	-157.819
-48.037	-149.671	-157.666
-47.987	-149.482	-157.537
-47.937	-149.347	-157.486
-47.887	-149.185	-157.384
-47.837	-148.942	-157.178
-47.7869	-148.645	-156.948
-47.7369	-148.402	-156.691
-47.6869	-148.078	-156.512
-47.6369	-147.916	-156.409
-47.5869	-147.808	-156.178
-47.5369	-147.646	-156.127
-47.4869	-147.484	-155.896
-47.4369	-147.241	-155.794
-47.3868	-146.998	-155.614
-47.3368	-146.835	-155.46
-47.2868	-146.673	-155.178
-47.2368	-146.619	-155.024
-47.1868	-146.511	-154.87
-47.1368	-146.268	-154.639
-47.0868	-146.052	-154.46
-47.0368	-145.755	-154.306
-46.9867	-145.512	-154.152
-46.9367	-145.377	-153.947
-46.8867	-145.215	-153.691
-46.8367	-144.972	-153.485
-46.7867	-144.837	-153.332
-46.7367	-144.783	-153.152
-46.6867	-144.729	-153.101
-46.6367	-144.567	-153.075
-46.5866	-144.378	-152.921
-46.5366	-144.027	-152.742
-46.4866	-143.757	-152.46
-46.4366	-143.622	-152.203
-46.3866	-143.649	-152.075
-46.3366	-143.568	-151.895
-46.2866	-143.325	-151.639
-46.2366	-143.136	-151.357
-46.1865	-143.001	-151.229
-46.1365	-142.865	-151.1
-46.0865	-142.649	-150.921
-46.0365	-142.271	-150.767
-45.9865	-142.055	-150.613
-45.9365	-141.947	-150.639
-45.8865	-141.866	-150.459
-45.8365	-141.785	-150.203
-45.7864	-141.542	-149.998
-45.7364	-141.272	-149.793
-45.6864	-141.11	-149.587
-45.6364	-141.029	-149.459
-45.5864	-141.083	-149.177
-45.5364	-141.083	-148.895
-45.4864	-140.921	-148.715
-45.4364	-140.705	-148.613
-45.3863	-140.516	-148.408
-45.3363	-140.3	-148.305
-45.2863	-140.003	-148.151
-45.2363	-139.787	-148.023
-45.1863	-139.571	-147.869
-45.1363	-139.463	-147.767
-45.0863	-139.328	-147.587
-45.0363	-139.22	-147.331
-44.9862	-139.058	-147.1
-44.9362	-138.814	-146.946
-44.8862	-138.49	-146.818
-44.8362	-138.274	-146.715
-44.7862	-138.058	-146.561
-44.7362	-137.869	-146.356
-44.6862	-137.761	-146.228
-44.6362	-137.653	-146.074
-44.5861	-137.491	-145.895
-44.5361	-137.356	-145.587
-44.4861	-137.167	-145.356
-44.4361	-136.951	-145.125
-44.3861	-136.627	-144.92
-44.3361	-136.438	-144.689
-44.2861	-136.276	-144.535
-44.2361	-136.087	-144.458
-44.186	-135.871	-144.33
-44.136	-135.682	-144.151
-44.086	-135.574	-143.971
-44.036	-135.385	-143.792
-43.986	-135.196	-143.612
-43.936	-135.088	-143.484
-43.886	-134.98	-143.253
-43.836	-134.844	-142.997
-43.7859	-134.52	-142.791
-43.7359	-134.304	-142.817
-43.6859	-134.088	-142.689
-43.6359	-133.899	-142.638
-43.5859	-133.71	-142.458
-43.5359	-133.602	-142.202
-43.4859	-133.494	-141.945
-43.4359	-133.44	-141.843
-43.3858	-133.413	-141.689
-43.3358	-133.305	-141.509
-43.2858	-133.17	-141.407
-43.2358	-132.954	-141.073
-43.1858	-132.63	-140.817
-43.1358	-132.441	-140.637
-43.0858	-132.252	-140.509
-43.0358	-132.09	-140.278
-42.9857	-131.874	-140.047
-42.9357	-131.739	-139.919
-42.8857	-131.685	-139.688
-42.8357	-131.523	-139.509
-42.7857	-131.361	-139.201
-42.7357	-131.145	-139.124
-42.6857	-130.902	-139.022
-42.6357	-130.658	-138.945
-42.5856	-130.523	-138.817
-42.5356	-130.334	-138.663
-42.4856	-130.172	-138.483
-42.4356	-130.091	-138.15
-42.3856	-129.956	-137.919
-42.3356	-129.794	-137.586
-42.2856	-129.632	-137.432
-42.2356	-129.524	-137.38
-42.1855	-129.389	-137.252
-42.1355	-128.957	-137.047
-42.0855	-128.498	-136.816
-42.0355	-128.201	-136.56
-41.9855	-128.174	-136.355
-41.9355	-128.309	-136.201
-41.8855	-128.282	-136.098
-41.8355	-128.201	-136.047
-41.7854	-128.201	-135.944
-41.7354	-127.85	-135.79
-41.6854	-127.526	-135.637
-41.6354	-127.229	-135.406
-41.5854	-126.932	-135.124
-41.5354	-126.769	-134.944
-41.4854	-126.634	-134.713
-41.4354	-126.607	-134.534
-41.3853	-126.445	-134.354
-41.3353	-126.256	-134.175
-41.2853	-125.986	-134.021
-41.2353	-125.878	-133.893
-41.1853	-125.77	-133.688
-41.1353	-125.527	-133.534
-41.0853	-125.311	-133.405
-41.0353	-125.149	-133.226
-40.9852	-124.933	-133.046
-40.9352	-124.69	-132.816
-40.8852	-124.555	-132.508
-40.8352	-124.42	-132.303
-40.7852	-124.231	-132.149
-40.7352	-124.042	-132.046
-40.6852	-123.88	-131.918
-40.6352	-123.772	-131.79
-40.5851	-123.664	-131.61
-40.5351	-123.529	-131.354
-40.4851	-123.313	-131.2
-40.4351	-123.07	-131.046
-40.3851	-122.881	-130.841
-40.3351	-122.799	-130.687
-40.2851	-122.556	-130.559
-40.2351	-122.367	-130.328
-40.185	-122.151	-130.123
-40.135	-121.989	-129.892
-40.085	-121.746	-129.713
-40.035	-121.611	-129.533
-39.985	-121.368	-129.302
-39.935	-121.125	-129.174
-39.885	-120.963	-128.994
-39.835	-120.963	-128.841
-39.7849	-120.909	-128.764
-39.7349	-120.774	-128.661
-39.6849	-120.612	-128.456
-39.6349	-120.45	-128.276
-39.5849	-120.261	-128.046
-39.5349	-120.099	-127.892
-39.4849	-119.937	-127.712
-39.4349	-119.721	-127.481
-39.3848	-119.451	-127.251
-39.3348	-119.208	-127.122
-39.2848	-118.965	-126.969
-39.2348	-118.938	-126.738
-39.1848	-118.911	-126.404
-39.1348	-118.775	-126.25
-39.0848	-118.64	-126.148
-39.0348	-118.478	-126.097
-38.9847	-118.316	-125.968
-38.9347	-118.073	-125.814
-38.8847	-117.803	-125.609
-38.8347	-117.533	-125.379
-38.7847	-117.344	-125.096
-38.7347	-117.182	-124.968
-38.6847	-117.074	-124.943
-38.6347	-116.993	-124.814
-38.5846	-116.939	-124.609
-38.5346	-116.75	-124.327
-38.4846	-116.588	-124.224
-38.4346	-116.372	-124.045
-38.3846	-116.183	-123.84
-38.3346	-115.967	-123.66
-38.2846	-115.778	-123.506
-38.2346	-115.535	-123.404
-38.1845	-115.4	-123.199
-38.1345	-115.454	-122.968
-38.0845	-115.265	-122.763
-38.0345	-115.076	-122.558
-37.9845	-114.887	-122.352
-37.9345	-114.67	-122.224
-37.8845	-114.346	-122.096
-37.8345	-114.103	-121.968
-37.7844	-114.022	-121.737
-37.7344	-113.995	-121.583
-37.6844	-113.968	-121.352
-37.6344	-113.617	-121.07
-37.5844	-113.239	-120.916
-37.5344	-112.969	-120.839
-37.4844	-112.807	-120.737
-37.4344	-112.672	-120.557
-37.3843	-112.537	-120.352
-37.3343	-112.348	-120.173
-37.2843	-112.24	-120.044
-37.2343	-112.105	-119.865
-37.1843	-111.808	-119.583
-37.1343	-111.619	-119.455
-37.0843	-111.484	-119.326
-37.0343	-111.376	-119.147
-36.9842	-111.214	-118.865
-36.9342	-111.133	-118.634
-36.8842	-110.944	-118.48
-36.8342	-110.673	-118.429
-36.7842	-110.403	-118.275
-36.7342	-110.322	-118.172
-36.6842	-110.268	-117.993
-36.6342	-110.133	-117.736
-36.5841	-109.944	-117.557
-36.5341	-109.674	-117.403
-36.4841	-109.566	-117.198
-36.4341	-109.512	-116.967
-36.3841	-109.296	-116.634
-36.3341	-108.999	-116.454
-36.2841	-108.81	-116.428
-36.2341	-108.675	-116.3
-36.184	-108.594	-116.069
-36.134	-108.594	-115.89
-36.084	-108.432	-115.659
-36.034	-108.054	-115.48
-35.984	-107.757	-115.377
-35.934	-107.568	-115.351
-35.884	-107.541	-115.197
-35.834	-107.487	-115.121
-35.7839	-107.325	-114.89
-35.7339	-107.109	-114.71
-35.6839	-106.974	-114.582
-35.6339	-106.866	-114.428
-35.5839	-106.676	-114.197
-35.5339	-106.406	-113.992
-35.4839	-106.136	-113.813
-35.4339	-105.974	-113.659
-35.3838	-105.893	-113.351
-35.3338	-105.785	-113.095
-35.2838	-105.65	-112.889
-35.2338	-105.434	-112.787
-35.1838	-105.056	-112.633
-35.1338	-104.651	-112.428
-35.0838	-104.435	-112.3
-35.0338	-104.516	-112.171
-34.9837	-104.597	-112.069
-34.9337	-104.462	-111.838
-34.8837	-104.111	-111.684
-34.8337	-103.841	-111.479
-34.7837	-103.652	-111.197
-34.7337	-103.625	-110.94
-34.6837	-103.544	-110.838
-34.6337	-103.382	-110.684
-34.5836	-103.193	-110.453
-34.5336	-102.95	-110.12
-34.4836	-102.734	-109.863
-34.4336	-102.355	-109.709
-34.3836	-102.112	-109.735
-34.3336	-101.95	-109.709
-34.2836	-101.842	-109.504
-34.2336	-101.842	-109.171
-34.1835	-101.788	-108.94
-34.1335	-101.734	-108.812
-34.0835	-101.626	-108.761
-34.0335	-101.302	-108.658
-33.9835	-101.032	-108.478
-33.9335	-100.816	-108.299
-33.8835	-100.573	-108.042
-33.8335	-100.438	-107.863
-33.7834	-100.384	-107.709
-33.7334	-100.222	-107.581
-33.6834	-100.006	-107.427
-33.6334	-99.7628	-107.324
-33.5834	-99.6007	-107.119
-33.5334	-99.3847	-106.914
-33.4834	-99.2496	-106.683
-33.4334	-99.1146	-106.478
-33.3833	-99.0066	-106.299
-33.3333	-98.8716	-106.093
-33.2833	-98.7635	-105.888
-33.2333	-98.5475	-105.734
-33.1833	-98.3584	-105.529
-33.1333	-98.0614	-105.298
-33.0833	-97.8183	-105.093
-33.0333	-97.6562	-104.939
-32.9832	-97.4672	-104.837
-32.9332	-97.2511	-104.683
-32.8832	-97.1971	-104.503
-32.8332	-97.0621	-104.273
-32.7832	-96.9001	-104.119
-32.7332	-96.792	-103.914
-32.6832	-96.63	-103.76
-32.6332	-96.4409	-103.529
-32.5831	-96.2249	-103.298
-32.5331	-95.9818	-103.17
-32.4831	-95.8198	-103.093
-32.4331	-95.5497	-102.99
-32.3831	-95.4147	-102.785
-32.3331	-95.3337	-102.657
-32.2831	-95.1986	-102.503
-32.2331	-95.1176	-102.272
-32.183	-94.9826	-102.093
-32.133	-94.8205	-101.888
-32.083	-94.5505	-101.631
-32.033	-94.2804	-101.4
-31.983	-94.0374	-101.272
-31.933	-93.9023	-101.118
-31.883	-93.7943	-101.016
-31.833	-93.7403	-100.862
-31.7829	-93.5242	-100.657
-31.7329	-93.3622	-100.349
-31.6829	-93.1461	-100.169
-31.6329	-92.9301	-100.169
-31.5829	-92.687	-100.144
-31.5329	-92.498	-100.016
-31.4829	-92.3359	-99.7848
-31.4329	-92.2279	-99.554
-31.3828	-92.1199	-99.3488
-31.3328	-92.0118	-99.1693
-31.2828	-91.9038	-98.9385
-31.2328	-91.7688	-98.7333
-31.1828	-91.4987	-98.5025
-31.1328	-91.2287	-98.3487
-31.0828	-91.0396	-98.2461
-31.0328	-90.8776	-98.1435
-30.9827	-90.7695	-97.9127
-30.9327	-90.6345	-97.605
-30.8827	-90.4995	-97.4511
-30.8327	-90.3374	-97.1946
-30.7827	-90.1214	-97.1177
-30.7327	-89.9053	-97.0664
-30.6827	-89.6353	-96.9638
-30.6327	-89.3382	-96.733
-30.5826	-89.1761	-96.4766
-30.5326	-89.1221	-96.2714
-30.4826	-89.1491	-96.0663
-30.4326	-89.0411	-95.9124
-30.3826	-88.7981	-95.7585
-30.3326	-88.474	-95.579
-30.2826	-88.2039	-95.4251
-30.2326	-88.0149	-95.3482
-30.1825	-87.8798	-95.22
-30.1325	-87.7448	-94.9892
-30.0825	-87.5287	-94.8097
-30.0325	-87.4477	-94.6301
-29.9825	-87.3127	-94.5019
-29.9325	-87.0966	-94.2455
-29.8825	-86.8536	-93.9634
-29.8325	-86.7455	-93.6813
-29.7824	-86.5565	-93.3479
-29.7324	-86.3945	-93.194
-29.6824	-86.2864	-93.0914
-29.6324	-86.1784	-93.0658
-29.5824	-86.0974	-93.0914
-29.5324	-85.9894	-93.0401
-29.4824	-85.9083	-92.8606
-29.4324	-85.6653	-92.6042
-29.3823	-85.4222	-92.3477
-29.3323	-85.1521	-92.1939
-29.2823	-84.8551	-92.04
-29.2323	-84.693	-91.9118
-29.1823	-84.612	-91.681
-29.1323	-84.45	-91.3732
-29.0823	-84.396	-91.1168
-29.0323	-84.1799	-90.9116
-28.9822	-83.9638	-90.7834
-28.9322	-83.8558	-90.7064
-28.8822	-83.7208	-90.6552
-28.8322	-83.6128	-90.6039
-28.7822	-83.4237	-90.4244
-28.7322	-83.1536	-90.1679
-28.6822	-82.9376	-89.8858
-28.6322	-82.8026	-89.5781
-28.5821	-82.6135	-89.3216
-28.5321	-82.4245	-89.296
-28.4821	-82.2624	-89.219
-28.4321	-82.1274	-89.1677
-28.3821	-82.0464	-88.9369
-28.3321	-81.9383	-88.6805
-28.2821	-81.6953	-88.501
-28.2321	-81.5062	-88.3984
-28.182	-81.3172	-88.1676
-28.132	-81.1011	-87.9881
-28.082	-80.8581	-87.7573
-28.032	-80.723	-87.629
-27.982	-80.615	-87.5521
-27.932	-80.48	-87.4239
-27.882	-80.2639	-87.1931
-27.832	-80.0479	-86.9879
-27.7819	-79.7778	-86.7315
-27.7319	-79.5888	-86.552
-27.6819	-79.5348	-86.3981
-27.6319	-79.4537	-86.1929
-27.5819	-79.3187	-86.0647
-27.5319	-79.1026	-85.8852
-27.4819	-78.9136	-85.6287
-27.4319	-78.6435	-85.3979
-27.3818	-78.3465	-85.1928
-27.3318	-78.2114	-85.0645
-27.2818	-78.0764	-85.0389
-27.2318	-77.9954	-84.9876
-27.1818	-77.8603	-84.8081
-27.1318	-77.7253	-84.5773
-27.0818	-77.6173	-84.3208
-27.0318	-77.3742	-84.0387
-26.9817	-77.1852	-83.8079
-26.9317	-77.0771	-83.731
-26.8817	-76.9691	-83.5771
-26.8317	-76.8611	-83.5002
-26.7817	-76.564	-83.295
-26.7317	-76.2399	-83.0899
-26.6817	-76.0239	-82.8591
-26.6317	-75.8888	-82.6796
-26.5816	-75.7268	-82.577
-26.5316	-75.6458	-82.3718
-26.4816	-75.5378	-82.1923
-26.4316	-75.2947	-81.8846
-26.3816	-75.0246	-81.6281
-26.3316	-74.7546	-81.3973
-26.2816	-74.5115	-81.2434
-26.2316	-74.3495	-81.0383
-26.1815	-74.2414	-80.9613
-26.1315	-74.2954	-80.91
-26.0815	-74.1874	-80.7562
-26.0315	-74.0524	-80.551
-25.9815	-73.7823	-80.3459
-25.9315	-73.5663	-80.1663
-25.8815	-73.4312	-80.0125
-25.8315	-73.3232	-79.8586
-25.7814	-73.0801	-79.6278
-25.7314	-72.8371	-79.4996
-25.6814	-72.648	-79.2175
-25.6314	-72.459	-78.9867
-25.5814	-72.378	-78.8584
-25.5314	-72.2429	-78.6789
-25.4814	-72.0269	-78.5251
-25.4314	-71.8648	-78.3712
-25.3813	-71.7568	-78.1404
-25.3313	-71.4868	-78.0378
-25.2813	-71.2977	-77.9352
-25.2313	-71.1357	-77.8839
-25.1813	-70.9466	-77.7044
-25.1313	-70.8926	-77.5249
-25.0813	-70.8116	-77.3454
-25.0313	-70.6766	-77.0889
-24.9812	-70.5145	-76.8838
-24.9312	-70.3525	-76.8068
-24.8812	-70.1094	-76.8068
-24.8312	-69.8123	-76.6786
-24.7812	-69.6233	-76.4478
-24.7312	-69.5423	-76.1144
-24.6812	-69.4883	-75.8836
-24.6312	-69.3262	-75.6528
-24.5811	-69.1102	-75.4989
-24.5311	-68.9211	-75.3964
-24.4811	-68.8401	-75.1399
-24.4311	-68.651	-74.9091
-24.3811	-68.435	-74.6783
-24.3311	-68.1919	-74.5757
-24.2811	-67.9759	-74.5244
-24.2311	-67.7058	-74.3706
-24.181	-67.5168	-74.2167
-24.131	-67.3817	-74.0115
-24.081	-67.2197	-73.8064
-24.031	-67.1387	-73.6269
-23.981	-66.9766	-73.4986
-23.931	-66.9226	-73.2935
-23.881	-66.7066	-73.114
-23.831	-66.5715	-72.9601
-23.7809	-66.3555	-72.7806
-23.7309	-66.1124	-72.5241
-23.6809	-65.8423	-72.2164
-23.6309	-65.6533	-72.0112
-23.5809	-65.5453	-71.883
-23.5309	-65.4102	-71.7291
-23.4809	-65.2482	-71.4983
-23.4309	-65.1402	-71.2932
-23.3808	-64.9511	-71.1649
-23.3308	-64.7891	-71.0624
-23.2808	-64.519	-70.8572
-23.2308	-64.33	-70.729
-23.1808	-64.1409	-70.5238
-23.1308	-63.9519	-70.3187
-23.0808	-63.8709	-70.2161
-23.0308	-63.8168	-70.1391
-22.9807	-63.7628	-69.9596
-22.9307	-63.6008	-69.6775
-22.8807	-63.3847	-69.4467
-22.8307	-63.1417	-69.2672
-22.7807	-62.8716	-69.1903
-22.7307	-62.5205	-69.0364
-22.6807	-62.3585	-68.9082
-22.6307	-62.1964	-68.6774
-22.5806	-62.0614	-68.4722
-22.5306	-62.0074	-68.1645
-22.4806	-61.9534	-67.908
-22.4306	-61.8454	-67.8054
-22.3806	-61.6563	-67.6259
-22.3306	-61.4133	-67.4977
-22.2806	-61.3322	-67.4208
-22.2306	-61.2242	-67.3695
-22.1805	-60.9811	-67.2413
-22.1305	-60.7111	-67.1387
-22.0805	-60.441	-66.9848
-22.0305	-60.252	-66.754
-21.9805	-60.0899	-66.4463
-21.9305	-59.9279	-66.1898
-21.8805	-59.7658	-65.9334
-21.8305	-59.7658	-65.8051
-21.7804	-59.7388	-65.5487
-21.7304	-59.5768	-65.3948
-21.6804	-59.3067	-65.2922
-21.6304	-58.9826	-65.3179
-21.5804	-58.7396	-65.164
-21.5304	-58.5235	-65.0871
-21.4804	-58.2805	-64.8563
-21.4304	-58.1454	-64.5485
-21.3803	-58.0644	-64.369
-21.3303	-57.9294	-64.2151
-21.2803	-57.8214	-64.01
-21.2303	-57.7403	-63.8048
-21.1803	-57.6053	-63.6253
-21.1303	-57.4433	-63.4201
-21.0803	-57.2542	-63.2406
-21.0303	-56.9301	-63.0868
-20.9802	-56.6601	-62.856
-20.9302	-56.6061	-62.6508
-20.8802	-56.552	-62.5482
-20.8302	-56.444	-62.5226
-20.7802	-56.309	-62.42
-20.7302	-56.0929	-62.1635
-20.6802	-55.9039	-61.7532
-20.6302	-55.6878	-61.5224
-20.5801	-55.4178	-61.3685
-20.5301	-55.2557	-61.266
-20.4801	-55.1747	-61.1121
-20.4301	-54.9857	-60.9582
-20.3801	-54.7966	-60.8044
-20.3301	-54.5806	-60.5735
-20.2801	-54.3375	-60.4453
-20.2301	-54.2025	-60.2402
-20.18	-54.0674	-60.0606
-20.13	-53.9054	-59.8555
-20.08	-53.6353	-59.6503
-20.03	-53.4733	-59.5734
-19.98	-53.3653	-59.5221
-19.93	-53.2842	-59.4708
-19.88	-53.0682	-59.2656
-19.83	-52.7711	-59.0348
-19.7799	-52.6361	-58.6758
-19.7299	-52.501	-58.4194
-19.6799	-52.285	-58.1373
-19.6299	-52.0149	-58.009
-19.5799	-51.9069	-57.9065
-19.5299	-51.7989	-57.7782
-19.4799	-51.6098	-57.6757
-19.4299	-51.5018	-57.5731
-19.3798	-51.3938	-57.3423
-19.3298	-51.2047	-57.0602
-19.2798	-50.9887	-56.8294
-19.2298	-50.7456	-56.7011
-19.1798	-50.5566	-56.5986
-19.1298	-50.4755	-56.4191
-19.0798	-50.3945	-56.1882
-19.0298	-50.2595	-56.0344
-18.9797	-50.1515	-55.8292
-18.9297	-49.9894	-55.6497
-18.8797	-49.7464	-55.5728
-18.8297	-49.5033	-55.4445
-18.7797	-49.2872	-55.3676
-18.7297	-49.1252	-55.2137
-18.6797	-48.9902	-55.1368
-18.6297	-48.8281	-54.9573
-18.5796	-48.5581	-54.6239
-18.5296	-48.396	-54.3418
-18.4796	-48.261	-54.1623
-18.4296	-48.0989	-53.9828
-18.3796	-47.9639	-53.8289
-18.3296	-47.8289	-53.675
-18.2796	-47.6668	-53.5212
-18.2296	-47.4778	-53.3673
-18.1795	-47.2347	-53.1621
-18.1295	-47.0187	-52.9826
-18.0795	-46.8296	-52.8544
-18.0295	-46.5866	-52.7518
-17.9795	-46.4245	-52.6236
-17.9295	-46.3435	-52.4954
-17.8795	-46.1815	-52.2389
-17.8295	-45.9924	-51.9568
-17.7794	-45.7494	-51.7517
-17.7294	-45.6143	-51.5978
-17.6794	-45.4523	-51.367
-17.6294	-45.3173	-51.2131
-17.5794	-45.1012	-51.0336
-17.5294	-44.9122	-50.931
-17.4794	-44.7231	-50.7771
-17.4294	-44.5881	-50.5976
-17.3793	-44.453	-50.4181
-17.3293	-44.399	-50.2386
-17.2793	-44.372	-50.0078
-17.2293	-44.264	-49.8539
-17.1793	-44.0479	-49.5975
-17.1293	-43.8589	-49.3667
-17.0793	-43.6428	-49.2384
-17.0293	-43.3998	-49.1615
-16.9792	-43.1297	-49.1102
-16.9292	-42.8326	-48.982
-16.8792	-42.6706	-48.8538
-16.8292	-42.6436	-48.6486
-16.7792	-42.5896	-48.3409
-16.7292	-42.4815	-48.1614
-16.6792	-42.1845	-47.9562
-16.6292	-41.9414	-47.828
-16.5791	-41.7254	-47.6997
-16.5291	-41.5633	-47.4946
-16.4791	-41.5633	-47.2638
-16.4291	-41.3473	-47.0586
-16.3791	-41.1852	-46.8278
-16.3291	-40.9692	-46.6483
-16.2791	-40.8071	-46.4431
-16.2291	-40.6721	-46.3149
-16.179	-40.402	-46.1867
-16.129	-40.186	-46.0841
-16.079	-39.9699	-45.8533
-16.029	-39.9429	-45.6738
-15.979	-39.7269	-45.4943
-15.929	-39.6458	-45.2635
-15.879	-39.4568	-45.084
-15.829	-39.1867	-44.9044
-15.7789	-38.9437	-44.6993
-15.7289	-38.7276	-44.6223
-15.6789	-38.6736	-44.4685
-15.6289	-38.5926	-44.289
-15.5789	-38.4035	-44.1094
-15.5289	-38.2685	-43.9043
-15.4789	-38.1065	-43.6478
-15.4289	-37.9714	-43.494
-15.3788	-37.7284	-43.3657
-15.3288	-37.5393	-43.2632
-15.2788	-37.3773	-43.1093
-15.2288	-37.2963	-42.9811
-15.1788	-37.1072	-42.8015
-15.1288	-37.0532	-42.5707
-15.0788	-36.9722	-42.3656
-15.0288	-36.8101	-42.1861
-14.9787	-36.6481	-41.9296
-14.9287	-36.324	-41.7245
-14.8787	-36.054	-41.5193
-14.8287	-35.8109	-41.3911
-14.7787	-35.6489	-41.2628
-14.7287	-35.4328	-41.0833
-14.6787	-35.2978	-40.8269
-14.6287	-35.1087	-40.673
-14.5786	-34.9737	-40.4935
-14.5286	-34.8387	-40.4166
-14.4786	-34.7036	-40.314
-14.4286	-34.6226	-40.2114
-14.3786	-34.4065	-39.9806
-14.3286	-34.1095	-39.7241
-14.2786	-33.9744	-39.4677
-14.2286	-33.8664	-39.2369
-14.1785	-33.7044	-39.0317
-14.1285	-33.7044	-38.9035
-14.0785	-33.6233	-38.724
-14.0285	-33.4613	-38.6214
-13.9785	-33.1912	-38.4932
-13.9285	-32.7591	-38.3393
-13.8785	-32.5701	-38.2367
-13.8285	-32.4621	-38.0316
-13.7784	-32.3	-37.8264
-13.7284	-32.165	-37.6212
-13.6784	-32.03	-37.4161
-13.6284	-31.8409	-37.2109
-13.5784	-31.6249	-37.0058
-13.5284	-31.4358	-36.8775
-13.4784	-31.2738	-36.7493
-13.4284	-31.0847	-36.5954
-13.3783	-30.8687	-36.4929
-13.3283	-30.7336	-36.339
-13.2783	-30.5986	-36.1851
-13.2283	-30.4906	-35.903
-13.1783	-30.3285	-35.5953
-13.1283	-30.1395	-35.2876
-13.0783	-29.9234	-35.108
-13.0283	-29.7614	-34.9285
-12.9782	-29.6264	-34.8259
-12.9282	-29.5453	-34.6977
-12.8782	-29.4103	-34.5182
-12.8282	-29.1942	-34.313
-12.7782	-29.0052	-34.1592
-12.7282	-28.7891	-34.0309
-12.6782	-28.6001	-33.8771
-12.6282	-28.4921	-33.6976
-12.5781	-28.276	-33.5693
-12.5281	-28.087	-33.4411
-12.4781	-28.006	-33.3385
-12.4281	-27.8169	-33.236
-12.3781	-27.6279	-33.0308
-12.3281	-27.4388	-32.8
-12.2781	-27.1687	-32.5179
-12.2281	-27.0067	-32.2101
-12.178	-26.9527	-32.0306
-12.128	-26.8987	-31.9024
-12.078	-26.6826	-31.7742
-12.028	-26.4126	-31.6972
-11.978	-26.2505	-31.4664
-11.928	-26.0615	-31.2356
-11.878	-25.9264	-31.0818
-11.828	-25.7644	-31.0305
-11.7779	-25.5754	-30.9023
-11.7279	-25.4133	-30.7227
-11.6779	-25.2783	-30.5689
-11.6279	-25.0892	-30.4406
-11.5779	-24.9002	-30.2868
-11.5279	-24.7651	-30.0816
-11.4779	-24.6301	-29.8508
-11.4279	-24.4951	-29.6713
-11.3778	-24.279	-29.3892
-11.3278	-24.009	-29.2353
-11.2778	-23.8469	-29.1071
-11.2278	-23.7119	-28.9019
-11.1778	-23.5769	-28.7737
-11.1278	-23.3338	-28.5429
-11.0778	-23.0907	-28.3121
-11.0278	-22.8477	-28.1069
-10.9777	-22.7126	-27.9018
-10.9277	-22.4966	-27.7479
-10.8777	-22.3616	-27.5684
-10.8277	-22.1995	-27.4145
-10.7777	-22.0375	-27.235
-10.7277	-21.8214	-27.1324
-10.6777	-21.6864	-26.9529
-10.6277	-21.5243	-26.8247
-10.5776	-21.3353	-26.7221
-10.5276	-21.2003	-26.4913
-10.4776	-21.0382	-26.3118
-10.4276	-20.8222	-26.1323
-10.3776	-20.6331	-25.8758
-10.3276	-20.5251	-25.5937
-10.2776	-20.4711	-25.3886
-10.2276	-20.282	-25.3629
-10.1775	-20.066	-25.2603
-10.1275	-19.8229	-25.1321
-10.0775	-19.6069	-24.9526
-10.0275	-19.4448	-24.8244
-9.97749	-19.2828	-24.6705
-9.92748	-19.1748	-24.491
-9.87747	-19.1207	-24.3115
-9.82746	-19.0127	-24.055
-9.77744	-18.7967	-23.9012
-9.72743	-18.5536	-23.7473
-9.67742	-18.2565	-23.5934
-9.62741	-18.0405	-23.3626
-9.57739	-17.9054	-23.0292
-9.52738	-17.7974	-22.7471
-9.47737	-17.6354	-22.6189
-9.42736	-17.5003	-22.4138
-9.37734	-17.3653	-22.3112
-9.32733	-17.2573	-22.2599
-9.27732	-17.1223	-22.1573
-9.22731	-16.9062	-22.0291
-9.17729	-16.6901	-21.7726
-9.12728	-16.4471	-21.5418
-9.07727	-16.3121	-21.3367
-9.02726	-16.123	-21.2341
-8.97724	-15.934	-21.0546
-8.92723	-15.8259	-20.9007
-8.87722	-15.7989	-20.7212
-8.82721	-15.6909	-20.5417
-8.77719	-15.4748	-20.2596
-8.72718	-15.1778	-20.0801
-8.67717	-15.0697	-19.9005
-8.62716	-14.9347	-19.721
-8.57714	-14.8537	-19.5415
-8.52713	-14.6376	-19.4389
-8.47712	-14.4216	-19.2851
-8.42711	-14.2325	-19.0799
-8.37709	-13.9355	-18.9517
-8.32708	-13.8004	-18.7722
-8.27707	-13.7464	-18.6439
-8.22706	-13.5304	-18.4388
-8.17704	-13.3953	-18.1823
-8.12703	-13.2063	-18.0028
-8.07702	-12.9902	-17.8233
-8.02701	-12.6391	-17.7207
-7.97699	-12.4501	-17.5925
-7.92698	-12.2881	-17.4386
-7.87697	-12.207	-17.2078
-7.82696	-12.126	-17.0027
-7.77694	-11.937	-16.8488
-7.72693	-11.8559	-16.6949
-7.67692	-11.6399	-16.3615
-7.62691	-11.2888	-16.1564
-7.57689	-10.9917	-15.9768
-7.52688	-10.8567	-15.9512
-7.47687	-10.9107	-15.8486
-7.42686	-10.8027	-15.6691
-7.37684	-10.6406	-15.5152
-7.32683	-10.3706	-15.2844
-7.27682	-10.1275	-15.028
-7.22681	-10.0195	-14.7972
-7.17679	-9.85745	-14.592
-7.12678	-9.72241	-14.4638
-7.07677	-9.61439	-14.3612
-7.02676	-9.39833	-14.233
-6.97674	-9.23629	-14.0791
-6.92673	-9.10126	-13.8227
-6.87672	-9.12827	-13.6175
-6.82671	-9.02024	-13.4123
-6.77669	-8.8582	-13.2841
-6.72668	-8.56113	-13.1815
-6.67667	-8.39909	-12.9764
-6.62666	-8.12902	-12.6686
-6.57664	-7.93997	-12.4635
-6.52663	-7.75092	-12.207
-6.47662	-7.53487	-12.1301
-6.42661	-7.34582	-12.0532
-6.37659	-7.21079	-12.0275
-6.32658	-7.02174	-11.848
-6.27657	-6.88671	-11.6941
-6.22656	-6.69766	-11.5146
-6.17654	-6.50862	-11.2838
-6.12653	-6.34658	-11.053
-6.07652	-6.18454	-10.7709
-6.02651	-5.99549	-10.5657
-5.97649	-5.86046	-10.4119
-5.92648	-5.69842	-10.2837
-5.87647	-5.50937	-10.1811
-5.82646	-5.32032	-10.0272
-5.77644	-5.10427	-9.7964
-5.72643	-4.86121	-9.61688
-5.67642	-4.67216	-9.46301
-5.62641	-4.56413	-9.30914
-5.57639	-4.4291	-9.20656
-5.52638	-4.26706	-9.10398
-5.47637	-4.07801	-8.87318
-5.42636	-3.88897	-8.53979
-5.37634	-3.75393	-8.2577
-5.32633	-3.59189	-8.07818
-5.27632	-3.45686	-8.05254
-5.22631	-3.26781	-8.00125
-5.17629	-3.13278	-7.89867
-5.12628	-2.91672	-7.71915
-5.07627	-2.78169	-7.38577
-5.02626	-2.64666	-7.07803
-4.97624	-2.56564	-6.84722
-4.92623	-2.37659	-6.719
-4.87622	-2.10652	-6.74464
-4.82621	-1.94448	-6.69335
-4.77619	-1.78244	-6.56513
-4.72618	-1.6204	-6.35997
-4.67617	-1.40435	-6.07787
-4.62616	-1.05326	-5.87271
-4.57614	-0.891221	-5.66755
-4.52613	-0.945235	-5.48804
-4.47612	-0.945235	-5.28287
-4.42611	-0.810201	-5.07771
-4.37609	-0.594148	-4.8982
-4.32608	-0.32408	-4.82126
-4.27607	-0.0540134	-4.69304
-4.22606	0.0810201	-4.56481
-4.17604	0.189047	-4.33401
-4.12603	0.432107	-4.07756
-4.07602	0.702174	-3.92369
-4.02601	0.864215	-3.74417
-3.97599	0.945235	-3.53901
-3.92598	0.999248	-3.3595
-3.87597	1.2153	-3.20563
-3.82596	1.48537	-3.0774
-3.77594	1.5934	-2.97482
-3.72593	1.86346	-2.79531
-3.67592	1.91748	-2.53886
-3.62591	2.05251	-2.3337
-3.57589	2.29557	-2.17983
-3.52588	2.51162	-1.92338
-3.47587	2.64666	-1.66693
-3.42586	2.78169	-1.51306
-3.37584	2.88972	-1.41048
-3.32583	3.10577	-1.20532
-3.27582	3.32182	-1.07709
-3.22581	3.64591	-0.846286
-3.17579	3.69992	-0.743706
-3.12578	3.91597	-0.564191
-3.07577	4.07801	-0.41032
-3.02576	4.13203	-0.25645
-2.97574	4.15903	-0.15387
-2.92573	4.29407	-0.05129
-2.87572	4.4291	0.10258
-2.82571	4.72617	0.30774
-2.77569	5.05025	0.5129
-2.72568	5.32032	0.692416
-2.67567	5.40134	0.897576
-2.62566	5.53637	1.12838
-2.57564	5.6444	1.38483
-2.52563	5.75243	1.64128
-2.47562	6.07651	1.74386
-2.42561	6.34658	1.84644
-2.37559	6.4546	1.94902
-2.32558	6.48161	2.12854
-2.27557	6.72467	2.3337
-2.22556	6.94072	2.5645
-2.17554	7.21079	2.82095
-2.12553	7.39984	2.94918
-2.07552	7.56188	3.10305
-2.02551	7.56188	3.20563
-1.97549	7.69691	3.3595
-1.92548	7.83194	3.51337
-1.87547	8.048	3.69288
-1.82546	8.26405	3.97498
-1.77544	8.34507	4.25707
-1.72543	8.39909	4.41094
-1.67542	8.58813	4.56481
-1.62541	8.91221	4.74433
-1.57539	9.15527	4.84691
-1.52538	9.37133	4.94949
-1.47537	9.53337	5.07771
-1.42536	9.72241	5.18029
-1.37534	9.96547	5.33416
-1.32533	10.1005	5.51368
-1.27532	10.2355	5.64191
-1.22531	10.3706	5.82142
-1.17529	10.6136	6.12916
-1.12528	10.8297	6.35997
-1.07527	10.8567	6.61642
-1.02526	10.8837	6.79593
-0.97524	10.9107	6.97545
-0.92523	11.1538	6.97545
-0.87522	11.4238	7.15496
-0.82521	11.5859	7.36012
-0.77519	11.7209	7.56528
-0.72518	11.91	7.7448
-0.67517	12.018	7.94996
-0.62516	12.18	8.23205
-0.57514	12.3151	8.38592
-0.52513	12.5311	8.51415
-0.47512	12.6932	8.61673
-0.42511	12.9092	8.74495
-0.37509	13.2063	9.02705
-0.32508	13.4763	9.30914
-0.27507	13.5574	9.46301
-0.22506	13.7464	9.59124
-0.17504	13.8544	9.64253
-0.12503	14.0435	9.87333
[truncated: 2,002 more rows]

## Sheet: Fig 6C iii
Current Density
K52A/R55A/R59A	+E-Syt3
478.54	394.08
352.22	297.93
277.42	272.24
415.96	364.91
411.64	310.02
374.55	343.4
505.28	437.02
342.62
