# Supplementary material for: Lipid transporters E-Syt3 and ORP5 regulate epithelial ion transport by controlling phosphatidylserine enrichment at ER/PM junctions
Source: EMBO J. 2025 May 27;44(13):3697–719. doi: 10.1038/s44318-025-00470-9 (PMC12217353; doi:10.1038/s44318-025-00470-9)
Supplement: Supplementary file 8 — Source data Fig. 6 [file 44318_2025_470_MOESM8_ESM.zip › Figure SD 6/6D/Fig 6D.xlsx]

## Sheet: Fig 6D i 
Current Traces
Time (s)	Vehicle	Vehicle	Rapa	Rapa
0	-0.365621	2.02746	0.470418	-3.92464
2	-0.332418	1.90773	1.34877	-3.39771
4	-0.41358	1.75607	0.505552	-3.61611
6	0.0888851	1.46187	1.04511	-2.5046
8	-0.694695	2.48129	1.12291	-4.17796
10	-0.206249	1.7116	1.07899	-2.93816
12	-0.376689	2.01149	1.44915	-2.08321
14	-0.25347	2.00579	0.472927	-2.86915
16	-0.274867	1.22241	0.201894	-0.654234
18	0.00919906	1.87694	-0.246063	-0.098882
20	0.249733	2.00693	-0.507058	0.43942
22	-0.018101	1.22013	-0.391618	0.331435
24	-0.508023	1.03199	0.162996	0.609923
26	0.3427	1.03769	0.554488	-0.524327
28	0.0733906	2.0172	0.129117	0.0561945
30	0.195871	0.85524	-0.789384	0.483264
32	0.434192	1.723	-0.0829412	0.690303
34	0.507237	1.70248	0.117824	0.163368
36	-0.0431874	2.82452	0.574565	-0.100506
38	0.67325	0.887169	-0.573562	0.62129
40	0.684318	1.27373	0.0851994	0.145505
42	0.733753	1.22127	-0.855888	0.489759
44	0.627504	1.406	-0.706569	0.631033
46	0.353768	1.24294	-0.943723	0.779614
48	0.622339	0.309042	-0.758015	0.325752
50	0.83705	0.839276	-0.435535	0.592873
52	0.210628	1.27601	0.244557	-0.0599095
54	0.630456	0.570168	-0.317586	0.109781
56	0.440094	0.727528	-0.58109	0.713849
58	0.356719	1.45275	-1.32392	1.19613
60	0.669561	0.660251	-0.825773	0.57501
62	0.525683	0.635164	-0.732919	1.13361
64	0.702763	0.122034	-0.687747	0.963107
66	0.603894	0.46184	-0.661396	0.616418
68	0.278509	1.23154	-1.18464	0.991525
70	0.270392	1.30223	-0.991404	0.788545
72	0.748509	0.672794	-0.683982	0.842943
74	0.358195	0.769719	-1.20472	1.37313
76	0.375903	0.835855	-0.673944	0.678124
78	0.800158	0.387722	-0.803187	1.23266
80	0.631193	0.668233	-0.547211	0.806407
82	0.590613	0.530258	-0.524625	0.864865
84	0.745558	0.531398	-0.370287	0.271353
86	0.487316	0.742352	-1.09806	1.1604
88	0.13832	0.648848	-1.18213	1.52252
90	0.43493	0.782262	-0.676454	0.764187
92	0.358932	0.700161	-0.658887	0.497878
94	0.09405	1.30794	-1.11061	1.02644
96	0.63931	0.417369	-1.08049	0.722779
98	0.0903609	0.783402	-0.307548	0.43942
100	0.0320717	1.46416	0.766547	-0.138666
102	0.0328097	0.882607	0.795407	0.554713
104	-0.148698	1.44021	-0.23477	0.602616
106	-0.0431874	1.07304	-0.500784	0.936314
108	-0.668871	0.905413	0.176799	0.18529
110	0.0881473	1.06847	0.669928	-0.504841
112	-0.364883	1.58731	0.201894	0.251055
114	0.227598	0.800506	0.510571	-0.104565
116	0.544867	0.817611	-0.14568	0.546593
118	-0.0454007	1.37293	0.878222	0.706541
120	0.333846	0.864363	0.275927	-0.0883266
122	-0.211413	1.00804	0.671183	-0.024997
124	-0.53975	1.63406	0.869439	0.0180346
126	0.0748662	1.13917	-0.532154	0.350109
128	0.0800311	1.07532	-0.0139284	0.290027
130	-0.536799	2.06167	0.269653	0.382586
132	-0.337583	0.836996	0.117824	0.25755
134	-0.645998	1.46073	-0.694021	0.611547
136	0.0453528	1.07988	-0.0653745	0.765812
138	-0.194443	1.59529	0.589622	0.258363
140	-0.378902	1.32162	-0.592383	1.01101
142	-0.662968	1.76063	-0.947487	0.914393
144	-0.214365	1.69335	-0.345191	0.715473
146	-0.374475	1.57818	-0.253592	0.491383
148	-0.14796	1.92597	-0.770562	0.691927
150	-0.114757	1.43793	-0.326369	0.494631
152	-0.452685	1.3889	-0.914863	0.82021
154	-0.364883	1.28399	-0.0603553	0.49869
156	-0.0845058	1.60555	-0.308802	0.284344
158	-0.198133	1.37407	-0.953761	0.808031
160	0.0254313	1.54626	-0.545956	0.813715
162	-0.172308	0.955586	-1.344	1.36825
164	-0.143533	1.05137	-0.988895	0.889223
166	-0.485888	1.56108	-0.909843	1.59803
168	-0.136154	1.41056	-0.864671	1.33253
170	-0.367834	1.8872	-0.599912	0.57501
172	-0.102952	1.7116	-0.75174	0.69761
174	-0.688055	1.70362	-0.0565909	0.764187
176	-0.332418	1.42995	-0.705314	0.729275
178	-0.502858	1.45503	-0.729155	1.22536
180	-1.01123	2.21219	-1.00646	0.84132
182	-1.00385	1.56792	-0.411695	0.512493
184	-0.252732	0.801647	-0.320095	0.516552
186	-0.643785	1.73782	0.135391	0.565268
188	-0.803895	1.4231	0.185582	0.419934
190	-0.539012	1.20987	0.415207	0.271353
192	-0.858495	1.34214	-0.138152	0.300582
194	-1.07616	1.81194	0.322354	0.36716
196	-0.915308	1.79712	-0.124349	0.212895
198	-0.336107	1.01374	0.411443	0.208835
200	-0.249043	1.66257	-0.180814	0.33793
202	-0.508023	1.341	-0.279942	0.662698
204	-0.624601	0.870064	-1.37035	1.13686
206	-0.299216	1.04681	-0.880983	0.861618
208	-0.491791	1.4117	-0.475688	0.825893
210	-0.2911	1.66941	0.277181	0.518176
212	-0.767003	2.27604	-0.134387	0.247807
214	-0.668871	2.10158	-0.648849	0.893282
216	-0.824554	2.02974	-1.90112	1.25783
218	-1.16765	2.50638	-1.13194	1.16203
220	-0.830457	1.85527	-1.29255	1.51115
222	-0.871776	1.35469	-0.545956	0.907897
224	-0.457112	1.9465	0.0437916	0.390705
226	-0.422434	1.42082	-0.507058	0.773118
228	-1.13149	1.93053	-0.392873	0.407755
230	-1.23036	2.5212	-0.55223	0.467837
232	-1.13297	1.51889	-1.09681	0.979346
234	-0.717568	1.0012	-0.978856	0.907085
236	-0.787662	1.33188	-0.355229	0.407755
238	-0.471869	1.69107	-0.421733	0.321692
240	-0.333894	1.72414	-1.07798	0.84132
242	-0.267489	1.36381	-1.23609	1.33415
244	-0.479248	1.92939	-0.774327	0.872985
246	-0.701336	2.03316	-0.737938	1.34227
248	-0.905716	1.69449	-0.947487	1.06541
250	-0.139106	1.52345	-1.26746	1.13117
252	-0.378902	1.81536	-1.11312	1.39505
254	-0.828981	1.74809	-1.02905	0.93469
256	-0.467442	1.49608	-1.147	0.852687
258	-0.899075	2.37753	-1.59245	1.36825
260	-0.848165	1.66827	-1.01901	1.38287
262	-0.24314	1.15172	-1.23358	1.43402
264	-0.313973	1.77317	-1.44062	0.840508
266	-0.136154	1.33644	-0.916117	1.16609
268	-0.116971	0.941903	-1.13194	1.12549
270	0.0291204	1.08216	-1.72545	1.49735
272	-0.0247414	0.770859	-1.59621	1.33172
274	0.302857	0.829014	-1.30259	1.37962
276	0.344176	0.501751	-2.21231	1.60615
278	0.170047	0.607797	-2.02158	1.76691
280	0.111758	0.566747	-2.09059	1.74174
282	0.183328	0.697881	-1.62381	1.52333
284	-0.159027	1.36837	-1.44564	1.11088
286	-0.250519	1.36837	-1.10057	1.00208
288	-0.375213	1.2646	-0.967563	0.987465
290	-0.331681	0.985234	-1.18339	1.22779
292	0.174474	0.562186	-0.996424	1.36663
294	0.372951	0.412808	-1.36784	1.33821
296	0.0542068	0.976111	-1.2273	1.38287
298	-0.353815	1.154	-0.724135	0.792604
300	-0.126563	0.974971	-1.4356	1.31223
302	-0.11033	1.04225	-0.948741	1.26433
304	0.159717	0.93278	-0.721626	0.403696
306	-0.27413	1.25092	-1.46948	1.66785
308	-0.128776	1.21329	-1.24989	1.55581
310	-0.416532	1.17794	-1.7242	1.50709
312	-0.353078	0.964708	-1.71416	1.46731
314	-0.287411	1.38776	-2.14831	1.93335
316	0.12135	0.771999	-1.74804	1.95202
318	0.160455	0.205275	-1.83964	1.86109
320	-0.260111	1.04795	-1.44815	1.13767
322	-0.515402	1.6409	-1.39168	1.34065
324	-0.166406	1.13347	-1.56484	1.4397
326	-0.125825	1.02514	-1.69283	0.792604
328	-0.0719627	0.990935	-1.74051	1.42022
330	-0.0365467	0.957867	-1.19719	1.31142
332	-0.19223	0.555344	-1.99774	1.24809
334	-0.350864	0.969269	-1.55355	1.23916
336	-0.119184	0.884888	-1.63385	1.7393
338	0.204725	1.02628	-1.4494	2.1209
340	-0.180425	0.995496	-1.79447	1.64187
342	0.00108284	0.556485	-2.03287	1.76285
344	0.195871	0.323865	-1.69032	1.57529
346	0.192182	0.530258	-1.62507	1.52901
348	0.187017	0.476664	-1.78066	1.33415
350	-0.104427	0.89401	-1.69283	1.3642
352	0.161931	0.742352	-1.47073	1.62644
354	-0.0490901	0.889449	-2.20227	1.72306
356	0.00403417	0.637445	-1.90112	2.05027
358	0.337535	0.835855	-1.77815	1.50141
360	0.323516	0.675075	-1.47324	1.2351
362	-0.0350712	0.881467	-2.26375	1.9025
364	0.364835	0.545081	-2.45197	1.83836
366	0.747771	0.00344386	-1.96512	2.05027
368	0.913784	0.229221	-2.10691	1.57529
370	0.641523	-0.12997	-1.89234	1.29843
372	0.775809	-0.184704	-1.71541	1.59153
374	0.513878	0.271412	-1.4356	1.48192
376	0.0800311	0.645427	-1.6075	1.80994
378	-0.00703339	0.386581	-1.26871	1.25296
380	0.403941	0.250887	-1.92496	1.45757
382	0.459278	0.523416	-1.93626	1.72063
384	0.136844	0.881467	-1.69659	1.59316
386	0.303595	0.839276	-1.51214	1.63132
388	0.254898	0.372898	-1.99649	1.99749
390	0.43124	0.504031	-1.90991	1.3374
392	0.257111	0.594114	-2.09561	1.55906
394	0.297692	0.320444	-1.30385	1.71251
396	0.741869	0.523416	-1.95884	1.65892
398	0.885746	-0.0296245	-1.8823	1.40966
400	0.842214	0.218959	-2.00652	1.84485
402	0.483627	0.457279	-2.20102	1.85622
404	0.15529	0.419649	-1.47073	1.59316
406	0.353768	0.6956	-1.5686	1.51196
408	0.263014	0.909974	-1.60625	1.6849
410	0.438619	0.161944	-1.63134	1.65405
412	-0.248305	0.807348	-1.96888	1.56555
414	0.0173151	0.590693	-1.90614	1.48598
416	0.676939	-0.0376065	-1.6853	1.78883
418	0.506499	0.362635	-2.0655	1.91224
420	-0.0166252	0.760596	-2.18219	1.73768
422	-0.463015	1.10268	-1.55104	1.63294
424	-0.756673	1.17452	-1.66773	1.66379
426	-0.449734	1.06391	-1.76561	1.49167
428	-0.0608954	0.0513359	-1.74678	1.83105
430	0.116185	0.441315	-1.89359	1.68896
432	-0.342748	0.53824	-1.81454	1.58991
434	-0.000392947	0.249746	-2.28885	1.95446
436	0.101428	0.645427	-1.11814	2.16881
438	0.125039	1.40258	-1.18213	1.3642
440	-0.387018	1.63406	-1.55982	1.89925
442	-0.0867194	1.13233	-1.32518	1.65892
444	0.13168	0.738931	-0.793148	1.25621
446	0.364835	0.685337	-0.64132	0.702482
448	0.462967	0.586132	-1.26369	1.68084
450	0.164882	0.439035	-0.973837	1.17096
452	0.304333	0.874625	-1.0027	1.7117
454	0.279984	0.565607	-1.18464	1.39586
456	0.417222	-0.141373	-1.16331	1.45838
458	0.0829824	0.954446	-1.64766	1.78315
460	-0.389232	0.482366	-0.977602	1.83105
462	0.350816	1.14829	-0.912353	1.36095
464	0.09405	1.1768	-0.448083	1.64187
466	-0.0734385	1.0126	-1.04787	1.63132
468	0.167096	0.298779	-0.774327	1.95608
470	0.56774	0.111771	-0.893531	1.54038
472	0.194396	0.0536165	-0.421733	1.39099
474	0.278509	0.713844	-1.06795	0.999644
476	-0.458588	1.26118	-1.2524	1.21805
478	-0.187803	1.26004	-0.967563	1.67922
480	-0.578855	1.61581	-1.13947	1.45594
482	-0.221743	1.21785	-0.991404	1.69546
484	0.0202664	0.907694	-0.975092	1.71494
486	-0.339059	1.78458	-2.33151	2.10548
488	0.195871	1.66941	-2.00652	2.13227
490	-0.496218	1.84843	-2.42311	2.30034
492	-0.0394981	0.675075	-2.09561	1.96096
494	0.288838	0.486927	-1.08175	1.15066
496	-0.0498278	1.10268	-1.73047	1.95121
498	-0.170095	1.04453	-1.97014	2.33769
500	-0.159027	1.2589	-1.9212	1.93335
502	-0.588447	1.27715	-1.90991	2.01048
504	-0.0247414	0.563326	-1.77188	1.53551
506	-0.196657	1.18364	-1.3829	1.20506
508	-0.0771276	0.960147	-1.25993	0.860806
510	-0.358981	0.744632	-1.60374	1.04592
512	-0.0468765	0.38088	-1.6188	1.52739
514	-0.511712	0.993215	-1.53598	1.30574
516	-0.372999	0.829014	-1.33772	1.25865
518	-0.599514	1.57476	-1.04411	1.13686
520	-0.739703	1.55424	-1.19844	1.26352
522	-0.511712	0.77428	-1.55104	1.44539
524	-0.249043	0.130016	-1.0165	1.3374
526	-0.812749	1.83589	-0.730409	1.16203
528	-1.29603	1.53029	-0.64383	0.836448
530	-1.22003	1.79598	-0.586109	0.657014
532	-2.42566	3.6672	-0.165757	0.292463
534	-1.35284	2.20648	-0.454357	0.657826
536	-1.55132	2.75382	0.444068	0.0294015
538	-1.8804	2.25666	1.56082	-0.987933
540	-1.39638	1.76405	-0.217203	0.411815
542	-2.11429	3.3023	0.503042	-0.0793955
544	-3.15611	3.6079	-0.0277311	0.595309
546	-3.29925	4.59311	1.50185	-0.665601
548	-4.61481	5.53727	1.55455	-0.545437
550	-6.25059	7.20209	1.08401	-0.97007
552	-5.56662	6.3617	1.35629	-0.892126
554	-6.72207	8.78938	2.4994	-1.92813
556	-10.1036	10.9947	3.34136	-2.59959
558	-10.8023	12.7177	2.64872	-2.46887
560	-12.7996	15.3894	2.75036	-2.70839
562	-16.5205	17.9026	4.73543	-3.68269
564	-17.7556	19.0919	4.7166	-3.5268
566	-20.7365	22.8218	5.17962	-4.68216
568	-21.7577	23.6211	5.87351	-3.77444
570	-24.028	26.4331	6.46954	-5.08325
572	-26.9314	29.1344	6.78574	-5.71817
574	-28.9176	31.4344	7.92759	-6.36121
576	-31.3252	34.3843	8.05307	-6.69166
578	-34.582	37.0811	10.5902	-8.33823
580	-36.5099	39.5943	9.81228	-7.7983
582	-40.9288	43.8989	11.5527	-9.29305
584	-45.1345	48.1579	13.4838	-10.9851
586	-47.9419	51.9254	14.9945	-12.0235
588	-51.4326	55.9723	15.7098	-13.1959
590	-54.2644	59.1662	17.2418	-14.0265
592	-57.7987	62.5518	18.9371	-15.4263
594	-58.9615	65.3979	21.1768	-17.9059
596	-61.1949	66.0935	22.7002	-18.9394
598	-65.7606	70.9876	24.5673	-19.8707
600	-69.0189	72.6718	25.8333	-21.2031
602	-70.8421	76.7769	27.1233	-21.8981
604	-74.7607	80.3688	28.8084	-23.4562
606	-77.856	83.7669	31.1273	-26.3174
608	-78.9376	85.3302	32.9994	-27.7488
610	-82.1568	89.3497	35.9971	-30.3623
612	-86.9269	93.302	38.0424	-31.9634
614	-88.7944	95.3818	41.2471	-33.3754
616	-90.4552	98.407	44.118	-36.364
618	-93.5844	101.977	44.0202	-37.3262
620	-96.7733	104.772	47.4144	-39.9876
622	-98.553	107.946	50.4095	-41.1332
624	-100.854	109.955	52.2892	-44.1308
626	-104.639	113.734	54.5014	-46.0908
628	-106.181	115.696	58.3285	-47.5734
630	-106.84	117.297	60.631	-51.1507
632	-110.04	120.269	62.33	-52.4912
634	-111.542	121.887	64.0377	-53.4346
636	-114.721	124.554	65.1984	-55.3012
638	-115.603	125.852	66.5009	-55.6512
640	-118.402	130.553	69.56	-58.505
642	-120.321	131.015	71.5526	-60.3676
644	-122.757	133.335	76.1012	-63.5406
646	-123.848	133.745	78.5832	-65.3771
648	-123.29	134.856	79.07	-66.8581
650	-127.396	138.364	82.2158	-68.0394
652	-127.276	141.073	85.8509	-71.8782
654	-130.288	142.777	87.9702	-73.8284
656	-134.107	145.574	90.2062	-76.1277
658	-133.905	147.271	93.5716	-78.6122
660	-135.116	149.808	95.8088	-80.2896
662	-135.368	149.953	98.607	-82.7116
664	-136.058	149.77	100.302	-84.5157
666	-137.614	152.362	103.309	-85.6913
668	-138.046	154.055	106.443	-89.0445
670	-137.441	152.709	108.25	-89.9856
672	-139.105	154.693	110.302	-91.3991
674	-139.447	157.438	113.909	-94.8392
676	-141.859	157.833	115.346	-95.6601
678	-143.72	158.214	116.499	-96.4866
680	-144.713	159.455	117.608	-98.436
682	-144.862	160.864	118.907	-98.6
684	-147.315	161.248	120.411	-98.9686
686	-146.292	161.829	121.311	-101.61
688	-147.213	164.819	123.644	-103.107
690	-146.476	163.149	125.727	-104.216
692	-146.486	165.025	126.752	-106.287
694	-150.855	167.139	129.575	-106.397
696	-150.016	166.423	130.324	-108.761
698	-150.004	168.017	133.288	-110.035
700	-151.701	169.586	134.388	-110.554
702	-152.319	170.781	135.365	-111.844
704	-150.604	168.787	138.124	-113.267
706	-151.345	169.075	139.066	-116.708
708	-151.867	169.259	143.325	-116.336
710	-151.594	170.316	143.088	-120.098
712	-154.823	171.376	145.543	-120.927
714	-154.11	172.725	146.517	-122.414
716	-152.378	172.005	147.727	-123.067
718	-154.477	171.079	148.082	-123.104
720	-154.907	175.086	150.27	-125.328
722	-152.987	173.822	150.265	-125.108
724	-155.415	174.959	151.795	-125.963
726	-155.544	174.999	154.253	-126.837
728	-152.821	175.511	155.558	-128.348
730	-154.509	174.601	157.32	-129.831
732	-154.495	173.691	158.369	-131.966
734	-155.452	175.851	160.667	-131.322
736	-154.994	176.389	159.288	-131.082
738	-155.337	174.475	159.61	-131.108
740	-153.912	174.757	162.027	-132.414
742	-151.344	172.8	162.093	-134.761
744	-152.386	173.519	162.295	-133.288
746	-151.679	170.999	163.391	-135.679
748	-150.622	171.585	163.124	-134.539
750	-152.202	171.489	165.704	-136.337
752	-152.419	170.411	166.229	-136.205
754	-151.917	169.868	168.556	-138.914
756	-149.22	168.047	169.472	-139.518
758	-150.685	171.191	170.827	-139.439
760	-150.377	171.062	170.805	-141.908
762	-147.633	168.42	173.224	-142.762
764	-147.927	169.838	176.473	-143.627
766	-146.773	167.871	170.386	-142.554
768	-149.513	166.851	171.869	-138.824
770	-147.698	166.735	173.77	-140.579
772	-149.346	168.39	173.727	-141.185
774	-150.823	172.943	174.149	-142.849
776	-150.716	167.632	173.743	-142.85
778	-148.364	165.416	173.741	-142.254
780	-146.265	162.882	172.313	-139.686
782	-140.683	157.503	166.264	-138.547
784	-135.17	146.463	159.204	-131.514
786	-127.32	136.159	151.327	-123.649
788	-114.962	121.05	139.355	-115.956
790	-100.97	106.28	128.141	-108.839
792	-89.1367	93.6098	116.37	-98.3426
794	-77.9696	80.468	105.749	-89.7688
796	-67.7646	69.2897	95.0974	-81.1495
798	-57.0852	60.2894	85.4242	-71.9683
800	-52.8596	52.6472	76.0071	-64.6147
802	-45.1433	45.4748	71.3142	-60.2166
804	-37.4765	39.2055	64.9123	-55.1697
806	-37.2596	37.0982	59.3712	-50.6944
808	-31.9745	33.6192	54.805	-47.6456
810	-31.3458	32.3466	53.6004	-45.5931
812	-28.5583	29.708	46.8083	-40.91
814	-24.481	24.2665	44.9575	-37.4496
816	-24.8551	26.0887	42.4015	-37.1394
818	-24.7038	24.4079	41.148	-34.7702
820	-22.0779	23.7181	36.6132	-31.0833
822	-23.327	23.5322	35.2593	-29.2232
824	-20.1064	21.2664	34.8276	-29.6007
826	-21.3902	21.7294	34.017	-27.4963
828	-19.2962	20.1866	33.5766	-28.1823
830	-20.341	20.6872	34.8264	-27.9623
832	-18.5953	19.6244	32.6368	-27.8876
834	-19.7441	21.4717	32.9931	-27.2608
836	-17.8567	19.3348	33.1362	-26.7647
838	-17.3609	17.768	29.7495	-26.2029
840	-15.8306	17.5696	29.0958	-24.1682
842	-13.7979	15.0496	27.9552	-23.8118
844	-13.6437	13.8192	26.344	-22.7904
846	-12.7457	13.1715	25.1507	-20.7403
848	-12.0972	13.4908	24.1068	-20.4918
850	-12.6314	13.4064	24.1294	-20.3205
852	-11.656	12.6903	23.3426	-20.2913
854	-12.4012	14.1887	21.9573	-18.2883
856	-12.1835	12.6789	23.3413	-18.3752
858	-10.8458	12.948	22.9574	-19.4063
860	-10.927	12.3152	21.5533	-18.4085
862	-11.1838	12.2285	23.2535	-19.6604
864	-10.2474	12.525	23.0251	-18.3053
866	-10.6599	11.0996	21.5934	-19.1416
868	-9.60552	10.4553	20.104	-17.8588
870	-10.8849	10.8157	20.4277	-16.5605
872	-10.0482	10.363	19.2646	-17.3643
874	-8.09001	9.49294	19.6535	-15.7413
876	-8.10255	8.54422	19.262	-16.6986
878	-8.53788	10.3276	20.0325	-15.5489
880	-8.74521	9.91712	17.2431	-15.7178
882	-7.30643	9.0448	16.287	-13.9177
884	-6.9626	7.5476	16.8064	-13.524
886	-7.89375	8.27511	16.2543	-13.2073
888	-7.61116	7.86916	14.5566	-12.6917
890	-8.67143	10.469	14.9506	-12.181
892	-7.72626	7.28191	14.8916	-11.1255
894	-7.21568	7.11999	14.7524	-12.7827
896	-6.56048	7.75741	14.342	-12.8566
898	-6.6896	7.09377	14.1275	-11.2157
900	-6.31921	7.14166	14.1852	-10.2649
902	-5.15122	6.34004	14.6545	-12.0113
904	-6.13991	5.83831	14.066	-11.3862
906	-6.05654	6.44494	13.0546	-11.6955
908	-5.9525	6.1861	12.0847	-9.9028
910	-5.3888	4.79152	10.7258	-8.227
912	-5.40208	6.69238	11.766	-8.12632
914	-3.96552	5.83032	10.6354	-9.08032
916	-3.09635	4.09366	11.1536	-9.75178
918	-3.50732	3.75614	10.3042	-8.02564
920	-3.1384	3.44028	9.90639	-7.73335
922	-4.21933	5.73682	9.67676	-7.25513
924	-2.43008	2.80058	8.76077	-6.31493
926	-1.99476	3.78465	10.8224	-8.71902
928	-3.61136	4.11989	10.131	-8.94717
930	-4.39863	4.75845	10.6404	-7.48247
932	-2.80048	3.3673	9.74954	-7.26081
934	-2.6411	2.71619	9.05941	-7.08625
936	-1.47754	2.39121	7.98406	-6.16716
938	-2.56437	3.95341	8.47342	-6.16635
940	-2.83884	2.60901	7.71554	-5.516
942	-2.35777	2.1757	7.07936	-5.48921
944	-2.93624	3.26353	7.05426	-6.15985
946	-2.03387	1.95676	6.95388	-5.74496
948	-1.90105	2.01606	6.03538	-4.76011
950	-1.79554	1.58731	6.35535	-4.64238
952	-1.58231	1.53371	6.47079	-4.9842
954	-1.42294	2.09017	5.55354	-4.7122
956	-2.19102	3.10275	5.71039	-4.18283
958	-1.0614	2.08561	5.51339	-5.42831
960	-0.843738	1.07988	6.55361	-5.03535
962	-1.5919	1.99895	5.77689	-5.03778
964	-1.96156	2.06281	4.99015	-4.5279
966	-1.20601	1.29425	5.2938	-3.80042
968	-0.279294	0.957867	4.48447	-3.74034
970	-0.281508	0.758316	4.06412	-2.47131
972	-0.676987	0.876906	4.26363	-3.29865
974	-0.984664	1.50407	3.11801	-1.71298
976	-0.920473	1.48696	4.69778	-3.32382
978	-0.547128	-0.212071	5.23859	-4.28026
980	-0.730111	0.93392	4.39412	-3.28647
982	0.166358	0.719546	3.37273	-2.19931
984	-0.17526	1.23838	3.1406	-1.71379
986	0.133893	0.0262497	3.08664	-1.93138
988	0.429765	0.22466	2.66001	-2.27158
990	-1.13371	0.876906	2.60606	-2.09377
992	0.220958	0.920237	2.87458	-1.7487
994	-0.370048	-0.198387	2.95489	-2.06129
996	-0.205511	0.244045	3.26231	-2.205
998	-0.12066	1.05251	3.11174	-2.33328
1000	-0.731587	0.979532	2.84949	-1.38253
1002	-0.138368	-0.511967	3.20208	-1.93707
1004	0.151601	0.109491	3.27611	-2.13517
1006	0.120612	0.0262497	3.0904	-2.14898
1008	0.251209	0.160804	3.13056	-1.81852
1010	0.213579	-0.0797972
1012
1014
1016
1018
1020
1022
1024
1026
1028
1030
1032
1034
1036
1038
1040
1042
1044
1046
1048
1050
1052
1054
1056
1058
1060
1062
1064
1066
1068

## Sheet: Fig 6D ii
I/V Curve
Voltage (mV)	Vehicle	Rapa
-100	-155.109	-140.58
-99.95	-155.034	-140.828
-99.9	-155.034	-140.828
-99.85	-155.335	-141.201
-99.7999	-155.561	-141.449
-99.7499	-155.636	-141.905
-99.6999	-155.824	-142.112
-99.6499	-156.012	-142.112
-99.5999	-156.313	-141.863
-99.5499	-156.464	-141.532
-99.4999	-156.464	-141.284
-99.4499	-156.276	-141.325
-99.3998	-156.05	-141.615
-99.3498	-155.899	-141.739
-99.2998	-155.711	-141.573
-99.2498	-155.523	-141.573
-99.1998	-155.222	-141.656
-99.1498	-154.77	-141.739
-99.0998	-154.319	-141.822
-99.0498	-154.168	-142.029
-98.9997	-154.206	-141.987
-98.9497	-154.319	-141.822
-98.8997	-154.168	-141.863
-98.8497	-153.98	-141.946
-98.7997	-153.98	-142.07
-98.7497	-153.905	-141.987
-98.6997	-153.867	-141.863
-98.6497	-153.754	-141.573
-98.5996	-153.754	-141.698
-98.5496	-153.83	-141.615
-98.4996	-153.792	-141.698
-98.4496	-153.754	-141.739
-98.3996	-153.529	-141.615
-98.3496	-153.19	-141.491
-98.2996	-152.851	-141.532
-98.2496	-152.513	-141.656
-98.1995	-152.249	-141.615
-98.1495	-152.249	-140.869
-98.0995	-152.475	-140.29
-98.0495	-152.776	-140.041
-97.9995	-152.814	-140.207
-97.9495	-152.738	-140.538
-97.8995	-152.55	-140.538
-97.8495	-152.701	-140.331
-97.7994	-153.002	-140.124
-97.7494	-153.077	-139.958
-97.6994	-152.964	-139.958
-97.6494	-152.626	-140.041
-97.5994	-152.475	-140.248
-97.5494	-152.4	-140.373
-97.4994	-152.174	-140.538
-97.4494	-151.948	-140.538
-97.3993	-151.873	-140.455
-97.3493	-151.798	-140.29
-97.2993	-151.647	-140
-97.2493	-151.647	-139.917
-97.1993	-151.61	-140
-97.1493	-151.421	-139.876
-97.0993	-151.271	-139.503
-97.0493	-151.045	-139.172
-96.9992	-150.895	-138.882
-96.9492	-150.895	-138.799
-96.8992	-150.895	-138.675
-96.8492	-150.857	-138.675
-96.7992	-150.706	-138.675
-96.7492	-150.669	-138.633
-96.6992	-150.819	-138.468
-96.6492	-150.932	-138.385
-96.5991	-151.007	-138.426
-96.5491	-150.932	-138.675
-96.4991	-150.706	-138.923
-96.4491	-150.518	-139.337
-96.3991	-150.443	-139.71
-96.3491	-150.481	-139.669
-96.2991	-150.33	-139.13
-96.2491	-149.954	-138.261
-96.199	-149.54	-137.847
-96.149	-149.201	-137.888
-96.099	-149.088	-138.261
-96.049	-149.088	-138.633
-95.999	-149.051	-138.675
-95.949	-149.013	-138.592
-95.899	-148.9	-138.385
-95.849	-148.787	-138.261
-95.7989	-148.449	-138.261
-95.7489	-148.336	-138.137
-95.6989	-148.411	-137.805
-95.6489	-148.298	-137.474
-95.5989	-148.223	-137.06
-95.5489	-148.072	-137.184
-95.4989	-147.884	-137.515
-95.4489	-147.922	-137.64
-95.3988	-148.11	-137.391
-95.3488	-148.373	-137.06
-95.2988	-148.599	-136.729
-95.2488	-148.562	-136.48
-95.1988	-148.486	-136.273
-95.1488	-148.26	-136.356
-95.0988	-147.997	-136.397
-95.0488	-147.847	-136.397
-94.9987	-147.658	-136.19
-94.9487	-147.395	-135.859
-94.8987	-147.132	-135.321
-94.8487	-146.868	-134.865
-94.7987	-146.718	-134.7
-94.7487	-146.831	-134.617
-94.6987	-146.906	-134.658
-94.6487	-147.019	-134.783
-94.5986	-147.244	-134.783
-94.5486	-147.395	-134.741
-94.4986	-147.508	-134.658
-94.4486	-147.546	-134.575
-94.3986	-147.583	-134.575
-94.3486	-147.282	-134.783
-94.2986	-147.056	-134.907
-94.2486	-146.642	-134.865
-94.1985	-146.417	-134.741
-94.1485	-146.228	-134.658
-94.0985	-146.304	-134.368
-94.0485	-146.53	-133.872
-93.9985	-146.605	-133.582
-93.9485	-146.605	-133.665
-93.8985	-146.454	-133.747
-93.8485	-146.304	-133.913
-93.7984	-146.116	-133.83
-93.7484	-145.815	-133.582
-93.6984	-145.626	-133.416
-93.6484	-145.702	-133.333
-93.5984	-145.739	-133.085
-93.5484	-145.363	-132.754
-93.4984	-144.911	-132.464
-93.4484	-144.686	-132.298
-93.3983	-144.836	-132.298
-93.3483	-145.175	-132.298
-93.2983	-145.476	-132.298
-93.2483	-145.626	-132.422
-93.1983	-145.551	-132.464
-93.1483	-145.363	-132.588
-93.0983	-145.024	-132.712
-93.0483	-144.799	-132.795
-92.9982	-144.836	-132.754
-92.9482	-144.799	-132.754
-92.8982	-144.836	-132.795
-92.8482	-144.911	-132.629
-92.7982	-145.062	-132.298
-92.7482	-144.949	-131.843
-92.6982	-144.535	-131.553
-92.6482	-144.121	-131.304
-92.5981	-143.783	-131.139
-92.5481	-143.557	-131.056
-92.4981	-143.293	-131.014
-92.4481	-142.879	-131.18
-92.3981	-142.39	-131.428
-92.3481	-142.24	-131.594
-92.2981	-142.127	-131.884
-92.2481	-142.052	-132.298
-92.198	-142.052	-132.298
-92.148	-142.089	-132.339
-92.098	-142.277	-132.588
-92.048	-142.39	-132.754
-91.998	-142.466	-132.629
-91.948	-142.541	-132.298
-91.898	-142.39	-132.257
-91.848	-142.24	-132.257
-91.7979	-141.675	-132.422
-91.7479	-141.487	-132.381
-91.6979	-141.6	-132.132
-91.6479	-141.826	-132.008
-91.5979	-141.976	-131.843
-91.5479	-141.939	-131.718
-91.4979	-141.788	-131.553
-91.4479	-141.713	-131.346
-91.3978	-141.751	-131.18
-91.3478	-141.901	-130.932
-91.2978	-141.788	-130.559
-91.2478	-141.675	-130.393
-91.1978	-141.525	-130.269
-91.1478	-141.261	-130.31
-91.0978	-140.96	-129.938
-91.0478	-140.659	-129.234
-90.9977	-140.509	-128.82
-90.9477	-140.659	-128.737
-90.8977	-140.772	-128.82
-90.8477	-140.735	-128.861
-90.7977	-140.622	-128.778
-90.7477	-140.546	-128.447
-90.6977	-140.509	-128.323
-90.6477	-140.434	-128.447
-90.5976	-140.283	-128.613
-90.5476	-139.982	-128.737
-90.4976	-140.02	-128.903
-90.4476	-140.057	-128.861
-90.3976	-140.245	-128.613
-90.3476	-140.358	-128.199
-90.2976	-140.358	-127.785
-90.2476	-140.396	-127.495
-90.1975	-140.17	-127.578
-90.1475	-139.756	-127.66
-90.0975	-139.342	-127.453
-90.0475	-139.117	-127.205
-89.9975	-139.004	-127.205
-89.9475	-138.815	-127.329
-89.8975	-138.665	-127.288
-89.8475	-138.703	-127.039
-89.7974	-138.74	-126.915
-89.7474	-138.74	-126.708
-89.6974	-138.815	-126.584
-89.6474	-138.778	-126.46
-89.5974	-138.703	-126.335
-89.5474	-138.552	-126.253
-89.4974	-138.514	-126.294
-89.4474	-138.402	-126.418
-89.3973	-138.251	-126.294
-89.3473	-137.95	-126.17
-89.2973	-137.912	-126.128
-89.2473	-137.799	-126.128
-89.1973	-137.799	-126.087
-89.1473	-137.837	-126.128
-89.0973	-137.837	-126.377
-89.0473	-137.649	-126.418
-88.9972	-137.423	-126.501
-88.9472	-137.197	-126.46
-88.8972	-137.122	-126.211
-88.8472	-137.16	-125.963
-88.7972	-137.122	-125.631
-88.7472	-137.197	-125.383
-88.6972	-137.235	-125.217
-88.6472	-137.235	-125.217
-88.5971	-137.235	-125.217
-88.5471	-137.122	-125.176
-88.4971	-136.934	-124.969
-88.4471	-136.859	-124.638
-88.3971	-136.783	-124.306
-88.3471	-136.708	-123.975
-88.2971	-136.445	-123.768
-88.2471	-136.257	-123.768
-88.197	-136.031	-124.016
-88.147	-135.956	-124.224
-88.097	-136.031	-124.472
-88.047	-135.918	-124.472
-87.997	-135.73	-124.389
-87.947	-135.542	-124.224
-87.897	-135.354	-123.809
-87.847	-135.278	-123.561
-87.7969	-135.015	-123.313
-87.7469	-134.789	-123.23
-87.6969	-134.676	-123.106
-87.6469	-134.789	-123.147
-87.5969	-134.94	-123.188
-87.5469	-135.278	-123.106
-87.4969	-135.203	-123.188
-87.4469	-134.977	-123.354
-87.3968	-134.714	-123.023
-87.3468	-134.45	-122.65
-87.2968	-134.3	-122.236
-87.2468	-134.3	-121.946
-87.1968	-134.3	-121.78
-87.1468	-134.413	-121.615
-87.0968	-134.45	-121.491
-87.0468	-134.526	-121.573
-86.9967	-134.413	-121.946
-86.9467	-133.999	-122.36
-86.8967	-133.547	-122.609
-86.8467	-133.472	-122.567
-86.7967	-133.66	-122.195
-86.7467	-133.848	-121.905
-86.6967	-133.735	-121.863
-86.6467	-133.434	-121.987
-86.5966	-133.171	-122.195
-86.5466	-132.908	-122.36
-86.4966	-133.021	-122.443
-86.4466	-132.945	-122.277
-86.3966	-132.87	-122.07
-86.3466	-132.757	-121.946
-86.2966	-132.832	-121.822
-86.2466	-132.908	-121.822
-86.1965	-132.908	-121.987
-86.1465	-132.832	-121.905
-86.0965	-132.644	-121.366
-86.0465	-132.343	-120.828
-85.9965	-132.193	-120.621
-85.9465	-132.193	-120.704
-85.8965	-132.268	-120.828
-85.8465	-132.306	-120.704
-85.7964	-132.268	-120.745
-85.7464	-132.306	-120.745
-85.6964	-132.343	-120.787
-85.6464	-132.494	-120.662
-85.5964	-132.494	-120.414
-85.5464	-132.418	-120.455
-85.4964	-132.343	-120.331
-85.4464	-132.155	-120.166
-85.3963	-131.854	-119.917
-85.3463	-131.628	-119.793
-85.2963	-131.365	-119.793
-85.2463	-131.026	-119.876
-85.1963	-130.838	-119.959
-85.1463	-130.8	-119.793
-85.0963	-130.876	-119.627
-85.0463	-130.951	-119.337
-84.9962	-130.951	-119.172
-84.9462	-130.913	-119.172
-84.8962	-130.951	-119.337
-84.8462	-131.101	-119.544
-84.7962	-131.026	-119.751
-84.7462	-130.913	-119.751
-84.6962	-130.838	-119.71
-84.6462	-130.575	-119.503
-84.5961	-130.311	-119.255
-84.5461	-130.198	-119.089
-84.4961	-130.161	-118.923
-84.4461	-130.198	-118.923
-84.3961	-130.386	-118.965
-84.3461	-130.537	-118.882
-84.2961	-130.537	-118.716
-84.2461	-130.575	-118.468
-84.196	-130.612	-118.551
-84.146	-130.725	-118.551
-84.096	-130.763	-118.344
-84.046	-130.575	-118.095
-83.996	-130.499	-117.805
-83.946	-130.499	-117.722
-83.896	-130.462	-118.095
-83.846	-130.386	-118.426
-83.7959	-130.349	-118.551
-83.7459	-130.236	-118.592
-83.6959	-130.123	-118.426
-83.6459	-129.935	-118.219
-83.5959	-129.935	-117.971
-83.5459	-130.01	-117.515
-83.4959	-130.123	-117.019
-83.4459	-130.01	-116.563
-83.3958	-129.822	-116.356
-83.3458	-129.483	-116.397
-83.2958	-129.182	-116.646
-83.2458	-129.107	-116.563
-83.1958	-128.844	-116.522
-83.1458	-128.58	-116.48
-83.0958	-128.43	-116.315
-83.0458	-128.43	-116.19
-82.9957	-128.58	-116.108
-82.9457	-128.844	-116.19
-82.8957	-128.994	-116.397
-82.8457	-129.182	-116.687
-82.7957	-129.22	-117.143
-82.7457	-129.182	-117.226
-82.6957	-128.881	-117.06
-82.6457	-128.881	-116.894
-82.5956	-128.806	-116.812
-82.5456	-128.806	-116.853
-82.4956	-128.731	-117.101
-82.4456	-128.43	-117.101
-82.3956	-128.129	-116.729
-82.3456	-127.941	-116.066
-82.2956	-127.828	-115.735
-82.2456	-127.903	-115.569
-82.1955	-127.903	-115.652
-82.1455	-127.903	-115.735
-82.0955	-127.903	-115.776
-82.0455	-127.941	-115.652
-81.9955	-127.639	-115.611
-81.9455	-127.263	-115.321
-81.8955	-126.736	-114.99
-81.8455	-126.36	-115.072
-81.7954	-126.21	-115.031
-81.7454	-126.285	-114.948
-81.6954	-126.548	-114.99
-81.6454	-126.962	-114.824
-81.5954	-127.188	-114.658
-81.5454	-127.037	-114.493
-81.4954	-126.812	-114.244
-81.4454	-126.548	-114.12
-81.3953	-126.285	-113.954
-81.3453	-125.984	-113.747
-81.2953	-125.871	-113.83
-81.2453	-126.059	-113.665
-81.1953	-126.322	-113.665
-81.1453	-126.661	-113.375
-81.0953	-126.774	-113.085
-81.0453	-126.473	-113.043
-80.9952	-126.247	-113.25
-80.9452	-126.059	-113.54
-80.8952	-126.172	-113.665
-80.8452	-126.097	-113.623
-80.7952	-126.021	-113.499
-80.7452	-125.796	-113.375
-80.6952	-125.645	-113.126
-80.6452	-125.495	-112.878
-80.5951	-125.532	-112.505
-80.5451	-125.419	-112.298
-80.4951	-125.344	-112.174
-80.4451	-125.231	-112.174
-80.3951	-125.194	-112.174
-80.3451	-125.081	-112.174
-80.2951	-124.93	-112.215
-80.2451	-124.704	-112.05
-80.195	-124.403	-111.925
-80.145	-124.253	-111.884
-80.095	-124.29	-111.801
-80.045	-124.403	-111.76
-79.995	-124.366	-111.47
-79.945	-124.178	-111.139
-79.895	-123.877	-110.683
-79.845	-123.575	-110.6
-79.7949	-123.274	-110.476
-79.7449	-123.049	-110.559
-79.6949	-122.973	-110.642
-79.6449	-123.049	-110.807
-79.5949	-123.162	-111.097
-79.5449	-123.387	-111.428
-79.4949	-123.425	-111.594
-79.4449	-123.538	-111.511
-79.3948	-123.538	-111.304
-79.3448	-123.651	-111.263
-79.2948	-123.5	-111.304
-79.2448	-123.274	-111.263
-79.1948	-122.973	-111.263
-79.1448	-123.124	-111.056
-79.0948	-123.312	-110.849
-79.0448	-123.237	-110.807
-78.9947	-123.162	-110.766
-78.9447	-123.199	-110.932
-78.8947	-123.274	-110.973
-78.8447	-123.312	-110.807
-78.7947	-123.274	-110.766
-78.7447	-123.086	-110.683
-78.6947	-122.785	-110.518
-78.6447	-122.597	-110.352
-78.5946	-122.371	-109.855
-78.5446	-122.221	-109.565
-78.4946	-121.995	-109.4
-78.4446	-121.656	-109.234
-78.3946	-121.431	-109.234
-78.3446	-121.28	-109.234
-78.2946	-121.13	-109.358
-78.2446	-121.054	-109.317
-78.1945	-120.866	-109.068
-78.1445	-120.64	-108.903
-78.0945	-120.528	-108.944
-78.0445	-120.528	-108.985
-77.9945	-120.603	-109.068
-77.9445	-120.64	-109.192
-77.8945	-120.678	-109.358
-77.8445	-120.565	-109.234
-77.7944	-120.302	-109.275
-77.7444	-120.226	-109.317
-77.6944	-120.264	-108.944
-77.6444	-120.452	-108.778
-77.5944	-120.528	-108.571
-77.5444	-120.565	-108.282
-77.4944	-120.302	-108.199
-77.4444	-120.076	-107.66
-77.3943	-119.888	-107.081
-77.3443	-119.85	-106.749
-77.2943	-119.775	-106.501
-77.2443	-119.737	-106.915
-77.1943	-119.737	-107.66
-77.1443	-119.737	-108.199
-77.0943	-119.775	-108.157
-77.0443	-119.813	-107.702
-76.9942	-119.813	-107.329
-76.9442	-119.7	-107.039
-76.8942	-119.624	-106.915
-76.8442	-119.474	-106.791
-76.7942	-119.399	-106.749
-76.7442	-119.248	-106.998
-76.6942	-119.286	-107.288
-76.6442	-119.361	-107.619
-76.5941	-119.587	-107.743
-76.5441	-119.662	-107.66
-76.4941	-119.624	-107.536
-76.4441	-119.399	-107.329
-76.3941	-119.135	-107.039
-76.3441	-118.985	-106.749
-76.2941	-118.947	-106.625
-76.2441	-118.834	-106.335
-76.194	-118.571	-105.921
-76.144	-118.458	-105.507
-76.094	-118.42	-105.383
-76.044	-118.42	-105.383
-75.994	-118.42	-105.383
-75.944	-118.383	-105.383
-75.894	-118.27	-105.342
-75.844	-118.194	-105.01
-75.7939	-118.082	-104.845
-75.7439	-118.044	-105.01
-75.6939	-117.931	-105.466
-75.6439	-117.781	-105.631
-75.5939	-117.555	-105.466
-75.5439	-117.48	-105.093
-75.4939	-117.291	-104.886
-75.4439	-117.178	-104.803
-75.3938	-117.066	-104.513
-75.3438	-117.028	-104.472
-75.2938	-116.953	-104.182
-75.2438	-116.84	-104.058
-75.1938	-116.727	-103.851
-75.1438	-116.652	-103.644
-75.0938	-116.539	-103.478
-75.0438	-116.426	-103.561
-74.9937	-116.426	-103.851
-74.9437	-116.388	-104.058
-74.8937	-116.275	-104.182
-74.8437	-116.087	-103.892
-74.7937	-116.012	-103.561
-74.7437	-115.786	-103.395
-74.6937	-115.749	-103.23
-74.6437	-115.749	-103.147
-74.5936	-115.786	-103.147
-74.5436	-115.711	-103.188
-74.4936	-115.598	-103.271
-74.4436	-115.523	-103.106
-74.3936	-115.335	-102.94
-74.3436	-115.41	-102.774
-74.2936	-115.523	-102.402
-74.2436	-115.41	-102.319
-74.1935	-115.335	-102.402
-74.1435	-115.222	-102.567
-74.0935	-115.071	-102.774
-74.0435	-114.996	-102.94
-73.9935	-114.996	-102.733
-73.9435	-114.996	-102.484
-73.8935	-114.921	-102.236
-73.8435	-114.845	-102.153
-73.7934	-114.469	-102.112
-73.7434	-114.281	-102.029
-73.6934	-114.243	-102.195
-73.6434	-114.394	-102.195
-73.5934	-114.432	-102.029
-73.5434	-114.281	-101.946
-73.4934	-114.093	-101.822
-73.4434	-113.942	-101.698
-73.3933	-113.754	-101.573
-73.3433	-113.754	-101.449
-73.2933	-113.867	-101.449
-73.2433	-113.942	-101.532
-73.1933	-114.093	-101.325
-73.1433	-114.168	-101.242
-73.0933	-114.055	-101.242
-73.0433	-114.018	-101.532
-72.9932	-114.018	-101.449
-72.9432	-113.98	-101.325
-72.8932	-114.018	-101.035
-72.8432	-113.829	-100.745
-72.7932	-113.566	-100.662
-72.7432	-113.303	-100.704
-72.6932	-113.227	-100.704
-72.6432	-112.964	-100.538
-72.5931	-112.663	-100.58
-72.5431	-112.324	-100.662
-72.4931	-112.211	-100.621
-72.4431	-112.098	-100.497
-72.3931	-112.098	-100.414
-72.3431	-111.91	-100.331
-72.2931	-111.835	-100.248
-72.2431	-111.722	-100.207
-72.193	-111.609	-100.124
-72.143	-111.459	-100.166
-72.093	-111.459	-100.166
-72.043	-111.647	-99.9999
-71.993	-111.647	-99.6273
-71.943	-111.534	-99.3788
-71.893	-111.195	-99.0476
-71.843	-110.932	-98.9647
-71.7929	-110.894	-98.8405
-71.7429	-110.819	-98.7577
-71.6929	-110.669	-98.7163
-71.6429	-110.669	-98.6335
-71.5929	-110.593	-98.5093
-71.5429	-110.556	-98.4678
-71.4929	-110.593	-98.5093
-71.4429	-110.706	-98.4264
-71.3928	-110.819	-98.178
-71.3428	-111.007	-97.8467
-71.2928	-111.158	-97.7225
-71.2428	-111.158	-97.4741
-71.1928	-111.195	-97.267
-71.1428	-111.082	-97.267
-71.0928	-111.045	-97.3084
-71.0428	-111.007	-97.1842
-70.9927	-110.857	-97.1842
-70.9427	-110.556	-97.1842
-70.8927	-110.292	-97.267
-70.8427	-109.991	-97.3498
-70.7927	-109.841	-97.4741
-70.7427	-109.728	-97.5983
-70.6927	-109.615	-97.6811
-70.6427	-109.389	-97.6811
-70.5926	-109.126	-97.3912
-70.5426	-108.975	-97.267
-70.4926	-108.862	-96.8529
-70.4426	-108.561	-96.4803
-70.3926	-108.336	-96.2318
-70.3426	-108.26	-95.9834
-70.2926	-108.147	-95.9834
-70.2426	-108.298	-95.9006
-70.1925	-108.411	-95.8591
-70.1425	-108.486	-95.8591
-70.0925	-108.448	-95.942
-70.0425	-108.486	-96.149
-69.9925	-108.373	-96.3975
-69.9425	-108.26	-96.5631
-69.8925	-108.072	-96.6045
-69.8425	-107.846	-96.5217
-69.7924	-107.771	-96.3975
-69.7424	-107.771	-96.2732
-69.6924	-107.922	-95.942
-69.6424	-107.922	-95.6521
-69.5924	-107.922	-95.6107
-69.5424	-107.809	-95.6935
-69.4924	-107.733	-95.6521
-69.4424	-107.658	-95.6935
-69.3923	-107.545	-95.6521
-69.3423	-107.432	-95.5279
-69.2923	-107.357	-95.4037
-69.2423	-107.207	-95.2794
-69.1923	-107.018	-95.0724
-69.1423	-106.717	-95.0724
-69.0923	-106.379	-95.1552
-69.0423	-106.228	-95.2794
-68.9922	-106.191	-95.6107
-68.9422	-106.191	-95.6935
-68.8922	-106.153	-95.5693
-68.8422	-106.153	-95.5693
-68.7922	-106.002	-95.5279
-68.7422	-105.814	-95.5279
-68.6922	-105.664	-95.6107
-68.6422	-105.701	-95.6521
-68.5921	-105.626	-95.4865
-68.5421	-105.363	-95.238
-68.4921	-105.137	-94.9482
-68.4421	-104.986	-94.7411
-68.3921	-105.024	-94.5755
-68.3421	-105.212	-94.3685
-68.2921	-105.288	-94.3271
-68.2421	-105.25	-94.4513
-68.192	-105.288	-94.6169
-68.142	-105.325	-94.6169
-68.092	-105.25	-94.5341
-68.042	-105.325	-94.4513
-67.992	-105.212	-94.4099
-67.942	-105.099	-94.2857
-67.892	-105.024	-93.9958
-67.842	-104.874	-93.6231
-67.7919	-104.648	-93.2919
-67.7419	-104.422	-93.1676
-67.6919	-104.234	-93.1676
-67.6419	-104.121	-93.209
-67.5919	-103.933	-93.002
-67.5419	-103.82	-92.7536
-67.4919	-103.745	-92.6293
-67.4419	-103.594	-92.6707
-67.3918	-103.519	-92.7122
-67.3418	-103.406	-92.8364
-67.2918	-103.218	-92.9606
-67.2418	-103.067	-92.9606
-67.1918	-103.03	-92.8364
-67.1418	-102.917	-92.7122
-67.0918	-102.804	-92.6293
-67.0418	-102.653	-92.6707
-66.9917	-102.578	-92.4637
-66.9417	-102.541	-92.1739
-66.8917	-102.578	-92.0082
-66.8417	-102.541	-91.9254
-66.7917	-102.315	-92.0082
-66.7417	-102.127	-91.9668
-66.6917	-102.24	-91.9668
-66.6417	-102.428	-91.8012
-66.5916	-102.541	-91.677
-66.5416	-102.616	-91.7598
-66.4916	-102.691	-91.5113
-66.4416	-103.03	-91.4699
-66.3916	-102.917	-91.1387
-66.3416	-102.842	-90.9316
-66.2916	-102.578	-90.8074
-66.2416	-102.24	-90.6832
-66.1915	-101.863	-90.766
-66.1415	-101.675	-90.8488
-66.0915	-101.6	-90.8074
-66.0415	-101.75	-90.6832
-65.9915	-101.675	-90.4347
-65.9415	-101.525	-90.2691
-65.8915	-101.487	-90.0206
-65.8415	-101.675	-89.7308
-65.7914	-101.713	-89.6894
-65.7414	-101.713	-89.855
-65.6914	-101.788	-89.8964
-65.6414	-101.938	-89.8964
-65.5914	-101.938	-89.855
-65.5414	-101.863	-89.7722
-65.4914	-101.637	-89.4409
-65.4414	-101.449	-89.2753
-65.3913	-101.299	-89.1925
-65.3413	-101.148	-89.2339
-65.2913	-100.922	-89.2339
-65.2413	-100.847	-89.0683
-65.1913	-100.734	-88.7784
-65.1413	-100.659	-88.6542
-65.0913	-100.584	-88.737
-65.0413	-100.509	-88.7784
-64.9912	-100.546	-88.8198
-64.9412	-100.621	-88.6542
-64.8912	-100.847	-88.4057
-64.8412	-100.847	-88.1159
-64.7912	-100.734	-87.9503
-64.7412	-100.546	-87.7432
-64.6912	-100.358	-87.7018
-64.6412	-100.32	-87.7018
-64.5911	-100.396	-87.7846
-64.5411	-100.509	-87.9088
-64.4911	-100.433	-87.9088
-64.4411	-100.32	-87.826
-64.3911	-100.17	-87.7018
-64.3411	-100.019	-87.5362
-64.2911	-99.8689	-87.3705
-64.2411	-99.7936	-87.3705
-64.191	-99.6807	-87.3291
-64.141	-99.6807	-87.2463
-64.091	-99.6431	-87.2049
-64.041	-99.6055	-87.2049
-63.991	-99.5678	-86.9565
-63.941	-99.5302	-86.8322
-63.891	-99.5678	-86.6252
-63.841	-99.4173	-86.6252
-63.7909	-99.4173	-86.5424
-63.7409	-99.6055	-86.501
-63.6909	-99.6431	-86.5838
-63.6409	-99.6431	-86.6252
-63.5909	-99.5678	-86.7494
-63.5409	-99.3044	-86.3768
-63.4909	-99.1915	-85.8799
-63.4409	-99.041	-85.2173
-63.3908	-99.041	-84.9275
-63.3408	-99.0034	-84.8447
-63.2908	-99.041	-84.9275
-63.2408	-98.9658	-84.9275
-63.1908	-98.9658	-84.9275
-63.1408	-98.8905	-84.8033
-63.0908	-98.9658	-84.8447
-63.0408	-98.8152	-84.8861
-62.9907	-98.5895	-84.9689
-62.9407	-98.3261	-84.9689
-62.8907	-98.025	-84.7204
-62.8407	-97.8369	-84.5962
-62.7907	-97.5735	-84.265
-62.7407	-97.4229	-84.3478
-62.6907	-97.3853	-84.3478
-62.6407	-97.4229	-84.472
-62.5906	-97.3101	-84.3892
-62.5406	-97.1595	-84.3892
-62.4906	-97.0467	-84.2235
-62.4406	-97.0843	-83.9751
-62.3906	-97.1595	-83.8095
-62.3406	-97.1595	-83.561
-62.2906	-97.1972	-83.4368
-62.2406	-97.1972	-83.6024
-62.1905	-97.009	-83.6024
-62.1405	-96.7832	-83.6024
-62.0905	-96.5198	-83.4782
-62.0405	-96.4446	-83.3126
-61.9905	-96.4822	-83.1469
-61.9405	-96.5575	-82.9813
-61.8905	-96.5198	-82.7743
-61.8405	-96.5575	-82.65
-61.7904	-96.5198	-82.5258
-61.7404	-96.4446	-82.4016
-61.6904	-96.2188	-82.4016
-61.6404	-96.0683	-82.4016
-61.5904	-95.8049	-82.3188
-61.5404	-95.692	-82.1117
-61.4904	-95.5791	-82.0703
-61.4404	-95.7296	-82.1117
-61.3903	-95.8801	-82.0289
-61.3403	-96.1435	-81.8633
-61.2903	-96.2941	-81.6563
-61.2403	-96.1812	-81.3664
-61.1903	-95.9554	-81.1594
-61.1403	-95.6544	-80.9937
-61.0903	-95.391	-80.8695
-61.0403	-95.2781	-80.9109
-60.9902	-95.3157	-80.8695
-60.9402	-95.391	-80.9109
-60.8902	-95.3157	-80.8695
-60.8402	-95.0899	-80.9523
-60.7902	-94.7512	-80.9109
-60.7402	-94.6007	-80.6625
-60.6902	-94.4878	-80.7453
-60.6402	-94.4878	-80.6625
-60.5901	-94.5255	-80.8281
-60.5401	-94.5255	-81.0766
-60.4901	-94.5255	-81.0351
-60.4401	-94.4126	-81.0766
-60.3901	-94.3373	-81.118
-60.3401	-94.1868	-81.1594
-60.2901	-94.1868	-81.118
-60.2401	-94.0363	-80.9937
-60.19	-93.66	-80.9523
-60.14	-93.4342	-80.7867
-60.09	-93.2837	-80.5382
-60.04	-93.2084	-80.1656
-59.99	-93.1332	-79.9171
-59.94	-93.2084	-79.8757
-59.89	-93.2461	-80.1242
-59.84	-93.2837	-80.1656
-59.7899	-93.3966	-80.2898
-59.7399	-93.3213	-80.0828
-59.6899	-93.0955	-79.7929
-59.6399	-92.8698	-79.5445
-59.5899	-92.644	-79.3788
-59.5399	-92.4182	-79.3788
-59.4899	-92.1924	-79.3374
-59.4399	-92.0419	-79.1718
-59.3898	-91.929	-79.0062
-59.3398	-91.8914	-78.7991
-59.2898	-92.0043	-78.5921
-59.2398	-92.1924	-78.2194
-59.1898	-92.1924	-78.0538
-59.1398	-92.1548	-78.178
-59.0898	-91.8161	-78.3022
-59.0398	-91.4022	-78.4264
-58.9897	-91.2893	-78.4264
-58.9397	-91.3646	-78.2194
-58.8897	-91.4398	-78.0538
-58.8397	-91.5904	-77.8053
-58.7897	-91.6656	-77.6811
-58.7397	-91.5904	-77.6397
-58.6897	-91.4398	-77.5983
-58.6397	-91.327	-77.4327
-58.5896	-91.2517	-77.267
-58.5396	-91.2141	-77.3498
-58.4896	-91.0636	-77.5155
-58.4396	-90.9883	-77.4327
-58.3896	-90.9883	-77.267
-58.3396	-90.913	-77.3084
-58.2896	-90.8378	-77.3498
-58.2396	-90.4991	-77.5569
-58.1895	-90.311	-77.7639
-58.1395	-90.0099	-77.5983
-58.0895	-89.7089	-77.4741
-58.0395	-89.5207	-77.5569
-57.9895	-89.4831	-77.4741
-57.9395	-89.4831	-77.4327
-57.8895	-89.4455	-77.3498
-57.8395	-89.3326	-77.2256
-57.7894	-89.2197	-77.1428
-57.7394	-89.0692	-77.1014
-57.6894	-89.0692	-77.0186
-57.6394	-89.0692	-76.8944
-57.5894	-89.0692	-76.8115
-57.5394	-89.2197	-76.6459
-57.4894	-89.295	-76.5631
-57.4394	-89.3702	-76.4803
-57.3893	-89.3326	-76.2732
-57.3393	-89.1444	-76.149
-57.2893	-88.8058	-76.1904
-57.2393	-88.5424	-76.149
-57.1893	-88.3542	-76.4389
-57.1393	-88.2037	-76.3146
-57.0893	-88.1284	-76.2732
-57.0393	-88.1284	-76.3561
-56.9892	-88.279	-76.3975
-56.9392	-88.1661	-76.1904
-56.8892	-88.0532	-75.7763
-56.8392	-87.9403	-75.6521
-56.7892	-87.8274	-75.5693
-56.7392	-87.8274	-75.4037
-56.6892	-87.6016	-75.4037
-56.6392	-87.6016	-75.3209
-56.5891	-87.6769	-75.238
-56.5391	-87.7145	-75.0724
-56.4891	-87.7145	-74.6583
-56.4391	-87.7521	-74.3685
-56.3891	-87.6769	-74.12
-56.3391	-87.4887	-74.1614
-56.2891	-87.1877	-74.2443
-56.2391	-87.0372	-74.2443
-56.189	-86.9619	-74.2857
-56.139	-86.9243	-74.2028
-56.089	-86.849	-74.1614
-56.039	-86.6609	-74.12
-55.989	-86.5104	-73.9544
-55.939	-86.3222	-73.8716
-55.889	-86.2093	-73.7474
-55.839	-86.0212	-73.5817
-55.7889	-85.8707	-73.4575
-55.7389	-85.6073	-73.4161
-55.6889	-85.3815	-73.4989
-55.6389	-85.3062	-73.4575
-55.5889	-85.3439	-73.4989
-55.5389	-85.2686	-73.5403
-55.4889	-85.1181	-73.5817
-55.4389	-85.1181	-73.6645
-55.3888	-85.0804	-73.8302
-55.3388	-85.0052	-73.8302
-55.2888	-84.8923	-73.706
-55.2388	-84.8923	-73.3747
-55.1888	-84.8547	-73.0434
-55.1388	-84.6665	-72.9606
-55.0888	-84.4407	-72.8778
-55.0388	-84.215	-72.6708
-54.9887	-84.1773	-72.4637
-54.9387	-84.2526	-72.2567
-54.8887	-84.4407	-72.1739
-54.8387	-84.516	-72.1739
-54.7887	-84.4784	-72.0496
-54.7387	-84.2902	-71.7598
-54.6887	-84.1397	-71.4699
-54.6387	-84.0268	-71.2215
-54.5886	-83.9516	-71.2629
-54.5386	-83.801	-71.1801
-54.4886	-83.801	-71.0559
-54.4386	-83.5753	-70.9316
-54.3886	-83.4624	-70.8902
-54.3386	-83.5	-70.8488
-54.2886	-83.6129	-70.766
-54.2386	-83.6129	-70.7246
-54.1885	-83.5753	-70.7246
-54.1385	-83.3495	-70.6004
-54.0885	-83.0485	-70.8074
-54.0385	-82.9356	-70.8488
-53.9885	-82.8603	-70.973
-53.9385	-82.7098	-71.0144
-53.8885	-82.6345	-70.8488
-53.8385	-82.5969	-70.6832
-53.7884	-82.3711	-70.766
-53.7384	-82.183	-70.559
-53.6884	-81.9948	-70.4761
-53.6384	-81.8443	-70.4347
-53.5884	-81.7314	-70.5176
-53.5384	-81.7314	-70.766
-53.4884	-81.6562	-70.8074
-53.4384	-81.8067	-70.8488
-53.3883	-81.769	-70.559
-53.3383	-81.769	-70.2277
-53.2883	-81.6938	-69.855
-53.2383	-81.5433	-69.648
-53.1883	-81.3551	-69.5652
-53.1383	-81.2799	-69.5238
-53.0883	-81.167	-69.4824
-53.0383	-80.9036	-69.3167
-52.9882	-80.9412	-69.3581
-52.9382	-80.9412	-69.3995
-52.8882	-80.9036	-69.2339
-52.8382	-80.9412	-69.1511
-52.7882	-80.9788	-69.0269
-52.7382	-80.753	-68.8612
-52.6882	-80.5273	-68.9441
-52.6382	-80.3015	-68.9026
-52.5881	-80.0381	-68.7784
-52.5381	-79.8876	-68.6956
-52.4881	-79.6242	-68.3643
-52.4381	-79.4736	-68.1159
-52.3881	-79.436	-68.1159
-52.3381	-79.3984	-68.1159
-52.2881	-79.3231	-67.9503
-52.2381	-79.2479	-67.8674
-52.188	-79.1726	-67.7432
-52.138	-79.0973	-67.7432
-52.088	-79.135	-67.8674
-52.038	-79.2102	-67.9089
-51.988	-79.1726	-67.9089
-51.938	-79.0221	-67.8674
-51.888	-79.135	-67.826
-51.838	-79.2102	-67.7018
-51.7879	-79.2479	-67.7018
-51.7379	-79.436	-67.5362
-51.6879	-79.5113	-67.5776
-51.6379	-79.436	-67.6604
-51.5879	-79.3231	-67.619
-51.5379	-79.2102	-67.3706
-51.4879	-79.0973	-67.2049
-51.4379	-79.0221	-67.1221
-51.3878	-78.9092	-67.0807
-51.3378	-78.6082	-66.9979
-51.2878	-78.3824	-66.9151
-51.2378	-78.3824	-66.9979
-51.1878	-78.3071	-66.9979
-51.1378	-78.1942	-66.8737
-51.0878	-78.0813	-66.7494
-51.0378	-77.7427	-66.6252
-50.9877	-77.4793	-66.4596
-50.9377	-77.3288	-66.2525
-50.8877	-77.2159	-66.1697
-50.8377	-77.1782	-66.1283
-50.7877	-77.1782	-65.8799
-50.7377	-77.1782	-65.7142
-50.6877	-77.2535	-65.6314
-50.6377	-77.0277	-65.5486
-50.5876	-76.8019	-65.59
-50.5376	-76.5009	-65.5072
-50.4876	-76.4633	-65.4244
-50.4376	-76.4256	-65.3416
-50.3876	-76.2751	-65.2588
-50.3376	-76.3504	-65.3002
-50.2876	-76.388	-65.1759
-50.2376	-76.4256	-65.0517
-50.1875	-76.2375	-64.8447
-50.1375	-76.0494	-64.7619
-50.0875	-75.8236	-64.679
-50.0375	-75.7859	-64.5134
-49.9875	-75.8236	-64.3478
-49.9375	-75.8612	-64.265
-49.8875	-75.9741	-64.0579
-49.8375	-75.9365	-64.0579
-49.7874	-75.7107	-63.9751
-49.7374	-75.372	-63.7681
-49.6874	-74.9957	-63.561
-49.6374	-74.7323	-63.2712
-49.5874	-74.4689	-63.0641
-49.5374	-74.3184	-62.9813
-49.4874	-74.3937	-62.8985
-49.4374	-74.4689	-63.147
-49.3873	-74.5442	-63.1884
-49.3373	-74.8076	-62.9813
-49.2873	-74.8076	-62.9399
-49.2373	-74.8076	-62.9813
-49.1873	-74.7699	-63.147
-49.1373	-74.5442	-63.1884
-49.0873	-74.3184	-63.0227
-49.0373	-74.0926	-62.7743
-48.9872	-74.055	-62.5672
-48.9372	-74.0174	-62.5672
-48.8872	-74.055	-62.6087
-48.8372	-74.0926	-62.4844
-48.7872	-73.8668	-62.4016
-48.7372	-73.5282	-62.2774
-48.6872	-73.4529	-62.236
-48.6372	-73.6411	-62.3602
-48.5871	-73.7916	-62.3602
-48.5371	-73.8292	-62.1532
-48.4871	-73.6034	-62.0289
-48.4371	-73.4905	-61.9461
-48.3871	-73.3777	-61.9047
-48.3371	-73.3777	-61.8633
-48.2871	-73.3024	-61.6977
-48.2371	-73.2271	-61.4492
-48.187	-73.0014	-61.5321
-48.137	-72.6627	-61.4906
-48.087	-72.4369	-61.4078
-48.037	-72.324	-61.2836
-47.987	-72.3617	-61.1594
-47.937	-72.4369	-60.9937
-47.887	-72.3993	-60.9937
-47.837	-72.2864	-61.0352
-47.7869	-72.1735	-60.9937
-47.7369	-72.2111	-60.9523
-47.6869	-72.2111	-60.7453
-47.6369	-72.0982	-60.4969
-47.5869	-72.0606	-60.2898
-47.5369	-71.9477	-60.1242
-47.4869	-71.8725	-60
-47.4369	-71.722	-60
-47.3868	-71.6467	-59.9171
-47.3368	-71.4962	-59.9586
-47.2868	-71.3833	-59.9171
-47.2368	-71.2704	-59.9171
-47.1868	-71.1951	-59.8757
-47.1368	-71.1951	-59.8757
-47.0868	-71.0823	-59.7101
-47.0368	-71.007	-59.5859
-46.9867	-70.9317	-59.5031
-46.9367	-70.8565	-59.3374
-46.8867	-70.7436	-59.2132
-46.8367	-70.706	-58.9648
-46.7867	-70.6683	-58.8405
-46.7367	-70.5554	-58.8819
-46.6867	-70.4049	-58.9234
-46.6367	-70.3297	-58.9648
-46.5866	-70.3673	-59.0062
-46.5366	-70.4425	-58.9648
-46.4866	-70.292	-58.8819
-46.4366	-70.1415	-58.8405
-46.3866	-69.9534	-58.6749
-46.3366	-69.69	-58.5921
-46.2866	-69.4265	-58.4679
-46.2366	-69.3513	-58.4265
-46.1865	-69.276	-58.4265
-46.1365	-69.1631	-58.5093
-46.0865	-69.0503	-58.3851
-46.0365	-69.0503	-58.4265
-45.9865	-68.9374	-58.3436
-45.9365	-68.8997	-58.3851
-45.8865	-68.8245	-58.2608
-45.8365	-68.7492	-58.1366
-45.7864	-68.8245	-57.971
-45.7364	-68.7492	-57.5983
-45.6864	-68.6363	-57.2256
-45.6364	-68.5234	-57.1014
-45.5864	-68.4106	-57.0186
-45.5364	-68.2977	-56.8944
-45.4864	-68.2977	-56.8944
-45.4364	-68.4858	-56.8944
-45.3863	-68.5234	-56.8116
-45.3363	-68.4858	-56.7287
-45.2863	-68.4858	-56.4803
-45.2363	-68.2224	-56.2733
-45.1863	-67.959	-56.149
-45.1363	-67.8461	-56.0662
-45.0863	-67.8085	-56.149
-45.0363	-67.658	-56.0662
-44.9862	-67.7708	-55.942
-44.9362	-67.8461	-55.9006
-44.8862	-67.9214	-55.9006
-44.8362	-68.0343	-55.8178
-44.7862	-67.959	-55.735
-44.7362	-67.8837	-55.6935
-44.6862	-67.6956	-55.8178
-44.6362	-67.5827	-55.942
-44.5861	-67.4698	-55.7764
-44.5361	-67.4698	-55.6935
-44.4861	-67.3569	-55.4865
-44.4361	-67.2064	-55.2795
-44.3861	-66.9806	-55.1552
-44.3361	-66.8301	-55.1967
-44.2861	-66.7925	-55.0724
-44.2361	-66.7172	-55.0724
-44.186	-66.6043	-55.1138
-44.136	-66.5291	-54.9482
-44.086	-66.5667	-54.824
-44.036	-66.4914	-54.824
-43.986	-66.3409	-54.7412
-43.936	-66.3033	-54.7826
-43.886	-66.1528	-54.7412
-43.836	-65.927	-54.4927
-43.7859	-65.7389	-54.2443
-43.7359	-65.4754	-54.12
-43.6859	-65.3249	-53.913
-43.6359	-65.212	-53.8716
-43.5859	-65.1744	-53.913
-43.5359	-65.2497	-53.9544
-43.4859	-65.2497	-53.9958
-43.4359	-65.3249	-54.0372
-43.3858	-65.3626	-54.0372
-43.3358	-65.3249	-54.0372
-43.2858	-65.1368	-53.8716
-43.2358	-64.9486	-53.7888
-43.1858	-64.7981	-53.6646
-43.1358	-64.6852	-53.4575
-43.0858	-64.4971	-53.3747
-43.0358	-64.3089	-53.2505
-42.9857	-64.2337	-53.0434
-42.9357	-64.2337	-52.8778
-42.8857	-64.1208	-52.795
-42.8357	-64.196	-52.8364
-42.7857	-64.2713	-52.9606
-42.7357	-64.3466	-53.0434
-42.6857	-64.3089	-53.002
-42.6357	-64.1584	-53.0434
-42.5856	-63.9326	-52.8778
-42.5356	-63.9703	-52.795
-42.4856	-63.895	-52.7122
-42.4356	-63.7445	-52.6294
-42.3856	-63.5563	-52.5051
-42.3356	-63.3306	-52.5051
-42.2856	-63.1048	-52.5465
-42.2356	-62.879	-52.5051
-42.1855	-62.9166	-52.4637
-42.1355	-62.9166	-52.4223
-42.0855	-62.9543	-52.2981
-42.0355	-62.9919	-52.2153
-41.9855	-62.9919	-52.1325
-41.9355	-62.9543	-52.0082
-41.8855	-62.7661	-51.8012
-41.8355	-62.6532	-51.677
-41.7854	-62.5027	-51.4699
-41.7354	-62.5403	-51.3457
-41.6854	-62.578	-51.2629
-41.6354	-62.4651	-50.9316
-41.5854	-62.2769	-50.9731
-41.5354	-62.164	-50.9316
-41.4854	-62.0888	-50.7246
-41.4354	-61.9759	-50.4762
-41.3853	-61.8254	-50.1863
-41.3353	-61.5996	-50.0207
-41.2853	-61.7125	-50.1035
-41.2353	-61.9006	-50.0621
-41.1853	-62.0512	-50.1863
-41.1353	-61.863	-50.2277
-41.0853	-61.5243	-50.1863
-41.0353	-61.3362	-50.3519
-40.9852	-61.2609	-50.6004
-40.9352	-61.2609	-50.4762
-40.8852	-61.3362	-50.3519
-40.8352	-61.2986	-50.1863
-40.7852	-61.2986	-50.0207
-40.7352	-61.2233	-49.8136
-40.6852	-61.0352	-49.6894
-40.6352	-60.847	-49.4824
-40.5851	-60.6212	-49.3996
-40.5351	-60.546	-49.2339
-40.4851	-60.4707	-49.1925
-40.4351	-60.4331	-49.3167
-40.3851	-60.3955	-49.2339
-40.3351	-60.3202	-49.0269
-40.2851	-60.2073	-48.8613
-40.2351	-60.0568	-48.8613
-40.185	-59.9439	-48.8198
-40.135	-59.6805	-48.7784
-40.085	-59.4923	-48.8198
-40.035	-59.4923	-48.6128
-39.985	-59.4171	-48.3644
-39.935	-59.4547	-48.1987
-39.885	-59.4171	-48.1573
-39.835	-59.3795	-48.1987
-39.7849	-59.4171	-48.2815
-39.7349	-59.4171	-48.2815
-39.6849	-59.2289	-48.0745
-39.6349	-59.0032	-47.9503
-39.5849	-58.7774	-47.7018
-39.5349	-58.6645	-47.5362
-39.4849	-58.5892	-47.5776
-39.4349	-58.6269	-47.4948
-39.3848	-58.5516	-47.4948
-39.3348	-58.4763	-47.412
-39.2848	-58.4763	-47.3292
-39.2348	-58.514	-47.3292
-39.1848	-58.4011	-47.0393
-39.1348	-58.2882	-46.8323
-39.0848	-58.1377	-46.7909
-39.0348	-57.9119	-46.7909
-38.9847	-57.7614	-46.708
-38.9347	-57.6485	-46.7495
-38.8847	-57.5732	-46.8737
-38.8347	-57.4227	-46.7495
-38.7847	-57.4603	-46.501
-38.7347	-57.2722	-46.1697
-38.6847	-57.1969	-46.1283
-38.6347	-57.1217	-46.0041
-38.5846	-57.1593	-45.8799
-38.5346	-57.1593	-45.9213
-38.4846	-57.1217	-45.8385
-38.4346	-56.9335	-45.8385
-38.3846	-56.8206	-45.9213
-38.3346	-56.783	-45.8799
-38.2846	-56.6701	-45.7143
-38.2346	-56.6701	-45.2588
-38.1845	-56.5196	-44.9689
-38.1345	-56.5196	-44.8447
-38.0845	-56.482	-44.9275
-38.0345	-56.482	-45.0103
-37.9845	-56.3691	-45.0517
-37.9345	-56.1433	-45.176
-37.8845	-56.0681	-45.0517
-37.8345	-55.9552	-44.8447
-37.7844	-55.8799	-44.8033
-37.7344	-55.9175	-45.0931
-37.6844	-55.8423	-45.0517
-37.6344	-55.8046	-44.8447
-37.5844	-55.8799	-44.7205
-37.5344	-55.767	-44.5134
-37.4844	-55.5412	-44.5134
-37.4344	-55.2402	-44.5548
-37.3843	-55.0144	-44.4306
-37.3343	-54.9392	-44.265
-37.2843	-54.8639	-44.1822
-37.2343	-54.8263	-44.1822
-37.1843	-54.7134	-44.3064
-37.1343	-54.5629	-44.3478
-37.0843	-54.45	-44.265
-37.0343	-54.3747	-44.0579
-36.9842	-54.3371	-43.8509
-36.9342	-54.4124	-43.6853
-36.8842	-54.4124	-43.6853
-36.8342	-54.4124	-43.6439
-36.7842	-54.45	-43.561
-36.7342	-54.45	-43.354
-36.6842	-54.4876	-43.1884
-36.6342	-54.4876	-42.9813
-36.5841	-54.4876	-42.8985
-36.5341	-54.3371	-42.8571
-36.4841	-54.2242	-42.8157
-36.4341	-54.0737	-42.7329
-36.3841	-53.9232	-42.5673
-36.3341	-53.8479	-42.4016
-36.2841	-53.7726	-42.2774
-36.2341	-53.5845	-42.4016
-36.184	-53.3211	-42.443
-36.134	-53.1706	-42.4844
-36.084	-52.9824	-42.4844
-36.034	-52.9824	-42.3602
-35.984	-53.0201	-42.1946
-35.934	-53.0577	-42.0704
-35.884	-52.9824	-42.029
-35.834	-52.9072	-42.0704
-35.7839	-52.8695	-42.1946
-35.7339	-52.6814	-42.1946
-35.6839	-52.6061	-42.1118
-35.6339	-52.5309	-42.029
-35.5839	-52.4932	-41.9875
-35.5339	-52.5685	-41.8219
-35.4839	-52.4556	-41.6977
-35.4339	-52.2675	-41.4492
-35.3838	-52.1546	-41.2422
-35.3338	-51.9288	-41.0352
-35.2838	-51.7407	-40.9938
-35.2338	-51.6278	-41.0766
-35.1838	-51.6278	-41.0352
-35.1338	-51.5525	-41.118
-35.0838	-51.5901	-41.118
-35.0338	-51.6278	-41.0352
-34.9837	-51.5525	-41.0766
-34.9337	-51.4396	-40.9938
-34.8837	-51.2515	-40.8281
-34.8337	-51.101	-40.7453
-34.7837	-50.9881	-40.6625
-34.7337	-50.9504	-40.6211
-34.6837	-50.8375	-40.3726
-34.6337	-50.7247	-40.2484
-34.5836	-50.6118	-40.1656
-34.5336	-50.687	-40.0828
-34.4836	-50.687	-39.8757
-34.4336	-50.6118	-39.8757
-34.3836	-50.4612	-39.7929
-34.3336	-50.2731	-39.6687
-34.2836	-50.1602	-39.5445
-34.2336	-50.0473	-39.4617
-34.1835	-50.0097	-39.4203
-34.1335	-49.9344	-39.296
-34.0835	-49.8968	-39.296
-34.0335	-49.7839	-39.296
-33.9835	-49.7463	-39.4203
-33.9335	-49.8215	-39.4203
-33.8835	-49.8592	-39.2132
-33.8335	-49.8592	-39.089
-33.7834	-49.7839	-39.0062
-33.7334	-49.7463	-38.882
-33.6834	-49.671	-38.7163
-33.6334	-49.4452	-38.5921
-33.5834	-49.2571	-38.6335
-33.5334	-48.9561	-38.5093
-33.4834	-48.8432	-38.4679
-33.4334	-48.8808	-38.5507
-33.3833	-49.0313	-38.5093
-33.3333	-49.069	-38.3023
-33.2833	-48.9184	-38.178
-33.2333	-48.6927	-38.1366
-33.1833	-48.6927	-38.0124
-33.1333	-48.5045	-37.8882
-33.0833	-48.3916	-37.6811
-33.0333	-48.3164	-37.5569
-32.9832	-48.2411	-37.6397
-32.9332	-48.1658	-37.6397
-32.8832	-48.0906	-37.4741
-32.8332	-48.053	-37.5155
-32.7832	-48.0153	-37.3085
-32.7332	-47.7519	-37.0186
-32.6832	-47.639	-36.8944
-32.6332	-47.6014	-36.853
-32.5831	-47.5638	-36.853
-32.5331	-47.6014	-36.8116
-32.4831	-47.5638	-36.7702
-32.4331	-47.4509	-36.8116
-32.3831	-47.3756	-36.6873
-32.3331	-47.3004	-36.4389
-32.2831	-47.2251	-36.2319
-32.2331	-47.0746	-36.2733
-32.183	-46.9993	-36.1905
-32.133	-46.9241	-36.0662
-32.083	-46.6607	-35.942
-32.033	-46.3596	-35.8592
-31.983	-46.2091	-35.6936
-31.933	-46.2467	-35.5693
-31.883	-46.1715	-35.6107
-31.833	-46.1338	-35.5693
-31.7829	-46.0586	-35.5279
-31.7329	-46.021	-35.4451
-31.6829	-45.9833	-35.3623
-31.6329	-46.021	-35.2795
-31.5829	-45.9457	-35.2795
-31.5329	-45.7199	-35.1553
-31.4829	-45.607	-35.031
-31.4329	-45.5694	-34.9068
-31.3828	-45.5318	-34.7826
-31.3328	-45.4565	-34.7826
-31.2828	-45.306	-34.7826
-31.2328	-45.2307	-34.7412
-31.1828	-45.1555	-34.5755
-31.1328	-45.2307	-34.4513
-31.0828	-45.2684	-34.3271
-31.0328	-45.0426	-34.2443
-30.9827	-44.8921	-34.0787
-30.9327	-44.7039	-34.1615
-30.8827	-44.5534	-34.2443
-30.8327	-44.591	-34.2029
-30.7827	-44.5158	-34.1615
-30.7327	-44.5158	-34.0787
-30.6827	-44.5158	-34.0372
-30.6327	-44.5158	-33.9958
-30.5826	-44.3653	-33.913
-30.5326	-44.2524	-33.913
-30.4826	-44.0642	-33.7474
-30.4326	-43.9137	-33.5818
-30.3826	-43.8384	-33.3333
-30.3326	-43.7256	-33.2505
-30.2826	-43.7632	-33.3333
-30.2326	-43.7632	-33.2505
-30.1825	-43.7632	-33.3333
-30.1325	-43.7256	-33.2505
-30.0825	-43.6503	-33.2091
-30.0325	-43.6127	-33.1677
-29.9825	-43.4245	-32.9606
-29.9325	-43.274	-33.0435
-29.8825	-43.1611	-32.9606
-29.8325	-43.1235	-32.9192
-29.7824	-43.0106	-32.7536
-29.7324	-42.8224	-32.588
-29.6824	-42.7848	-32.4223
-29.6324	-42.8601	-32.2981
-29.5824	-43.0482	-32.2153
-29.5324	-42.973	-32.0911
-29.4824	-42.6343	-32.0911
-29.4324	-42.3709	-32.0083
-29.3823	-42.1827	-32.0083
-29.3323	-42.1451	-31.884
-29.2823	-42.0699	-31.884
-29.2323	-41.957	-31.8426
-29.1823	-41.957	-31.6356
-29.1323	-41.957	-31.5942
-29.0823	-42.0322	-31.677
-29.0323	-41.9193	-31.5942
-28.9822	-41.7688	-31.3457
-28.9322	-41.6559	-31.3043
-28.8822	-41.543	-31.1801
-28.8322	-41.5054	-31.0973
-28.7822	-41.4302	-31.0973
-28.7322	-41.3173	-30.9317
-28.6822	-41.2044	-30.8902
-28.6322	-41.242	-30.9317
-28.5821	-41.242	-30.766
-28.5321	-41.0915	-30.8074
-28.4821	-40.9786	-30.7246
-28.4321	-40.8657	-30.6004
-28.3821	-40.6776	-30.6004
-28.3321	-40.6399	-30.4762
-28.2821	-40.6399	-30.3519
-28.2321	-40.6776	-30.2277
-28.182	-40.5647	-30.1863
-28.132	-40.4142	-30.1449
-28.082	-40.2636	-30.0207
-28.032	-40.1507	-29.9793
-27.982	-40.0755	-29.9793
-27.932	-40.0755	-29.9379
-27.882	-40.0002	-29.8551
-27.832	-40.0002	-29.6894
-27.7819	-40.1131	-29.5238
-27.7319	-40.1131	-29.3582
-27.6819	-40.0002	-29.3168
-27.6319	-39.7368	-29.3168
-27.5819	-39.511	-29.2753
-27.5319	-39.3982	-29.2339
-27.4819	-39.2476	-29.1097
-27.4319	-39.21	-29.0269
-27.3818	-39.0219	-29.0269
-27.3318	-38.9842	-28.9027
-27.2818	-38.8337	-28.737
-27.2318	-38.8337	-28.53
-27.1818	-38.7585	-28.4472
-27.1318	-38.7961	-28.323
-27.0818	-38.7585	-28.3644
-27.0318	-38.6832	-28.4472
-26.9817	-38.4198	-28.4472
-26.9317	-38.194	-28.323
-26.8817	-38.1564	-28.323
-26.8317	-38.194	-28.2401
-26.7817	-38.1188	-28.0745
-26.7317	-38.0435	-27.9917
-26.6817	-37.9682	-27.9089
-26.6317	-37.8177	-27.7847
-26.5816	-37.7048	-27.7847
-26.5316	-37.6296	-27.7847
-26.4816	-37.5919	-27.7018
-26.4316	-37.6296	-27.7018
-26.3816	-37.7425	-27.619
-26.3316	-37.7048	-27.4534
-26.2816	-37.6296	-27.2464
-26.2316	-37.4038	-27.205
-26.1815	-37.3662	-27.2878
-26.1315	-37.2156	-27.1221
-26.0815	-37.1028	-26.8737
-26.0315	-37.0651	-26.7909
-25.9815	-36.877	-26.7081
-25.9315	-36.7641	-26.5424
-25.8815	-36.6888	-26.4596
-25.8315	-36.6512	-26.2526
-25.7814	-36.6136	-26.294
-25.7314	-36.5007	-26.2526
-25.6814	-36.5007	-26.294
-25.6314	-36.2749	-26.294
-25.5814	-36.162	-26.2112
-25.5314	-36.162	-26.1698
-25.4814	-36.0491	-25.9627
-25.4314	-36.0115	-26.0041
-25.3813	-35.8986	-26.0455
-25.3313	-35.8986	-26.0869
-25.2813	-35.9739	-26.1698
-25.2313	-35.8986	-26.2112
-25.1813	-35.6728	-26.0869
-25.1313	-35.5223	-25.8799
-25.0813	-35.2589	-25.8799
-25.0313	-35.1836	-25.6729
-24.9812	-35.146	-25.4244
-24.9312	-35.2213	-25.176
-24.8812	-35.2589	-25.1346
-24.8312	-35.146	-25.0517
-24.7812	-35.1084	-24.9689
-24.7312	-35.0708	-24.9689
-24.6812	-34.9579	-24.8447
-24.6312	-34.7321	-24.7205
-24.5811	-34.5439	-24.6791
-24.5311	-34.5063	-24.6791
-24.4811	-34.4687	-24.472
-24.4311	-34.4687	-24.3478
-24.3811	-34.3934	-24.0994
-24.3311	-34.3558	-24.058
-24.2811	-34.2429	-24.058
-24.2311	-34.0548	-23.8509
-24.181	-33.9419	-23.8509
-24.131	-33.8666	-23.6853
-24.081	-33.7161	-23.8095
-24.031	-33.5656	-23.8509
-23.981	-33.3774	-23.8509
-23.931	-33.3398	-23.8923
-23.881	-33.3022	-23.8923
-23.831	-33.2645	-23.7681
-23.7809	-33.114	-23.5611
-23.7309	-32.9635	-23.6025
-23.6809	-32.7754	-23.5197
-23.6309	-32.7754	-23.3126
-23.5809	-32.7754	-23.2298
-23.5309	-32.813	-23.147
-23.4809	-32.813	-22.9399
-23.4309	-32.813	-22.8571
-23.3808	-32.7001	-22.7329
-23.3308	-32.6625	-22.5259
-23.2808	-32.7001	-22.3602
-23.2308	-32.5872	-22.1946
-23.1808	-32.5119	-22.1118
-23.1308	-32.3614	-22.236
-23.0808	-32.1733	-22.236
-23.0308	-32.0604	-22.2774
-22.9807	-31.9851	-22.1118
-22.9307	-31.9851	-21.9462
-22.8807	-31.8722	-21.9876
-22.8307	-31.7217	-21.9047
-22.7807	-31.5336	-21.7805
-22.7307	-31.5712	-21.6563
-22.6807	-31.4959	-21.4907
-22.6307	-31.3831	-21.5735
-22.5806	-31.2702	-21.5321
-22.5306	-31.1949	-21.4493
-22.4806	-31.1573	-21.4493
-22.4306	-31.1573	-21.3664
-22.3806	-31.0068	-21.2836
-22.3306	-30.8562	-21.2008
-22.2806	-30.6681	-21.1594
-22.2306	-30.6305	-21.118
-22.1805	-30.4423	-20.9938
-22.1305	-30.4423	-20.7453
-22.0805	-30.3671	-20.4969
-22.0305	-30.2542	-20.5383
-21.9805	-30.1413	-20.4969
-21.9305	-30.1037	-20.4969
-21.8805	-30.0284	-20.4141
-21.8305	-30.1037	-20.1656
-21.7804	-30.0284	-20.0828
-21.7304	-29.8779	-20.0828
-21.6804	-29.8402	-19.9586
-21.6304	-29.8026	-19.8758
-21.5804	-29.8026	-19.7515
-21.5304	-29.6897	-19.8344
-21.4804	-29.6145	-19.8344
-21.4304	-29.464	-19.7515
-21.3803	-29.3887	-19.6687
-21.3303	-29.3887	-19.5859
-21.2803	-29.2758	-19.5031
-21.2303	-29.2758	-19.3375
-21.1803	-29.0877	-19.1304
-21.1303	-29.0124	-19.2132
-21.0803	-28.8242	-19.1718
-21.0303	-28.6737	-19.0476
-20.9802	-28.5232	-19.0062
-20.9302	-28.448	-19.0062
-20.8802	-28.3727	-18.9234
-20.8302	-28.4103	-18.7992
-20.7802	-28.4103	-18.7163
-20.7302	-28.2598	-18.6749
-20.6802	-28.034	-18.5093
-20.6302	-27.8082	-18.4265
-20.5801	-27.6577	-18.3023
-20.5301	-27.6954	-18.2194
-20.4801	-27.733	-18.2609
-20.4301	-27.8835	-18.178
-20.3801	-27.8835	-18.0538
-20.3301	-27.8082	-18.0124
-20.2801	-27.6577	-17.9296
-20.2301	-27.5448	-18.0124
-20.18	-27.2814	-18.0952
-20.13	-27.1685	-17.8468
-20.08	-27.1685	-17.7226
-20.03	-27.0933	-17.8054
-19.98	-27.018	-17.8882
-19.93	-26.7546	-17.5155
-19.88	-26.6417	-16.9358
-19.83	-26.5288	-16.4803
-19.7799	-26.4536	-16.6045
-19.7299	-26.4536	-16.8116
-19.6799	-26.3407	-16.8944
-19.6299	-26.3031	-16.9358
-19.5799	-26.3407	-16.853
-19.5299	-26.2654	-16.7288
-19.4799	-26.2278	-16.5217
-19.4299	-26.1902	-16.4389
-19.3798	-26.0397	-16.3975
-19.3298	-25.9268	-16.1905
-19.2798	-25.8891	-16.0662
-19.2298	-25.8891	-15.9834
-19.1798	-25.8139	-15.9006
-19.1298	-25.6257	-15.8592
-19.0798	-25.5128	-15.7764
-19.0298	-25.2494	-15.8178
-18.9797	-25.1742	-15.7764
-18.9297	-25.0989	-15.6108
-18.8797	-25.2118	-15.4451
-18.8297	-25.0989	-15.3209
-18.7797	-24.986	-15.031
-18.7297	-24.7226	-14.9482
-18.6797	-24.5721	-15.0725
-18.6297	-24.5721	-15.4037
-18.5796	-24.6097	-15.5279
-18.5296	-24.6097	-15.5279
-18.4796	-24.5721	-15.2795
-18.4296	-24.4968	-14.9896
-18.3796	-24.5345	-14.6998
-18.3296	-24.4216	-14.617
-18.2796	-24.1958	-14.6998
-18.2296	-24.0077	-14.7412
-18.1795	-23.8948	-14.617
-18.1295	-23.8948	-14.4513
-18.0795	-23.7819	-14.4099
-18.0295	-23.7443	-14.3271
-17.9795	-23.8195	-14.2857
-17.9295	-23.7443	-14.2443
-17.8795	-23.5937	-14.3685
-17.8295	-23.5561	-14.3271
-17.7794	-23.5185	-14.2443
-17.7294	-23.5185	-14.0373
-17.6794	-23.4808	-13.8302
-17.6294	-23.368	-13.7888
-17.5794	-23.2927	-13.5818
-17.5294	-22.9917	-13.3333
-17.4794	-23.0293	-13.2505
-17.4294	-23.0293	-13.0435
-17.3793	-23.0669	-13.0435
-17.3293	-22.8411	-12.9607
-17.2793	-22.6154	-12.9192
-17.2293	-22.4649	-13.0021
-17.1793	-22.3896	-12.8364
-17.1293	-22.4649	-12.795
-17.0793	-22.4272	-12.6708
-17.0293	-22.352	-12.7122
-16.9792	-22.2014	-12.588
-16.9292	-22.0886	-12.5466
-16.8792	-22.0133	-12.5466
-16.8292	-21.9757	-12.3809
-16.7792	-21.8251	-12.2153
-16.7292	-21.7499	-12.1325
-16.6792	-21.7875	-12.0497
-16.6292	-21.7123	-12.0083
-16.5791	-21.4865	-12.0497
-16.5291	-21.4112	-12.0083
-16.4791	-21.336	-11.8012
-16.4291	-21.2983	-11.7184
-16.3791	-21.2607	-11.6356
-16.3291	-21.2983	-11.47
-16.2791	-21.2607	-11.5114
-16.2291	-20.9973	-11.677
-16.179	-20.6963	-11.5114
-16.129	-20.621	-11.5114
-16.079	-20.5834	-11.3872
-16.029	-20.4705	-11.2629
-15.979	-20.4329	-11.0559
-15.929	-20.4329	-10.9731
-15.879	-20.1318	-10.8074
-15.829	-20.1318	-10.8074
-15.7789	-20.2071	-10.8903
-15.7289	-20.1694	-10.8903
-15.6789	-20.0189	-10.766
-15.6289	-19.7932	-10.6004
-15.5789	-19.6803	-10.4762
-15.5289	-19.5674	-10.4348
-15.4789	-19.4921	-10.3106
-15.4289	-19.5297	-10.2277
-15.3788	-19.4921	-10.1449
-15.3288	-19.4169	-10.1449
-15.2788	-19.3416	-9.97929
-15.2288	-19.1911	-9.93788
-15.1788	-18.9653	-9.97929
-15.1288	-18.8524	-9.85507
-15.0788	-18.7772	-9.73084
-15.0288	-18.8524	-9.77225
-14.9787	-18.8524	-9.81366
-14.9287	-18.9277	-9.60662
-14.8787	-18.9277	-9.39958
-14.8287	-18.7772	-9.10972
-14.7787	-18.7019	-8.86128
-14.7287	-18.4761	-8.77846
-14.6787	-18.3256	-8.77846
-14.6287	-18.1751	-8.77846
-14.5786	-18.0246	-8.86128
-14.5286	-17.9493	-8.94409
-14.4786	-17.7612	-8.77846
-14.4286	-17.6106	-8.65424
-14.3786	-17.6483	-8.53002
-14.3286	-17.7612	-8.32298
-14.2786	-17.9117	-8.11594
-14.2286	-17.9117	-7.95031
-14.1785	-17.7988	-7.99171
-14.1285	-17.573	-7.99171
-14.0785	-17.4225	-7.95031
-14.0285	-17.272	-7.9089
-13.9785	-17.1591	-7.99171
-13.9285	-17.0462	-7.99171
-13.8785	-17.0086	-7.78467
-13.8285	-17.0086	-7.61904
-13.7784	-16.9709	-7.3706
-13.7284	-16.9333	-7.28778
-13.6784	-16.7452	-7.16356
-13.6284	-16.557	-7.08074
-13.5784	-16.3689	-7.08074
-13.5284	-16.2183	-7.03933
-13.4784	-16.1807	-6.95652
-13.4284	-16.1431	-6.91511
-13.3783	-16.1431	-6.83229
-13.3283	-16.0678	-6.66666
-13.2783	-15.9173	-6.62525
-13.2283	-15.7668	-6.62525
-13.1783	-15.541	-6.70807
-13.1283	-15.4658	-6.58385
-13.0783	-15.3152	-6.45962
-13.0283	-15.4281	-6.41822
-12.9782	-15.5034	-6.45962
-12.9282	-15.3905	-6.37681
-12.8782	-15.24	-6.16977
-12.8282	-15.1271	-6.00414
-12.7782	-15.0518	-5.96273
-12.7282	-15.0895	-5.92132
-12.6782	-14.9389	-5.87991
-12.6282	-14.6755	-5.96273
-12.5781	-14.5626	-5.92132
-12.5281	-14.4498	-5.67287
-12.4781	-14.525	-5.46583
-12.4281	-14.6003	-5.38302
-12.3781	-14.6003	-5.34161
-12.3281	-14.4498	-5.3002
-12.2781	-14.224	-5.2588
-12.2281	-14.224	-5.13457
-12.178	-14.1111	-4.96894
-12.128	-14.0735	-4.88613
-12.078	-14.0358	-4.92753
-12.028	-13.9982	-4.88613
-11.978	-14.0358	-4.88613
-11.928	-14.1111	-4.72049
-11.878	-13.8853	-4.51345
-11.828	-13.7348	-4.51345
-11.7779	-13.6595	-4.34782
-11.7279	-13.5466	-4.2236
-11.6779	-13.4338	-4.2236
-11.6279	-13.3585	-4.01656
-11.5779	-13.3209	-3.93374
-11.5279	-13.3209	-3.89234
-11.4779	-13.208	-3.97515
-11.4279	-13.1327	-3.89234
-11.3778	-12.9822	-3.85093
-11.3278	-12.8693	-3.64389
-11.2778	-12.7188	-3.51967
-11.2278	-12.6435	-3.43685
-11.1778	-12.6059	-3.35404
-11.1278	-12.3425	-3.39544
-11.0778	-12.192	-3.39544
-11.0278	-12.1167	-3.27122
-10.9777	-12.0791	-3.22981
-10.9277	-12.0038	-3.22981
-10.8777	-11.9662	-3.06418
-10.8277	-11.9286	-2.93996
-10.7777	-11.8909	-2.93996
-10.7277	-11.7781	-2.73292
-10.6777	-11.8157	-2.60869
-10.6277	-11.7404	-2.60869
-10.5776	-11.5899	-2.36025
-10.5276	-11.3641	-2.1118
-10.4776	-11.2136	-1.86335
-10.4276	-11.2512	-1.86335
-10.3776	-11.1384	-2.02898
-10.3276	-11.0631	-2.36025
-10.2776	-10.9878	-2.44306
-10.2276	-10.8749	-2.23602
-10.1775	-10.6868	-2.07039
-10.1275	-10.6115	-1.86335
-10.0775	-10.5739	-1.78054
-10.0275	-10.3858	-1.69772
-9.97749	-10.3481	-1.69772
-9.92748	-10.3105	-1.61491
-9.87747	-10.4234	-1.53209
-9.82746	-10.3481	-1.53209
-9.77744	-10.16	-1.49068
-9.72743	-10.0471	-1.36646
-9.67742	-9.97184	-1.28364
-9.62741	-9.85895	-1.15942
-9.57739	-9.74606	-0.993788
-9.52738	-9.63317	-0.910972
-9.47737	-9.63317	-0.869565
-9.42736	-9.63317	-0.869565
-9.37734	-9.6708	-0.786749
-9.32733	-9.59554	-0.621118
-9.27732	-9.52028	-0.496894
-9.22731	-9.36976	-0.455486
-9.17729	-9.18161	-0.372671
-9.12728	-9.0311	-0.207039
-9.07727	-9.10636	-0.124224
-9.02726	-8.95584	-0.289855
-8.97724	-8.91821	-0.372671
-8.92723	-8.69243	-0.248447
-8.87722	-8.54191	-0.0828157
-8.82721	-8.46665	0.0828157
-8.77719	-8.50428	0.124224
-8.72718	-8.57954	0.248447
-8.67717	-8.50428	0.455486
-8.62716	-8.46665	0.496894
-8.57714	-8.39139	0.662525
-8.52713	-8.35376	0.828157
-8.47712	-8.2785	0.828157
-8.42711	-8.12799	0.828157
-8.37709	-7.97747	0.993788
-8.32708	-7.86458	1.0352
-8.27707	-7.71406	1.0766
-8.22706	-7.56354	1.15942
-8.17704	-7.52591	1.24224
-8.12703	-7.52591	1.28364
-8.07702	-7.52591	1.53209
-8.02701	-7.48828	1.44927
-7.97699	-7.52591	1.5735
-7.92698	-7.30014	1.61491
-7.87697	-7.11199	1.61491
-7.82696	-6.9991	1.73913
-7.77694	-6.73569	1.82194
-7.72693	-6.69806	1.86335
-7.67692	-6.6228	1.98758
-7.62691	-6.54754	2.19462
-7.57689	-6.6228	2.27743
-7.52688	-6.58517	2.36025
-7.47687	-6.58517	2.31884
-7.42686	-6.50991	2.23602
-7.37684	-6.43466	2.40165
-7.32683	-6.32177	2.48447
-7.27682	-6.24651	2.44306
-7.22681	-6.09599	2.60869
-7.17679	-5.90784	2.69151
-7.12678	-5.75732	2.85714
-7.07677	-5.64443	2.89855
-7.02676	-5.56918	3.06418
-6.97674	-5.56918	3.1884
-6.92673	-5.49392	3.31263
-6.87672	-5.23051	3.35404
-6.82671	-5.15525	3.27122
-6.77669	-5.04236	3.35404
-6.72668	-4.92947	3.43685
-6.67667	-4.92947	3.56107
-6.62666	-4.89184	3.6853
-6.57664	-4.89184	3.76811
-6.52663	-4.74133	3.76811
-6.47662	-4.74133	3.97515
-6.42661	-4.62844	3.89234
-6.37659	-4.55318	3.85093
-6.32658	-4.47792	3.97515
-6.27657	-4.44029	4.26501
-6.22656	-4.28977	4.47205
-6.17654	-4.25214	4.43064
-6.12653	-4.17688	4.47205
-6.07652	-4.17688	4.51345
-6.02651	-4.10162	4.55486
-5.97649	-3.91347	4.59627
-5.92648	-3.91347	4.7619
-5.87647	-3.80059	4.84472
-5.82646	-3.72533	4.96894
-5.77644	-3.72533	5.09316
-5.72643	-3.6877	5.21739
-5.67642	-3.65007	5.2588
-5.62641	-3.57481	5.17598
-5.57639	-3.38666	5.13457
-5.52638	-3.19851	5.05176
-5.47637	-3.01037	5.13457
-5.42636	-2.89748	5.34161
-5.37634	-2.89748	5.50724
-5.32633	-2.82222	5.50724
-5.27632	-2.89748	5.46583
-5.22631	-2.93511	5.54865
-5.17629	-2.82222	5.7971
-5.12628	-2.74696	6.00414
-5.07627	-2.70933	6.12836
-5.02626	-2.48355	6.12836
-4.97624	-2.2954	6.04554
-4.92623	-2.22014	6.00414
-4.87622	-2.14489	6.16977
-4.82621	-2.032	6.3354
-4.77619	-1.88148	6.62525
-4.72618	-1.73096	6.70807
-4.67617	-1.61807	6.62525
-4.62616	-1.61807	6.45962
-4.57614	-1.6557	6.50103
-4.52613	-1.58044	6.58385
-4.47612	-1.61807	6.74948
-4.42611	-1.58044	6.8737
-4.37609	-1.50518	7.08074
-4.32608	-1.42992	7.08074
-4.27607	-1.24178	7.08074
-4.22606	-1.09126	7.20496
-4.17604	-0.86548	7.412
-4.12603	-0.526814	7.3706
-4.07602	-0.413925	7.412
-4.02601	-0.526814	7.45341
-3.97599	-0.564443	7.53623
-3.92598	-0.564443	7.61904
-3.87597	-0.602073	7.82608
-3.82596	-0.602073	7.99171
-3.77594	-0.413925	8.11594
-3.72593	-0.188148	8.24016
-3.67592	-0.0752591	8.36438
-3.62591	0.0752591	8.40579
-3.57589	0.112889	8.4472
-3.52588	-0.0376296	8.57142
-3.47587	-0.0376296	8.69565
-3.42586	0	8.77846
-3.37584	0.225777	8.86128
-3.32583	0.413925	8.86128
-3.27582	0.564443	8.90269
-3.22581	0.639703	9.02691
-3.17579	0.790221	8.9855
-3.12578	0.940739	9.02691
-3.07577	1.05363	9.19254
-3.02576	1.12889	9.27536
-2.97574	1.20415	9.39958
-2.92573	1.20415	9.39958
-2.87572	1.27941	9.64803
-2.82571	1.31703	9.93788
-2.77569	1.31703	9.97929
-2.72568	1.31703	10.0621
-2.67567	1.31703	10.1863
-2.62566	1.46755	10.2691
-2.57564	1.6557	10.2277
-2.52563	1.73096	10.1449
-2.47562	1.88148	10.1035
-2.42561	1.95674	10.1035
-2.37559	1.95674	10.2277
-2.32558	2.10726	10.3934
-2.27557	2.2954	10.3934
-2.22556	2.48355	10.4348
-2.17554	2.48355	10.4348
-2.12553	2.55881	10.3934
-2.07552	2.59644	10.4348
-2.02551	2.74696	10.7246
-1.97549	2.78459	11.1387
-1.92548	2.74696	11.5528
-1.87547	2.70933	11.6356
-1.82546	2.82222	11.5114
-1.77544	2.93511	11.3043
-1.72543	3.16088	11.2629
-1.67542	3.23614	11.2629
-1.62541	3.27377	11.47
-1.57539	3.3114	11.677
-1.52538	3.38666	11.7598
-1.47537	3.53718	11.8841
-1.42536	3.61244	11.8841
-1.37534	3.6877	11.9255
-1.32533	3.72533	11.9669
-1.27532	3.83822	12.0083
-1.22531	3.9511	12.1739
-1.17529	3.91347	12.2567
-1.12528	3.9511	12.3809
-1.07527	4.02636	12.4638
-1.02526	4.02636	12.5052
-0.97524	4.10162	12.5466
-0.92523	4.10162	12.6708
-0.87522	4.28977	12.7122
-0.82521	4.51555	12.8364
-0.77519	4.62844	12.7536
-0.72518	4.7037	12.795
-0.67517	4.66607	12.8778
-0.62516	4.66607	12.9192
-0.57514	4.77895	12.9607
-0.52513	4.92947	12.9192
-0.47512	5.04236	13.0021
-0.42511	5.04236	13.2919
-0.37509	5.04236	13.4161
-0.32508	5.15525	13.4161
-0.27507	5.26814	13.5404
-0.22506	5.45629	13.8302
-0.17504	5.64443	14.1615
-0.12503	5.75732	14.3271
[truncated: 2,002 more rows]

## Sheet: Fig 6D iii
Current Density
Control	+Rapa
176.104	192.406
130.672	182.512
391.89	97.28
91.24	411.24
102.99	153.77
143.97	163.11
116.06	408.47
253.86	174.16
