# Supplementary material for: Lipid transporters E-Syt3 and ORP5 regulate epithelial ion transport by controlling phosphatidylserine enrichment at ER/PM junctions
Source: EMBO J. 2025 May 27;44(13):3697–719. doi: 10.1038/s44318-025-00470-9 (PMC12217353; doi:10.1038/s44318-025-00470-9)
Supplement: Supplementary file 9 — Source data Fig. 7 [file 44318_2025_470_MOESM9_ESM.zip]

Archive with 32 entries (16 files):
- Figure SD 7/7A/
- Figure SD 7/7A/Fig 7A.xlsx
- Figure SD 7/7B/
- Figure SD 7/7B/Fig 7B.xlsx
- Figure SD 7/7C/
- Figure SD 7/7C/Fig 7C.xlsx
- Figure SD 7/7D/
- Figure SD 7/7D/Fig 7D.xlsx
- Figure SD 7/7E/
- Figure SD 7/7E/Fig 7E.xlsx
- Figure SD 7/7F/
- Figure SD 7/7F/Fig 7F.xlsx
- Figure SD 7/7G/
- Figure SD 7/7G/Fig 7G.xlsx
- Figure SD 7/7H/
- Figure SD 7/7H/Fig 7H.xlsx
- Figure SD 7/7I/
- Figure SD 7/7I/Fig 7I.xlsx
- Figure SD 7/7J/
- Figure SD 7/7J/Fig 7J.xlsx
- Figure SD 7/7K/
- Figure SD 7/7K/Fig 7K.xlsx
- Figure SD 7/7L/
- Figure SD 7/7L/Fig 7L.xlsx
- Figure SD 7/7M/
- Figure SD 7/7M/Fig 7M.xlsx
- Figure SD 7/7N/
- Figure SD 7/7N/Fig 7N.xlsx
- Figure SD 7/7O/
- Figure SD 7/7O/Fig 7O.xlsx
- Figure SD 7/7P/
- Figure SD 7/7P/Fig 7P.xlsx
