# Supplementary material for: Lipid transporters E-Syt3 and ORP5 regulate epithelial ion transport by controlling phosphatidylserine enrichment at ER/PM junctions
Source: EMBO J. 2025 May 27;44(13):3697–719. doi: 10.1038/s44318-025-00470-9 (PMC12217353; doi:10.1038/s44318-025-00470-9)
Supplement: Supplementary file 9 — Source data Fig. 7 [file 44318_2025_470_MOESM9_ESM.zip › Figure SD 7/7B/Fig 7B.xlsx]

## Sheet: Fig 7B
FRET Ratio
CFTR+AKAP79	+F/I	+E-Syt3	CFTR(KRR/A)+AKAP79	+F/I	+E-Syt3
0.69493	0.96988	0.272466	0.82986	1.06428	0.98086
0.775	1.01953	0.262064	1.11935	1.07685	1.04021
0.80323	0.94212	0.350803	1.02271	1.13485	0.7513
0.95938	0.8237	0.166028	0.89425	0.94507	0.83597
0.93617	0.80084	0.112336	0.82355	0.93398	1.04669
0.87981	0.86971	0.32499	0.98304	1.17585	0.82284
0.91139	1.11091	0.147656	1.06285	1.00902	0.74402
0.79896	1.05995	0.234534	0.77515	1.16894	0.82129
0.71916	0.89184	0.410977	1.01454	1.17585	0.87743
0.98955	1.07573	0.278941	1.07109	1.17479	1.02637
1.01105	1.03352	0.180806	0.76496	1.00425	1.01339
0.81646	0.90543	0.174052	1.05516	1.15365	0.82143
0.97885	0.81752	0.255659	0.70452	1.06755	0.76028
0.8897	1.09923	0.255213	1.00549	1.16216	0.7749
0.89798	0.95941	0.306969	1.14203	0.97251	1.0244
1	1.09398	0.404343	0.89162	1.01495	0.75122
0.83965	0.94161	0.219747	0.93761	1.05821	1.05609
0.96272	1.0331	0.127116	0.98585	0.97041	0.93932
		0.09768	0.87839		0.84563
		0.301559			0.93676
		0.159275			0.98543
		0.174021			1.0075
		0.168093			1.00852
		0.239204			1.08532
		0.165521			0.95939
		0.319959			0.96643
		0.091577			0.90889
		0.12272			1.00219
		0.252362			0.9821
		0.26646			1.01796
		0.411158			0.95819
		0.356626			1.00355
		0.188748
