# Supplementary material for: Lipid transporters E-Syt3 and ORP5 regulate epithelial ion transport by controlling phosphatidylserine enrichment at ER/PM junctions
Source: EMBO J. 2025 May 27;44(13):3697–719. doi: 10.1038/s44318-025-00470-9 (PMC12217353; doi:10.1038/s44318-025-00470-9)
Supplement: Supplementary file 9 — Source data Fig. 7 [file 44318_2025_470_MOESM9_ESM.zip › Figure SD 7/7C/Fig 7C.xlsx]

## Sheet: Fig 7C
Image quantification of IPed AKAP
CFTR+AKAP	+E-Syt3	CFTR+PKAc	+E-Syt3
1	0.39	1	0.13				Blot Images
0.91	0.23	1.04	0.07
0.87	0.13	0.91	0.04
1.13	0.12
	0.03
	0.05
