# Supplementary material for: Lipid transporters E-Syt3 and ORP5 regulate epithelial ion transport by controlling phosphatidylserine enrichment at ER/PM junctions
Source: EMBO J. 2025 May 27;44(13):3697–719. doi: 10.1038/s44318-025-00470-9 (PMC12217353; doi:10.1038/s44318-025-00470-9)
Supplement: Supplementary file 9 — Source data Fig. 7 [file 44318_2025_470_MOESM9_ESM.zip › Figure SD 7/7F/Fig 7F.xlsx]

## Sheet: Fig 7F
Image quantification of IPed AKAP
Control	del-PtdSer	del-PI4,5)P2
1	0.39	1.1
1.07	0.26	0.97
0.88	0.33	0.89
0.91	0.18	0.79
1
0.95
1.13
1.04
