# Supplementary material for: Lipid transporters E-Syt3 and ORP5 regulate epithelial ion transport by controlling phosphatidylserine enrichment at ER/PM junctions
Source: EMBO J. 2025 May 27;44(13):3697–719. doi: 10.1038/s44318-025-00470-9 (PMC12217353; doi:10.1038/s44318-025-00470-9)
Supplement: Supplementary file 9 — Source data Fig. 7 [file 44318_2025_470_MOESM9_ESM.zip › Figure SD 7/7G/Fig 7G.xlsx]

## Sheet: Fig 7G i
Current Traces
Time (s)	CFTR	CFTR	V-PKAc	CFTR+PKAc	CFTR+E-Sty3	CFTR+E-Sty3	CFTR+E-Sty3+PKAc	CFTR+E-Sty3+PKAc
0	-4.65772	12.4238	-9.40291	13.8932	-0.851572	1.75146	-7.24722	-1.23976
2	-4.5908	11.0058	-9.13787	16.4007	-0.94532	1.85613	-7.43744	-0.526906
4	-1.32656	8.8372	-7.91414	14.3703	-0.73191	1.93743	-7.13615	-1.01131
6	-1.27051	9.38348	-2.09838	9.20197	-0.698374	1.48978	-3.11463	-2.85973
8	0.0713307	6.00105	-0.317304	6.69254	-0.188478	1.05737	0.165144	-5.53772
10	1.25589	6.06221	-0.477843	6.84105	0.249774	0.616322	1.235	-6.64993
12	2.07488	4.7364	-0.694419	6.99915	0.174319	0.774346	2.79509	-7.14351
14	0.860204	6.04044	-1.44259	6.7414	0.0203588	0.838877	2.27165	-5.94959
16	1.01748	5.91812	-2.70722	7.61046	-0.225062	1.03755	2.70828	-5.08749
18	1.34206	2.62276	-3.32514	7.07006	-0.0550967	1.29618	0.241745	-4.18455
20	1.88582	2.856	-2.74811	6.95987	-0.314999	0.796703	-1.9452	-2.84055
22	1.23833	3.76614	-3.39632	7.14287	-0.247928	0.662052	-1.79582	-1.53657
24	-0.296754	4.96652	-2.93439	6.46353	-0.609962	0.992837	-1.24813	-3.51588
26	-0.916642	5.35939	-2.41188	5.49675	-0.254787	0.634614	-1.48432	-3.08817
28	-0.147011	4.45548	-1.83182	5.27733	-0.475056	0.945074	-0.848534	-3.49587
30	-0.341092	4.04809	-2.68753	4.9688	-0.317286	1.23013	-2.32564	-2.37199
32	-0.486652	3.56711	-1.98025	4.41594	-0.183143	0.69762	-1.68603	-2.90308
34	-0.207242	4.77268	-2.23772	4.25784	-0.405698	1.06296	-0.653203	-4.02947
36	-0.822111	3.50595	-2.66481	4.86052	-0.41332	0.825666	-1.30686	-3.16988
38	0.138255	2.90265	-1.93481	4.93047	-0.24869	0.578213	-0.12466	-3.85105
40	-0.328543	3.82004	-1.17149	4.37473	-0.228873	0.827191	-0.368505	-2.11769
42	-1.03292	4.46377	-1.74095	3.6312	-0.947606	1.38714	-2.50821	-3.86939
44	-0.655637	3.86565	-2.24377	4.53858	-0.625205	1.32362	-0.161684	-3.52589
46	0.313095	2.72331	-1.50469	2.92407	-0.875199	1.21184	-2.04988	-2.8147
48	-0.291735	3.09131	-1.74247	4.00009	-0.728099	1.18592	-2.67035	-2.96144
50	-1.85024	3.27582	-2.02417	2.61171	-0.546701	0.848023	-3.72232	-2.76134
52	-0.636396	3.25094	-1.89241	2.45265	-0.447618	0.756054	-2.70354	-2.99146
54	-1.49638	3.38467	-1.34415	1.49736	0.0157857	0.61683	-2.82993	-2.37032
56	0.555697	2.02568	-1.34566	1.75511	-0.427039	0.950155	-2.67545	-4.26959
58	0.210199	1.40683	-1.54255	2.01381	-1.03449	1.69912	-2.66907	-3.76934
60	-0.4557	2.63416	-1.36384	1.82889	-0.943033	0.590916	-2.02307	-3.40333
62	0.367472	1.85464	-1.23207	2.07322	-0.685417	0.742843	-1.71667	-1.62411
64	-0.39965	2.60099	-1.58799	2.00232	-0.64426	1.29517	-2.06903	-1.69165
66	-0.96349	4.23675	-1.62736	2.52356	-0.858432	1.16611	-2.46225	-0.0466686
68	-0.551904	3.03844	-1.95753	2.23611	-0.635114	1.06601	-2.70226	-0.868741
70	-0.886526	1.38817	-1.59253	2.62129	-0.750965	0.768757	-3.59849	-0.216754
72	-1.21864	1.65458	-1.16846	2.18724	-1.24867	1.79922	-4.15512	1.3807
74	-0.17629	1.03469	-2.44975	2.62225	-0.882821	1.46081	-3.20655	0.361867
76	-0.523461	2.28068	-1.32446	1.50982	-1.22275	1.34242	-3.82956	2.63049
78	-1.22617	3.44997	-1.91058	2.00423	-1.29516	1.37647	-4.40407	0.782074
80	-0.0683743	0.992187	-1.14575	0.894677	-1.04821	0.87038	-5.06411	1.18144
82	-0.0173444	2.9213	-1.12454	1.33543	-0.603864	0.887149	-3.93297	0.0550485
84	-0.769409	2.6124	-1.47288	1.72924	-1.01392	0.977593	-4.29938	-0.596108
86	-0.257436	1.28969	-1.29114	0.670466	-0.829469	1.06804	-4.72451	2.82725
88	0.485426	0.382664	-0.900394	0.602436	-0.985715	1.06448	-5.00155	0.919642
90	0.0696576	1.97592	-1.66826	0.664717	-0.683131	1.05432	-4.21129	6.19141
92	1.12539	0.334981	-1.30931	0.429967	-0.79136	1.01164	-5.6884	3.49091
94	0.921272	0.809745	-1.0155	1.28369	-0.869864	1.25096	-4.95559	-1.45236
96	-0.14952	0.431385	-2.02265	1.82793	-0.24869	0.472524	-4.88537	1.7759
98	-0.29759	3.31521	-2.89199	2.5523	-0.551274	1.28196	-4.57897	0.945488
100	0.255373	2.92752	-1.08517	1.45712	-0.698374	1.28653	-5.48285	0.522778
102	-0.85139	1.30213	-1.68189	1.11985	-0.519263	1.16306	-5.1522	4.26129
104	-0.389612	2.26202	-0.888278	0.805568	-1.1191	1.05838	-2.96398	-0.496057
106	-0.252417	1.01188	-2.24226	1.43317	-0.864529	1.27942	-6.43142	-0.424355
108	-0.3779	1.81629	-1.79396	2.51972	-0.498684	0.520287	-6.04331	4.64231
110	-1.35082	2.79795	-1.31234	1.22716	-0.895016	0.945074	-6.50802	2.07271
112	-1.27553	3.09856	-1.53952	1.66696	-0.840139	1.1534	-5.95012	2.3812
114	-1.55243	3.06436	-0.960975	0.499912	-0.83328	0.899852	-6.24503	2.70886
116	-0.999461	2.61136	-1.33658	0.407928	-1.01544	0.861235	-6.61654	3.10155
118	-0.720052	2.59477	-0.935228	0.857308	-1.33555	1.14832	-5.47775	2.85643
120	-1.16928	2.59685	-1.05487	0.989535	-1.03145	1.1783	-5.47902	2.7347
122	-1.39683	2.48489	-1.79093	1.80589	-0.622157	0.992329	-5.4254	1.82926
124	-0.136971	1.16219	-1.43956	0.991451	-0.244117	1.07617	-6.12502	0.872119
126	-0.438132	2.11794	-1.08517	0.110897	-1.22961	1.01418	-5.67563	0.6987
128	-1.68126	2.36465	-1.19875	0.419426	-1.3729	1.70776	-6.09821	2.87561
130	-0.930864	3.23643	-1.36838	0.0227459	-0.702185	0.856661	-6.66633	3.90445
132	-0.713359	2.51599	-0.532366	-0.0155806	-0.989526	1.22962	-4.74621	2.29032
134	-1.37926	1.37884	-1.62282	1.23962	-0.699136	1.2159	-4.92367	0.192617
136	-0.29759	1.43896	-1.37444	1.17542	-0.988764	1.52331	-4.293	0.580306
138	0.711296	0.411689	-1.54104	1.85668	-0.795171	0.825158	-6.03693	1.29233
140	-0.107692	1.18707	-1.65008	1.54815	-0.875962	0.865808	-6.40972	1.36486
142	-0.339419	0.485289	-1.15635	1.07098	-1.09471	1.48063	-5.43434	1.71837
144	0.566572	1.15908	-1.77124	1.0384	-0.523836	1.13054	-7.29445	0.651175
146	-0.480797	1.14353	-0.901909	0.684839	-1.02382	0.926782	-5.99352	1.32984
148	0.121524	0.927917	-0.603548	0.455836	-1.05507	1.63916	-5.34753	1.15059
150	-0.628867	2.92027	-0.909481	0.379183	-1.08099	1.44455	-5.4803	0.561965
152	-1.46459	1.70019	-0.857987	0.587105	-0.738008	1.18643	-5.30157	0.66118
154	-0.492508	1.39335	-1.4956	0.614893	-1.0162	1.65898	-4.69132	2.27281
156	-1.30982	2.16355	-1.6834	0.58519	-1.32336	1.74333	-4.50748	0.419394
158	-0.289225	0.595169	-1.03519	0.598603	-0.426277	1.0091	-4.84707	0.494432
160	-0.768572	0.659438	-2.09232	0.884136	-0.911022	0.983183	-5.73053	0.34519
162	-1.2613	1.54262	-0.797406	0.0141224	-0.443045	0.922717	-4.69515	-0.151721
164	0.662776	0.795233	-1.58344	0.113772	-0.783738	1.14934	-5.69095	0.596149
166	-0.0792491	1.49908	-0.599004	-0.168887	-0.789836	0.829223	-6.04587	1.08722
168	0.0562727	0.807671	-0.421805	0.429008	-0.363778	0.94609	-7.87406	2.70802
170	0.55737	-0.623876	-0.824668	0.243124	-0.469721	1.27992	-6.68931	1.46408
172	0.459493	0.170161	-1.4123	1.32106	-0.629778	0.771806	-6.72506	1.50076
174	0.0738406	1.64421	-0.711079	0.539197	-0.596243	0.775871	-5.96416	1.81842
176	-0.664002	1.10518	-1.59556	0.838145	-0.463624	0.264704	-5.17262	3.45423
178	-0.718379	1.50531	-0.335478	-0.333692	-0.541366	0.55992	-5.98714	2.13608
180	-0.556086	1.62866	-0.712593	-0.11523	-0.570329	0.817028	-5.33476	0.71871
182	-0.202223	1.30317	-1.08517	0.303489	-0.0505236	0.458805	-6.18758	1.2348
184	-0.685753	1.44414	-0.673216	-0.154515	-0.606913	0.240822	-5.14326	1.21229
186	-0.744312	1.92824	-1.16998	0.784487	0.0508459	0.171718	-5.88884	-0.265944
188	-0.648108	2.54502	-0.0901262	0.380142	-0.00174433	0.36836	-4.78707	-1.80337
190	-1.09567	1.50012	-0.517221	0.293906	-0.510117	0.709815	-4.93772	-0.737845
192	-0.988586	2.60929	-0.273383	0.246956	-0.0650051	0.431366	-6.89996	0.354362
194	-1.88454	2.39367	-1.0367	1.41783	-0.446856	0.493865	-5.11134	0.864614
196	-1.28138	2.36154	-1.23813	0.508535	-0.375211	0.65443	-5.36668	1.23396
198	-1.48885	1.62244	-1.2351	0.787361	-0.27689	0.3709	-5.39221	0.855442
200	-1.22784	1.45037	-0.515706	-0.171761	-0.788311	0.676788	-5.77011	-0.229259
202	-1.05635	2.41337	-0.582345	0.657051	-0.073389	0.434415	-5.29774	0.49193
204	-0.0390947	0.513277	-1.49711	0.700169	-0.177045	0.594472	-5.54413	-0.425189
206	-0.313485	1.15597	-0.842842	0.812274	-0.20677	-0.0604919	-5.45221	-1.55492
208	0.0830424	1.44311	-0.579316	0.345648	-0.463624	0.637154	-5.65265	-1.40734
210	-0.0482965	1.88678	-0.820124	0.54303	-0.243355	0.293666	-5.26582	0.553627
212	-1.19773	2.91612	-0.851929	-0.584731	-0.260122	0.23066	-4.15256	-1.19724
214	-0.121914	0.850173	-1.38656	-0.468794	-0.164088	0.340921	-4.8292	-0.264277
216	-0.791996	2.30349	-1.59556	1.00199	0.401447	-0.0538864	-3.58955	-1.91593
218	-0.325197	0.701938	-1.25631	0.215338	-0.0817729	0.176799	-3.42486	-1.00548
220	-0.218118	1.38299	-0.492989	-0.830022	0.176605	0.24133	-4.06575	-0.469378
222	-0.920825	0.397177	-0.485416	-0.0682798	-0.280701	0.080765	-3.78233	-2.37699
224	-0.52848	0.593094	-0.374855	-0.235001	-0.232684	0.245903	-3.47337	-0.803711
226	0.126544	-0.200943	-1.40473	-0.112355	0.0981008	0.10922	-3.24102	-3.36831
228	0.000223517	0.192967	-1.04427	0.177969	0.233768	0.107187	-3.7402	-0.896256
230	-0.252417	0.401324	-0.477843	-0.636472	-0.0650051	0.394782	-4.21001	0.141758
232	-0.817093	1.90647	-1.04579	-0.0347445	0.175843	-0.1987	-3.7619	-2.96645
234	1.49431	0.317358	-1.07002	0.658968	0.00587746	0.383603	-4.16661	-1.86507
236	0.717989	0.536081	-2.08626	0.471168	0.148405	0.269785	-3.40571	-0.815383
238	0.745595	0.656328	-1.03519	-0.490831	0.215476	-0.0528702	-4.07468	-1.52907
240	-1.12327	1.60275	-0.929169	-0.0788201	0.16441	0.0279206	-3.79637	-1.84089
242	-0.775265	2.73472	-0.67776	-0.326984	-0.302042	0.259114	-2.6895	-3.2816
244	-0.683243	1.41719	-0.494503	-0.406512	0.137734	-0.158559	-2.95504	-2.89724
246	-0.142828	1.71055	0.24004	-1.00537	0.0401755	-0.203273	-2.45331	-3.53089
248	-0.949268	1.28036	-0.735311	-1.26215	0.0150235	0.169178	-2.4482	-3.00063
250	-0.745149	0.198149	-0.685332	-0.980454	-0.132077	0.238282	-2.41629	-2.50872
252	-0.145338	0.678097	-0.390001	-0.439091	0.0660894	0.098041	-1.13451	-2.43452
254	-1.20776	1.94897	-1.07608	-0.320278	0.0798086	0.0802568	-1.72688	-0.441032
256	-0.252417	0.839806	-1.18512	-0.559819	0.312273	-0.121466	-3.13122	-3.05482
258	-0.27835	1.36225	-1.05942	0.429008	0.216238	-0.360282	-2.69205	-0.517736
260	-0.683243	0.815964	-0.058321	-0.352855	0.322943	-0.228679	-1.84178	-2.28944
262	0.50634	0.0841231	-0.758029	-0.894219	0.345046	0.0609483	-2.59119	-0.562757
264	-0.618828	0.578583	-1.02156	0.307321	0.324468	0.0116609	-1.1677	-1.06134
266	-0.989423	0.99115	-1.6728	0.804609	0.00435305	0.27385	-2.87844	-0.921269
268	0.743086	1.47939	-2.1423	0.209589	0.147642	-0.117909	-3.30357	0.564465
270	0.615929	2.39782	-1.18209	0.870723	0.0134993	0.31704	-0.978754	-0.702827
272	-1.06053	1.43689	-0.883735	0.0725706	-0.191526	0.0375748	-1.85966	-0.666976
274	-0.536009	1.50427	-0.50359	-0.753369	-0.0901569	0.591424	-2.55034	-3.72765
276	0.259556	-0.601071	-0.835269	-0.0644475	0.37096	-0.318616	-1.29792	-5.07749
278	1.03253	0.269675	-1.25025	0.157847	0.262731	-0.191586	-2.33458	-3.3533
280	0.345721	-0.40308	-1.23359	0.354271	0.306175	-0.166181	0.563466	-4.9716
282	-0.146174	0.752731	-0.62778	-0.446755	0.208617	-0.135185	0.61198	-3.33413
284	-0.290062	1.06682	-0.193114	-0.504246	0.415167	-0.125023	-0.922581	-2.16772
286	-0.0466233	1.13731	0.441471	-1.22287	0.393063	-0.481214	-0.802573	-2.52623
288	0.959754	1.97074	-0.723196	-0.25608	0.48986	-0.118417	-0.464255	-1.06551
290	-0.0625181	0.652182	-0.0961839	-0.297281	0.256634	0.051294	-0.977478	-2.42785
292	1.14965	0.0789399	-0.605062	0.235458	0.335138	-0.109271	-1.46389	-3.03815
294	0.48208	-0.0361227	-0.688361	0.129102	0.446416	-0.332843	-0.162961	-4.67145
296	0.711296	0.875051	-1.63645	0.983786	0.562267	-0.228171	-0.404252	-4.12202
298	-0.594568	0.773464	-0.948859	1.18021	0.410593	-0.0416915	-1.42559	-3.08234
300	-1.01703	0.779683	-1.24268	0.999117	0.160599	0.0787325	-1.20345	-3.64011
302	1.21741	0.614863	-0.50359	0.276659	0.287883	0.147328	-1.62347	-3.52339
304	0.517215	1.07926	-0.792863	0.153056	-0.0253718	-0.185489	1.15457	-3.31829
306	-0.0424409	0.0893058	-0.960975	0.702085	0.273402	-0.277967	0.174081	-3.33246
308	-0.622175	1.69397	-0.579316	-0.202423	0.473092	-0.239858	0.190678	-4.64394
310	-0.40467	0.354676	-1.74701	1.60755	0.0462728	0.239298	0.322175	-4.60809
312	-1.28975	1.60378	-1.21541	0.89276	0.428124	0.0609483	2.28953	-5.59358
314	-0.594568	1.09274	0.132509	0.09365	0.43041	-0.183457	1.69332	-7.08598
316	-0.710013	0.267602	-0.970062	0.429008	0.399923	-0.156526	1.16606	-5.53521
318	0.719662	0.18882	-0.758029	-0.469751	0.264256	-0.402964	1.63587	-5.61359
320	0.574938	-0.338811	-1.12757	0.499912	0.557694	-0.377558	3.1066	-5.12418
322	1.04759	0.561996	-1.17149	0.22396	0.385442	-0.320648	3.66833	-7.2519
324	1.43241	0.636632	-0.795892	-0.800319	0.418215	-0.127055	1.74694	-6.97926
326	0.421011	0.173271	-0.535395	-0.55886	0.439556	-0.414142	2.06739	-6.27641
328	1.22243	-0.313932	-0.685332	-0.997701	0.471568	-0.254085	1.93206	-6.20971
330	-0.332726	0.104855	-0.747428	1.02882	0.270353	-0.444629	1.00264	-6.87504
332	-0.232339	1.8194	-0.500561	0.289116	0.708605	-0.489852	2.57806	-7.47951
334	0.0169545	1.06268	-1.18361	0.488415	0.523396	-0.198192	1.36522	-4.51138
336	0.43356	0.84499	-1.46077	1.27411	0.692599	-0.376541	0.881357	-5.17254
338	-1.0689	0.546448	-0.530852	0.963665	0.35343	-0.23122	2.58061	-4.30044
340	0.416828	-0.0744771	-1.73338	1.80589	0.389253	-0.158559	1.98823	-5.13835
342	0.640189	0.543338	-1.17755	1.64109	0.690313	-0.469019	1.87461	-5.68279
344	-0.314322	0.912369	-2.09081	2.09238	0.373247	-0.43904	1.10733	-6.07715
346	0.938003	-0.347103	-1.82122	2.36929	0.469281	-0.359265	0.961788	-5.19171
348	0.603381	0.264492	-1.48046	1.12655	0.659063	-0.450727	3.49981	-5.68529
350	1.04843	-1.05096	-0.285499	1.22237	0.625528	-0.223598	2.46954	-4.93742
352	0.685363	-1.9103	-0.99278	0.254622	0.557694	-0.244939	2.34315	-5.02996
354	0.927964	0.0561346	-0.889792	0.601478	0.591992	-0.458857	2.11718	-5.96793
356	0.959754	1.08963	-0.523279	-0.313571	0.434983	-0.413634	2.03292	-8.21571
358	-0.467411	0.728889	-1.76367	1.71103	0.495957	-0.224106	2.24357	-8.32159
360	-0.330216	0.0696106	-1.32446	0.655135	0.716989	-0.575216	2.49507	-8.32159
362	-0.257436	1.79763	-1.85303	0.613934	0.441081	-0.220041	2.12994	-6.1155
364	0.137419	-0.449727	-0.396059	-0.255122	0.259682	-0.278983	1.34862	-6.68828
366	1.57462	-0.396861	-1.61676	2.28689	0.386204	-0.13925	2.06228	-5.63026
368	0.103956	0.94243	-2.10595	0.744245	0.399161	-0.396866	1.29755	-5.74699
370	0.417665	-0.535765	-1.45016	0.990494	0.426599	-0.00205839	0.991151	-4.61309
372	-0.0725567	1.7458	-1.90149	1.89979	0.112582	-0.0584595	1.48395	-5.35763
374	0.318952	-0.0330131	-1.82274	2.31468	0.257396	-0.0320372	1.97547	-5.58107
376	0.666122	0.591021	-2.51033	2.4814	0.351906	-0.153986	2.80658	-5.98043
378	-2.0552	2.15733	-1.95753	2.58967	0.201757	0.0279206	1.34351	-4.87239
380	-1.36336	1.67323	-1.9545	2.85604	0.247488	0.0304612	1.87589	-4.94325
382	0.335683	0.897856	-2.20743	3.26422	0.611808	-0.351135	1.81078	-5.96543
384	-2.40906	3.51839	-2.87836	3.92248	0.370198	0.0700945	1.19797	-4.88656
386	-1.02623	2.68289	-3.07676	3.43861	0.521109	-0.148396	1.27457	-4.67646
388	-2.61652	3.23125	-4.22628	4.78483	0.0531324	0.222022	0.955404	-4.8307
390	-2.55044	5.19146	-3.71892	5.50058	0.0798086	0.244887	0.818801	-6.43983
392	-4.27876	5.42574	-5.27736	6.47791	0.149167	0.110236	-0.530642	-3.16321
394	-3.63629	4.90743	-3.88854	4.12944	0.380106	-0.231728	-0.83066	-2.27694
396	-4.3482	5.7222	-3.16915	5.43159	0.117155	0.137674	-0.81917	-3.56758
398	-7.00343	8.19139	-4.48829	5.17289	0.103436	0.129544	-2.46735	-0.318471
400	-6.34506	6.60124	-5.71202	6.11476	-0.190764	0.569575	-0.664693	1.06805
402	-7.84919	9.91941	-5.0941	6.47982	-0.150369	0.301796	-3.88574	1.42823
404	-6.36262	7.92809	-6.49655	7.57884	-0.340151	0.416631	-3.32145	2.33534
406	-8.76772	11.8848	-7.48098	6.91004	0.0531324	0.782476	-5.91437	3.06153
408	-10.0351	11.3644	-6.78128	8.76697	0.137734	0.038083	-7.55362	4.78155
410	-11.9843	16.0312	-7.43555	6.51336	0.0592299	0.155966	-9.35117	7.57376
412	-15.8985	20.1901	-9.72702	12.1004	-0.331005	0.299764	-11.1743	8.0565
414	-18.0326	21.9481	-11.2309	13.255	-0.43771	0.392749	-14.1821	12.502
416	-21.0484	25.2134	-14.5492	16.7274	-0.590145	0.983183	-16.249	15.8178
418	-21.3127	28.1843	-14.9445	17.6377	-0.363016	0.638679	-18.7666	18.8093
420	-23.4802	28.7545	-14.9294	18.6227	-0.199148	0.98115	-22.9235	20.5727
422	-32.6305	36.9789	-20.9648	24.7559	0.0973387	0.476589	-25.136	24.533
424	-33.2035	42.3723	-24.8313	30.2807	-0.802031	0.966923	-31.3457	31.1262
426	-39.8291	47.1397	-26.5185	32.5276	-0.253263	0.447118	-34.545	36.0245
428	-43.9098	54.4487	-35.2467	42.4733	-0.839377	1.28602	-39.27	40.9194
430	-51.4714	58.3287	-37.9955	45.8528	-0.800506	1.08633	-44.9652	47.5952
432	-55.4233	67.625	-42.8132	52.4392	-0.580237	0.660528	-50.0732	53.8983
434	-54.5098	70.8364	-47.1629	59.7989	0.0363645	0.613273	-53.6504	59.3944
436	-67.5701	79.8403	-56.9619	67.2247	-0.215916	1.68591	-55.9982	62.5543
438	-70.8218	80.9837	-63.1441	75.0864	-0.600054	0.672723	-65.2247	69.6828
440	-79.5814	96.2964	-69.1462	83.5633	-0.572615	1.24537	-66.8333	76.3186
442	-93.4532	107.497	-76.8808	94.4347	-0.832518	1.26722	-72.6524	79.6677
444	-99.6629	116.099	-88.4457	105.082	-0.918643	0.901376	-80.8946	92.1314
446	-102.374	122.13	-95.8517	120.078	-1.17397	1.27891	-88.261	97.2973
448	-113.904	134.341	-110.649	132.485	-1.17245	1.08074	-93.1979	105.518
450	-125.78	145.422	-119.905	145.704	-1.15721	1.20117	-98.6416	112.215
452	-133.012	158.72	-131.146	157.127	-0.969709	1.42982	-102.934	116.07
454	-139.562	164.699	-139.464	168.337	-1.57488	1.6417	-106.291	120.902
456	-148.461	174	-150.597	181.89	-0.827182	1.1097	-111.763	129.687
458	-155.571	183.148	-158.997	190.431	-1.83402	2.067	-118.862	135.685
460	-160.196	187.727	-170.451	204.488	-1.65948	2.18488	-120.904	139.366
462	-165.104	197.918	-178.967	216.081	-1.72122	2.21486	-129.366	147.184
464	-176.649	210.86	-188.861	225.773	-2.27075	2.48366	-132.03	150.075
466	-187.321	221.437	-195.868	234.816	-1.59927	2.15084	-136.409	155.83
468	-194.671	229.865	-202.883	246.044	-1.75628	1.96182	-138.919	160.348
470	-200.676	237.229	-211.375	255.56	-1.70064	1.7794	-142.483	163.063
472	-205.16	240.442	-217.774	263.716	-2.03295	2.32461	-148.228	171.173
474	-211.388	250.226	-226.368	274.673	-2.55428	2.85153	-153.076	177.574
476	-216.112	260.009	-232.673	283.738	-2.49102	2.93842	-158.057	183.136
478	-222.268	262.841	-239.43	292.344	-2.66403	3.3876	-164.046	191.969
480	-227.516	271.576	-245.929	301.167	-2.90716	3.73922	-167.278	195.146
482	-232.331	275.451	-250.982	307.755	-3.17316	3.47652	-171.024	197.264
484	-234.869	284.113	-255.328	313.42	-2.86296	3.81035	-176.322	206.35
486	-242.512	290.089	-261.969	320.525	-2.584	3.27581	-178.505	207.151
488	-247.484	298.692	-269.267	327.864	-2.56037	3.06189	-183.674	213.747
490	-247.263	296.525	-273.038	335.589	-2.49483	3.20366	-186.491	218.034
492	-254.639	304.058	-277.258	339.538	-2.87134	3.4064	-191.471	222.312
494	-257.531	306.876	-282.123	348.221	-3.04969	3.72905	-195.36	227.588
496	-257.598	309.309	-285.685	353.594	-3.32103	3.05326	-199.155	235.611
498	-259.577	310.33	-289.297	356.56	-3.39953	4.05679	-203.818	240.58
500	-261.309	312.971	-293.451	360.245	-3.60608	4.32457	-207.667	244.463
502	-261.384	313.463	-296.603	361.163	-3.93458	4.26715	-211.847	248.905
504	-266.058	319.686	-297.478	365.949	-3.22118	3.67926	-217.684	257.1
506	-267.67	321.502	-302.955	371.594	-2.7875	3.05732	-220.076	258.594
508	-267.842	321.775	-308.022	374.946	-3.79358	4.34489	-220.994	262.107
510	-267.813	319.452	-308.383	378.864	-4.07406	3.88149	-223.67	264.157
512	-267.058	321.991	-313.231	384.381	-3.82178	4.90484	-227.006	267.702
514	-268.621	325.472	-316.367	390.189	-4.13732	4.83015	-229.031	271.347
516	-270.008	323.636	-317.971	390.668	-3.72346	3.8759	-232.431	275.108
518	-268.619	323.003	-318.454	390.773	-4.21963	4.49885	-234.482	278.917
520	-266.703	323.846	-318.856	392.929	-3.47804	4.65942	-236.922	280.512
522	-266.108	318.725	-317.729	393.415	-4.17314	4.22193	-236.226	279.67
524	-266.206	318.067	-318.874	395.135	-3.96811	4.93228	-239.448	283.493
526	-264.542	321.539	-320.126	396.018	-4.18534	5.50239	-239.691	281.903
528	-266.037	317.282	-321.22	395.554	-3.73946	5.01561	-239.6	283.61
530	-265.377	318.535	-320.878	394.913	-4.11598	4.93939	-241.062	284.547
532	-265.89	319.103	-320.232	393.106	-4.25165	5.38298	-243.652	287.846
534	-266.233	317.748	-319.277	394.009	-5.26001	6.19902	-247.393	291.16
536	-265.356	315.932	-321.8	396.608	-5.02449	5.24426	-248.579	292.93
538	-262.031	315.685	-321.58	397.26	-4.55956	5.3403	-248.28	293.025
540	-262.48	314.214	-320.164	394.799	-5.39339	5.79963	-250.185	294.425
542	-259.078	307.993	-319.766	393.781	-5.70969	6.15176	-252.164	296.367
544	-257.717	305.116	-320.152	395.186	-6.21806	7.10753	-254.712	300.732
546	-255.076	305.552	-319.781	392.789	-6.63574	7.77266	-255.467	301.535
548	-254.739	304.277	-317.583	391.699	-6.45357	7.23609	-255.153	299.621
550	-252.505	301.121	-317.633	389.906	-7.25615	7.69085	-253.662	298.557
552	-249.228	299.472	-316.793	391.319	-6.25922	6.82044	-252.626	296.681
554	-246.34	295.617	-315.212	391.01	-6.07401	7.4683	-253.799	298
556	-247.069	293.08	-315.418	389.405	-6.14261	6.55419	-257.327	301.628
558	-243.367	289.152	-313.382	388.919	-6.01304	7.02115	-261.701	305.162
560	-242.91	288.279	-311.518	385.088	-5.91243	6.49576	-259.238	303.039
562	-242.89	285.917	-311.916	383.162	-5.69597	6.19444	-258.876	302.956
564	-237.902	282.589	-310.526	384.523	-6.33391	7.7188	-259.693	304.415
566	-243.638	288.485	-310.359	381.148	-6.83771	7.27877	-258.098	302.475
568	-240.978	285.346	-308.065	376.942	-6.70357	8.15476	-257.444	300.123
570	-237.312	280.023	-305.819	374.689	-7.09914	7.52012	-257.231	301.021
572	-237.359	282.369	-300.728	370.339	-6.60068	7.8189	-257.949	301.973
574	-236.527	279.396	-299.479	367.827	-7.3499	8.56126	-258.544	300.52
576	-230.668	272.268	-297.05	363.846	-6.85753	7.23761	-257.37	298.994
578	-231.845	273.481	-295.785	364.739	-7.90552	8.34175	-255.038	298.197
580	-230.191	271.768	-295.347	361.873	-7.00234	8.46878	-255.301	297.487
582	-229.959	269.99	-291.687	359.028	-7.42459	9.07446	-253.284	293.534
584	-224.933	266.403	-289.656	356.774	-7.3499	8.16086	-251.485	291.858
586	-223.815	263.209	-287.616	352.058	-7.6723	9.32242	-252.376	292.318
588	-218.814	258.402	-285.856	348.253	-8.56709	9.11816	-251.108	292.299
590	-214.769	253.996	-282.663	346.931	-7.69211	8.66898	-265.098	305.133
592	-214.008	251.839	-278.418	339.611	-8.20125	9.06328	-268.342	306.4
594	-210.334	244.785	-276.08	336.441	-7.73251	8.63697	-265.99	303.359
596	-213.293	250.251	-270.355	330.381	-8.44591	10.2294	-264.498	302.206
598	-209.682	248.245	-267.205	326.44	-8.04043	9.484	-261.176	299.298
600	-209.492	245.319	-263.324	322.328	-9.37271	9.68166	-260.591	298.759
602	-202.957	240.33	-262.444	321.554	-8.05491	9.07242	-259.797	299.011
604	-201.243	235.989	-259.924	316.397	-8.43828	10.4774	-261.005	300.369
606	-198.558	232.003	-253.792	311.784	-9.63719	10.612	-262.563	298.974
608	-193.788	228.356	-250.614	307.845	-8.83538	9.91997	-259.693	297.387
610	-192.415	228.148	-248.385	302.391	-8.4863	9.1461	-258.26	296.727
612	-190.26	227.061	-243.493	297.457	-8.64255	10.3854	-256.343	294.425
614	-191.844	227.538	-239.846	292.496	-8.92227	10.5195	-255.286	292.891
616	-191.662	225.178	-236.464	289.76	-8.93294	10.2975	-253.57	291.381
618	-190.125	224.815	-234.146	283.797	-8.85596	9.79446	-250.124	287.591
620	-188.82	224.5	-233.078	283.091	-8.718	10.1664	-246.833	285.348
622	-187.951	221.785	-227.863	277.125	-10.0236	11.548	-245.293	282.6
624	-186.477	219.859	-223.23	271.536	-10.2439	11.0048	-244.19	281.468
626	-184.255	218.51	-220.816	267.939	-9.85975	11.0531	-244.533	281.515
628	-181.61	214.11	-215.261	263.572	-10.8712	11.7177	-243.974	281.13
630	-182.484	214.031	-213.033	259.474	-10.6135	12.0688	-242.215	277.812
632	-180.11	216.051	-208.894	252.122	-10.1227	11.2446	-240.068	276.457
634	-182.008	215.493	-205.654	251.989	-10.0183	11.5353	-242.378	278.53
636	-176.33	207.267	-204.237	248.059	-9.93749	11.4027	-240.48	274.905
638	-174.98	207.697	-202.442	245.551	-10.2035	11.9606	-235.687	271.038
640	-173.293	204.39	-197.358	239.97	-11.0952	13.0373	-235.064	271.583
642	-174.096	205.155	-192.296	234.919	-11.7842	13.0479	-235.712	270.927
644	-173.986	207.729	-190.102	233.052	-10.4321	12.0368	-234.052	267.419
646	-178.504	209.945	-184.506	223.756	-8.03586	9.75788	-229.518	261.071
648	-173.474	201.738	-173.386	208.63	-8.07015	9.41134	-217.045	243.32
650	-162.303	190.917	-158.515	190.746	-7.1342	7.59583	-187.758	206.032
652	-146.854	167	-143.806	169.411	-5.21351	5.41347	-162.632	177.835
654	-132.47	154.096	-124.422	144.954	-4.91703	5.07353	-135.527	144.531
656	-120.379	137.093	-107.106	124.006	-4.51002	4.54103	-107.803	116.641
658	-113.408	136.036	-91.3082	108.676	-4.44295	4.77832	-92.3757	99.9686
660	-105.915	124.131	-80.3264	91.6454	-3.61446	4.29662	-83.7952	91.2184
662	-98.071	113.784	-67.0864	76.7881	-2.89116	4.28544	-73.9521	83.3279
664	-90.9067	103.623	-61.0071	71.0794	-3.00015	4.28138	-70.8038	72.9627
666	-83.4806	95.0017	-57.3041	65.3323	-3.45365	3.50497	-63.5587	68.8874
668	-83.1518	97.4408	-48.2367	55.7334	-2.27456	3.56595	-59.2525	64.0625
670	-78.3525	89.1024	-43.9082	51.2003	-2.46663	3.66401	-59.2563	67.0765
672	-73.247	87.5132	-39.5767	40.1565	-2.53598	3.58576	-54.696	58.2388
674	-66.8457	78.6285	-35.1755	40.4813	-2.58934	4.14622	-53.5534	55.2315
676	-67.3467	80.8095	-34.1305	36.297	-2.36678	3.35406	-45.9202	47.4218
678	-64.7225	78.8203	-33.1173	40.2197	-2.21739	3.32256	-44.2963	51.1803
680	-60.2486	68.1226	-27.8498	34.4247	-2.37364	3.11321	-42.514	46.4671
682	-56.4832	65.6503	-25.8536	30.5231	-2.30504	2.57308	-41.1007	44.4403
684	-48.7158	56.4846	-24.9495	28.9958	-2.49711	2.6178	-38.7542	42.7912
686	-49.0621	57.4176	-20.7421	23.5313	-1.86146	2.76668	-40.7037	41.3863
688	-47.215	50.9233	-20.3771	22.2254	-2.19529	3.10458	-39.9594	42.6353
690	-42.1714	50.4174	-19.9379	24.3372	-1.49028	2.55022	-41.9012	43.4857
692	-38.2605	49.1621	-17.9281	20.1346	-1.69683	2.4862	-38.4019	37.5561
694	-38.5558	44.77	-16.2834	18.9858	-2.03981	2.18793	-34.8642	34.041
696	-36.2411	36.5041	-17.1648	19.5636	-2.26998	3.02226	-31.227	34.5271
698	-31.8993	35.9744	-16.3273	19.4294	-2.97119	2.88354	-30.9742	35.8711
700	-28.999	35.4333	-14.3857	17.171	-1.68997	3.14268	-29.3962	31.6498
702	-28.7305	32.9019	-15.4686	17.676	-1.81115	2.00298	-27.711	29.3662
704	-25.4579	31.3988	-12.7879	16.4198	-1.26239	1.41	-24.43	24.5346
706	-25.9648	28.3191	-14.8415	15.9072	-1.37214	1.92777	-25.8764	26.7774
708	-24.147	28.3461	-13.5239	14.9615	-2.28675	2.81546	-27.425	30.7652
710	-20.7079	25.6944	-9.01822	9.73759	-2.19224	2.08428	-29.3898	27.0175
712	-22.5065	27.5914	-9.47106	12.1685	-1.3729	2.28447	-21.1681	26.3255
714	-17.7348	22.4861	-9.20148	12.659	-1.57869	2.08275	-19.6271	21.4189
716	-17.1216	23.0666	-9.26963	12.7731	-1.90643	2.41201	-20.4378	22.2527
718	-13.6415	16.4687	-8.07922	9.57183	-0.61987	1.42372	-19.7369	21.0121
720	-13.7419	15.0195	-8.58053	10.6804	-1.43388	1.42677	-20.9574	23.4533
722	-12.9672	19.196	-7.40374	7.96211	-1.12291	1.74688	-17.73	19.9641
724	-13.414	16.3101	-6.67071	6.32173	-1.31116	1.83581	-16.6359	18.3658
726	-9.97571	13.9736	-5.60449	6.54498	-1.35156	1.76264	-16.8848	21.1246
728	-9.64276	13.8357	-6.72978	5.90301	-1.02382	1.50197	-18.2496	17.5879
730	-11.0515	12.1574	-6.82671	7.3623	-1.254	1.3724	-13.6331	15.8987
732	-11.3928	13.419	-5.02443	6.08793	-1.30583	1.33023	-13.102	16.8458
734	-9.60595	11.3872	-6.69798	7.55872	-0.774592	1.65441	-14.6034	14.5739
736	-8.8129	12.655	-2.58605	3.37441	-0.588621	0.909506	-13.3701	16.0079
738	-8.92834	10.6979	-4.07786	3.53251	-0.222776	1.0406	-16.3524	16.7033
740	-6.36681	5.29201	-2.24529	3.03522	-0.641211	1.03958	-13.6293	14.0178
742	-5.75863	7.33516	-3.11462	3.33225	-0.671698	1.74688	-16.5976	14.488
744	-5.60889	6.03526	-2.00296	5.0215	-1.00782	1.83123	-14.0481	15.3026
746	-5.70593	7.20973	-4.52767	5.45555	-1.3165	1.39628	-15.1498	17.181
748	-3.54845	5.56879	-5.49999	5.36356	-0.89273	1.33124	-15.9503	17.8897
750	-5.49093	8.41633	-4.31109	3.81517	-0.761635	0.990805	-13.3012	13.7193
752	-2.61318	5.16451	-3.43419	4.12561	-1.13434	1.53449	-9.23883	13.0315
754	-1.23704	4.39639	-2.49215	1.97357	-0.390455	0.819569	-10.1491	12.0877
756	-2.42579	6.36386	-2.96468	2.24761	-0.898827	1.22505	-10.6176	11.5065
758	-3.44304	6.0052	-2.20137	1.96016	-0.68618	1.63154	-8.88008	10.9955
760	-1.98994	6.09953	-2.4028	2.40091	-0.798982	1.31549	-10.8219	14.0403
762	-1.29142	3.0996	-2.87987	4.13232	-0.270793	0.669166	-9.57076	9.30128
764	-1.76742	4.45029	-1.12	1.24057	-0.52536	0.950155	-8.48686	10.2701
766	-1.15004	1.40268	-1.63948	1.9065	-0.520787	0.726583	-8.34515	13.8719
768	-1.35165	2.93167	-1.76973	2.11825	-0.0878703	0.901884	-9.53884	8.92943
770	-3.75424	3.79827	-1.26085	1.31723	-0.411796	1.45827	-8.86221	7.6563
772	-1.02038	1.23372	-0.901909	1.06715	-0.600816	0.893246	-9.81971	9.65062
774	0.610909	0.46041	-1.37595	0.754784	-0.603102	0.631565	-7.92896	7.07435
776	-1.81678	3.10271	0.389978	-1.00728	-0.223538	0.430858	-7.30594	8.67597
778	0.121524	2.84252	-0.517221	1.01157	0.124777	0.817028	-6.97656	7.96062
780	-0.594568	2.41752	-1.30174	1.38813	-0.35387	0.597521	-6.77995	6.59411
782	0.0537634	2.06611	-0.904937	1.12655	-0.664839	0.960317	-8.41026	7.76552
784	0.883627	2.24337	0.486906	0.308279	-0.443045	1.23623	-7.13615	5.23261
786	-1.01452	0.862611	-0.794378	-0.526283	-0.0787243	0.607683	-6.56547	4.17042
788	-1.56748	2.75648	-0.249151	-0.431425	-0.109974	0.566526	-6.854	6.53742
790	-1.4855	2.16873	-0.102242	0.851559	-0.228111	0.649349	-6.45185	6.22476
792	-0.952615	0.482178	0.141596	-0.00695707	0.149929	0.982675	-6.25141	6.34816
794	-0.216445	2.20916	0.2673	-0.522451	-0.260122	1.10056	-6.8706	6.35983
796	-1.68126	2.08062	-0.700478	1.27698	-0.645784	0.613781	-4.70919	5.70201
798	-0.514259	0.51535	0.824644	0.0716128	0.105723	-0.0132369	-6.45696	6.39151
800	0.617602	2.6974	0.0719281	0.0610725	-0.039091	0.715405	-5.82245	5.93712
802	0.149131	-0.128381	-0.320333	0.93492	-0.298993	0.83532	-5.4637	5.81789
804	-0.569471	1.51671	-0.555084	1.88925	-0.469721	0.860726	-5.65393	5.24178
806	0.215219	2.37294	-0.689875	1.63342	-1.02687	1.54516	-3.63296	5.94963
808	0.236969	1.51774	-0.444523	0.900426	-0.29061	0.133101	-5.43945	3.41754
810	-1.65783	0.528825	-1.34112	0.249831	-0.137412	0.650874	-3.10569	3.6685
812	1.83897	1.8194	0.842819	2.33767	-0.261647	0.159523	-3.84488	1.16643
814	-0.044114	0.445897	-0.277927	1.2195	0.0462728	0.554839	-3.7236	4.02868
816	1.09277	-0.280761	-0.692905	1.25016	-0.453715	0.738778	-4.14873	5.37268
818	2.02302	0.563033	-0.012885	0.10898	-0.376736	0.804833	-3.52061	4.71402
820	0.28298	0.18882	0.565661	-0.450588	0.184989	0.700669	-3.86531	5.28513
822	1.00242	-1.11212	-0.48693	1.79823	0.262731	0.763168	-3.81552	4.8049
824	1.53949	0.331871	0.0976743	0.570817	-0.429326	1.15442	-4.93006	4.39219
826	0.958917	0.796269	0.087073	0.54303	-0.527647	0.72201	-4.53684	4.6765
828	-0.27584	3.14106	0.177944	0.974204	-0.0329936	-0.00612331	-4.88154	4.81573
830	-0.419728	1.63903	1.24114	0.681964	-0.0779621	0.806358	-4.60833	6.1639
832	0.213546	1.48872	-0.667158	0.842935	0.222336	0.164096	-2.55672	4.20627
834	1.50184	0.742366	-0.358196	0.692503	0.0455107	0.932879	-3.35464	5.39102
836	1.51021	0.211625	0.293048	0.569858	-0.417893	0.399863	-2.75588	4.81407
838	0.808337	-0.0537454	0.0461806	1.52515	-0.691515	1.06194	-4.36577	5.75036
840	9.29688	-9.5625					-3.76828	6.34315
842	9.29688	-9.5625					-1.68475	5.58278
844	9.29688	-9.5625					-3.59849	4.96497
846	9.29688	-9.5625					-3.23336	5.37184
848							-3.42869	6.22726
850							-2.21713	3.96781
852							-4.30066	6.12305
854							-1.30941	1.46741
856							-3.36869	4.36384
858							-1.13834	1.90846
860							-2.38437	4.18292
862							-2.13542	2.97316
864							0.540486	2.8481
866							-2.57076	5.07336
868							-0.76555	4.36051
870							-1.45878	1.44573
872							-0.709376	1.11891
874							-1.37069	1.75255
876							-0.0761469	-0.466042
878							-0.219134	0.028367
880
882
884
886
888
890
892
894
896
898
900
902
904
906
908
910
912
914
916
918
920
922
924
926
928
930
932
934
936
938
940
942
944
946
948
950
952
954
956
958
960
962
964
966
968
970
972
974
976
978
980
982
984
986
988
990
992
994
996
998
1000
1002
1004
1006
1008
1010
1012
1014
1016
1018
1020
1022
1024
1026
1028
1030
1032
1034
1036
1038
1040
1042
1044
1046
1048
1050
1052
1054
1056
1058
1060
1062
1064
1066
1068

## Sheet: Fig 7G ii
I/V Curve
Voltage (mV)	Vehicle	PKAc 400U/ml	E3-Vehicle	E3-PKAc
-100	-266.027	-321.045	-11.076	-267.264
-99.95	-266.027	-321.092	-11.0119	-267.509
-99.9	-266.218	-321.233	-10.9693	-267.591
-99.85	-266.647	-321.327	-10.9479	-267.591
-99.7999	-267.124	-321.374	-10.8839	-267.427
-99.7499	-267.553	-321.28	-10.8412	-267.264
-99.6999	-267.744	-320.904	-10.8626	-267.264
-99.6499	-267.601	-320.763	-10.9693	-267.141
-99.5999	-267.029	-320.81	-11.0119	-266.978
-99.5499	-266.552	-320.528	-11.0546	-266.896
-99.4999	-266.361	-320.528	-11.0119	-266.814
-99.4499	-266.266	-320.341	-10.9266	-266.855
-99.3998	-266.218	-320.012	-10.8626	-266.896
-99.3498	-266.123	-319.683	-10.8626	-266.733
-99.2998	-265.932	-319.355	-10.8199	-266.487
-99.2498	-265.837	-319.026	-10.7985	-266.202
-99.1998	-265.503	-318.932	-10.8199	-265.875
-99.1498	-265.217	-318.604	-10.7985	-265.589
-99.0998	-264.931	-318.322	-10.8412	-265.221
-99.0498	-264.788	-318.04	-10.8839	-265.262
-98.9997	-264.883	-317.711	-10.8626	-265.18
-98.9497	-265.121	-317.336	-10.7558	-265.262
-98.8997	-265.217	-317.383	-10.6065	-265.344
-98.8497	-265.169	-317.665	-10.5424	-265.262
-98.7997	-264.835	-317.758	-10.4357	-265.098
-98.7497	-264.359	-317.148	-10.4357	-264.894
-98.6997	-264.072	-316.632	-10.4571	-264.813
-98.6497	-264.311	-316.444	-10.5638	-264.813
-98.5996	-264.645	-316.538	-10.6918	-264.567
-98.5496	-264.788	-316.444	-10.7558	-264.567
-98.4996	-264.549	-316.115	-10.7558	-264.363
-98.4496	-264.311	-315.646	-10.7558	-264.2
-98.3996	-264.025	-315.317	-10.6918	-263.995
-98.3496	-263.548	-315.364	-10.6705	-263.873
-98.2996	-263.119	-315.505	-10.7558	-263.791
-98.2496	-262.928	-315.505	-10.9479	-263.791
-98.1995	-262.88	-315.411	-11.1186	-263.914
-98.1495	-262.928	-315.035	-11.1827	-263.873
-98.0995	-262.833	-314.66	-11.2467	-263.669
-98.0495	-262.451	-314.378	-11.1827	-263.383
-97.9995	-261.974	-314.049	-11.1827	-263.097
-97.9495	-261.641	-313.721	-11.076	-262.688
-97.8995	-261.45	-313.439	-10.9693	-262.198
-97.8495	-261.641	-313.58	-10.9266	-261.871
-97.7994	-261.736	-313.58	-10.9906	-261.667
-97.7494	-261.641	-313.627	-11.14	-261.381
-97.6994	-261.497	-313.674	-11.2467	-261.258
-97.6494	-261.354	-313.768	-11.2253	-261.34
-97.5994	-261.021	-313.721	-11.0973	-261.463
-97.5494	-260.782	-313.439	-10.9906	-261.585
-97.4994	-260.687	-313.157	-10.9052	-261.34
-97.4494	-260.448	-312.688	-10.8199	-261.136
-97.3993	-260.115	-312.5	-10.7772	-260.891
-97.3493	-259.733	-312.218	-10.7772	-260.768
-97.2993	-259.447	-312.171	-10.7558	-260.482
-97.2493	-259.209	-312.03	-10.7345	-260.4
-97.1993	-259.209	-311.655	-10.8199	-260.359
-97.1493	-259.209	-311.514	-10.8839	-260.482
-97.0993	-258.827	-311.373	-10.9479	-260.441
-97.0493	-258.35	-310.998	-10.9266	-260.4
-96.9992	-258.446	-310.763	-10.8626	-260.073
-96.9492	-258.589	-310.528	-10.8412	-259.91
-96.8992	-258.732	-310.246	-10.8839	-259.828
-96.8492	-258.78	-310.059	-10.9479	-259.788
-96.7992	-258.732	-309.965	-10.9266	-259.624
-96.7492	-258.589	-309.73	-10.8199	-259.583
-96.6992	-258.303	-309.495	-10.8199	-259.542
-96.6492	-258.16	-309.213	-10.7558	-259.461
-96.5991	-257.969	-308.979	-10.7772	-259.338
-96.5491	-257.635	-308.838	-10.7345	-259.093
-96.4991	-257.587	-308.979	-10.8199	-258.725
-96.4491	-257.73	-309.12	-10.8839	-258.358
-96.3991	-257.73	-309.448	-10.7772	-258.358
-96.3491	-257.397	-309.495	-10.6918	-258.072
-96.2991	-256.92	-309.495	-10.6278	-257.786
-96.2491	-256.586	-309.307	-10.6065	-257.663
-96.199	-256.252	-308.838	-10.5851	-257.5
-96.149	-255.919	-308.321	-10.5424	-257.459
-96.099	-255.823	-307.946	-10.5638	-257.5
-96.049	-255.775	-307.711	-10.3504	-257.295
-95.999	-255.775	-307.335	-10.2223	-256.887
-95.949	-255.871	-307.101	-10.2437	-256.601
-95.899	-255.919	-306.772	-10.4784	-256.438
-95.849	-256.014	-306.49	-10.5424	-256.315
-95.7989	-256.062	-306.209	-10.5211	-256.152
-95.7489	-255.966	-305.974	-10.5424	-256.07
-95.6989	-255.728	-305.88	-10.5211	-256.192
-95.6489	-255.537	-305.739	-10.4998	-256.152
-95.5989	-255.203	-305.551	-10.4784	-256.111
-95.5489	-254.917	-305.411	-10.4784	-256.111
-95.4989	-254.679	-305.129	-10.4998	-255.784
-95.4489	-254.488	-304.894	-10.4998	-255.539
-95.3988	-254.488	-304.659	-10.4357	-255.375
-95.3488	-254.488	-304.378	-10.4144	-255.089
-95.2988	-254.25	-303.955	-10.3077	-254.967
-95.2488	-254.059	-303.533	-10.2863	-254.681
-95.1988	-253.916	-303.533	-10.4357	-254.436
-95.1488	-253.773	-303.579	-10.5211	-254.231
-95.0988	-253.677	-303.767	-10.4571	-253.945
-95.0488	-253.439	-303.626	-10.329	-253.659
-94.9987	-253.391	-303.579	-10.201	-253.292
-94.9487	-253.248	-303.345	-10.1583	-252.842
-94.8987	-253.201	-303.251	-10.2437	-252.638
-94.8487	-252.914	-303.016	-10.329	-252.475
-94.7987	-252.533	-303.016	-10.4571	-252.27
-94.7487	-252.247	-302.922	-10.4784	-252.025
-94.6987	-252.104	-302.922	-10.4998	-251.903
-94.6487	-252.056	-302.922	-10.4998	-251.821
-94.5986	-252.008	-302.64	-10.4571	-251.658
-94.5486	-251.722	-302.077	-10.4357	-251.453
-94.4986	-251.436	-301.795	-10.4998	-251.453
-94.4486	-251.245	-301.889	-10.5211	-251.29
-94.3986	-251.245	-301.655	-10.5424	-251.045
-94.3486	-251.055	-301.326	-10.5211	-250.963
-94.2986	-250.769	-301.044	-10.4998	-250.718
-94.2486	-250.578	-300.997	-10.4357	-250.759
-94.1985	-250.387	-300.903	-10.3717	-250.922
-94.1485	-250.053	-300.903	-10.3504	-251.045
-94.0985	-249.815	-300.903	-10.4144	-250.922
-94.0485	-249.529	-300.856	-10.4998	-250.677
-93.9985	-249.386	-300.809	-10.5211	-250.391
-93.9485	-249.29	-300.809	-10.4784	-250.187
-93.8985	-249.338	-300.575	-10.393	-250.269
-93.8485	-249.338	-300.575	-10.2863	-250.146
-93.7984	-249.243	-300.481	-10.2437	-250.064
-93.7484	-249.29	-300.293	-10.137	-249.901
-93.6984	-249.147	-300.105	-10.0943	-249.778
-93.6484	-248.814	-299.777	-10.137	-249.656
-93.5984	-248.48	-299.636	-10.2863	-249.615
-93.5484	-248.384	-299.542	-10.3077	-249.738
-93.4984	-248.575	-299.166	-10.3717	-249.86
-93.4484	-248.718	-298.978	-10.393	-249.697
-93.3983	-248.48	-298.744	-10.329	-249.533
-93.3483	-248.051	-298.509	-10.265	-249.084
-93.2983	-247.478	-298.368	-10.329	-248.716
-93.2483	-247.145	-297.992	-10.3717	-248.553
-93.1983	-247.192	-298.039	-10.393	-248.553
-93.1483	-247.288	-297.945	-10.3504	-248.349
-93.0983	-247.383	-297.523	-10.329	-248.226
-93.0483	-247.335	-296.96	-10.2863	-248.103
-92.9982	-247.049	-296.678	-10.3077	-247.94
-92.9482	-246.716	-296.725	-10.3504	-247.899
-92.8982	-246.382	-296.725	-10.3717	-247.817
-92.8482	-246.048	-296.443	-10.2863	-247.572
-92.7982	-245.857	-296.021	-10.265	-247.327
-92.7482	-245.619	-295.786	-10.265	-247.041
-92.6982	-245.38	-295.598	-10.2223	-246.714
-92.6482	-245.047	-295.363	-10.2437	-246.51
-92.5981	-244.617	-294.941	-10.2437	-246.469
-92.5481	-244.379	-294.612	-10.2863	-246.265
-92.4981	-244.522	-294.424	-10.329	-246.061
-92.4481	-244.665	-294.33	-10.4144	-245.856
-92.3981	-244.665	-294.189	-10.6065	-245.775
-92.3481	-244.713	-294.049	-10.6705	-245.775
-92.2981	-244.522	-293.955	-10.6705	-245.693
-92.2481	-243.998	-293.955	-10.6065	-245.57
-92.198	-243.664	-293.955	-10.5211	-245.244
-92.148	-243.521	-293.626	-10.4571	-244.876
-92.098	-243.521	-293.25	-10.3717	-244.672
-92.048	-243.664	-292.64	-10.3077	-244.508
-91.998	-243.759	-292.452	-10.3077	-244.263
-91.948	-243.998	-292.546	-10.265	-244.141
-91.898	-243.998	-292.781	-10.1796	-243.977
-91.848	-243.902	-292.781	-10.0943	-243.773
-91.7979	-243.664	-292.828	-10.0943	-243.65
-91.7479	-243.568	-292.64	-10.137	-243.364
-91.6979	-243.521	-292.311	-10.265	-243.119
-91.6479	-243.425	-291.748	-10.265	-242.997
-91.5979	-242.996	-291.56	-10.3077	-243.078
-91.5479	-242.901	-291.56	-10.2863	-242.915
-91.4979	-242.567	-291.466	-10.2863	-242.833
-91.4479	-242.233	-291.419	-10.2863	-242.792
-91.3978	-242.186	-291.044	-10.2437	-242.792
-91.3478	-242.138	-290.621	-10.201	-242.792
-91.2978	-241.995	-290.199	-10.2437	-242.711
-91.2478	-241.566	-289.87	-10.2863	-242.506
-91.1978	-240.898	-289.541	-10.1583	-242.221
-91.1478	-240.421	-289.401	-10.0943	-242.016
-91.0978	-240.088	-289.166	-10.0303	-242.016
-91.0478	-239.944	-289.072	-9.94489	-242.139
-90.9977	-239.754	-289.166	-9.96623	-242.057
-90.9477	-239.658	-289.166	-9.90221	-241.975
-90.8977	-239.372	-289.025	-9.96623	-242.098
-90.8477	-239.182	-288.884	-9.96623	-242.057
-90.7977	-239.134	-288.602	-10.0516	-241.975
-90.7477	-238.848	-288.227	-10.0303	-241.771
-90.6977	-238.752	-287.898	-10.0303	-241.689
-90.6477	-238.705	-287.945	-10.0303	-241.485
-90.5976	-238.562	-287.945	-9.96623	-241.077
-90.5476	-238.371	-287.71	-9.88087	-240.627
-90.4976	-238.371	-287.382	-9.85953	-240.26
-90.4476	-238.276	-287.006	-9.94489	-240.014
-90.3976	-238.18	-286.865	-9.94489	-239.892
-90.3476	-238.18	-287.053	-9.85953	-239.565
-90.2976	-238.323	-287.053	-9.81684	-239.524
-90.2476	-238.609	-286.818	-9.88087	-239.606
-90.1975	-238.8	-286.302	-10.0089	-239.524
-90.1475	-238.562	-286.255	-10.0943	-239.361
-90.0975	-237.989	-286.255	-10.0089	-239.116
-90.0475	-237.608	-286.161	-9.81684	-238.789
-89.9975	-237.56	-285.785	-9.64612	-238.544
-89.9475	-237.513	-285.504	-9.60343	-238.339
-89.8975	-237.465	-285.222	-9.6888	-238.299
-89.8475	-237.322	-285.034	-9.83818	-238.013
-89.7974	-237.274	-284.94	-9.92355	-237.972
-89.7474	-236.988	-284.799	-9.92355	-237.808
-89.6974	-236.607	-284.706	-9.88087	-237.482
-89.6474	-236.416	-284.612	-9.77416	-237.196
-89.5974	-236.273	-284.518	-9.71014	-236.91
-89.5474	-236.273	-284.236	-9.77416	-236.95
-89.4974	-236.177	-284.189	-9.90221	-237.114
-89.4474	-236.082	-284.001	-10.0943	-237.196
-89.3973	-235.844	-283.767	-10.1796	-237.155
-89.3473	-235.605	-283.485	-10.1156	-236.95
-89.2973	-235.271	-283.297	-10.0943	-236.746
-89.2473	-235.033	-282.968	-9.92355	-236.583
-89.1973	-234.938	-282.687	-9.85953	-236.297
-89.1473	-234.89	-282.264	-9.81684	-236.297
-89.0973	-234.652	-282.029	-9.7955	-236.174
-89.0473	-234.604	-281.795	-9.77416	-236.092
-88.9972	-234.413	-281.372	-9.85953	-235.929
-88.9472	-234.318	-281.09	-10.0089	-235.766
-88.8972	-234.222	-280.95	-9.98757	-235.602
-88.8472	-233.984	-280.668	-9.88087	-235.398
-88.7972	-233.65	-280.245	-9.83818	-235.398
-88.7472	-233.459	-279.964	-9.77416	-235.235
-88.6972	-233.221	-279.823	-9.64612	-235.235
-88.6472	-233.126	-279.823	-9.62477	-235.316
-88.5971	-232.887	-280.011	-9.64612	-235.48
-88.5471	-232.84	-279.776	-9.6888	-235.275
-88.4971	-232.553	-279.447	-9.64612	-235.03
-88.4471	-232.458	-279.118	-9.64612	-234.663
-88.3971	-232.267	-278.978	-9.62477	-234.295
-88.3471	-232.41	-278.931	-9.58209	-233.968
-88.2971	-232.553	-278.884	-9.60343	-233.764
-88.2471	-232.697	-278.649	-9.62477	-233.641
-88.197	-232.649	-278.461	-9.60343	-233.437
-88.147	-232.506	-278.226	-9.53941	-233.192
-88.097	-231.981	-278.039	-9.47539	-232.988
-88.047	-231.504	-277.898	-9.39002	-232.702
-87.997	-231.123	-277.71	-9.43271	-232.457
-87.947	-230.789	-277.475	-9.51807	-232.375
-87.897	-230.265	-277.287	-9.60343	-232.416
-87.847	-230.074	-277.147	-9.6888	-232.538
-87.7969	-229.788	-277.006	-9.73148	-232.252
-87.7469	-229.931	-276.771	-9.6888	-232.048
-87.6969	-230.026	-276.395	-9.47539	-231.762
-87.6469	-229.883	-276.114	-9.39002	-231.558
-87.5969	-229.692	-275.879	-9.34734	-231.435
-87.5469	-229.502	-275.785	-9.36868	-231.394
-87.4969	-229.216	-275.55	-9.43271	-231.394
-87.4469	-229.168	-275.175	-9.51807	-231.149
-87.3968	-229.216	-275.034	-9.51807	-230.945
-87.3468	-229.12	-274.94	-9.43271	-230.741
-87.2968	-228.93	-274.799	-9.26198	-230.577
-87.2468	-228.834	-274.611	-9.24064	-230.496
-87.1968	-228.977	-274.564	-9.30466	-230.496
-87.1468	-229.168	-274.564	-9.36868	-230.496
-87.0968	-229.263	-274.705	-9.34734	-230.291
-87.0468	-228.834	-274.799	-9.30466	-229.924
-86.9967	-228.691	-274.564	-9.30466	-229.556
-86.9467	-228.739	-274.236	-9.34734	-229.188
-86.8967	-228.834	-274.048	-9.43271	-229.066
-86.8467	-228.739	-273.672	-9.45405	-228.902
-86.7967	-228.357	-273.25	-9.49673	-228.657
-86.7467	-228.071	-272.78	-9.49673	-228.494
-86.6967	-227.833	-272.17	-9.56075	-228.698
-86.6467	-227.69	-271.982	-9.43271	-228.657
-86.5966	-227.642	-272.17	-9.36868	-228.739
-86.5466	-227.642	-272.123	-9.19796	-228.739
-86.4966	-227.451	-271.982	-9.11259	-228.739
-86.4466	-227.118	-271.7	-9.13393	-228.535
-86.3966	-226.784	-271.278	-9.326	-228.453
-86.3466	-226.498	-270.855	-9.49673	-228.208
-86.2966	-226.545	-270.386	-9.58209	-228.085
-86.2466	-226.593	-270.01	-9.56075	-227.881
-86.1965	-226.402	-269.963	-9.49673	-227.758
-86.1465	-225.925	-270.151	-9.47539	-227.677
-86.0965	-225.496	-270.292	-9.43271	-227.554
-86.0465	-225.258	-270.386	-9.43271	-227.35
-85.9965	-225.019	-270.292	-9.30466	-227.105
-85.9465	-224.972	-270.01	-9.26198	-226.819
-85.8965	-225.019	-270.01	-9.34734	-226.533
-85.8465	-224.924	-269.963	-9.34734	-226.247
-85.7964	-224.733	-269.728	-9.28332	-225.961
-85.7464	-224.59	-269.259	-9.2193	-225.757
-85.6964	-224.304	-268.789	-9.28332	-225.348
-85.6464	-224.066	-268.461	-9.45405	-225.144
-85.5964	-223.827	-268.226	-9.47539	-225.021
-85.5464	-223.732	-268.179	-9.43271	-224.98
-85.4964	-223.827	-267.944	-9.41137	-224.776
-85.4464	-223.827	-267.757	-9.45405	-224.776
-85.3963	-223.78	-267.569	-9.47539	-224.817
-85.3463	-223.684	-267.616	-9.47539	-224.653
-85.2963	-223.494	-267.475	-9.53941	-224.735
-85.2463	-223.255	-267.146	-9.62477	-224.613
-85.1963	-223.064	-266.911	-9.64612	-224.49
-85.1463	-223.064	-266.771	-9.60343	-224.327
-85.0963	-222.969	-266.677	-9.58209	-224.122
-85.0463	-222.826	-266.442	-9.56075	-223.918
-84.9962	-222.731	-266.301	-9.56075	-223.755
-84.9462	-222.635	-266.301	-9.51807	-223.51
-84.8962	-222.588	-266.489	-9.53941	-223.469
-84.8462	-222.397	-266.442	-9.58209	-223.428
-84.7962	-222.158	-266.207	-9.53941	-223.305
-84.7462	-222.015	-265.972	-9.60343	-223.264
-84.6962	-221.968	-265.597	-9.64612	-223.183
-84.6462	-221.872	-265.174	-9.71014	-222.979
-84.5961	-221.872	-264.986	-9.66746	-222.733
-84.5461	-221.395	-264.705	-9.53941	-222.611
-84.4961	-221.109	-264.329	-9.36868	-222.447
-84.4461	-220.919	-264.001	-9.34734	-222.243
-84.3961	-220.919	-263.954	-9.30466	-222.121
-84.3461	-221.014	-264.235	-9.49673	-222.039
-84.2961	-221.109	-264.376	-9.49673	-221.916
-84.2461	-221.395	-264.517	-9.47539	-221.794
-84.196	-221.348	-264.517	-9.41137	-221.671
-84.146	-220.871	-264.282	-9.34734	-221.508
-84.096	-220.013	-263.954	-9.2193	-221.508
-84.046	-219.345	-263.625	-9.13393	-221.426
-83.996	-219.107	-263.249	-9.2193	-221.467
-83.946	-219.059	-263.108	-9.28332	-221.385
-83.896	-219.107	-262.827	-9.34734	-221.099
-83.846	-219.154	-262.404	-9.326	-220.772
-83.7959	-219.202	-261.982	-9.41137	-220.486
-83.7459	-219.154	-261.559	-9.43271	-220.405
-83.6959	-219.25	-261.277	-9.43271	-220.282
-83.6459	-219.488	-261.043	-9.47539	-219.996
-83.5959	-219.727	-260.902	-9.45405	-219.71
-83.5459	-220.013	-260.761	-9.28332	-219.424
-83.4959	-220.013	-260.808	-9.17661	-219.343
-83.4459	-219.87	-260.855	-9.13393	-219.138
-83.3958	-219.774	-260.902	-9.24064	-218.975
-83.3458	-219.488	-260.667	-9.28332	-218.975
-83.2958	-219.107	-260.385	-9.34734	-218.975
-83.2458	-218.678	-260.198	-9.34734	-218.893
-83.1958	-218.344	-260.057	-9.326	-218.893
-83.1458	-218.344	-259.963	-9.34734	-218.811
-83.0958	-218.534	-259.775	-9.30466	-218.771
-83.0458	-218.439	-259.493	-9.24064	-218.607
-82.9957	-218.153	-259.212	-9.2193	-218.444
-82.9457	-217.915	-258.977	-9.28332	-218.199
-82.8957	-217.485	-258.695	-9.26198	-217.913
-82.8457	-216.961	-258.601	-9.2193	-217.913
-82.7957	-216.722	-258.601	-9.19796	-217.994
-82.7457	-216.484	-258.601	-9.19796	-217.994
-82.6957	-216.532	-258.601	-9.19796	-217.954
-82.6457	-216.198	-258.413	-9.17661	-217.79
-82.5956	-215.96	-258.226	-9.13393	-217.627
-82.5456	-215.864	-257.991	-9.19796	-217.545
-82.4956	-215.721	-257.897	-9.15527	-217.382
-82.4456	-215.578	-257.709	-9.11259	-217.177
-82.3956	-215.149	-257.24	-9.06991	-217.055
-82.3456	-214.863	-256.676	-8.9632	-216.932
-82.2956	-214.863	-256.348	-8.94186	-216.81
-82.2456	-214.911	-255.878	-8.89918	-216.401
-82.1955	-214.672	-255.55	-8.83516	-215.993
-82.1455	-214.338	-255.174	-8.81382	-215.707
-82.0955	-214.148	-255.127	-8.81382	-215.747
-82.0455	-214.148	-255.174	-8.77114	-215.707
-81.9955	-214.1	-255.268	-8.7498	-215.584
-81.9455	-214.243	-255.409	-8.7498	-215.216
-81.8955	-214.386	-255.456	-8.81382	-214.971
-81.8455	-214.434	-255.409	-8.83516	-214.89
-81.7954	-214.481	-255.456	-8.89918	-214.522
-81.7454	-214.434	-255.315	-8.94186	-214.154
-81.6954	-214.291	-255.08	-8.9632	-213.827
-81.6454	-213.957	-254.798	-8.94186	-213.5
-81.5954	-213.957	-254.235	-8.81382	-213.255
-81.5454	-214.005	-253.812	-8.79248	-213.092
-81.4954	-214.148	-253.718	-8.8565	-213.215
-81.4454	-214.434	-253.625	-8.89918	-213.255
-81.3953	-214.529	-253.484	-8.98455	-213.337
-81.3453	-214.624	-253.296	-9.11259	-213.296
-81.2953	-214.481	-253.108	-9.19796	-213.296
-81.2453	-214.148	-252.873	-9.13393	-213.133
-81.1953	-213.575	-252.779	-9.00589	-212.929
-81.1453	-212.955	-252.686	-8.98455	-212.765
-81.0953	-212.622	-252.404	-9.09125	-212.438
-81.0453	-212.24	-252.169	-9.13393	-212.234
-80.9952	-212.097	-252.169	-9.13393	-211.948
-80.9452	-211.859	-252.169	-9.06991	-211.703
-80.8952	-211.525	-252.075	-9.00589	-211.703
-80.8452	-211.334	-251.606	-8.87784	-211.58
-80.7952	-211.096	-251.042	-8.79248	-211.335
-80.7452	-211.096	-250.62	-8.79248	-211.254
-80.6952	-210.953	-250.244	-8.83516	-211.335
-80.6452	-210.81	-249.962	-8.87784	-211.09
-80.5951	-210.762	-250.009	-8.8565	-210.804
-80.5451	-210.81	-249.915	-8.72845	-210.6
-80.4951	-210.619	-249.915	-8.60041	-210.436
-80.4451	-210.333	-249.822	-8.62175	-210.191
-80.3951	-210.094	-249.634	-8.72845	-209.905
-80.3451	-209.951	-249.493	-8.79248	-209.783
-80.2951	-209.999	-249.305	-8.8565	-209.783
-80.2451	-209.904	-249.07	-8.8565	-209.66
-80.195	-209.57	-248.976	-8.92052	-209.538
-80.145	-209.045	-248.742	-8.87784	-209.579
-80.095	-208.712	-248.225	-8.79248	-209.497
-80.045	-208.569	-247.85	-8.64309	-209.415
-79.995	-208.282	-247.756	-8.57907	-209.17
-79.945	-207.806	-247.615	-8.51504	-209.007
-79.895	-207.567	-247.333	-8.55773	-208.761
-79.845	-207.52	-247.286	-8.64309	-208.312
-79.7949	-207.472	-246.864	-8.66443	-208.108
-79.7449	-207.567	-246.3	-8.72845	-208.149
-79.6949	-207.663	-246.019	-8.70711	-208.026
-79.6449	-207.52	-245.925	-8.68577	-207.822
-79.5949	-207.424	-245.549	-8.77114	-207.781
-79.5449	-207.567	-245.408	-8.77114	-207.658
-79.4949	-207.424	-245.549	-8.77114	-207.495
-79.4449	-207.233	-245.69	-8.79248	-207.332
-79.3948	-206.947	-245.455	-8.66443	-207.332
-79.3448	-206.709	-245.08	-8.47236	-207.209
-79.2948	-206.614	-244.845	-8.55773	-207.127
-79.2448	-206.757	-244.657	-8.72845	-206.923
-79.1948	-206.614	-244.704	-8.8565	-206.841
-79.1448	-206.375	-244.704	-8.94186	-206.596
-79.0948	-206.137	-244.516	-8.9632	-206.31
-79.0448	-205.851	-244.281	-8.94186	-206.024
-78.9947	-205.946	-244.188	-8.94186	-205.943
-78.9447	-205.898	-244.094	-8.89918	-205.779
-78.8947	-205.517	-243.812	-8.8565	-205.738
-78.8447	-204.849	-243.436	-8.79248	-205.779
-78.7947	-204.372	-243.155	-8.83516	-205.697
-78.7447	-204.182	-243.202	-8.81382	-205.493
-78.6947	-204.039	-243.108	-8.8565	-205.248
-78.6447	-204.229	-243.014	-8.92052	-205.207
-78.5946	-204.468	-242.732	-8.83516	-205.207
-78.5446	-204.659	-242.497	-8.72845	-205.044
-78.4946	-204.802	-242.263	-8.53639	-204.962
-78.4446	-204.802	-242.075	-8.53639	-204.717
-78.3946	-204.706	-241.887	-8.51504	-204.513
-78.3446	-204.659	-241.652	-8.55773	-204.145
-78.2946	-204.659	-241.371	-8.60041	-203.9
-78.2446	-204.563	-241.136	-8.60041	-203.777
-78.1945	-204.325	-240.807	-8.60041	-203.614
-78.1445	-203.943	-240.525	-8.57907	-203.491
-78.0945	-203.609	-240.197	-8.55773	-203.287
-78.0445	-203.371	-239.962	-8.4937	-203.042
-77.9945	-203.085	-240.244	-8.47236	-202.919
-77.9445	-202.799	-240.385	-8.47236	-202.797
-77.8945	-202.608	-240.338	-8.53639	-202.797
-77.8445	-202.417	-240.197	-8.55773	-202.674
-77.7944	-202.322	-240.056	-8.53639	-202.511
-77.7444	-202.37	-239.915	-8.53639	-202.429
-77.6944	-202.179	-239.868	-8.53639	-202.225
-77.6444	-201.845	-239.868	-8.53639	-202.184
-77.5944	-201.654	-239.962	-8.53639	-202.021
-77.5444	-201.607	-239.915	-8.68577	-201.98
-77.4944	-201.416	-239.586	-8.60041	-201.98
-77.4444	-201.321	-239.305	-8.51504	-201.939
-77.3943	-201.225	-238.788	-8.4937	-201.857
-77.3443	-201.178	-238.46	-8.53639	-201.776
-77.2943	-201.035	-238.319	-8.55773	-201.612
-77.2443	-201.035	-238.272	-8.53639	-201.367
-77.1943	-201.13	-238.037	-8.53639	-201.122
-77.1443	-201.178	-238.084	-8.62175	-200.918
-77.0943	-201.13	-238.037	-8.64309	-200.836
-77.0443	-200.796	-238.037	-8.62175	-200.713
-76.9942	-200.415	-237.849	-8.60041	-200.55
-76.9442	-200.129	-237.521	-8.55773	-200.264
-76.8942	-199.938	-237.239	-8.51504	-200.141
-76.8442	-199.747	-237.098	-8.42968	-199.774
-76.7942	-199.89	-236.91	-8.36566	-199.61
-76.7442	-199.938	-236.676	-8.36566	-199.447
-76.6942	-199.652	-236.441	-8.34432	-199.365
-76.6442	-199.366	-236.253	-8.40834	-199.202
-76.5941	-198.984	-235.877	-8.36566	-198.793
-76.5441	-198.65	-235.549	-8.34432	-198.344
-76.4941	-198.46	-235.361	-8.34432	-198.18
-76.4441	-198.364	-235.267	-8.387	-197.976
-76.3941	-198.412	-235.455	-8.36566	-197.935
-76.3441	-198.46	-235.502	-8.40834	-197.894
-76.2941	-198.412	-235.032	-8.47236	-197.69
-76.2441	-198.078	-234.845	-8.4937	-197.486
-76.194	-197.697	-234.845	-8.42968	-197.445
-76.144	-197.363	-234.798	-8.45102	-197.322
-76.094	-196.934	-234.563	-8.45102	-197.2
-76.044	-196.552	-234.187	-8.4937	-197.077
-75.994	-196.457	-233.905	-8.51504	-197.118
-75.944	-196.505	-233.671	-8.45102	-197.037
-75.894	-196.505	-233.624	-8.36566	-196.914
-75.844	-196.457	-233.624	-8.28029	-196.832
-75.7939	-196.266	-233.671	-8.30163	-196.832
-75.7439	-195.885	-233.577	-8.34432	-196.587
-75.6939	-195.599	-233.624	-8.34432	-196.219
-75.6439	-195.408	-233.201	-8.32298	-196.015
-75.5939	-195.122	-232.779	-8.25895	-195.893
-75.5439	-194.883	-232.591	-8.36566	-195.77
-75.4939	-194.836	-232.45	-8.387	-195.607
-75.4439	-195.074	-232.591	-8.40834	-195.321
-75.3938	-195.169	-232.685	-8.45102	-195.076
-75.3438	-195.312	-232.591	-8.51504	-194.83
-75.2938	-195.36	-232.403	-8.47236	-194.708
-75.2438	-195.217	-232.309	-8.36566	-194.463
-75.1938	-194.979	-232.168	-8.17359	-194.422
-75.1438	-194.836	-232.027	-8.04554	-194.381
-75.0938	-194.693	-231.887	-8.06688	-194.218
-75.0438	-194.502	-231.84	-8.19493	-194.095
-74.9937	-194.311	-231.746	-8.23761	-193.973
-74.9437	-194.263	-231.417	-8.23761	-193.891
-74.8937	-194.12	-231.276	-8.15225	-193.809
-74.8437	-193.882	-231.135	-8.08823	-193.809
-74.7937	-193.644	-230.948	-8.13091	-193.727
-74.7437	-193.31	-230.525	-8.06688	-193.441
-74.6937	-193.31	-229.915	-8.0242	-193.115
-74.6437	-193.071	-229.68	-7.98152	-192.869
-74.5936	-192.976	-229.539	-7.96018	-192.665
-74.5436	-192.738	-229.398	-8.00286	-192.583
-74.4936	-192.451	-229.304	-8.0242	-192.502
-74.4436	-192.308	-228.976	-8.04554	-192.338
-74.3936	-192.356	-228.694	-8.06688	-192.216
-74.3436	-192.213	-228.506	-8.08823	-192.052
-74.2936	-192.165	-228.459	-8.04554	-191.766
-74.2436	-191.879	-228.459	-8.00286	-191.562
-74.1935	-191.736	-228.553	-8.10957	-191.48
-74.1435	-191.355	-228.459	-8.19493	-191.194
-74.0935	-190.973	-228.178	-8.25895	-190.949
-74.0435	-190.83	-227.755	-8.28029	-190.949
-73.9935	-190.878	-227.332	-8.23761	-190.868
-73.9435	-191.069	-226.957	-8.23761	-190.827
-73.8935	-191.212	-226.628	-8.30163	-190.623
-73.8435	-191.212	-226.487	-8.23761	-190.418
-73.7934	-191.069	-226.534	-8.08823	-190.091
-73.7434	-190.735	-226.628	-7.96018	-189.887
-73.6934	-190.592	-226.628	-7.93884	-189.887
-73.6434	-190.449	-226.393	-7.9175	-190.091
-73.5934	-190.687	-226.3	-7.93884	-190.214
-73.5434	-190.687	-226.159	-8.04554	-190.132
-73.4934	-190.401	-226.065	-8.10957	-189.928
-73.4434	-189.924	-225.924	-8.10957	-189.724
-73.3933	-189.59	-225.548	-8.04554	-189.397
-73.3433	-189.352	-225.079	-7.96018	-189.274
-73.2933	-189.209	-224.75	-7.93884	-189.111
-73.2433	-189.209	-224.703	-7.98152	-189.029
-73.1933	-189.066	-224.797	-8.0242	-188.662
-73.1433	-188.78	-224.938	-8.08823	-188.376
-73.0933	-188.541	-224.891	-8.06688	-188.171
-73.0433	-188.16	-224.703	-8.0242	-188.008
-72.9932	-188.065	-224.609	-8.13091	-187.885
-72.9432	-188.112	-224.375	-8.21627	-187.599
-72.8932	-187.922	-224.093	-8.19493	-187.477
-72.8432	-187.778	-223.858	-8.06688	-187.436
-72.7932	-187.731	-223.764	-8.06688	-187.477
-72.7432	-187.874	-223.623	-8.19493	-187.436
-72.6932	-187.778	-223.295	-8.23761	-187.395
-72.6432	-187.635	-222.731	-8.21627	-187.15
-72.5931	-187.302	-222.262	-8.10957	-186.864
-72.5431	-187.111	-221.839	-7.93884	-186.537
-72.4931	-187.063	-221.464	-7.83213	-186.374
-72.4431	-186.968	-221.417	-7.72543	-186.088
-72.3931	-186.825	-221.323	-7.72543	-185.924
-72.3431	-186.539	-221.229	-7.78945	-185.761
-72.2931	-186.253	-220.994	-7.85347	-185.679
-72.2431	-186.014	-220.713	-8.00286	-185.516
-72.193	-185.919	-220.337	-8.10957	-185.434
-72.143	-185.776	-220.102	-8.08823	-185.393
-72.093	-185.442	-220.008	-8.06688	-185.189
-72.043	-184.917	-219.774	-8.0242	-185.026
-71.993	-184.679	-219.68	-8.08823	-184.862
-71.943	-184.631	-219.492	-8.06688	-184.617
-71.893	-184.488	-219.351	-7.93884	-184.331
-71.843	-184.488	-219.069	-7.85347	-184.209
-71.7929	-184.727	-218.881	-7.9175	-184.168
-71.7429	-184.631	-218.6	-7.96018	-184.045
-71.6929	-184.393	-218.271	-7.96018	-183.882
-71.6429	-184.25	-217.989	-7.89616	-183.718
-71.5929	-184.059	-217.942	-7.70409	-183.514
-71.5429	-184.011	-217.942	-7.76811	-183.391
-71.4929	-184.107	-217.896	-7.83213	-183.269
-71.4429	-183.868	-217.661	-7.78945	-183.269
-71.3928	-183.821	-217.614	-7.78945	-183.351
-71.3428	-183.678	-217.379	-7.66141	-183.105
-71.2928	-183.344	-217.332	-7.66141	-183.024
-71.2428	-183.01	-217.332	-7.72543	-183.024
-71.1928	-182.343	-216.957	-7.83213	-182.901
-71.1428	-181.866	-216.722	-7.85347	-182.819
-71.0928	-181.627	-216.346	-7.81079	-182.493
-71.0428	-181.437	-216.064	-7.61872	-182.084
-70.9927	-181.389	-216.064	-7.49068	-181.88
-70.9427	-181.341	-216.018	-7.42666	-181.757
-70.8927	-181.293	-215.736	-7.49068	-181.553
-70.8427	-181.293	-215.266	-7.51202	-181.349
-70.7927	-181.246	-214.844	-7.51202	-181.063
-70.7427	-181.007	-214.703	-7.49068	-181.022
-70.6927	-180.674	-214.75	-7.5547	-180.859
-70.6427	-180.292	-214.703	-7.5547	-180.818
-70.5926	-179.768	-214.562	-7.53336	-180.818
-70.5426	-179.625	-214.327	-7.46934	-180.777
-70.4926	-179.482	-214.139	-7.53336	-180.777
-70.4426	-179.386	-213.999	-7.5547	-180.777
-70.3926	-179.195	-213.764	-7.53336	-180.613
-70.3426	-179.052	-213.576	-7.46934	-180.368
-70.2926	-179.005	-213.2	-7.38397	-180.123
-70.2426	-178.957	-213.013	-7.40531	-179.715
-70.1925	-179.052	-212.966	-7.40531	-179.592
-70.1425	-179.148	-212.778	-7.46934	-179.674
-70.0925	-179.148	-212.872	-7.51202	-179.674
-70.0425	-179.052	-212.778	-7.57604	-179.51
-69.9925	-178.909	-212.778	-7.57604	-179.388
-69.9425	-178.719	-212.778	-7.53336	-179.224
-69.8925	-178.576	-212.449	-7.49068	-179.061
-69.8425	-178.385	-212.027	-7.46934	-178.898
-69.7924	-178.146	-211.557	-7.42666	-178.734
-69.7424	-177.908	-211.369	-7.46934	-178.448
-69.6924	-177.622	-211.463	-7.46934	-178.04
-69.6424	-177.431	-211.416	-7.40531	-177.795
-69.5924	-177.288	-211.369	-7.31995	-177.876
-69.5424	-177.05	-211.322	-7.34129	-177.958
-69.4924	-176.764	-211.229	-7.36263	-177.917
-69.4424	-176.668	-210.947	-7.53336	-177.754
-69.3923	-176.764	-210.665	-7.59738	-177.386
-69.3423	-176.716	-210.477	-7.61872	-177.141
-69.2923	-176.573	-210.243	-7.5547	-176.977
-69.2423	-176.43	-210.055	-7.448	-176.937
-69.1923	-176.477	-209.867	-7.38397	-176.855
-69.1423	-176.287	-209.773	-7.38397	-176.814
-69.0923	-176.144	-209.538	-7.40531	-176.651
-69.0423	-175.953	-209.304	-7.42666	-176.487
-68.9922	-175.81	-209.304	-7.40531	-176.242
-68.9422	-175.571	-209.304	-7.40531	-175.956
-68.8922	-175.333	-209.069	-7.36263	-175.915
-68.8422	-175.285	-209.022	-7.38397	-175.711
-68.7922	-175.19	-209.069	-7.40531	-175.629
-68.7422	-175.095	-208.881	-7.31995	-175.588
-68.6922	-175.285	-208.646	-7.27727	-175.302
-68.6422	-175.333	-208.271	-7.23459	-175.098
-68.5921	-175.476	-208.083	-7.23459	-174.976
-68.5421	-175.428	-207.895	-7.1919	-175.016
-68.4921	-175.428	-207.801	-7.14922	-175.016
-68.4421	-175.476	-207.707	-7.1919	-174.976
-68.3921	-175.333	-207.566	-7.21325	-174.935
-68.3421	-175.047	-207.426	-7.17056	-174.69
-68.2921	-174.904	-207.05	-7.17056	-174.567
-68.2421	-174.713	-206.909	-7.1919	-174.485
-68.192	-174.475	-206.815	-7.1919	-174.24
-68.142	-174.284	-206.299	-7.1919	-173.995
-68.092	-174.046	-205.923	-7.21325	-173.873
-68.042	-173.855	-205.313	-7.14922	-173.832
-67.992	-173.664	-204.843	-7.0852	-173.791
-67.942	-173.378	-204.562	-7.12788	-173.627
-67.892	-173.092	-204.515	-7.17056	-173.546
-67.842	-172.758	-204.656	-7.21325	-173.382
-67.7919	-172.71	-204.749	-7.12788	-173.219
-67.7419	-172.615	-204.562	-7.04252	-172.974
-67.6919	-172.472	-204.468	-7.0852	-172.77
-67.6419	-172.281	-204.28	-7.1919	-172.565
-67.5919	-172.186	-204.092	-7.1919	-172.361
-67.5419	-172.329	-203.951	-7.0852	-172.198
-67.4919	-172.472	-203.67	-6.9785	-171.993
-67.4419	-172.52	-203.576	-6.93581	-171.748
-67.3918	-172.234	-203.482	-7.06386	-171.666
-67.3418	-171.804	-203.247	-7.21325	-171.585
-67.2918	-171.423	-203.153	-7.25593	-171.544
-67.2418	-171.185	-202.965	-7.21325	-171.421
-67.1918	-170.994	-202.871	-7.17056	-171.176
-67.1418	-170.708	-202.59	-7.12788	-170.89
-67.0918	-170.517	-202.12	-7.10654	-170.768
-67.0418	-170.374	-201.979	-7.10654	-170.809
-66.9917	-170.422	-201.698	-7.10654	-170.645
-66.9417	-170.279	-201.51	-7.12788	-170.4
-66.8917	-170.088	-201.51	-7.10654	-170.237
-66.8417	-169.945	-201.369	-6.9785	-170.032
-66.7917	-169.754	-201.181	-6.95715	-169.828
-66.7417	-169.468	-200.993	-6.9785	-169.624
-66.6917	-169.23	-200.759	-7.10654	-169.379
-66.6417	-168.896	-200.336	-7.21325	-169.297
-66.5916	-168.753	-199.961	-7.1919	-169.215
-66.5416	-168.896	-199.82	-7.17056	-169.093
-66.4916	-168.991	-199.726	-7.14922	-169.052
-66.4416	-168.8	-199.679	-7.0852	-168.848
-66.3916	-168.705	-199.35	-7.04252	-168.643
-66.3416	-168.514	-199.022	-7.10654	-168.521
-66.2916	-168.419	-198.881	-7.0852	-168.316
-66.2416	-168.18	-199.022	-7.04252	-168.153
-66.1915	-167.704	-199.069	-6.95715	-167.99
-66.1415	-167.227	-198.928	-6.9785	-167.785
-66.0915	-167.036	-198.458	-7.02118	-167.745
-66.0415	-166.941	-197.989	-6.99984	-167.745
-65.9915	-166.798	-197.707	-6.99984	-167.622
-65.9415	-167.036	-197.566	-7.02118	-167.622
-65.8915	-167.322	-197.378	-7.06386	-167.499
-65.8415	-167.561	-197.331	-7.0852	-167.459
-65.7914	-167.418	-197.378	-7.02118	-167.295
-65.7414	-166.845	-197.425	-6.99984	-167.091
-65.6914	-166.512	-197.284	-6.95715	-167.173
-65.6414	-166.178	-197.097	-7.04252	-167.132
-65.5914	-166.035	-196.956	-7.12788	-166.887
-65.5414	-165.606	-196.768	-7.12788	-166.519
-65.4914	-165.51	-196.58	-6.99984	-166.11
-65.4414	-165.224	-196.392	-6.99984	-165.865
-65.3913	-165.081	-196.205	-6.9785	-165.947
-65.3413	-165.081	-196.064	-6.95715	-165.947
-65.2913	-165.033	-195.782	-6.89313	-165.988
-65.2413	-165.129	-195.312	-6.76509	-165.865
-65.1913	-164.986	-195.125	-6.7224	-165.824
-65.1413	-164.89	-195.031	-6.7224	-165.824
-65.0913	-164.843	-194.984	-6.82911	-165.416
-65.0413	-164.7	-194.796	-6.89313	-164.967
-64.9912	-164.366	-194.467	-6.9785	-164.64
-64.9412	-164.413	-194.327	-7.02118	-164.558
-64.8912	-164.652	-194.327	-6.93581	-164.681
-64.8412	-164.652	-194.42	-6.91447	-164.599
-64.7912	-164.509	-194.327	-6.82911	-164.64
-64.7412	-164.032	-194.139	-6.82911	-164.681
-64.6912	-163.46	-194.092	-6.76509	-164.558
-64.6412	-163.078	-194.092	-6.74374	-164.517
-64.5911	-163.031	-193.998	-6.78643	-164.476
-64.5411	-163.078	-193.763	-6.80777	-164.231
-64.4911	-162.935	-193.481	-6.82911	-163.986
-64.4411	-162.84	-193.341	-6.89313	-163.782
-64.3911	-162.601	-193.106	-6.91447	-163.577
-64.3411	-162.458	-192.965	-6.95715	-163.414
-64.2911	-162.363	-192.777	-6.89313	-163.292
-64.2411	-162.268	-192.589	-6.85045	-163.087
-64.191	-162.22	-192.402	-6.82911	-162.883
-64.141	-162.125	-192.12	-6.82911	-162.679
-64.091	-161.886	-191.838	-6.87179	-162.597
-64.041	-161.648	-191.697	-6.91447	-162.434
-63.991	-161.505	-191.51	-6.87179	-162.352
-63.941	-161.409	-191.087	-6.82911	-162.148
-63.891	-161.123	-190.758	-6.82911	-161.984
-63.841	-160.98	-190.43	-6.78643	-161.943
-63.7909	-160.789	-189.96	-6.78643	-161.739
-63.7409	-160.885	-189.632	-6.82911	-161.494
-63.6909	-160.933	-189.491	-6.89313	-161.29
-63.6409	-160.837	-189.35	-6.91447	-161.045
-63.5909	-160.551	-189.068	-6.89313	-160.636
-63.5409	-160.217	-188.927	-6.80777	-160.473
-63.4909	-160.074	-188.833	-6.67972	-160.35
-63.4409	-159.836	-188.786	-6.57302	-160.268
-63.3908	-159.836	-188.693	-6.53033	-160.227
-63.3408	-159.597	-188.739	-6.53033	-160.105
-63.2908	-159.168	-188.552	-6.48765	-160.023
-63.2408	-158.787	-188.27	-6.55168	-159.982
-63.1908	-158.691	-187.941	-6.57302	-159.737
-63.1408	-158.834	-187.847	-6.63704	-159.574
-63.0908	-158.644	-187.8	-6.70106	-159.451
-63.0408	-158.548	-187.707	-6.63704	-159.247
-62.9907	-158.262	-187.566	-6.55168	-158.838
-62.9407	-157.928	-187.472	-6.57302	-158.634
-62.8907	-157.642	-187.237	-6.48765	-158.553
-62.8407	-157.547	-187.002	-6.46631	-158.43
-62.7907	-157.452	-186.861	-6.48765	-158.389
-62.7407	-157.261	-186.815	-6.50899	-158.348
-62.6907	-157.07	-186.486	-6.40229	-158.307
-62.6407	-156.927	-186.204	-6.38095	-158.144
-62.5906	-156.927	-186.157	-6.44497	-157.899
-62.5406	-156.832	-186.063	-6.50899	-157.613
-62.4906	-156.784	-186.063	-6.55168	-157.449
-62.4406	-156.784	-185.641	-6.57302	-157.286
-62.3906	-156.593	-185.5	-6.59436	-157.082
-62.3406	-156.355	-185.359	-6.57302	-157
-62.2906	-156.021	-185.453	-6.48765	-157
-62.2406	-155.83	-185.5	-6.50899	-156.796
-62.1905	-155.687	-185.688	-6.46631	-156.592
-62.1405	-155.687	-185.406	-6.44497	-156.469
-62.0905	-155.783	-185.171	-6.42363	-156.306
-62.0405	-155.401	-184.796	-6.42363	-156.265
-61.9905	-155.02	-184.561	-6.53033	-156.183
-61.9405	-155.02	-184.467	-6.57302	-155.979
-61.8905	-155.163	-184.138	-6.50899	-155.774
-61.8405	-155.163	-183.575	-6.55168	-155.611
-61.7904	-154.924	-183.199	-6.50899	-155.366
-61.7404	-154.781	-183.059	-6.53033	-155.284
-61.6904	-154.591	-183.012	-6.57302	-155.039
-61.6404	-154.448	-183.059	-6.57302	-155.039
-61.5904	-154.495	-182.824	-6.57302	-154.957
-61.5404	-154.591	-182.542	-6.46631	-154.835
-61.4904	-154.305	-182.401	-6.42363	-154.712
-61.4404	-154.018	-182.307	-6.38095	-154.385
-61.3903	-153.828	-182.213	-6.40229	-154.181
-61.3403	-153.542	-182.073	-6.44497	-153.977
-61.2903	-153.399	-181.979	-6.42363	-153.977
-61.2403	-153.542	-181.603	-6.42363	-153.854
-61.1903	-153.494	-181.227	-6.35961	-153.773
-61.1403	-153.255	-180.805	-6.31693	-153.691
-61.0903	-153.255	-180.617	-6.33827	-153.65
-61.0403	-153.017	-180.429	-6.38095	-153.487
-60.9902	-152.779	-180.335	-6.40229	-153.323
-60.9402	-152.54	-180.054	-6.42363	-153.282
-60.8902	-152.397	-179.631	-6.38095	-153.201
-60.8402	-152.302	-179.303	-6.27424	-153.037
-60.7902	-152.206	-179.068	-6.16754	-152.833
-60.7402	-152.206	-178.88	-6.06083	-152.506
-60.6902	-152.349	-178.833	-6.08217	-152.384
-60.6402	-152.349	-178.833	-6.10352	-152.261
-60.5901	-152.349	-178.786	-6.1462	-152.179
-60.5401	-152.159	-178.88	-6.18888	-152.016
-60.4901	-151.92	-178.88	-6.12486	-151.689
-60.4401	-151.634	-178.739	-6.08217	-151.444
-60.3901	-151.348	-178.504	-6.10352	-151.362
-60.3401	-151.062	-178.317	-6.16754	-151.24
-60.2901	-151.014	-178.223	-6.18888	-151.158
-60.2401	-150.871	-177.894	-6.21022	-151.24
-60.19	-150.633	-177.612	-6.18888	-151.076
-60.14	-150.347	-177.425	-6.23156	-150.872
-60.09	-150.204	-177.096	-6.29558	-150.627
-60.04	-150.108	-176.955	-6.35961	-150.341
-59.99	-149.965	-176.814	-6.2529	-150.259
-59.94	-149.679	-176.626	-6.10352	-150.423
-59.89	-149.393	-176.345	-5.97547	-150.464
-59.84	-149.202	-175.922	-5.97547	-150.3
-59.7899	-149.012	-175.453	-5.99681	-149.892
-59.7399	-148.916	-175.359	-6.01815	-149.524
-59.6899	-148.964	-175.359	-5.99681	-149.238
-59.6399	-149.059	-175.171	-6.01815	-149.115
-59.5899	-149.012	-174.842	-5.99681	-149.074
-59.5399	-148.821	-174.514	-5.97547	-148.952
-59.4899	-148.821	-174.373	-5.99681	-148.666
-59.4399	-148.726	-174.279	-6.01815	-148.462
-59.3898	-148.487	-174.326	-6.01815	-148.298
-59.3398	-148.249	-174.42	-6.06083	-148.135
-59.2898	-148.153	-174.514	-6.16754	-148.053
-59.2398	-148.296	-174.514	-6.16754	-148.135
-59.1898	-148.392	-174.607	-6.1462	-148.135
-59.1398	-148.344	-174.42	-6.10352	-147.971
-59.0898	-148.344	-174.185	-5.99681	-147.767
-59.0398	-148.153	-173.715	-5.97547	-147.481
-58.9897	-147.963	-173.34	-5.97547	-147.359
-58.9397	-147.724	-173.058	-6.03949	-147.318
-58.8897	-147.343	-172.87	-6.12486	-147.154
-58.8397	-146.961	-172.729	-6.16754	-146.868
-58.7897	-146.627	-172.542	-6.23156	-146.746
-58.7397	-146.484	-172.589	-6.23156	-146.623
-58.6897	-146.437	-172.401	-6.16754	-146.623
-58.6397	-146.294	-172.213	-5.99681	-146.296
-58.5896	-146.055	-171.931	-5.93279	-146.133
-58.5396	-145.864	-171.79	-5.93279	-145.929
-58.4896	-145.578	-171.509	-5.93279	-145.724
-58.4396	-145.483	-171.274	-5.91145	-145.439
-58.3896	-145.531	-171.133	-5.93279	-145.275
-58.3396	-145.483	-170.851	-5.91145	-145.071
-58.2896	-145.292	-170.664	-5.95413	-145.112
-58.2396	-145.149	-170.57	-6.03949	-145.112
-58.1895	-145.102	-170.382	-6.03949	-145.03
-58.1395	-144.863	-170.288	-6.03949	-144.907
-58.0895	-144.672	-170.053	-5.99681	-144.785
-58.0395	-144.434	-169.866	-5.91145	-144.499
-57.9895	-144.339	-169.678	-5.84742	-144.295
-57.9395	-144.1	-169.537	-5.93279	-144.213
-57.8895	-143.719	-169.49	-5.99681	-144.09
-57.8395	-143.337	-169.396	-6.01815	-143.968
-57.7894	-143.29	-169.349	-6.03949	-143.886
-57.7394	-143.147	-169.208	-6.03949	-143.764
-57.6894	-142.765	-168.973	-5.95413	-143.682
-57.6394	-142.431	-168.551	-5.86877	-143.559
-57.5894	-142.097	-168.175	-5.86877	-143.478
-57.5394	-141.859	-167.988	-5.91145	-143.314
-57.4894	-141.764	-168.034	-6.03949	-143.192
-57.4394	-141.573	-168.175	-6.16754	-142.946
-57.3893	-141.239	-168.128	-6.12486	-142.66
-57.3393	-141.191	-167.988	-6.10352	-142.456
-57.2893	-141.287	-167.659	-6.01815	-142.211
-57.2393	-141.43	-167.142	-5.97547	-142.048
-57.1893	-141.478	-166.72	-5.97547	-141.843
-57.1393	-141.287	-166.579	-5.99681	-141.721
-57.0893	-141.335	-166.579	-5.91145	-141.557
-57.0393	-141.144	-166.673	-5.91145	-141.557
-56.9892	-141.001	-166.72	-5.93279	-141.312
-56.9392	-141.048	-166.438	-5.95413	-141.19
-56.8892	-141.001	-165.828	-5.89011	-141.149
-56.8392	-140.715	-165.217	-5.93279	-141.067
-56.7892	-140.429	-165.077	-6.03949	-140.945
-56.7392	-140.238	-164.983	-6.01815	-140.536
-56.6892	-140.238	-164.936	-5.93279	-140.168
-56.6392	-140.238	-164.701	-5.93279	-140.046
-56.5891	-140.047	-164.513	-5.99681	-140.005
-56.5391	-139.809	-164.419	-5.93279	-139.964
-56.4891	-139.523	-164.466	-5.86877	-139.882
-56.4391	-139.284	-164.325	-5.93279	-139.842
-56.3891	-138.903	-164.138	-5.97547	-139.678
-56.3391	-138.617	-163.856	-5.93279	-139.596
-56.2891	-138.474	-163.668	-5.86877	-139.596
-56.2391	-138.187	-163.574	-5.86877	-139.515
-56.189	-138.044	-163.527	-5.84742	-139.351
-56.139	-137.949	-163.293	-5.86877	-139.106
-56.089	-137.854	-163.199	-5.95413	-138.861
-56.039	-137.758	-162.964	-6.01815	-138.616
-55.989	-137.615	-162.964	-5.99681	-138.412
-55.939	-137.424	-163.058	-5.82608	-138.453
-55.889	-137.138	-162.964	-5.69804	-138.534
-55.839	-136.662	-162.588	-5.74072	-138.657
-55.7889	-136.471	-162.307	-5.7834	-138.616
-55.7389	-136.328	-162.025	-5.84742	-138.167
-55.6889	-136.28	-161.508	-5.97547	-137.799
-55.6389	-136.042	-161.415	-6.01815	-137.717
-55.5889	-135.994	-161.18	-5.89011	-137.636
-55.5389	-136.042	-160.757	-5.6767	-137.636
-55.4889	-135.851	-160.476	-5.59133	-137.472
-55.4389	-135.708	-160.288	-5.59133	-137.309
-55.3888	-135.565	-160.147	-5.6767	-136.941
-55.3388	-135.517	-160.147	-5.69804	-136.655
-55.2888	-135.374	-160.147	-5.69804	-136.369
-55.2388	-135.136	-160.053	-5.65536	-136.206
-55.1888	-134.85	-159.959	-5.63401	-135.961
-55.1388	-134.659	-159.63	-5.61267	-136.001
-55.0888	-134.42	-159.302	-5.59133	-136.042
-55.0388	-134.325	-159.067	-5.61267	-135.797
-54.9887	-134.563	-158.785	-5.74072	-135.429
-54.9387	-134.659	-158.691	-5.7834	-135.225
-54.8887	-134.563	-158.457	-5.76206	-134.98
-54.8387	-134.325	-158.316	-5.65536	-134.776
-54.7887	-133.991	-158.316	-5.59133	-134.571
-54.7387	-133.801	-158.41	-5.54865	-134.531
-54.6887	-133.753	-158.316	-5.48463	-134.367
-54.6387	-133.61	-158.081	-5.44195	-134.286
-54.5886	-133.467	-157.799	-5.52731	-134.204
-54.5386	-133.228	-157.612	-5.52731	-134.122
-54.4886	-132.895	-157.283	-5.54865	-133.959
-54.4386	-132.656	-157.095	-5.56999	-134
-54.3886	-132.608	-156.86	-5.59133	-133.918
-54.3386	-132.465	-156.579	-5.46329	-133.673
-54.2886	-132.37	-156.344	-5.39926	-133.223
-54.2386	-132.227	-156.25	-5.54865	-132.937
-54.1885	-132.275	-156.062	-5.63401	-132.733
-54.1385	-132.179	-155.78	-5.69804	-132.733
-54.0885	-132.227	-155.546	-5.63401	-132.733
-54.0385	-131.941	-155.358	-5.52731	-132.815
-53.9885	-131.702	-155.452	-5.46329	-132.733
-53.9385	-131.607	-155.217	-5.48463	-132.651
-53.8885	-131.655	-155.076	-5.48463	-132.488
-53.8385	-131.75	-154.841	-5.52731	-132.284
-53.7884	-131.607	-154.607	-5.46329	-131.916
-53.7384	-131.512	-154.701	-5.46329	-131.712
-53.6884	-131.13	-154.56	-5.4206	-131.548
-53.6384	-130.939	-154.372	-5.37792	-131.589
-53.5884	-130.939	-153.902	-5.3139	-131.753
-53.5384	-130.796	-153.48	-5.27122	-131.834
-53.4884	-130.701	-153.245	-5.18585	-131.63
-53.4384	-130.653	-153.292	-5.33524	-131.262
-53.3883	-130.606	-153.151	-5.39926	-131.017
-53.3383	-130.272	-153.151	-5.48463	-130.69
-53.2883	-129.938	-153.01	-5.54865	-130.364
-53.2383	-129.747	-152.776	-5.52731	-130.2
-53.1883	-129.747	-152.588	-5.50597	-130.282
-53.1383	-129.652	-152.447	-5.44195	-130.445
-53.0883	-129.461	-152.353	-5.4206	-130.323
-53.0383	-129.223	-152.212	-5.39926	-129.914
-52.9882	-129.128	-152.071	-5.37792	-129.628
-52.9382	-128.984	-151.837	-5.33524	-129.547
-52.8882	-128.794	-151.743	-5.33524	-129.465
-52.8382	-128.651	-151.696	-5.35658	-129.301
-52.7882	-128.841	-151.555	-5.4206	-129.179
-52.7382	-129.032	-151.32	-5.4206	-128.893
-52.6882	-128.746	-151.179	-5.4206	-128.648
-52.6382	-128.412	-151.226	-5.4206	-128.566
-52.5881	-127.888	-151.273	-5.35658	-128.525
-52.5381	-127.649	-150.945	-5.37792	-128.403
-52.4881	-127.554	-150.616	-5.39926	-128.484
-52.4381	-127.363	-150.334	-5.33524	-128.443
-52.3881	-127.22	-150.146	-5.24988	-128.28
-52.3381	-127.172	-149.865	-5.2072	-128.076
-52.2881	-127.22	-149.536	-5.24988	-127.831
-52.2381	-127.316	-149.254	-5.3139	-127.504
-52.188	-127.268	-149.301	-5.37792	-127.218
-52.138	-127.172	-149.207	-5.3139	-127.014
-52.088	-127.316	-149.02	-5.35658	-127.014
-52.038	-127.125	-148.738	-5.35658	-126.973
-51.988	-127.029	-148.503	-5.35658	-126.768
-51.938	-126.743	-148.456	-5.46329	-126.523
-51.888	-126.553	-148.222	-5.46329	-126.442
-51.838	-126.362	-147.893	-5.37792	-126.278
-51.7879	-126.362	-147.658	-5.29256	-126.36
-51.7379	-126.457	-147.564	-5.18585	-126.197
-51.6879	-126.171	-147.329	-5.16451	-125.911
-51.6379	-125.98	-147.189	-5.2072	-125.665
-51.5879	-125.694	-147.142	-5.22854	-125.502
-51.5379	-125.504	-147.095	-5.33524	-125.339
-51.4879	-125.313	-147.001	-5.37792	-125.175
-51.4379	-125.217	-147.048	-5.33524	-125.093
-51.3878	-124.979	-146.813	-5.27122	-125.175
-51.3378	-124.836	-146.625	-5.24988	-125.134
-51.2878	-124.502	-146.297	-5.22854	-124.93
-51.2378	-124.121	-146.015	-5.16451	-124.726
-51.1878	-123.787	-145.827	-5.12183	-124.644
-51.1378	-123.739	-145.451	-5.10049	-124.644
-51.0878	-123.835	-145.358	-5.01513	-124.481
-51.0378	-123.93	-145.451	-5.03647	-124.276
-50.9877	-123.882	-145.264	-5.12183	-124.072
-50.9377	-123.978	-144.982	-5.16451	-123.868
-50.8877	-123.644	-144.559	-5.05781	-123.745
-50.8377	-123.358	-144.278	-4.90842	-123.704
-50.7877	-123.072	-144.043	-4.92976	-123.582
-50.7377	-122.738	-143.808	-4.9511	-123.378
-50.6877	-122.547	-143.808	-4.9511	-123.173
-50.6377	-122.452	-143.714	-4.92976	-123.051
-50.5876	-122.261	-143.714	-4.88708	-122.847
-50.5376	-122.118	-143.433	-4.99379	-122.724
-50.4876	-121.737	-143.339	-5.05781	-122.479
-50.4376	-121.546	-143.104	-5.12183	-122.234
-50.3876	-121.498	-142.869	-5.14317	-122.07
-50.3376	-121.641	-142.588	-5.12183	-121.866
-50.2876	-121.45	-142.071	-5.10049	-121.743
-50.2376	-121.355	-141.836	-5.07915	-121.703
-50.1875	-121.26	-141.602	-5.03647	-121.662
-50.1375	-121.212	-141.414	-4.99379	-121.498
-50.0875	-121.117	-141.226	-5.03647	-121.335
-50.0375	-120.974	-141.038	-5.07915	-120.967
-49.9875	-120.926	-140.991	-5.10049	-120.64
-49.9375	-120.687	-140.944	-5.03647	-120.477
-49.8875	-120.449	-140.803	-5.07915	-120.477
-49.8375	-120.211	-140.428	-5.14317	-120.395
-49.7874	-120.02	-140.24	-5.12183	-120.354
-49.7374	-120.115	-140.146	-5.01513	-120.068
-49.6874	-120.068	-139.911	-5.01513	-119.946
-49.6374	-120.068	-139.63	-5.03647	-119.742
-49.5874	-119.925	-139.63	-5.12183	-119.619
-49.5374	-119.638	-139.63	-5.12183	-119.415
-49.4874	-119.352	-139.536	-5.12183	-119.17
-49.4374	-119.019	-139.254	-5.12183	-119.047
-49.3873	-118.923	-139.113	-5.12183	-118.965
-49.3373	-118.78	-138.925	-5.03647	-118.761
-49.2873	-118.494	-138.832	-4.88708	-118.598
-49.2373	-118.303	-138.832	-4.82306	-118.434
-49.1873	-118.303	-138.55	-4.80172	-118.475
-49.1373	-118.113	-138.691	-4.78038	-118.434
-49.0873	-118.017	-138.691	-4.8444	-118.271
-49.0373	-117.779	-138.644	-4.92976	-118.189
-48.9872	-117.826	-138.409	-4.97244	-118.026
-48.9372	-117.826	-138.268	-4.88708	-117.903
-48.8872	-117.731	-138.08	-4.8444	-117.536
-48.8372	-117.731	-137.658	-4.82306	-117.372
-48.7872	-117.636	-137.282	-4.8444	-117.209
-48.7372	-117.445	-137.094	-4.92976	-117.086
-48.6872	-117.159	-137.047	-4.97244	-116.8
-48.6372	-117.207	-136.907	-4.9511	-116.637
-48.5871	-117.302	-136.578	-4.8444	-116.433
-48.5371	-117.445	-136.296	-4.8444	-116.473
-48.4871	-117.254	-136.249	-4.90842	-116.351
-48.4371	-116.873	-136.202	-4.86574	-116.228
-48.3871	-116.682	-136.061	-4.8444	-116.024
-48.3371	-116.444	-135.639	-4.8444	-115.901
-48.2871	-116.348	-135.404	-4.90842	-115.738
-48.2371	-116.253	-135.075	-4.90842	-115.534
-48.187	-116.062	-134.841	-4.8444	-115.534
-48.137	-115.871	-134.7	-4.80172	-115.411
-48.087	-115.776	-134.653	-4.82306	-115.248
-48.037	-115.442	-134.512	-4.8444	-115.084
-47.987	-115.156	-134.418	-4.8444	-114.88
-47.937	-114.965	-134.183	-4.78038	-114.758
-47.887	-114.822	-133.949	-4.69501	-114.676
-47.837	-114.536	-133.761	-4.71635	-114.553
-47.7869	-114.489	-133.667	-4.82306	-114.553
-47.7369	-114.25	-133.667	-4.88708	-114.553
-47.6869	-113.916	-133.667	-4.90842	-114.308
-47.6369	-113.63	-133.573	-4.82306	-114.063
-47.5869	-113.535	-133.385	-4.69501	-114.022
-47.5369	-113.678	-133.197	-4.69501	-113.777
-47.4869	-113.773	-133.104	-4.73769	-113.614
-47.4369	-113.869	-132.869	-4.80172	-113.409
-47.3868	-113.773	-132.634	-4.80172	-113.246
-47.3368	-113.583	-132.305	-4.82306	-113.001
-47.2868	-113.392	-132.118	-4.90842	-112.96
-47.2368	-113.153	-131.93	-4.88708	-112.674
-47.1868	-113.153	-131.742	-4.86574	-112.551
-47.1368	-112.867	-131.507	-4.8444	-112.592
-47.0868	-112.867	-131.038	-4.73769	-112.511
-47.0368	-112.724	-130.85	-4.67367	-112.347
-46.9867	-112.629	-130.709	-4.69501	-112.143
-46.9367	-112.534	-130.615	-4.69501	-111.898
-46.8867	-112.438	-130.474	-4.73769	-111.734
-46.8367	-112.295	-130.193	-4.73769	-111.612
-46.7867	-112.152	-130.052	-4.71635	-111.408
-46.7367	-112.009	-129.911	-4.67367	-111.367
-46.6867	-111.628	-129.676	-4.71635	-111.367
-46.6367	-111.437	-129.395	-4.69501	-111.367
-46.5866	-111.485	-129.207	-4.63099	-111.081
-46.5366	-111.341	-129.113	-4.54563	-110.836
-46.4866	-111.198	-129.113	-4.4816	-110.631
-46.4366	-110.912	-128.925	-4.52428	-110.672
-46.3866	-110.531	-128.784	-4.52428	-110.509
-46.3366	-110.292	-128.502	-4.58831	-110.264
-46.2866	-110.197	-128.174	-4.67367	-110.182
-46.2366	-110.149	-128.033	-4.69501	-109.978
-46.1865	-109.911	-127.892	-4.60965	-109.773
-46.1365	-109.434	-127.657	-4.60965	-109.61
-46.0865	-109.196	-127.517	-4.58831	-109.447
-46.0365	-109.005	-127.376	-4.4816	-109.283
-45.9865	-109.1	-127.094	-4.41758	-108.915
-45.9365	-109.053	-126.859	-4.43892	-108.752
-45.8865	-109.005	-126.484	-4.46026	-108.548
-45.8365	-108.862	-126.296	-4.43892	-108.425
-45.7864	-108.671	-126.296	-4.41758	-108.384
-45.7364	-108.719	-126.296	-4.3749	-108.344
-45.6864	-108.719	-126.108	-4.43892	-108.303
-45.6364	-108.576	-125.873	-4.52428	-108.139
-45.5864	-108.433	-125.639	-4.63099	-108.058
-45.5364	-108.242	-125.545	-4.56697	-108.017
-45.4864	-108.147	-125.545	-4.50294	-107.69
-45.4364	-108.051	-125.592	-4.43892	-107.363
-45.3863	-107.861	-125.263	-4.43892	-107.118
-45.3363	-107.622	-125.028	-4.41758	-107.159
-45.2863	-107.384	-124.793	-4.41758	-107.24
-45.2363	-107.193	-124.653	-4.43892	-107.118
-45.1863	-106.955	-124.653	-4.4816	-106.873
-45.1363	-106.764	-124.277	-4.54563	-106.546
-45.0863	-106.716	-124.042	-4.50294	-106.26
-45.0363	-106.668	-123.807	-4.41758	-106.178
-44.9862	-106.573	-123.901	-4.35356	-105.933
-44.9362	-106.382	-123.807	-4.31087	-105.851
-44.8862	-106.096	-123.432	-4.31087	-105.851
-44.8362	-105.858	-123.056	-4.33222	-105.933
-44.7862	-105.81	-122.587	-4.33222	-105.892
-44.7362	-105.667	-122.258	-4.31087	-105.565
-44.6862	-105.476	-122.07	-4.33222	-105.402
-44.6362	-105.572	-121.789	-4.33222	-105.28
-44.5861	-105.524	-121.554	-4.3749	-105.157
-44.5361	-105.333	-121.413	-4.39624	-105.034
-44.4861	-105.19	-121.366	-4.41758	-104.748
-44.4361	-105.238	-121.272	-4.43892	-104.503
-44.3861	-105.238	-120.944	-4.50294	-104.34
-44.3361	-105.047	-120.521	-4.41758	-104.217
-44.2861	-104.618	-120.427	-4.4816	-104.136
-44.2361	-104.237	-120.333	-4.54563	-103.972
-44.186	-104.094	-120.568	-4.46026	-103.768
-44.136	-103.951	-120.474	-4.43892	-103.686
-44.086	-103.712	-120.286	-4.33222	-103.564
-44.036	-103.283	-120.098	-4.3749	-103.441
-43.986	-103.092	-119.864	-4.41758	-103.196
-43.936	-103.235	-119.535	-4.39624	-103.073
-43.886	-103.378	-119.3	-4.39624	-102.869
-43.836	-103.283	-118.972	-4.3749	-102.869
-43.7859	-103.235	-118.737	-4.31087	-102.583
-43.7359	-102.949	-118.549	-4.22551	-102.42
-43.6859	-102.52	-118.455	-4.14015	-102.216
-43.6359	-102.52	-118.361	-4.20417	-102.216
-43.5859	-102.663	-118.361	-4.35356	-102.093
-43.5359	-102.615	-118.361	-4.52428	-101.97
-43.4859	-102.234	-118.361	-4.52428	-101.807
-43.4359	-102.139	-117.986	-4.58831	-101.48
-43.3858	-101.9	-117.798	-4.4816	-101.276
-43.3358	-101.757	-117.704	-4.39624	-101.153
-43.2858	-101.662	-117.657	-4.28953	-101.112
-43.2358	-101.566	-117.751	-4.22551	-101.235
-43.1858	-101.376	-117.845	-4.22551	-101.194
-43.1358	-101.042	-117.516	-4.33222	-101.235
-43.0858	-100.946	-117.094	-4.35356	-101.112
-43.0358	-100.66	-116.765	-4.35356	-100.786
-42.9857	-100.47	-116.53	-4.31087	-100.541
-42.9357	-100.422	-116.577	-4.24685	-100.295
-42.8857	-100.327	-116.624	-4.20417	-99.9686
-42.8357	-100.231	-116.53	-4.24685	-99.8051
-42.7857	-100.279	-116.108	-4.24685	-99.4375
-42.7357	-100.088	-115.779	-4.28953	-99.3966
-42.6857	-99.7543	-115.544	-4.26819	-99.3149
-42.6357	-99.4682	-115.216	-4.35356	-99.0698
-42.5856	-99.2298	-114.84	-4.41758	-99.0698
-42.5356	-99.0391	-114.464	-4.39624	-98.9881
-42.4856	-99.1344	-114.136	-4.33222	-98.8655
-42.4356	-99.1344	-113.995	-4.33222	-98.6612
-42.3856	-98.896	-114.042	-4.33222	-98.5387
-42.3356	-98.6099	-113.854	-4.28953	-98.7021
-42.2856	-98.5622	-113.713	-4.22551	-98.6204
-42.2356	-98.5146	-113.572	-4.11881	-98.2936
-42.1855	-98.4192	-113.431	-4.07612	-97.9259
-42.1355	-98.2285	-113.385	-4.09747	-97.5173
-42.0855	-98.2761	-113.385	-4.18283	-97.3948
-42.0355	-98.3238	-113.15	-4.18283	-97.3539
-41.9855	-98.2285	-112.962	-4.09747	-97.3539
-41.9355	-98.2285	-112.915	-4.07612	-97.4356
-41.8855	-97.847	-112.774	-4.05478	-97.2722
-41.8355	-97.7516	-112.305	-4.05478	-97.1905
-41.7854	-97.7039	-112.164	-4.07612	-96.9863
-41.7354	-97.7516	-111.929	-4.09747	-96.7411
-41.6854	-97.4655	-111.741	-4.03344	-96.5369
-41.6354	-97.2748	-111.319	-3.92674	-96.4552
-41.5854	-96.941	-110.99	-3.96942	-96.2509
-41.5354	-96.7026	-110.849	-4.03344	-96.0875
-41.4854	-96.4165	-110.755	-4.09747	-95.9241
-41.4354	-96.2734	-110.661	-4.18283	-95.8015
-41.3853	-96.1781	-110.614	-4.20417	-95.6789
-41.3353	-95.8443	-110.521	-4.11881	-95.393
-41.2853	-95.6535	-110.38	-4.07612	-95.107
-41.2353	-95.5582	-110.333	-3.96942	-95.0253
-41.1853	-95.2721	-110.239	-3.9054	-94.9844
-41.1353	-95.1767	-110.098	-3.92674	-94.9027
-41.0853	-94.8429	-109.582	-3.99076	-94.7393
-41.0353	-94.8429	-109.3	-4.09747	-94.6985
-40.9852	-94.8429	-109.159	-4.07612	-94.6576
-40.9352	-94.7952	-109.018	-4.05478	-94.535
-40.8852	-94.7475	-108.924	-4.0121	-94.4125
-40.8352	-94.6522	-108.924	-4.05478	-94.3716
-40.7852	-94.5091	-108.924	-4.07612	-94.2899
-40.7352	-94.1277	-108.69	-3.96942	-94.0857
-40.6852	-94.1277	-108.361	-3.94808	-94.0039
-40.6352	-94.1753	-108.22	-3.92674	-93.7588
-40.5851	-94.1277	-108.032	-3.84137	-93.5954
-40.5351	-93.9846	-107.844	-3.86271	-93.432
-40.4851	-93.8892	-107.61	-3.9054	-93.2686
-40.4351	-93.7939	-107.516	-4.0121	-93.0643
-40.3851	-93.5555	-107.375	-4.11881	-92.7783
-40.3351	-93.2693	-107.328	-4.14015	-92.6558
-40.2851	-92.9832	-107.14	-4.05478	-92.5741
-40.2351	-92.9356	-107.046	-3.99076	-92.6966
-40.185	-92.8402	-106.718	-3.92674	-92.6149
-40.135	-92.6018	-106.389	-3.96942	-92.2472
-40.085	-92.3634	-106.295	-4.03344	-92.0838
-40.035	-92.2203	-106.107	-4.0121	-91.8387
-39.985	-92.1249	-105.919	-4.07612	-91.6344
-39.935	-92.2203	-105.779	-4.0121	-91.471
-39.885	-92.2203	-105.45	-3.9054	-91.3485
-39.835	-92.1249	-105.121	-3.82003	-91.1851
-39.7849	-91.9819	-104.934	-3.84137	-91.1033
-39.7349	-91.7912	-104.652	-3.94808	-91.0216
-39.6849	-91.4574	-104.37	-4.03344	-90.7765
-39.6349	-91.1236	-104.323	-4.07612	-90.4905
-39.5849	-90.7898	-104.323	-4.07612	-90.2454
-39.5349	-90.6944	-104.135	-3.99076	-90.1637
-39.4849	-90.8375	-103.995	-3.94808	-89.9594
-39.4349	-90.8375	-103.807	-3.92674	-89.7143
-39.3848	-90.5991	-103.76	-3.92674	-89.6735
-39.3348	-90.3606	-103.76	-3.84137	-89.3875
-39.2848	-90.1222	-103.713	-3.73467	-89.3058
-39.2348	-89.9792	-103.525	-3.73467	-89.1832
-39.1848	-89.7408	-103.29	-3.75601	-89.1832
-39.1348	-89.7884	-103.149	-3.73467	-89.1424
-39.0848	-89.6454	-103.102	-3.77735	-88.8973
-39.0348	-89.3593	-103.009	-3.82003	-88.7338
-38.9847	-89.0255	-102.586	-3.77735	-88.693
-38.9347	-88.644	-102.07	-3.73467	-88.4887
-38.8847	-88.501	-101.553	-3.79869	-88.3253
-38.8347	-88.644	-101.365	-3.82003	-88.3253
-38.7847	-88.7394	-101.224	-3.84137	-88.2436
-38.7347	-88.644	-101.131	-3.86271	-88.0802
-38.6847	-88.1672	-101.037	-3.84137	-87.8351
-38.6347	-87.8334	-101.131	-3.86271	-87.5082
-38.5846	-87.4519	-101.084	-3.88406	-87.304
-38.5346	-87.2612	-100.943	-3.9054	-87.0997
-38.4846	-87.0705	-100.802	-3.86271	-87.0588
-38.4346	-87.1181	-100.52	-3.73467	-87.0588
-38.3846	-87.1181	-100.239	-3.60662	-86.9363
-38.3346	-87.2135	-100.145	-3.49992	-86.6912
-38.2846	-87.1181	-100.004	-3.49992	-86.732
-38.2346	-86.832	-99.9099	-3.56394	-86.6503
-38.1845	-86.7367	-99.6282	-3.60662	-86.446
-38.1345	-86.5459	-99.4404	-3.58528	-86.1192
-38.0845	-86.5459	-99.3934	-3.60662	-85.9558
-38.0345	-86.5459	-99.2056	-3.67065	-85.7924
-37.9845	-86.3552	-98.9239	-3.69199	-85.7515
-37.9345	-86.2122	-98.7361	-3.62796	-85.7107
-37.8845	-86.1168	-98.6422	-3.56394	-85.4247
-37.8345	-86.1168	-98.5953	-3.49992	-85.2613
-37.7844	-85.9737	-98.2666	-3.47858	-85.0979
-37.7344	-85.6876	-97.9849	-3.5426	-84.8528
-37.6844	-85.3062	-97.6093	-3.52126	-84.7302
-37.6344	-85.0677	-97.5623	-3.52126	-84.6893
-37.5844	-85.0677	-97.5154	-3.60662	-84.6893
-37.5344	-84.9724	-97.3276	-3.62796	-84.7302
-37.4844	-84.7816	-97.0928	-3.58528	-84.5668
-37.4344	-84.6386	-96.952	-3.49992	-84.1991
-37.3843	-84.5909	-96.7642	-3.47858	-83.9131
-37.3343	-84.734	-96.6703	-3.5426	-83.5454
-37.2843	-84.7816	-96.4355	-3.47858	-83.4229
-37.2343	-84.6386	-96.2008	-3.47858	-83.5046
-37.1843	-84.3048	-95.966	-3.45724	-83.5046
-37.1343	-84.0187	-95.7782	-3.5426	-83.5454
-37.0843	-83.6372	-95.6843	-3.5426	-83.3003
-37.0343	-83.3511	-95.5435	-3.49992	-83.0552
-36.9842	-83.2081	-95.4965	-3.45724	-82.9326
-36.9342	-83.065	-95.4026	-3.47858	-82.8509
-36.8842	-83.1127	-95.074	-3.49992	-82.6058
-36.8342	-83.1127	-94.6045	-3.49992	-82.3607
-36.7842	-82.922	-94.4636	-3.49992	-82.0339
-36.7342	-82.6359	-94.2289	-3.45724	-82.0339
-36.6842	-82.3021	-94.135	-3.49992	-82.0339
-36.6342	-82.2544	-93.9941	-3.4359	-81.8296
-36.5841	-82.0637	-93.8533	-3.4359	-81.5436
-36.5341	-81.8253	-93.6185	-3.41455	-81.6253
-36.4841	-81.6822	-93.4777	-3.45724	-81.7479
-36.4341	-81.5392	-93.3368	-3.45724	-81.7479
-36.3841	-81.4915	-93.196	-3.45724	-81.5028
-36.3341	-81.4438	-93.149	-3.45724	-81.2576
-36.2841	-81.3007	-93.1021	-3.41455	-81.0942
-36.2341	-81.2531	-92.8204	-3.4359	-80.9717
-36.184	-81.2531	-92.3509	-3.41455	-80.8491
-36.134	-81.2531	-92.1161	-3.4359	-80.5631
-36.084	-81.11	-92.0222	-3.4359	-80.4406
-36.034	-80.9193	-91.9753	-3.35053	-80.1955
-35.984	-80.5855	-91.5997	-3.30785	-79.9503
-35.934	-80.3471	-91.2241	-3.35053	-79.8686
-35.884	-80.1563	-91.1302	-3.35053	-79.7869
-35.834	-80.061	-91.0363	-3.39321	-79.7461
-35.7839	-79.9179	-91.0832	-3.45724	-79.5418
-35.7339	-79.7272	-90.8485	-3.41455	-79.5009
-35.6839	-79.4888	-90.8015	-3.32919	-79.3784
-35.6339	-79.4411	-90.5668	-3.28651	-79.0516
-35.5839	-79.3457	-90.379	-3.30785	-78.9699
-35.5339	-79.2027	-90.1442	-3.32919	-78.7656
-35.4839	-79.0596	-89.9095	-3.30785	-78.5613
-35.4339	-78.8689	-89.7686	-3.28651	-78.357
-35.3838	-78.7258	-89.6747	-3.30785	-78.1528
-35.3338	-78.4874	-89.5808	-3.35053	-78.0711
-35.2838	-78.3443	-89.5808	-3.45724	-77.7851
-35.2338	-78.3443	-89.2522	-3.52126	-77.6217
-35.1838	-78.2967	-89.0174	-3.39321	-77.4174
-35.1338	-78.3443	-88.8766	-3.28651	-77.254
-35.0838	-78.2013	-88.6888	-3.28651	-77.0497
-35.0338	-77.9629	-88.501	-3.28651	-76.8863
-34.9837	-77.6768	-88.3132	-3.28651	-76.968
-34.9337	-77.5337	-87.9845	-3.32919	-76.7638
-34.8837	-77.3907	-87.6559	-3.32919	-76.7229
-34.8337	-77.2476	-87.4211	-3.28651	-76.7638
-34.7837	-77.0569	-87.4211	-3.22249	-76.6821
-34.7337	-76.9138	-87.4681	-3.20114	-76.4369
-34.6837	-76.9615	-87.3742	-3.15846	-76.151
-34.6337	-76.9138	-87.1394	-3.1798	-75.9467
-34.5836	-76.7231	-86.9047	-3.20114	-75.865
-34.5336	-76.5324	-86.7638	-3.26517	-75.8241
-34.4836	-76.2463	-86.623	-3.28651	-75.7424
-34.4336	-76.0078	-86.3882	-3.30785	-75.6199
-34.3836	-75.8171	-86.2004	-3.24383	-75.4156
-34.3336	-75.6741	-86.0596	-3.20114	-75.2522
-34.2836	-75.6264	-85.8718	-3.20114	-75.0479
-34.2336	-75.531	-85.5431	-3.22249	-74.9254
-34.1835	-75.2926	-85.2145	-3.22249	-74.8436
-34.1335	-75.1019	-85.0267	-3.22249	-74.8028
-34.0835	-74.9111	-84.8858	-3.20114	-74.6802
-34.0335	-74.9588	-84.9328	-3.24383	-74.3943
-33.9835	-74.7681	-84.745	-3.30785	-74.0674
-33.9335	-74.625	-84.4633	-3.24383	-73.8223
-33.8835	-74.3866	-84.2755	-3.20114	-73.618
-33.8335	-74.3389	-84.1346	-3.15846	-73.2912
-33.7834	-74.482	-84.0407	-3.11578	-73.1687
-33.7334	-74.4343	-83.9938	-3.09444	-73.0869
-33.6834	-74.2912	-83.759	-3.00908	-73.0052
-33.6334	-74.1005	-83.4773	-3.03042	-72.9644
-33.5834	-73.8144	-83.1956	-3.13712	-73.0052
-33.5334	-73.5283	-83.1487	-3.13712	-73.0052
-33.4834	-73.3376	-82.9609	-3.11578	-72.8827
-33.4334	-73.1468	-82.6322	-3.13712	-72.5967
-33.3833	-73.0038	-82.4914	-3.15846	-72.2699
-33.3333	-72.8607	-82.3036	-3.15846	-72.0656
-33.2833	-72.7654	-82.0219	-3.13712	-72.1065
-33.2333	-72.5746	-81.881	-3.11578	-72.1882
-33.1833	-72.6223	-81.928	-3.11578	-72.0656
-33.1333	-72.4792	-81.8341	-3.11578	-71.9839
-33.0833	-72.3839	-81.7402	-3.05176	-71.9022
-33.0333	-72.0024	-81.4585	-3.05176	-71.8205
-32.9832	-71.907	-81.1768	-3.05176	-71.5754
-32.9332	-71.6686	-81.1298	-3.09444	-71.2077
-32.8832	-71.3825	-81.0359	-3.09444	-71.0034
-32.8332	-71.0487	-80.989	-3.0731	-70.9217
-32.7832	-71.2395	-80.6603	-3.0731	-70.6766
-32.7332	-71.3348	-80.4725	-3.09444	-70.554
-32.6832	-71.2395	-80.1908	-3.15846	-70.4723
-32.6332	-71.0487	-79.9561	-3.1798	-70.4723
-32.5831	-70.9057	-79.7683	-3.13712	-70.4723
-32.5331	-70.6673	-79.6744	-3.09444	-70.2681
-32.4831	-70.715	-79.6274	-3.09444	-69.9412
-32.4331	-70.5242	-79.6274	-3.05176	-69.7778
-32.3831	-70.1904	-79.4866	-3.11578	-69.5735
-32.3331	-69.9043	-79.2988	-3.09444	-69.5735
-32.2831	-69.8566	-78.9232	-3.03042	-69.451
-32.2331	-69.809	-78.5945	-2.98773	-69.1242
-32.183	-69.8566	-78.2189	-3.0731	-68.9607
-32.133	-69.9043	-78.125	-3.15846	-68.879
-32.083	-69.7613	-78.0311	-3.13712	-68.7156
-32.033	-69.6182	-77.8433	-3.0731	-68.4296
-31.983	-69.2844	-77.7494	-3.05176	-68.3479
-31.933	-68.9983	-77.6555	-3.09444	-68.1845
-31.883	-68.7599	-77.4677	-3.0731	-68.2254
-31.833	-68.7122	-77.3268	-3.09444	-68.062
-31.7829	-68.5215	-77.139	-3.0731	-67.7351
-31.7329	-68.3308	-76.9043	-2.98773	-67.49
-31.6829	-68.0447	-76.6695	-2.90237	-67.2857
-31.6329	-68.0447	-76.2939	-2.92371	-67.2449
-31.5829	-67.9493	-76.1061	-2.94505	-67.204
-31.5329	-67.9016	-76.0122	-2.98773	-67.1632
-31.4829	-67.9493	-75.7775	-3.00908	-67.1223
-31.4329	-67.7109	-75.7305	-3.03042	-66.9998
-31.3828	-67.2817	-75.5897	-3.03042	-66.8772
-31.3328	-66.9003	-75.4019	-3.03042	-66.6729
-31.2828	-66.8526	-75.308	-3.03042	-66.5095
-31.2328	-66.6618	-75.1202	-2.98773	-66.2644
-31.1828	-66.6142	-75.0732	-2.85969	-65.8967
-31.1328	-66.6142	-74.7915	-2.90237	-65.7742
-31.0828	-66.5665	-74.5568	-2.90237	-65.6925
-31.0328	-66.7095	-74.1812	-2.92371	-65.5699
-30.9827	-66.7572	-73.9464	-2.83835	-65.2431
-30.9327	-66.5188	-73.6647	-2.77433	-65.1205
-30.8827	-66.328	-73.4769	-2.73164	-64.9571
-30.8327	-66.0419	-73.2891	-2.77433	-64.9162
-30.7827	-65.7558	-73.1483	-2.85969	-64.8754
-30.7327	-65.4697	-72.8196	-2.98773	-64.8345
-30.6827	-65.279	-72.8666	-2.96639	-64.8754
-30.6327	-65.279	-72.8196	-2.94505	-64.6303
-30.5826	-65.2313	-72.6318	-2.85969	-64.3443
-30.5326	-65.136	-72.5379	-2.7103	-64.0175
-30.4826	-64.9929	-72.3032	-2.62494	-63.854
-30.4326	-64.8022	-72.1154	-2.6036	-63.6906
-30.3826	-64.6114	-71.8806	-2.7103	-63.6498
-30.3326	-64.373	-71.5989	-2.83835	-63.5681
-30.2826	-64.23	-71.5989	-2.85969	-63.323
-30.2326	-64.0392	-71.5989	-2.92371	-63.2004
-30.1825	-63.9439	-71.505	-2.92371	-63.037
-30.1325	-63.7531	-71.3642	-2.83835	-62.9553
-30.0825	-63.6101	-71.1294	-2.68896	-62.9144
-30.0325	-63.5624	-70.9416	-2.53957	-62.7102
-29.9825	-63.3717	-70.8477	-2.53957	-62.5876
-29.9325	-63.1332	-70.566	-2.58226	-62.3016
-29.8825	-62.9425	-70.4252	-2.64628	-62.0156
-29.8325	-62.8471	-70.1904	-2.68896	-61.7705
-29.7824	-62.7041	-70.0496	-2.77433	-61.648
-29.7324	-62.6564	-69.9557	-2.77433	-61.5663
-29.6824	-62.561	-69.9557	-2.79567	-61.2803
-29.6324	-62.561	-69.7679	-2.81701	-61.076
-29.5824	-62.418	-69.5801	-2.85969	-60.8717
-29.5324	-62.1796	-69.3453	-2.73164	-60.8309
-29.4824	-61.9411	-69.2045	-2.66762	-60.8717
-29.4324	-61.7504	-68.8758	-2.64628	-60.79
-29.3823	-61.6074	-68.6411	-2.6036	-60.6266
-29.3323	-61.3689	-68.3594	-2.56092	-60.5041
-29.2823	-61.4166	-67.9838	-2.51823	-60.3406
-29.2323	-61.4166	-67.7021	-2.56092	-60.0547
-29.1823	-61.3213	-67.5612	-2.64628	-60.0547
-29.1323	-61.0352	-67.6082	-2.62494	-59.973
-29.0823	-61.0828	-67.5612	-2.6036	-59.7278
-29.0323	-60.9875	-67.3734	-2.53957	-59.6053
-28.9822	-60.7491	-67.1387	-2.53957	-59.4419
-28.9322	-60.2722	-66.9978	-2.53957	-59.3602
-28.8822	-60.0338	-66.9978	-2.53957	-59.2376
-28.8322	-59.7954	-66.9509	-2.58226	-59.115
-28.7822	-59.7	-66.6222	-2.6036	-59.0742
-28.7322	-59.6046	-66.5753	-2.6036	-58.9925
-28.6822	-59.1755	-66.1997	-2.56092	-58.8699
-28.6322	-58.8417	-65.9649	-2.49689	-58.7065
-28.5821	-58.6033	-65.871	-2.53957	-58.5431
-28.5321	-58.5556	-65.8241	-2.51823	-58.5839
-28.4821	-58.5556	-65.5893	-2.45421	-58.5431
-28.4321	-58.5556	-65.3076	-2.45421	-58.4614
-28.3821	-58.7463	-65.0259	-2.47555	-58.298
-28.3321	-58.6033	-64.8851	-2.41153	-58.0528
-28.2821	-58.4126	-64.6503	-2.30482	-57.6852
-28.2321	-58.1264	-64.4156	-2.36885	-57.3175
-28.182	-58.1264	-64.3217	-2.47555	-57.1132
-28.132	-58.0311	-64.2278	-2.47555	-57.1132
-28.082	-57.888	-64.0869	-2.51823	-56.9498
-28.032	-57.6973	-63.9461	-2.47555	-56.6638
-27.982	-57.6019	-63.8522	-2.39019	-56.4187
-27.932	-57.4589	-63.6644	-2.39019	-56.337
-27.882	-57.3635	-63.7113	-2.36885	-56.337
-27.832	-57.3635	-63.6644	-2.36885	-56.1736
-27.7819	-57.4112	-63.4766	-2.34751	-55.9693
-27.7319	-57.2681	-63.1479	-2.36885	-55.8876
-27.6819	-56.839	-62.8193	-2.43287	-55.9285
-27.6319	-56.5529	-62.5845	-2.49689	-55.7651
-27.5819	-56.3622	-62.4437	-2.53957	-55.7242
-27.5319	-56.3145	-62.162	-2.51823	-55.4791
-27.4819	-56.1714	-61.8333	-2.47555	-55.1931
-27.4319	-55.933	-61.6925	-2.34751	-54.9888
-27.3818	-55.7899	-61.6455	-2.26214	-54.8254
-27.3318	-55.8853	-61.5516	-2.26214	-54.7437
-27.2818	-55.8853	-61.4577	-2.36885	-54.662
-27.2318	-55.7423	-61.176	-2.43287	-54.3352
-27.1818	-55.5038	-60.8474	-2.43287	-54.3352
-27.1318	-55.2177	-60.7065	-2.34751	-54.1309
-27.0818	-54.9793	-60.6596	-2.36885	-54.0084
-27.0318	-54.8363	-60.3309	-2.28348	-53.8858
-26.9817	-54.7409	-60.0492	-2.30482	-53.7632
-26.9317	-54.6455	-59.6736	-2.34751	-53.5998
-26.8817	-54.2164	-59.3919	-2.34751	-53.559
-26.8317	-54.0257	-59.2041	-2.36885	-53.5181
-26.7817	-54.0257	-59.2511	-2.41153	-53.273
-26.7317	-53.978	-59.2041	-2.47555	-52.987
-26.6817	-53.9303	-59.1102	-2.47555	-52.987
-26.6317	-53.8826	-58.8755	-2.39019	-52.8645
-26.5816	-53.8826	-58.7346	-2.28348	-52.7419
-26.5316	-53.7395	-58.7346	-2.28348	-52.5785
-26.4816	-53.3581	-58.359	-2.30482	-52.3742
-26.4316	-53.0243	-58.1712	-2.30482	-52.2925
-26.3816	-52.7859	-57.9834	-2.32617	-52.1291
-26.3316	-52.6905	-57.7956	-2.32617	-52.0065
-26.2816	-52.7382	-57.5139	-2.34751	-51.8431
-26.2316	-52.5475	-57.2791	-2.34751	-51.598
-26.1815	-52.3567	-57.0913	-2.32617	-51.312
-26.1315	-52.2137	-56.9974	-2.30482	-51.1895
-26.0815	-52.0706	-56.8566	-2.28348	-51.1486
-26.0315	-51.8799	-56.7627	-2.32617	-51.1486
-25.9815	-51.7368	-56.481	-2.28348	-50.9852
-25.9315	-51.6415	-56.434	-2.32617	-50.8626
-25.8815	-51.403	-56.3871	-2.30482	-50.8218
-25.8315	-51.1646	-56.1523	-2.26214	-50.6584
-25.7814	-51.0216	-55.9645	-2.19812	-50.4949
-25.7314	-50.8785	-55.6359	-2.15544	-50.2907
-25.6814	-50.7355	-55.4481	-2.19812	-50.1273
-25.6314	-50.7832	-55.2603	-2.19812	-49.8413
-25.5814	-50.7832	-55.1664	-2.21946	-49.8004
-25.5314	-50.6878	-54.8377	-2.28348	-49.4736
-25.4814	-50.4017	-54.7908	-2.32617	-49.2693
-25.4314	-50.3063	-54.6499	-2.28348	-49.3102
-25.3813	-50.2586	-54.556	-2.26214	-49.3102
-25.3313	-50.211	-54.4621	-2.26214	-49.2285
-25.2813	-50.0202	-54.1804	-2.2408	-48.9834
-25.2313	-49.6864	-53.8987	-2.17678	-48.7791
-25.1813	-49.4003	-53.5231	-2.09141	-48.534
-25.1313	-49.1619	-53.4762	-2.04873	-48.2889
-25.0813	-49.1619	-53.4292	-2.07007	-48.0437
-25.0313	-49.0665	-53.5231	-2.19812	-47.6761
-24.9812	-49.0665	-53.2414	-2.28348	-47.4718
-24.9312	-49.0189	-53.0536	-2.28348	-47.4718
-24.8812	-49.0189	-52.8189	-2.19812	-47.5535
-24.8312	-48.9235	-52.5841	-2.21946	-47.4718
-24.7812	-48.8281	-52.3024	-2.26214	-47.3901
-24.7312	-48.4943	-52.1616	-2.21946	-47.2267
-24.6812	-48.2082	-51.8329	-2.1341	-47.0633
-24.6312	-47.9698	-51.739	-2.11276	-47.1041
-24.5811	-47.8268	-51.5982	-2.15544	-47.0224
-24.5311	-47.5407	-51.4573	-2.21946	-46.8181
-24.4811	-47.3499	-51.2695	-2.1341	-46.6547
-24.4311	-47.2546	-51.1287	-2.04873	-46.3279
-24.3811	-47.1115	-50.8939	-2.07007	-46.2053
-24.3311	-46.9208	-50.6592	-2.09141	-46.2053
-24.2811	-46.73	-50.3775	-2.09141	-46.0828
-24.2311	-46.587	-50.3305	-2.07007	-45.9602
-24.181	-46.4916	-50.1427	-2.00605	-45.8376
-24.131	-46.5393	-50.2366	-2.02739	-45.7559
-24.081	-46.587	-50.1427	-2.04873	-45.7151
-24.031	-46.3009	-49.8141	-2.09141	-45.7968
-23.981	-46.1578	-49.3915	-2.1341	-45.6742
-23.931	-45.9671	-49.1568	-2.15544	-45.3066
-23.881	-45.9194	-48.969	-2.1341	-44.9797
-23.831	-45.8241	-48.6873	-2.11276	-44.7755
-23.7809	-45.7764	-48.4525	-2.04873	-44.7755
-23.7309	-45.5379	-48.3586	-2.02739	-44.6937
-23.6809	-45.4426	-48.2178	-2.04873	-44.4486
-23.6309	-45.3472	-48.0769	-2.04873	-44.1627
-23.5809	-45.2042	-47.7952	-2.11276	-43.9992
-23.5309	-44.9657	-47.6074	-2.11276	-43.9175
-23.4809	-44.7273	-47.5135	-2.07007	-43.8767
-23.4309	-44.632	-47.5135	-2.07007	-43.5499
-23.3808	-44.5843	-47.3257	-2.11276	-43.3864
-23.3308	-44.4412	-47.2318	-2.07007	-43.1822
-23.2808	-44.3935	-47.044	-2.04873	-42.9779
-23.2308	-44.1074	-46.9501	-2.00605	-42.937
-23.1808	-43.9644	-46.7623	-1.94203	-42.6511
-23.1308	-43.869	-46.6215	-1.83532	-42.6511
-23.0808	-43.9167	-46.5745	-1.7713	-42.6102
-23.0308	-43.726	-46.5745	-1.83532	-42.6511
-22.9807	-43.3922	-46.3398	-1.92069	-42.2834
-22.9307	-43.1061	-46.1989	-2.00605	-41.9566
-22.8807	-42.9153	-45.8233	-2.04873	-41.7114
-22.8307	-42.9153	-45.5416	-2.04873	-41.6706
-22.7807	-42.7246	-45.213	-2.07007	-41.6297
-22.7307	-42.5339	-45.0721	-2.11276	-41.548
-22.6807	-42.2955	-45.166	-2.07007	-41.2621
-22.6307	-42.2001	-45.1191	-1.98471	-41.0578
-22.5806	-42.1047	-44.9313	-1.92069	-40.9761
-22.5306	-42.057	-44.7435	-1.94203	-40.8944
-22.4806	-41.9617	-44.3209	-1.98471	-40.6084
-22.4306	-41.7709	-44.1801	-1.92069	-40.445
-22.3806	-41.6279	-43.9453	-1.83532	-40.3633
-22.3306	-41.4848	-43.6167	-1.7713	-40.2407
-22.2806	-41.3895	-43.3819	-1.79264	-40.159
-22.2306	-41.1987	-43.335	-1.83532	-40.0364
-22.1805	-41.008	-43.0533	-1.85666	-39.7913
-22.1305	-40.7696	-42.9124	-1.81398	-39.5462
-22.0805	-40.5312	-42.8655	-1.74996	-39.5054
-22.0305	-40.3404	-42.6307	-1.74996	-39.4645
-21.9805	-40.2927	-42.396	-1.81398	-39.3419
-21.9305	-40.102	-42.1612	-1.83532	-39.1785
-21.8805	-40.0066	-41.9734	-1.92069	-39.056
-21.8305	-39.959	-41.8795	-1.94203	-38.9334
-21.7804	-39.9113	-41.5978	-1.92069	-38.7291
-21.7304	-39.7682	-41.3161	-1.85666	-38.4432
-21.6804	-39.5775	-41.41	-1.7713	-38.2389
-21.6304	-39.4344	-41.41	-1.70728	-37.9529
-21.5804	-39.3391	-41.2222	-1.68594	-37.8304
-21.5304	-39.053	-41.2222	-1.70728	-37.7895
-21.4804	-39.0053	-41.1283	-1.68594	-37.7078
-21.4304	-38.8622	-40.9875	-1.72862	-37.381
-21.3803	-38.6715	-40.5649	-1.72862	-37.2993
-21.3303	-38.5761	-40.1424	-1.72862	-37.1767
-21.2803	-38.29	-39.8137	-1.72862	-37.1767
-21.2303	-38.1947	-39.9076	-1.70728	-37.1358
-21.1803	-38.0039	-39.9076	-1.70728	-37.095
-21.1303	-37.7655	-39.6729	-1.64325	-36.8907
-21.0803	-37.7178	-39.4381	-1.72862	-36.6865
-21.0303	-37.5271	-39.2034	-1.6646	-36.523
-20.9802	-37.4317	-38.9686	-1.60057	-36.1962
-20.9302	-37.384	-38.6869	-1.49387	-35.9919
-20.8802	-37.241	-38.4521	-1.57923	-35.9511
-20.8302	-37.0979	-38.3582	-1.6646	-36.0328
-20.7802	-36.8118	-38.2643	-1.72862	-35.9102
-20.7302	-36.7165	-38.1704	-1.70728	-35.6651
-20.6802	-36.6211	-38.0296	-1.6646	-35.4609
-20.6302	-36.4304	-37.8887	-1.62191	-35.2974
-20.5801	-36.1443	-37.7479	-1.62191	-35.2566
-20.5301	-36.0012	-37.3723	-1.53655	-35.0932
-20.4801	-35.9058	-37.1845	-1.51521	-35.0115
-20.4301	-35.8105	-37.1845	-1.49387	-34.9706
-20.3801	-35.6197	-37.1375	-1.49387	-34.8481
-20.3301	-35.2383	-37.0906	-1.53655	-34.6438
-20.2801	-34.9998	-36.9028	-1.60057	-34.4804
-20.2301	-35.0475	-36.7619	-1.64325	-34.2761
-20.18	-35.2383	-36.6211	-1.70728	-34.0718
-20.13	-35.1906	-36.1516	-1.68594	-34.031
-20.08	-34.9522	-35.9168	-1.72862	-33.6633
-20.03	-34.8568	-35.729	-1.6646	-33.5816
-19.98	-34.6661	-35.4943	-1.62191	-33.4999
-19.93	-34.4276	-35.4943	-1.60057	-33.459
-19.88	-34.2846	-35.2126	-1.53655	-33.4182
-19.83	-33.9508	-34.9309	-1.51521	-33.3365
-19.7799	-33.8078	-34.6492	-1.55789	-33.3365
-19.7299	-33.474	-34.4614	-1.57923	-33.2548
-19.6799	-33.3309	-34.3675	-1.55789	-32.9279
-19.6299	-33.1879	-33.9919	-1.49387	-32.642
-19.5799	-33.0925	-33.7102	-1.45119	-32.4377
-19.5299	-33.1402	-33.7102	-1.4085	-32.2743
-19.4799	-33.1402	-33.5693	-1.45119	-32.2334
-19.4299	-33.1879	-33.5224	-1.49387	-32.1517
-19.3798	-33.1402	-33.3346	-1.45119	-32.07
-19.3298	-32.7587	-33.1468	-1.42984	-31.7432
-19.2798	-32.4726	-32.8651	-1.45119	-31.4981
-19.2298	-32.3772	-32.6773	-1.47253	-31.2529
-19.1798	-32.4249	-32.4425	-1.45119	-31.0078
-19.1298	-32.3772	-32.4895	-1.45119	-30.8853
-19.0798	-32.0911	-32.3956	-1.51521	-30.7627
-19.0298	-31.805	-32.3956	-1.49387	-30.7218
-18.9797	-31.5666	-32.1608	-1.49387	-30.681
-18.9297	-31.5189	-31.9261	-1.49387	-30.5176
-18.8797	-31.4713	-31.5505	-1.49387	-30.2725
-18.8297	-31.3282	-31.3157	-1.51521	-30.1499
-18.7797	-31.0898	-30.9871	-1.51521	-30.0682
-18.7297	-30.9467	-30.8932	-1.45119	-30.0273
-18.6797	-30.756	-30.8462	-1.4085	-29.9456
-18.6297	-30.8514	-30.7523	-1.45119	-29.7414
-18.5796	-30.756	-30.4237	-1.53655	-29.6188
-18.5296	-30.6129	-30.1889	-1.57923	-29.4145
-18.4796	-30.3268	-30.142	-1.53655	-29.2103
-18.4296	-30.1838	-30.0481	-1.4085	-29.2103
-18.3796	-30.1838	-30.0011	-1.28046	-29.0469
-18.3296	-29.9931	-29.6725	-1.21643	-28.9651
-18.2796	-29.85	-29.4847	-1.23778	-28.8426
-18.2296	-29.7546	-29.3438	-1.25912	-28.6383
-18.1795	-29.5639	-29.203	-1.32314	-28.3523
-18.1295	-29.6116	-28.9213	-1.36582	-28.1481
-18.0795	-29.3255	-28.5457	-1.4085	-28.0664
-18.0295	-28.9917	-28.3579	-1.4085	-27.9847
-17.9795	-28.6102	-28.3109	-1.36582	-27.8212
-17.9295	-28.5149	-28.264	-1.25912	-27.4127
-17.8795	-28.5625	-28.1231	-1.25912	-27.2902
-17.8295	-28.5149	-27.9353	-1.3018	-27.2084
-17.7794	-28.3718	-27.7945	-1.3018	-27.2084
-17.7294	-28.1811	-27.6536	-1.3018	-27.1676
-17.6794	-28.0857	-27.4658	-1.28046	-27.1267
-17.6294	-27.9427	-27.278	-1.34448	-26.8816
-17.5794	-27.7996	-27.0433	-1.4085	-26.6773
-17.5294	-27.6089	-26.9024	-1.4085	-26.4731
-17.4794	-27.7519	-26.6677	-1.32314	-26.3097
-17.4294	-27.5612	-26.6677	-1.28046	-26.1871
-17.3793	-27.3228	-26.386	-1.25912	-26.1054
-17.3293	-27.0367	-26.0573	-1.25912	-25.942
-17.2793	-26.8936	-25.8226	-1.17375	-25.7786
-17.2293	-26.7982	-25.6348	-1.10973	-25.6152
-17.1793	-26.8459	-25.447	-1.19509	-25.2883
-17.1293	-26.7029	-25.1653	-1.21643	-25.1249
-17.0793	-26.7029	-25.0244	-1.32314	-25.0841
-17.0293	-26.3691	-24.9305	-1.42984	-24.8798
-16.9792	-26.1784	-24.8366	-1.38716	-24.6347
-16.9292	-26.1307	-24.508	-1.25912	-24.4713
-16.8792	-25.9876	-24.2263	-1.08839	-24.4304
-16.8292	-25.7492	-24.0854	-1.02437	-24.5121
-16.7792	-25.4631	-23.8976	-1.02437	-24.267
-16.7292	-25.3201	-23.7098	-1.06705	-23.981
-16.6792	-25.2724	-23.6629	-1.13107	-23.8585
-16.6292	-25.1293	-23.6159	-1.17375	-23.7359
-16.5791	-24.8909	-23.3812	-1.19509	-23.6133
-16.5291	-24.7002	-23.1464	-1.23778	-23.3274
-16.4791	-24.6525	-23.0056	-1.28046	-23.4091
-16.4291	-24.3664	-22.8647	-1.23778	-23.4091
-16.3791	-23.8895	-22.63	-1.15241	-23.4091
-16.3291	-23.8419	-22.4422	-1.28046	-23.3682
-16.2791	-23.8895	-22.3013	-1.28046	-23.2048
-16.2291	-24.0326	-22.2544	-1.28046	-23.0005
-16.179	-23.9372	-22.2074	-1.23778	-22.878
-16.129	-23.6511	-22.1135	-1.25912	-22.7146
-16.079	-23.4127	-21.8788	-1.21643	-22.5103
-16.029	-23.1266	-21.7379	-1.19509	-22.2652
-15.979	-22.8405	-21.5032	-1.06705	-22.1835
-15.929	-22.8405	-21.2684	-0.981684	-22.1018
-15.879	-22.7451	-20.8459	-0.981684	-21.8158
-15.829	-22.6974	-20.705	-1.00303	-21.6115
-15.7789	-22.5067	-20.705	-1.00303	-21.3664
-15.7289	-22.316	-20.6111	-1.13107	-21.2438
-15.6789	-22.1252	-20.4233	-1.10973	-21.2438
-15.6289	-22.1729	-20.0477	-1.08839	-21.0396
-15.5789	-22.0776	-19.9538	-1.10973	-20.8353
-15.5289	-21.9822	-19.7191	-1.15241	-20.6719
-15.4789	-21.8391	-19.7191	-1.13107	-20.5493
-15.4289	-21.4577	-19.4843	-1.15241	-20.5902
-15.3788	-21.2193	-19.1556	-1.10973	-20.3859
-15.3288	-21.2193	-19.0148	-1.10973	-20.1408
-15.2788	-21.4577	-18.8739	-1.08839	-20.0999
-15.2288	-21.4577	-18.7331	-1.04571	-20.0999
-15.1788	-21.2669	-18.5922	-0.960343	-19.9774
-15.1288	-21.0285	-18.4514	-1.00303	-19.6914
-15.0788	-20.5994	-18.1227	-1.00303	-19.528
-15.0288	-20.4563	-17.9819	-0.960343	-19.1194
-14.9787	-20.3133	-17.888	-0.981684	-18.9152
-14.9287	-20.1702	-17.6532	-0.960343	-18.9152
-14.8787	-20.2656	-17.4185	-0.960343	-18.9969
-14.8287	-20.2179	-17.3246	-0.981684	-18.9152
-14.7787	-20.0272	-17.2307	-1.02437	-18.7926
-14.7287	-19.6457	-17.0898	-1.06705	-18.5475
-14.6787	-19.4073	-16.8551	-1.00303	-18.3024
-14.6287	-19.2165	-16.5264	-0.981684	-18.2207
-14.5786	-18.9781	-16.3386	-0.981684	-18.1798
-14.5286	-18.9304	-16.1039	-1.00303	-18.0981
-14.4786	-18.7874	-15.963	-1.00303	-17.853
-14.4286	-18.5966	-15.9161	-1.02437	-17.4853
-14.3786	-18.6443	-15.8222	-1.04571	-17.3219
-14.3286	-18.3582	-15.6344	-1.00303	-17.281
-14.2786	-18.3105	-15.5405	-0.981684	-17.1176
-14.2286	-18.2629	-15.3057	-0.939002	-16.9542
-14.1785	-18.1675	-15.1649	-0.853639	-16.7091
-14.1285	-17.9768	-14.9301	-0.960343	-16.5865
-14.0785	-17.8814	-14.7423	-0.981684	-16.5457
-14.0285	-17.786	-14.5076	-1.02437	-16.5457
-13.9785	-17.4522	-14.3198	-1.08839	-16.3823
-13.9285	-17.2138	-13.8972	-1.04571	-16.1371
-13.8785	-17.0708	-13.8033	-0.960343	-15.9737
-13.8285	-16.88	-13.5686	-0.810957	-15.6469
-13.7784	-16.7847	-13.4277	-0.789616	-15.4018
-13.7284	-16.8324	-13.3808	-0.768275	-15.1567
-13.6784	-16.8324	-13.193	-0.789616	-15.1158
-13.6284	-16.8324	-12.9113	-0.832298	-15.1567
-13.5784	-16.4509	-12.6765	-0.853639	-15.0749
-13.5284	-16.1171	-12.5826	-0.960343	-14.9524
-13.4784	-15.9264	-12.4887	-0.960343	-14.6664
-13.4284	-15.7356	-12.3009	-0.939002	-14.5847
-13.3783	-15.831	-12.254	-0.789616	-14.3804
-13.3283	-15.8787	-12.0662	-0.746934	-14.2987
-13.2783	-15.7356	-11.9253	-0.746934	-14.217
-13.2283	-15.3065	-11.6906	-0.704252	-14.1762
-13.1783	-15.0204	-11.4089	-0.66157	-14.0128
-13.1283	-14.782	-11.268	-0.640229	-13.6451
-13.0783	-14.6389	-11.0333	-0.704252	-13.4
-13.0283	-14.5435	-10.7985	-0.789616	-13.1957
-12.9782	-14.4005	-10.6577	-0.832298	-13.2365
-12.9282	-14.3051	-10.4699	-0.789616	-13.2365
-12.8782	-14.4958	-10.2351	-0.789616	-13.0731
-12.8282	-14.3528	-10.0004	-0.89632	-12.9914
-12.7782	-13.9236	-9.85953	-0.917661	-12.828
-12.7282	-13.6852	-9.71867	-0.832298	-12.6237
-12.6782	-13.5899	-9.57782	-0.640229	-12.3378
-12.6282	-13.5422	-9.39002	-0.512183	-12.1743
-12.5781	-13.3038	-9.15527	-0.554865	-12.1335
-12.5281	-13.2084	-8.87357	-0.66157	-12.0518
-12.4781	-13.2561	-8.73272	-0.704252	-11.8884
-12.4281	-13.1607	-8.59187	-0.704252	-11.6433
-12.3781	-13.0177	-8.49797	-0.725593	-11.439
-12.3281	-12.7792	-8.26322	-0.746934	-11.3164
-12.2781	-12.3978	-8.02847	-0.789616	-11.3164
-12.2281	-12.3501	-7.88762	-0.810957	-11.153
-12.178	-12.1117	-7.69982	-0.682911	-11.0304
-12.128	-11.9209	-7.65287	-0.554865	-10.9896
-12.078	-11.7779	-7.74677	-0.512183	-10.9487
-12.028	-11.5871	-7.65287	-0.533524	-10.7036
-11.978	-11.3487	-7.51202	-0.576206	-10.4176
-11.928	-11.2057	-7.18337	-0.576206	-10.2134
-11.878	-11.158	-6.94862	-0.576206	-10.0091
-11.828	-11.158	-6.71387	-0.618888	-10.05
-11.7779	-11.301	-6.52607	-0.618888	-9.88655
-11.7279	-11.301	-6.29132	-0.640229	-9.68228
-11.6779	-11.301	-6.05657	-0.66157	-9.64143
-11.6279	-11.1103	-5.96267	-0.640229	-9.60058
-11.5779	-10.6335	-5.91572	-0.576206	-9.43716
-11.5279	-10.252	-5.72791	-0.490842	-9.39631
-11.4779	-10.0613	-5.54011	-0.490842	-9.2329
-11.4279	-10.0136	-5.30536	-0.44816	-8.98777
-11.3778	-10.0136	-5.02366	-0.469501	-8.86521
-11.3278	-9.91821	-4.83586	-0.576206	-8.62009
-11.2778	-9.9659	-4.78891	-0.66157	-8.45668
-11.2278	-9.91821	-4.69501	-0.704252	-8.29326
-11.1778	-9.82285	-4.41331	-0.725593	-7.96644
-11.1278	-9.63211	-4.22551	-0.682911	-7.80302
-11.0778	-9.34601	-3.84991	-0.576206	-7.76217
-11.0278	-9.05991	-3.56821	-0.44816	-7.72131
-10.9777	-8.86917	-3.33346	-0.44816	-7.68046
-10.9277	-8.82149	-2.95786	-0.576206	-7.59875
-10.8777	-8.67844	-2.91091	-0.618888	-7.43534
-10.8277	-8.4877	-2.95786	-0.618888	-7.39449
-10.7777	-8.34465	-2.95786	-0.597547	-7.14937
-10.7277	-8.10623	-2.72311	-0.490842	-6.9451
-10.6777	-7.82013	-2.58226	-0.533524	-6.57742
-10.6277	-7.58171	-2.34751	-0.490842	-6.3323
-10.5776	-7.48634	-2.15971	-0.490842	-6.20973
-10.5276	-7.48634	-1.83105	-0.490842	-6.20973
-10.4776	-7.43866	-1.7841	-0.512183	-6.12803
-10.4276	-7.29561	-1.54935	-0.512183	-5.96461
-10.3776	-7.24792	-1.4085	-0.554865	-5.92376
-10.3276	-6.86646	-1.2207	-0.576206	-5.92376
-10.2776	-6.62804	-1.07985	-0.597547	-5.71949
-10.2276	-6.38962	-0.798152	-0.640229	-5.67864
-10.1775	-6.24657	-0.563401	-0.576206	-5.55608
-10.1275	-6.24657	-0.375601	-0.490842	-5.39266
-10.0775	-6.1512	-0.281701	-0.469501	-5.2701
-10.0275	-6.24657	-0.1878	-0.490842	-5.10669
-9.97749	-6.19888	-0.1878	-0.469501	-4.77986
-9.92748	-5.96046	0	-0.362796	-4.57559
-9.87747	-5.67436	0.281701	-0.426819	-4.45303
-9.82746	-5.43594	0.516451	-0.469501	-4.33047
-9.77744	-5.38826	0.657302	-0.469501	-4.24877
-9.72743	-5.34058	0.751202	-0.426819	-4.0445
-9.67742	-5.29289	1.07985	-0.44816	-3.79938
-9.62741	-5.10216	1.3146	-0.469501	-3.71767
-9.57739	-4.91142	1.5024	-0.44816	-3.59511
-9.52738	-4.673	1.64325	-0.533524	-3.5134
-9.47737	-4.48227	1.73715	-0.469501	-3.4317
-9.42736	-4.29153	1.92495	-0.469501	-3.18657
-9.37734	-4.19617	2.06581	-0.405478	-2.9006
-9.32733	-4.19617	2.25361	-0.362796	-2.73719
-9.27732	-4.05312	2.34751	-0.362796	-2.69633
-9.22731	-4.1008	2.48836	-0.320114	-2.49206
-9.17729	-4.00543	2.81701	-0.362796	-2.32865
-9.12728	-3.67165	3.00481	-0.405478	-2.16524
-9.07727	-3.29018	3.14566	-0.405478	-2.00182
-9.02726	-3.19481	3.28651	-0.384137	-1.7567
-8.97724	-3.09944	3.42736	-0.362796	-1.67499
-8.92723	-3.00407	3.66211	-0.341455	-1.67499
-8.87722	-2.81334	3.75601	-0.320114	-1.47073
-8.82721	-2.81334	3.94381	-0.320114	-1.34817
-8.77719	-2.67029	4.08466	-0.384137	-1.18475
-8.72718	-2.52724	4.17856	-0.341455	-1.02134
-8.67717	-2.3365	4.60111	-0.341455	-0.898777
-8.62716	-2.19345	4.69501	-0.341455	-0.69451
-8.57714	-1.90735	4.88281	-0.341455	-0.571949
-8.52713	-1.85966	5.30536	-0.256092	-0.490242
-8.47712	-1.66893	5.63401	-0.149387	-0.367682
-8.42711	-1.57356	5.82181	-0.128046	-0.204268
-8.37709	-1.43051	5.86877	-0.21341	0.0408535
-8.32708	-1.14441	5.91572	-0.298773	0.122561
-8.27707	-1.00136	5.82181	-0.320114	0.163414
-8.22706	-0.905991	5.86877	-0.277433	0.163414
-8.17704	-0.858307	6.10352	-0.277433	0.285975
-8.12703	-0.619888	6.24437	-0.192069	0.408535
-8.07702	-0.476837	6.47912	-0.170728	0.531096
-8.02701	-0.333786	6.71387	-0.21341	0.857924
-7.97699	-0.238419	7.04252	-0.341455	1.18475
-7.92698	-0.143051	7.13642	-0.320114	1.34817
-7.87697	0.0476837	7.18337	-0.234751	1.42987
-7.82696	0.286102	7.46507	-0.234751	1.59329
-7.77694	0.476837	7.65287	-0.192069	1.63414
-7.72693	0.429153	7.88762	-0.21341	1.83841
-7.67692	0.524521	8.16932	-0.21341	1.96097
-7.62691	0.762939	8.31017	-0.21341	2.08353
-7.57689	1.00136	8.45102	-0.234751	2.16524
-7.52688	1.14441	8.49797	-0.170728	2.24694
-7.47687	1.19209	8.77967	-0.149387	2.24694
-7.42686	1.43051	9.10832	-0.170728	2.3695
-7.37684	1.81198	9.34307	-0.277433	2.53292
-7.32683	1.90735	9.62477	-0.256092	2.77804
-7.27682	1.85966	9.71867	-0.192069	3.06401
-7.22681	1.7643	9.71867	-0.128046	3.22743
-7.17679	1.95503	9.81258	-0.128046	3.34999
-7.12678	2.24113	9.90648	-0.128046	3.4317
-7.07677	2.3365	9.95343	-0.128046	3.47255
-7.02676	2.47955	10.2351	-0.149387	3.63596
-6.97674	2.47955	10.329	-0.149387	3.96279
-6.92673	2.57492	10.6577	-0.234751	4.16706
-6.87672	2.76566	11.0333	-0.192069	4.12621
-6.82671	3.05176	11.268	-0.106705	4.24877
-6.77669	3.38554	11.3619	-0.0426819	4.33047
-6.72668	3.43323	11.3619	-0.021341	4.53474
-6.67667	3.52859	11.5967	-0.021341	4.6573
-6.62666	3.76701	11.8314	-0.0640229	4.73901
-6.57664	4.00543	12.0192	-0.106705	4.77986
-6.52663	4.05312	12.1601	-0.170728	4.98413
-6.47662	3.86238	12.254	-0.149387	5.06584
-6.42661	3.91006	12.4887	-0.149387	5.2701
-6.37659	4.24385	12.7704	-0.149387	5.63779
-6.32658	4.43459	13.0052	-0.0640229	5.92376
-6.27657	4.62532	13.193	-0.0640229	6.00547
-6.22656	4.72069	13.2869	-0.021341	6.12803
-6.17654	4.76837	13.2869	0	6.3323
-6.12653	4.86374	13.6625	-0.0640229	6.45486
-6.07652	5.05447	13.8972	-0.0853639	6.45486
-6.02651	5.19753	13.8972	-0.0426819	6.61827
-5.97649	5.38826	13.9911	-0.0853639	6.86339
-5.92648	5.62668	14.0381	-0.0640229	6.90424
-5.87647	5.76973	14.3667	-0.0426819	7.02681
-5.82646	5.8651	14.5545	0.021341	7.14937
-5.77644	6.00815	14.6484	0.021341	7.23107
-5.72643	6.00815	14.8832	0.0426819	7.47619
-5.67642	6.29425	15.1179	0.021341	7.59875
-5.62641	6.53267	15.5405	0.021341	7.68046
-5.57639	6.7234	15.7283	-0.0640229	7.84388
-5.52638	6.81877	15.7752	-0.0426819	8.089
-5.47637	6.62804	15.7283	0.021341	8.21156
-5.42636	6.67572	15.8691	0.0853639	8.45668
-5.37634	6.86646	16.1508	0.170728	8.7018
-5.32633	7.10487	16.5734	0.234751	8.90607
-5.27632	7.39098	16.8081	0.21341	8.94692
-5.22631	7.72476	16.8551	0.149387	8.98777
-5.17629	7.9155	16.9959	0.128046	8.98777
-5.12628	8.15392	17.2776	0.149387	9.06948
-5.07627	8.10623	17.4654	0.128046	9.2329
-5.02626	8.2016	17.5593	0.0853639	9.39631
-4.97624	8.44002	17.6532	0.0426819	9.68228
-4.92623	8.67844	17.7471	0.021341	9.8457
-4.87622	8.86917	18.1697	0.0426819	10.2134
-4.82621	8.96454	18.4514	0.021341	10.5811
-4.77619	8.91685	18.5453	0.0426819	10.6628
-4.72618	9.10759	18.5922	0.106705	10.5811
-4.67617	9.25064	18.7331	0.21341	10.8262
-4.62616	9.39369	18.9678	0.21341	10.867
-4.57614	9.53674	19.2965	0.106705	10.9487
-4.52613	9.77516	19.5312	0.128046	10.9896
-4.47612	9.91821	19.5312	0.128046	11.153
-4.42611	10.0613	19.5782	0.170728	11.3573
-4.37609	10.252	19.7191	0.298773	11.5615
-4.32608	10.4904	19.9538	0.490842	11.6841
-4.27607	10.6812	20.0947	0.469501	11.7658
-4.22606	10.8719	20.2825	0.320114	11.8067
-4.17604	10.8242	20.4703	0.170728	11.9292
-4.12603	10.8242	20.7989	0.170728	12.0926
-4.07602	10.9196	20.9867	0.277433	12.3378
-4.02601	11.0149	21.1745	0.298773	12.4195
-3.97599	11.301	21.3623	0.277433	12.7054
-3.92598	11.4918	21.3623	0.298773	12.7872
-3.87597	11.5395	21.5501	0.320114	12.9506
-3.82596	11.6348	21.644	0.320114	13.0731
-3.77594	11.7302	21.7379	0.277433	13.2365
-3.72593	11.8256	21.8318	0.234751	13.4408
-3.67592	12.2547	22.0196	0.298773	13.4817
-3.62591	12.4931	22.3952	0.234751	13.6451
-3.57589	12.5408	22.7708	0.234751	13.7676
-3.52588	12.5885	22.9586	0.256092	13.9719
-3.47587	12.6839	23.1464	0.320114	14.1353
-3.42586	12.9223	23.3342	0.341455	14.2579
-3.37584	12.9223	23.4751	0.298773	14.0536
-3.32583	13.113	23.7568	0.277433	14.0128
-3.27582	13.3038	23.9915	0.277433	14.1762
-3.22581	13.5899	24.1793	0.341455	14.5847
-3.17579	13.6852	24.4141	0.384137	14.8707
-3.12578	13.7329	24.6019	0.384137	15.1158
-3.07577	13.9713	24.6958	0.256092	15.2384
-3.02576	14.1144	24.6019	0.256092	15.4018
-2.97574	14.2097	24.8366	0.298773	15.4018
-2.92573	14.4482	25.0714	0.426819	15.5243
-2.87572	14.5435	25.2592	0.533524	15.5243
-2.82571	14.6866	25.4	0.490842	15.606
-2.77569	14.6389	25.5878	0.426819	15.7286
-2.72568	14.6389	25.7756	0.384137	15.9737
-2.67567	14.925	25.9634	0.384137	16.3006
-2.62566	15.1157	26.1512	0.426819	16.6274
-2.57564	15.3065	26.2921	0.44816	16.7499
-2.52563	15.4972	26.4799	0.44816	16.9134
-2.47562	15.5926	26.6207	0.405478	16.9134
-2.42561	15.7356	26.6677	0.426819	17.0768
-2.37559	15.7356	26.9024	0.384137	17.1585
-2.32558	16.0217	27.1372	0.384137	17.1993
-2.27557	16.0694	27.2311	0.405478	17.3627
-2.22556	16.3078	27.278	0.44816	17.4853
-2.17554	16.3555	27.3719	0.44816	17.6487
-2.12553	16.4509	27.5597	0.44816	17.6487
-2.07552	16.4509	27.7475	0.362796	17.8121
-2.02551	16.5939	28.1231	0.405478	18.0573
-1.97549	16.7847	28.5926	0.44816	18.4249
-1.92548	17.0708	28.6865	0.362796	18.6292
-1.87547	17.3092	28.8274	0.384137	18.6701
-1.82546	17.4522	28.9682	0.469501	18.7109
-1.77544	17.643	29.1091	0.490842	18.7109
-1.72543	17.786	29.2499	0.490842	18.7926
-1.67542	17.8814	29.5786	0.490842	18.956
-1.62541	18.0244	29.9542	0.490842	19.1603
-1.57539	18.0721	30.0481	0.469501	19.242
-1.52538	18.2629	30.095	0.426819	19.4054
-1.47537	18.3582	30.2359	0.405478	19.4871
-1.42536	18.4536	30.5176	0.490842	19.7731
-1.37534	18.5966	30.7054	0.597547	19.9774
-1.32533	18.7397	30.7993	0.576206	20.0591
-1.27532	18.7874	30.8462	0.490842	20.1816
-1.22531	18.8828	31.081	0.384137	20.2633
-1.17529	19.3596	31.1279	0.426819	20.4676
-1.12528	19.5026	31.2688	0.469501	20.631
-1.07527	19.6457	31.5505	0.490842	20.8353
-1.02526	19.7887	31.7852	0.533524	20.9987
-0.97524	19.8841	32.02	0.618888	21.2438
-0.92523	19.9318	32.1139	0.618888	21.5298
-0.87522	20.0748	32.2547	0.618888	21.489
-0.82521	20.2656	32.2547	0.576206	21.5298
-0.77519	20.4086	32.3486	0.533524	21.6115
-0.72518	20.647	32.4895	0.512183	21.7341
-0.67517	20.8855	32.6773	0.682911	21.9792
-0.62516	21.0285	32.959	0.682911	22.1426
-0.57514	20.9332	33.3815	0.640229	22.1018
-0.52513	20.8378	33.3815	0.554865	22.2243
-0.47512	21.0762	33.4754	0.554865	22.5103
-0.42511	21.41	33.6163	0.554865	22.878
-0.37509	21.7915	33.898	0.597547	23.1231
-0.32508	22.0299	34.0388	0.66157	23.2048
-0.27507	22.0299	34.2266	0.66157	23.2048
-0.22506	21.9345	34.6022	0.746934	23.1639
-0.17504	21.8868	34.79	0.853639	23.1639
-0.12503	21.8868	35.0248	0.832298	23.3274
[truncated: 2,002 more rows]

## Sheet: Fig 7G iii
Current Density
CFTR	+E-Syt3	CFTR+PKAc	+E-Syt3
157.47	46.26	320.63	268.56
160.96	19.49	364.52	251.02
397.01	53.21	317.36	256.7
636.83	6.64	538.52	344.29
329.11	42.66	260.57	387.53
301.85	11.74	731.75	348.59
205.28	51.31	162.37	163.31
398.62	16.66		201.9
186.11
221.06
