# Supplementary material for: Lipid transporters E-Syt3 and ORP5 regulate epithelial ion transport by controlling phosphatidylserine enrichment at ER/PM junctions
Source: EMBO J. 2025 May 27;44(13):3697–719. doi: 10.1038/s44318-025-00470-9 (PMC12217353; doi:10.1038/s44318-025-00470-9)
Supplement: Supplementary file 9 — Source data Fig. 7 [file 44318_2025_470_MOESM9_ESM.zip › Figure SD 7/7H/Fig 7H.xlsx]

## Sheet: Fig 7H i
Current Traces
Time (s)	CFTR+SCR	Control	+siAKAP79	siAKAP79
0	-1.25437	1.43587	-3.31409	0.893429
2	-1.36399	1.98552	-3.1834	1.30314
4	-1.21052	1.91975	-3.12994	1.03981
6	-1.15571	1.14225	-3.45665	1.21961
8	-0.563779	1.47228	-3.30072	0.957074
10	-0.48047	1.91271	-3.27399	1.32542
12	-1.09214	2.07713	-2.8359	0.463828
14	-0.912363	2.07831	-0.56676	0.317446
16	-0.103384	1.59677	-0.113823	0.229934
18	0.574053	0.852156	-0.251932	0.264939
20	1.13749	0.4728	-0.0039302	-0.0365775
22	0.935792	0.174483	-0.112338	0.129694
24	0.337279	0.625482	-0.211836	0.233912
26	0.216699	1.01893	-0.419741	0.156743
28	0.856867	-0.0792036	-0.131643	0.0763921
30	1.32384	-0.112089	-0.18065	-0.0286218
32	1.25807	-0.249503	-0.225201	-0.000777307
34	1.22518	-0.417453	-0.406376	0.157539
36	0.646401	0.0229758	-0.21035	0.202885
38	0.5894	-0.161417	-0.312818	0.227548
40	-0.0354214	0.347131	-0.250447	0.0334319
42	1.20545	-0.127357	-0.0588763	0.170268
44	0.913868	-0.821472	0.0510165	-0.0843108
46	0.00623317	-0.00521167	-0.274207	0.0875299
48	1.29534	-0.485572	-0.158374	0.0891209
50	0.545552	0.0887464	-0.199956	0.341312
52	0.530206	0.363574	-0.286087	0.198908
54	0.672709	0.353004	-0.202925	0.0374098
56	0.0588497	-0.0885994	0.0183454	-0.0389638
58	0.400857	-0.391614	-0.146494	0.185383
60	0.00404095	-0.0510162	-0.103428	0.085143
62	1.22737	-0.581879	0.0584415	0.132876
64	0.335086	0.156866	0.0554716	0.179019
66	0.260546	0.626656	-0.36331	0.317446
68	0.243007	0.680682	-0.00838532	0.0254762
70	-0.138462	1.32664	-0.0811519	0.343699
72	-0.351121	1.06826	-0.137584	0.153561
74	-0.0485756	0.994267	-0.116793	0.45985
76	-1.44072	2.05599	0.0124056	0.105828
78	-1.63803	2.0419	-0.228171	0.364383
80	-1.98881	3.23164	-0.520724	0.745455
82	-1.60953	2.70783	-0.526664	0.549749
84	-1.91208	3.3949	-0.614282	1.15199
86	-3.08279	4.98514	-0.612797	0.617371
88	-3.01045	4.85712	-0.603886	1.03504
90	-4.06497	5.85425	-1.11326	1.6874
92	-6.39544	6.09736	-1.73697	2.41056
94	-7.5245	9.47163	-2.99035	3.51956
96	-10.0545	11.4823	-3.25171	4.10191
98	-11.7689	13.7937	-3.54278	4.47025
100	-16.489	19.7894	-5.52382	7.2205
102	-21.2552	23.1648	-6.74156	8.61272
104	-24.182	26.5638	-9.26167	12.7695
106	-30.1255	33.7128	-13.3797	15.9684
108	-42.6899	46.9022	-15.7275	18.9406
110	-58.5296	63.4611	-20.6965	25.0633
112	-73.0452	81.9568	-27.2411	31.2312
114	-91.906	99.8886	-32.1046	37.8646
116	-113.707	122.131	-37.3215	44.3802
118	-139.443	152.425	-42.9053	50.1265
120	-167.981	180.973	-52.4957	60.0185
122	-193.044	208.25	-59.3803	65.5603
124	-224.004	238.012	-66.5694	74.6877
126	-249.501	266.395	-72.5689	83.0387
128	-275.871	294.369	-84.3483	91.9545
130	-298.375	318.191	-89.5385	99.428
132	-319.779	339.703	-98.0121	107.7
134	-338.89	360.231	-103.784	112.541
136	-354.89	378.478	-110.697	120.383
138	-370.971	395.2	-120.196	131.479
140	-384.833	409.941	-129.355	141.091
142	-397.542	423.244	-138.589	149.683
144	-408.585	433.946	-144.948	157.328
146	-417.236	443.866	-150.75	163.084
148	-425.646	454.532	-158.1	170.523
150	-433.615	462.532	-164.217	177.591
152	-440.096	469.643	-171.817	184.309
154	-445.347	474.334	-175.384	188.398
156	-450.764	479.89	-181.935	194.91
158	-455.17	486.849	-187.893	201.869
160	-460.708	490.555	-193.432	206.854
162	-463.517	496.021	-198.846	212.599
164	-467.943	500.129	-203.769	217.095
166	-470.835	501.886	-206.377	221.097
168	-473.363	506.587	-211.898	226.202
170	-476.221	509.873	-216.37	231.136
172	-477.326	513.168	-221.097	235.341
174	-481.566	513.207	-224.826	239.461
176	-481.501	514.111	-228.614	244.105
178	-482.487	518.602	-232.033	247.605
180	-484.276	519.457	-236.007	251.637
182	-487.33	523.11	-239.73	255.955
184	-489.755	525.086	-243.063	259.596
186	-492.263	525.499	-245.337	261.252
188	-494.289	530.824	-247.643	263.62
190	-497.996	534.384	-249.826	265.728
192	-498.73	535.86	-252.428	268.493
194	-497.895	538.155	-254.074	270.408
196	-500.521	537.727	-256.889	273.882
198	-501.771	539.164	-260.367	277.707
200	-503.974	540.786	-262.139	279.176
202	-504.645	542.558	-265.338	282.616
204	-505.095	543.517	-267.757	285.145
206	-506.586	544.398	-268.881	287.742
208	-507.566	543.6	-271.803	290.058
210	-507.98	544.728	-274.478	292.739
212	-510.275	547.84	-275.896	293.942
214	-509.808	545.367	-278.229	296.955
216	-512.156	546.422	-279.878	298.474
218	-510.88	547.793	-281.911	301.041
220	-512.856	550.886	-284.489	303.354
222	-514.474	553.023	-286.158	305.895
224	-517.262	551.667	-287.531	307.133
226	-518.529	552.776	-288.794	308.317
228	-519.689	554.078	-289.829	309.178
230	-519.312	555.282	-290.334	310.441
232	-521.66	553.418	-292.021	311.791
234	-523.973	555.961	-292.295	312.191
236	-524.495	555.882	-293.154	313.596
238	-523.94	558.326	-295.233	315.933
240	-525.304	556.935	-296.589	316.78
242	-526.251	557.752	-297.129	317.782
244	-526.972	557.08	-298.245	318.983
246	-528.314	560.432	-298.849	320.641
248	-529.079	559.842	-300.393	322.201
250	-529.393	562.939	-300.673	322.01
252	-531.16	562.538	-302.18	323.454
254	-532.258	564.44	-303.133	324.906
256	-532.979	562.673	-303.748	325.013
258	-532.576	563.689	-304.497	326.17
260	-532.968	562.886	-305.009	326.183
262	-531.962	564.376	-305.263	327.329
264	-532.479	565.293	-306.074	328.075
266	-532.935	565.719	-306.896	329.024
268	-533.455	564.044	-306.761	329.828
270	-533.01	564.394	-307.6	329.971
272	-533.576	565.829	-307.817	329.844
274	-534.378	564.112	-307.143	329.048
276	-534.203	564.894	-307.244	329.558
278	-532.828	562.364	-307.716	331.01
280	-532.839	563.431	-308.842	331.803
282	-533.547	564.495	-309.523	332.01
284	-533.008	563.918	-309.538	332.644
286	-533.376	562.072	-309.693	332.057
288	-531.82	564.18	-309.565	332.015
290	-533.863	562.616	-309.362	332.267
292	-534.161	563.758	-309.963	332.528
294	-535.047	563.764	-310.201	333.267
296	-534.225	563.29	-310.575	333.361
298	-534.214	562.086	-311.017	333.79
300	-534.073	562.098	-310.628	334.632
302	-534.9	562.681	-310.018	334.802
304	-534.531	563.825	-310.501	334.336
306	-536.548	565.728	-311.905	335.755
308	-537.504	567.705	-311.827	335.879
310	-538.651	569.133	-311.867	336.023
312	-539.438	568.933	-311.605	335.048
314	-540.425	569.936	-312.027	335.798
316	-540.519	570.421	-311.435	335.639
318	-541.214	570.767	-311.622	335.919
320	-540.503	570.608	-311.304	336.057
322	-540.135	570.101	-310.495	336.112
324	-538.936	571.136	-311.063	336.22
326	-540.501	570.586	-310.48	336.378
328	-540.28	570.764	-311.365	336.326
330	-539.561	571.849	-312.15	337.56
332	-540.039	571.091	-312.853	338.875
334	-539.177	571.66	-312.246	337.875
336	-539.219	570.099	-312.816	338.326
338	-538.285	570.494	-312.63	339.029
340	-537.901	570.758	-312.473	339.533
342	-537.443	570.449	-312.829	338.556
344	-536.255	572.364	-312.096	341.73
346	-534.122	566.949	-309.676	336.401
348	-526.475	558.011	-299.654	322.346
350	-511.367	541.191	-280.371	298.954
352	-486.962	512.767	-252.994	267.19
354	-450.784	472.329	-218.061	228.351
356	-404.325	421.383	-180.435	186.865
358	-356.951	368.436	-141.705	146.686
360	-304.744	315.568	-108.709	113.022
362	-262.331	272.303	-83.2479	86.6577
364	-230.57	239.701	-64.9655	67.3917
366	-208.837	215.557	-52.1764	55.4257
368	-192.963	199.994	-41.735	45.6746
370	-178.568	187.258	-38.2185	44.027
372	-168.774	179.812	-33.9594	39.2218
374	-163.177	173.647	-34.1762	36.9091
376	-154.518	161.457	-32.1684	35.1032
378	-147.487	157.178	-29.1805	33.4612
380	-140.697	152.486	-28.9533	32.6123
382	-138.785	147.749	-27.2054	29.8804
384	-131.553	139.404	-26.004	28.4221
386	-120.565	130.895	-24.5561	27.9981
388	-117.921	126.331	-24.7135	27.5056
390	-114.555	124.379	-21.4732	25.3695
392	-110.182	118.739	-23.1097	25.2916
394	-105.946	113.56	-20.0475	24.1444
396	-101.894	111.846	-20.3935	23.2351
398	-101.616	108.038	-18.9872	22.5143
400	-96.1483	101.397	-17.7606	19.0926
402	-91.0028	97.811	-16.8369	19.9956
404	-89.0516	94.324	-16.7388	19.7728
406	-87.9269	90.3519	-17.3566	20.4132
408	-85.4846	93.5911	-15.6058	19.803
410	-81.3411	87.7669	-15.3221	18.2119
412	-78.6291	87.33	-15.9785	18.0273
414	-77.1098	85.6094	-14.7667	17.6152
416	-78.1929	83.3556	-16.0884	17.5612
418	-75.8602	82.0625	-14.5974	17.2676
420	-70.8397	80.6284	-15.0697	17.1459
422	-74.0164	84.0544	-14.9108	16.9756
424	-72.6133	77.3094	-13.8029	14.9947
426	-69.8948	74.1524	-12.5302	15.484
428	-68.4873	76.4379	-13.2342	16.3432
430	-68.3295	74.5646	-11.9956	14.7321
432	-66.5252	69.5402	-11.8219	13.2293
434	-59.9393	66.4455	-10.8388	14.8483
436	-61.36	67.9758	-10.9294	13.9684
438	-58.2556	64.4254	-11.1967	14.69
440	-57.7492	64.1822	-10.763	14.1784
442	-57.1463	61.8145	-10.077	12.2365
444	-56.6815	59.3399	-9.99825	12.8188
446	-55.3946	60.0504	-9.18593	11.534
448	-52.0688	58.4555	-9.89133	13.2063
450	-48.2015	52.609	-9.56016	12.402
452	-48.7868	53.2514	-9.82896	11.359
454	-50.521	56.3508	-10.028	12.7966
456	-45.5684	50.886	-7.7499	11.0113
458	-47.8945	50.6135	-8.2162	11.3494
460	-41.62	45.3671	-8.5741	11.7759
462	-43.626	45.8569	-8.96169	11.3526
464	-42.839	46.4864	-8.64092	9.65331
466	-41.4994	46.3091	-6.42673	9.7814
468	-38.7217	43.0205	-6.74601	8.12664
470	-37.4743	43.374	-6.99104	8.9214
472	-39.4452	44.0341	-6.5485	9.2436
474	-34.6461	41.1566	-7.53457	9.27065
476	-33.2189	37.9632	-6.54405	9.21735
478	-33.4688	36.299	-6.46831	8.49418
480	-31.1033	36.5151	-5.94558	7.72886
482	-30.5311	35.2784	-5.36641	9.03039
484	-30.7591	34.0464	-6.05992	7.76068
486	-28.2905	32.3669	-5.77183	7.64453
488	-29.0688	32.9799	-5.97082	7.7392
490	-28.7772	31.5588	-5.04119	6.85534
492	-26.5147	28.7389	-4.64914	7.09162
494	-24.7148	29.7337	-5.36938	7.28414
496	-24.7696	26.417	-4.89714	7.93172
498	-23.1911	27.2191	-5.258	6.67554
500	-23.1889	25.7029	-5.07683	5.51244
502	-20.8365	25.3141	-4.563	6.41062
504	-19.4268	23.3516	-4.65805	6.5745
506	-19.8982	21.2822	-4.47836	6.58723
508	-18.6069	23.1731	-3.84127	5.23876
510	-19.0914	22.9675	-3.83979	5.85771
512	-18.5389	23.5959	-4.69072	6.26265
514	-16.8267	19.5592	-4.23184	5.96272
516	-17.9557	19.9209	-2.77799	4.39547
518	-13.2926	16.5455	-3.30963	4.94282
520	-15.0859	16.6148	-4.0269	5.33264
522	-12.9374	15.7727	-3.36309	4.24909
524	-13.6872	16.8321	-2.56414	4.83064
526	-15.0114	16.4786	-2.87897	4.63096
528	-13.161	15.7574	-3.32597	4.35649
530	-10.2584	14.2048	-3.04381	4.67392
532	-11.2099	13.8466	-3.14925	5.45993
534	-10.9665	12.7038	-3.29626	5.12023
536	-11.7338	12.867	-2.7869	4.11703
538	-12.1394	12.079	-2.4691	4.66119
540

## Sheet: Fig 7H ii
I/V Curve
Voltage (mV)	Control	siAKAP79
-100
-99.95	-535.801	-311.903
-99.9	-535.998	-312.103
-99.85	-535.932	-312.17
-99.7999	-536.031	-312.103
-99.7499	-536.064	-311.992
-99.6999	-535.866	-311.881
-99.6499	-535.702	-311.747
-99.5999	-535.34	-311.569
-99.5499	-534.946	-311.302
-99.4999	-534.551	-311.123
-99.4499	-534.222	-310.945
-99.3998	-533.762	-310.767
-99.3498	-533.663	-310.767
-99.2998	-533.499	-310.722
-99.2498	-533.17	-310.611
-99.1998	-533.104	-310.433
-99.1498	-532.775	-310.188
-99.0998	-532.413	-310.01
-99.0498	-532.348	-309.831
-98.9997	-532.019	-309.72
-98.9497	-531.657	-309.542
-98.8997	-531.394	-309.297
-98.8497	-530.999	-309.052
-98.7997	-530.769	-308.94
-98.7497	-530.67	-308.784
-98.6997	-530.506	-308.673
-98.6497	-530.276	-308.562
-98.5996	-529.98	-308.339
-98.5496	-529.519	-308.25
-98.4996	-529.191	-308.205
-98.4496	-528.862	-308.005
-98.3996	-528.467	-307.827
-98.3496	-528.138	-307.648
-98.2996	-527.908	-307.537
-98.2496	-527.612	-307.403
-98.1995	-527.152	-307.114
-98.1495	-527.086	-306.869
-98.0995	-526.823	-306.624
-98.0495	-526.527	-306.445
-97.9995	-526.132	-306.178
-97.9495	-525.836	-305.911
-97.8995	-525.639	-305.799
-97.8495	-525.475	-305.599
-97.7994	-525.244	-305.399
-97.7494	-525.047	-305.265
-97.6994	-524.751	-305.109
-97.6494	-524.422	-304.975
-97.5994	-524.159	-304.73
-97.5494	-523.765	-304.641
-97.4994	-523.271	-304.485
-97.4494	-523.041	-304.285
-97.3993	-522.844	-304.151
-97.3493	-522.646	-303.928
-97.2993	-522.416	-303.706
-97.2493	-522.153	-303.661
-97.1993	-521.824	-303.594
-97.1493	-521.397	-303.483
-97.0993	-520.903	-303.26
-97.0493	-520.575	-302.97
-96.9992	-520.377	-302.948
-96.9492	-520.213	-302.926
-96.8992	-520.016	-302.926
-96.8492	-519.654	-302.859
-96.7992	-519.391	-302.748
-96.7492	-519.095	-302.57
-96.6992	-518.799	-302.369
-96.6492	-518.371	-302.28
-96.5991	-518.306	-302.035
-96.5491	-518.24	-301.857
-96.4991	-518.01	-301.745
-96.4491	-517.549	-301.545
-96.3991	-517.155	-301.5
-96.3491	-516.891	-301.233
-96.2991	-516.563	-301.077
-96.2491	-516.398	-300.787
-96.199	-516.069	-300.609
-96.149	-515.806	-300.453
-96.099	-515.576	-300.231
-96.049	-515.379	-299.941
-95.999	-515.181	-299.741
-95.949	-514.655	-299.562
-95.899	-514.261	-299.473
-95.849	-513.899	-299.362
-95.7989	-513.471	-299.139
-95.7489	-513.274	-298.916
-95.6989	-512.781	-298.76
-95.6489	-512.32	-298.694
-95.5989	-512.09	-298.471
-95.5489	-511.893	-298.359
-95.4989	-511.63	-298.27
-95.4489	-511.465	-298.137
-95.3988	-511.235	-298.07
-95.3488	-511.104	-297.847
-95.2988	-510.709	-297.535
-95.2488	-510.512	-297.379
-95.1988	-510.084	-297.09
-95.1488	-509.788	-296.889
-95.0988	-509.657	-296.778
-95.0488	-509.361	-296.533
-94.9987	-509.328	-296.332
-94.9487	-508.867	-296.243
-94.8987	-508.571	-296.043
-94.8487	-508.341	-295.887
-94.7987	-508.177	-295.753
-94.7487	-508.045	-295.53
-94.6987	-507.782	-295.308
-94.6487	-507.289	-295.174
-94.5986	-507.026	-294.974
-94.5486	-506.598	-294.795
-94.4986	-506.204	-294.639
-94.4486	-505.974	-294.417
-94.3986	-505.71	-294.194
-94.3486	-505.48	-293.993
-94.2986	-505.119	-293.882
-94.2486	-504.954	-293.748
-94.1985	-505.02	-293.615
-94.1485	-504.823	-293.526
-94.0985	-504.494	-293.414
-94.0485	-504.165	-293.303
-93.9985	-503.968	-293.102
-93.9485	-503.803	-293.036
-93.8985	-503.507	-292.857
-93.8485	-503.31	-292.835
-93.7984	-502.981	-292.724
-93.7484	-502.718	-292.434
-93.6984	-502.521	-292.211
-93.6484	-502.126	-292.078
-93.5984	-501.863	-291.922
-93.5484	-501.501	-291.699
-93.4984	-501.304	-291.632
-93.4484	-501.008	-291.432
-93.3983	-500.646	-291.365
-93.3483	-500.35	-291.298
-93.2983	-500.12	-291.053
-93.2483	-499.824	-290.853
-93.1983	-499.627	-290.763
-93.1483	-499.429	-290.652
-93.0983	-499.265	-290.496
-93.0483	-499.035	-290.452
-92.9982	-498.574	-290.184
-92.9482	-498.311	-290.006
-92.8982	-498.344	-289.828
-92.8482	-497.982	-289.516
-92.7982	-497.654	-289.405
-92.7482	-497.39	-289.249
-92.6982	-497.259	-288.981
-92.6482	-497.193	-288.892
-92.5981	-497.16	-288.692
-92.5481	-496.7	-288.447
-92.4981	-496.141	-288.313
-92.4481	-495.878	-288.001
-92.3981	-495.384	-287.845
-92.3481	-495.056	-287.578
-92.2981	-494.727	-287.467
-92.2481	-494.266	-287.355
-92.198	-494.168	-287.378
-92.148	-493.938	-287.177
-92.098	-493.477	-286.954
-92.048	-493.313	-286.776
-91.998	-493.017	-286.531
-91.948	-492.688	-286.308
-91.898	-492.622	-286.086
-91.848	-492.425	-285.774
-91.7979	-492.129	-285.64
-91.7479	-491.636	-285.573
-91.6979	-491.405	-285.462
-91.6479	-490.945	-285.306
-91.5979	-490.649	-285.172
-91.5479	-490.517	-285.016
-91.4979	-490.024	-284.927
-91.4479	-489.728	-284.816
-91.3978	-489.498	-284.482
-91.3478	-489.169	-284.304
-91.2978	-489.136	-284.081
-91.2478	-488.906	-283.858
-91.1978	-488.347	-283.68
-91.1478	-488.117	-283.457
-91.0978	-487.821	-283.435
-91.0478	-487.722	-283.279
-90.9977	-487.525	-283.034
-90.9477	-487.13	-282.811
-90.8977	-486.703	-282.633
-90.8477	-486.308	-282.432
-90.7977	-486.078	-282.41
-90.7477	-485.716	-282.41
-90.6977	-485.486	-282.098
-90.6477	-485.058	-281.965
-90.5976	-484.664	-281.72
-90.5476	-484.401	-281.497
-90.4976	-484.105	-281.408
-90.4476	-484.006	-281.252
-90.3976	-483.677	-281.051
-90.3476	-483.48	-280.918
-90.2976	-483.184	-280.873
-90.2476	-483.118	-280.695
-90.1975	-482.855	-280.494
-90.1475	-482.691	-280.294
-90.0975	-482.493	-280.049
-90.0475	-482.033	-279.826
-89.9975	-481.803	-279.648
-89.9475	-481.441	-279.514
-89.8975	-481.079	-279.358
-89.8475	-480.783	-279.091
-89.7974	-480.685	-278.846
-89.7474	-480.586	-278.779
-89.6974	-480.356	-278.646
-89.6474	-480.191	-278.512
-89.5974	-479.764	-278.423
-89.5474	-479.534	-278.155
-89.4974	-479.336	-277.91
-89.4474	-478.975	-277.844
-89.3973	-478.547	-277.576
-89.3473	-478.185	-277.264
-89.2973	-478.087	-277.109
-89.2473	-478.087	-276.997
-89.1973	-477.692	-276.774
-89.1473	-477.298	-276.618
-89.0973	-476.87	-276.418
-89.0473	-476.443	-276.24
-88.9972	-476.114	-276.173
-88.9472	-475.883	-276.106
-88.8972	-475.686	-276.017
-88.8472	-475.423	-275.817
-88.7972	-474.963	-275.594
-88.7472	-474.469	-275.349
-88.6972	-474.338	-275.215
-88.6472	-474.272	-275.015
-88.5971	-473.943	-274.814
-88.5471	-473.746	-274.836
-88.4971	-473.45	-274.703
-88.4471	-473.154	-274.435
-88.3971	-472.792	-274.302
-88.3471	-472.496	-274.012
-88.2971	-472.069	-274.012
-88.2471	-471.839	-273.879
-88.197	-471.477	-273.678
-88.147	-471.115	-273.455
-88.097	-470.852	-273.166
-88.047	-470.293	-272.988
-87.997	-470.063	-272.832
-87.947	-469.931	-272.698
-87.897	-469.701	-272.676
-87.847	-469.504	-272.631
-87.7969	-469.208	-272.497
-87.7469	-468.912	-272.319
-87.6969	-468.747	-272.052
-87.6469	-468.386	-271.807
-87.5969	-468.123	-271.673
-87.5469	-467.662	-271.696
-87.4969	-467.531	-271.473
-87.4469	-467.531	-271.25
-87.3968	-467.3	-271.139
-87.3468	-467.037	-270.871
-87.2968	-466.741	-270.582
-87.2468	-466.215	-270.404
-87.1968	-465.755	-270.092
-87.1468	-465.36	-269.958
-87.0968	-465.064	-269.891
-87.0468	-464.768	-269.646
-86.9967	-464.505	-269.624
-86.9467	-464.374	-269.535
-86.8967	-464.176	-269.357
-86.8467	-463.88	-269.156
-86.7967	-463.519	-268.933
-86.7467	-463.321	-268.733
-86.6967	-462.861	-268.644
-86.6467	-462.565	-268.443
-86.5966	-462.269	-268.332
-86.5466	-461.973	-268.31
-86.4966	-461.677	-268.042
-86.4466	-461.282	-267.886
-86.3966	-461.118	-267.82
-86.3466	-460.921	-267.597
-86.2966	-460.756	-267.307
-86.2466	-460.559	-266.995
-86.1965	-460.329	-266.706
-86.1465	-460	-266.572
-86.0965	-459.77	-266.55
-86.0465	-459.507	-266.372
-85.9965	-459.244	-266.193
-85.9465	-459.244	-266.038
-85.8965	-458.849	-265.904
-85.8465	-458.454	-265.837
-85.7964	-458.06	-265.681
-85.7464	-457.797	-265.436
-85.6964	-457.402	-265.258
-85.6464	-457.007	-265.102
-85.5964	-456.711	-264.835
-85.5464	-456.251	-264.701
-85.4964	-456.021	-264.59
-85.4464	-455.758	-264.389
-85.3963	-455.495	-264.367
-85.3463	-455.264	-264.255
-85.2963	-454.968	-264.077
-85.2463	-454.672	-263.988
-85.1963	-454.376	-263.788
-85.1463	-453.949	-263.543
-85.0963	-453.719	-263.298
-85.0463	-453.39	-263.03
-84.9962	-453.258	-262.674
-84.9462	-453.16	-262.473
-84.8962	-452.897	-262.429
-84.8462	-452.502	-262.362
-84.7962	-452.239	-262.139
-84.7462	-451.877	-261.85
-84.6962	-451.515	-261.516
-84.6462	-451.187	-261.226
-84.5961	-450.956	-261.026
-84.5461	-450.66	-260.981
-84.4961	-450.299	-260.892
-84.4461	-449.74	-260.825
-84.3961	-449.312	-260.714
-84.3461	-448.72	-260.625
-84.2961	-448.293	-260.424
-84.2461	-448.161	-260.29
-84.196	-448.063	-260.112
-84.146	-447.865	-259.934
-84.096	-447.602	-259.8
-84.046	-447.339	-259.644
-83.996	-446.846	-259.466
-83.946	-446.681	-259.31
-83.896	-446.352	-259.11
-83.846	-445.958	-258.932
-83.7959	-445.596	-258.865
-83.7459	-445.201	-258.731
-83.6959	-445.004	-258.642
-83.6459	-444.741	-258.575
-83.5959	-444.478	-258.397
-83.5459	-444.116	-258.286
-83.4959	-443.886	-258.063
-83.4459	-443.689	-257.818
-83.3958	-443.327	-257.595
-83.3458	-443.064	-257.395
-83.2958	-442.768	-257.216
-83.2458	-442.505	-256.994
-83.1958	-442.373	-256.838
-83.1458	-442.209	-256.548
-83.0958	-441.716	-256.37
-83.0458	-441.387	-256.303
-82.9957	-441.091	-256.103
-82.9457	-440.795	-256.036
-82.8957	-440.532	-255.88
-82.8457	-440.104	-255.679
-82.7957	-439.611	-255.457
-82.7457	-439.512	-255.234
-82.6957	-439.216	-254.9
-82.6457	-439.118	-254.788
-82.5956	-438.887	-254.677
-82.5456	-438.427	-254.521
-82.4956	-438.328	-254.454
-82.4456	-437.934	-254.254
-82.3956	-437.671	-254.009
-82.3456	-437.506	-253.942
-82.2956	-437.375	-253.808
-82.2456	-437.21	-253.675
-82.1955	-436.914	-253.519
-82.1455	-436.684	-253.296
-82.0955	-436.224	-253.185
-82.0455	-435.961	-253.162
-81.9955	-435.632	-253.051
-81.9455	-435.27	-252.85
-81.8955	-435.04	-252.583
-81.8455	-434.612	-252.36
-81.7954	-434.086	-252.227
-81.7454	-433.79	-252.093
-81.6954	-433.297	-251.915
-81.6454	-432.935	-251.781
-81.5954	-432.837	-251.603
-81.5454	-432.738	-251.313
-81.4954	-432.409	-251.113
-81.4454	-432.146	-250.957
-81.3953	-431.916	-250.756
-81.3453	-431.751	-250.623
-81.2953	-431.521	-250.356
-81.2453	-430.995	-250.088
-81.1953	-430.666	-249.955
-81.1453	-430.469	-249.799
-81.0953	-430.14	-249.687
-81.0453	-430.074	-249.687
-80.9952	-429.91	-249.554
-80.9452	-429.482	-249.331
-80.8952	-429.022	-249.197
-80.8452	-428.726	-249.064
-80.7952	-428.364	-248.908
-80.7452	-428.167	-248.752
-80.6952	-428.002	-248.551
-80.6452	-427.805	-248.284
-80.5951	-427.739	-248.061
-80.5451	-427.509	-247.905
-80.4951	-427.147	-247.772
-80.4451	-426.983	-247.66
-80.3951	-426.654	-247.527
-80.3451	-426.095	-247.46
-80.2951	-425.7	-247.348
-80.2451	-425.503	-247.036
-80.195	-425.141	-246.903
-80.145	-424.911	-246.658
-80.095	-424.648	-246.368
-80.045	-424.188	-246.324
-79.995	-423.793	-246.212
-79.945	-423.596	-245.945
-79.895	-423.201	-245.856
-79.845	-422.905	-245.611
-79.7949	-422.609	-245.433
-79.7449	-422.28	-245.254
-79.6949	-422.182	-244.92
-79.6449	-421.853	-244.876
-79.5949	-421.656	-244.742
-79.5449	-421.656	-244.586
-79.4949	-421.162	-244.608
-79.4449	-421.097	-244.564
-79.3948	-420.965	-244.252
-79.3448	-420.57	-243.962
-79.2948	-420.307	-243.784
-79.2448	-420.077	-243.561
-79.1948	-419.781	-243.428
-79.1448	-419.682	-243.383
-79.0948	-419.123	-243.138
-79.0448	-418.696	-242.893
-78.9947	-418.564	-242.849
-78.9447	-418.268	-242.648
-78.8947	-417.972	-242.648
-78.8447	-417.676	-242.448
-78.7947	-417.446	-242.136
-78.7447	-417.019	-242.024
-78.6947	-416.854	-241.98
-78.6447	-416.657	-241.802
-78.5946	-416.361	-241.623
-78.5446	-416.295	-241.378
-78.4946	-415.966	-241.156
-78.4446	-415.572	-240.955
-78.3946	-415.309	-240.822
-78.3446	-414.815	-240.688
-78.2946	-414.585	-240.532
-78.2446	-414.454	-240.309
-78.1945	-414.059	-240.242
-78.1445	-413.829	-240.176
-78.0945	-413.467	-239.931
-78.0445	-413.105	-239.797
-77.9945	-413.007	-239.708
-77.9445	-412.777	-239.485
-77.8945	-412.579	-239.374
-77.8445	-412.382	-239.285
-77.7944	-412.152	-239.017
-77.7444	-411.626	-238.794
-77.6944	-411.231	-238.594
-77.6444	-410.869	-238.438
-77.5944	-410.606	-238.327
-77.5444	-410.244	-238.171
-77.4944	-410.08	-237.993
-77.4444	-409.751	-237.725
-77.3943	-409.521	-237.592
-77.3443	-409.192	-237.391
-77.2943	-409.028	-237.324
-77.2443	-408.896	-237.146
-77.1943	-408.666	-236.879
-77.1443	-408.304	-236.812
-77.0943	-408.074	-236.611
-77.0443	-407.548	-236.389
-76.9942	-407.087	-236.3
-76.9442	-406.726	-236.077
-76.8942	-406.331	-235.899
-76.8442	-406.134	-235.832
-76.7942	-405.936	-235.72
-76.7442	-405.64	-235.565
-76.6942	-405.575	-235.409
-76.6442	-405.377	-235.141
-76.5941	-405.114	-234.963
-76.5441	-404.785	-234.852
-76.4941	-404.424	-234.584
-76.4441	-403.996	-234.362
-76.3941	-403.733	-234.161
-76.3441	-403.273	-233.916
-76.2941	-402.845	-233.827
-76.2441	-402.812	-233.782
-76.194	-402.779	-233.515
-76.144	-402.418	-233.315
-76.094	-402.089	-233.181
-76.044	-401.892	-232.936
-75.994	-401.53	-232.825
-75.944	-401.365	-232.736
-75.894	-401.102	-232.49
-75.844	-400.675	-232.335
-75.7939	-400.346	-232.201
-75.7439	-400.214	-232.067
-75.6939	-399.787	-232
-75.6439	-399.655	-231.844
-75.5939	-399.458	-231.599
-75.5439	-399.03	-231.354
-75.4939	-398.833	-231.132
-75.4439	-398.537	-231.02
-75.3938	-398.34	-230.909
-75.3438	-398.274	-230.753
-75.2938	-397.978	-230.642
-75.2438	-397.748	-230.508
-75.1938	-397.518	-230.352
-75.1438	-397.057	-230.196
-75.0938	-396.794	-229.996
-75.0438	-396.465	-229.751
-74.9937	-396.235	-229.55
-74.9437	-396.169	-229.394
-74.8937	-395.873	-229.149
-74.8437	-395.479	-229.015
-74.7937	-395.216	-228.86
-74.7437	-394.69	-228.637
-74.6937	-394.328	-228.503
-74.6437	-394.098	-228.325
-74.5936	-393.802	-228.058
-74.5436	-393.637	-228.013
-74.4936	-393.473	-227.924
-74.4436	-393.045	-227.79
-74.3936	-392.717	-227.657
-74.3436	-392.651	-227.434
-74.2936	-392.125	-227.3
-74.2436	-391.829	-227.122
-74.1935	-391.664	-226.899
-74.1435	-391.237	-226.699
-74.0935	-391.138	-226.498
-74.0435	-390.941	-226.253
-73.9935	-390.612	-226.12
-73.9435	-390.447	-226.008
-73.8935	-390.02	-225.808
-73.8435	-389.855	-225.674
-73.7934	-389.691	-225.518
-73.7434	-389.395	-225.251
-73.6934	-388.968	-225.095
-73.6434	-388.704	-225.028
-73.5934	-388.376	-224.828
-73.5434	-388.113	-224.627
-73.4934	-387.849	-224.449
-73.4434	-387.554	-224.338
-73.3933	-387.192	-224.249
-73.3433	-386.929	-224.159
-73.2933	-386.731	-223.981
-73.2433	-386.501	-223.803
-73.1933	-386.304	-223.669
-73.1433	-385.942	-223.447
-73.0933	-385.416	-223.402
-73.0433	-385.219	-223.246
-72.9932	-384.923	-223.001
-72.9432	-384.725	-222.801
-72.8932	-384.298	-222.578
-72.8432	-383.903	-222.444
-72.7932	-383.706	-222.444
-72.7432	-383.344	-222.377
-72.6932	-382.982	-222.155
-72.6432	-382.851	-221.91
-72.5931	-382.621	-221.575
-72.5431	-382.292	-221.42
-72.4931	-381.996	-221.286
-72.4431	-381.799	-221.085
-72.3931	-381.535	-220.974
-72.3431	-381.174	-220.84
-72.2931	-380.779	-220.595
-72.2431	-380.352	-220.462
-72.193	-380.286	-220.328
-72.143	-380.023	-220.083
-72.093	-379.694	-219.905
-72.043	-379.398	-219.727
-71.993	-379.135	-219.504
-71.943	-378.872	-219.37
-71.893	-378.674	-219.236
-71.843	-378.51	-219.058
-71.7929	-378.115	-218.902
-71.7429	-377.721	-218.791
-71.6929	-377.523	-218.635
-71.6429	-377.162	-218.479
-71.5929	-376.932	-218.256
-71.5429	-376.504	-218.123
-71.4929	-376.208	-217.922
-71.4429	-376.109	-217.744
-71.3928	-375.912	-217.521
-71.3428	-375.419	-217.432
-71.2928	-375.024	-217.187
-71.2428	-374.564	-216.987
-71.1928	-374.465	-216.875
-71.1428	-374.432	-216.742
-71.0928	-373.906	-216.63
-71.0428	-373.742	-216.43
-70.9927	-373.446	-216.274
-70.9427	-372.952	-216.207
-70.8927	-372.755	-216.14
-70.8427	-372.393	-215.94
-70.7927	-372.065	-215.695
-70.7427	-371.966	-215.516
-70.6927	-371.769	-215.227
-70.6427	-371.637	-215.093
-70.5926	-371.571	-215.004
-70.5426	-371.473	-214.826
-70.4926	-370.881	-214.781
-70.4426	-370.519	-214.648
-70.3926	-370.354	-214.358
-70.3426	-370.026	-214.18
-70.2926	-369.861	-213.957
-70.2426	-369.697	-213.734
-70.1925	-369.105	-213.556
-70.1425	-368.743	-213.356
-70.0925	-368.513	-213.178
-70.0425	-368.053	-213.022
-69.9925	-367.822	-212.866
-69.9425	-367.559	-212.687
-69.8925	-367.296	-212.71
-69.8425	-367.23	-212.687
-69.7924	-366.934	-212.643
-69.7424	-366.54	-212.554
-69.6924	-366.31	-212.353
-69.6424	-365.783	-211.997
-69.5924	-365.455	-211.73
-69.5424	-365.06	-211.529
-69.4924	-364.896	-211.329
-69.4424	-364.863	-211.173
-69.3923	-364.468	-210.972
-69.3423	-364.271	-210.794
-69.2923	-364.172	-210.616
-69.2423	-363.942	-210.438
-69.1923	-363.547	-210.326
-69.1423	-363.218	-210.193
-69.0923	-362.857	-210.081
-69.0423	-362.495	-209.97
-68.9922	-362.265	-209.858
-68.9422	-361.936	-209.703
-68.8922	-361.541	-209.547
-68.8422	-361.443	-209.279
-68.7922	-361.278	-209.101
-68.7422	-361.048	-208.945
-68.6922	-360.916	-208.856
-68.6422	-360.456	-208.7
-68.5921	-360.127	-208.522
-68.5421	-360.094	-208.344
-68.4921	-359.667	-208.188
-68.4421	-359.338	-208.277
-68.3921	-358.976	-208.121
-68.3421	-358.68	-207.92
-68.2921	-358.582	-207.831
-68.2421	-358.516	-207.564
-68.192	-358.154	-207.297
-68.142	-357.825	-207.119
-68.092	-357.529	-206.896
-68.042	-357.069	-206.718
-67.992	-356.74	-206.517
-67.942	-356.51	-206.272
-67.892	-356.247	-206.094
-67.842	-356.049	-206.116
-67.7919	-355.819	-205.938
-67.7419	-355.293	-205.76
-67.6919	-355.129	-205.537
-67.6419	-354.866	-205.225
-67.5919	-354.57	-205.091
-67.5419	-354.438	-205.002
-67.4919	-354.076	-204.757
-67.4419	-353.912	-204.579
-67.3918	-353.649	-204.445
-67.3418	-353.221	-204.245
-67.2918	-352.695	-204.245
-67.2418	-352.465	-204.045
-67.1918	-352.235	-203.889
-67.1418	-352.235	-203.866
-67.0918	-352.136	-203.71
-67.0418	-351.643	-203.51
-66.9917	-351.445	-203.309
-66.9417	-351.084	-203.087
-66.8917	-350.558	-202.886
-66.8417	-350.163	-202.686
-66.7917	-349.9	-202.53
-66.7417	-349.637	-202.196
-66.6917	-349.407	-202.107
-66.6417	-349.242	-201.906
-66.5916	-349.012	-201.795
-66.5416	-348.749	-201.795
-66.4916	-348.453	-201.55
-66.4416	-347.992	-201.438
-66.3916	-347.795	-201.394
-66.3416	-347.565	-201.193
-66.2916	-347.137	-201.06
-66.2416	-347.006	-200.971
-66.1915	-346.874	-200.837
-66.1415	-346.513	-200.636
-66.0915	-346.184	-200.48
-66.0415	-345.986	-200.191
-65.9915	-345.46	-199.968
-65.9415	-345.263	-199.812
-65.8915	-345.033	-199.567
-65.8415	-344.77	-199.411
-65.7914	-344.572	-199.278
-65.7414	-344.309	-199.122
-65.6914	-343.98	-199.01
-65.6414	-343.75	-198.81
-65.5914	-343.52	-198.609
-65.5414	-343.191	-198.542
-65.4914	-342.862	-198.342
-65.4414	-342.435	-198.097
-65.3913	-342.205	-197.986
-65.3413	-342.007	-197.785
-65.2913	-341.646	-197.607
-65.2413	-341.415	-197.629
-65.1913	-341.251	-197.406
-65.1413	-340.889	-197.184
-65.0913	-340.659	-196.983
-65.0413	-340.396	-196.76
-64.9912	-340.067	-196.604
-64.9412	-339.672	-196.426
-64.8912	-339.475	-196.337
-64.8412	-339.179	-196.048
-64.7912	-339.015	-195.869
-64.7412	-338.653	-195.691
-64.6912	-338.193	-195.624
-64.6412	-338.061	-195.558
-64.5911	-337.666	-195.379
-64.5411	-337.239	-195.134
-64.4911	-336.943	-194.978
-64.4411	-336.581	-194.756
-64.3911	-336.285	-194.689
-64.3411	-336.187	-194.6
-64.2911	-335.66	-194.377
-64.2411	-335.299	-194.243
-64.191	-335.2	-194.021
-64.141	-334.937	-193.865
-64.091	-334.542	-193.731
-64.041	-334.378	-193.575
-63.991	-334.148	-193.397
-63.941	-333.918	-193.263
-63.891	-333.687	-192.951
-63.841	-333.194	-192.795
-63.7909	-332.964	-192.639
-63.7409	-332.898	-192.439
-63.6909	-332.536	-192.305
-63.6409	-332.273	-192.238
-63.5909	-332.01	-191.993
-63.5409	-331.55	-191.771
-63.4909	-331.188	-191.548
-63.4409	-330.991	-191.303
-63.3908	-330.629	-191.236
-63.3408	-330.366	-191.147
-63.2908	-330.333	-190.946
-63.2408	-330.004	-190.835
-63.1908	-329.807	-190.657
-63.1408	-329.511	-190.479
-63.0908	-329.182	-190.367
-63.0408	-328.919	-190.1
-62.9907	-328.722	-189.81
-62.9407	-328.426	-189.766
-62.8907	-328.294	-189.588
-62.8407	-327.932	-189.409
-62.7907	-327.472	-189.409
-62.7407	-327.308	-189.298
-62.6907	-326.979	-189.053
-62.6407	-326.716	-188.853
-62.5906	-326.42	-188.585
-62.5406	-325.894	-188.34
-62.4906	-325.532	-188.14
-62.4406	-325.269	-188.051
-62.3906	-324.973	-187.872
-62.3406	-324.743	-187.761
-62.2906	-324.348	-187.605
-62.2406	-324.019	-187.471
-62.1905	-323.657	-187.405
-62.1405	-323.361	-187.137
-62.0905	-323.197	-186.981
-62.0405	-323.065	-186.759
-61.9905	-322.802	-186.514
-61.9405	-322.408	-186.402
-61.8905	-322.276	-186.313
-61.8405	-322.145	-186.09
-61.7904	-321.52	-185.823
-61.7404	-321.421	-185.6
-61.6904	-321.224	-185.467
-61.6404	-320.928	-185.311
-61.5904	-320.796	-185.088
-61.5404	-320.402	-184.932
-61.4904	-320.073	-184.776
-61.4404	-319.81	-184.642
-61.3903	-319.316	-184.487
-61.3403	-319.086	-184.531
-61.2903	-318.889	-184.397
-61.2403	-318.56	-184.197
-61.1903	-318.264	-184.13
-61.1403	-318.034	-183.885
-61.0903	-317.672	-183.618
-61.0403	-317.376	-183.618
-60.9902	-317.113	-183.551
-60.9402	-316.817	-183.373
-60.8902	-316.521	-183.061
-60.8402	-316.357	-182.838
-60.7902	-316.094	-182.66
-60.7402	-315.633	-182.549
-60.6902	-315.272	-182.437
-60.6402	-314.943	-182.281
-60.5901	-314.68	-182.081
-60.5401	-314.449	-181.836
-60.4901	-314.186	-181.658
-60.4401	-313.956	-181.479
-60.3901	-313.529	-181.346
-60.3401	-313.233	-181.257
-60.2901	-313.167	-181.123
-60.2401	-312.772	-180.945
-60.19	-312.674	-180.9
-60.14	-312.443	-180.767
-60.09	-312.246	-180.611
-60.04	-312.016	-180.432
-59.99	-311.786	-180.187
-59.94	-311.358	-179.876
-59.89	-310.898	-179.72
-59.84	-310.569	-179.385
-59.7899	-310.207	-179.118
-59.7399	-309.911	-179.096
-59.6899	-309.615	-179.007
-59.6399	-309.188	-178.829
-59.5899	-308.958	-178.739
-59.5399	-308.892	-178.584
-59.4899	-308.727	-178.45
-59.4399	-308.563	-178.316
-59.3898	-308.333	-178.093
-59.3398	-307.839	-177.96
-59.2898	-307.313	-177.848
-59.2398	-306.853	-177.715
-59.1898	-306.557	-177.559
-59.1398	-306.294	-177.403
-59.0898	-305.998	-177.247
-59.0398	-305.833	-177.225
-58.9897	-305.669	-176.98
-58.9397	-305.439	-176.757
-58.8897	-305.209	-176.579
-58.8397	-304.946	-176.311
-58.7897	-304.617	-176.111
-58.7397	-304.485	-176
-58.6897	-304.255	-175.866
-58.6397	-303.926	-175.71
-58.5896	-303.597	-175.532
-58.5396	-303.367	-175.376
-58.4896	-303.17	-175.198
-58.4396	-303.038	-175.064
-58.3896	-302.841	-174.975
-58.3396	-302.348	-174.797
-58.2896	-302.085	-174.797
-58.2396	-301.756	-174.529
-58.1895	-301.394	-174.24
-58.1395	-301.197	-174.151
-58.0895	-300.966	-174.017
-58.0395	-300.703	-173.794
-57.9895	-300.407	-173.616
-57.9395	-300.013	-173.282
-57.8895	-299.585	-173.148
-57.8395	-299.224	-173.015
-57.7894	-298.96	-172.859
-57.7394	-298.73	-172.68
-57.6894	-298.599	-172.569
-57.6394	-298.204	-172.569
-57.5894	-297.875	-172.458
-57.5394	-297.579	-172.235
-57.4894	-297.152	-171.879
-57.4394	-296.79	-171.656
-57.3893	-296.658	-171.5
-57.3393	-296.363	-171.21
-57.2893	-296.297	-171.121
-57.2393	-295.968	-171.077
-57.1893	-295.639	-170.854
-57.1393	-295.442	-170.743
-57.0893	-295.08	-170.52
-57.0393	-294.85	-170.319
-56.9892	-294.652	-170.186
-56.9392	-294.324	-170.007
-56.8892	-293.995	-169.785
-56.8392	-293.6	-169.629
-56.7892	-293.37	-169.495
-56.7392	-293.074	-169.451
-56.6892	-292.877	-169.205
-56.6392	-292.646	-169.05
-56.5891	-292.482	-168.894
-56.5391	-292.219	-168.671
-56.4891	-291.759	-168.559
-56.4391	-291.397	-168.47
-56.3891	-291.232	-168.292
-56.3391	-290.969	-168.092
-56.2891	-290.838	-167.847
-56.2391	-290.476	-167.691
-56.189	-290.213	-167.401
-56.139	-289.818	-167.312
-56.089	-289.72	-167.223
-56.039	-289.259	-167.067
-55.989	-288.996	-167
-55.939	-288.7	-166.911
-55.889	-288.503	-166.688
-55.839	-288.174	-166.51
-55.7889	-287.878	-166.332
-55.7389	-287.483	-166.176
-55.6889	-287.155	-166.109
-55.6389	-286.99	-165.931
-55.5889	-286.661	-165.664
-55.5389	-286.3	-165.552
-55.4889	-286.201	-165.396
-55.4389	-286.004	-165.129
-55.3888	-285.675	-165.018
-55.3388	-285.313	-164.773
-55.2888	-284.918	-164.483
-55.2388	-284.721	-164.372
-55.1888	-284.425	-164.327
-55.1388	-284.096	-164.216
-55.0888	-283.8	-163.993
-55.0388	-283.471	-163.726
-54.9887	-283.208	-163.525
-54.9387	-283.077	-163.28
-54.8887	-282.847	-163.213
-54.8387	-282.616	-163.191
-54.7887	-282.419	-163.08
-54.7387	-282.09	-162.879
-54.6887	-281.663	-162.768
-54.6387	-281.301	-162.612
-54.5886	-281.071	-162.545
-54.5386	-280.874	-162.434
-54.4886	-280.676	-162.233
-54.4386	-280.413	-161.988
-54.3886	-280.117	-161.788
-54.3386	-279.723	-161.565
-54.2886	-279.459	-161.431
-54.2386	-279.427	-161.275
-54.1885	-279.196	-161.075
-54.1385	-278.9	-160.919
-54.0885	-278.802	-161.008
-54.0385	-278.276	-160.964
-53.9885	-277.98	-160.785
-53.9385	-277.749	-160.563
-53.8885	-277.552	-160.295
-53.8385	-277.289	-160.028
-53.7884	-276.993	-160.028
-53.7384	-276.434	-159.872
-53.6884	-276.105	-159.694
-53.6384	-275.908	-159.493
-53.5884	-275.711	-159.293
-53.5384	-275.48	-159.181
-53.4884	-275.349	-159.07
-53.4384	-274.856	-158.781
-53.3883	-274.592	-158.625
-53.3383	-274.527	-158.446
-53.2883	-274.198	-158.246
-53.2383	-274.099	-158.068
-53.1883	-273.968	-157.934
-53.1383	-273.672	-157.8
-53.0883	-273.507	-157.622
-53.0383	-273.178	-157.466
-52.9882	-272.652	-157.333
-52.9382	-272.488	-157.199
-52.8882	-272.159	-156.976
-52.8382	-271.83	-156.731
-52.7882	-271.666	-156.508
-52.7382	-271.172	-156.241
-52.6882	-270.811	-156.063
-52.6382	-270.383	-155.974
-52.5881	-270.021	-155.729
-52.5381	-269.66	-155.551
-52.4881	-269.397	-155.328
-52.4381	-269.101	-155.127
-52.3881	-268.706	-155.016
-52.3381	-268.64	-154.86
-52.2881	-268.509	-154.704
-52.2381	-268.213	-154.637
-52.188	-268.015	-154.615
-52.138	-267.555	-154.303
-52.088	-267.226	-154.036
-52.038	-266.996	-153.835
-51.988	-266.601	-153.679
-51.938	-266.404	-153.546
-51.888	-266.075	-153.368
-51.838	-265.779	-153.167
-51.7879	-265.516	-153.123
-51.7379	-265.22	-152.967
-51.6879	-264.891	-152.788
-51.6379	-264.562	-152.766
-51.5879	-264.365	-152.632
-51.5379	-264.036	-152.365
-51.4879	-263.642	-152.254
-51.4379	-263.214	-152.031
-51.3878	-262.885	-151.942
-51.3378	-262.819	-151.786
-51.2878	-262.721	-151.608
-51.2378	-262.458	-151.363
-51.1878	-262.195	-151.207
-51.1378	-261.866	-150.962
-51.0878	-261.504	-150.605
-51.0378	-261.175	-150.561
-50.9877	-261.077	-150.383
-50.9377	-260.748	-150.16
-50.8877	-260.452	-150.026
-50.8377	-260.189	-149.893
-50.7877	-259.991	-149.759
-50.7377	-259.761	-149.826
-50.6877	-259.498	-149.692
-50.6377	-259.169	-149.514
-50.5876	-258.775	-149.313
-50.5376	-258.446	-149.068
-50.4876	-258.248	-148.957
-50.4376	-258.018	-148.712
-50.3876	-257.887	-148.556
-50.3376	-257.755	-148.311
-50.2876	-257.262	-148.021
-50.2376	-256.834	-147.821
-50.1875	-256.473	-147.754
-50.1375	-256.341	-147.732
-50.0875	-256.144	-147.62
-50.0375	-255.815	-147.42
-49.9875	-255.552	-147.175
-49.9375	-255.223	-146.863
-49.8875	-255.091	-146.885
-49.8375	-254.697	-146.885
-49.7874	-254.401	-146.796
-49.7374	-254.105	-146.685
-49.6874	-253.809	-146.418
-49.6374	-253.546	-146.195
-49.5874	-253.316	-145.95
-49.5374	-253.118	-145.727
-49.4874	-252.789	-145.638
-49.4374	-252.493	-145.616
-49.3873	-252.165	-145.437
-49.3373	-251.934	-145.215
-49.2873	-251.704	-145.014
-49.2373	-251.343	-144.836
-49.1873	-251.244	-144.702
-49.1373	-250.882	-144.658
-49.0873	-250.586	-144.524
-49.0373	-250.323	-144.39
-48.9872	-249.896	-144.301
-48.9372	-249.534	-144.123
-48.8872	-249.369	-143.9
-48.8372	-249.172	-143.767
-48.7872	-248.942	-143.388
-48.7372	-248.843	-143.165
-48.6872	-248.547	-143.143
-48.6372	-248.416	-142.943
-48.5871	-247.988	-142.809
-48.5371	-247.626	-142.631
-48.4871	-247.331	-142.363
-48.4371	-247.133	-142.118
-48.3871	-246.837	-141.873
-48.3371	-246.475	-141.651
-48.2871	-246.18	-141.472
-48.2371	-245.949	-141.428
-48.187	-245.719	-141.406
-48.137	-245.588	-141.406
-48.087	-245.324	-141.138
-48.037	-244.996	-140.893
-47.987	-244.634	-140.737
-47.937	-244.108	-140.537
-47.887	-243.91	-140.47
-47.837	-243.68	-140.336
-47.7869	-243.417	-140.158
-47.7369	-243.318	-139.958
-47.6869	-243.121	-139.824
-47.6369	-242.825	-139.623
-47.5869	-242.661	-139.378
-47.5369	-242.431	-139.267
-47.4869	-242.003	-139.089
-47.4369	-241.707	-138.977
-47.3868	-241.345	-138.888
-47.3368	-240.885	-138.732
-47.2868	-240.49	-138.599
-47.2368	-240.26	-138.443
-47.1868	-240.063	-138.153
-47.1368	-239.898	-138.109
-47.0868	-239.504	-137.997
-47.0368	-239.175	-137.663
-46.9867	-239.011	-137.507
-46.9367	-238.55	-137.307
-46.8867	-238.188	-137.04
-46.8367	-238.057	-136.906
-46.7867	-237.892	-136.705
-46.7367	-237.531	-136.46
-46.6867	-237.465	-136.304
-46.6367	-237.103	-136.215
-46.5866	-236.84	-136.148
-46.5366	-236.807	-135.97
-46.4866	-236.544	-135.725
-46.4366	-236.117	-135.592
-46.3866	-235.952	-135.503
-46.3366	-235.623	-135.347
-46.2866	-235.294	-135.28
-46.2366	-235.064	-135.102
-46.1865	-234.768	-134.857
-46.1365	-234.472	-134.634
-46.0865	-234.275	-134.411
-46.0365	-233.749	-134.255
-45.9865	-233.65	-134.077
-45.9365	-233.453	-133.943
-45.8865	-233.025	-133.743
-45.8365	-232.795	-133.609
-45.7864	-232.368	-133.542
-45.7364	-231.973	-133.275
-45.6864	-231.809	-133.074
-45.6364	-231.513	-132.919
-45.5864	-231.184	-132.74
-45.5364	-231.085	-132.607
-45.4864	-230.921	-132.451
-45.4364	-230.559	-132.295
-45.3863	-230.329	-132.161
-45.3363	-230.099	-132.028
-45.2863	-229.836	-131.849
-45.2363	-229.54	-131.649
-45.1863	-229.046	-131.471
-45.1363	-228.783	-131.27
-45.0863	-228.553	-131.092
-45.0363	-228.224	-130.891
-44.9862	-228.093	-130.758
-44.9362	-227.731	-130.624
-44.8862	-227.402	-130.468
-44.8362	-227.369	-130.357
-44.7862	-227.007	-130.245
-44.7362	-226.711	-130.09
-44.6862	-226.646	-129.867
-44.6362	-226.218	-129.689
-44.5861	-225.988	-129.377
-44.5361	-225.791	-129.176
-44.4861	-225.363	-129.087
-44.4361	-225.034	-128.909
-44.3861	-224.738	-128.775
-44.3361	-224.377	-128.619
-44.2861	-224.179	-128.53
-44.2361	-223.982	-128.486
-44.186	-223.752	-128.374
-44.136	-223.423	-128.196
-44.086	-223.193	-128.018
-44.036	-222.798	-127.884
-43.986	-222.436	-127.661
-43.936	-222.206	-127.394
-43.886	-222.009	-127.216
-43.836	-221.877	-126.949
-43.7859	-221.581	-126.793
-43.7359	-221.22	-126.615
-43.6859	-221.055	-126.347
-43.6359	-220.693	-126.191
-43.5859	-220.397	-125.991
-43.5359	-220.332	-125.902
-43.4859	-220.101	-125.746
-43.4359	-219.674	-125.545
-43.3858	-219.345	-125.389
-43.3358	-218.918	-125.323
-43.2858	-218.556	-125.211
-43.2358	-218.359	-125.078
-43.1858	-218.128	-124.922
-43.1358	-217.832	-124.654
-43.0858	-217.569	-124.498
-43.0358	-217.208	-124.409
-42.9857	-216.846	-124.231
-42.9357	-216.451	-124.008
-42.8857	-215.991	-123.786
-42.8357	-215.728	-123.541
-42.7857	-215.629	-123.429
-42.7357	-215.399	-123.273
-42.6857	-215.037	-123.073
-42.6357	-214.938	-122.984
-42.5856	-214.577	-122.872
-42.5356	-214.281	-122.672
-42.4856	-214.051	-122.627
-42.4356	-213.689	-122.538
-42.3856	-213.459	-122.338
-42.3356	-213.294	-122.182
-42.2856	-213.031	-121.937
-42.2356	-212.702	-121.736
-42.1855	-212.406	-121.714
-42.1355	-211.979	-121.558
-42.0855	-211.518	-121.335
-42.0355	-211.288	-121.246
-41.9855	-210.926	-121.179
-41.9355	-210.795	-120.957
-41.8855	-210.598	-120.712
-41.8355	-210.17	-120.511
-41.7854	-210.006	-120.311
-41.7354	-209.743	-120.244
-41.6854	-209.479	-120.177
-41.6354	-209.348	-120.066
-41.5854	-208.92	-119.843
-41.5354	-208.592	-119.486
-41.4854	-208.361	-119.219
-41.4354	-208.098	-119.041
-41.3853	-207.769	-118.863
-41.3353	-207.539	-118.729
-41.2853	-207.408	-118.662
-41.2353	-207.309	-118.551
-41.1853	-207.21	-118.462
-41.1353	-206.75	-118.328
-41.0853	-206.388	-118.217
-41.0353	-206.158	-118.105
-40.9852	-205.665	-117.949
-40.9352	-205.467	-117.727
-40.8852	-205.303	-117.548
-40.8352	-204.876	-117.348
-40.7852	-204.547	-117.058
-40.7352	-204.218	-116.902
-40.6852	-203.79	-116.836
-40.6352	-203.626	-116.657
-40.5851	-203.461	-116.546
-40.5351	-203.133	-116.345
-40.4851	-202.87	-116.123
-40.4351	-202.508	-115.989
-40.3851	-202.278	-115.855
-40.3351	-202.08	-115.789
-40.2851	-201.686	-115.677
-40.2351	-201.357	-115.477
-40.185	-201.16	-115.254
-40.135	-200.864	-114.92
-40.085	-200.6	-114.742
-40.035	-200.37	-114.63
-39.985	-200.173	-114.408
-39.935	-199.844	-114.252
-39.885	-199.581	-114.073
-39.835	-199.285	-114.007
-39.7849	-198.858	-113.828
-39.7349	-198.529	-113.672
-39.6849	-198.266	-113.516
-39.6349	-198.068	-113.271
-39.5849	-197.871	-113.182
-39.5349	-197.476	-113.049
-39.4849	-197.345	-112.87
-39.4349	-197.115	-112.692
-39.3848	-196.753	-112.38
-39.3348	-196.523	-112.247
-39.2848	-196.26	-112.113
-39.2348	-195.964	-111.89
-39.1848	-195.799	-111.757
-39.1348	-195.437	-111.623
-39.0848	-195.076	-111.445
-39.0348	-194.813	-111.356
-38.9847	-194.582	-111.267
-38.9347	-194.155	-111.066
-38.8847	-193.925	-110.977
-38.8347	-193.596	-110.843
-38.7847	-193.366	-110.576
-38.7347	-193.234	-110.442
-38.6847	-192.872	-110.264
-38.6347	-192.511	-110.064
-38.5846	-192.379	-109.886
-38.5346	-192.116	-109.73
-38.4846	-191.787	-109.507
-38.4346	-191.491	-109.395
-38.3846	-191.031	-109.217
-38.3346	-190.702	-109.017
-38.2846	-190.603	-108.972
-38.2346	-190.373	-108.727
-38.1845	-189.979	-108.527
-38.1345	-189.683	-108.438
-38.0845	-189.387	-108.215
-38.0345	-189.058	-108.104
-37.9845	-188.893	-108.059
-37.9345	-188.597	-107.858
-37.8845	-188.268	-107.68
-37.8345	-188.038	-107.48
-37.7844	-187.775	-107.302
-37.7344	-187.644	-107.079
-37.6844	-187.348	-106.901
-37.6344	-186.986	-106.722
-37.5844	-186.854	-106.544
-37.5344	-186.427	-106.455
-37.4844	-185.966	-106.321
-37.4344	-185.868	-106.099
-37.3843	-185.703	-105.943
-37.3343	-185.539	-105.898
-37.2843	-185.342	-105.854
-37.2343	-184.947	-105.675
-37.1843	-184.618	-105.386
-37.1343	-184.487	-105.096
-37.0843	-184.125	-104.918
-37.0343	-183.566	-104.829
-36.9842	-183.467	-104.584
-36.9342	-183.27	-104.45
-36.8842	-182.974	-104.183
-36.8342	-182.645	-104.072
-36.7842	-182.25	-104.005
-36.7342	-182.053	-103.827
-36.6842	-181.922	-103.582
-36.6342	-181.56	-103.448
-36.5841	-181.395	-103.27
-36.5341	-181.099	-103.091
-36.4841	-180.935	-102.869
-36.4341	-180.705	-102.713
-36.3841	-180.146	-102.579
-36.3341	-179.85	-102.423
-36.2841	-179.653	-102.356
-36.2341	-179.357	-102.356
-36.184	-179.258	-102.067
-36.134	-178.962	-101.866
-36.084	-178.436	-101.733
-36.034	-178.14	-101.599
-35.984	-177.877	-101.421
-35.934	-177.647	-101.198
-35.884	-177.416	-101.042
-35.834	-177.186	-100.931
-35.7839	-176.89	-100.686
-35.7339	-176.627	-100.485
-35.6839	-176.331	-100.218
-35.6339	-175.936	-100.017
-35.5839	-175.641	-99.9061
-35.5339	-175.443	-99.817
-35.4839	-175.18	-99.6833
-35.4339	-174.983	-99.5274
-35.3838	-174.72	-99.3715
-35.3338	-174.391	-99.1933
-35.2838	-174.259	-99.1042
-35.2338	-173.93	-98.926
-35.1838	-173.602	-98.77
-35.1338	-173.437	-98.6141
-35.0838	-173.174	-98.4804
-35.0338	-172.747	-98.3691
-34.9837	-172.418	-98.3245
-34.9337	-172.122	-98.1463
-34.8837	-171.793	-97.7676
-34.8337	-171.628	-97.4558
-34.7837	-171.201	-97.2998
-34.7337	-170.872	-97.233
-34.6837	-170.773	-97.1885
-34.6337	-170.478	-96.9657
-34.5836	-170.149	-96.6093
-34.5336	-170.05	-96.3865
-34.4836	-169.82	-96.2974
-34.4336	-169.524	-96.2083
-34.3836	-169.359	-96.1415
-34.3336	-168.866	-95.941
-34.2836	-168.57	-95.7405
-34.2336	-168.274	-95.4955
-34.1835	-167.781	-95.3173
-34.1335	-167.518	-95.1614
-34.0835	-167.288	-94.9386
-34.0335	-166.794	-94.8941
-33.9835	-166.597	-94.9164
-33.9335	-166.465	-94.7827
-33.8835	-166.104	-94.6268
-33.8335	-166.038	-94.4263
-33.7834	-165.775	-94.1367
-33.7334	-165.413	-94.0253
-33.6834	-165.315	-93.8694
-33.6334	-165.084	-93.7803
-33.5834	-164.854	-93.6912
-33.5334	-164.624	-93.513
-33.4834	-164.164	-93.4016
-33.4334	-163.933	-93.2234
-33.3833	-163.67	-92.9784
-33.3333	-163.177	-92.7333
-33.2833	-162.848	-92.4883
-33.2333	-162.585	-92.3324
-33.1833	-162.421	-92.1765
-33.1333	-162.19	-92.1542
-33.0833	-161.993	-92.0205
-33.0333	-161.5	-91.7755
-32.9832	-161.138	-91.6641
-32.9332	-160.941	-91.4636
-32.8832	-160.513	-91.33
-32.8332	-160.25	-91.2409
-32.7832	-160.086	-90.9736
-32.7332	-159.724	-90.8176
-32.6832	-159.428	-90.7285
-32.6332	-159.198	-90.5281
-32.5831	-159.033	-90.3276
-32.5331	-158.869	-90.1271
-32.4831	-158.409	-89.9712
-32.4331	-158.047	-89.9266
-32.3831	-157.981	-89.8152
-32.3331	-157.619	-89.5479
-32.2831	-157.389	-89.4143
-32.2331	-157.192	-89.2138
-32.183	-156.534	-89.0133
-32.133	-156.304	-88.8574
-32.083	-156.14	-88.7237
-32.033	-155.876	-88.6569
-31.983	-155.646	-88.4564
-31.933	-155.416	-88.2559
-31.883	-155.054	-88.0109
-31.833	-154.989	-87.855
-31.7829	-154.824	-87.6768
-31.7329	-154.495	-87.4986
-31.6829	-154.101	-87.2758
-31.6329	-153.739	-87.1644
-31.5829	-153.344	-87.0308
-31.5329	-153.213	-86.964
-31.4829	-153.015	-86.8526
-31.4329	-152.752	-86.6967
-31.3828	-152.456	-86.4739
-31.3328	-152.127	-86.2511
-31.2828	-151.897	-86.162
-31.2328	-151.667	-86.0284
-31.1828	-151.305	-85.7834
-31.1328	-151.141	-85.7388
-31.0828	-150.911	-85.6497
-31.0328	-150.615	-85.4938
-30.9827	-150.319	-85.271
-30.9327	-150.023	-85.1151
-30.8827	-149.661	-84.9592
-30.8327	-149.431	-84.7364
-30.7827	-149.332	-84.5805
-30.7327	-149.036	-84.4023
-30.6827	-148.74	-84.135
-30.6327	-148.313	-84.0236
-30.5826	-147.918	-83.8454
-30.5326	-147.655	-83.5558
-30.4826	-147.392	-83.3776
-30.4326	-147.129	-83.2439
-30.3826	-147.03	-83.2439
-30.3326	-146.701	-83.0435
-30.2826	-146.307	-82.843
-30.2326	-146.011	-82.7093
-30.1825	-145.879	-82.6202
-30.1325	-145.682	-82.3752
-30.0825	-145.452	-82.3084
-30.0325	-145.287	-82.0856
-29.9825	-144.794	-81.8851
-29.9325	-144.432	-81.8406
-29.8825	-144.005	-81.7737
-29.8325	-143.84	-81.6401
-29.7824	-143.808	-81.3728
-29.7324	-143.643	-81.0832
-29.6824	-143.38	-80.8827
-29.6324	-143.018	-80.66
-29.5824	-142.525	-80.5931
-29.5324	-142.262	-80.5486
-29.4824	-141.999	-80.3258
-29.4324	-141.703	-80.2145
-29.3823	-141.637	-80.0585
-29.3323	-141.538	-79.8358
-29.2823	-141.275	-79.6576
-29.2323	-140.979	-79.4571
-29.1823	-140.651	-79.2566
-29.1323	-140.223	-79.0784
-29.0823	-140.026	-78.9447
-29.0323	-139.697	-78.8556
-28.9822	-139.434	-78.6774
-28.9322	-139.171	-78.6329
-28.8822	-138.94	-78.4992
-28.8322	-138.71	-78.2987
-28.7822	-138.546	-78.1205
-28.7322	-138.381	-77.9646
-28.6822	-137.987	-77.8087
-28.6322	-137.691	-77.675
-28.5821	-137.263	-77.4523
-28.5321	-136.836	-77.3186
-28.4821	-136.606	-77.1627
-28.4321	-136.244	-76.8731
-28.3821	-135.783	-76.6949
-28.3321	-135.685	-76.5835
-28.2821	-135.586	-76.4499
-28.2321	-135.389	-76.2939
-28.182	-135.257	-76.1603
-28.132	-134.896	-75.9598
-28.082	-134.567	-75.8707
-28.032	-134.238	-75.6702
-27.982	-133.909	-75.4475
-27.932	-133.547	-75.2247
-27.882	-133.218	-75.0242
-27.832	-132.89	-74.8906
-27.7819	-132.692	-74.7792
-27.7319	-132.429	-74.7124
-27.6819	-132.067	-74.5342
-27.6319	-131.969	-74.356
-27.5819	-131.706	-74.2891
-27.5319	-131.476	-74.2
-27.4819	-131.18	-74.0664
-27.4319	-130.949	-73.8214
-27.3818	-130.653	-73.6654
-27.3318	-130.292	-73.4649
-27.2818	-130.094	-73.2199
-27.2318	-129.733	-73.0863
-27.1818	-129.437	-72.9526
-27.1318	-129.174	-72.7298
-27.0818	-128.91	-72.6185
-27.0318	-128.779	-72.5294
-26.9817	-128.516	-72.2843
-26.9317	-128.253	-72.1507
-26.8817	-127.891	-71.9502
-26.8317	-127.496	-71.6606
-26.7817	-127.2	-71.4601
-26.7317	-126.937	-71.3265
-26.6817	-126.641	-71.2151
-26.6317	-126.378	-71.0369
-26.5816	-126.082	-70.9701
-26.5316	-125.721	-70.7028
-26.4816	-125.392	-70.4577
-26.4316	-125.227	-70.2795
-26.3816	-124.931	-70.1904
-26.3316	-124.734	-69.9454
-26.2816	-124.537	-69.8563
-26.2316	-124.142	-69.7449
-26.1815	-124.011	-69.6781
-26.1315	-123.682	-69.5222
-26.0815	-123.221	-69.2771
-26.0315	-123.024	-69.0766
-25.9815	-122.86	-68.8762
-25.9315	-122.564	-68.6757
-25.8815	-122.399	-68.4975
-25.8315	-122.432	-68.4307
-25.7814	-122.005	-68.2747
-25.7314	-121.577	-68.1856
-25.6814	-121.248	-68.0074
-25.6314	-120.788	-67.8292
-25.5814	-120.59	-67.5842
-25.5314	-120.393	-67.3169
-25.4814	-120.097	-67.2723
-25.4314	-119.9	-67.1387
-25.3813	-119.538	-66.9605
-25.3313	-119.275	-66.8714
-25.2813	-118.946	-66.6932
-25.2313	-118.552	-66.4481
-25.1813	-118.19	-66.2476
-25.1313	-117.96	-66.1363
-25.0813	-117.532	-66.0249
-25.0313	-117.17	-65.9581
-24.9812	-117.138	-65.869
-24.9312	-116.874	-65.6462
-24.8812	-116.611	-65.5126
-24.8312	-116.348	-65.4235
-24.7812	-115.954	-65.2007
-24.7312	-115.756	-64.9557
-24.6812	-115.625	-64.6884
-24.6312	-115.23	-64.4879
-24.5811	-114.77	-64.5324
-24.5311	-114.54	-64.3542
-24.4811	-114.276	-64.1537
-24.4311	-114.178	-63.9533
-24.3811	-113.948	-63.686
-24.3311	-113.652	-63.6414
-24.2811	-113.52	-63.5077
-24.2311	-113.093	-63.2627
-24.181	-112.862	-63.1513
-24.131	-112.632	-63.04
-24.081	-112.238	-62.8395
-24.031	-111.843	-62.639
-23.981	-111.711	-62.4831
-23.931	-111.415	-62.3494
-23.881	-111.087	-62.1935
-23.831	-110.988	-62.0153
-23.7809	-110.626	-61.8371
-23.7309	-110.33	-61.7034
-23.6809	-109.969	-61.5252
-23.6309	-109.508	-61.347
-23.5809	-109.344	-61.2356
-23.5309	-109.081	-61.102
-23.4809	-108.719	-60.9683
-23.4309	-108.554	-60.7456
-23.3808	-108.357	-60.6565
-23.3308	-107.963	-60.5451
-23.2808	-107.634	-60.3892
-23.2308	-107.469	-60.1887
-23.1808	-107.239	-59.8545
-23.1308	-106.976	-59.6318
-23.0808	-106.713	-59.3868
-23.0308	-106.417	-59.2754
-22.9807	-106.154	-59.2531
-22.9307	-105.858	-59.1195
-22.8807	-105.595	-58.9412
-22.8307	-105.365	-58.8521
-22.7807	-104.937	-58.6294
-22.7307	-104.575	-58.4957
-22.6807	-104.378	-58.4289
-22.6307	-104.049	-58.273
-22.5806	-104.016	-58.0502
-22.5306	-103.819	-57.8497
-22.4806	-103.49	-57.627
-22.4306	-103.194	-57.4265
-22.3806	-102.931	-57.2929
-22.3306	-102.569	-57.1592
-22.2806	-102.273	-57.0033
-22.2306	-102.109	-56.9142
-22.1805	-101.714	-56.8028
-22.1305	-101.418	-56.6246
-22.0805	-101.188	-56.3573
-22.0305	-100.826	-56.1568
-21.9805	-100.596	-56.0677
-21.9305	-100.366	-55.8672
-21.8805	-100.037	-55.5554
-21.8305	-99.9056	-55.3994
-21.7804	-99.511	-55.2435
-21.7304	-99.1164	-55.1767
-21.6804	-99.0177	-55.0876
-21.6304	-98.7217	-54.9094
-21.5804	-98.4587	-54.7312
-21.5304	-98.3929	-54.5084
-21.4804	-98.0311	-54.3079
-21.4304	-97.5379	-54.1965
-21.3803	-97.3406	-54.0183
-21.3303	-97.0117	-53.8179
-21.2803	-96.7157	-53.7065
-21.2303	-96.5513	-53.5728
-21.1803	-96.1238	-53.261
-21.1303	-95.9594	-53.1496
-21.0803	-95.9594	-52.9491
-21.0303	-95.499	-52.7932
-20.9802	-95.1701	-52.7709
-20.9302	-94.6768	-52.5704
-20.8802	-94.2164	-52.3254
-20.8302	-94.1178	-52.2363
-20.7802	-93.9205	-52.214
-20.7302	-93.7889	-51.8799
-20.6802	-93.5587	-51.6571
-20.6302	-93.2628	-51.5903
-20.5801	-92.9339	-51.4789
-20.5301	-92.7366	-51.4344
-20.4801	-92.4406	-51.1448
-20.4301	-91.9145	-50.922
-20.3801	-91.6185	-50.8107
-20.3301	-91.4212	-50.6102
-20.2801	-91.0595	-50.432
-20.2301	-90.9608	-50.2538
-20.18	-90.5333	-50.0756
-20.13	-90.2044	-50.0756
-20.08	-90.0071	-50.031
-20.03	-89.7769	-49.786
-19.98	-89.6454	-49.5855
-19.93	-89.3823	-49.4073
-19.88	-88.8561	-49.2068
-19.83	-88.5931	-49.0732
-19.7799	-88.4615	-48.9395
-19.7299	-88.1984	-48.7167
-19.6799	-88.034	-48.6054
-19.6299	-87.7052	-48.4717
-19.5799	-87.179	-48.3381
-19.5299	-86.9817	-48.1821
-19.4799	-86.6857	-47.9371
-19.4299	-86.3569	-47.8034
-19.3798	-86.2582	-47.603
-19.3298	-86.0609	-47.447
-19.2798	-85.6991	-47.2688
-19.2298	-85.5018	-47.0906
-19.1798	-85.173	-46.9347
-19.1298	-84.8112	-46.7342
-19.0798	-84.4495	-46.6451
-19.0298	-84.2851	-46.4224
-18.9797	-84.022	-46.2219
-18.9297	-83.726	-46.1328
-18.8797	-83.2327	-45.8655
-18.8297	-82.9039	-45.6873
-18.7797	-82.7395	-45.5759
-18.7297	-82.6408	-45.3977
-18.6797	-82.3777	-45.2195
-18.6297	-82.1475	-45.2418
-18.5796	-81.8187	-45.0858
-18.5296	-81.5227	-44.9522
-18.4796	-81.3912	-44.7517
-18.4296	-81.0952	-44.4398
-18.3796	-80.8321	-44.2394
-18.3296	-80.6677	-44.1502
-18.2796	-80.1415	-43.9943
-18.2296	-79.8127	-43.9052
-18.1795	-79.6154	-43.727
-18.1295	-79.3852	-43.4374
-18.0795	-79.155	-43.3261
-18.0295	-78.7932	-43.2592
-17.9795	-78.2999	-43.0587
-17.9295	-77.9711	-42.9028
-17.8795	-77.8724	-42.6578
-17.8295	-77.5436	-42.4796
-17.7794	-77.2805	-42.4573
-17.7294	-77.0503	-42.2791
-17.6794	-76.8859	-42.0563
-17.6294	-76.5899	-41.945
-17.5794	-76.3926	-41.6999
-17.5294	-76.1624	-41.5217
-17.4794	-75.8664	-41.4772
-17.4294	-75.6362	-41.3435
-17.3793	-75.3732	-41.1653
-17.3293	-75.1758	-41.0094
-17.2793	-74.847	-40.7644
-17.2293	-74.4853	-40.6307
-17.1793	-74.2879	-40.4525
-17.1293	-73.9591	-40.2075
-17.0793	-73.7618	-40.0738
-17.0293	-73.5973	-39.9847
-16.9792	-73.0712	-39.8288
-16.9292	-72.7094	-39.7842
-16.8792	-72.3477	-39.5615
-16.8292	-72.0189	-39.2942
-16.7792	-71.9202	-39.1382
-16.7292	-71.7229	-39.0714
-16.6792	-71.3283	-38.9823
-16.6292	-70.9336	-38.8264
-16.5791	-70.6377	-38.6704
-16.5291	-70.5061	-38.2918
-16.4791	-70.3417	-38.1581
-16.4291	-69.98	-38.0022
-16.3791	-69.5196	-37.824
-16.3291	-69.1249	-37.8685
-16.2791	-69.0263	-37.668
-16.2291	-68.7303	-37.423
-16.179	-68.4015	-37.2448
-16.129	-68.1713	-37.0443
-16.079	-67.8753	-36.8438
-16.029	-67.6122	-36.6656
-15.979	-67.2834	-36.4874
-15.929	-66.9545	-36.4206
-15.879	-66.8559	-36.4206
-15.829	-66.5599	-36.2647
-15.7789	-66.3626	-35.9528
-15.7289	-66.2968	-35.641
-15.6789	-65.8364	-35.3291
-15.6289	-65.376	-35.3068
-15.5789	-65.3102	-35.3068
-15.5289	-65.1458	-35.0841
-15.4789	-64.8827	-34.995
-15.4289	-64.6525	-34.7499
-15.3788	-64.1264	-34.5495
-15.3288	-63.9291	-34.4826
-15.2788	-63.6989	-34.2599
-15.2288	-63.2385	-34.0594
-15.1788	-62.8767	-33.9257
-15.1288	-62.6465	-33.8144
-15.0788	-62.2848	-33.703
-15.0288	-62.219	-33.5693
-14.9787	-62.0546	-33.3911
-14.9287	-61.6271	-33.1907
-14.8787	-61.1667	-33.0347
-14.8287	-60.9365	-32.8342
-14.7787	-60.5419	-32.5892
-14.7287	-60.3446	-32.4556
-14.6787	-60.1473	-32.2328
-14.6287	-59.7197	-32.1214
-14.5786	-59.5224	-32.0991
-14.5286	-59.3909	-31.8987
-14.4786	-59.0949	-31.7873
-14.4286	-58.9634	-31.5423
-14.3786	-58.6016	-31.2749
-14.3286	-58.207	-31.1636
-14.2786	-58.0755	-31.0967
-14.2286	-57.8782	-30.8963
-14.1785	-57.6809	-30.8072
-14.1285	-57.3191	-30.629
-14.0785	-56.8587	-30.3616
-14.0285	-56.5956	-30.2503
-13.9785	-56.3654	-30.1166
-13.9285	-56.1024	-30.0275
-13.8785	-55.8393	-29.9161
-13.8285	-55.5762	-29.6488
-13.7784	-55.1816	-29.4706
-13.7284	-55.0829	-29.3815
-13.6784	-54.9185	-29.181
-13.6284	-54.4252	-28.936
-13.5784	-54.1292	-28.8692
-13.5284	-53.8004	-28.7355
-13.4784	-53.4715	-28.5573
-13.4284	-53.2413	-28.4237
-13.3783	-53.1427	-28.2455
-13.3283	-52.8796	-28.0673
-13.2783	-52.6165	-27.8668
-13.2283	-52.4192	-27.644
-13.1783	-52.0575	-27.5326
-13.1283	-51.8273	-27.4213
-13.0783	-51.4984	-27.1094
-13.0283	-51.0051	-27.0426
-12.9782	-50.7421	-26.8867
-12.9282	-50.4461	-26.7084
-12.8782	-50.1501	-26.5971
-12.8282	-50.0843	-26.3966
-12.7782	-49.6568	-26.1293
-12.7282	-49.4266	-25.9511
-12.6782	-49.1636	-25.8397
-12.6282	-48.7032	-25.6392
-12.5781	-48.6045	-25.5278
-12.5281	-48.5387	-25.3051
-12.4781	-48.1441	-25.0378
-12.4281	-47.9139	-24.9264
-12.3781	-47.5851	-24.9487
-12.3281	-47.2891	-24.7705
-12.2781	-47.026	-24.7482
-12.2281	-46.6972	-24.5254
-12.178	-46.3025	-24.169
-12.128	-45.9737	-24.0799
-12.078	-45.7764	-23.9017
-12.028	-45.5791	-23.7458
-11.978	-45.316	-23.6567
-11.928	-45.1187	-23.5008
-11.878	-44.8556	-23.3226
-11.828	-44.8227	-23.1221
-11.7779	-44.461	-22.8325
-11.7279	-43.9677	-22.632
-11.6779	-43.6717	-22.4315
-11.6279	-43.2771	-22.3202
-11.5779	-43.1127	-22.2311
-11.5279	-43.1127	-22.0306
-11.4779	-42.7838	-21.8301
-11.4279	-42.4221	-21.7187
-11.3778	-42.0603	-21.6073
-11.3278	-41.6986	-21.3846
-11.2778	-41.5999	-21.34
-11.2278	-41.304	-21.0727
-11.1778	-40.9751	-20.8722
-11.1278	-40.6134	-20.7163
-11.0778	-40.2187	-20.6049
-11.0278	-39.8899	-20.4713
-10.9777	-39.6597	-20.2485
-10.9277	-39.5282	-20.0703
-10.8777	-39.3308	-20.0258
-10.8277	-39.0678	-19.9589
-10.7777	-38.9362	-19.803
-10.7277	-38.6403	-19.6025
-10.6777	-38.147	-19.4243
-10.6277	-37.7852	-19.1347
-10.5776	-37.292	-18.9565
-10.5276	-37.1275	-18.8897
-10.4776	-36.996	-18.6892
-10.4276	-36.8316	-18.5333
-10.3776	-36.7329	-18.3996
-10.3276	-36.4698	-18.1546
-10.2776	-36.141	-18.0655
-10.2276	-35.6477	-17.9319
-10.1775	-35.1544	-17.6868
-10.1275	-34.9242	-17.5309
-10.0775	-34.7927	-17.3972
-10.0275	-34.4967	-17.2413
-9.97749	-34.2007	-17.0631
-9.92748	-33.9377	-16.8849
-9.87747	-33.7075	-16.6622
-9.82746	-33.5759	-16.5062
-9.77744	-33.4115	-16.3948
-9.72743	-33.1155	-16.2835
-9.67742	-32.7538	-16.2166
-9.62741	-32.392	-15.9939
-9.57739	-31.8988	-15.7934
-9.52738	-31.537	-15.7043
-9.47737	-31.2082	-15.5261
-9.42736	-30.8135	-15.2365
-9.37734	-30.6162	-15.036
-9.32733	-30.3203	-14.8578
-9.27732	-30.0901	-14.6796
-9.22731	-30.0243	-14.5905
-9.17729	-29.8928	-14.4569
-9.12728	-29.4981	-14.3009
-9.07727	-29.3337	-14.1673
-9.02726	-29.1035	-13.9445
-8.97724	-28.5773	-13.9223
-8.92723	-28.38	-13.7886
-8.87722	-28.1827	-13.499
-8.82721	-27.7881	-13.3654
-8.77719	-27.5579	-13.2094
-8.72718	-27.1633	-12.8976
-8.67717	-26.9331	-12.7639
-8.62716	-26.7358	-12.6303
-8.57714	-26.4727	-12.4521
-8.52713	-26.2425	-12.3407
-8.47712	-26.0123	-12.2293
-8.42711	-25.519	-12.1848
-8.37709	-25.3875	-12.0957
-8.32708	-25.1902	-11.962
-8.27707	-24.8613	-11.6501
-8.22706	-24.4996	-11.4719
-8.17704	-24.0063	-11.2492
-8.12703	-23.809	-11.1378
-8.07702	-23.7103	-11.071
-8.02701	-23.5459	-10.915
-7.97699	-23.1842	-10.7368
-7.92698	-23.0855	-10.5586
-7.87697	-22.7566	-10.2913
-7.82696	-22.2634	-10.1131
-7.77694	-21.9345	-10.0017
-7.72693	-21.5728	-9.75671
-7.67692	-21.4412	-9.55623
-7.62691	-21.2439	-9.44486
-7.57689	-20.7835	-9.33348
-7.52688	-20.4218	-9.2221
-7.47687	-20.3231	-8.99934
-7.42686	-20.0272	-8.73204
-7.37684	-19.797	-8.66521
-7.32683	-19.5668	-8.57611
-7.27682	-19.2708	-8.35335
-7.22681	-19.0735	-8.28652
-7.17679	-18.9419	-8.10832
-7.12678	-18.5473	-7.88556
-7.07677	-18.1856	-7.68508
-7.02676	-17.8567	-7.50688
-6.97674	-17.4621	-7.28412
-6.92673	-17.199	-7.15047
-6.87672	-16.9359	-7.06137
-6.82671	-16.6071	-6.94999
-6.77669	-16.344	-6.83861
-6.72668	-16.2782	-6.63813
-6.67667	-15.9823	-6.41537
-6.62666	-15.6863	-6.19262
-6.57664	-15.4561	-5.96986
-6.52663	-15.1601	-5.81393
-6.47662	-14.9299	-5.81393
-6.42661	-14.634	-5.658
-6.37659	-14.338	-5.41297
-6.32658	-14.1736	-5.21249
-6.27657	-13.9105	-5.10111
-6.22656	-13.5488	-5.03429
-6.17654	-13.4172	-4.98974
-6.12653	-13.0555	-4.76698
-6.07652	-12.8582	-4.58877
-6.02651	-12.3978	-4.36602
-5.97649	-11.9703	-4.16554
-5.92648	-11.7401	-4.03188
-5.87647	-11.5427	-3.92051
-5.82646	-11.3454	-3.7423
-5.77644	-11.1152	-3.60865
-5.72643	-10.7535	-3.43044
-5.67642	-10.4575	-3.22996
-5.62641	-10.2602	-3.07403
-5.57639	-10.03	-2.98493
-5.52638	-9.6354	-2.87355
-5.47637	-9.4052	-2.71762
-5.42636	-9.14212	-2.51714
-5.37634	-8.78038	-2.33894
-5.32633	-8.5173	-2.13846
-5.27632	-8.38576	-1.9157
-5.22631	-8.12267	-1.58157
-5.17629	-7.85959	-1.49247
-5.12628	-7.49785	-1.40336
-5.07627	-7.03746	-1.15833
-5.02626	-6.97169	-1.02468
-4.97624	-6.77438	-0.891024
-4.92623	-6.51129	-0.668268
-4.87622	-6.21533	-0.490063
-4.82621	-5.91936	-0.378685
-4.77619	-5.62339	-0.267307
-4.72618	-5.42608	-0.0891024
-4.67617	-5.03145	0.0445512
-4.62616	-4.66972	0.0668268
-4.57614	-4.43952	0.20048
-4.52613	-4.04489	0.512339
-4.47612	-3.94624	0.712819
-4.42611	-3.65027	0.891024
-4.37609	-3.12411	1.11378
-4.32608	-3.02545	1.26971
-4.27607	-2.72948	1.44791
-4.22606	-2.43351	1.64839
-4.17604	-2.36774	1.78205
-4.12603	-2.006	1.78205
-4.07602	-1.64427	1.9157
-4.02601	-1.44695	1.96025
-3.97599	-1.1181	2.07163
-3.92598	-0.822133	2.45032
-3.87597	-0.657706	2.60625
-3.82596	-0.427509	2.85128
-3.77594	-0.0328853	3.02948
-3.72593	0.263083	3.02948
-3.67592	0.591936	3.27451
-3.62591	1.01944	3.51955
-3.57589	1.08522	3.67547
-3.52588	1.44695	3.89823
-3.47587	1.71004	4.00961
-3.42586	1.87446	4.18781
-3.37584	2.30197	4.34374
-3.32583	2.49928	4.43285
-3.27582	2.79525	4.4774
-3.22581	3.18988	4.70015
-3.17579	3.28853	4.92291
-3.12578	3.5845	5.03429
-3.07577	3.97912	5.23477
-3.02576	4.14355	5.3907
-2.97574	4.4724	5.59118
-2.92573	4.73549	5.79166
-2.87572	4.86703	5.94759
-2.82571	5.26165	6.12579
-2.77569	5.49185	6.23717
-2.72568	5.68916	6.37082
-2.67567	5.95224	6.50448
-2.62566	6.37975	6.66041
-2.57564	6.77438	6.79406
-2.52563	7.03746	7.01682
-2.47562	7.23477	7.23957
-2.42561	7.30054	7.41778
-2.37559	7.56362	7.61826
-2.32558	7.95825	7.77419
-2.27557	8.22133	7.84101
-2.22556	8.55018	7.90784
-2.17554	8.84615	8.01922
-2.12553	9.04346	8.1306
-2.07552	9.43809	8.42018
-2.02551	9.73406	8.57611
-1.97549	9.99714	8.75431
-1.92548	10.3589	9.02162
-1.87547	10.5562	9.2221
-1.82546	10.8193	9.33348
-1.77544	11.1152	9.48941
-1.72543	11.2797	9.60079
-1.67542	11.4441	9.64534
-1.62541	11.7729	9.84582
-1.57539	12.0689	10.0017
-1.52538	12.4307	10.1354
-1.47537	12.7595	10.4027
-1.42536	13.0226	10.6255
-1.37534	13.3186	10.8259
-1.32533	13.6803	10.9596
-1.27532	13.8447	11.0487
-1.22531	14.1407	11.1601
-1.17529	14.4695	11.3828
-1.12528	14.7984	11.5833
-1.07527	15.0286	11.7392
-1.02526	15.3903	11.8729
-0.97524	15.7192	11.9174
-0.92523	16.0152	12.2293
-0.87522	16.2453	12.5412
-0.82521	16.4427	12.6525
-0.77519	16.8044	12.9199
-0.72518	17.1004	13.009
-0.67517	17.3634	13.0758
-0.62516	17.5936	13.2763
-0.57514	17.6923	13.3654
-0.52513	17.8238	13.3876
-0.47512	18.2842	13.6104
-0.42511	18.6789	13.7218
-0.37509	18.8762	13.9223
-0.32508	19.1721	14.2341
-0.27507	19.4352	14.39
-0.22506	19.6983	14.5237
-0.17504	20.1587	14.6573
-0.12503	20.2902	14.6796
[truncated: 2,003 more rows]

## Sheet: Fig 7H iii
Current Density
Control	AKAP79 siRNA
506.71	368.97
393.93	102.97
566.31	142.84
433.37	255.02
709.05	411.06
495.98	435.97
643.63	343.16
564.56	302.3
