# Supplementary material for: Lipid transporters E-Syt3 and ORP5 regulate epithelial ion transport by controlling phosphatidylserine enrichment at ER/PM junctions
Source: EMBO J. 2025 May 27;44(13):3697–719. doi: 10.1038/s44318-025-00470-9 (PMC12217353; doi:10.1038/s44318-025-00470-9)
Supplement: Supplementary file 9 — Source data Fig. 7 [file 44318_2025_470_MOESM9_ESM.zip › Figure SD 7/7I/Fig 7I.xlsx]

## Sheet: Fig 7 I 
FRET Ratio
CFTR+E-Syt3	+ORP5	+ORP8
0.745223	0.428399	0.607968
0.746107	0.459717	0.614608
0.746302	0.461662	0.631534
0.746386	0.46903	0.632804
0.746399	0.470994	0.635978
0.748058	0.471317	0.639515
0.749229	0.478257	0.643054
0.751062	0.480347	0.645728
0.751514	0.481032	0.648687
0.754461	0.482511	0.652303
0.754967	0.483495	0.655062
0.755674	0.484863	0.66418
0.759377	0.48811	0.665323
0.760124	0.494288	0.666164
0.761314	0.495452	0.668251
0.761381	0.499956	0.668367
0.761514	0.500519	0.669877
0.762592	0.500873	0.669994
0.763977	0.502306	0.670475
0.764641	0.504049	0.671081
0.767487	0.505659	0.672484
0.768071	0.506467	0.69391
0.768122	0.507327	0.695001
0.770278	0.508347	0.695066
0.770346	0.508776	0.702133
0.771161	0.509249	0.704165
0.771422	0.51219	0.707719
0.772304	0.512611	0.709661
0.772685	0.514508	0.710045
0.773515	0.514874	0.710094
0.774351	0.517258	0.727633
0.775803	0.520494	0.728226
0.776864	0.521251	0.728807
0.779685	0.521732	0.729537
0.781981	0.52208	0.730823
0.782696	0.523738	0.731305
0.782711	0.527822	0.732025
0.783526	0.528149	0.733064
0.783909	0.528798	0.737836
0.784556	0.529255	0.738089
0.784701	0.530835	0.739347
0.784896	0.533565	0.744399
0.785301	0.533905	0.745706
0.786605	0.534019	0.747535
0.787563	0.535209	0.747712
0.789138	0.538604	0.748103
0.789225	0.540404	0.74877
0.791328	0.543956	0.749743
0.792406	0.548218	0.749756
0.792628	0.548435	0.749861
0.793054	0.549247	0.750204
0.79398	0.552217	0.750476
0.796606	0.552979	0.751565
0.796923	0.553887	0.753884
0.797857	0.554148	0.755375
0.797876	0.556868	0.756103
0.798473	0.559333	0.758457
0.799904	0.561644	0.759347
0.801915	0.563597	0.764242
0.806408	0.563688	0.764744
0.8076	0.56511	0.768252
0.808586	0.565206	0.76845
0.808601	0.565511	0.76869
0.809498	0.565674	0.770005
0.809707	0.567406	0.77032
0.810662	0.568334	0.770772
0.811046	0.569758	0.772584
0.813198	0.570104	0.773052
0.813561	0.571388	0.776989
0.814211	0.573397	0.778202
0.814652	0.573833	0.778661
0.817753	0.575003	0.779542
0.818322	0.575309	0.780077
0.818586	0.57567	0.781797
0.818744	0.578335	0.782643
0.818964	0.578561	0.782874
0.819469	0.579533	0.785813
0.819809	0.58039	0.787578
0.821875	0.580622	0.789986
0.822582	0.581964	0.790579
0.823801	0.584462	0.790668
0.824963	0.584845	0.794385
0.824963	0.585467	0.79519
0.825406	0.58684	0.796118
0.82563	0.586887	0.796967
0.826918	0.58716	0.797202
0.82751	0.587518	0.800075
0.827946	0.590678	0.804187
0.827996	0.591624	0.805336
0.828435	0.592392	0.806267
0.828515	0.59351	0.806317
0.829918	0.593615	0.807406
0.830423	0.594293	0.807597
0.830726	0.597148	0.807756
0.831449	0.599435	0.808995
0.838169	0.600474	0.809253
0.839138	0.602416	0.809421
0.839984	0.602664	0.811846
0.840993	0.604123	0.812717
0.842506	0.605849	0.816392
0.846993	0.607923	0.818035
0.846999	0.612149	0.818468
0.847054	0.612962	0.822297
0.847483	0.615072	0.822719
0.847593	0.615123	0.823786
0.848803	0.615842	0.827322
0.850323	0.617108	0.828743
0.853717	0.617199	0.829222
0.854118	0.620408	0.829753
0.854522	0.620653	0.831359
0.854887	0.621635	0.832502
0.855292	0.629876	0.832665
0.855529	0.630899	0.833241
0.857043	0.638142	0.834831
0.857605	0.63968	0.836999
0.858395	0.640438	0.837032
0.859645	0.641959	0.838055
0.859857	0.64331	0.839264
0.86087	0.645664	0.840256
0.863557	0.64691	0.840274
0.864889	0.648108	0.841245
0.866759	0.649446	0.841946
0.86751	0.651815	0.842984
0.868146	0.653276	0.843502
0.871589	0.653492	0.847283
0.874912	0.654403	0.847304
0.877184	0.655317	0.847555
0.879556	0.655691	0.848339
0.880261	0.659693	0.849023
0.880772		0.849214
0.881062		0.849645
0.881598		0.852907
0.883554		0.853424
0.891359		0.85437
0.895433		0.857975
0.897235		0.85938
0.898777		0.860082
0.902251		0.860302
0.903244		0.860386
0.908728		0.860435
0.909831		0.862336
0.911349		0.863211
0.914419		0.868338
0.922073		0.869514
0.92216		0.871506
0.923017		0.872467
0.931808		0.873888
0.942565		0.874109
0.950526		0.877941
0.965812		0.881019
0.991236		0.892099
0.996024		0.906182
0.998173		0.908086
1.00061		0.910909
		0.919775
		0.921675
		0.922989
		0.927325
		0.94131
		0.960535
		0.963801
		0.974843
		0.983044
		1.01809
		1.03736
