# Supplementary material for: Lipid transporters E-Syt3 and ORP5 regulate epithelial ion transport by controlling phosphatidylserine enrichment at ER/PM junctions
Source: EMBO J. 2025 May 27;44(13):3697–719. doi: 10.1038/s44318-025-00470-9 (PMC12217353; doi:10.1038/s44318-025-00470-9)
Supplement: Supplementary file 9 — Source data Fig. 7 [file 44318_2025_470_MOESM9_ESM.zip › Figure SD 7/7J/Fig 7J.xlsx]

## Sheet: Fig 7J
FRET Ratio
CFTR+AKAP79	+ORP5	siORP5	+ORP8
0.28876	0.39274	0.149902	0.3681				Microscopic Images
0.31131	0.39414	0.166058	0.36875
0.31853	0.39429	0.167256	0.36897
0.32062	0.39442	0.169673	0.37006
0.32637	0.39503	0.172472	0.37066
0.32749	0.39605	0.17448	0.37192
0.32789	0.39992	0.175635	0.37377
0.32868	0.39997	0.176471	0.37382
0.3292	0.40075	0.176646	0.37415
0.3293	0.40134	0.176684	0.3747
0.32949	0.4035	0.177433	0.37592
0.33046	0.40546	0.181223	0.37628
0.33207	0.4084	0.181605	0.37772
0.33683	0.40952	0.182221	0.37853
0.33708	0.41186	0.182301	0.37988
0.33709	0.41422	0.182324	0.38104
0.33746	0.41671	0.182985	0.38106
0.33968	0.41975	0.183006	0.38133
0.34292	0.42155	0.183262	0.38145
0.34447	0.42311	0.18362	0.38191
0.345	0.4241	0.183759	0.38647
0.34524	0.42429	0.184096	0.38833
0.34642	0.4245	0.184487	0.38835
0.34676	0.42531	0.184614	0.38885
0.35129	0.42537	0.185059	0.38892
0.35192	0.42656	0.185636	0.38979
0.35319	0.42671	0.185677	0.38994
0.35369	0.42713	0.187106	0.39039
0.35493	0.42767	0.188534	0.39116
0.35557	0.42817	0.188951	0.39308
0.35601	0.42967	0.189062	0.39373
0.35881	0.43	0.189349	0.39473
0.36026	0.43175	0.190157	0.39683
0.36258	0.43335	0.190502	0.39715
0.36309	0.43409	0.190875	0.39763
0.3658	0.4341	0.191045	0.39836
0.36611	0.43841	0.191542	0.39863
0.36615	0.43952	0.191605	0.40139
0.36777	0.4437	0.192398	0.40151
0.36917	0.44394	0.192401	0.40175
0.36942	0.44465	0.19241	0.40273
0.37087	0.4452	0.1925	0.40299
0.37106	0.44551	0.193046	0.40629
0.37129	0.44566	0.193645	0.40681
0.37187	0.44661	0.193657	0.40762
0.37214	0.44916	0.193903	0.40881
0.37273	0.44937	0.194803	0.40896
0.37463	0.45156	0.195262	0.40906
0.37493	0.45176	0.195556	0.40937
0.37505	0.45254	0.195568	0.40945
0.37579	0.45261	0.195632	0.40976
0.37606	0.45368	0.196413	0.40981
0.37617	0.45724	0.196508	0.4106
0.37643	0.45742	0.196712	0.41148
0.37762	0.45818	0.197052	0.4125
0.37804	0.46139	0.197502	0.41284
0.37905	0.46295	0.197528	0.41284
0.37972	0.46327	0.19809	0.41297
0.3802	0.46356	0.19854	0.41324
0.38031	0.46411	0.199296	0.41338
0.38049	0.46619	0.199975	0.41412
0.38123	0.46665	0.200087	0.41436
0.38169	0.46747	0.200233	0.41481
0.38518	0.46771	0.200279	0.41494
0.38592	0.46786	0.200358	0.41628
0.38787	0.4698	0.200749	0.41649
0.38967	0.47011	0.201153	0.41682
0.38972	0.47263	0.201221	0.42053
0.39246	0.47334	0.201492	0.42096
0.39271	0.47387	0.201823	0.42252
0.3937	0.47425	0.201842	0.42564
0.39444	0.47487	0.202451	0.42734
0.39529	0.47556	0.202568	0.42737
0.39634	0.47641	0.203287	0.43117
0.39663	0.47664	0.203642	0.43335
0.39695	0.47687	0.204987	0.43349
0.39727	0.47852	0.205411	0.43478
0.39991	0.47967	0.206894	0.4358
0.40009	0.47994	0.207322	0.4358
0.40078	0.48134	0.207679	0.43739
0.40097	0.48162	0.208044	0.43963
0.40271	0.48252	0.208202	0.43976
0.40355	0.48307	0.208204	0.43994
0.40375	0.48318	0.208303	0.44018
0.40385	0.48407	0.208613	0.44035
0.40475	0.48413	0.208708	0.44056
0.40493	0.48471	0.209379	0.44108
0.40497	0.48527	0.209473	0.44254
0.40593	0.48596	0.209769	0.44551
0.40597	0.4868	0.209843	0.44614
0.40617	0.48683	0.210016	0.4462
0.40631	0.48804	0.210356	0.44678
0.40643	0.48829	0.210356	0.44752
0.40764	0.48972	0.210849	0.44804
0.40978	0.49024	0.210921	0.44973
0.41234	0.49241	0.211141	0.45
0.41352	0.49268	0.212501	0.45206
0.41486	0.494	0.212737	0.45269
0.41569	0.49539	0.213111	0.45542
0.41587	0.49668	0.213207	0.45901
0.416	0.49959	0.21378	0.45974
0.41616	0.49981	0.214271	0.45976
0.41632	0.50347	0.214689	0.46085
0.41762	0.50404	0.214857	0.46354
0.41832	0.50541	0.215045	0.46493
0.41834	0.50551	0.215199	0.46581
0.41879	0.50601	0.215224	0.4672
0.42064	0.50641	0.21563	0.46835
0.42274	0.50674	0.216286	0.46839
0.42277	0.50825	0.216773	0.47054
0.42338	0.5083	0.21686	0.47126
0.42602	0.50841	0.21712	0.47133
0.42671	0.50909	0.217581	0.47416
0.42808	0.50939	0.21794	0.47479
0.4286	0.50969	0.218136	0.47565
0.42943	0.51067	0.218813	0.47644
0.42962	0.51207	0.219071	0.47673
0.42991	0.51229	0.219344	0.48256
0.43021	0.51431	0.219406	0.48393
0.431	0.51482	0.219729	0.48403
0.43114	0.5157	0.22009	0.48548
0.43157	0.51715	0.22045	0.48575
0.4325	0.51729	0.22048	0.48587
0.43262	0.51784	0.220525	0.48723
0.43393	0.52011	0.220755	0.48785
0.43404	0.52163	0.220761	0.48837
0.43468	0.52562	0.220831	0.48985
0.43592	0.52581	0.221158	0.49014
0.43625	0.52641	0.221874	0.49044
0.43635	0.52654	0.221916	0.49051
0.43724	0.52757	0.222005	0.49073
0.43838	0.52784	0.222028	0.4909
0.43911	0.52884	0.2223	0.49138
0.43964	0.52902	0.222578	0.49153
0.44039	0.53022	0.222842	0.49175
0.44149	0.53044	0.223217	0.4923
0.44265	0.5339	0.224071	0.49237
0.44387	0.53414	0.224313	0.4925
0.44494	0.53466	0.224677	0.49271
0.4451	0.53535	0.224833	0.49284
0.44626	0.53617	0.225245	0.49351
0.44655	0.53812	0.225485	0.49418
0.44911	0.53939	0.225802	0.49447
0.45029	0.54147	0.225923	0.49456
0.45073	0.5417	0.22655	0.49484
0.45116	0.54262	0.2272	0.49505
0.45125	0.54338	0.2279	0.49525
0.45137	0.54513	0.228321	0.49753
0.45153	0.54648	0.229362	0.49911
0.4527	0.54808	0.229506	0.49993
0.45297	0.54908	0.229937	0.5025
0.45326	0.55038	0.23097	0.50317
0.45419	0.55055	0.232835	0.50633
0.45547	0.55078	0.233035	0.50749
0.45759	0.55087	0.233633	0.50989
0.45797	0.55265	0.233647	0.51154
0.45841	0.55285	0.234775	0.51539
0.46013	0.55286	0.235958	0.51548
0.46224	0.55786	0.236189	0.51558
0.46236	0.56166	0.236624	0.51719
0.46265	0.56271	0.236967	0.51731
0.46287	0.56324	0.236988	0.51751
0.46479	0.56621	0.237708	0.52039
0.46592	0.56781	0.239196	0.52091
0.46602	0.56911	0.239636	0.52153
0.46838	0.5692	0.240931	0.52518
0.46846	0.57028	0.242994	0.52562
0.4693	0.57177	0.243141	0.52666
0.47074	0.57285	0.244845	0.52722
0.47109	0.5732	0.245478	0.5278
0.47139	0.57358	0.247582	0.52934
0.47222	0.57399	0.247782	0.52994
0.47393	0.5743	0.247837	0.53016
0.47572	0.57473	0.248589	0.53127
0.47669	0.57473	0.249605	0.53238
0.47695	0.58096	0.250585	0.53277
0.47745	0.58228	0.250871	0.5328
0.47831	0.58232	0.251195	0.53622
0.47866	0.58242	0.251716	0.53715
0.47911	0.58716	0.252201	0.53884
0.4794	0.58739	0.252244	0.53984
0.48143	0.59115	0.252801	0.54215
0.48234	0.59326	0.252808	0.54232
0.48495	0.5946	0.255493	0.54462
0.48575	0.59461	0.256659	0.54638
0.48635	0.59493	0.257161	0.54655
0.4879	0.59552	0.257944	0.54679
0.48833	0.59602	0.258943	0.54834
0.48836	0.59836	0.260043	0.5497
0.49011	0.59863	0.261014	0.553
0.49017	0.59917	0.261178	0.55383
0.49154	0.60081	0.261566	0.56291
0.49296	0.60094	0.261621	0.56564
0.49361	0.60214	0.262387	0.5666
0.49583	0.60233	0.264148	0.56949
0.49727	0.60315	0.264876	0.57106
0.49777	0.60353	0.264902	0.57415
0.49789	0.60398	0.265388	0.58575
0.49956	0.60408	0.266568	0.5858
0.50009	0.60475	0.267244	0.5878
0.5009	0.60618	0.267287	0.59376
0.50136	0.60623	0.267837	0.59685
0.50402	0.60735	0.268182	0.61186
0.50414	0.60741	0.268522	0.63234
0.50448	0.60978	0.270902	0.63485
0.50538	0.61232	0.271023	0.64975
0.50761	0.61279	0.271837	0.65415
0.51109	0.61364	0.272016	0.308357
0.51112	0.61394	0.272163	0.313624
0.51295	0.61544	0.272289	0.321753
0.51328	0.61605	0.272927	0.328908
0.51593	0.61643	0.273244	0.329339
0.51727	0.61887	0.273308	0.334844
0.51968	0.62024	0.273641	0.335422
0.52136	0.62032	0.274238	0.338366
0.52253	0.62039	0.274312	0.346809
0.5235	0.62107	0.27495	0.348393
0.52434	0.6211	0.275443	0.348882
0.52833	0.62124	0.277106	0.350363
0.52866	0.62169	0.281725	0.352551
0.53303	0.62408	0.281725	0.352829
0.53607	0.62494	0.282782	0.358764
0.53621	0.62543	0.283615	0.361875
0.53884	0.62695	0.286268	0.364703
0.53997	0.63124	0.290138	0.366387
0.54054	0.63189	0.29164	0.371364
0.54059	0.63246	0.29876	0.379905
0.5412	0.63265	0.29895	0.382804
0.54152	0.63359	0.305202	0.382804
0.54187	0.63497	0.310859	0.392913
0.54216	0.63534	0.312468	0.396928
0.54322	0.63543	0.312539	0.403453
0.54838	0.63639	0.316873	0.409073
0.55055	0.63923	0.31778	0.409411
0.55183	0.64264	0.319058	0.409419
0.55428	0.64334	0.322299	0.410088
0.55528	0.64613	0.322696	0.410656
0.55554	0.64718	0.3292	0.411476
0.55609	0.64851	0.332853	0.411798
0.55631	0.64927	0.343187	0.412975
0.55891	0.64997	0.346511	0.41862
0.56036	0.65125	0.346572	0.421281
0.5622	0.65285	0.347452	0.421858
0.56383	0.65525	0.34752	0.422383
0.56415	0.65592	0.348254	0.42819
0.56515	0.65611	0.348517	0.428683
0.56682	0.65751	0.349367	0.429789
0.56816	0.65766	0.349471	0.430839
0.56873	0.65803	0.349907	0.432172
0.56904	0.66239		0.432665
0.57046	0.66428	0.135752	0.433413
0.57104	0.66477	0.138433	0.43718
0.5736	0.66537	0.138746	0.441675
0.57899	0.66556	0.145978	0.442013
0.58107	0.66586	0.156974	0.442757
0.58163	0.66803	0.160194	0.443429
0.58177	0.66822	0.16228	0.444276
0.58483	0.66852	0.169632	0.445207
0.58542	0.66856	0.170802	0.445744
0.58638	0.6687	0.178194	0.445887
0.58734	0.67304	0.180817	0.445943
0.58751	0.67554	0.181082	0.445955
0.58769	0.67606	0.181239	0.446126
0.58829	0.67611	0.181356	0.446329
0.58863	0.67748	0.182218	0.446647
0.59334	0.67942	0.182557	0.44753
0.59343	0.67974	0.184797	0.447717
0.594	0.67981	0.185453	0.448031
0.595	0.68084	0.18837	0.448174
0.59503	0.68113	0.192107	0.448751
0.5957	0.68268	0.197971	0.44897
0.59825	0.68581	0.19853	0.449761
0.59855	0.68581	0.20015	0.45072
0.59998	0.68784	0.200719	0.451002
0.60123	0.68843	0.200836	0.451329
0.60153	0.68915	0.205163	0.452375
0.60601	0.68923	0.205311	0.452792
0.60732	0.69111	0.206262	0.455648
0.61093	0.69145	0.206672	0.455871
0.61159	0.6925	0.207695	0.45671
0.61788	0.69282	0.207704	0.457319
0.61816	0.69376	0.208493	0.457562
0.62083	0.69811	0.211081	0.45922
0.62367	0.6988	0.211698	0.46074
0.63199	0.69982	0.212997	0.460764
0.63446	0.70017	0.213664	0.461277
0.63608	0.70231	0.214603	0.464817
0.6368	0.70389	0.216103	0.471364
0.6375	0.70596	0.216184	0.471575
0.63759	0.70655	0.21775	0.472156
0.63785	0.70662	0.217978	0.472387
0.63985	0.70913	0.218694	0.472657
0.27264	0.71198	0.219014	0.472836
0.30648	0.71225	0.219204	0.473055
0.31275	0.71227	0.219666	0.476372
0.31296	0.71241	0.219667	0.476683
0.32277	0.71266	0.222916	0.48426
0.33396	0.71266	0.224727	0.486006
0.33919	0.71561	0.225444	0.488007
0.36768	0.71715	0.228736	0.488437
0.3731	0.72032	0.230052	0.489021
0.37321	0.72044	0.230364	0.489936
0.37487	0.7237	0.233851	0.494419
0.37495	0.72389	0.234523	0.495716
0.37658	0.72509	0.234947	0.49677
0.37752	0.72524	0.239453	0.497979
0.37764	0.72624	0.239832	0.499364
0.38165	0.72774	0.24161	0.499718
0.38168	0.73069	0.24245	0.500004
0.38201	0.73422	0.242596	0.503238
0.38448	0.73453	0.243148	0.504543
0.38636	0.73689	0.244864	0.507892
0.38708	0.73879	0.246307	0.509177
0.39182	0.74127	0.246852	0.509885
0.39284	0.74319	0.247249	0.512888
0.39331	0.74765	0.247483	0.513222
0.39436	0.74767	0.249031	0.513687
0.39566	0.74928	0.2499	0.513846
0.39672	0.75563	0.251467	0.515
0.403	0.75696	0.254371	0.515239
0.40491	0.75892	0.256811	0.515493
0.4051	0.76006	0.259242	0.516416
0.40862	0.7604	0.259597	0.517725
0.40888	0.7623	0.259837	0.520565
0.41009	0.76351	0.259911	0.520684
0.41037	0.76859	0.261703	0.521277
0.41187	0.76879	0.265262	0.52175
0.41331	0.77002	0.265461	0.523063
0.41349	0.77073	0.26735	0.523512
0.41388	0.77418		0.525947
0.41486	0.77529		0.528047
0.41497	0.77654		0.528353
0.41528	0.78304		0.531742
0.41766	0.78611		0.532108
0.41899	0.79823		0.535827
0.41939	0.79838		0.538051
0.41978	0.79882		0.545636
0.4212	0.80623		0.546535
0.42163	0.81825		0.548616
0.42185	0.81898		0.550513
0.42248	0.81911		0.556846
0.42337	0.82797		0.559177
0.42397	0.82992		0.559193
0.4258	0.83205		0.562856
0.42681	0.8338		0.562888
0.427	0.83387		0.565068
0.42949	0.83516		0.565811
0.43083	0.83877		0.566504
0.4334	0.84393		0.567088
0.43561	0.84909		0.567192
0.43583	0.84947		0.567192
0.43823	0.86271		0.579881
0.43836	0.86494		0.581555
0.44119	0.86498		0.582287
0.44187	0.86824		0.585143
0.44264	0.86914		0.590947
0.44372	0.8743		0.591074
0.44383	0.87452		0.591635
0.44461	0.89026		0.597001
0.44472	0.532279		0.603572
0.44538	0.537132		0.62854
0.4459	0.576818		0.644801
0.44599	0.584212
0.44682	0.585267
0.44726	0.594379
0.44742	0.60866
0.44816	0.627124
0.45008	0.636965
0.45128	0.642971
0.45325	0.65891
0.45345	0.659368
0.45362	0.660072
0.45523	0.662824
0.45705	0.685573
0.46078	0.694968
0.46296	0.698385
0.46338	0.699368
0.46385	0.702335
0.4639	0.704825
0.46396	0.713111
0.46396	0.719682
0.46703	0.724447
0.46709	0.725935
0.46798	0.727947
0.46952	0.733067
0.46966	0.733807
0.47008	0.740422
0.47035	0.748799
0.47249	0.750346
0.4743	0.752176
0.47577	0.75222
0.47577	0.75461
0.4797	0.756058
0.48162	0.757152
0.48394	0.757677
0.48437	0.761213
0.48471	0.763405
0.48504	0.76352
0.48511	0.776973
0.48612	0.779849
0.48621	0.786496
0.48637	0.786559
0.48756	0.791571
0.49007	0.791603
0.49154	0.793246
0.49232	0.795664
0.49445	0.79969
0.49483	0.802558
0.49486	0.803262
0.4955	0.807947
0.49551	0.812784
0.49742	0.819375
0.49746	0.82292
0.49849	0.827418
0.49979	0.832033
0.50027	0.833488
0.50742	0.83473
0.50925	0.834805
0.51313	0.838532
0.51573	0.839364
0.51679	0.844821
0.51854	0.844873
0.51864	0.847228
0.52039	0.851205
0.52076	0.852299
0.52097	0.854666
0.5212	0.858942
0.52155	0.859511
0.5235	0.85959
0.52721	0.863119
0.5273	0.863731
0.52808	0.864869
0.53109	0.872486
0.53165	0.873441
0.532	0.883409
0.53417	0.885636
0.53436	0.886352
0.53441	0.887307
0.53472	0.889356
0.53541	0.890326
0.53734	0.894722
0.5376	0.895688
0.53851	0.899193
0.54036	0.900167
0.54042	0.904252
0.54193	0.908349
0.54213	0.909682
0.54491
0.5483
0.55075
0.55113
0.55359
0.55487
0.55628
0.55654
0.55664
0.55707
0.55797
0.56062
0.56465
0.56471
0.56583
0.56969
0.57165
0.57233
0.5742
0.57519
0.57993
0.5813
0.58326
0.58453
0.58533
0.58923
0.59125
0.59257
0.59326
0.59534
0.59674
0.59713
0.59794
0.59932
0.60001
0.60131
0.60614
0.6076
0.60882
0.61007
0.61544
0.627
0.62756
0.63385
0.63795
0.6409
0.64498
0.64535
0.341389
0.352933
0.360282
0.367243
0.368201
0.373323
0.381246
0.381425
0.384152
0.384843
0.385661
0.386317
0.388111
0.389768
0.390662
0.391557
0.3975
0.397947
0.399173
0.402025
0.402172
0.404499
0.408302
0.408775
0.409002
0.40924
0.409471
0.410863
0.411766
0.414368
0.415004
0.415963
0.416102
0.418663
0.418918
0.419853
0.420628
0.423361
0.425652
0.425943
0.42817
0.429495
0.429829
0.43
0.432068
0.434944
0.437589
0.437605
0.44187
0.445159
0.445879
0.447852
0.448138
0.449153
0.449968
0.451329
0.451559
0.452315
0.452677
0.454535
0.457999
0.461384
0.461635
0.46286
0.463918
0.46535
0.466301
0.469698
0.470788
0.472784
0.474558
0.478508
0.478835
0.487148
0.487609
0.489519
0.493246
0.495346
0.49605
0.497932
0.499777
0.500366
0.504069
0.507208
0.50885
0.51002
0.514698
0.516762
0.520139
0.521217
0.523636
0.523898
0.524232
0.530406
0.530636
0.533588
0.536488
0.536893
0.538377
0.538691
0.560183
0.568429
0.56895
0.578839
0.594419
0.604996
0.608675
0.610875
0.632029
0.632064
0.637685
0.646193
0.649471
0.653572
