# Supplementary material for: Lipid transporters E-Syt3 and ORP5 regulate epithelial ion transport by controlling phosphatidylserine enrichment at ER/PM junctions
Source: EMBO J. 2025 May 27;44(13):3697–719. doi: 10.1038/s44318-025-00470-9 (PMC12217353; doi:10.1038/s44318-025-00470-9)
Supplement: Supplementary file 9 — Source data Fig. 7 [file 44318_2025_470_MOESM9_ESM.zip › Figure SD 7/7O/Fig 7O.xlsx]

## Sheet: Fig 7O
FRET Ratio
NBCe-1B+E-Syt3	+ORP5	+ORP8
0.211967	0.196018	0.215662
0.23372	0.197255	0.224743
0.259717	0.206296	0.228343
0.289727	0.208218	0.229826
0.300357	0.209992	0.238946
0.303529	0.216746	0.243704
0.304201	0.217241	0.245207
0.30877	0.218528	0.246366
0.318982	0.21891	0.2995
0.333594	0.221119	0.31552
0.33493	0.223517	0.324535
0.335742	0.224447	0.35147
0.337107	0.225551	0.356185
0.34447	0.227571	0.360997
0.346769	0.228337	0.364382
0.349097	0.229645	0.368417
0.350724	0.229756	0.37383
0.35207	0.230319	0.374957
0.352433	0.230416	0.379053
0.356874	0.230857	0.379666
0.358419	0.232448	0.382916
0.359906	0.235056	0.38963
0.362494	0.235744	0.394636
0.367472	0.236882	0.395005
0.367867	0.237728	0.395589
0.370191	0.238236	0.401172
0.372448	0.238757	0.401197
0.373584	0.240737	0.401944
0.375007	0.241438	0.407191
0.37659	0.241522	0.417938
0.377869	0.242217	0.420474
0.379912	0.242792	0.425322
0.383664	0.243126	0.431031
0.384491	0.243867	0.431037
0.384594	0.244501	0.431163
0.384936	0.244902	0.431963
0.386179	0.245492	0.43362
0.391184	0.246334	0.437674
0.391686	0.247394	0.438123
0.392435	0.247955	0.442032
0.39697	0.248222	0.442662
0.398146	0.248539	0.452975
0.399838	0.249492	0.454655
0.404046	0.249511	0.454772
0.404239	0.250172	0.457531
0.404527	0.250231	0.458215
0.406952	0.251258	0.460682
0.409347	0.252156	0.461974
0.411308	0.252391	0.462244
0.411743	0.256315	0.463601
0.411944	0.257793	0.467451
0.414848	0.258923	0.468119
0.41654	0.259744	0.468944
0.419238	0.259956	0.470464
0.421006	0.2606	0.472026
0.42182	0.260716	0.474172
0.422654	0.260888	0.474894
0.423324	0.263326	0.475555
0.42599	0.263542	0.477311
0.426483	0.263725	0.479761
0.427008	0.264203	0.483804
0.436462	0.264518	0.490976
0.439057	0.265037	0.493004
0.439754	0.266257	0.493028
0.441768	0.266263	0.494705
0.442593	0.267896	0.49497
0.443997	0.26996	0.496475
0.44434	0.271396	0.498068
0.45097	0.271512	0.505685
0.451864	0.271703	0.505879
0.460714	0.271726	0.509494
0.461163	0.27282	0.509912
0.462784	0.274829	0.511043
0.463342	0.277863	0.512459
0.468167	0.278782	0.519544
0.469471	0.278936	0.522897
0.46996	0.279139	0.523964
0.473282	0.279624	0.531923
0.47679	0.279754	0.533366
0.479213	0.279939	0.535551
0.488642	0.280262	0.536036
0.488849	0.28064	0.54139
0.489104	0.280884	0.54721
0.494629	0.284472	0.564806
0.495368	0.288388	0.565423
0.495736	0.290884	0.574195
0.502866	0.293575	0.580836
0.503317	0.294535	0.588289
0.503735	0.294606	0.589502
0.506084	0.297136	0.5932
0.510088	0.297285	0.594086
0.512744	0.298728	0.597835
0.514965	0.300708	0.607056
0.516036	0.302121	0.609966
0.517006	0.305266	0.610731
0.518182	0.306979	0.613069
0.530088	0.308505	0.618239
0.536737	0.308961	0.620479
0.537109	0.310004	0.626721
0.537888	0.311423	0.630412
0.538858	0.313147	0.630617
0.540141	0.31354	0.632295
0.54098	0.313683	0.635553
0.544453	0.318457	0.638276
0.552144	0.321673	0.644291
0.553376	0.322524	0.647936
0.558837	0.324995	0.649901
0.56016	0.325037	0.650061
0.562016	0.325207	0.653578
0.5622	0.330441	0.654058
0.565984	0.335385	0.655677
0.571188	0.335832	0.656922
0.575572	0.337239	0.658375
0.577552	0.337657	0.663298
0.580376	0.33815	0.6641
0.581787	0.345879	0.667275
0.589549	0.345946	0.679906
0.594102	0.357903	0.692261
0.599173	0.362181	0.693028
0.599639	0.362826	0.702645
0.604791	0.364661	0.711881
0.606311	0.37667	0.712666
0.610548	0.378144	0.715087
0.615518	0.378545	0.731974
0.615979	0.380141	0.732181
0.623328	0.380519	0.732522
0.643284		0.738152
0.656972		0.748108
0.661104		0.757082
0.668568		0.76991
0.671902		0.785988
0.671963		0.790437
0.681573		0.792001
0.690157		0.84966
0.694741		0.88811
0.698751		0.889108
0.701039		0.941144
0.712263		0.944178
0.712958		0.953695
0.722801		0.969414
0.728404		0.973626
0.740412		0.993042
0.753078		1.01148
0.765112		1.01702
0.76916		1.02346
0.77832		1.02437
0.780367		1.07337
0.784653		1.14236
0.788075		1.12796
0.78919		1.15354
0.790813		1.18879
0.799131
0.807728
0.812626
0.813277
0.818064
0.82199
0.828814
0.834474
0.836053
0.842872
0.843028
0.866691
0.881302
0.89296
0.906943
0.908444
0.916315
0.918129
0.978331
0.978944
1.00004
