# Supplementary material for: Lipid transporters E-Syt3 and ORP5 regulate epithelial ion transport by controlling phosphatidylserine enrichment at ER/PM junctions
Source: EMBO J. 2025 May 27;44(13):3697–719. doi: 10.1038/s44318-025-00470-9 (PMC12217353; doi:10.1038/s44318-025-00470-9)
Supplement: Supplementary file 9 — Source data Fig. 7 [file 44318_2025_470_MOESM9_ESM.zip › Figure SD 7/7P/Fig 7P.xlsx]

## Sheet: Fig 7P
FRET Ratio							Microscopic Images
NBCe-1B+IRBIT	+ORP5	+siORP5	+ORP8
0.54013	0.55968	0.25106	0.39963
0.5413	0.56018	0.25362	0.40412
0.54521	0.56044	0.25362	0.40562
0.54624	0.56281	0.25485	0.40588
0.54764	0.56454	0.25592	0.41205
0.55057	0.56612	0.25661	0.41226
0.55782	0.56711	0.25812	0.41275
0.55857	0.56896	0.25867	0.41499
0.55954	0.57374	0.25993	0.41516
0.56171	0.57937	0.26009	0.42163
0.56351	0.57979	0.26044	0.42391
0.56423	0.58134	0.26244	0.42443
0.5669	0.58234	0.2628	0.4313
0.56898	0.58312	0.26313	0.43217
0.57156	0.58591	0.26396	0.43311
0.57251	0.59044	0.26438	0.43469
0.5761	0.59116	0.26485	0.43722
0.57683	0.59168	0.26597	0.43735
0.5791	0.599	0.26619	0.43797
0.57965	0.60009	0.26692	0.4411
0.58064	0.60158	0.26823	0.44114
0.58189	0.60184	0.26897	0.44285
0.58592	0.60331	0.26987	0.44424
0.59321	0.60422	0.2704	0.44685
0.59625	0.61043	0.27154	0.44843
0.60778	0.61343	0.272	0.44874
0.61613	0.61485	0.27226	0.44963
0.61865	0.61601	0.27285	0.45342
0.61944	0.61742	0.27305	0.45386
0.62091	0.62036	0.27397	0.45495
0.6224	0.62059	0.27399	0.45923
0.62288	0.62376	0.27436	0.45976
0.62415	0.62462	0.27458	0.46008
0.62856	0.62705	0.27467	0.46037
0.63209	0.63405	0.27494	0.46059
0.64107	0.63769	0.27536	0.46107
0.64113	0.64321	0.27557	0.46206
0.6448	0.64323	0.27599	0.46349
0.64604	0.64731	0.27631	0.46353
0.64877	0.65497	0.277	0.4637
0.65285	0.65561	0.27704	0.46441
0.66602	0.65782	0.27881	0.46488
0.67396	0.65918	0.27931	0.46582
0.67767	0.66149	0.28061	0.46817
0.68616	0.66646	0.28234	0.46929
0.6913	0.66952	0.28251	0.47275
0.69183	0.6754	0.28353	0.47473
0.69956	0.67632	0.28401	0.47476
0.70121	0.67885	0.28438	0.47567
0.70785	0.67942	0.28448	0.47581
0.71133	0.68327	0.28472	0.47743
0.7182	0.69758	0.28481	0.47843
0.72518	0.72343	0.28496	0.47913
0.72586	0.72527	0.29063	0.47919
0.72684	0.7282	0.2908	0.47975
0.72757	0.73526	0.29083	0.48046
0.73763	0.73714	0.29611	0.48109
0.73971	0.74262	0.29927	0.4828
0.7423	0.75004	0.29995	0.48325
0.78156	0.75133	0.30043	0.48409
	0.75481	0.30112	0.48652
0.37644	0.76398	0.30303	0.48669
0.37691	0.76489	0.30316	0.48926
0.37785	0.76738	0.30342	0.4905
0.37896	0.77593	0.30568	0.49111
0.3796	0.78045	0.30583	0.4925
0.38053	0.78047	0.30613	0.49463
0.38079	0.79267	0.30686	0.4948
0.38092	0.7989	0.30695	0.49487
0.38171	0.81632	0.31106	0.49565
0.38259	0.81971	0.31157	0.49599
0.38618	0.82259	0.31176	0.4962
0.38623	0.82267	0.31206	0.49621
0.38849	0.82618	0.31463	0.49648
0.39032	0.82761	0.31829	0.49894
0.39071	0.82981	0.31884	0.49912
0.39098	0.83001	0.31962	0.49919
0.39219	0.83031	0.32063	0.49957
0.39347	0.83473	0.32139	0.50007
0.39392	0.83839	0.32226	0.50065
0.39507	0.84576	0.32244	0.50079
0.3961	0.84701	0.32453	0.50113
0.39653	0.85426	0.32459	0.50137
0.39681	0.85591	0.32505	0.50351
0.39713	0.87108	0.32524	0.50377
0.39727	0.87153	0.32552	0.5045
0.39736	0.87772	0.32561	0.50625
0.39829	0.8782	0.32572	0.50654
0.39857	0.88347	0.32584	0.50667
0.39937	0.88485	0.32772	0.50835
0.39943	0.90182	0.32772	0.50845
0.40082	0.91697	0.33132	0.50853
0.40092	0.93415	0.33143	0.51017
0.40196	0.9523	0.33243	0.51043
0.4035	0.95852	0.33402	0.51045
0.40512	0.96105	0.3343	0.51232
0.40531	0.96182	0.33662	0.5131
0.40563	0.96289	0.33728	0.51994
0.40673	0.96518	0.33863	0.52296
0.4085	0.99421	0.34089	0.52562
0.40979	1.00659	0.34177	0.52599
0.41015	1.0173	0.3427	0.52642
0.41016	1.01786	0.34293	0.52943
0.41052	1.03327	0.34333	0.53243
0.41112	1.04916	0.34486	0.53275
0.41122	1.04987	0.345	0.53336
0.41349	1.07449	0.34556	0.53369
0.41543	1.07509	0.34741	0.53371
0.41547	1.09011	0.34918	0.53402
0.41552	1.10477	0.35038	0.53447
0.41646	1.11001	0.35169	0.53732
0.4199	1.11584	0.35378	0.53934
0.42003	1.1225	0.35455	0.54044
0.42123	1.13743	0.35633	0.54344
0.42291	1.13997	0.35892	0.54512
0.42541	1.14907	0.3612	0.54602
0.42544		0.36184	0.54734
0.4257	0.40695	0.36224	0.55024
0.42606	0.43763	0.36246	0.55031
0.42609	0.43991	0.36371	0.55271
0.42614	0.44743	0.36697	0.55551
0.42616	0.45631	0.36756	0.55617
0.42633	0.46909	0.36837	0.55658
0.42641	0.47598	0.36966	0.56036
0.42714	0.49822	0.37182	0.56113
0.42786	0.53383	0.37197	0.565
0.42791	0.5364	0.37521	0.5658
0.4292	0.53647	0.37692	0.56673
0.43013	0.54236	0.37856	0.57153
0.4304	0.55306	0.37907	0.57619
0.43141	0.5569	0.38222	0.57633
0.43316	0.56027	0.38273	0.57721
0.43354	0.5689	0.38542	0.57788
0.43533	0.5698	0.3856	0.57794
0.43696	0.57433	0.38856	0.58055
0.43865	0.58114	0.38909	0.58118
0.439	0.58221	0.38926	0.58481
0.4392	0.58851	0.39002	0.58921
0.4398	0.58894	0.39023	0.59059
0.44	0.59128	0.39063	0.59072
0.44135	0.59487	0.39076	0.59459
0.44381	0.60172	0.39127	0.59683
0.44427	0.60636	0.39237	0.59691
0.44461	0.60685	0.3926	0.60444
0.44503	0.60855	0.39309	0.60497
0.44532	0.6094	0.39351	0.60777
0.44619	0.61387	0.39373	0.61294
0.4474	0.61415	0.39466	0.61621
0.44793	0.6146	0.39521	0.61878
0.4482	0.61632	0.39535	0.62853
0.45001	0.61659	0.39609	0.63064
0.45019	0.61747	0.39617	0.63326
0.45247	0.62185	0.39636	0.63459
0.45314	0.62397	0.39698	0.63884
0.4535	0.62535	0.3971	0.6397
0.45356	0.6282	0.39722
0.45484	0.62892	0.39796	0.39013
0.45633	0.6322	0.39986	0.392
0.45867	0.63291	0.40046	0.3922
0.45898	0.63514	0.40079	0.40425
0.45946	0.63927	0.40102	0.41227
0.45994	0.64025	0.40192	0.41252
0.46061	0.64035	0.40284	0.41431
0.462	0.64228	0.40364	0.417
0.46212	0.64442	0.40531	0.42075
0.46349	0.65039	0.40549	0.42113
0.46365	0.65053	0.4071	0.42591
0.46579	0.65167	0.40729	0.4276
0.46768	0.65494	0.40739	0.43048
0.46819	0.6551	0.40743	0.43063
0.47012	0.65732	0.40745	0.43396
0.47098	0.66254	0.41021	0.43661
0.47176	0.66453	0.41176	0.43824
0.47207	0.66651	0.41188	0.43944
0.47218	0.66798	0.41298	0.44254
0.47273	0.6706	0.41556	0.44517
0.47295	0.67426	0.41607	0.44745
0.47316	0.6751	0.41675	0.44802
0.47389	0.68244	0.41725	0.4485
0.47476	0.68373	0.41894	0.44856
0.47599	0.68451	0.42181	0.4494
0.47794	0.68491	0.42462	0.44948
0.48265	0.6899	0.42476	0.45046
0.48305	0.69328	0.4266	0.45237
0.48646	0.69457	0.42704	0.45244
0.48829	0.69678	0.4319	0.45484
0.49056	0.69731	0.43419	0.45769
0.49357	0.69895	0.4344	0.45795
0.49729	0.69943	0.43466	0.458
0.49915	0.70148	0.43855	0.45805
0.50041	0.70393	0.43992	0.4596
0.50071	0.70637	0.44355	0.45991
0.50197	0.70819	0.44447	0.46476
0.50205	0.71	0.44479	0.46509
0.50255	0.71132	0.44485	0.46818
0.50499	0.71198	0.4473	0.46917
0.50568	0.71215	0.44917	0.47281
0.50632	0.71711	0.45086	0.47398
0.50751	0.72366	0.4539	0.47468
0.50956	0.72398		0.48142
0.51136	0.72408	0.1077	0.48553
0.51163	0.737	0.121066	0.48571
0.51168	0.73845	0.132802	0.48964
0.51237	0.73926	0.15191	0.49251
0.51358	0.73955	0.152587	0.49605
0.51365	0.74135	0.156869	0.49741
0.51484	0.75025	0.156893	0.50065
0.5188	0.75317	0.160447	0.50071
0.51941	0.75593	0.166876	0.50315
0.52014	0.75719	0.169612	0.50725
0.52062	0.76463	0.170305	0.50775
0.52067	0.76756	0.172129	0.51044
0.52152	0.76842	0.172213	0.51122
0.52335	0.77475	0.175641	0.51372
0.52392	0.77529	0.176395	0.5163
0.52692	0.77817	0.177073	0.51791
0.52864	0.78543	0.177128	0.5232
0.53171	0.78823	0.178843	0.52337
0.53258	0.78823	0.179055	0.52556
0.53707	0.78949	0.182182	0.52869
0.53708	0.79191	0.183246	0.53015
0.54023	0.79216	0.183996	0.53033
0.54154	0.79223	0.184081	0.53067
0.54231	0.79291	0.185626	0.53459
0.54321	0.7972	0.187688	0.53742
0.54762	0.80483	0.189827	0.53823
0.54938	0.80684	0.194076	0.54828
0.55671	0.80747	0.195494	0.55057
0.55955	0.80981	0.19552	0.55285
0.56153	0.81235	0.195686	0.5534
0.56657	0.81966	0.195994	0.56076
0.56929	0.82919	0.198042	0.56347
0.57321	0.82981	0.198339	0.57156
0.57731	0.83008	0.198421	0.57172
0.57771	0.83257	0.200069	0.57361
0.57976	0.83308	0.200457	0.58127
0.58543	0.83416	0.200948	0.58453
0.59495	0.83472	0.201285	0.58624
0.60247	0.83591	0.201939	0.58858
0.60518	0.83591	0.201946	0.59195
0.60642	0.83753	0.202675	0.59197
0.60737	0.8419	0.202745	0.59318
0.61045	0.84258	0.204491	0.59977
0.6154	0.84422	0.204747	0.59978
0.61787	0.8485	0.204967	0.60395
0.61975	0.84888	0.205807	0.60923
0.62532	0.85353	0.206508	0.6122
0.62561	0.85433	0.206694	0.62003
0.63319	0.85493	0.209212	0.62393
0.65397	0.8578	0.209212	0.65285
0.65713	0.85907	0.210191
0.6639	0.85996	0.210765
0.68275	0.86026	0.211355
0.69054	0.86132	0.212591
0.69623	0.87236	0.212972
0.70863	0.87587	0.213101
0.72382	0.87675	0.213132
0.73897	0.87769	0.213589
0.75556	0.87942	0.213756
	0.88027	0.214673
0.28184	0.88044	0.216591
0.28715	0.88078	0.217112
0.30142	0.88533	0.217708
0.30269	0.88815	0.218278
0.32927	0.8889	0.219574
0.33551	0.88955	0.219956
0.33605	0.89056	0.219957
0.33608	0.89065	0.220099
0.33839	0.89664	0.220586
0.33949	0.90458	0.221636
0.33962	0.90534	0.222204
0.33985	0.90997	0.222248
0.34017	0.91265	0.222339
0.34368	0.91611	0.222756
0.34369	0.92209	0.222811
0.34496	0.92267	0.222894
0.34739	0.9247	0.223393
0.34796	0.92574	0.224544
0.34857	0.92844	0.224921
0.34955	0.93484	0.226778
0.3514	0.93627	0.227155
0.35399	0.94105	0.227319
0.35592	0.94197	0.228181
0.35784	0.94279	0.228288
0.35977	0.94444	0.22832
0.36117	0.94448	0.229496
0.36155	0.94505	0.229557
0.36722	0.95119	0.229635
0.3676	0.95588	0.230001
0.3681	0.96135	0.230502
0.37309	0.96482	0.230562
0.37483	0.97852	0.230593
0.3759	0.98162	0.231697
0.37613	0.98168	0.232726
0.37618	0.98844	0.233991
0.3789	0.99147	0.236422
0.37893	0.99198	0.236776
0.37945	0.99458	0.237094
0.38011	0.99757	0.239805
0.38056	0.99949	0.239994
0.38216	0.99952	0.240985
0.38312	1.00243	0.242517
0.38598	1.00334	0.243153
0.38659	1.00382	0.244269
0.38785	1.00473	0.244374
0.3879	1.00655	0.245336
0.38793	1.00879	0.245864
0.38853	1.01134	0.246085
0.38878	1.01745	0.246214
0.38878	1.01755	0.246455
0.38881	1.02545	0.250127
0.39055	1.03263	0.255894
0.3941	1.03433	0.26086
0.39597	1.04656	0.261236
0.39787	1.04809	0.261304
0.39814	1.05476	0.261777
0.39857	1.06311	0.262192
0.39858	1.07547	0.262286
0.39915	1.0786	0.262555
0.40022	1.08242	0.263857
0.40225	1.08502	0.26433
0.40327	1.08702	0.266407
0.4035	1.089	0.266877
0.40566	1.10657	0.27496
0.41528	1.10865	0.279231
0.42007	1.11837	0.284734
0.42026	1.16139	0.284944
0.42538	1.19722	0.285631
0.43007		0.286442
0.43516		0.286765
0.44347		0.286838
0.44817		0.295737
0.45205		0.298163
0.46487		0.300073
0.46768		0.304111
0.48031		0.311777
0.49402		0.316259
0.49416		0.327474
0.49425		0.338783
0.5001		0.349679
0.50043		0.36552
0.50275		0.369147
0.51161		0.370786
0.51321		0.382188
0.51373		0.383067
0.51554
0.51951
0.5197
0.52109
0.52193
0.52401
0.52438
0.52577
0.52591
0.52929
0.52951
0.5299
0.53034
0.53093
0.53152
0.53243
0.53399
0.53421
0.53453
0.53578
0.53601
0.53706
0.53753
0.53795
0.53926
0.53928
0.53928
0.53946
0.53993
0.54015
0.54018
0.54504
0.54563
0.54852
0.54917
0.55042
0.55074
0.5533
0.55616
0.55722
0.56132
0.56314
0.56395
0.56692
0.5691
0.57433
0.57487
0.57628
0.57656
0.58235
0.58404
0.58435
0.58494
0.58602
0.58687
0.58798
0.5893
0.59134
0.59174
0.59301
0.59324
0.59381
0.59412
0.59516
0.60085
0.60195
0.60428
0.60678
0.60773
0.60908
0.60919
0.60932
0.61082
0.61317
0.61435
0.61749
0.61782
0.61993
0.62046
0.62048
0.62125
0.6214
0.62298
0.6233
0.62435
0.62602
0.63079
0.63155
0.63463
0.63732
0.6409
0.64177
0.64403
0.64982
0.65664
0.65741
0.66105
0.67382
0.6762
0.68514
0.69556
0.7228
0.72606
0.72658
0.74446
0.75228
0.75462
0.75673
