# Supplementary material for: Lipid transporters E-Syt3 and ORP5 regulate epithelial ion transport by controlling phosphatidylserine enrichment at ER/PM junctions
Source: EMBO J. 2025 May 27;44(13):3697–719. doi: 10.1038/s44318-025-00470-9 (PMC12217353; doi:10.1038/s44318-025-00470-9)
Supplement: Supplementary file 10 — Source data Fig. 8 [file 44318_2025_470_MOESM10_ESM.zip]

Archive with 28 entries (14 files):
- Figure SD 8/8A/
- Figure SD 8/8A/Fig 8A.xlsx
- Figure SD 8/8B/
- Figure SD 8/8B/Fig 8B.xlsx
- Figure SD 8/8C/
- Figure SD 8/8C/Fig 8C.xlsx
- Figure SD 8/8D/
- Figure SD 8/8D/Fig 8D.xlsx
- Figure SD 8/8E/
- Figure SD 8/8E/Fig 8E.xlsx
- Figure SD 8/8F/
- Figure SD 8/8F/Fig 8F.xlsx
- Figure SD 8/8G/
- Figure SD 8/8G/Fig 8G.xlsx
- Figure SD 8/8H/
- Figure SD 8/8H/Fig 8H.xlsx
- Figure SD 8/8I/
- Figure SD 8/8I/Fig 8I.xlsx
- Figure SD 8/8J/
- Figure SD 8/8J/Fig 8J.xlsx
- Figure SD 8/8K/
- Figure SD 8/8K/Fig 8K.xlsx
- Figure SD 8/8L/
- Figure SD 8/8L/Fig 8L.xlsx
- Figure SD 8/8M/
- Figure SD 8/8M/Fig 8M.xlsx
- Figure SD 8/8N/
- Figure SD 8/8N/Fig 8N.xlsx
