# Supplementary material for: Lipid transporters E-Syt3 and ORP5 regulate epithelial ion transport by controlling phosphatidylserine enrichment at ER/PM junctions
Source: EMBO J. 2025 May 27;44(13):3697–719. doi: 10.1038/s44318-025-00470-9 (PMC12217353; doi:10.1038/s44318-025-00470-9)
Supplement: Supplementary file 10 — Source data Fig. 8 [file 44318_2025_470_MOESM10_ESM.zip › Figure SD 8/8F/Fig 8F.xlsx]

## Sheet: Fig 8F
Saliva ( mg/g BW)
	Vector									+E-Syt3
0	7.82	10	10.2	11.8	7.43	11.56	8.29	10		7.85	10	9.68	11.3	11.42	10	8.45	7.65
4	4.12	5.06	7.15	5.68	4.26	9.5	6.84	7.2		7.36	6.85	6.5	5.87	6.3	9.02	7.36	6.87
7	6.5	6.3	5.26	5.2	5.71	9.36	7.02	7.54		8.43	8.2	7.5	7.58	8.09	8.09	7.2	6.6
