# Supplementary material for: Lipid transporters E-Syt3 and ORP5 regulate epithelial ion transport by controlling phosphatidylserine enrichment at ER/PM junctions
Source: EMBO J. 2025 May 27;44(13):3697–719. doi: 10.1038/s44318-025-00470-9 (PMC12217353; doi:10.1038/s44318-025-00470-9)
Supplement: Supplementary file 10 — Source data Fig. 8 [file 44318_2025_470_MOESM10_ESM.zip › Figure SD 8/8G/Fig 8G.xlsx]

## Sheet: Fig 8G
	Cl- in Saliva
Days	Vector									+E-Syt3
0	105.44	107.45	110.27	109.2	112.2					112.44	106.52	107.84	110.85	114.5
4	105.6	110.67	112.76	112.52	110.21	105.6	110.58	112.02		135.11	146.18	128.3	117.59	122.89	127.74	131.43	132.35
7	108.37	100.07	115.29	100.38	129.23	100.08	112.87	118.44		169.85	174.46	166.94	133.73	157.68	140.37	156.01	163.5
