# Supplementary material for: Lipid transporters E-Syt3 and ORP5 regulate epithelial ion transport by controlling phosphatidylserine enrichment at ER/PM junctions
Source: EMBO J. 2025 May 27;44(13):3697–719. doi: 10.1038/s44318-025-00470-9 (PMC12217353; doi:10.1038/s44318-025-00470-9)
Supplement: Supplementary file 10 — Source data Fig. 8 [file 44318_2025_470_MOESM10_ESM.zip › Figure SD 8/8H/Fig 8H.xlsx]

## Sheet: Fig 8H
Relative Salivary K+ and Na +
Vector K+	E-Syt3 K+	Vector Na+	E-Syt3 Na+
0.77307	0.85977		1.0737
1.00022	0.89919	0.93626	1.04384
0.97424	0.875	0.73265	1.00914
0.88262	0.91286	0.85046
0.90703	0.903	0.98306	0.93733
0.73566	0.71057		1.0312
0.92921	0.71729	0.75148	1.00592
0.73342	0.71909	0.96288	1.02367
0.7491	0.71281	0.87413
0.75851	0.70609	1	0.99946
0.78719	0.86022	0.97257	1.14685
0.79794	0.87769	0.87359	0.9575
