# Supplementary material for: Lipid transporters E-Syt3 and ORP5 regulate epithelial ion transport by controlling phosphatidylserine enrichment at ER/PM junctions
Source: EMBO J. 2025 May 27;44(13):3697–719. doi: 10.1038/s44318-025-00470-9 (PMC12217353; doi:10.1038/s44318-025-00470-9)
Supplement: Supplementary file 10 — Source data Fig. 8 [file 44318_2025_470_MOESM10_ESM.zip › Figure SD 8/8K/Fig 8K.xlsx]

## Sheet: Fig 8K
Body Weight (gm)
Days	NC Scramblase								Esyt3 si
0	19	19	19	19	19	19	20		19	19	19	20	20	19	19
4	19	19	20	20	19	19	19		19	19	19	20	20	19	20
7	19	19	20	20	19	20	20		20	19	20	20	20	19	20
