# Supplementary material for: Lipid transporters E-Syt3 and ORP5 regulate epithelial ion transport by controlling phosphatidylserine enrichment at ER/PM junctions
Source: EMBO J. 2025 May 27;44(13):3697–719. doi: 10.1038/s44318-025-00470-9 (PMC12217353; doi:10.1038/s44318-025-00470-9)
Supplement: Supplementary file 10 — Source data Fig. 8 [file 44318_2025_470_MOESM10_ESM.zip › Figure SD 8/8L/Fig 8L.xlsx]

## Sheet: Fig 8L
Saliva (mg/g BW)
Days	Scrambeled									siE-Syt3
0	10	8.57	7.48	10	11.05			8.63		10	11.2	10	9.8
4	7.8	5.5	4.12	5.7	5.5	4.4	7.58			7.3	4.2	6.5	7.6	6.02	6.78
7	11.42	10	5.85			7.3	6.11			6.8	10		7.7	5.2	8.5
