# Supplementary material for: Lipid transporters E-Syt3 and ORP5 regulate epithelial ion transport by controlling phosphatidylserine enrichment at ER/PM junctions
Source: EMBO J. 2025 May 27;44(13):3697–719. doi: 10.1038/s44318-025-00470-9 (PMC12217353; doi:10.1038/s44318-025-00470-9)
Supplement: Supplementary file 10 — Source data Fig. 8 [file 44318_2025_470_MOESM10_ESM.zip › Figure SD 8/8M/Fig 8M.xlsx]

## Sheet: Fig 8M
Cl in Saliva (mM)
Days	Control								Esyt3 si
0	110.56	120.25	118.78	122.2	120.6	123.14	128.31		110.56	118.85	115.85	123.45	123.48	124.02	119.42
4	108.41	110.29	107.78	111.42	108.78	105.67	108.25		108.78	110.92	108.41	110.67	106.48	102.56	107.83
7	115.79	122.84	124.7		110.78	122.33	114.05			107.42	103.4		110.8	106.53	100.75
