# Supplementary material for: Lipid transporters E-Syt3 and ORP5 regulate epithelial ion transport by controlling phosphatidylserine enrichment at ER/PM junctions
Source: EMBO J. 2025 May 27;44(13):3697–719. doi: 10.1038/s44318-025-00470-9 (PMC12217353; doi:10.1038/s44318-025-00470-9)
Supplement: Supplementary file 10 — Source data Fig. 8 [file 44318_2025_470_MOESM10_ESM.zip › Figure SD 8/8N/Fig 8N.xlsx]

## Sheet: Fig 8N
Relative Salivary K+ and Na+
Vector K+	siE-Syt3 K+	Vector Na+	siE-Syt3 Na+
1	0.9775	0.67126	0.70402
0.91047	0.89432	0.86262	0.71035
0.89971	0.80284	0.75652	0.70551
0.88209	0.85421	0.74758	0.80827
0.82436	0.90558	0.83433	0.66865
0.81018	0.91047	1	0.75354
0.7911	0.87769	0.84401	0.62621
