# Supplementary material for: Lipid transporters E-Syt3 and ORP5 regulate epithelial ion transport by controlling phosphatidylserine enrichment at ER/PM junctions
Source: EMBO J. 2025 May 27;44(13):3697–719. doi: 10.1038/s44318-025-00470-9 (PMC12217353; doi:10.1038/s44318-025-00470-9)
Supplement: Supplementary file 11 — Source data Fig. 9 [file 44318_2025_470_MOESM11_ESM.zip]

Archive with 10 entries (5 files):
- Figure SD 9/9A/
- Figure SD 9/9A/Fig 9A.xlsx
- Figure SD 9/9B/
- Figure SD 9/9B/Fig 9B.xlsx
- Figure SD 9/9C/
- Figure SD 9/9C/Fig 9C.xlsx
- Figure SD 9/9D/
- Figure SD 9/9D/Fig 9D.xlsx
- Figure SD 9/9E/
- Figure SD 9/9E/Fig 9E.xlsx
