# Supplementary material for: Lipid transporters E-Syt3 and ORP5 regulate epithelial ion transport by controlling phosphatidylserine enrichment at ER/PM junctions
Source: EMBO J. 2025 May 27;44(13):3697–719. doi: 10.1038/s44318-025-00470-9 (PMC12217353; doi:10.1038/s44318-025-00470-9)
Supplement: Supplementary file 11 — Source data Fig. 9 [file 44318_2025_470_MOESM11_ESM.zip › Figure SD 9/9A/Fig 9A.xlsx]

## Sheet: Fig 9 A
MQAE Flurosence
siGLO Green		siEsyt3		+172inh
1.00023	8.23588e-06	0.999683	0.000692997	1	0.005531
1.00518	0.000549039	1.00388	0.00026432	0.999223	0.006027
1.00168	0.000212192	1.00262	0.000579413	0.99911	0.006071
1.00284	0.000376036	1.00074	0.000640431	0.998123	0.006102
1.00336	0.000336498	1.00077	0.000533506	0.998294	0.005966
1.00234	0.000537947	0.99915	0.000679243	0.998179	0.005851
1.00481	0.000332194	1.00276	0.000236572	1.00113	0.005622
0.999831	0.000391529	1.00082	0.000783259	1.00072	0.005653
1.00666	0.000199764	1.00076	0.000514718	1.00131	0.004901
1.00274	0.000342411	0.999012	0.00055949	1.00054	0.004886
1.00501	0.000653732	1.00152	0.000380748	0.999767	0.005061
0.999123	0.000193236	1.00031	0.000484567	0.996638	0.005855
1.00296	0.000753645	1.00141	0.000389662	0.995895	0.005441
1.00073	0.000345305	1.00167	0.00056882	0.995163	0.005787
0.999072	0.000468514	1.00081	0.000680024	0.99555	0.005844
1.00502	0.0002112	1.00196	0.000348298	0.99403	0.006122
1.0024	0.000657483	0.999426	0.000804999	0.996972	0.005939
1.00212	0.000341113	1	0.000709312	0.998689	0.0056
0.999687	0.000502806	0.997342	0.000797209	0.9968	0.005783
1.00382	0.000373027	1.00167	0.000489187	0.997602	0.00544
0.998729	0.000615805	0.996261	0.000624101	0.997133	0.004904
1.00193	0.00055192	1.00154	0.000445184	0.996795	0.004788
1.00117	0.000350769	1.00088	0.000582412	0.993228	0.005735
1.00167	0.000709316	1.01021	0.00209117	0.994297	0.005259
1.00234	0.000393971	1.01074	0.00236766	0.992908	0.005855
0.999738	0.000818723	0.998928	0.000623353	0.993079	0.005672
1.00249	0.000502613	0.999638	0.000731477	0.993868	0.005575
1.00294	0.000756167	0.999912	0.000870782	0.994979	0.00552
1.0031	0.000589005	1.00001	0.000812356	0.998873	0.004891
1.00165	0.000724832	1.00056	0.00102558	0.998902	0.005202
1.00415	0.000696206	1.00231	0.000956415	0.997148	0.005313
1.00445	0.000614145	1.00152	0.000999486	0.997065	0.004905
1.00173	0.000594643	1.0015	0.000915837	0.997834	0.004998
1.00496	0.000509997	1.00308	0.00106592	0.997392	0.006084
1.00126	0.000888782	1.00515	0.00106259	0.995399	0.005527
1.00562	0.00069634	1.00669	0.00111955	0.993816	0.00556
1.00475	0.000883312	1.00506	0.00118828	0.993584	0.005861
1.00766	0.000564886	1.00875	0.000977739	0.993967	0.005841
1.00353	0.00100972	1.00764	0.00109363	0.993892	0.005994
1.00711	0.000730179	1.01076	0.00110367	0.99509	0.00547
1.00787	0.000665414	1.01049	0.00112943	0.997286	0.005504
1.00733	0.000732094	1.01078	0.000999419	0.996653	0.005522
1.00571	0.000858571	1.01222	0.00114786	0.996486	0.005667
1.00676	0.00110298	1.01374	0.00102779	0.996028	0.005789
1.0075	0.000800712	1.01411	0.00111455	0.995646	0.005339
1.00864	0.00108263	1.01618	0.00108478	0.992127	0.006108
1.01063	0.000880838	1.01731	0.00121105	0.991091	0.00568
1.01041	0.00105311	1.01394	0.0011883	0.991814	0.005946
1.0131	0.000870982	1.01794	0.00130433	0.991912	0.00611
1.01192	0.00105631	1.01693	0.0011078	0.991748	0.006083
1.00986	0.000995699	1.01972	0.00121192	0.994802	0.005804
1.01183	0.00112541	1.01688	0.0012826	0.99707	0.005485
1.01311	0.00121127	1.01706	0.00120788	0.997618	0.005782
1.01483	0.000980983	1.02022	0.00143924	0.995335	0.005946
1.01636	0.0011665	1.01733	0.00128338	0.995352	0.006182
1.01513	0.000874606	1.02213	0.00144568	0.995483	0.005822
1.01762	0.00105812	1.01767	0.00140717	0.995475	0.006557
1.02169	0.00104288	1.02299	0.00130585	0.989319	0.006168
1.01653	0.00105001	1.02099	0.00127399	0.989953	0.006197
1.01917	0.00115599	1.02456	0.00152531	0.990976	0.006316
1.01776	0.00117552	1.0223	0.00136267	0.990221	0.006318
1.02154	0.00117508	1.02654	0.00130569	0.990571	0.006509
1.02278	0.00124886	1.02602	0.00138532	0.994724	0.005992
1.02237	0.00118162	1.0241	0.00130309	0.994664	0.006592
1.02553	0.00120885	1.0263	0.001397	0.994246	0.006671
1.02239	0.00126285	1.02467	0.00141289	0.993648	0.006642
1.02426	0.00128706	1.02596	0.00156413	0.993425	0.006596
1.02506	0.00132769	1.0244	0.00139093	0.992166	0.00686
1.02719	0.00138646	1.03047	0.00165587	0.987553	0.006378
1.02549	0.00143717	1.02673	0.0014379	0.989262	0.006489
1.02506	0.00120387	1.03204	0.00166305	0.988782	0.006501
1.02886	0.00156627	1.03024	0.00156899	0.988786	0.006637
1.02639	0.00146187	1.03148	0.00151534	0.987688	0.006857
1.03056	0.00160745	1.03451	0.0015065	0.993952	0.006284
1.02836	0.00130316	1.03126	0.00161771	0.993634	0.006662
1.03373	0.00175181	1.03593	0.00172259	0.993462	0.006571
1.03134	0.00143342	1.03254	0.00158853	0.992692	0.006508
1.03376	0.00170776	1.03837	0.00185019	0.992341	0.006459
1.03147	0.00172525	1.03565	0.00171871	0.992017	0.006371
1.03611	0.00175944	1.03768	0.00170763	0.992051	0.006974
1.03479	0.00214442	1.03678	0.00169855	0.986754	0.007052
1.03597	0.00190797	1.03907	0.00159516	0.986143	0.007029
1.03674	0.00242421	1.03748	0.0018703	0.989423	0.007043
1.0379	0.0018825	1.03954	0.00152758	0.988779	0.007224
1.04077	0.00226342	1.04208	0.00179669	0.991097	0.007397
1.03882	0.00209769	1.0378	0.00153779	0.993613	0.007127
1.04029	0.00255684	1.04064	0.00175477	0.993023	0.0072
1.04249	0.00210043	1.04	0.00164904	0.993146	0.007232
1.0408	0.00209461	1.04548	0.0018571	0.991096	0.007421
1.04386	0.00220321	1.0432	0.00186243	0.991298	0.007317
1.04246	0.00234962	1.04213	0.00181734	0.987191	0.008029
1.04767	0.00263897	1.04451	0.00175026	0.986783	0.007398
1.04511	0.00245822	1.04416	0.0018609	0.985949	0.007958
1.04682	0.00288769	1.04757	0.0020054	0.986811	0.007735
1.04352	0.00244553	1.04456	0.00202786	0.986748	0.007557
1.04934	0.00301444	1.05101	0.00197787	0.991502	0.00747
1.04777	0.00251894	1.04869	0.00186982	0.992473	0.007511
1.04972	0.00295874	1.05345	0.00209071	0.991946	0.007613
1.04982	0.00276156	1.04865	0.00196875	0.992114	0.007473
1.04695	0.00286851	1.05388	0.00203947	0.989518	0.007663
1.04941	0.00295327	1.05075	0.00212969	0.990205	0.007524
1.04806	0.00269508	1.0534	0.00208909	0.988386	0.008303
1.05374	0.00330927	1.05282	0.00228367	0.987482	0.007988
1.05056	0.00259424	1.05506	0.00230166	0.98538	0.008141
1.05168	0.00317797	1.05613	0.00236405	0.986827	0.008211
1.05101	0.00285366	1.05398	0.0022217	0.987306	0.007785
1.05632	0.00327269	1.05778	0.0023338	0.986518	0.008528
1.05436	0.00275738	1.05592	0.00246665	0.991836	0.008074
1.05429	0.00322558	1.06043	0.00255731	0.991342	0.009049
1.05553	0.0029747	1.05699	0.00232904	0.992994	0.008115
1.05172	0.00292556	1.06054	0.00236116	0.990799	0.008186
1.0577	0.00338773	1.05949	0.00252751	0.990373	0.008528
1.05324	0.00286695	1.06132	0.00258073	0.990698	0.008681
1.05905	0.00377974	1.06245	0.00253412	0.988231	0.00851
1.0576	0.00304218	1.06098	0.00251873	0.986328	0.008606
1.0615	0.00343457	1.06413	0.00272343	0.985777	0.009097
1.05717	0.00315987	1.05993	0.00264167	0.986293	0.008631
1.0584	0.00320276	1.06706	0.00269087	0.986467	0.008452
1.05943	0.00339769	1.06411	0.00282549	0.989651	0.008329
1.06049	0.00327993	1.06862	0.00295515	0.989319	0.008003
1.06063	0.00345065	1.06288	0.00280542	0.989953	0.008759
1.05919	0.00322926	1.06713	0.00289601	0.990976	0.008637
1.06198	0.00337341	1.06795	0.00279079	0.990221	0.008788
1.0616	0.00313761	1.06793	0.00290809	0.990571	0.008685
1.06653	0.00359389	1.06744	0.00291243	0.994724	0.009545
1.0636	0.00332624	1.06315	0.00280562	0.994664	0.009437
1.06265	0.00329994	1.06916	0.00305066	0.994246	0.009292
1.06403	0.00345459	1.06642	0.00295658	0.993648	0.009022
1.06341	0.00338275	1.06968	0.00305324	0.993425	0.009544
1.06615	0.00336496	1.06687	0.00300923	0.992166	0.009439
1.06413	0.00339487	1.07129	0.00334833	0.987553	0.008989
1.06721	0.00345063	1.07112	0.00324124	0.989262	0.0091
1.06173	0.00333472	1.07248	0.0033225	0.988782	0.009008
1.07	0.00368332	1.07363	0.00332515	0.988786	0.009226
1.06824	0.00329522	1.07178	0.00330315	0.987688	0.009226
1.06876	0.0039091	1.07413	0.00331254	0.993952	0.010249
1.06819	0.00342905	1.07287	0.00333717	0.993634	0.009888
1.06691	0.00357393	1.07628	0.00353435	0.993462	0.009894
1.06718	0.0034498	1.0731	0.00344234	0.992692	0.010171
1.06674	0.00346515	1.07343	0.00349587	0.992341	0.010182
1.07214	0.0035537	1.07412	0.00364509	0.992017	0.010085
1.06828	0.00335062	1.07507	0.00375987	0.992051	0.010011
1.07146	0.0037411	1.07919	0.00391305	0.986754	0.009926
1.06428	0.00342545	1.0742	0.00351017	0.986143	0.010041
1.07277	0.00384103	1.07754	0.00384633	0.989423	0.010091
1.06963	0.00347525	1.0771	0.00365285	0.988779	0.009833
1.07302	0.00396831	1.07796	0.0036805	0.991097	0.010004
1.06911	0.00345446	1.07632	0.00367402	0.993613	0.010491
1.07082	0.00357047	1.08113	0.00366811	0.993023	0.010285
1.07332	0.00351934	1.07687	0.00384226	0.993146	0.01008
1.06872	0.00327528	1.07917	0.0036999	0.991096	0.010114
1.07405	0.00387359	1.07866	0.00380465	0.991298	0.010773
1.07053	0.00351918	1.07986	0.00390593	0.987191	0.010581
1.07501	0.00351421	1.08233	0.00403949	0.986783	0.010363
1.06733	0.00342808	1.07738	0.00382454	0.985949	0.010036
1.07549	0.00393193	1.08113	0.00397943	0.986811	0.010093
1.07323	0.00350695	1.08052	0.00384433	0.986748	0.01037
1.07538	0.00369182	1.08319	0.00406443	0.991502	0.01015
1.07276	0.00361705	1.07887	0.00399916	0.992473	0.010932
1.06969	0.00349536	1.08261	0.00395884	0.991946	0.010709
1.07312	0.00354183	1.08271	0.00397072	0.992114	0.011055
1.07169	0.00348651	1.0825	0.00398108	0.989518	0.01082
1.0773	0.00395903	1.08133	0.00414045	0.990205	0.010693
1.07071	0.00351851	1.0812	0.0040873	0.988386	0.010579
1.07768	0.00371828	1.08608	0.00427397	0.987482	0.009941
1.06909	0.00348721	1.08287	0.00402918	0.98538	0.009973
1.07757	0.00382046	1.08659	0.00412561	0.986827	0.010793
1.07356	0.00354063	1.08504	0.00418527	0.987306	0.010769
1.07376	0.00382667	1.0868	0.00421766	0.986518	0.011016
1.07291	0.00386687	1.08515	0.0041768	0.991836	0.012567
1.07197	0.00354453	1.08711	0.00409355	0.991342	0.011737
1.07694	0.00389007	1.08681	0.00428945	0.992994	0.01174
1.07044	0.00351882	1.08743	0.00436933	0.990799	0.011693
1.07756	0.00377129	1.08849	0.00430521	0.990373	0.011643
1.07199	0.00359657	1.08986	0.00450535	0.990698	0.011521
1.07708	0.00383179	1.09265	0.00437923	0.988231	0.010121
1.07164	0.00347959	1.08818	0.00452837	0.986328	0.010651
1.07612	0.00384927	1.0917	0.00433174	0.985777	0.010286
1.0756	0.00358874	1.09069	0.00442894	0.986293	0.010597
1.07573	0.0036557	1.09324	0.00430533	0.986467	0.010174
1.07373	0.00362383	1.09026	0.00437766	0.989651	0.009934
1.07234	0.0036292	1.09094	0.00429449	0.99131	0.009378
1.07888	0.00375771	1.09258	0.00438948	0.990816	0.009206
1.07418	0.00355658	1.09336	0.00443854	0.991236	0.009562
1.08009	0.00395799	1.09086	0.00461759	0.988468	0.008997
1.07384	0.00367729	1.09192	0.00440603	0.989493	0.009103
1.08059	0.00366945	1.09765	0.00462812	0.989029	0.008837
1.07572	0.00369731	1.09474	0.00469375	0.983833	0.009218
1.07891	0.00362519	1.09391	0.00459997	0.983261	0.009008
1.07985	0.00373563	1.09514	0.00456456	0.985934	0.009124
1.07799	0.00351577	1.09467	0.0045954	0.986284	0.009192
1.07741	0.00373163	1.09426	0.00467137	0.988368	0.009366
1.07287	0.00332928	1.09336	0.00461312	0.989398	0.00963
1.07945	0.00371928	1.09509	0.00470924	0.989395	0.008866
1.07426	0.0035799	1.09375	0.00460826	0.990326	0.008809
1.07949	0.00382714	1.09579	0.00477437	0.988168	0.008758
1.07649	0.00359847	1.09238	0.00450548	0.988484	0.009023
1.07779	0.0035225	1.09874	0.00474977	0.988492	0.009061
1.07788	0.00355934	1.09881	0.00498498	0.98415	0.008634
1.0816	0.00352269	1.09687	0.00483881	0.984198	0.0095
1.07996	0.00373343	1.09643	0.00460518	0.98617	0.009798
1.078	0.00354909	1.09682	0.00465646	0.986801	0.009763
1.08101	0.00353067	1.09502	0.00460314	0.989513	0.009766
1.07343	0.00351016	1.09611	0.00457229	0.992022	0.01002
1.082	0.00367806	1.09859	0.00469106	0.991917	0.009289
1.07725	0.00348226	1.0958	0.0048025	0.990311	0.008949
1.08108	0.00361317	1.0979	0.00488867	0.99082	0.008951
1.07761	0.00347723	1.0963	0.00466524	0.990003	0.008921
1.07676	0.00330634	1.1018	0.00486592	0.989661	0.009096
1.07662	0.0033886	1.09989	0.00476325	0.986219	0.008928
1.07869	0.00349761	1.09697	0.00491811	0.984348	0.009809
1.07945	0.00371205	1.09915	0.00473977	0.984192	0.00979
1.07658	0.00351214	1.09765	0.00465168	0.986251	0.009678
1.07967	0.00366762	1.10061	0.00469428	0.986029	0.009834
1.07494	0.00341055	1.09689	0.00459213	0.988211	0.009385
1.08142	0.00348876	1.1001	0.00470162	0.99051	0.009271
1.07821	0.00348003	1.09616	0.00465066	0.991049	0.009285
1.07967	0.00349492	1.09878	0.00495285	0.990884	0.009331
1.07754	0.0035199	1.09605	0.00473704	0.99031	0.009426
1.07816	0.00322704	1.09684	0.00469611	0.989237	0.009657
1.07824	0.00353883	1.10179	0.00473267	0.985724	0.009536
1.07952	0.00335149	1.10041	0.00484116	0.985783	0.010151
1.08465	0.00359281	1.09995	0.00473005	0.984894	0.010624
1.07842	0.00340969	1.09935	0.00459	0.985798	0.010528
1.07927	0.00351909	1.10044	0.00483058	0.985831	0.010641
1.07749	0.00332924	1.0996	0.00457476	0.988616	0.010711
1.07867	0.00339081	1.10311	0.00481059	0.992074	0.009797
1.07493	0.00340791	1.09872	0.00468595	0.991629	0.010084
1.07932	0.00325169	1.10139	0.0049676	0.990405	0.010208
1.07906	0.0033498	1.10098	0.00476986	0.989423	0.00971
1.07704	0.00299343	1.10143	0.00478226	0.990349	0.009983
1.07926	0.00348764	1.10168	0.0046767	0.984832	0.010003
1.08145	0.00330235	1.09886	0.00474257	0.98442	0.009707
1.08211	0.00361202	1.10269	0.00485469	0.984512	0.0105
1.08049	0.00337677	1.09846	0.00453695	0.986045	0.010466
1.08193	0.00336516	1.10163	0.00471686	0.986621	0.010672
1.07716	0.00355015	1.0985	0.0045711	0.988215	0.010604
1.08079	0.00343121	1.10009	0.00463291	0.989957	0.010959
1.07844	0.0034519	1.09851	0.00461506	0.989366	0.010078
1.08071	0.00323175	1.09811	0.0046883	0.990257	0.010024
1.08021	0.00350001	1.09793	0.00476505	0.989831	0.009961
1.07962	0.00317783	1.09813	0.00459887	0.988224	0.010273
1.08013	0.00361831	1.09944	0.0046666	0.989539	0.010413
1.07955	0.00343178	1.09937	0.00456108	0.983547	0.010011
1.08327	0.00358726	1.10157	0.0046211	0.984916	0.010558
1.07973	0.00342503	1.0984	0.00452588	0.983847	0.010879
1.0798	0.00317582	1.10161	0.0046771	0.985492	0.010844
1.07799	0.00340495	1.09714	0.00455318	0.985687	0.010673
1.07642	0.00302892	1.09933	0.00450451	0.991872	0.010971
1.08126	0.00356168	1.09977	0.00458161	0.991117	0.010396
1.07807	0.0030487	1.09557	0.00449918	0.991235	0.01046
1.08031	0.00350068	1.09736	0.00471274	0.990673	0.010653
1.07664	0.00293013	1.09784	0.00454619	0.99056	0.010502
1.08087	0.00349458	1.10129	0.00473012	0.990289	0.010681
1.07889	0.00303558	1.09664	0.00450827	0.984957	0.010616
1.08122	0.00329306	1.10213	0.00461308	0.984188	0.010992
1.08042	0.00318859	1.09757	0.00450976	0.985029	0.010855
1.07689	0.00295783	1.10115	0.00457688	0.987452	0.010908
1.07735	0.00317118	1.09824	0.00448804	0.989378	0.010952
1.07716	0.00302887	1.09631	0.00453267	0.990716	0.010924
1.0803	0.00339661	1.09975	0.00467106	0.991313	0.010761
1.07674	0.00304053	1.09751	0.00456275	0.992105	0.010727
1.07936	0.003237	1.10105	0.00483002	0.991185	0.010627
1.07835	0.00314044	1.09699	0.00454688	0.99066	0.010698
1.07881	0.00323814	1.09849	0.0047899	0.990517	0.010792
1.07989	0.00305626	1.0954	0.00448912	0.985569	0.010601
1.08096	0.00308312	1.10263	0.00482716	0.985391	0.010809
1.07867	0.00314413	1.09816	0.00460383	0.984436	0.010975
1.07669	0.00292411	1.09823	0.00460693	0.9844	0.0112
1.07826	0.00334698	1.09787	0.0046005	0.988091	0.011191
1.07613	0.00293056	1.09602	0.00443051	0.989075	0.010876
1.08153	0.00349624	1.09783	0.00463191	0.990819	0.011454
1.07624	0.00304497	1.09746	0.00444854	0.990868	0.010846
1.07871	0.00331975	1.10179	0.0046542	0.990593	0.011093
1.07925	0.00321246	1.09746	0.00457244	0.990411	0.011037
1.08002	0.00327	1.09972	0.00478541	0.989294	0.011119
1.07993	0.00325257	1.09739	0.0045248	0.989511	0.011183
1.07928	0.00304144	1.10146	0.00476321	0.984179	0.010937
1.07843	0.00317944	1.0988	0.00468398	0.984032	0.011798
1.07549	0.00301751	1.09766	0.00459616	0.984263	0.011669
1.0773	0.0033149	1.10006	0.00463865	0.986548	0.011429
1.07686	0.00298138	1.09975	0.00449467	0.991292	0.011878
1.07977	0.00342327	1.10086	0.00460023	0.99016	0.011394
1.07853	0.00303043	1.10003	0.0045113	0.991747	0.01147
1.07789	0.00324953	1.10049	0.00450875	0.990307	0.011425
1.07576	0.00304694	1.09728	0.00457417	0.991653	0.011465
1.07557	0.00290855	1.09994	0.00464069	0.991887	0.011539
1.07971	0.00306681	1.09757	0.00450374	0.989985	0.011829
1.07694	0.00295294	1.10049	0.00450175	0.984871	0.012274
1.08033	0.00334793	1.1023	0.00471503	0.986131	0.01127
1.07473	0.00309597	1.09856	0.00447129	0.985636	0.011836
1.07746	0.00334533	1.09944	0.00445272	0.986341	0.012062
1.0766	0.00294525	1.09742	0.00443589	0.989352	0.012134
1.08034	0.00331523	1.09914	0.0046155	0.99184	0.011893
1.07879	0.00298685	1.09768	0.00446707	0.992584	0.011861
1.07734	0.00317585	1.09987	0.00453702	0.992037	0.011841
1.07757	0.00300712	1.09603	0.0043226	0.991622	0.012028
1.07621	0.00309699	1.09826	0.00455586	0.991945	0.012
1.08143	0.00331991	1.09772	0.00443612	0.988891	0.01196
1.07604	0.00301257	1.09914	0.00442074	0.986289	0.012027
1.08114	0.00330035	1.09994	0.00448294	0.986174	0.012699
1.07846	0.00296543	1.10221	0.00447092	0.986787	0.012442
1.07704	0.00320696	1.10146	0.00435531	0.988819	0.012311
1.07488	0.00291	1.09802	0.00435093	0.991774	0.012416
1.07808	0.00338257	1.10031	0.00428602	0.993222	0.0125
1.07821	0.00297858	1.09761	0.00427059	0.994	0.013001
1.07778	0.00307273	1.09946	0.0044656	0.99349	0.012244
1.0788	0.00313776	1.09743	0.00430223	0.994486	0.012226
1.07578	0.00290677	1.09723	0.00438552	0.994116	0.012342
1.08048	0.00335808	1.09911	0.00440848	0.988813	0.012492
1.07652	0.00288942	1.0984	0.00436135	0.987338	0.012521
1.08134	0.00324642	1.09916	0.00444393	0.98708	0.012226
1.07639	0.00286317	1.09899	0.00442711	0.988004	0.012886
1.07903	0.00323887	1.1015	0.00448442	0.988482	0.012853
1.07576	0.00284935	1.09734	0.00423682	0.989099	0.012707
1.07723	0.0031381	1.1029	0.00445267	0.99417	0.012819
1.07807	0.0029919	1.09751	0.00422794	0.99509	0.013009
1.07419	0.00293756	1.10096	0.00431805	0.994787	0.012291
1.07982	0.00310148	1.09751	0.00425466	0.993506	0.012366
1.07429	0.00298662	1.09932	0.00422393	0.993871	0.012495
1.08164	0.00351122	1.09736	0.00429705	0.991203	0.012372
1.07705	0.00285027	1.09654	0.00423888	0.988437	0.01243
1.07916	0.00315835	1.10029	0.00438236	0.98756	0.012303
1.07429	0.00297329	1.09572	0.00430043	0.987839	0.01273
1.07861	0.0032953	1.09989	0.00429453	0.988328	0.012721
1.07736	0.00293143	1.09662	0.00405574	0.990661	0.012919
1.07367	0.00302974	1.09798	0.00432798	0.992626	0.012851
1.07827	0.00291809	1.09489	0.00410779	0.994246	0.013299
1.07462	0.00295637	1.09794	0.00422323	0.993723	0.012843
1.0776	0.00297137	1.09752	0.00418414	0.994218	0.012826
1.07549	0.00281158	1.0964	0.00407916	0.995139	0.012813
1.07979	0.00304464	1.0977	0.00414709	0.992412	0.01302
1.07493	0.00281527	1.09554	0.0040618	0.990938	0.013139
1.07899	0.00306935	1.09618	0.00423679	0.989594	0.013047
1.07692	0.0027835	1.09388	0.00408443	0.992095	0.01287
1.07644	0.00303391	1.0984	0.0042167	0.992033	0.013477
1.07757	0.00285781	1.09441	0.00394937	0.993692	0.013412
1.07538	0.00296739	1.09624	0.00413839	0.995461	0.013531
1.07804	0.0030563	1.09482	0.00406865	0.998614	0.013421
1.0749	0.00277284	1.09648	0.00392883	0.999215	0.014096
1.08249	0.00312735	1.09563	0.00409527	0.999216	0.013302
1.07278	0.00276114	1.09388	0.00395861	0.996908	0.013266
1.07729	0.00304533	1.09801	0.00420594	0.995138	0.013262
1.07475	0.00271824	1.0944	0.00400124	0.996393	0.013308
1.07503	0.00286259	1.09589	0.00404204	0.994247	0.01354
1.0758	0.00282744	1.09539	0.00404525	0.993872	0.013008
1.07524	0.00298301	1.09448	0.0041018	0.994205	0.013897
1.07909	0.00303385	1.09471	0.00401469	0.994042	0.013662
1.07608	0.00277078	1.09359	0.00393761	0.999577	0.013893
1.07725	0.00309737	1.09517	0.00405562	1.00085	0.013727
1.07296	0.00275443	1.09316	0.00385473	1.00066	0.014007
1.08449	0.00332432	1.09383	0.00403096	1.00138	0.013473
1.07497	0.00280346	1.09467	0.00381888	1.00217	0.01367
1.0792	0.00324578	1.09465	0.00399626	1.00199	0.013792
1.07649	0.00275658	1.09333	0.00394539	1.00062	0.013805
1.07814	0.00290998	1.09737	0.00408927	0.99582	0.013668
1.07811	0.00288935	1.09448	0.0038955	0.997304	0.014103
1.07521	0.00289667	1.0968	0.00410029	0.997426	0.014222
1.07962	0.00303764	1.09484	0.00405626	0.997267	0.014306
1.0733	0.00292489	1.09242	0.0037848	1.00028	0.013972
1.07749	0.00294152	1.09569	0.00390022	1.00312	0.013909
1.07319	0.00283093	1.09328	0.00379358	1.00369	0.014492
1.08472	0.00324208	1.09536	0.00391383	1.00309	0.013926
1.07505	0.00289158	1.09433	0.00378453	1.00323	0.013943
1.07787	0.00305086	1.0928	0.00385437	1.0002	0.013803
1.07709	0.002877	1.09275	0.00393321	1.00026	0.013749
1.07462	0.002885	1.09172	0.00392348	0.997698	0.013915
1.07765	0.00283854	1.09308	0.00376774	0.997757	0.014196
1.0731	0.00288949	1.09314	0.00377903	0.997844	0.014315
1.0815	0.00300865	1.0944	0.00390675	0.997293	0.014138
1.07416	0.0028446	1.09247	0.0036595	1.0001	0.01444
1.07897	0.00289283	1.09154	0.00374083	1.00382	0.014332
1.07577	0.0027579	1.09229	0.00368816	1.00327	0.014569
1.07936	0.00308276	1.09316	0.00372361	1.00302	0.013878
1.07415	0.00281623	1.09062	0.0035723	1.00301	0.014066
1.07556	0.00291135	1.09357	0.00365735	1.00109	0.013984
1.07686	0.00275006	1.0923	0.00367461	0.99838	0.01403
1.0753	0.00289087	1.08986	0.00373751	0.997573	0.014137
1.07814	0.00294248	1.08929	0.00366979	0.995745	0.014073
1.07239	0.00276935	1.09405	0.00366831	0.996105	0.014204
1.07919	0.00286908	1.09133	0.00380453	0.996635	0.014434
1.07259	0.00277525	1.09098	0.00369649	0.998783	0.014029
1.07731	0.00297806	1.09092	0.00369646	1.00277	0.014374
1.07505	0.00276696	1.0901	0.00367571	1.00233	0.014579
1.07914	0.00288774	1.0908	0.00367089	1.00279	0.01379
1.07275	0.00280223	1.09164	0.00355669	1.00239	0.014065
1.0751	0.00290223	1.09095	0.00357859	1.00287	0.013989
1.07477	0.00275352	1.08993	0.00358672	0.999829	0.014129
1.07317	0.00288522	1.08826	0.00374597	0.997479	0.014164
1.07682	0.00293537	1.0886	0.00365723	0.996886	0.01419
1.07375	0.00287593	1.09016	0.00360903	0.997083	0.013662
1.07657	0.0028746	1.09092	0.003845	0.996994	0.014324
1.07516	0.00287134	1.09081	0.00369427	0.997026	0.0144
1.07476	0.00292572	1.09185	0.00356105	1.00341	0.014609
1.07318	0.00280691	1.09064	0.00356561	1.003	0.014842
1.07653	0.00304625	1.09158	0.00358073	1.0031	0.013914
1.07502	0.00291062	1.08947	0.00341951	1.00336	0.014147
1.0735	0.00291735	1.09003	0.00348023	1.0026	0.014237
1.07509	0.00273984	1.09065	0.00352412	0.999791	0.014148
1.07161	0.00278768	1.08762	0.00344155	0.999454	0.014145
1.07661	0.00288601	1.08846	0.00355185	0.995564	0.014219
1.0725	0.0028908	1.08654	0.00347134	0.996275	0.014422
1.07726	0.00274786	1.08745	0.00351441	0.996119	0.014574
1.0727	0.00273201	1.08953	0.00344133	0.999099	0.014561
1.07381	0.00266598	1.08803	0.00355287	0.998701	0.014498
1.07385	0.00273946	1.08669	0.00334135	1.00212	0.014858
1.07781	0.00302306	1.08798	0.00343805	1.00186	0.014526
1.07681	0.00289696	1.08881	0.00328355	1.00185	0.014452
1.07404	0.00282175	1.08709	0.00334059	1.00174	0.014623
1.07725	0.00289552	1.08622	0.00333468	0.998393	0.014453
1.07239	0.00279902	1.08707	0.00326876	0.999197	0.014637
1.07994	0.00286363	1.0895	0.00337404	0.997969	0.014634
1.07376	0.00279096	1.08693	0.00324886	0.995494	0.014779
1.0761	0.00279608	1.0883	0.00342177	0.996377	0.014756
1.07312	0.00273304	1.08781	0.00319299	0.999264	0.014796
1.07565	0.00275729	1.08798	0.00344717	1.00142	0.015025
1.07163	0.00277614	1.08693	0.00322132	1.00235	0.014985
1.07635	0.00298881	1.08705	0.00326286	1.00202	0.014979
1.07661	0.00309378	1.0855	0.0031798	1.00221	0.014627
1.07256	0.00286354	1.08573	0.00313158	1.00205	0.014575
1.07478	0.00280394	1.08724	0.00321457	1.00318	0.014676
1.07167	0.00278644	1.08551	0.00309321	0.999696	0.014536
1.07328	0.00275098	1.08706	0.00331283	0.996056	0.014482
1.0727	0.00290808	1.08382	0.00321748	0.996254	0.014433
1.07309	0.00285424	1.08497	0.00319422	0.995898	0.014814
1.0721	0.00288835	1.08476	0.0031391	0.996324	0.0147
1.06915	0.0026105	1.08857	0.0031844	0.998576	0.014771
1.07282	0.00267246	1.08607	0.00296746	1.00189	0.014636
1.07463	0.00297286	1.08315	0.00303284	1.00153	0.015178
1.07495	0.00280096	1.08712	0.00303332	1.00155	0.014625
1.06823	0.00283628	1.08484	0.00296532	1.00122	0.014664
1.07431	0.00282201	1.08708	0.00316716	1.00093	0.014574
1.06836	0.0028849	1.08269	0.0029107	1.00177	0.014771
1.07181	0.00275115	1.08563	0.00298829	0.996628	0.014766
1.07054	0.00272841	1.08354	0.00286418	0.995291	0.014537
1.07234	0.00257038	1.08369	0.00299632	0.994864	0.014903
1.07256	0.00271044	1.08469	0.00293791	0.997282	0.014929
1.07168	0.00267929	1.08641	0.00299806	0.997311	0.015174
1.07193	0.00271341	1.08466	0.00303808	0.999795	0.015105
1.07082	0.00278416	1.08332	0.002892	1.00175	0.015024
1.07174	0.00275158	1.08435	0.00296177	1.00117	0.01486
1.07095	0.00276633	1.08169	0.00287602	1.00089	0.014985
1.07319	0.00269026	1.08591	0.00293848	1.00117	0.014925
1.07021	0.00290223	1.08292	0.00277242	0.998066	0.014992
1.07197	0.00262113	1.08617	0.00289488	0.996094	0.014868
1.07172	0.0028531	1.08184	0.00285877	0.995361	0.014422
1.07068	0.00265744	1.08298	0.00297609	0.995764	0.014758
1.07166	0.00272636	1.08664	0.00286243	0.998037	0.014812
1.06957	0.00271985	1.08257	0.00294262	0.997796	0.014531
1.07431	0.00282613	1.08465	0.00288943	0.999566	0.014566
1.07198	0.00274145	1.07989	0.00284162	1.0021	0.014535
1.07368	0.0026674	1.08355	0.00298643	1.0012	0.014859
1.07202	0.00279796	1.0822	0.00280527	1.00143	0.014397
1.06963	0.00255478	1.08393	0.00289063	0.998325	0.014156
1.07079	0.00282062	1.08039	0.00279259	0.998354	0.014106
1.0706	0.00266665	1.08214	0.0027856	0.995639	0.014328
1.07417	0.00284576	1.0816	0.00277559	0.994917	0.013947
1.07168	0.00253675	1.08027	0.00281632	0.99462	0.013944
1.07164	0.00280451	1.0809	0.00284629	0.993783	0.01422
1.07178	0.00261312	1.08196	0.00283608	0.996666	0.014765
1.0731	0.0027947	1.08174	0.00297085	0.998066	0.014645
1.07411	0.00287777	1.07993	0.0026361	0.999904	0.015065
1.07206	0.00276345	1.08256	0.00281514	1.00004	0.015085
1.07167	0.00276531	1.07923	0.00276135	1.00048	0.014486
1.07001	0.00261321	1.08352	0.00276537	0.999685	0.014832
1.07071	0.00280679	1.07939	0.00273885	0.996531	0.014533
1.07202	0.00258266	1.0782	0.0025709	0.9963	0.014152
1.07312	0.00277867	1.08107	0.0026732	0.995531	0.01452
1.07054	0.0026811	1.08045	0.00266775	0.995484	0.014478
1.07253	0.00271174	1.08198	0.00270564	0.994623	0.015039
1.07031	0.00263055	1.07936	0.00261075	0.997369	0.014941
1.07356	0.00260856	1.07976	0.00277544	0.997265	0.014802
1.07222	0.00287217	1.07761	0.00261239	1.00021	0.014856
1.07344	0.00267985	1.08135	0.00259776	1.00067	0.015552
1.07282	0.00279096	1.07809	0.00257498	1.0009	0.014849
1.07185	0.002516	1.08111	0.00252684	0.99777	0.014565
1.07188	0.00291222	1.07867	0.00253381	0.997342	0.014428
1.0704	0.00265662	1.07722	0.00244821	0.997786	0.014753
1.07424	0.00283125	1.07653	0.00261544	0.995595	0.014822
1.06966	0.00263966	1.07794	0.00257457	0.994563	0.01471
1.07164	0.00278701	1.07983	0.00265241	0.998235	0.014675
1.07308	0.00263255	1.07823	0.00248664	0.99664	0.014593
1.07124	0.00269323	1.07769	0.00262242	0.9964	0.014811
1.07356	0.00276943	1.07616	0.00242053	0.998344	0.014867
1.06955	0.00266481	1.08073	0.00255602	0.999916	0.015535
1.07248	0.0029064	1.07902	0.00243519	0.999209	0.014743
1.07035	0.00253981	1.07806	0.00244221	0.998997	0.014804
1.07254	0.00281722	1.07893	0.002489	0.995583	0.01513
1.0696	0.00262702	1.07658	0.00239758	0.996285	0.015214
1.07372	0.00278933	1.07658	0.00253199	0.993672	0.014379
1.06925	0.0026265	1.07645	0.00236667	0.992611	0.014326
1.07125	0.00261694	1.07858	0.00264371	0.992361	0.015457
1.0713	0.00260094	1.07601	0.00234877	0.995053	0.015838
1.07135	0.00264016	1.08032	0.002485	0.997315	0.015788
1.07129	0.00282438	1.07684	0.00241964	0.999057	0.015772
1.07058	0.00253791	1.07971	0.00236479	0.998651	0.016723
1.07129	0.00277894	1.07498	0.00228382	0.998265	0.016028
1.06873	0.00243655	1.07678	0.00225124	0.999947	0.015972
1.07264	0.00275231	1.07798	0.00232045	0.99936	0.015866
1.06999	0.00253391	1.07474	0.00228504	0.996006	0.015715
1.07128	0.00259816	1.07797	0.00230783	0.994277	0.015345
1.06938	0.0025482	1.07502	0.00224641	0.991974	0.01518
1.06885	0.00248872	1.07818	0.0024256	0.994326	0.015266
1.06938	0.00260703	1.07685	0.00229731	0.996058	0.015964
1.06764	0.00245917	1.07678	0.0023921	0.996595	0.016144
1.07574	0.00286105	1.07502	0.00233167	0.997051	0.016349
1.06862	0.00249966	1.07666	0.00226188	0.999605	0.017278
1.0718	0.00280141	1.07682	0.00227242	0.998556	0.016366
1.06881	0.00243273	1.07582	0.00226655	0.997964	0.016381
1.07112	0.00279242	1.07418	0.00230635	0.995444	0.016688
1.0693	0.00259123	1.07233	0.00225888	0.994945	0.01667
1.07091	0.00281121	1.07608	0.00233395	0.993759	0.016665
1.06891	0.00252775	1.07273	0.00221955	0.992123	0.016058
1.06764	0.00268822	1.07468	0.00249294	0.992589	0.017016
1.06871	0.00262688	1.0728	0.00222232	0.993888	0.01709
1.06725	0.00248354	1.07473	0.00223949	0.994858	0.01724
1.07304	0.00303151	1.07305	0.00226058	0.99621	0.017001
1.06771	0.00251023	1.07522	0.00223626	0.997806	0.017286
1.07019	0.00281699	1.0728	0.00234702	0.99742	0.017729
1.06839	0.0024696	1.07234	0.0022333	0.99652	0.01766
1.0704	0.0028	1.0734	0.00244037	0.993687	0.017319
1.06775	0.00256554	1.07055	0.0023406	0.994882	0.017636
1.06812	0.00268808	1.06904	0.00237134	0.992441	0.017494
1.06786	0.00253444	1.06782	0.00225023	0.990428	0.01719
1.06757	0.00248648	1.06865	0.00247617	0.994216	0.017335
1.06958	0.00255519	1.06706	0.00263709	0.993557	0.017626
1.06553	0.0024518	1.06676	0.00234593	0.994158	0.017769
1.07088	0.00287515	1.06544	0.00266985	0.995819	0.018064
1.06572	0.00244405	1.06345	0.00235542	0.997696	0.018981
1.07003	0.00270208	1.06505	0.00265266	0.998529	0.018882
1.06649	0.00235891	1.06431	0.00258912	0.998787	0.01793
1.06757	0.00263816	1.06698	0.00276134	0.995278	0.018031
1.06627	0.00241577	1.06631	0.00353186	0.99498	0.018254
1.06531	0.00252628	1.07271	0.00416901	0.993443	0.018346
1.06637	0.0024455	1.06364	0.00332918	0.993226	0.017653
1.06357	0.00244559	1.06485	0.00329981	0.993218	0.017708
1.06805	0.00247845	1.06127	0.0030782	0.995221	0.01779
1.06319	0.00236707	1.05964	0.00278296	0.995798	0.018739
1.07042	0.00284686	1.0574	0.00287973	0.998509	0.018737
1.06478	0.00239744	1.0563	0.00278871	0.998998	0.019658
1.06796	0.00271876	1.05632	0.00291272	1.00035	0.018713
1.06251	0.00225599	1.05464	0.00269621	1.00082	0.019014
1.06155	0.00218193	1.05533	0.00268604	0.998389	0.019038
1.06017	0.0020762	1.05192	0.00284175	0.999532	0.019328
1.05674	0.00211471	1.05287	0.00278038	0.998101	0.019114
1.0582	0.00206784	1.05073	0.00272489	0.99834	0.019661
1.05217	0.0020201	1.05418	0.00284406	0.99979	0.018917
1.05595	0.00206617	1.05192	0.00307875	1.00166	0.019859
1.05036	0.00186947	1.04937	0.00269675	1.00198	0.019808
1.05439	0.0018888	1.05212	0.00285786	1.00216	0.019957
1.0488	0.001862	1.04751	0.00265695	1.00357	0.020405
1.05208	0.00203524	1.04666	0.00280718	1.00643	0.021161
1.05226	0.00188439	1.04622	0.00271896	1.00404	0.020031
1.05093	0.00195948	1.04771	0.00266351	1.00534	0.019775
1.04818	0.00173484	1.04283	0.00250868	1.00575	0.020415
1.04216	0.00189825	1.04328	0.00262434	1.00596	0.020164
1.04416	0.00171906	1.04171	0.00267976	1.00472	0.020042
1.04004	0.00177674	1.04229	0.00253305	1.00747	0.020105
1.04397	0.00162768	1.0419	0.00257169	1.00613	0.01945
1.03679	0.00173894	1.0385	0.002597	1.00639	0.020851
1.04222	0.00165294	1.04175	0.00257192	1.00824	0.020541
1.03854	0.00161183	1.03704	0.00240014	1.00849	0.021176
1.03618	0.00172444	1.0386	0.00247621	1.00956	0.021229
1.03681	0.00166067	1.03432	0.00229671	1.00914	0.020616
1.03505	0.0017836	1.0351	0.00240516	1.00696	0.020959
1.03574	0.00161348	1.03665	0.00215711	1.0076	0.020726
1.03128	0.00173927	1.03336	0.00215448	1.00538	0.020685
1.03384	0.00148274	1.03543	0.00218324	1.0047	0.020805
1.03095	0.00168175	1.03163	0.00226137	1.00443	0.020662
1.03133	0.00149008	1.0316	0.00217958	1.00652	0.021401
1.02988	0.00151419	1.0313	0.00201958	1.00679	0.021395
1.02956	0.00157986	1.03323	0.00202372	1.00869	0.021292
1.02911	0.00147997	1.02928	0.00205583	1.00904	0.022462
1.0287	0.0016116	1.03262	0.00195824	1.00917	0.022476
1.02785	0.00146414	1.02818	0.00190215	1.01057	0.021309
1.02462	0.00159855	1.02787	0.00174847	1.00796	0.020585
1.02902	0.0014932	1.02979	0.00189035	1.00641	0.021195
1.02496	0.00155169	1.02752	0.0018461	1.0068	0.021681
1.0266	0.00143593	1.02719	0.0018302	1.00551	0.020688
1.02332	0.00161761	1.02615	0.00169194	1.00516	0.020571
1.02617	0.00158391	1.02456	0.00181609	1.00689	0.021494
1.02136	0.00164356	1.02494	0.00164408	1.0075	0.021473
1.02252	0.00161655	1.02675	0.00179342	1.00634	0.021481
1.02269	0.00151533	1.02553	0.00155683	1.00854	0.021872
1.0208	0.00170062	1.02401	0.00153003	1.00807	0.02243
1.02332	0.00132973	1.02515	0.00163518	1.00902	0.021777
1.01725	0.001658	1.02186	0.00156708	1.00607	0.022096
1.02238	0.00121766	1.02431	0.00161349	1.00605	0.022291
1.01572	0.00145696	1.02054	0.00149201	1.00596	0.021965
1.02116	0.00116785	1.02071	0.00166858	1.00401	0.022139
1.01593	0.00144846	1.02053	0.00145677	1.00735	0.021537
1.01991	0.00131992	1.01893	0.00155737	1.00507	0.022219
1.01468	0.0012938	1.01667	0.00126424	1.00585	0.022287
1.01667	0.00147528	1.01876	0.00145126	1.00482	0.022114
1.0155	0.00129147	1.01812	0.00132364	1.00691	0.02249
1.01398	0.00150385	1.01882	0.00120371	1.0075	0.023383
1.01795	0.00118839	1.01895	0.0013231	1.00562	0.023279
1.01331	0.00138298	1.01834	0.00120293	1.00519	0.022734
1.01531	0.00121454	1.01727	0.00140317	1.00487	0.022914
1.01169	0.00134771	1.01672	0.00112916	1.00228	0.023062
1.0148	0.00130888	1.01671	0.00143995	1.00246	0.022577
1.01058	0.00121431	1.01453	0.00107966	1.00313	0.022554
1.01211	0.00132749	1.01518	0.0013803	1.00385	0.022849
1.01184	0.00116988	1.01324	0.00116561	1.00468	0.023436
1.01244	0.0013707	1.01458	0.00115925	1.00393	0.023583
1.01275	0.000992398	1.01574	0.00115563	1.00618	0.024441
1.01026	0.00131765	1.01295	0.00113078	1.00561	0.023794
1.01457	0.00117099	1.01287	0.00120394	1.00796	0.023868
1.01063	0.0013962	1.01342	0.00111318	1.00482	0.023144
1.01386	0.00109423	1.01464	0.00115679	1.00487	0.023249
1.00876	0.00123434	1.01335	0.000889677	1.00514	0.023259
1.01193	0.00124522	1.01538	0.00125706	1.0032	0.023544
1.00693	0.00113232	1.01117	0.00099965	1.00608	0.022756
1.00991	0.00134581	1.01306	0.00112586	1.00587	0.02318
1.00953	0.00106973	1.01208	0.000961891	1.00401	0.023708
1.00774	0.00120387	1.01145	0.000908089	1.00318	0.023472
1.01074	0.00106996	1.01265	0.00103705	1.0059	0.023485
1.00753	0.00136233	1.01157	0.000990314	1.00496	0.024303
1.01065	0.00114779	1.01342	0.0011252	1.00548	0.023545
1.0048	0.00119212	1.01002	0.000910332	1.00329	0.023599
1.00721	0.00107091	1.01192	0.00110645	1.00334	0.023805
1.0052	0.00120741	1.00968	0.000895311	1.00306	0.02485
1.00591	0.00111328	1.01122	0.00110374	1.00144	0.025126
1.00624	0.00107417	1.00972	0.00095074	1.00384	0.02543
1.00685	0.00124355	1.0092	0.000767183	1.00205	0.024569
1.00816	0.000938282	1.01112	0.000785692	1.0026	0.025159
1.00452	0.001132	1.00913	0.000753508	1.0021	0.02525
1.00792	0.000984951	1.01211	0.00102644	1.00317	0.025592
1.00488	0.0013583	1.00855	0.000859653	1.00396	0.026053
1.00924	0.00100679	1.01012	0.000816967	1.00104	0.025225
1.00594	0.00117275	1.00647	0.000669322	1.00278	0.025475
1.00666	0.00111154	1.00932	0.000895001	1.00263	0.025765
1.00358	0.00121537	1.00761	0.000640764	1.00224	0.025604
1.00253	0.00128045	1.01057	0.000746163	1.00056	0.025566
1.00438	0.00110165	1.00794	0.000708176	1.00422	0.024913
1.00324	0.00121429	1.00926	0.000648932	1.0019	0.02478
1.00663	0.00100937	1.00969	0.000769665	1.00222	0.025902
1.00242	0.00124404	1.00633	0.000681143	1.00216	0.025502
1.00385	0.00105858	1.00985	0.000947445	1.00363	0.023888
1.00278	0.00128043	1.00674	0.000719274	1.00392	0.025923
1.0043	0.00122196	1.00826	0.000821184	1.00226	0.02597
1.00341	0.00123017	1.00825	0.000697092	1.00288	0.025344
1.00163	0.00132088	1.00779	0.000853533	1.00279	0.02537
1.00333	0.00100063	1.00707	0.000671797	1.00089	0.025519
1.00028	0.00128044	1.0075	0.000823725	1.00031	0.025493
1.00326	0.000916976	1.00829	0.00070274	1.00218	0.025321
1.00214	0.00102728	1.00478	0.000783667	1.00303	0.025398
1.00333	0.000805639	1.00671	0.000805626	1.0015	0.025892
1.00142	0.000991912	1.00543	0.000689693	1.00178	0.025086
1.00357	0.000910393	1.00849	0.000828317	1.00294	0.026373
1.00033	0.00110783	1.00525	0.000644554	1.00298	0.02641
1.00315	0.000951762	1.00806	0.000833872	1.0028	0.026182
1.00027	0.000968083	1.00554	0.000603479	1.0018	0.025109
0.998587	0.000978889	1.00692	0.000616787	1.00169	0.025449
1.0018	0.00087591	1.00769	0.000612612	1.00127	0.025605
0.999506	0.00103162	1.0073	0.000599194	1.00006	0.025326
1.0019	0.000785276	1.00638	0.000662197	1.00277	0.024312
1.0009	0.000996045	1.00414	0.000593543	1.00278	0.024631
1.00114	0.000782809	1.00787	0.000629131	1.00131	0.024941
0.998892	0.000975841	1.00436	0.000476927	1.00117	0.024855
0.999478	0.000884337	1.00454	0.000732263	1.0031	0.024386
0.999906	0.00108821	1.00483	0.000525902	1.00296	0.025001
0.999434	0.000978751	1.00402	0.000759129	0.999903	0.024779
0.998961	0.000852261	1.0046	0.000521318	1.0008	0.023982
0.998122	0.00121403	1.00293	0.000656195	1.00147	0.023559
1.00006	0.000940695	1.00599	0.000710214	1.00215	0.023315
0.99817	0.00099499	1.00481	0.000614664	0.999821	0.022985
0.999887	0.000986799	1.00562	0.000830566	1.00256	0.022428
0.998321	0.00113381	1.00274	0.000550179	1.00218	0.021783
0.999799	0.000837177	1.00537	0.000783604	1.00236	0.022503
0.999921	0.00103471	1.005	0.000462493	1.00115	0.021944
0.998897	0.000965125	1.00672	0.000698794	1.00227	0.022105
0.998154	0.00109095	1.00352	0.000548929	1.0016	0.022077
0.997164	0.00112832	1.00619	0.000683187	1.00011	0.021467
1.00016	0.000982517	1.00441	0.000534709	1.00181	0.021436
0.997076	0.00120428	1.00297	0.000534082	1.00099	0.02034
0.997647	0.000973941	1.0061	0.000731055	0.999807	0.020774
0.99758	0.00102375	1.00311	0.000562668	0.999715	0.020003
0.998704	0.000987648	1.00407	0.000641466	1.00301	0.019899
0.99633	0.000856908	1.00229	0.000431725	1.00289	0.019843
0.99662	0.000964569	1.00423	0.000677507	1.00177	0.019508
0.996117	0.000979829	1.00325	0.000514633	1.00163	0.02025
0.996313	0.000959609	1.00354	0.000565006	1.00425	0.02049
0.997588	0.000840041	1.00266	0.000591632
0.994609	0.000847293	1.00201	0.000471691
0.998747	0.000752344	1.00359	0.000788419
0.994599	0.000969474	1.00109	0.000456294
0.996134	0.000828127	1.00444	0.000770751
0.993606	0.000828159	1.00189	0.000538972
0.996309	0.000911081	1.00475	0.00066534
0.996637	0.000856408	1.00206	0.000507067
0.995691	0.000779114	1.00435	0.00070886
0.99642	0.000871408	1.00183	0.000516562
0.993463	0.000827218	1.0041	0.000695208
0.994807	0.000896673	1.00179	0.00066584
0.995483	0.000802636	1.00198	0.000588408
0.997508	0.000828342	1.00304	0.000767867
0.994702	0.000839886	1.0019	0.000550936
0.995927	0.000799755	1.00401	0.000717415
0.995317	0.000797963	1.00281	0.000526302
0.993897	0.00097483	1.00233	0.000836212
0.994514	0.000818212	1.00325	0.000479579
0.995161	0.000895515	1.00344	0.000809777
0.99405	0.000871479	1.00187	0.000727635
0.992322	0.000903424	1.00316	0.000619265
0.996343	0.000899059	1.00172	0.000852775
0.992809	0.000949147	0.999884	0.000649515
0.995781	0.000913789	1.00376	0.000908584
0.992925	0.000824188	0.999939	0.000598747
0.995875	0.000910937	1.0045	0.000975977
0.996114	0.000894592	1.00194	0.00064579
0.992682	0.000977711	1.00444	0.000815737
0.996234	0.000905061	1.00275	0.000669665
0.994216	0.00102512	1.00353	0.000613151
0.996359	0.000969231	1.00477	0.000751812
0.994619	0.000947971	1.0045	0.000622262
0.995445	0.00104371	1.00585	0.000752699
0.996283	0.000980267	1.00287	0.000719611
0.994972	0.00110501	1.00441	0.000795862
0.992843	0.000984373	1.00318	0.000631897
0.995432	0.00104041	1.00603	0.000779378
0.99573	0.000872538	1.00231	0.000704964
0.992873	0.000914218	1.0024	0.000706446
0.99531	0.000848163	1.00488	0.000659902
0.993603	0.000853166	1.00425	0.000693851
0.995999	0.00093248	1.00458	0.00100927
0.992917	0.000941093	1.00086	0.00068458
0.997239	0.00100265	1.00582	0.000917881
