# Supplementary material for: Lipid transporters E-Syt3 and ORP5 regulate epithelial ion transport by controlling phosphatidylserine enrichment at ER/PM junctions
Source: EMBO J. 2025 May 27;44(13):3697–719. doi: 10.1038/s44318-025-00470-9 (PMC12217353; doi:10.1038/s44318-025-00470-9)
Supplement: Supplementary file 11 — Source data Fig. 9 [file 44318_2025_470_MOESM11_ESM.zip › Figure SD 9/9B/Fig 9B.xlsx]

## Sheet: Fig 9B
CFTR Cl- Flux
siGlo Green	siEsyt3	+CFTR-172inh
0.1417	0.0656
0.145	0.116
0.1623	0.0707
0.1463	0.0937
0.0942	0.1074
0.1215	0.0896
0.1146	0.1626
0.1164	0.1636	0.029228
0.0886	0.1953	0.051422
0.102	0.2137	0.019384
0.0997	0.2464	0.011815
0.0715	0.0566	0.029716
0.1523	0.1324	0.046559
0.1017	0.062	0.033614
0.0928	0.1708	0.004047
0.1063	0.0758	0.028139
0.1304	0.1203	0.01831
0.1128	0.066	0.026356
0.1247	0.0727	0.004763
0.1511	0.0625	0.024231
0.0614	0.0643	0.003073
0.0479	0.0692	0.021919
0.051	0.0735	0.013727
0.067	0.071	0.028139
0.0574	0.0717	0.01831
0.065	0.0652	0.026356
0.0534	0.0901	0.029699
0.0647	0.0767	0.014763
0.0565	0.0756	0.024231
0.0649	0.0726	0.038392
0.0641	0.1013	0.029561
0.0743	0.0697	0.024131
0.067	0.1125	0.028482
0.0649	0.1052
0.0621	0.1207
0.0503	0.0973
0.0458	0.1004
0.0578	0.1095
0.0681	0.1322
0.0682	0.1043
0.0718	0.1241
0.1034	0.1247
0.0626	0.0942
0.0726	0.0739
0.0637	0.0828
0.0606	0.0626
0.048	0.0695
0.1374	0.0948
0.0853	0.0504
0.0552	0.1037
0.0499	0.1497
0.0646	0.1323
0.0629	0.1277
0.0429	0.1452
0.0671	0.1587
0.123	0.2294
0.0964	0.2247
0.0992	0.1564
0.0928	0.1199
0.0542	0.1378
0.0471	0.1309
0.0706	0.1302
0.0464	0.201
0.0818	0.1332
0.0873	0.1518
0.1323	0.1609
0.0807	0.174
0.0895	0.1989
0.0863	0.1001
0.0629	0.1036
0.0753	0.0965
0.0903	0.0704
0.0943	0.0683
0.0765	0.1213
0.0781	0.1519
0.1296	0.159
0.1385	0.1213
0.1469	0.1264
0.1404	0.1459
0.1356	0.1662
0.1374	0.2559
0.1211	0.2512
0.1295	0.2166
0.1183	0.1779
0.1335	0.1388
0.1424	0.1736
0.1797	0.1334
0.1669	0.1367
0.185	0.149
0.184
0.1611
0.1246
0.123
0.1574
0.1331
0.1595
0.1544
0.1253
0.1763
0.1199
0.1456
0.1363
0.139
0.17
