# Supplementary material for: Lipid transporters E-Syt3 and ORP5 regulate epithelial ion transport by controlling phosphatidylserine enrichment at ER/PM junctions
Source: EMBO J. 2025 May 27;44(13):3697–719. doi: 10.1038/s44318-025-00470-9 (PMC12217353; doi:10.1038/s44318-025-00470-9)
Supplement: Supplementary file 11 — Source data Fig. 9 [file 44318_2025_470_MOESM11_ESM.zip › Figure SD 9/9D/Fig 9D.xlsx]

## Sheet: Fig 9D
Fluid Secretion
	Control									siE-Syt3								CFTRinh172
0	1	1	1	1	1	1	1	1		1	1	1	1	1				1	1	1	1
5	1.01174	1.04214	1.0353	1.01587	1.00627	1.01348	1.00096	1.026		1.09203	1.04516	1.02593	1.05434	1.02348				1.00327	1.00078	1.00335	1.00371
10	1.03111	1.0478	1.06594	1.01632	1.01791	1.03432	1.00838	1.04606		1.24755	1.07696	1.0285	1.06255	1.08084				1.00448	1.00593	1.02116	1.0127
15	1.06042	1.07308	1.09507	1.03083	1.0293	1.03511	1.05425	1.08987		1.26117	1.07985	1.04132	1.13032	1.10533				1.00917	1.00604	1.02634	1.01323
20	1.10663	1.09987	1.12061	1.11696	1.03752	1.05642	1.07044	1.09546		1.28524	1.0816	1.06588	1.16443	1.18298				1.03224	1.00929	1.03259	1.01678
25	1.13197	1.11284	1.17032	1.1337	1.04429	1.06105	1.09009	1.12201		1.29376	1.08782	1.09337	1.18449	1.21285				1.0417	1.02211	1.03693	1.01805
30	1.16685	1.1249	1.20113	1.159	1.05801	1.06324	1.15032	1.13997		1.30539	1.12906	1.1007	1.20216	1.33302				1.04715	1.03099	1.04051	1.02115
35	1.19209	1.17587	1.23018	1.1626	1.06506	1.07605	1.20408	1.14282		1.30986	1.23909	1.1521	1.26674	1.33832				1.06036	1.03644	1.04873	1.02491
40	1.25267	1.21351	1.26216	1.16604	1.08241	1.12927	1.21343	1.16412		1.32762	1.22595	1.1674	1.32143	1.35853				1.06646	1.04121	1.05364	1.03291
