# Supplementary material for: Lipid transporters E-Syt3 and ORP5 regulate epithelial ion transport by controlling phosphatidylserine enrichment at ER/PM junctions
Source: EMBO J. 2025 May 27;44(13):3697–719. doi: 10.1038/s44318-025-00470-9 (PMC12217353; doi:10.1038/s44318-025-00470-9)
Supplement: Supplementary file 11 — Source data Fig. 9 [file 44318_2025_470_MOESM11_ESM.zip › Figure SD 9/9E/Fig 9E.xlsx]

## Sheet: Fig 9E
Fluid Secretion
SCR-5	siE-Syt3-5	SCR-40	CFTRinh172-40	siE-Syt3-40
1.01174	1.09203	1.25267	1.0426	1.32762
1.04214	1.04516	1.21351	1.0149	1.25869
1.0353	1.04105	1.26216	1.03974	1.22595
1.01587	1.05434	1.16604	1.05162	1.32143
1.00627	1.02348	1.08241		1.35853
1.01348		1.12927
1.00096		1.21343
1.026		1.16412
