# Supplementary material for: Lipid transporters E-Syt3 and ORP5 regulate epithelial ion transport by controlling phosphatidylserine enrichment at ER/PM junctions
Source: EMBO J. 2025 May 27;44(13):3697–719. doi: 10.1038/s44318-025-00470-9 (PMC12217353; doi:10.1038/s44318-025-00470-9)
Supplement: Supplementary file 12 — Appendix figures zipped [file 44318_2025_470_MOESM12_ESM.zip]

Archive with 37 entries (18 files):
- Appendix Figures/EV 1/
- Appendix Figures/EV 1/EV 1.xlsx
- Appendix Figures/EV 10/
- Appendix Figures/EV 10/EV 10.xlsx
- Appendix Figures/EV 11/
- Appendix Figures/EV 11/EV 11.xlsx
- Appendix Figures/EV 12/
- Appendix Figures/EV 12/EV 12.xlsx
- Appendix Figures/EV 13/
- Appendix Figures/EV 13/EV 13.xlsx
- Appendix Figures/EV 14/
- Appendix Figures/EV 14/14 EV.xlsx
- Appendix Figures/EV 15/
- Appendix Figures/EV 15/EV 15.xlsx
- Appendix Figures/EV 16/
- Appendix Figures/EV 16/EV 16.xlsx
- Appendix Figures/EV 17/
- Appendix Figures/EV 17/EV 17.xlsx
- Appendix Figures/EV 18/
- Appendix Figures/EV 18/EV 18.xlsx
- Appendix Figures/EV 2/
- Appendix Figures/EV 2/EV 2.xlsx
- Appendix Figures/EV 3/
- Appendix Figures/EV 3/EV 3.xlsx
- Appendix Figures/EV 4/
- Appendix Figures/EV 4/EV 4.xlsx
- Appendix Figures/EV 5/
- Appendix Figures/EV 5/EV 5.xlsx
- Appendix Figures/EV 6/
- Appendix Figures/EV 6/EV 6.xlsx
- Appendix Figures/EV 7/
- Appendix Figures/EV 7/EV 7.xlsx
- Appendix Figures/EV 8/
- Appendix Figures/EV 8/EV 8.xlsx
- Appendix Figures/EV 9/
- Appendix Figures/EV 9/EV 9.xlsx
- Appendix Figures/New folder/
