# Supplementary material for: Lipid transporters E-Syt3 and ORP5 regulate epithelial ion transport by controlling phosphatidylserine enrichment at ER/PM junctions
Source: EMBO J. 2025 May 27;44(13):3697–719. doi: 10.1038/s44318-025-00470-9 (PMC12217353; doi:10.1038/s44318-025-00470-9)
Supplement: Supplementary file 12 — Appendix figures zipped [file 44318_2025_470_MOESM12_ESM.zip › Appendix Figures/EV 1/EV 1.xlsx]

## Sheet: 1A
Current Traces								Current Density
	CFTR	CFTR	ESYT2	ESYT2				CFTR+V	+Esyt2
0	-16.4716	12.3812	-17.5632	19.6373				169.82	176.61
2	-15.3801	11.411	-16.839	19.8183				110.539	236.27
4	-15.336	12.2158	-16.4604	19.5056				163.77	222.39
6	-15.0603	12.2379	-17.6455	20.592				278.546	326.89
8	-14.7957	12.3482	-17.2999	19.5056				95.73	318.09
10	-14.6965	10.6393	-17.9748	20.378				137.08	195.02
12	-14.2555	10.3747	-16.7731	19.1434				261.89	265.56
14	-14.1122	11.0582	-16.4275	20.1805				185.79	197.453
16	-14.487	10.2534	-16.625	20.773				135.69	211.034
18	-13.8145	10.3416	-16.1806	19.7854				181.96	242.929
20	-13.3073	9.79032	-14.6498	18.5179				221.845	271.075
22	-11.3669	9.49264	-12.1807	18.5179				191.881	259.594
24	-9.52572	8.98549	-11.0285	16.2464				222.456	333.92
26	-9.62494	9.7352	-10.617	15.1929				175.643
28	-8.73191	8.74293	-9.66225	13.9913				200.604
30	-8.69883	8.4673	-9.67871	13.5634				175.921
32	-8.69883	8.90831	-10.3371	14.1395
34	-8.4232	9.42649	-9.8927	13.6128
36	-9.40444	8.99651	-9.7281	12.5757
38	-8.80908	9.61392	-9.49765	12.5099
40	-9.50367	9.21701	-10.7322	12.5264
42	-8.97446	9.04061	-9.975	12.0984
44	-10.2865	10.066	-10.0902	12.3782
46	-9.63597	9.71315	-10.0902	11.9338
48	-8.59961	8.98549	-9.99146	12.9214
50	-9.08471	9.7793	-9.99146	12.7403
52	-8.45628	8.69883	-10.2877	11.7857
54	-8.64371	8.82011	-9.99146	12.2795
56	-8.2909	8.34603	-9.87624	12.4276
58	-8.4673	8.80908	-9.8927	12.3947
60	-8.50038	7.9822	-10.1396	12.1313
62	-8.4673	8.3791	-9.95854	12.2301
64	-8.22475	8.56653	-10.4853	12.3947
66	-8.4673	8.79806	-10.584	12.2795
68	-8.08143	8.335	-10.584	13.0366
70	-8.59961	9.12881	-9.92562	11.9832
72	-8.22475	8.93036	-10.4359	12.1149
74	-8.62166	8.63268	-10.0408	12.0326
76	-8.3791	9.13984	-9.90916	12.4111
78	-8.58858	8.73191	-10.3042	12.3288
80	-7.90502	8.34603	-10.3042	13.1025
82	-8.86421	9.09574	-10.8968	13.7609
84	-8.4673	9.31624	-10.8968	13.514
86	-8.66576	9.01856	-11.0614	13.6786
88	-8.30193	9.02959	-11.3083	13.4646
90	-7.78375	8.16963	-11.3412	12.9214
92	-8.34603	8.78703	-10.798	12.4276
94	-7.54119	7.81682	-11.0285	14.0572
96	-8.10348	7.61837	-11.0285	14.0243
98	-8.56653	8.75396	-10.6993	14.2712
100	-8.03732	8.83113	-11.3412	13.6951
102	-8.16963	8.3791	-11.654	14.337
104	-7.82785	8.72088	-12.263	14.5016
106	-8.80908	9.34932	-12.7239	15.802
108	-8.90831	9.41547	-14.6004	17.6126
110	-9.50367	9.51469	-13.6951	16.625
112	-10.088	10.2644	-14.1395	17.0036
114	-10.0549	10.507	-16.7731	19.3245
116	-10.0439	11.3669	-18.4027	21.0693
118	-11.2677	10.7826	-18.4192	22.3532
120	-11.0472	12.1938	-20.4438	25.7111
122	-12.0284	12.8112	-22.5178	26.9786
124	-12.6458	13.7042	-25.4478	29.4806
126	-14.3106	15.4903	-26.6988	31.4558
128	-15.4131	16.218	-31.9167	37.5462
130	-17.6292	18.5774	-36.6079	43.3402
132	-18.9632	20.0437	-38.9124	44.871
134	-20.2532	22.2598	-45.7599	50.7145
136	-21.9731	23.8033	-47.3401	55.1259
138	-24.9499	26.9013	-54.2206	60.6895
140	-27.8605	29.0733	-59.85	66.072
142	-29.0953	31.1019	-64.2614	72.1624
144	-29.8781	32.9652	-71.8826	80.7876
146	-33.0203	36.394	-75.8824	84.2114
148	-35.9309	38.3234	-82.0222	89.38
150	-36.4601	40.1205	-89.3635	97.1657
152	-41.9617	45.0046	-94.1041	102.762
154	-44.5085	48.5767	-97.1328	105.215
156	-48.7532	52.0497	-102.762	111.174
158	-51.1015	54.6626	-107.832	116.013
160	-57.1874	60.4729	-114.499	120.622
162	-60.6824	66.658	-118.712	126.975
164	-63.5489	71.4429	-121.577	128.918
166	-67.7495	75.015	-125.609	133.132
168	-72.0823	77.9587	-129.099	136.424
170	-74.4197	80.6048	-130.646	139.156
172	-77.5288	84.4415	-134.366	142.317
174	-81.6852	89.1051	-137.247	145.625
176	-86.0291	92.2914	-138.712	148.028
178	-86.1063	94.8713	-142.975	152.571
180	-90.6817	96.7235	-146.926	154.876
182	-91.1338	100.053	-149.279	156.407
184	-93.5593	102.324	-151.106	160.11
186	-97.0984	105.367	-153.477	162.464
188	-97.8481	107.407	-155.633	163.995
190	-101.288	111.376	-157.691	165.328
192	-102.71	111.574	-159.402	168.291
194	-103.008	112.875	-163.468	170.332
196	-102.964	113.239	-164.999	173.591
198	-104.882	114.882	-166.431	175.468
200	-107.484	116.668	-167.205	174.316
202	-107.186	118.719	-167.254	177.246
204	-108.62	119.656	-169.608	177.986
206	-110.781	120.813	-170.596	179.534
208	-111.519	122.159	-171.945	180.439
210	-111.155	121.299	-172.818	181.789
212	-111.056	121.662	-174.694	182.793
214	-112.5	124.187	-173.921	182.924
216	-114.595	125.885	-174.661	183.797
218	-113.801	123.096	-175.863	184.982
220	-113.526	124.121	-176.933	185.64
222	-113.272	123.526	-176.966	185.756
224	-113.79	124.176	-177.789	187.369
226	-114.022	124.132	-179.122	188.093
228	-112.677	123.989	-180.027	189.048
230	-112.644	124.088	-179.468	188.916
232	-112.897	123.239	-180.768	189.163
234	-112.6	124.176	-180.752	189.443
236	-113.537	124.705	-181.344	190.809
238	-115.147	127.517	-181.558	190.842
240	-115.069	125.477	-181.608	191.039
242	-112.567	124.805	-182.019	191.352
244	-112.225	124.209	-181.673	190.974
246	-111.828	123.074	-181.739	191.517
248	-112.666	123.437	-182.743	191.846
250	-110.869	122.357	-182.677	192.554
252	-109.899	121.563	-183.352	192.784
254	-110.792	122.004	-182.513	192.504
256	-109.91	121.728	-182.974	193.64
258	-109.535	119.821	-183.221	193.805
260	-110.053	120.571	-183.566	194.233
262	-107.638	119.887	-184.175	194.134
264	-108.079	119.005	-183.566	194.183
266	-107.969	119.016	-183.089	192.455
268	-107.44	118.586	-182.661	192.373
270	-107.33	118.167	-182.842	193.163
272	-106.988	117.815	-182.019	192.142
274	-105.422	115.18	-183.056	189.706
276	-102.931	112.919	-180.208	186.941
278	-101.994	113.768	-179.879	188.175
280	-103.526	114.397	-180.554	188.735
282	-100.88	112.115	-181.476	189.13
284	-101.53	112.942	-181.723	190.019
286	-101.486	111.067	-182.612	191.352
288	-100.792	110.626	-182.447	190.727
290	-100.307	110.296	-183.879	190.48
292	-98.7191	108.851	-181.41	189.772
294	-98.8624	108.73	-180.077	188.291
296	-99.2042	110.56	-180.768	189.377
298	-98.5868	110.009	-182.727	192.471
300	-96.04	105.797	-185.509	194.743
302	-93.7908	103.592	-187.221	196.587
304	-95.2021	105.213	-187.912	197.146
306	-94.9926	106.646	-188.34	197.903
308	-92.6222	101.828	-188.455	199.27
310	-93.4491	102.457	-188.768	198.875
312	-92.8868	103.284	-188.686	198.99
314	-91.8614	101.475	-188.044	198.348
316	-91.2551	100.362	-189.081	198.875
318	-89.2375	98.7632	-189.015	199.484
320	-89.9761	100.869	-191.385	202.446
322	-89.4139	100.064	-191.928	202.167
324	-92.5229	103.063	-192.076	203.055
326	-91.685	101.685	-191.912	202.529
328	-89.8218	100.858	-193.031	204.603
330	-88.9067	98.3001	-192.834	204.504
332	-86.9773	96.9992	-192.488	203.862
334	-87.1978	97.3189	-192.471	202.825
336	-88.146	97.6717	-192.175	202.907
338	-87.5506	96.2825	-192.702	203.813
340	-86.0622	95.7643	-191.829	202.841
342	-84.3974	93.0632	-191.023	202.002
344	-85.0148	93.9231	-190.035	200.735
346	-85.07	93.846	-189.327	200.899
348	-84.3754	94.3421	-189.492	200.8
350	-85.1141	93.4601	-189.476	201.212
352	-81.2994	91.9276	-189.558	201.195
354	-82.027	92.4017	-189.805	201.278
356	-82.0821	91.7843	-189.92	201.13
358	-79.8661	88.7083	-189.344	201.13
360	-73.2731	82.5452	-188.439	199.911
362	-66.4264	76.2719	-186.282	197.558
364	-63.8466	73.4936	-182.101	193.393
366	-58.8853	68.3448	-177.427	188.307
368	-57.8379	65.787	-171.106	181.344
370	-55.28	61.4872	-163.863	173.097
372	-52.645	60.1972	-155.485	164.538
374	-52.4355	58.4001	-149.658	157.098
376	-50.7597	56.2062	-142.103	149.691
378	-48.7421	54.828	-136.654	143.716
380	-47.2317	53.9239	-129.889	137.905
382	-45.7323	50.7156	-126.383	133.181
384	-43.8911	48.235	-121.017	128.457
386	-44.0895	49.8887	-117.642	124.72
388	-42.8327	46.1071	-116.737	123.733
390	-40.1646	45.5228	-111.388	118.614
392	-36.0301	41.9176	-109.61	116.194
394	-34.5197	38.588	-106.153	113.034
396	-32.8439	35.1481	-103.059	108.82
398	-31.2452	34.5087	-101.956	107.997
400	-28.7315	31.8516	-96.8036	103.47
402	-27.21	31.7855	-93.2975	101.314
404	-26.1296	29.3489	-90.1042	97.676
406	-24.5971	27.9046	-88.2607	94.6802
408	-23.263	26.2729	-86.022	93.7255
410	-22.2046	25.6665	-83.6188	90.6968
412	-21.6864	23.6379	-82.2526	87.8821
414	-18.3238	20.9478	-79.1745	86.9109
416	-18.2576	19.5476	-76.8536	82.5654
418	-16.681	19.305	-73.6109	76.9853
420	-15.777	17.8166	-71.6192	75.8495
422	-15.2257	17.2433	-68.8868	76.1952
424	-13.6491	15.0162	-66.3189	74.1376
426	-14.6304	16.4495	-65.0021	70.1707
428	-13.0648	15.1485	-64.3272	69.9073
430	-11.7969	14.2334	-58.2204	64.6235
432	-11.4661	13.2412	-58.7307	63.1421
434	-9.56982	11.1905	-56.5908	59.7019
436	-10.1211	12.4915	-55.1753	56.7719
438	-9.41547	11.1354	-51.8832	57.6772
440	-7.82785	10.11	-50.3194	54.3687
442	-8.45628	10.7605	-48.1796	52.1795
444	-7.8499	10.0439	-47.4224	51.6033
446	-7.33172	8.36808	-46.0397	50.8297
448	-7.07814	7.78375	-44.5418	49.3483
450	-5.9205	8.18065	-42.3361	45.1838
452	-5.85435	7.40889	-36.6573	41.2662
454	-5.8764	8.0704	-35.8014	39.8012
456	-5.12669	6.08587	-33.8261	39.2087
458	-5.02746	6.46073	-35.1594	37.9248
460	-5.11566	6.26228	-34.501	35.3734
462	-4.97234	5.77717	-31.3571	33.6121
464	-4.27775	4.97234	-31.4229	34.4845
466	-3.96905	5.40232	-29.5464	34.287
468	-3.80367	5.55667	-26.5177	29.3818
470	-3.10909	4.28878	-26.5835	30.0402
472	-3.13114	4.77388	-25.2503	29.1184
474	-3.26344	4.1675	-25.5465	28.0156
476	-3.73752	4.92824	-24.8223	27.1103
478	-3.53907	3.82572	-21.7442	24.6577
480	-2.86654	4.14545	-20.0323	22.9952
482	-3.18626	3.79265	-18.4356	21.3491
484	-2.73423	3.88085	-18.7484	21.596
486	-2.60193	3.62727	-17.0365	19.4233
488	-2.88859	3.95802	-16.3287	17.7608
490	-2.45861	3.7265	-17.2999	18.8472
492	-2.42553	3.31857	-16.7896	17.9418
494	-2.80038	3.42882	-14.4358	17.6949
496	-2.83346	3.69342	-15.4069	17.6785
498	-2.09478	3.41779	-14.1066	15.0283
500	-2.2822	3.37369	-13.8761	15.8843
502	-2.33733	3.42882	-12.0984	13.8267
504			-12.5428	13.9255
506			-11.621	13.4975
508			-11.9996	13.2506
510			-10.3701	12.3618
512			-10.2877	11.44
514			-10.3701	11.3412
516			-10.2219	11.654
518			-8.938	11.1766
520			-9.23428	11.3083
522			-9.41535	11.0614
524			-8.37834	9.99146
526			-8.90508	10.9626
528			-8.72401	10.5676
530			-8.85569	10.4523
532			-8.08206	9.71163
534			-7.50594	9.54703
536			-7.40718	8.938
538			-7.42364	8.85569
540
542
544
546
548
550
552
554
556
558
560
562
564
566
568
570
572
574
576
578
580
582
584
586
588
590
592
594
596
598
600
602
604
606
608
610
612
614
616
618
620
622
624
626
628
630
632
634
636
638
640
642
644
646
648
650
0
2
4
6
8
10
12
14
16
18
20
22
24
26
28
30
32
34
36
38
40
42
44
46
48
50
52
54
56
58
60
62
64
66
68
70
72
74
76
78
80
82
84
86
88
90
92
94
96
98
100
102
104
106
108
110
112
114
116
118
120
122
124
126
128
130
132
134
136
138
140
142
144
146
148
150
152
154
156
158
160
162
164
166
168
170
172
174
176
178
180
182
184
186
188
190
192
194
196
198
200
202
204
206
208
210
212
214
216
218
220
222
224
226
228
230
232
234
236
238
240
242
244
246
248
250
252
254
256
258
260
262
264
266
268
270
272
274
276
278
280
282
284
286
288
290
292
294
296
298
300
302
304
306
308
310
312
314
316
318
320
322
324
326
328
330
332
334
336
338
340
342
344
346
348
350
352
354
356
358
360
362
364
366
368
370
372
374
376
378
380
382
384
386
388
390
392
394
396
398
400
402
404
406
408
410
412
414
416
418
420
422
424
426
428
430
432
434
436
438
440
442
444
446
448
450
452
454
456
458
460
462
464
466
468
470
472
474
476
478
480
482
484
486
488
490
492
494
496
498
500
502
504
506
508
510
512
514
516
518
520
522
524
526
528
530
532
534
536
538
540
542
544
546
548
550
552
554
556
558
560
562
564
566
568
570
572
574
576
578
580
582
584
586
588
590
592
594
596
598
600
602
604
606
608
610
612
614
616
618
620
622
624
626
628
630
632
634
636
638
640
642
644
646
648
650

## Sheet: 1B
Current Traces									Current Density
	CFTR	CFTR	+ E-Syt3 +E-Syt2	+E-Syt3 +E-Syt2	+E-Syt3	+E-Syt3			CFTR	+Esyt3	+Esyt3 +Esyt2
0	-133.057	220.947	-284.271	263.367	-122.223	205.078			368.54	33.05	127.39
2	-140.381	235.596	-261.993	272.064	-117.34	205.231			438.53	34.45	114.73
4	-134.277	211.792	-255.737	222.778	-108.795	208.435			437.09	27.36	113.57
6	-128.174	214.844	-243.225	226.288	-101.624	192.108			381.36	26.13	101.05
8	-133.057	197.144	-227.203	208.74	-95.3674	190.125			453.66	36.78	103.88
10	-129.395	199.585	-216.827	178.375	-92.3157	175.934			389.21	35.89	104.22
12	-121.46	177.612	-190.887	181.732	-85.6018	181.885					101.36
14	-123.291	169.678	-194.702	162.811	-83.4656	151.672					137.66
16	-121.46	175.171	-171.356	144.806	-75.8362	156.403
18	-119.019	165.405	-170.593	147.705	-70.1904	128.632
20	-122.681	166.016	-154.419	127.563	-67.4438	133.667
22	-117.798	159.302	-123.138	123.291	-60.8826	116.577
24	-121.46	158.081	-130.615	127.258	-57.5256	115.356
26	-125.732	159.912	-123.444	122.833	-52.6428	110.016
28	-130.615	161.133	-117.493	114.899	-48.0652	108.337
30	-119.019	147.095	-109.711	103.912	-43.9453	99.9451
32	-122.07	158.081	-113.373	107.727	-44.5557	91.5527
34	-114.136	144.653	-106.812	109.558	-39.2151	85.2966
36	-97.0459	137.939	-94.7571	106.049	-39.5203	83.9233
38	-100.708	134.277	-106.812	107.574	-39.8254	74.4629
40	-90.9424	128.174	-101.471	122.375	-37.0789	83.9233
42	-86.0596	122.681	-95.8252	92.926	-39.6729	69.5801
44	-79.3457	123.291	-87.4329	92.0105	-39.0625	69.2749
46	-87.8906	124.512	-89.2639	82.7026	-39.3677	65.3076
48	-83.6182	115.967	-85.4492	73.5474	-37.0789	66.9861
50	-89.1113	120.239	-81.7871	87.1277	-37.8418	59.2041
52	-90.332	117.188	-81.3293	83.4656	-39.3677	61.9507
54	-89.1113	107.422	-80.1086	88.8062	-37.2314	63.7817
56	-84.8389	114.136	-76.9043	86.9751	-37.8418	58.5938
58	-93.3838	118.408	-67.5964	65.7654	-44.0979	59.0515
60	-87.2803	116.577	-66.5283	70.343	-37.9944	56.3049
62	-88.501	117.798	-70.6482	67.4438	-41.9617	54.9316
64	-90.332	121.46	-61.0352	74.7681	-41.3513	57.5256
66	-89.7217	108.643	-65.0024	69.5801	-41.0461	55.9998
68	-101.318	123.901	-61.9507	60.5774	-39.6729	54.1687
70	-92.7734	115.967	-63.4766	60.4248	-38.147	53.7109
72	-87.8906	111.084	-63.1714	61.3403	-38.4521	53.2532
74	-92.7734	114.746	-59.2041	55.3894	-42.4194	48.523
76	-98.2666	117.798	-62.4084	55.0842	-38.7573	51.5747
78	-95.2148	113.525	-52.4902	52.948	-39.6729	50.5066
80	-89.1113	117.798	-47.3022	53.7109	-40.2832	54.0161
82	-97.0459	112.305	-45.7764	46.0815	-35.7056	48.9807
84	-86.6699	119.629	-48.3704	44.5557	-38.7573	50.9644
86	-93.3838	115.356	-46.0815	39.5203	-40.1306	46.9971
88	-101.318	119.019	-40.4358	43.7927	-39.3677	47.6074
90	-98.2666	111.084	-51.8799	53.4058	-40.5884	48.3704
92	-98.877	120.85	-46.6919	47.6074	-38.6047	47.76
94	-98.2666	119.629	-52.3376	45.7764	-40.1306	46.0815
96	-107.422	120.85	-49.8962	53.1006	-41.6565	52.3376
98	-103.76	121.46	-57.6782	51.4221	-40.741	44.8608
100	-101.318	115.967	-44.0979	50.8118	-42.8772	45.3186
102	-112.305	125.732	-51.7273	48.3704	-44.2505	46.3867
104	-101.318	113.525	-48.2178	51.4221	-40.5884	45.166
106	-96.4355	123.291	-45.929	50.5066	-40.2832	50.354
108	-111.694	128.174	-52.4902	42.7246	-42.7246	52.6428
110	-104.98	120.239	-43.7927	46.9971	-41.6565	50.6592
112	-112.915	125.122	-54.7791	56.1523	-42.1143	51.5747
114	-114.746	138.55	-59.967	54.6265	-41.1987	51.1169
116	-129.395	137.329	-62.1033	64.6973	-43.9453	46.8445
118	-126.953	125.732	-75.3784	72.3267	-42.4194	43.7927
120	-119.629	133.667	-79.9561	75.2258	-40.741	46.9971
122	-137.939	153.809	-78.2776	64.5447	-38.9099	49.1333
124	-138.55	170.288	-71.2585	82.7026	-38.4521	50.0488
126	-159.302	177.002	-98.7244	95.52	-39.5203	48.0652
128	-141.602	158.081	-91.4001	92.926	-38.2996	49.5911
130	-165.405	179.443	-110.779	110.168	-40.1306	53.5583
132	-157.471	186.157	-104.675	119.781	-46.0815	57.373
134	-195.312	195.312	-143.89	140.991	-41.6565	56.6101
136	-218.506	231.934	-139.923	146.484	-109.863	130.005
138	-225.22	259.399	-155.334	162.354	-123.901	150.147
140	-244.751	307.617	-183.868	189.972	-130.463	139.16
142	-282.593	319.824	-199.127	196.228	-120.697	160.828
144	-300.293	344.849	-216.98	213.776	-144.806	168.61
146	-346.68	407.104	-243.683	243.683	-158.844	165.71
148	-383.911	433.35	-260.62	265.656	-147.858	182.495
150	-432.739	484.619	-298.004	303.65	-160.98	195.312
152	-480.957	568.848	-298.157	302.277	-164.642	191.956
154	-537.109	604.248	-330.658	312.195	-153.351	188.446
156	-571.289	691.528	-366.211	359.344	-171.814	215.912
158	-605.469	731.812	-394.592	415.344	-195.77	222.473
160	-703.125	811.768	-393.524	397.949	-214.539	240.021
162	-752.563	883.179	-420.074	444.336	-219.421	248.871
164	-850.22	994.873	-429.077	430.603	-199.432	236.969
166	-913.086	1007.08	-468.903	478.821	-195.16	252.533
168	-958.862	1087.04	-482.178	483.093	-226.288	265.503
170	-1054.08	1221.92	-518.799	503.235	-218.353	258.942
172	-1132.2	1320.8	-544.739	547.18	-246.277	288.391
174	-1195.68	1352.54	-570.984	538.635	-254.059	279.236
176	-1245.12	1434.33	-609.589	594.482	-251.617	293.426
178	-1334.84	1568.6	-612.946	605.469	-250.092	276.031
180	-1431.88	1640.01	-612.793	603.027	-273.132	309.906
182	-1481.32	1692.5	-630.951	641.174	-273.59	318.756
184	-1566.16	1781.01	-644.989	651.093	-274.506	305.328
186	-1618.04	1817.02	-678.406	662.231	-298.157	343.018
188	-1661.99	1898.8	-702.667	677.49	-287.781	333.252
190	-1749.27	1969.6	-705.109	709.229	-277.557	339.203
192	-1739.5	1979.98	-729.675	714.569	-293.121	338.135
194	-1851.2	2111.21	-720.215	717.163	-316.62	355.988
196	-1856.69	2114.87	-752.716	739.288	-301.819	338.745
198	-1903.08	2175.9	-789.795	763.245	-317.23	369.11
200	-1962.28	2210.08	-772.858	760.345	-314.178	364.685
202	-1998.29	2283.33	-785.37	783.997	-333.099	388.031
204	-2055.66	2332.76	-796.509	790.863	-317.841	342.102
206	-2081.91	2380.98	-827.332	812.531	-330.811	377.808
208	-2124.02	2393.8	-807.343	803.68	-338.593	367.584
210	-2137.45	2448.12	-788.574	799.103	-362.244	402.679
212	-2195.43	2506.71	-819.702	799.561	-352.478	410.156
214	-2223.51	2529.91	-811.462	799.866	-379.028	418.854
216	-2252.81	2564.7	-838.47	841.827	-356.903	403.748
218	-2291.87	2612.92	-864.868	884.552	-358.429	405.579
220	-2323	2653.2	-895.386	903.015	-370.026	402.832
222	-2374.88	2736.82	-891.571	896.912	-342.56	385.132
224	-2380.98	2722.17	-914.154	931.396	-345.154	389.862
226	-2421.88	2786.25	-928.65	926.208	-374.908	399.78
228	-2431.64	2793.58	-930.176	923.767	-385.59	397.186
230	-2463.99	2842.41	-939.331	924.683	-349.731	395.355
232	-2484.74	2858.28	-946.96	934.448	-341.644	378.723
234	-2491.46	2882.69	-926.971	904.236	-344.391	390.625
236	-2500	2893.68	-924.072	923.004	-347.29	407.715
238	-2524.41	2913.21	-988.159	957.642	-363.464	389.099
240	-2559.81	2965.7	-948.792	939.178	-362.701	395.203
242	-2605.59	3015.75	-945.892	941.315	-373.993	425.568
244	-2619.02	3018.19	-978.546	961.456	-386.658	427.856
246	-2627.56	3035.89	-1006.01	988.159	-385.895	420.227
248	-2666.63	3079.22	-1011.35	1004.33	-378.723	437.012
250	-2697.75	3092.04	-988.617	988.159	-381.47	441.284
252	-2704.47	3119.51	-1009.37	1009.52	-401.611	443.268
254	-2713.01	3148.8	-992.126	994.415	-384.064	434.875
256	-2732.54	3164.67	-974.731	971.68	-404.663	436.707
258	-2780.15	3195.19	-941.467	962.524	-420.38	455.017
260	-2781.37	3202.51	-961.151	972.137	-395.203	454.559
262	-2783.2	3234.86	-962.524	985.565	-404.053	451.355
264	-2792.36	3234.25	-981.14	1009.98	-419.769	465.393
266	-2826.54	3244.02	-975.647	986.633	-456.696	503.387
268	-2812.5	3269.04	-1023.25	1004.49	-429.535	485.382
270	-2835.69	3304.44	-991.211	980.225	-440.369	485.382
272	-2846.68	3321.53	-989.38	977.325	-449.982	493.774
274	-2913.21	3378.91	-964.203	981.293	-462.799	493.774
276	-2911.99	3395.39	-956.879	955.2	-464.325	494.995
278	-2916.87	3419.8	-958.405	936.89	-462.036	514.221
280	-2912.6	3413.09	-959.167	963.287	-452.881	478.363
282	-2912.6	3397.83	-973.816	976.105	-453.644	521.088
284	-2921.14	3396.61	-974.274	983.582	-481.567	526.123
286	-2934.57	3424.68	-978.699	975.8	-495.453	538.025
288	-2976.07	3428.96	-968.323	955.353	-485.535	520.783
290	-2981.57	3482.67	-997.314	978.851	-473.938	512.848
292	-2999.88	3491.21	-987.244	986.481	-474.548	518.799
294	-3001.1	3480.22	-952.454	946.198	-477.6	516.51
296	-3031.62	3530.88	-994.415	976.105	-484.772	540.924
298	-3049.32	3577.27	-980.53	987.396	-492.554	543.823
300	-3126.83	3591.92	-943.146	954.742	-493.164	539.856
302	-3093.26	3596.8	-971.069	973.511	-512.848	555.42
304	-3119.51	3614.5	-1006.77	989.838	-492.554	529.938
306	-3084.72	3624.88	-968.475	957.031	-482.788	537.567
308	-3111.57	3656.62	-983.429	979.767	-482.33	552.521
310	-3070.07	3606.57	-956.879	976.257	-499.725	534.821
312	-3070.07	3593.75	-957.184	958.252	-491.028	546.265
314	-3052.98	3587.65	-976.562	984.192	-479.736	534.973
316	-3067.02	3593.14	-980.53	951.385	-491.638	544.281
318	-3051.15	3585.21	-961.304	973.206	-512.695	570.831
320	-3033.45	3560.79	-961.914	952.454	-515.594	554.047
322	-3020.63	3547.97	-978.241	980.072	-504.456	557.861
324	-3018.8	3529.05	-985.565	987.701	-500.793	529.327
326	-2996.83	3540.65	-1016.39	997.772	-447.998	486.298
328	-2974.85	3519.29	-984.192	996.857	-419.159	443.42
330	-2950.44	3498.54	-944.214	966.034	-377.35	426.483
332	-3004.15	3509.52	-935.516	925.598	-349.579	398.712
334	-2960.82	3502.81	-989.685	980.835	-331.421	375.824
336	-2958.37	3480.22	-959.778	945.74	-337.067	374.908
338	-2930.3	3452.76	-964.966	972.748	-319.824	350.8
340	-2936.4	3479	-945.74	943.756	-272.522	312.958
342	-2927.86	3485.11	-960.083	959.015	-263.519	274.963
344	-2927.86	3449.1	-926.514	924.53	-256.5	279.236
346	-2894.29	3412.48	-915.985	952.759	-260.162	300.293
348	-2880.25	3400.27	-904.694	908.813	-212.86	227.661
350	-2851.56	3361.21	-909.424	921.021	-198.517	221.71
352	-2833.25	3339.23	-913.849	935.974	-179.138	198.212
354	-2833.86	3343.51	-903.32	901.184	-182.495	201.874
356	-2860.11	3363.65	-863.953	904.999	-165.863	179.596
358	-2746.58	3222.05	-896.149	897.827	-168.457	194.092
360	-2525.02	2943.12	-876.465	892.029	-162.354	184.021
362	-2282.1	2659.3	-874.023	865.173	-134.583	182.648
364	-2070.92	2432.25	-843.048	837.25	-150.146	178.528
366	-1860.35	2178.34	-774.384	760.651	-138.55	157.318
368	-1650.39	1922.61	-730.438	695.648	-158.234	162.964
370	-1489.87	1707.15	-666.351	660.706	-133.209	140.228
372	-1291.5	1503.3	-613.708	613.098	-136.261	148.926
374	-1138.31	1323.24	-552.826	556.488	-111.847	134.277
376	-1032.71	1207.89	-488.281	473.48	-101.471	124.817
378	-916.748	1061.4	-405.884	389.099	-112.61	118.408
380	-833.74	963.745	-364.075	356.903	-104.065	122.528
382	-751.343	844.116	-333.099	314.178	-102.844	126.495
384	-664.062	757.446	-308.99	304.718	-100.403	120.85
386	-610.962	741.577	-288.391	277.405	-96.283	121.765
388	-587.769	699.463	-234.375	235.596	-99.3347	113.068
390	-516.968	612.793	-208.74	196.533	-92.6208	108.795
392	-462.036	542.603	-202.026	205.231	-95.8252	111.389
394	-433.35	513.916	-182.037	175.018	-80.2612	90.0269
396	-405.273	482.178	-150.299	149.078	-92.6208	97.0459
398	-377.808	460.205	-144.196	131.378	-72.4792	104.218
400	-335.083	397.339	-131.073	136.719	-79.0405	82.7026
402	-307.007	384.521	-109.1	124.207	-72.1741	88.8062
404	-319.824	360.718	-127.411	119.781	-69.1223	77.3621
406	-297.241	374.146	-126.19	119.934	-56.9153	74.3103
408	-272.827	317.383	-97.0459	108.185	-64.5447	81.3294
410	-250.244	292.969	-81.3293	100.098	-64.3921	76.1414
412	-211.182	254.517	-95.8252	93.9941	-68.6646	78.7353
414	-208.13	274.658	-92.7734	77.3621	-61.9507	71.7163
416	-194.092	231.934	-80.2612	72.1741	-63.324	79.0405
418	-193.481	209.961	-65.4602	67.1387	-62.4084	63.4766
420	-175.781	212.402	-55.9998	62.4084	-59.8145	74.1577
422	-169.678	197.754	-61.7981	61.6455	-48.9807	66.6809
424	-159.302	188.599	-61.9507	61.9507	-53.7109	67.749
426	-156.86	200.195	-55.542	73.7	-48.5229	53.8635
428	-147.095	172.729	-55.8472	66.0706	-50.2014	60.5774
430	-137.939	153.198	-55.6946	54.6265	-51.2695	58.8989
432	-130.615	153.809	-45.4712	50.354	-42.4194	53.1006
434	-118.408	143.433	-43.7927	43.335	-51.4221	57.2205
436	-117.188	132.446	-43.0298	36.3159	-45.4712	49.8962
438	-124.512	138.55	-44.8608	42.7246	-39.8254	58.2886
440	-113.525	126.953	-28.6865	43.0298	-46.2341	53.5583
442	-112.915	130.615	-35.7056	32.6538	-41.9617	55.8472
444	-115.356	126.343	-36.6211	33.2642	-42.7246	44.7082
446	-103.76	114.136	-25.4822	26.0925	-39.5203	45.166
448	-98.877	106.201	-27.1606	34.79	-39.5203	49.8962
450	-96.4355	114.746	-28.5339	30.8228	-42.8772	50.6592
452	-86.6699	101.929	-28.8391	28.3813	-41.6565	49.5911
454	-90.332	101.318	-25.177	34.79	-38.4521	44.8608
456	-96.4355	103.76	-25.7874	28.9917	-42.7246	47.3023
458	-88.501	94.6045	-25.177	29.9072	-43.7927	49.2859
460	-77.5146	93.3838	-23.1934	25.0244	-38.6047	46.0815
462	-78.7354	100.098	-24.8718	19.6838	-41.3513	45.4712
464	-76.2939	92.7734	-19.989	21.2097	-39.3677	45.6238
466	-81.7871	84.8389	-23.6511	18.4631	-35.0952	45.929
468	-71.4111	83.6182	-16.9373	21.2097	-36.9263	40.8935
470	-68.3594	86.0596	-20.4468	24.8718	-37.5366	46.5393
472	-68.9697	75.0732	-20.5994	20.1416	-36.6211	46.9971
474	-72.0215	81.7871	-24.4141	20.2942	-29.4495	44.8608
476	-67.1387	80.5664	-16.4795	24.5667	-32.6538	46.8445
478	-68.3594	78.7354	-17.7002	16.6321	-36.6211	43.4875
480	-75.0732	74.4629	-14.3433	11.4441	-37.2314	50.2014
482	-64.0869	82.3975	-13.4277	15.4114	-32.0435	45.166
484	-62.8662	79.9561	-16.7847	17.8528	-32.5012	42.2668
486	-59.8145	75.6836	-19.989	20.4468	-36.7737	47.6074
488	-56.7627	76.9043	-14.3433	18.6157	-35.2478	42.4194
490	-65.3076	86.0596	-14.1907	18.0054	-34.4849	45.7764
492	-56.7627	70.1904	-17.2424	16.4795	-36.3159	42.572
494	-53.7109	78.7354	-17.395	18.3105	-33.2642	46.9971
496	-59.8145	81.1768	-18.0054	17.395	-29.4495	40.2832
498	-61.6455	79.3457	-12.0544	19.3787
548
550
552
554
556
558
560
562
564
566
568
570
572
574
576
578
580
582
584
586
588
590
592
594
596
598
600
602
604
606
608
610
612
614
616
618
620
622
624
626
628
630
632
634
636
638
640
642
644
646
648
650
0
2
4
6
8
10
12
14
16
18
20
22
24
26
28
30
32
34
36
38
40
42
44
46
48
50
52
54
56
58
60
62
64
66
68
70
72
74
76
78
80
82
84
86
88
90
92
94
96
98
100
102
104
106
108
110
112
114
116
118
120
122
124
126
128
130
132
134
136
138
140
142
144
146
148
150
152
154
156
158
160
162
164
166
168
170
172
174
176
178
180
182
184
186
188
190
192
194
196
198
200
202
204
206
208
210
212
214
216
218
220
222
224
226
228
230
232
234
236
238
240
242
244
246
248
250
252
254
256
258
260
262
264
266
268
270
272
274
276
278
280
282
284
286
288
290
292
294
296
298
300
302
304
306
308
310
312
314
316
318
320
322
324
326
328
330
332
334
336
338
340
342
344
346
348
350
352
354
356
358
360
362
364
366
368
370
372
374
376
378
380
382
384
386
388
390
392
394
396
398
400
402
404
406
408
410
412
414
416
418
420
422
424
426
428
430
432
434
436
438
440
442
444
446
448
450
452
454
456
458
460
462
464
466
468
470
472
474
476
478
480
482
484
486
488
490
492
494
496
498
500
502
504
506
508
510
512
514
516
518
520
522
524
526
528
530
532
534
536
538
540
542
544
546
548
550
552
554
556
558
560
562
564
566
568
570
572
574
576
578
580
582
584
586
588
590
592
594
596
598
600
602
604
606
608
610
612
614
616
618
620
622
624
626
628
630
632
634
636
638
640
642
644
646
648
650

## Sheet: 1C
Current Traces								Current Density
	E-Syt2	NBCe1B	E-Syt3 + E-Syt2	+E-Syt3				NBCe1B	E-Syt3	+E-Syt2	+E-Syt3+E-Syt2
0	8.28228	5.30308	4.2393	4.62939				10.37	3.23	10.78	3.15
2	7.68536	5.10388	4.21229	4.93457				11.23	3.01	10.52	3.18
4	5.89459	5.74132	4.34733	5.23975				10.69	3.05	9.77	4.02
6	6.71536	5.34292	4.10427	4.01904				10.36	3.26	11.35	3.24
8	7.16305	5.4226	4.94223	4.62939				10.33		10.73	3.11
10	6.49151	5.58196	4.02325	4.93457				11.39		9.99	2.12
12	6.49151	5.70148	4.94223	4.93457				10.19		9.19	2.78
14	6.64074	4.90468	4.8342	4.93457
16	7.31228	5.0242	4.91522	4.01904
18	7.08843	5.38276	4.96923	4.01904
20	6.86459	5.30308	4.96923	4.01904
22	7.01382	4.18756	4.86121	4.32422
24	6.4169	4.4266	4.88821	3.71387
26	6.26767	4.2274	4.96923	3.71387
28	7.16305	3.50628	4.86121	3.40869
30	6.56613	3.14772	4.8342	3.40869
32	6.56613	3.78916	4.99624	3.40869
34	6.11844	3.62979	4.05025	3.40869
36	5.89459	3.86884	4.99624	3.71387
38	6.04382	3.70947	4.10427	3.71387
40	4.99921	3.47043	4.88821	3.71387
42	5.29767	3.31107	4.91522	4.62939
44	6.71536	3.39075	5.0495	3.40869
46	11.1923	5.0242	4.02099	4.32422
48	13.8784	11.0799	5.47935	4.93457
50	14.2515	14.1476	6.98153	4.93457
52	15.3707	14.7452	6.91962	6.15527
54	15.1469	12.0759	6.93847	7.0708
56	15.1469	11.809	6.77643	7.68115
58	14.7738	11.4903	6.45235	7.46045
60	14.4007	11.2114	6.20929	5.8501
62	13.6546	10.5341	5.91221	5.8501
64	13.7292	10.2154	5.93922	6.15527
66	13.3561	10.0561	5.8582	5.54492
68	13.5053	10.5341	5.80419	5.8501
70	13.1323	9.93653	5.77718	5.23975
72	13.0576	10.0162	5.75017	5.54492
74	12.9084	9.37477	5.83119	4.93457
76	12.9084	9.49429	5.83119	4.93457
78	12.5353	10.0162	5.93922	5.23975
80	12.8338	9.21541	5.8582	4.93457
82	12.4607	9.57397	5.8582	5.54492
84	12.6099	9.69349	5.69616	4.62939
86	12.0877	9.73333	5.8582	4.93457
88	12.4607	9.49429	5.77718	4.93457
90	12.013	8.97637	5.72317	4.32422
92	12.1623	9.49429	5.66915	4.62939
94	11.7146	9.69349	5.48011	4.93457
96	11.5653	9.53413	5.26405	4.62939
98	11.8638	9.33493	5.4531	4.62939
100	11.7892	9.65365	5.23705	3.71387
102	11.2669	9.13573	5.37208	4.62939
104	11.64	8.41461	5.31807	3.71387
106	11.7892	6.57797	5.18303	4.01904
108	10.67	5.6218	4.39984	4.32422
110	9.62535	4.825	3.56263	3.40869
112	7.75997	4.86484	2.96848	3.71387
114	7.23766	4.14772	2.74733	4.93457
116	5.59613	4.4266	2.42325	4.01904
118	4.32768	4.46644	2.42325	2.71387
120	4.17845	4.2274	2.26121	2.71387
122	3.87999	4.10788	2.20719	2.40869
124	4.02922	4.14772	2.09917	2.10352
126	3.43229	3.94852	2.09917	2.79834
128	3.43229	3.55011	2.04515	3.40869
130	3.43229	3.829	2.15318	2.79834
132	3.58153	3.51027	2.15318	2.79834
134	3.05922	3.62979	2.20719	2.49316
136	3.58153	3.74931	2.01815	2.18799
138	3.28307	3.94852	2.20719	2.18799
140	3.43229	3.829	2.20719	2.49316
142	3.05922	3.829	2.04515	2.18799
144	2.53691	4.46644	2.07216	2.49316
146	2.53691	3.94852	2.18019	2.49316
148	2.68614	3.47043	2.15318	2.18799
150	2.68614	3.98836	2.09917	1.27246
152	2.53691	3.66963	2.09917	2.18799
154	2.68614	3.62979	2.07216	1.57764
156	3.05922	3.829	2.04515	1.57764
158	2.90999	3.62979	2.01815	2.49316
160	2.53691	3.829	2.04515	2.18799
162	2.68614	3.84452	2.04515	2.49316
164	3.05922		2.07216
166	2.90999		2.07216
168
170
172
174

## Sheet: 1D
													Blot

## Sheet: 1E
Microscopic Images

## Sheet: IF
Microscopic Images															FRET Ratio
															CFTR+E-Syt3	CFTR+E-Syt2	NBCe1B+E-Syt3	NBCe1B+E-Syt2
															0.712195	0.736363	0.71833	0.712873
															0.715309	0.730572	0.732173	0.730717
															0.725443	0.750427	0.754689	0.732633
															0.759202	0.757688	0.764798	0.73401
															0.772978	0.779497	0.765587	0.736142
															0.791506	0.78902	0.76586	0.746135
															0.813448	0.801242	0.769849	0.751911
															0.874368	0.808923	0.779032	0.753616
															0.884884	0.81481	0.793548	0.757396
															0.892613	0.824746	0.80077	0.764506
															0.901056	0.830102	0.804997	0.765371
															0.902241	0.845849	0.812529	0.772574
															0.915786	0.849516	0.833057	0.772809
															0.943122	0.868045	0.835129	0.781262
															0.946689	0.872734	0.835353	0.795529
															0.950281	0.87915	0.845983	0.800056
															0.957888	0.880928	0.857514	0.825649
															0.961698	0.885701	0.85889	0.832394
															0.963056	0.894618	0.868379	0.88423
															0.966719	0.938835	0.870087	0.89227
															0.970001	0.991565	0.909545	0.917767
															0.970471	0.975242	0.909545	0.936499
															0.979394	0.979412	0.912832	0.937442
															0.989691	0.985818	0.918137	0.941086
																	0.92533	0.958042
																	0.952077

## Sheet: 1G
					Blot

## Sheet: 1H
											CFTR Puncta
											CFTR	+siE-Syt3	+E-Syt3
											0.193952	0.296092	0.39383
							Microscopic Images				0.195955	0.300103	0.35923
											0.199802	0.30618	0.35963
											0.216755	0.308124	0.36153
											0.223149	0.31013	0.37241
											0.229075	0.334704	0.37664
											0.232812	0.341509	0.37741
											0.280312	0.343545	0.38325
											0.30808	0.348438	0.38379
											0.311059	0.351038	0.38625
											0.317777	0.362452	0.39214
											0.321474	0.3703	0.39362
											0.338201	0.370784	0.40074
											0.338384	0.379786	0.40118
											0.341429	0.379921	0.40521
											0.342433	0.392093	0.41287
											0.34331	0.392685	0.4162
											0.344495	0.397414	0.41665
											0.353381	0.401985	0.41688
											0.355318	0.403446	0.41978
											0.35533	0.40609	0.42127
											0.35536	0.415594	0.42536
											0.356249	0.418377	0.42599
											0.361521	0.421331	0.42802
											0.36603	0.424179	0.43275
											0.367955	0.425321	0.43386
											0.368178	0.441626	0.43468
											0.380276	0.44267	0.43548
											0.381537	0.446283	0.43754
											0.388692	0.453174	0.44053
											0.392204	0.45425	0.44551
											0.39654	0.462801	0.44614
											0.398015	0.464006	0.44746
											0.400572	0.466446	0.45823
											0.402611	0.47216	0.46977
											0.416221	0.473652	0.4699
											0.417321	0.475257	0.47485
											0.418102	0.483814	0.4771
											0.423765	0.487895	0.48329
											0.427526	0.493667	0.48351
											0.446442	0.494223	0.4954
											0.454542	0.495735	0.50213
											0.469041	0.502238	0.50237
											0.476566	0.503083	0.50323
											0.485795	0.504526	0.51134
											0.524208	0.509285	0.51157
											0.533199	0.516262	0.51531
											0.546298	0.516289	0.52264
											0.566949	0.516809	0.52357
											0.570122	0.520807	0.53437
											0.572491	0.521699	0.54711
											0.5832	0.526512	0.54833
											0.618976	0.527586	0.54956
											0.629628	0.528288	0.55176
											0.630053	0.531063	0.55855
											0.687629	0.536488	0.56162
											0.698228	0.536853	0.56744
											0.704508	0.539605	0.56751
											0.70563	0.553849	0.57599
											0.70793	0.555903	0.57757
											0.70927	0.559255	0.5803
											0.710631	0.568512	0.60326
											0.717142	0.580486	0.60793
											0.717222	0.587889	0.60927
											0.730981	0.597207	0.6118
											0.733747	0.599185	0.61304
											0.753289	0.601849	0.61762
											0.755302	0.604941	0.65048
											0.771338	0.608942	0.65419
											0.784982	0.61947	0.66445
											0.786684	0.623938	0.6964
											0.819555	0.632709	0.70818
											0.823674	0.63497	0.71549
											0.833902	0.635256	0.71697
											0.839946	0.656531	0.71875
											0.84924	0.656849	0.75027
											0.850939	0.660038	0.75766
											0.862955	0.677469	0.77585
											0.865807	0.679938	0.80031
											0.874634	0.691511	0.81205
											0.90398	0.706087	0.82136
											0.930649	0.710279	0.8232
											0.953841	0.710484	0.82808
											1.00004	0.79464	0.86499
													0.89248
											0.430516	0.486138	0.90051
											0.430858	0.501891	0.92647
											0.448535	0.505416	0.93799
											0.45063	0.511601	0.9441
											0.453347	0.512749	0.95643
											0.454158	0.514496	0.97371
											0.463892	0.514502	0.97997
											0.477477	0.522561	0.99378
											0.489398	0.522653	1.04388
											0.496074	0.550966
											0.497215	0.553463	0.317939
											0.511551	0.557149	0.319809
											0.51442	0.569304	0.338876
											0.525412	0.586333	0.339311
											0.534158	0.611481	0.347091
											0.541855	0.617437	0.347553
											0.54938	0.620354	0.348322
											0.55591	0.628719	0.354055
											0.559572	0.630386	0.354956
											0.564064	0.632679	0.360086
											0.564478	0.640256	0.362638
											0.568715	0.644794	0.363168
											0.571791	0.655172	0.367823
											0.583453	0.655664	0.367989
											0.583667	0.656561	0.372007
											0.58879	0.656967	0.373056
											0.598922	0.657229	0.373189
											0.601665	0.659208	0.374849
											0.603539	0.6609	0.375046
											0.626236	0.665182	0.380008
											0.632535	0.667599	0.386613
											0.636757	0.668369	0.393112
											0.637065	0.66942	0.427499
											0.665536	0.671807	0.430738
											0.689492	0.67417	0.434534
											0.69115	0.682661	0.441994
											0.699876	0.683383	0.450591
											0.710502	0.683567	0.474377
											0.728023	0.697271	0.481411
											0.744078	0.711501	0.490111
											0.755044	0.712557	0.490969
											0.759166	0.718271	0.491728
											0.764598	0.724782	0.49487
											0.768341	0.727829	0.496356
											0.80058	0.736639	0.501708
											0.810788	0.749052	0.503999
											0.815932	0.758099	0.515209
											0.845358	0.762307	0.515555
											0.876301	0.765108	0.516141
											0.878786	0.77602	0.527404
											0.880206	0.777795	0.534756
											0.880298	0.779406	0.552158
											0.881361	0.789294	0.566382
											0.959722	0.798151	0.57298
											0.985882	0.807413	0.573125
											0.989264	0.820806	0.584204
											1.00001	0.843217	0.584971
												0.881261	0.601261
											0.29468	0.889626	0.601484
											0.31591	0.897491	0.601484
											0.33281		0.60794
											0.36479		0.612786
											0.37991		0.615717
											0.3807		0.616651
											0.38446		0.618494
											0.39813		0.624049
											0.40225		0.627607
											0.40329		0.633775
											0.40392		0.645139
											0.40446		0.660068
											0.40515		0.660068
											0.4221		0.680432
											0.42274		0.687748
											0.42992		0.713285
											0.43692		0.729519
											0.44713		0.754649
											0.46029		0.755878
											0.46496		0.755878
											0.50144		0.818021
											0.50319		0.827582
											0.5079		0.827582
											0.53989		0.828865
											0.54184		0.837429
											0.54313		0.868323
											0.5471		0.868323
											0.55449		1.02224
											0.55941		1.05365
											0.56028		1.14477
											0.56666		1.16584
											0.56746		1.85561
											0.56841
											0.57066
											0.57076
											0.57566
											0.57765
											0.58081
											0.58215
											0.58366
											0.58444
											0.59091
											0.59097
											0.59421
											0.60631
											0.60854
											0.61116
											0.61701
											0.61856
											0.6188
											0.62071
											0.62173
											0.65694
											0.65823
											0.66155
											0.66442
											0.6668
											0.67025
											0.67214
											0.67445
											0.6777
											0.67911
											0.68191
											0.68588
											0.69122
											0.69307
											0.69343
											0.69562
											0.69629
											0.70074
											0.70667
											0.70926
											0.71161
											0.71517
											0.71882
											0.72233
											0.72611
											0.73523
											0.74122
											0.74136
											0.75197
											0.75221
											0.7534
											0.76299
											0.76843
											0.77007
											0.77538
											0.78559
											0.78566
											0.81412
											0.86781
											0.92095
											0.93238
											0.94947
											0.97683
											0.97559
											1

## Sheet: 1I
					NBCe1B Puncta
					NBCe-1B	+siE-Syt3	+E-Syt3
					0.203289	0.404991	0.3848
					0.236119	0.405994	0.40608
					0.237026	0.411204	0.40825
					0.283439	0.419872	0.41562
					0.284015	0.424528	0.4181
					0.287683	0.440714	0.4203
					0.288683	0.442475	0.45592
					0.300109	0.461281	0.45787
					0.301837	0.463662	0.4671
					0.305434	0.470481	0.46918
					0.315737	0.472381	0.50121
					0.320427	0.482837	0.50393
					0.321714	0.483046	0.50453
					0.333478	0.483581	0.5105
					0.338479	0.485327	0.5171
					0.343728	0.487272	0.52619
					0.3845	0.48773	0.52747
					0.404428	0.493352	0.52939
					0.424528	0.49895	0.53361
					0.440714	0.505493	0.53617
					0.442475	0.506806	0.54439
					0.461281	0.510617	0.57244
					0.463662	0.510908	0.5737
					0.464193	0.512802	0.57882
					0.470481	0.513812	0.58747
					0.472381	0.519308	0.58962
					0.506177	0.533629	0.59398
					0.544551	0.538545	0.6036
					0.559138	0.539333	0.61737
					0.563863	0.544589	0.63014
					0.567852	0.546801	0.6421
					0.584306	0.547562	0.66455
					0.585579	0.547911	0.67313
					0.590118	0.549001	0.67352
					0.592875	0.558554	0.67472
					0.596987	0.565966	0.68936
					0.599487	0.570097	0.6925
					0.608826	0.57039	0.69989
					0.613325	0.570648	0.70848
					0.617291	0.573838	0.72049
					0.618475	0.580158	0.72052
					0.625774	0.596853	0.73002
					0.627262	0.598804	0.74245
					0.642383	0.601881	0.7468
					0.665786	0.612812	0.75904
					0.671606	0.621566	0.78109
					0.672358	0.62189	0.81017
					0.675475	0.622624	0.82979
					0.676387	0.624151	0.83261
					0.681362	0.649045	0.83515
					0.68501	0.650087	0.83852
					0.692068	0.652404	0.84334
					0.695932	0.658456	0.8244
					0.699524	0.66173	0.840481
					0.726001	0.66205	0.88218
					0.728724	0.685002	0.90275
					0.728754	0.686074	0.91174
					0.733398	0.687093	0.94467
					0.748483	0.693355	0.95758
					0.752233	0.705658	0.972272
					0.773354	0.708705	1.00492
					0.774992	0.712519	1.02074
					0.808104	0.712775	1.05592
					0.822148	0.738568	1.07822
					0.831699	0.759008	1.11084
					0.847193	0.770664
					0.857985	0.776979	0.12271
					0.860469	0.803844	0.129177
					0.88132	0.805792	0.133626
					0.882453	0.815563	0.159754
					0.911051	0.84574	0.20294
					0.915121	0.856061	0.208651
					0.928273	0.889078	0.220334
					0.931668	0.946573	0.242916
					0.950579	0.971461	0.256807
					0.951747	1.01576	0.272525
					0.960032	1.01648	0.278171
					0.966443		0.288479
					0.967901		0.291598
					0.975736		0.294956
					0.977831		0.318167
					1.00011		0.353227
							0.362496
					0.23068		0.370998
					0.23842		0.371202
					0.23859		0.374961
					0.28313		0.385403
					0.29219		0.394256
					0.29698		0.41024
					0.31588		0.4274
					0.31869		0.435995
					0.43682		0.44709
					0.45226		0.45488
					0.48856		0.455627
					0.49144		0.508369
					0.49953		0.508409
					0.50489		0.518329
					0.5136		0.529375
					0.52046		0.549703
					0.52593		0.552221
					0.53257		0.553908
					0.53259		0.556201
					0.53939		0.561667
					0.54351		0.565302
					0.54856		0.579071
					0.55621		0.582552
					0.56307		0.584004
					0.56465		0.590035
					0.60179		0.590249
					0.60232		0.607473
					0.63015		0.627453
					0.63477		0.644603
					0.64701		0.651951
					0.66258		0.667254
					0.68277		0.678713
					0.70697		0.704287
					0.71716		0.705546
					0.73744		0.708162
					0.74559		0.709674
					0.76963		0.718585
					0.77658		0.724103
					0.77829		0.725723
					0.79423		0.742837
					0.80186		0.756266
					0.82378		0.781675
					0.82696		0.790182
					0.8377		0.798132
					0.84579		0.823551
					0.85454		0.853771
					0.86286		0.856296
					0.86648		0.861977
					0.86845		0.87243
					0.90299		0.886046
					0.91408		0.949023
					0.91596		0.950139
					0.92664		0.956331
					0.93779		0.961435
					0.95645		0.98692
					0.95936		0.990931
					0.97669		1.02722
					0.98587		1.02818
					0.99755
					1
					0.262838
					0.275671
					0.278764
					0.302544
					0.312356
					0.337344
					0.339125
					0.367207
					0.371489
					0.385961
					0.395043
					0.395629
					0.396356
					0.399253
					0.407475
					0.410672
					0.416967
					0.419251
					0.423792
					0.425153
					0.430921
					0.431207
					0.445866
					0.452196
					0.457755
					0.4621
					0.464353
					0.48286
					0.48887
					0.491533
					0.493447
					0.497656
					0.497968
					0.503448
					0.511635
					0.529934
					0.536404
					0.536963
					0.549038
					0.551805
					0.553488
					0.559369
					0.561237
					0.574598
					0.574651
					0.583804
					0.58986
					0.596218
					0.600934
					0.602004
					0.613374
					0.628683
					0.631654
					0.632567
					0.634352
					0.644414
					0.645667
					0.64751
					0.65068
					0.661343
					0.664065
					0.672863
					0.680656
					0.681015
					0.682287
					0.69024
					0.695609
					0.695989
					0.696391
					0.72825
					0.728302
					0.738027
					0.744273
					0.763227
					0.76698
					0.814684
					0.828155
					0.84477
					0.882003
					0.887545
					0.923332
					1.00001
