# Supplementary material for: Lipid transporters E-Syt3 and ORP5 regulate epithelial ion transport by controlling phosphatidylserine enrichment at ER/PM junctions
Source: EMBO J. 2025 May 27;44(13):3697–719. doi: 10.1038/s44318-025-00470-9 (PMC12217353; doi:10.1038/s44318-025-00470-9)
Supplement: Supplementary file 12 — Appendix figures zipped [file 44318_2025_470_MOESM12_ESM.zip › Appendix Figures/EV 10/EV 10.xlsx]

## Sheet: 10A
				Current Density
				CFTR+Vector	0.5μg E3SMP	0.5μg E3SMP+10μg/ml PS	2μg E3SMP	2μg E3SMP+10μg/ml PS	2μg E3SMP+10μg/ml PE	2μg E3SMP+10μg/ml PC	2μg E3SMPX
				250	163	257	140	186	150	167	297.2
				266	206	220	111	190	160	70	365.56
				280	175	237	69	270	0	160	266.75
				275	162.5	267	125	250	136	180	317.69
				210	146	218	5.5	280	3	0	335.01
				233			167	200			390.6
				200	179		143				326.66
				230	160		40
				232
				241
				250
				250
				275
				190
				273
				167
				168
				305
				336
				284
				175

## Sheet: 10B
				Current Density
				NBCe1-B+Vector	2µg E3SMP	2µg E3SMP+10µg/ml PS	2µg E3SMP+10µg/ml PE	2µg E3SMP+10µg/ml PC
				6.08	2.85	6.33	4.58	4.2
				8.67	3.08	6.25	4.17	5.2
				8	2.73	5	1.79	4.2
				6	2.27	7.86	3.06	1.7
				5.2	5.4	7.5	2	3.6
				5	3.33	5	3.89	1.7
				7.6
				5.2
				8.2
				5.9
				7
				7.8
				7.7
				10
				8
				6.67
				10.4
				6.67
				9.33
				5.33
				6
				9.4
				5.3
				8.8
				6.7
				7.5
				8
				8.75

## Sheet: 10C
											Current Density
			Current Traces								CFTR	+SMPK207E/I208E+E3C2C
				CFTR	CFTR	+SMP K207E I208E + E3C2C	+SMP K207E I208E + E3C2C				205.49	153.44
			0	-4.07917	6.84046	-5.3275	4.72106				179.82	168.44
			2	-3.97159	7.09148	-5.5747	4.84048				209.17	176.77
			4	-3.55022	6.84046	-5.0705	4.61492				162.74	136.58
			6	-3.80125	7.00183	-4.0006	3.16865				131.57	172.28
			8	-3.87297	6.72391	-4.3133	3.78872				128.3	178.69
			10	-3.79228	7.27079	-3.2845	3.78032
			12	-4.60812	6.3384	-3.3871	3.24958
			14	-3.5054	5.94393	-3.2146	3.79358
			16	-3.9178	6.60736	-3.3026	4.19741
			18	-4.3302	6.34737	-3.0408	5.50705
			20	-4.41088	7.10941	-6.3026	5.58534
			22	-4.67087	7.30665	-3.9674	5.16338
			24	-5.83635	7.31561	-2.2425	4.23945
			26	-5.26258	6.93011	-1.8046	4.52295
			28	-5.48671	6.7777	-1.3668	4.06696
			30	-5.17293	6.89425	-2.2292	5.37922
			32	-5.19086	6.40116	-2.8396	5.11385
			34	-5.16396	6.86735	-2.0169	5.33587
			36	-5.17293	6.34737	-1.6189	5.55303
			38	-5.16396	7.22596	-1.2739	4.67731
			40	-4.73363	6.32047	-1.2473	4.06696
			42	-5.31637	6.94804	-1.7431	4.73525
			44	-5.42395	6.91218	-1.7166	4.05855
			46	-4.93087	6.37427	-3.491	7.6605
			48	-5.11914	6.53564	-3.3451	7.10322
			50	-5.45981	6.80459	-2.947	6.61228
			52	-6.46392	7.37837	-3.093	6.43979
			54	-5.54947	6.74184	-2.8276	5.68349
			56	-6.32944	7.04666	-2.5888	4.95372
			58	-5.85428	6.67012	-2.6551	4.43625
			60	-5.94393	6.43702	-2.3898	3.65341
			62	-5.7736	6.28461	-2.4296	4.05146
			64	-6.07841	6.06048	-1.3275	4.12266
			66	-5.11914	6.58943	-1.5747	4.01652
			68	-5.50464	6.06945	-1.0705	4.33142
			70	-5.39706	5.87221	-2.0006	4.38935
			72	-5.28051	6.21289	-2.3133	4.21686
			74	-5.5674	6.38323	-2.7155	4.0311
			76	-6.5715	6.38323	-4.6129	4.16379
			78	-6.01566	6.00669	-4.7854	4.08418
			80	-6.27565	7.94318	-3.6974	9.65958
			82	-7.01976	6.63426	-1.9592	9.35441
			84	-6.58046	7.77284	-3.6974	9.42075
			86	-7.61146	8.4004	-6.0326	8.89001
			88	-7.76387	9.00107	-7.7575	8.66444
			90	-8.97418	10.0231	-8.1954	8.31946
			92	-9.4583	10.5431	-8.6332	8.22658
			94	-11.0631	11.7175	-7.7708	7.70911
			96	-11.9775	13.663	-7.1604	7.69584
			98	-14.3892	15.6353	-7.9831	7.43047
			100	-16.3436	18.4504	-8.3811	17.2182
			102	-18.029	19.8041	-8.7261	16.6211
			104	-19.8759	22.8613	-8.7527	16.568
			106	-24.4392	26.1157	-9.2569	16.5547
			108	-28.8949	33.2609	-28.3415	19.6874
			110	-33.1265	36.9277	-28.7927	37.3774
			112	-35.5919	40.0207	-28.8856	36.6476
			114	-41.5448	46.9777	-28.9121	36.7405
			116	-47.1032	51.8638	-29.549	37.6295
			118	-53.1189	58.0497	-30.4512	38.4389
			120	-57.0098	62.1289	-31.0351	39.7127
			122	-61.5282	69.4983	-32.4946	40.5884
			124	-66.477	71.9548	-34.2062	42.7644
			126	-72.6092	78.589	-36.5149	44.6751
			128	-74.9761	80.911	-38.3195	46.2806
			130	-80.8124	88.0832	-40.3761	48.8812
			132	-86.2991	92.763	-42.6715	50.0886
			134	-90.5307	98.0973	-45.2324	52.2116
			136	-95.354	102.401	-49.5314	56.6831
			138	-99.4959	106.193	-51.8932	59.2041
			140	-104.373	110.209	-54.9582	62.4284
			142	-106.22	114.351	-58.8724	65.6659
			144	-110.631	118.43	-61.9905	68.983
			146	-113.491	121.586	-65.2147	71.8092
			148	-115.687	123.747	-69.527	76.1613
			150	-119.219	128.4	-72.8441	77.6606
			152	-121.434	130.363	-75.1396	81.2696
			154	-123.863	132.291	-78.4965	83.3263
			156	-126.777	135.061	-81.5748	87.0149
			158	-128.866	137.724	-83.4324	88.8725
			160	-130.148	138.53	-87.1741	92.6009
			162	-132.327	141.417	-89.7615	94.6708
			164	-133.815	142.341	-92.7071	97.7757
			166	-135.563	144.716	-93.9145	99.5006
			168	-136.988	146.106	-97.2582	102.181
			170	-138.217	147.227	-98.7045	103.441
			172	-139.113	148.052	-100.429	104.622
			174	-140.332	149.172	-102.34	106.453
			176	-141.74	151.073	-103.601	107.86
			178	-142.592	152.274	-106.122	111.15
			180	-143.327	152.669	-111.15	115.954
			182	-144.134	153.816	-112.013	115.967
			184	-145.236	155.062	-113.645	117.4
			186	-145.81	155.573	-114.733	119.297
			188	-146.931	156.488	-115.781	120.359
			190	-147.514	157.25	-116.949	121.5
			192	-148.437	158.2	-117.758	121.805
			194	-148.876	158.693	-118.01	122.654
			196	-149.369	159.357	-118.753	123.198
			198	-150.149	160.056	-119.377	123.875
			200	-150.239	160.585	-120.173	125.082
			202	-151.18	161.284	-120.16	125.547
			204	-152.014	161.84	-121.088	126.011
			206	-151.718	161.849	-121.155	126.184
			208	-152.265	162.073	-122.694	127.922
			210	-152.373	162.575	-123.304	128.532
			212	-153.018	163.283	-123.875	128.426
			214	-153.171	163.517	-125.494	131.066
			216	-153.422	163.776	-126.409	131.783
			218	-153.52	163.956	-127.285	138.072
			220	-153.664	164.045	-134.065	139.028
			222	-153.96	164.386	-134.556	139.001
			224	-154.049	164.422	-134.888	139.545
			226	-154.139	164.727	-134.463	139.041
			228	-154.515	165.049	-133.906	139.028
			230	-154.659	165.202	-134.662	139.532
			232	-154.874	165.641	-134.994	142.557
			234	-155.134	166.107	-140.46	146.378
			236	-155.367	165.901	-142.119	147.732
			238	-155.457	166.26	-144.109	150.226
			240	-155.573	166.959	-144.72	149.802
			242	-155.968	167.309	-144.706	150.823
			244	-156.102	167.443	-144.441	150.332
			246	-156.452	167.685	-145.463	150.531
			248	-156.577	167.658	-145.887	151.633
			250	-156.64	167.775	-146.537	151.633
			252	-156.819	168.151	-145.131	150.783
			254	-156.918	168.429	-144.428	150.292
			256	-157.232	168.241	-144.189	149.602
			258	-156.819	168.403	-144.866	150.133
			260	-156.963	168.25	-144.176	149.257
			262	-156.981	168.564	-143.366	148.846
			264	-157.205	168.797	-145.37	150.85
			266	-156.873	168.474	-146.365	151.779
			268	-156.99	168.591	-147.307	152.508
			270	-157.115	168.779	-147.081	151.991
			272	-157.169	168.77	-147.533	153.265
			274	-157.026	168.806	-148.077	153.676
			276	-156.99	168.887	-149.35	155.149
			278	-157.053	168.734	-149.576	155.069
			280	-156.685	168.896	-149.43	154.791
			282	-156.784	168.824	-150.491	155.932
			284	-156.524	168.896	-151.38	157.219
			286	-156.846	168.582	-152.508	157.457
			288	-156.515	168.788	-152.362	158.333
			290	-156.102	168.528	-152.973	158.678
			292	-156.039	168.797	-152.017	157.63
			294	-156.335	168.627	-152.827	158.001
			296	-156.102	168.492	-153.397	159.514
			298	-156.013	168.438	-155.029	161.597
			300	-155.762	168.465	-155.945	162.035
			302	-155.941	168.662	-156.369	161.611
			304	-155.869	168.582	-156.237	161.571
			306	-155.735	168.537	-156.409	161.677
			308	-155.564	168.34	-155.786	160.934
			310	-155.421	168.492	-153.265	158.479
			312	-155.215	167.865	-151.672	157.232
			314	-155.277	168.223	-151.871	157.325
			316	-154.74	167.73	-150.054	156.701
			318	-154.497	167.793	-148.528	153.623
			320	-154.614	167.47	-148.859	154.154
			322	-154.354	167.963	-146.922	153.251
			324	-154.399	167.739	-144.998	150.226
			326	-153.888	167.497	-143.525	148.767
			328	-153.807	167.004	-139.585	145.582
			330	-153.224	166.789	-140.54	146.325
			332	-152.767	165.462	-140.951	147.161
			334	-151.44	163.875	-140.699	146.153
			336	-149.845	161.93	-138.59	144.746
			338	-147.845	159.5	-137.064	142.982
			340	-145.685	156.73	-136.878	142.398
			342	-143.569	154.004	-135.671	141.548
			344	-140.637	150.902	-133.242	138.218
			346	-137.607	147.908	-129.196	132.924
			348	-134.81	145.353	-122.76	127.59
			350	-131.941	142.484	-115.356	118.806
			352	-128.498	139.221	-106.891	110.779
			354	-126.024	136.504	-99.3148	102.022
			356	-123.379	133.196	-89.5492	94.1534
			358	-120.098	130.408	-83.5386	86.1259
			360	-117.704	127.449	-74.0118	77.3289
			362	-114.925	124.536	-62.9591	68.2532
			364	-111.832	121.855	-59.6552	63.8879
			366	-110.622	119.748	-54.5867	59.6818
			368	-107.717	115.266	-50.0754	55.7941
			370	-104.481	113.105	-46.9175	51.9462
			372	-101.728	110.182	-43.0032	47.7799
			374	-99.4258	111.471	-38.5185	44.3168
			376	-91.9487	102.791	-38.9962	44.2107
			378	-85.9335	97.172	-36.7272	42.2867
			380	-78.0147	89.771	-35.8781	41.0528
			382	-75.1214	85.2025	-34.2328	40.4424
			384	-71.0097	78.3955	-33.2774	37.8418
			386	-67.1874	73.2178	-29.9072	29.5861
			388	-62.8778	67.6138	-29.3499	28.8431
			390	-58.5073	64.3854	-27.2668	28.4849
			392	-57.6545	61.5986	-27.3862	28.6224
			394	-52.0809	57.959	-27.081	28.5693
			396	-47.9692	55.0047	-26.9749	28.9506
			398	-42.8525	46.9642	-25.7542	28.269
			400	-40.6901	46.5987	-25.7542	25.2208
			402	-35.9845	40.9794	-26.3645	25.5309
			404	-34.4313	39.152	-24.4273	24.8674
			406	-32.5189	35.7088	-23.1005	23.403
			408	-31.0763	35.2923	-23.6578	23.9784
			410	-30.4769	33.4434	-23.3393	23.7263
			412	-28.8007	32.844	-22.8616	22.4742
			414	-28.8312	31.9297	-22.8086	22.1244
			416	-28.0185	31.3811	-22.7555	22.8108
			418	-27.3073	31.442	-22.4636	22.9037
			420	-26.9315	31.1576	-21.84	22.8904
			422	-25.7124	29.9385	-22.1451	22.2668
			424	-25.4279	29.8776	-21.5348	21.882
			426	-25.5702	29.461	-21.495	21.572
			428	-25.753	28.5264	-21.3358	21.5454
			430	-25.1232	28.7905	-22.1451	21.1872
			432	-25.052	28.8312	-21.2164	21.2403
			434	-24.5949	28.242	-21.2031	21.2668
			436	-24.1682	28.6077	-20.5131	21.2137
			438	-24.0158	27.927	-20.8316	21.081
			440	-23.9447	27.7442	-20.8714	21.2801
			442	-20.0709	24.3501	-21.2031	21.5105
			444	-19.142	21.5785	-20.5795	21.6697
			446	-17.6496	21.3044	-20.5662	21.683
			448	-18.1674	21.1065	-20.8714	21.7626
			450	-15.3654	17.5583	-21.0173	21.6299
			452	-14.3603	17.4364	-20.5662	20.6299
			454	-14.3603	17.939	-20.5529	20.8024
			456	-13.9492	17.3146	-20.3406	20.7493
			458	-13.9339	16.1268	-20.5662	20.537
			460	-12.5634	15.9745	-20.2743	20.5901
			462	-13.6141	15.5481	-18.407	18.9616
			464	-12.4872	14.0405	-18.3406	18.683
			466	-11.9086	14.2994	-15.5927	16.6166
			468	-10.4162	13.8425	-12.3804	16.6697
			470	-10.4619	12.8984	-12.4468	16.6432
			472	-10.7512	11.8933	-10.3141	16.5105
			474	-9.54816	11.939	-10.606	16.7228
			476	-9.16746	11.7563	-10.5795	16.5636
			478	-9.8375	11.6649	-10.5795	16.4441
			480	-8.10455	11.7265	-10.4866	16.537
			482	-7.94318	10.7134	-10.4335	16.4176
			484	-7.43216	10.0231	-9.46	12.3247
			486	-7.52181	9.48519	-9.46	10.7493
			488	-6.87632	10.1755	-7.1416	8.32473
			490	-3.06006	2.88371	-7.1151	8.41761
			492	-2.08499	2.06424	-7.1681	6.56356
			494	-2.30282	1.79454	-6.1814	5.338
			496	-2.32357	1.63895	-2.1549	2.32473
			498	-1.92939	1.74268	-2.0089	2.48395
			500	-2.13685	1.59745	-2.1416	2.09916
			502			-1.916	2.35127
			504			-1.863	2.49722
			506			-1.8895	2.19204
			508
			510
			512
			514
			516
			518
			520
			522
			524
			526
			528
			530
			532
			534
			536
			538
			540
			542
			544
			546
			548
			550
			552
			554
			556
			558
			560
			562
			564
			566
			568
			570
			572
			574
			576
			578
			580
			582
			584
			586
			588
			590
			592
			594
			596
			598
			600
			602
			604
			606
			608
			610
			612
			614
			616
			618
			620
			622
			624
			626
			628
			630
			632
			634
			636
			638
			640
			642
			644
			646
			648
			650
			652

## Sheet: 10D
			Current Traces										Current Density
				+Rapa	+Rapa	-Rapa	-Rapa						-Rapa	+Rapa
			0	-6.22384	12.5099	-4.0703	8.35279						205.49	189.31
			2	-6.40019	10.9332	-4.18604	7.33039						221.1	187.83
			4	-5.97489	10.9228	-3.95455	7.1182						179.82	143.43
			6	-5.46661	9.34614	-3.70378	7.3111						219.47	168.43
			8	-4.24259	8.45405	-4.01242	7.48472							114.07
			10	-4.82348	8.22585	-3.39513	6.48161
			12	-4.3152	7.84204	-4.0703	7.07962
			14	-4.78199	7.92503	-3.8581	6.73239
			16	-4.68863	7.19891	-4.03172	6.96387
			18	-4.3152	5.78817	-3.56874	6.84813
			20	-4.13886	6.2031	-3.43371	6.03793
			22	-4.66788	6.96033	-3.70378	6.05722
			24	-4.01438	6.52466	-3.18293	5.96077
			26	-4.08699	6.38981	-3.68449	6.63593
			28	-4.28408	6.08899	-3.18293	5.86431
			30	-5.17616	6.66988	-3.53016	5.82573
			32	-4.57452	6.34832	-2.99003	4.57185
			34	-4.9687	6.51429	-2.66209	4.43682
			36	-4.53303	6.09937	-2.62351	4.14746
			38	-4.43967	6.24459	-2.46918	4.2632
			40	-4.78199	6.0475	-2.54635	5.11198
			42	-4.40856	6.22384	-2.97074	4.55256
			44	-5.01019	5.84004	-2.48848	4.35965
			46	-4.45005	6.34832	-2.35344	3.6652
			48	-4.39818	5.16579	-2.41131	4.08959
			50	-3.98326	5.58071	-2.25699	4.01243
			52	-4.28408	5.0828	-2.12196	3.97384
			54	-4.43967	5.44586	-2.2377	3.83881
			56	-4.12848	5.18654	-2.35344	3.99313
			58	-4.60564	5.1243	-2.21841	4.0703
			60	-4.13886	6.46242	-2.37273	4.12817
			62	-4.50191	5.70519	-2.00621	4.08959
			64	-4.80273	6.80473	-1.77473	3.08648
			66	-4.79236	5.63258	-2.10266	3.453
			68	-4.11811	6.29645	-2.08337	3.41442
			70	-4.98945	7.03294	-1.87118	2.99003
			72	-5.31101	5.94377	-2.31486	3.53016
			74	-4.56415	6.29645	-2.35344	3.29868
			76	-4.99982	6.07862	-2.16054	3.41442
			78	-5.7778	6.68026	-1.96763	3.31797
			80	-5.07243	5.90228	-1.96763	3.453
			82	-5.85041	6.28608	-1.89047	3.37584
			84	-6.07862	7.2404	-1.96763	3.20222
			86	-5.80892	7.49973	-2.08337	4.05101
			88	-6.69063	7.63458	-2.0255	4.30178
			90	-7.21966	8.94159	-2.35344	3.8581
			92	-6.81511	7.85242	-2.62351	4.57185
			94	-7.32339	9.89591	-2.91287	4.82263
			96	-7.58272	9.07644	-3.68449	5.8836
			98	-9.03495	10.3108	-3.27939	5.57496
			100	-10.0515	10.6635	-4.16675	7.09891
			102	-11.3896	11.0784	-4.22462	7.34968
			104	-11.6905	11.6801	-6.21154	9.31731
			106	-12.2402	13.4954	-6.19225	10.2818
			108	-14.5223	15.404	-7.60046	11.8637
			110	-17.4475	16.2857	-8.50711	13.4841
			112	-18.9101	19.1487	-10.2433	15.1045
			114	-21.4204	22.0117	-11.8444	19.0204
			116	-23.3705	24.9991	-14.1785	21.644
			118	-24.3145	27.3642	-18.924	29.881
			120	-27.3745	29.6359	-23.573	36.2854
			122	-28.972	32.1461	-29.0322	44.1367
			124	-34.117	37.1563	-34.3178	50.0782
			126	-39.0754	41.928	-37.7129	55.4988
			128	-42.6126	46.2017	-42.497	60.225
			130	-45.8905	49.6663	-51.2742	70.8926
			132	-51.4712	54.7283	-55.5181	78.1651
			134	-56.2324	58.0685	-60.5529	83.0842
			136	-60.2675	61.8754	-67.5746	90.4146
			138	-67.4872	72.0721	-74.8857	99.0953
			140	-75.3396	75.8168	-80.2292	106.291
			142	-78.0677	80.6091	-87.3474	111.287
			144	-80.8166	82.9535	-93.5397	119.466
			146	-86.7396	89.4885	-99.5583	126.565
			148	-91.6876	93.6688	-103.667	130.307
			150	-95.5879	96.2829	-110.052	136.133
			152	-99.3844	101.293	-114.856	140.628
			154	-103.129	104.706	-119.524	144.91
			156	-106.096	109.374	-124.771	149.694
			158	-112.672	114.363	-128.629	155.655
			160	-116.095	116.251	-134.686	159.185
			162	-117.485	120.348	-137.541	162.889
			164	-122.008	121.033	-139.779	163.796
			166	-125.234	125.504	-144.139	169.486
			168	-129.497	129.383	-148.46	174.367
			170	-130.016	130.794	-153.88	178.9
			172	-132.806	134.487	-157.854	183.703
			174	-137.07	139.227	-160.516	186.173
			176	-140.493	140.815	-163.583	188.738
			178	-142.287	143.294	-165.821	190.88
			180	-145.161	146.188	-168.618	193.87
			182	-147.796	148.594	-170.567	195.336
			184	-149.663	150.98	-172.168	197.207
			186	-153.677	155.036	-173.402	198.769
			188	-155.492	157.09	-174.733	201.335
			190	-157.857	158.22	-174.984	200.313
			192	-161.208	161.82	-175.717	200.911
			194	-160.295	162.152	-178.032	203.804
			196	-161.913	162.857	-179.845	205.733
			198	-164.579	164.911	-181.215	208.202
			200	-165.969	166.986	-182.932	209.881
			202	-167.556	167.909	-184.61	211.655
			204	-167.577	170.191	-186.327	213.623
			206	-170.813	171.996	-187.947	215.301
			208	-170.959	173.023	-187.774	215.417
			210	-172.069	172.846	-188.623	215.726
			212	-173.479	174.517	-188.758	215.861
			214	-174.838	175.077	-189.375	216.594
			216	-175.035	175.938	-187.6	215.687
			218	-176.477	177.328	-188.41	216.131
			220	-177.12	177.535	-187.446	214.645
			222	-178.043	178.23	-187.735	216.69
			224	-176.124	178.043	-189.24	217.963
			226	-178.624	179.112	-191.574	219.352
			228	-180.004	180.637	-191.497	221.32
			230	-181.591	182.846	-192.828	225.12
			232	-182.317	183.541	-194.159	223.982
			234	-184.039	184.807	-195.548	225.467
			236	-184.744	186.083	-198.133	228.4
			238	-184.34	186.072	-197.168	229.615
			240	-185.989	188.157	-196.667	227.57
			242	-187.203	188.178	-197.515	229.885
			244	-187.244	188.468	-197.38	230.136
			246	-186.892	187.804	-197.361	230.097
			248	-187.639	188.987	-197.207	230.155
			250	-187.981	189.9	-196.937	230.232
			252	-188.904	189.858	-198.422	231.949
			254	-189.443	190.584	-200.197	233.975
			256	-188.354	189.329	-199.946	230.714
			258	-188.946	189.734	-195.625	227.879
			260	-188.925	189.889	-195.625	225.718
			262	-188.323	189.931	-193.098	225.274
			264	-189.443	192.348	-192.056	224.889
			266	-191.632	193.292	-191.863	224.368
			268	-191.404	192.421	-191.67	224.484
			270	-190.844	192.441	-190.494	224.426
			272	-190.699	192.265	-191.651	225.641
			274	-190.066	191.01	-194.101	228.13
			276	-188.79	191.352	-192.712	226.22
			278	-189.402	191.062	-189.182	224.021
			280	-189.848	191.767	-188.352	221.146
			282	-189.433	191.279	-183.279	216.324
			284	-189.226	191.435	-182.72	214.819
			286	-188.717	190.781	-181.504	214.009
			288	-189.309	191.705	-180.868	214.125
			290	-189.713	191.062	-180.115	212.581
			292	-189.433	191.476	-180.906	213.102
			294	-188.935	190.667	-178.611	211
			296	-188.707	190.636	-178.225	210.961
			298	-186.726	189.412	-177.916	210.537
			300	-187.379	189.578	-177.897	210.807
			302	-186.653	188.458	-177.704	208.993
			304	-185.066	187.224	-174.444	203.033
			306	-184.236	186.342	-171.821	202.222
			308	-183.645	186.155	-169.178	199.464
			310	-183.313	186.819	-167.287	195.857
			312	-182.846	185.875	-164.683	191.709
			314	-181.84	184.444	-163.256	188.854
			316	-181.684	184.402	-160.902	186.366
			318	-181.124	183.686	-159.436	185.845
			320	-178.925	181.612	-158.684	183.163
			322	-178.023	180.211	-157.796	181.813
			324	-175.792	178.085	-156.6	179.614
			326	-174.817	176.57	-155.462	179.344
			328	-174.828	177.224	-154.999	179.575
			330	-173.438	176.363	-154.575	179.074
			332	-172.494	174.911	-151.508	175.177
			334	-170.71	173.375	-150.64	173.19
			336	-166.332	167.183	-149.482	172.534
			338	-154.071	153.698	-149.058	170.991
			340	-138.895	137.952	-148.749	171.338
			342	-124.529	122.133	-147.534	171.936
			344	-108.253	105.048	-146.994	170.933
			346	-96.3762	93.3577	-107.629	116.071
			348	-85.7853	82.746	-93.5589	111.055
			350	-75.8272	72.9123	-88.5434	105.596
			352	-64.3753	64.7695	-84.8203	101.024
			354	-57.6432	58.2344	-81.4831	96.4525
			356	-52.3633	51.6786	-57.6829	73.2889
			358	-49.0646	48.0066	-55.0979	70.2603
			360	-45.0606	43.9403	-53.3811	68.2541
			362	-40.9425	41.0774	-50.6418	65.0904
			364	-36.4925	36.0153	-48.2884	63.2964
			366	-34.4386	34.3556	-47.6904	59.8048
			368	-32.2706	29.9886	-45.4527	58.4545
			370	-29.9056	28.4741	-42.9449	54.6735
			372	-25.5904	24.8331	-39.897	52.3394
			374	-24.0966	22.8934	-38.7396	51.3749
			376	-21.9598	21.5552	-37.3893	48.1148
			378	-20.9225	19.9267	-35.4409	44.9897
			380	-19.325	18.6404	-34.785	47.3432
			382	-18.9309	17.8521	-34.0713	44.1409
			384	-16.8147	15.6841	-31.66	43.0992
			386	-13.4539	12.178	-29.1136	40.2828
			388	-15.1758	13.3709	-29.4223	39.0868
			390	-12.2195	11.9083	-27.8019	38.0644
			392	-10.8606	11.0058	-25.95	36.2318
			394	-9.99964	9.52248	-25.4291	35.7303
			396	-9.32539	8.64077	-22.9985	32.9524
			398	-7.52048	8.29846	-22.4198	32.3737
			400	-8.46443	8.13249	-21.5325	30.8112
			402	-7.86279	7.65533	-19.0826	28.9786
			404	-6.51429	7.27152	-19.4298	28.3806
			406	-5.62221	5.72594	-18.9089	27.1267
			408	-6.79436	5.6637	-16.1311	25.2555
			410	-5.31101	5.59109	-17.4429	25.2362
			412	-5.09318	5.16579	-15.1087	23.095
			414	-4.83385	4.699	-14.5879	21.899
			416	-4.75087	4.52266	-14.2985	21.7061
			418	-4.50191	4.24259	-12.736	20.2786
			420	-4.53303	4.60564	-12.0029	19.7963
			422	-3.60983	3.72393	-18.0677	17.9251
			424	-3.44386	3.55796	-16.5244	16.9799
			426	-4.61602	3.86916	-14.5954	16.5748
			428	-3.51647	4.0455	-15.7528	16.0732
			430	-4.03513	3.34013	-14.8848	14.1056
			432	-3.49573	2.59327	-15.1162	15.4945
			434	-3.02894	3.45423	-14.0938	12.871
			436	-3.06006	2.88371	-13.4958	11.7715
			438	-2.82148	2.79036	-12.3963	12.4466
			440	-2.697	2.23021	-11.2581	11.7329
			442	-2.56215	2.62439	-11.4703	10.9227
			444	-2.80073	2.41693	-10.9688	10.8262
			446	-2.74886	2.24058	-10.12	10.0546
			448	-2.68663	2.35469	-10.7759	8.80072
			450	-2.44805	2.12648	-10.8145	7.64329
			452	-2.89409	2.51028	-9.985	8.66569
			454	-2.73849	2.10573	-7.7087	5.36701
			456	-3.13267	2.37543	-8.0173	6.0036
			458	-2.44805	2.01238	-8.0945	6.35083
			460	-2.28208	2.24058	-8.9047	5.50205
			462	-2.57252	1.86715	-8.0366	4.67256
			464	-2.5414	2.24058	-8.0173	3.49583
			466	-2.41693	2.11611	-7.3422	3.24506
			468	-2.48954	2.11611	-5.9725	3.93952
			470	-2.16797	2.26133	-5.7603	4.63397
			472	-2.49991	2.17835	-4.6029	2.66634
			474	-1.87753	2.07461	-4.6222	2.48962
			476	-2.68663	2.24058	-5.8182	2.5282
			478	-2.09536	2.06424	-5.4903	4.89227
			480	-2.10573	1.72193	-5.494	3.90845
			482	-1.95014	1.76342	-6.3011	2.67386
			484	-2.41693	2.26133	-8.3042	2.50025
			486	-2.44805	2.05387	-8.3397	2.24947
			488	-2.19909	1.93976	-8.83505	1.80268
			490	-2.05387	1.63895	-9.85745	1.72552
			492	-2.02275	1.78417	-9.85745	1.28495
			494	-2.1576	1.70118	-7.96698	1.13062
			496	-2.20946	2.02275	-8.54569	1.53572
			498	-2.08499	2.06424	-8.17917	1.43927
			500	-2.30282	1.79454	-7.96698	1.91532
			502	-2.32357	1.63895	-7.94769	1.43306
			504	-1.92939	1.74268	-8.14059	1.5488
			506	-2.13685	1.59745	-8.02485	1.30113
			508	-2.24058	1.85678	-6.86742	1.987
			510	-1.7738	1.76342	-7.09891	1.8998
			512	-2.23021	1.63895	-7.25323	1.8583
			514
			516
			518
			520
			522
			524
			526
			528
			530
			532
			534
			536
			538
			540
			542
			544
			546
			548
			550
			552
			554
			556
			558
			560
			562
			564
			566
			568
			570
			572
			574
			576
			578
			580
			582
			584
			586
			588
			590
			592
			594
			596
			598
			600
			602
			604
			606
			608
			610
			612
			614
			616
			618
			620
			622
			624
			626
			628
			630
			632
			634
			636
			638
			640
			642
			644
			646
			648
			650
			652
