# Supplementary material for: Lipid transporters E-Syt3 and ORP5 regulate epithelial ion transport by controlling phosphatidylserine enrichment at ER/PM junctions
Source: EMBO J. 2025 May 27;44(13):3697–719. doi: 10.1038/s44318-025-00470-9 (PMC12217353; doi:10.1038/s44318-025-00470-9)
Supplement: Supplementary file 12 — Appendix figures zipped [file 44318_2025_470_MOESM12_ESM.zip › Appendix Figures/EV 11/EV 11.xlsx]

## Sheet: 11 A
			Current Density
			Time [s]	CFTR+Vector	CFTR+Vector	ESyt-3	ESyt-3	25µM Fendiline	25µM Fendiline	25µM Fendiline+10µg/ml PS	25µM Fendiline+10µg/ml PS	20µM GW4869	20µM GW4869	20µM GW4869+10µg/ml PS	20µM GW4869+10µg/ml PS
			0	0.132243	-0.259399	-0.466919	-0.32959	0.954869	-2.29658	-0.317843	-0.0934839	-0.56953	1.59785	0.335693	-0.08392
			2	-0.147502	-0.106812	0.180054	0.378418	0.856933	-1.78242	0.30538	-0.342778	-0.4377	1.41328	-0.04578	-0.19836
			4	0.0305176	0.0712077	-0.0152588	0.390625	0.661063	-1.88036	0.0249294	0.124645	-0.0949216	0.912305	-0.3891	-0.12207
			6	-0.0712077	0.0457764	-0.0762939	0.524902	0.342774	-1.46414	-0.0685601	0.155806	-0.0421874	0.727735	0.030518	-0.3891
			8	-0.0203451	0.0712077	-0.601196	0.720215	0.146903	-1.43965	-0.349001	0.560902	-0.147656	0.332227	0.068665	0.068665
			10	0.157674	-0.0813802	-0.576782	0.57373	0.0244835	-1.07239	-0.0997177	1.02832	-0.0421874	0.516797	-0.19836	0.75531
			12	0.0559489	0.096639	-0.088501	0.598145	0.0489682	-0.876523	-0.0373913	0.0934839	-0.121294	0.30586	-0.27466	-0.57983
			14	0.0813802	0.147502	-0.17395	0.927734	-0.171389	-0.484784	-0.193202	0.062323	-0.226763	0.0949216	0.183105	-0.04578
			16	0.00508626	-0.335693	-0.38147	0.90332	-0.244835	-0.901009	-0.130875	0.124645	-0.279497	0.253125	0.106812	-0.46539
			18	0.259399	-0.233968	-0.723267	0.583903	-0.122418	-0.827551	-0.224359	0.373935	-0.358593	0.49043	0.068665	-0.92316
			20	0.106812	-0.335693	-0.64697	0.166829	-0.244835	-0.215452	-0.224359	0.24929	-0.50706	1.42259	-0.16022	-0.42725
			22	-0.0457764	0.0457764	-0.46387	0.53304	0.122419	-0.166492	-0.0373913	0.373935	-0.38969	1.25826	-0.12207	-0.35095
			24	0.106812	-0.0305176	-0.53507	0.32959	-0.0979318	-0.509259	-0.28298	-0.08323	-0.08451	0.812237	-0.23651	0.144958
			26	0.00508626	-0.0559489	-0.68766	0.472005	0.850133	-2.04468	0.271884	-0.30518	-0.03756	0.647912	0.183105	-0.23651
			28	0.106812	-0.157674	-1.03353	0.2889	0.762939	-1.58691	0.022195	0.110973	-0.13146	0.295786	-0.00763	-0.3891
			30	0.0559489	-0.0813802	-0.75887	0.461833	0.588553	-1.67411	-0.06104	0.138716	-0.03756	0.460111	-0.31281	-0.54169
			32	0.0559489	-0.157674	-0.49438	0.075277	0.305176	-1.30354	-0.31072	0.499379	-0.10799	0.272311	0.183105	-0.27466
			34	0.0305176	-0.157674	-0.2299	-0.0061	0.13079	-1.28174	-0.08878	0.915527	-0.20189	0.08451	-0.31281	-0.65613
			36	0.208537	-0.310262	0.197347	0.197347	0.021798	-0.95476	-0.03329	0.08323	-0.24884	0.225361	-0.27466	0.106812
			38	0.284831	-0.132243	0.177002	0.024414	0.043597	-0.78038	-0.17201	0.055487	-0.31926	0.436636	-0.00763	-0.42725
			40	0.233968	-0.157674	0.014242	0.197347	-0.15259	-0.43161	-0.11652	0.110973	-0.34274	-0.03287	-0.31281	-0.35095
			42	0.259399	-0.106812	0.004069	0.400798	-0.21798	-0.80218	-0.19975	0.332919	0.032865	-0.05634	-0.46539	-0.12207
			44	0.0813802	-0.00508626	0.054932	0.41097	-0.10899	-0.73678	-0.19975	0.221946	-0.24884	0.366211	-0.46539	0.297546
			46	0.183105	-0.0559489	-0.01628	0.146484	-0.21798	-0.19182	-0.03329	0.332919	0.126765	-0.12677	-0.69427	-0.27466
			48	0.208537	0.350952	-0.04679	0.390625	0.108991	-0.14823	-0.39395	0.443892	-0.10799	0.248836	-0.88501	0.869751
			50	0.0559489	0.50354	-0.14852	0.349935	-0.08719	-0.4534	-0.47718	0.332919	0.032865	-0.00939	-1.22833	0.75531
			52	-0.350952	0.478109	-0.33162	0.20752	0.13079	-0.38801	-0.08878	-0.02774	0.244141	0.107985	-0.84686	0.984192
			54	-0.12207	0.50354	0.065104	0.217692	-0.0218	-0.12643	-0.31072	0.416149	-0.22536	0.154935	-1.87683	1.36566
			56	0.183105	-0.208537	-0.01628	0.349935	-0.06539	-0.12643	-0.25524	0.08323	0.05634	-0.50237	-2.44904	1.82343
			58	-0.0457764	0.0457764	-0.25024	0.166829	0.087193	0.331334	-0.31072	0.055487	0.079815	-0.29109	-1.53351	1.4801
			60	-0.0457764	0.096639	0.024414	0.217692	-0.08719	-0.06104	0.133168	-0.24969	-0.15494	-0.43194	-2.14386	2.01416
			62	0.183105	-0.132243	0.085449	0.024414	0	-0.12643	0.077681	0.221946	-0.15494	0.530536	-2.98309	2.96783
			64	0.208537	-0.00508626	0.197347	0.156657	0.065395	-0.01744	0.077681	-0.02774	-0.13146	-0.17372	-3.82233	4.15039
			66	0.183105	0.0457764	0.004069	0.034587	0.108991	-0.4534	-0.14426	0.027743	0.197191	-0.64322	-3.78418	4.41742
			68	0.0305176	0.096639	-0.07731	-0.16886	0	-0.06104	-0.14426	0.027743	0.05634	-0.50237	-3.63159	5.33295
			70	-0.0203451	-0.0559489	-0.01628	0.105794	0.217983	-0.30082	-0.14426	0.360662	0.10329	-0.36152	-4.776	4.22668
			72	-1.82597	2.00399	0.075277	0.095622	0.392369	-0.38801	-0.14426	0	-0.03756	-0.87797	-5.76782	6.62994
			74	-0.0712077	0.12207	0.044759	-0.06714	0.305176	-0.17003	-0.19975	-0.13872	-0.10799	-0.64322	-6.53076	6.5918
			76	-0.172933	0.50354	-0.02645	0.37028	0.326974	-0.10463	-0.11652	-0.02774	-0.31926	-0.69017	-7.48444	8.49915
			78	-0.096639	0.478109	-0.02645	0.278727	0.523158	-0.4534	0.077681	-0.22195	-0.03756	-0.61974	-7.37	8.42285
			80	-0.274658	0.605265	0.105794	0.085449	0.326974	-0.64959	0.133168	-0.16646	-0.03756	-0.78407	-9.1629	11.9324
			82	-0.096639	0.579834	0.197347	-0.04679	0.479562	-0.78038	-0.56041	0.221946	-0.01409	-0.43194	-9.39178	10.8643
			84	-0.147502	0.681559	-0.01628	0.115967	0.457764	-0.75858	-0.14426	0	0.408466	-1.60569	-10.994	12.4664
			86	-0.859578	1.21562	0.187174	0.014242	0.435965	-0.86757	-0.4217	0.221946	0.338041	-1.51179	-9.84955	12.5427
			88	-1.0376	1.54622	0.085449	0.126139	0.283378	-0.75858	0.022195	-0.02774	0.314566	-0.94839	-13.0539	14.7171
			90	-1.13932	2.13114	0.024414	0.32959	0.392369	-0.60599	-0.08878	-0.22195	0.549316	-1.79349	-14.5416	15.9759
			92	-2.02942	2.69063	0.095622	0.665283	0.50136	-0.86757	-0.06104	0.08323	0.220666	-1.93434	-14.8087	16.9678
			94	-2.41089	3.65702	-0.42318	0.065104	0.784738	-0.99836	-0.03329	-0.24969	0.478891	-1.86392	-15.152	16.9296
			96	-3.8859	4.64884	-0.04679	0.166829	0.719343	-0.78038	-0.36621	-0.08323	0.291091	-1.34747	-14.4653	16.51
			98	-4.72514	5.79325	-0.01628	0.41097	0.588553	-0.95476	-0.58816	0.776811	0.572791	-1.41789	-16.2964	18.7225
			100	-6.32731	7.47172	-0.13835	0.57373	0.566755	-0.99836	-0.39395	0.388406	0.220666	-1.51179	-19.2337	21.2402
			102	-8.26009	10.32	-0.40283	0.24821	0.610352	-0.73678	-0.19975	0	0.291091	-1.95782	-19.7678	22.3465
			104	-10.7015	14.5162	-0.13835	0.49235	0.414167	0.00436	-0.36621	0.471635	0.431941	-0.76059	-21.5988	24.5209
			106	-13.1429	16.7287	-0.18921	0.105794	0.435965	-0.12643	-0.19975	0.998757	0.619742	-1.84044	-23.6588	27.1149
			108	-16.4235	21.4335	-0.05697	0.705973	0.435965	-0.06104	-0.50493	0.388406	0.15024	-1.44137	-22.2473	26.0849
			110	-20.6451	26.5706	-0.09766	0.665283	0.806536	-0.08283	-0.6159	0.749068	0.291091	-1.74654	-21.904	24.292
			112	-24.9685	31.2246	-0.413	0.380452	0.479562	-0.38801	-0.47718	0.610352	0.126765	-1.62917	-23.0103	26.2375
			114	-30.0547	38.0656	-0.18921	0.726318	0.675746	-0.38801	-0.64364	0.360662	0.408466	-2.05172	-26.2146	28.3737
			116	-34.5815	43.1519	-0.31128	0.278727	0.523158	0.135149	-1.17077	1.41491	0.220666	-1.44137	-26.2527	27.9159
			118	-41.0919	50.9338	-0.29093	0.644938	0.261579	0.680106	-1.94758	1.74782	0.291091	-1.37094	-27.359	29.7089
			120	-46.229	58.0546	-0.40283	0.655111	0.370571	0.287737	-2.39147	2.16397	0.10329	-1.20662	-26.2527	30.1666
			122	-53.8076	67.1082	-0.45369	1.1027	0.50136	0.265939	-2.64116	3.16273	-0.06104	-1.32399	-28.1219	32.3029
			124	-60.9792	75.9837	-0.43335	1.07218	0.50136	0.571115	-3.44571	3.74534	0.197191	-0.92492	-31.4407	35.5835
			126	-67.2099	84.5795	-1.08439	1.60116	0.239781	0.331334	-3.86186	3.57888	0.00939	-0.38499	-33.1573	38.2156
			128	-75.0173	91.4205	-1.22681	3.00496	0.414167	0.113351	-5.19354	5.43768	-0.24884	-0.33804	-33.3481	36.6898
			130	-83.2316	100.525	-2.1932	3.44238	0.370571	0.462123	-6.24778	6.85258	-0.22536	-0.54932	-31.8222	36.5372
			132	-88.5976	106.45	-2.94596	3.05583	0.283378	0.244141	-8.18981	9.15527	-0.08451	-0.47889	-34.5306	38.9404
			134	-91.217	109.706	-2.28475	3.96118	0.239781	0.37493	-8.91113	9.34948	-0.71834	0.225361	-32.9285	36.4227
			136	-97.6512	117.335	-3.64787	4.99878	0.326974	-0.01744	-9.21631	9.90434	-0.34274	-0.40847	-32.9666	38.2156
			138	-102.534	123.947	-4.00391	5.59896	0.174386	0.723703	-11.5467	12.1793	-1.18784	0.154935	-35.3317	39.7034
			140	-108.129	129.949	-4.84823	6.62638	-0.13079	0.854492	-12.9339	15.8969	-1.35216	-0.05634	-38.0783	43.4036
			142	-112.834	136.205	-5.7841	7.81657	-0.19618	1.59563	-16.707	17.3118	-0.85919	0.366211	-38.1546	44.2047
			144	-118.607	142.614	-7.10653	7.78605	-0.37057	1.00708	-16.2631	17.9221	-1.84514	0.929612	-39.9857	45.3491
			146	-123.464	148.259	-6.23169	10.1664	-1.06812	1.48664	-17.789	19.1983	-2.36159	2.24422	-40.2527	45.578
			148	-129.211	154.592	-8.80534	10.0952	-0.85013	1.83541	-21.1182	22.9714	-2.36159	2.29117	-40.7104	43.2129
			150	-133.764	160.11	-8.40861	11.377	-1.17711	2.16239	-22.6995	26.3006	-2.90152	3.32407	-40.9393	47.7524
			152	-135.925	163.62	-8.88672	12.7197	-1.56948	2.90353	-25.6681	29.5743	-3.25364	3.08932	-41.7786	49.3164
			154	-140.121	168.528	-11.4095	14.2965	-1.87465	3.2305	-28.8585	31.2944	-5.29597	4.96732	-44.8303	51.5289
			156	-142.995	171.682	-12.9252	15.6392	-2.5722	5.10515	-30.2457	31.766	-6.1176	6.63405	-44.9829	49.8505
			158	-145.437	173.538	-13.0269	16.1173	-3.98908	5.30134	-33.9633	38.5354	-6.42278	6.72795	-46.2799	54.4281
			160	-148.056	177.455	-14.2069	17.8162	-4.55584	6.10787	-36.6821	40.8103	-7.19745	7.83128	-49.3698	56.6025
			162	-151.082	181.32	-15.4277	17.6127	-5.0136	6.34766	-42.9244	47.0803	-7.64348	8.53553	-51.239	57.1365
			164	-153.524	183.762	-15.3056	17.9484	-5.75474	7.89533	-45.1716	49.7991	-9.14588	9.45106	-52.0782	59.4635
			166	-155.177	185.898	-15.6413	19.2912	-6.86646	9.46481	-46.1981	50.1321	-9.49801	10.2727	-52.9175	61.3327
			168	-157.211	188.136	-17.157	18.7419	-8.21795	11.0125	-47.9459	53.4058	-11.0239	13.5357	-55.5878	62.2101
			170	-159.856	191.62	-17.0553	19.7591	-9.37326	12.364	-50.9422	56.0414	-10.2492	12.6906	-55.6641	62.0575
			172	-162.17	194.977	-18.1437	21.9564	-10.9427	14.1732	-53.6333	57.484	-11.1178	13.1836	-61.0428	68.0466
			174	-165.044	198.537	-18.3573	21.2952	-12.3596	16.3095	-57.5451	62.4501	-13.9113	15.179	-61.0046	68.6569
			176	-167.892	202.276	-19.6493	21.4783	-13.9073	18.2495	-61.0684	66.8612	-15.1555	17.0804	-64.0945	72.0901
			178	-169.698	205.022	-19.5272	24.2655	-16.0435	20.3422	-67.5326	71.5221	-16.3527	17.6439	-64.3997	72.2046
			180	-172.877	207.514	-21.0632	22.8516	-18.7901	23.4593	-67.6991	74.019	-15.2729	17.7378	-68.6722	78.6514
			182	-175.09	211.1	-20.7072	23.6857	-19.6184	25.3121	-70.307	79.5399	-16.9396	21.2121	-71.991	78.7277
			184	-176.692	213.084	-20.107	23.8485	-21.9073	26.9688	-77.7144	81.4819	-19.1932	22.2215	-70.694	79.071
			186	-178.065	214.508	-20.4325	24.0011	-23.2806	27.9933	-75.9666	83.6736	-18.1134	21.6111	-72.4487	85.0601
			188	-180.049	216.721	-21.3481	25.8118	-23.9127	30.195	-82.5417	89.7217	-19.7801	23.2779	-72.4869	83.725
			190	-181.473	218.272	-22.4772	24.6318	-25.8092	33.2685	-86.5922	94.5768	-20.4609	23.0901	-77.98	90.2481
			192	-182.668	219.874	-21.6634	25.0794	-28.7083	35.0342	-91.0589	96.5465	-21.705	23.677	-80.3452	92.041
			194	-182.337	220.357	-21.4498	25.2726	-29.6021	36.4293	-93.9442	100.763	-22.8788	25.7428	-81.1462	91.8121
			196	-183.38	221.476	-21.7651	25.9237	-32.6538	40.3748	-97.0237	107.977	-23.184	27.2217	-82.7484	91.1636
			198	-185.567	223.841	-22.9045	26.8494	-34.9644	42.3584	-97.7173	108.92	-23.3718	27.5503	-84.1217	97.0764
			200	-186.406	224.935	-23.0977	26.2187	-37.0571	44.887	-102.683	111.306	-22.1745	25.2498	-87.7075	101.273
			202	-188.212	227.732	-23.1283	26.1475	-39.1497	47.263	-105.541	116.633	-22.3623	26.5644	-91.6367	103.867
			204	-189.458	228.902	-23.3012	26.8494	-41.0897	49.857	-107.594	117.798	-24.3577	29.3579	-94.4595	107.376
			206	-189.407	229.411	-23.3012	25.2726	-42.899	51.2739	-107.344	118.935	-25.6254	30.8838	-94.574	105.888
			208	-191.111	230.937	-22.3755	26.0457	-43.9671	52.7562	-109.369	118.242	-27.6912	31.8463	-94.574	105.965
			210	-192.485	232.615	-22.0805	25.6185	-45.2968	53.9987	-109.175	120.794	-27.1278	32.2219	-95.6802	108.94
			212	-192.917	233.175	-23.2605	26.3611	-46.5611	56.9414	-111.506	121.349	-28.6771	34.7337	-98.0835	112.488
			214	-193.527	234.319	-22.6705	26.3	-48.6755	57.9224	-113.864	121.932	-29.0527	34.5224	-99.3423	111.992
			216	-194.061	234.726	-22.9248	24.1638	-49.6347	59.8406	-114.03	128.007	-30.0856	35.5084	-99.9908	116.264
			218	-194.722	235.641	-21.7143	25.9033	-50.7246	59.7534	-116.999	127.619	-30.7664	35.5788	-103.844	117.79
			220	-195.358	236.582	-23.3724	25.3743	-51.2259	60.015	-118.136	129.589	-32.3392	34.8745	-104.836	118.057
			222	-196.223	237.6	-21.9279	25.1099	-52.7082	61.6935	-124.101	132.835	-33.0904	37.9498	-104.912	118.286
			224	-196.07	237.295	-21.7041	25.5778	-54.888	63.3065	-124.822	135.526	-32.1984	37.0577	-104.111	116.646
			226	-196.376	237.803	-22.8536	24.764	-53.2532	64.5054	-125.904	136.469	-32.3158	36.6352	-104.836	118.21
			228	-197.291	239.431	-22.3653	24.113	-53.7763	65.2248	-126.986	136.552	-32.4566	36.8464	-103.233	115.463
			230	-197.393	239.126	-21.287	24.0723	-55.6074	65.8787	-127.347	138.633	-33.4895	40.5086	-104.836	118.706
			232	-198.283	240.372	-21.0938	25.5371	-57.0897	67.6226	-126.459	139.743	-34.452	39.7339	-108.459	121.109
			234	-198.029	240.016	-22.2127	25.1099	-58.0924	69.4972	-128.207	138.994	-34.8041	41.7997	-110.519	123.398
			236	-197.8	240.397	-21.7244	25.293	-59.6619	70.8269	-129.816	142.156	-38.3019	44.2176	-108.765	122.597
			238	-198.207	240.88	-22.4874	24.7945	-59.7709	70.6308	-128.457	142.545	-37.269	45.0158	-108.078	121.948
			240	-198.792	241.592	-21.7651	23.2279	-61.057	71.7643	-132.091	143.488	-40.1564	46.4243	-112.083	125.801
			242	-199.224	241.592	-20.0053	23.3907	-61.1006	71.8079	-130.149	142.323	-40.2034	45.767	-114.754	126.45
			244	-199.783	242.304	-20.3918	23.2992	-60.9044	71.2847	-132.896	145.569	-40.9076	48.9126	-115.364	130.226
			246	-199.122	242.915	-20.107	23.6755	-60.839	71.6335	-133.645	145.014	-41.2363	48.0675	-116.051	131.523
			248	-199.376	242.101	-21.2056	22.2921	-62.2559	72.9196	-136.197	149.175	-41.6119	49.6404	-115.555	129.997
			250	-199.198	242.991	-19.4356	20.99	-63.3676	74.1621	-138.861	151.506	-43.2082	49.9455	-116.699	132.667
			252	-199.504	243.729	-18.6422	21.1528	-62.9752	75.7315	-139.415	150.896	-43.3256	50.9315	-119.102	132.935
			254	-200.699	244.186	-18.5506	22.7295	-64.8717	75.6662	-141.496	156.278	-43.9359	50.0864	-120.018	134.689
			256	-201.385	244.67	-19.3339	21.3867	-64.3921	77.955	-143.549	156.86	-42.5744	50.4855	-118.874	134.27
			258	-200.75	244.924	-19.5374	20.8272	-66.0488	76.8433	-144.381	158.081	-44.0063	52.2461	-121.124	137.131
			260	-200.445	244.619	-18.1132	21.346	-65.4384	78.4345	-144.798	159.44	-45.3914	53.4198	-122.574	138.008
			262	-200.521	245.458	-18.5811	21.1731	-67.2041	79.3283	-146.989	160.217	-46.0722	52.9973	-121.658	136.749
			264	-201.385	245.458	-17.9199	20.0338	-69.4493	80.9413	-147.156	160.245	-47.9736	56.0256	-121.964	135.452
			266	-201.08	245.229	-18.276	18.7724	-68.185	82.3364	-150.485	166.543	-49.077	56.7298	-121.201	136.177
			268	-200.572	244.746	-17.2791	20.2576	-71.3675	83.7969	-152.815	166.987	-48.2319	56.0256	-121.925	137.016
			270	-201.335	246.017	-17.2282	19.3929	-68.5992	82.0966	-152.871	167.763	-48.6779	56.5655	-125.092	140.602
			272	-201.233	245.789	-17.8996	18.3858	-70.343	82.3146	-154.702	169.955	-48.6075	57.8332	-126.732	141.785
			274	-201.36	246.526	-16.7704	18.2739	-71.5201	82.816	-155.007	170.926	-49.03	57.1054	-128.143	142.853
			276	-201.843	246.424	-15.8956	16.9311	-71.1932	83.034	-158.253	174.061	-49.8282	57.4576	-125.893	142.013
			278	-201.029	245.661	-14.4918	16.4937	-68.9915	82.7942	-159.474	174.117	-49.2178	58.1853	-127.266	140.755
			280	-200.368	244.67	-14.5223	16.687	-70.0596	82.5108	-158.641	176.142	-48.584	56.8003	-126.77	144.112
			282	-200.368	245.229	-13.678	16.453	-71.3021	83.7097	-163.164	176.308	-49.3587	56.589	-131.004	145.714
			284	-200.012	245.789	-14.8275	17.6737	-71.7163	84.7778	-162.969	179.332	-48.537	57.3167	-130.051	145.866
			286	-201.004	246.246	-15.1428	17.2465	-73.0896	85.6934	-163.469	179.61	-50.3916	57.0585	-130.928	145.905
			288	-200.572	246.73	-15.2852	16.3106	-72.1305	85.3882	-165.799	181.58	-47.5511	55.8612	-132.95	150.482
			290	-200.877	246.297	-14.502	15.1611	-74.4411	85.4318	-164.967	181.607	-47.6919	56.096	-133.98	150.406
			292	-200.724	245.941	-13.149	15.2425	-74.0051	86.4563	-165.799	182.939	-47.645	54.6171	-135.582	154.488
			294	-200.114	246.246	-13.7899	15.3137	-73.1114	84.9958	-166.354	182.662	-48.2319	55.7204	-138.901	156.738
			296	-200.724	246.475	-13.2609	15.9444	-73.9615	86.8705	-165.993	183.716	-49.0535	55.5326	-136.574	153.305
			298	-200.75	246.246	-13.5152	16.0258	-74.4847	86.5653	-167.88	185.186	-46.6121	54.4997	-135.429	153.343
			300	-199.656	245.127	-13.5864	15.7817	-74.2449	88.331	-167.381	183.189	-47.2459	54.5701	-138.443	154.45
			302	-199.249	244.873	-13.8102	14.388	-75.5528	87.4808	-166.964	183.688	-46.26	54.664	-138.863	154.793
			304	-199.732	245.331	-13.2507	14.5711	-77.2749	90.6634	-167.741	186.324	-46.8468	54.1711	-138.214	154.755
			306	-199.02	243.983	-13.0473	13.5844	-77.3403	92.9958	-170.432	186.712	-46.4008	53.1616	-142.563	159.676
			308	-198.461	243.601	-11.6028	13.4827	-77.9724	91.1429	-166.992	181.774	-46.9407	53.3494	-141.571	158.989
			310	-198.664	243.601	-11.7147	12.7299	-79.7163	90.7506	-165.966	181.94	-47.4572	55.0631	-142.296	160.248
			312	-197.571	243.017	-11.4604	13.1775	-79.1059	91.3609	-161.832	177.806	-48.3962	55.5326	-141.113	159.943
			314	-197.596	243.271	-11.1959	12.9944	-78.6918	90.3364	-163.94	180.692	-48.2319	54.7345	-142.258	159.676
			316	-197.622	242.762	-11.1959	12.9232	-80.3266	92.3418	-163.025	180.054	-48.4666	55.9082	-144.89	161.85
			318	-197.749	243.373	-11.4807	11.5499	-81.5255	94.1075	-160.278	177.557	-47.5276	55.2978	-145.271	161.125
			320	-196.732	242.661	-10.616	11.204	-79.4765	92.6906	-162.276	176.974	-47.0112	55.65	-144.585	162.003
			322	-196.325	242.203	-9.75138	11.6923	-80.5664	91.8187	-158.114	176.031	-49.7812	57.0115	-144.127	160.896
			324	-196.706	242.381	-9.77173	11.5601	-81.5691	92.7342	-157.726	174.893	-47.6215	56.4012	-143.288	161.774
			326	-196.477	242.33	-9.93449	10.5225	-81.2422	93.3445	-158.447	174.588	-48.9126	56.2368	-143.707	162.804
			328	-195.867	241.745	-9.62931	10.8887	-82.2231	92.1457	-158.891	175.448	-47.1755	55.8612	-142.83	162.003
			330	-196.248	241.796	-9.2631	11.5092	-81.4165	90.9685	-155.534	172.896	-48.3727	56.7768	-145.691	163.605
			332	-196.503	243.042	-9.75138	10.9395	-78.6918	90.4672	-155.063	169.511	-48.7718	54.4997	-146.149	163.071
			334	-196.096	242.508	-9.27327	10.9904	-79.8689	92.0149	-154.397	172.091	-47.9267	54.7579	-143.822	161.888
			336	-195.74	242.126	-9.92432	10.4309	-78.343	92.1892	-154.508	172.064	-45.7435	54.8753	-141.418	158.798
			338	-194.824	240.804	-9.12069	10.2682	-78.0596	86.6743	-154.619	169.123	-47.5276	54.0067	-138.939	155.67
			340	-194.366	239.889	-9.17155	9.01693	-77.6236	88.4399	-151.817	169.872	-46.6825	54.1711	-139.702	157.158
			342	-193.96	240.016	-8.34757	9.44417	-77.0133	88.9631	-152.815	165.738	-46.213	54.1476	-137.909	156.738
			344	-194.722	239.965	-7.57446	8.8033	-77.5146	88.3963	-151.29	168.069	-47.199	54.4997	-136.765	152.847
			346	-194.824	240.753	-7.76774	9.11865	-77.4711	90.3582	-149.347	166.876	-47.2459	54.2884	-135.773	152.428
			348	-194.748	240.499	-8.07292	8.67106	-78.8443	88.7669	-151.65	167.653	-45.8139	52.2461	-136.803	153.343
			350	-193.4	239.558	-7.97119	9.18986	-77.7762	88.113	-152.677	167.68	-45.3444	53.3494	-133.484	150.368
			352	-193.425	239.609	-7.7474	8.74227	-78.561	84.538	-149.625	164.684	-42.4805	46.7529	-132.492	147.812
			354	-189.484	234.319	-8.02205	8.77279	-75.2258	81.6825	-115.445	118.436	-31.4002	34.5694	-117.767	129.425
			356	-180.862	222.112	-7.38118	9.21021	-70.561	78.4781	-75.6891	76.2662	-23.583	25.4611	-96.9772	105.545
			358	-170.308	207.057	-7.38118	8.35571	-62.67	70.4564	-52.6622	54.46	-18.4185	19.381	-79.8492	86.7386
			360	-155.431	187.983	-7.85929	7.94881	-54.0597	61.1921	-39.2623	40.6716	-15.0381	14.3808	-64.5142	69.2673
			362	-139.13	167.104	-7.05566	8.19295	-46.0815	50.5328	-31.6606	32.9035	-13.0897	13.301	-52.6505	58.8913
			364	-124.481	149.226	-7.10653	6.99259	-37.5584	41.3993	-25.9455	28.3814	-10.0849	9.63886	-44.9448	47.142
			366	-111.079	133.001	-5.73324	5.55827	-31.1061	34.3148	-21.5066	24.3031	-8.69986	8.11298	-39.032	42.717
			368	-99.9146	119.064	-4.70581	5.2124	-23.9127	26.8598	-20.0362	22.7772	-6.9627	7.83128	-35.4843	39.9704
			370	-88.2416	103.907	-3.89201	2.93376	-18.6375	21.2359	-16.5128	20.5577	-7.64348	6.65753	-29.9149	34.8587
			372	-78.3997	92.8446	-2.95614	2.771	-14.2125	15.8735	-16.4018	19.8919	-5.53072	5.10817	-29.1519	30.7007
			374	-70.2616	83.8674	-2.98665	2.20133	-12.3596	14.3912	-15.9024	16.7292	-5.57767	6.04718	-26.1383	28.6789
			376	-65.0736	78.0182	-1.86768	2.46582	-9.08988	11.7754	-14.7095	17.0066	-5.90633	5.38987	-22.7432	24.1394
			378	-59.199	71.7367	-1.58285	2.08944	-8.34874	10.7291	-13.6552	14.8704	-5.13165	4.94385	-22.7432	25.8942
			380	-56.5542	68.7103	-1.59302	1.18408	-9.48225	9.94437	-10.548	12.0961	-5.4603	4.68562	-22.9721	23.6435
			382	-52.8412	62.2762	-1.27767	1.05184	-7.36782	9.66099	-9.16082	9.57142	-4.92037	5.38987	-18.9285	21.2784
			384	-52.9175	63.446	-0.97249	1.06201	-7.41141	9.37762	-8.30078	9.29399	-3.41797	2.52592	-16.3727	18.6462
			386	-48.8739	58.2835	-0.91146	0.980632	-5.36237	6.74003	-8.6337	8.76687	-3.91095	2.78414	-16.983	19.5236
			388	-46.1019	55.7404	-0.75887	0.828044	-5.75474	6.36946	-6.91362	8.12877	-3.25364	2.45549	-14.8087	17.7689
			390	-45.8476	55.2572	-0.87077	0.878906	-5.18799	6.47845	-7.10782	8.48944	-3.81704	2.03294	-16.4871	18.2266
			392	-44.8558	53.7313	-0.58594	0.624593	-4.53404	5.06156	-6.41424	6.93581	-3.67619	1.79819	-14.9994	16.8533
			394	-41.804	52.0782	-0.39266	0.360107	-4.70843	5.19235	-6.10906	7.21325	-3.04237	2.26769	-13.7024	14.7934
			396	-41.1428	49.4588	-0.02645	0.004069	-4.33786	5.34494	-5.13805	6.7971	-2.17379	1.84514	-11.7188	12.886
			398	-40.1255	48.5942	-0.04679	-0.31128	-3.59671	4.25502	-6.02583	7.43519	-2.36159	1.75124	-10.7269	10.9787
			400	-37.913	45.4915	0.217692	0.095622	-4.01088	4.14603	-4.83287	6.29772	-2.31464	1.23479	-10.3073	12.5809
			402	-36.0057	43.3553	-0.09766	-0.04679	-3.68391	4.14603	-4.80513	5.60414	-1.75124	0.953087	-12.4054	14.7171
			404	-34.785	44.1691	0.146484	0.014242	-3.7711	5.08336	-4.47221	5.65962	-1.46954	0.248836	-11.1847	12.5427
			406	-34.5052	42.2618	-0.03662	0.004069	-3.59671	4.12423	-3.52894	4.79958	-1.30521	0.647912	-11.4899	12.619
			408	-32.7504	39.8458	0.054932	-0.10783	-2.37601	3.20871	-3.47346	4.54989	-1.00004	0.483586	-10.6125	10.8643
			410	-32.0892	38.269	0.014242	-0.10783	-1.37329	2.35857	-2.80762	2.41366	-0.71834	-0.07982	-8.17108	8.461
			412	-31.5297	37.913	-0.19938	-0.28076	-2.22342	2.53296	-2.91859	2.66335	-0.90614	-0.33804	-8.5144	8.99506
			414	-29.3427	37.0483	0.238037	-0.13835	-1.74386	2.18419	-1.86435	1.47039	-1.53996	-0.33804	-7.75146	7.92694
			416	-28.9612	34.5306	0.044759	-0.32145	-1.76566	2.62015	-1.55917	2.19172	-1.14089	-0.10329	-6.91223	7.58362
			418	-28.3508	36.2345	0.217692	-0.29093	-1.59127	2.77274	-1.91983	2.02526	-0.48359	-0.78407	-5.9967	7.73621
			420	-27.6642	34.3018	0.20752	-0.39266	-2.00544	2.22778	-1.42045	2.33043	-0.13146	-1.86392	-6.95038	7.04956
			422	-24.1547	31.6315	0.24821	-0.33162	-2.26702	2.11879	-0.33847	0.915527	-0.67139	-1.37094	-4.31824	4.98962
			424	-25.4771	29.5715	0.126139	-0.42318	-1.2425	1.46484	-1.08754	1.08199	0.00939	-1.46484	-4.85229	5.40924
			426	-24.4598	28.7832	-0.07731	-0.31128	-0.71934	0.549316	-1.254	1.88654	-0.10799	-1.65264	-4.39453	5.21851
			428	-22.0947	27.359	0.146484	-0.31128	-0.26158	0.50572	-0.53267	0.804554	0.220666	-1.62917	-3.32642	5.10407
			430	-22.0184	26.0874	0.299072	-0.55542	-0.45776	1.988	-0.56041	0.527122	0.032865	-1.48832	-4.31824	3.76892
			432	-19.3481	24.4598	0.41097	-0.48421	-1.56948	1.988	-0.47718	1.33168	0.502366	-1.30052	-1.87683	1.86157
			434	-20.696	26.24	0.115967	-0.45369	-0.41417	1.00708	-0.22749	0.138716	0.361516	-1.69959	-2.71606	3.84522
			436	-19.5262	22.7051	0.115967	-0.12817	-0.0436	0.200544	0.382857	-0.13872	0.361516	-1.72307	-2.75421	2.96783
			438	-19.5262	22.6796	0.278727	-0.31128	0.043597	0.50572	0.438343	-0.27743	0.572791	-1.88739	-2.79236	2.62451
			440	-17.2882	21.5098	0.156657	-0.32145	0.174386	0.287737	-0.31072	-0.36066	0.15024	-1.62917	-2.75421	2.92969
			442	-16.4998	20.5943	0.360107	-0.413	0	0.745501	-0.00555	0	0.220666	-1.69959	-2.37274	2.7771
			444	-15.2537	18.9667	0.431315	-0.910441	0.326974	-0.17003	0.188654	0.08323	0.384991	-1.93434	-1.57166	2.05231
			446	-14.5671	17.568	0.45013	-0.579834	0.283378	-0.19182	0.216397	0.027743	0.173715	-2.05172	-1.6098	2.1286
			448	-14.1347	17.1356	0.03052	-0.681559	0.871931	-0.93297	0.438343	-0.38841	0.15024	-1.88739	-0.80872	1.63269
			450	-13.2955	16.627	0.69173	-0.617981	0.544957	-0.36621	0.271884	-0.08323	0.737117	-2.77945	-1.41907	2.24304
			452	-12.914	16.2455	0.31026	-0.643412	0.850133	-0.60599	0.57706	-0.8323	0.666692	-2.38037	-1.6098	1.44196
			454	-12.38	14.5162	0.48828	-1.4445	1.35149	-1.06376	0.826749	-0.66584	0.807542	-2.68555	-2.29645	2.01416
			456	-11.7442	12.6851	0.56458	-0.681559	1.56947	-1.08555	0.688033	-0.1942	0.877967	-2.6386	-1.38092	1.4801
			458	-9.42993	10.7015	0.46285	-0.859578	1.50408	-1.32533	0.826749	-0.91553	0.690167	-2.75597	-0.69427	0.450134
			460	-8.92131	11.2864	0.62815	-0.961304	-0.50354	0.564575	1.02095	-0.8323	1.25357	-3.27242	-0.3891	0.450134
			462	-8.36182	11.1847	0.51371	-0.745138	-0.35095	0.259399	1.18741	-0.97101	1.27704	-3.17852	-0.65613	0.640869
			464	-8.81958	11.0321	0.36112	1.19285	-0.50354	0.640869	1.07644	-0.52712	1.48832	-3.36632	-0.27466	0.602722
			466	-8.1838	10.2437	-1.02375	1.10145	-0.04578	0.297546	1.27064	-1.08199	1.60569	-3.31937	-1.30463	0.946045
			468	-6.73421	8.33639	-0.852363	0.930059	-0.19836	0.526428	0.937722	-0.36066	1.41789	-3.2959	-0.42725	-0.12207
			470	-5.5898	7.7006	-0.978049	0.987187	-0.04578	0.106812	1.02095	-0.88778	1.32399	-3.36632	-0.14777	-0.33087
			472	-5.5898	7.62431	-0.658128	0.701543	0.450134	0.183105	1.38161	-1.19296	1.60569	-4.07058	-0.50113	-0.00964
			474	-5.81868	6.93766	-0.441036	0.404472	0.030518	0.144958	1.32613	-0.91553	1.60569	-3.92973	-0.22808	-0.53968
			476	-4.49626	6.75964	-0.0297086	0.0045703	0.030518	0.221252	1.29838	-1.33168	1.58222	-3.9532	0.253778	-0.94123
			478	-4.72514	6.50533	-0.0525545	-0.34963	0.144958	-0.16022	1.04869	-1.0265	1.51179	-3.97668	0.173468	-1.08578
			480	-3.98763	5.48808	0.244512	0.107403	0.068665	0.068665	1.38161	-1.13747	1.53527	-3.9532	-0.00321	-0.68424
			482	-3.75875	5.10661	-0.109692	-0.0525545	0.030518	-0.23651	1.35387	-1.2207	1.51179	-3.74192	0.44652	-0.87698
			484	-3.78418	4.82686	0.164531	0.0159966	0.144958	-0.65613	1.32613	-1.10973	1.13619	-3.74192	-0.3887	-0.82879
			486	-2.81779	3.5553	-0.0411316	0.0045703	0.106812	-0.73242	1.29838	-0.94327	1.7935	-3.92973	0.334087	-0.98941
			488	-2.91951	4.52169	0.0616996	-0.121115	0.030518	-0.12207	0.937722	-0.88778	1.46484	-3.41327	0.26984	-1.10185
			490	-3.1484	4.69971	0.0159966	-0.121115	0.411987	-0.3891	1.02095	-1.08199	0.899605	-2.29766	0.52683	-0.78061
			492	-2.51261	4.16565	-0.223944	-0.31535	0.106812	0.831604	1.07644	-0.88778	1.91287	-2.21805	0.26984	-1.27853
			494	-2.36003	3.25012	0.267363	-0.155395	-0.61798	-0.35095	1.32613	-1.38716	0.926142	-1.28439	0.237716	-1.43914
			496	-1.74967	2.46175	0.0502733	-0.361053	0.068665	0.030518	1.15967	-1.08199	0.926142	-1.45688	-0.139687	-0.312771
			498	-1.4445	2.36003	0.244512	-0.326773	-0.19836	-0.04578	1.27064	-1.38716	0.952679	-1.41708	-0.473718	-0.00911269
			500	-2.15658	2.91951	0.233086	-0.441036	0.030518	-0.00763	1.29838	-1.35942	0.952679	-1.25785	-0.215604	-0.51016
			502	-2.02942	2.41089	0.278789	-0.372476	-0.00763	-0.35095	1.21515	-1.41491	0.965948	-1.29766	0.239896	-0.889745
			504	-1.31734	2.43632	0.141679	-0.475316	0.221252	-0.54169	1.52033	-1.10973	0.952679	-1.33747	0.163979	-1.02639
			506	-1.34277	2.02942	-0.0868346	-0.34963	0	0.171661	1.07644	-1.05424	0.939411	-1.43035	-0.00303441	-0.646812
			508	-1.34277	1.67338	0.164531	-0.34963	0.0508626	-0.184377	1.46484	-1.38716	0.965948	-1.29766	0.422095	-0.829009
			510	-0.681559	1.39364	0.335918	-0.623848	0.406901	-0.413259	1.2429	-1.38716	0.68362	-1.10284	-0.367438	-0.783455
			512	-1.31734	1.74967	0.461601	-0.543865	0.0254313	-0.464122	1.40936	-1.27619	0.702836	-0.832874	0.315812	-0.935289
			514	-0.910441	1.39364	0.130254	-0.509585	-0.0508626	0.14623	1.40936	-1.58137	0.30283	-0.57383	0.25508	-1.04158
			516	-0.834147	1.26648	0.130254	-0.14396	0	-0.00635783	1.15967	-1.10973	0.536273	-1.00274	0.498012	-0.737911
			518	-0.478109	0.478109	0.313066	-0.34963	0.178019	-0.23524	1.38161	-1.13747	0.90705	-1.39872	0.25508	-1.20859
			520	-0.401815	0.961304	0.175957	-0.361053	-0.127157	-0.209808	1.04869	-1.10973	0.0678171	-1.85649	0.224713	-1.36042
			522	-0.50354	1.57166	0.404472	-0.463882	-0.406901	-0.133514	1.38161	-0.91553	1.23766	-1.39872	-0.287543	-0.413683
			524	-0.223796	1.16475	0.484453	-1.02261	-0.508626	0.90917	1.29838	-1.47039	-0.669691	-0.279744	-0.748698	-1.13254
			526	-0.478109	1.06303	0.505586	-0.651269	-0.178019	0.502268	1.29838	-1.30393	-0.0593395	-0.915527	-0.35536	-0.583225
			528	-0.579834	0.757853	0.0342801	-0.765527	-0.0762939	0.451406	1.49259	-1.27619	0.11868	-0.279744	-0.585938	-1.23427
			530	-0.401815	1.13932	0.776951	-0.694116	-0.406901	0.654856	1.4371	-1.47039	0.576443	-0.228882	-0.423177	-0.705295
			532	-0.936914	1.42251	0.348484	-0.72268	0.0254313	0.375112	1.6313	-1.30393	-0.517103	1.57674	-0.552029	0.447591
			534	-0.537012	0.537012	0.548436	-1.62246	-0.58492	0.324249	1.38161	-1.35942	-1.58522	1.32243	-0.687663	0.705295
			536	-0.451318	1.07974	0.634136	-0.765527	-1.04268	0.629425	1.35387	-0.88778	-0.517103	1.44958	-0.375705	0.271267
			538	-0.565576	1.76528	0.519873	-0.965478	-0.178019	0.400543	1.18741	-1.0265	-0.974867	1.06812	-0.0976562	-0.0406901
			540	-0.251367	1.30825	0.705538	-1.07974	-0.0762939	0.425975	1.52033	-1.08199	-0.771416	0.813802	-0.124783	0.203451
			542	-0.537012	1.19399	0.576999	-0.836939	0.127157	0.222524	1.35387	-0.80455	-0.84771	0.0254313
			544	-0.65127	0.851221	0.40561		-0.178019	0.171661	1.38161	-0.69358
			546	-0.451318	1.27969	-0.219727		0.254313	0.273387	1.2429	-1.05424
			548						-0.77681	1.38161
			550						-0.80455	1.2429
			552						-1.30393	1.32613
			554						-0.94327	1.54807
			556						-0.74907	1.18741
			558						-1.13747	1.2429
			560						-0.63809	1.07644
			562
			564
			566
			568
			570
			572
			574
			576
			578
			580
			582
			584
			586
			588
			590
			592
			594
			596
			598
			600
			602
			604
			606
			608
			610
			612
			614
			616
			618
			620
			622
			624
			626
			628
			630
			632
			634
			636
			638
			640
			642
			644
			646
			648
			650
			0
			2
			4
			6
			8
			10
			12
			14
			16
			18
			20
			22
			24
			26
			28
			30
			32
			34
			36
			38
			40
			42
			44
			46
			48
			50
			52
			54
			56
			58
			60
			62
			64
			66
			68
			70
			72
			74
			76
			78
			80
			82
			84
			86
			88
			90
			92
			94
			96
			98
			100
			102
			104
			106
			108
			110
			112
			114
			116
			118
			120
			122
			124
			126
			128
			130
			132
			134
			136
			138
			140
			142
			144
			146
			148
			150
			152
			154
			156
			158
			160
			162
			164
			166
			168
			170
			172
			174
			176
			178
			180
			182
			184
			186
			188
			190
			192
			194
			196
			198
			200
			202
			204
			206
			208
			210
			212
			214
			216
			218
			220
			222
			224
			226
			228
			230
			232
			234
			236
			238
			240
			242
			244
			246
			248
			250
			252
			254
			256
			258
			260
			262
			264
			266
			268
			270
			272
			274
			276
			278
			280
			282
			284
			286
			288
			290
			292
			294
			296
			298
			300
			302
			304
			306
			308
			310
			312
			314
			316
			318
			320
			322
			324
			326
			328
			330
			332
			334
			336
			338
			340
			342
			344
			346
			348
			350
			352
			354
			356
			358
			360
			362
			364
			366
			368
			370
			372
			374
			376
			378
			380
			382
			384
			386
			388
			390
			392
			394
			396
			398
			400
			402
			404
			406
			408
			410
			412
			414
			416
			418
			420
			422
			424
			426
			428
			430
			432
			434
			436
			438
			440
			442
			444
			446
			448
			450
			452
			454
			456
			458
			460
			462
			464
			466
			468
			470
			472
			474
			476
			478
			480
			482
			484
			486
			488
			490
			492
			494
			496
			498
			500
			502
			504
			506
			508
			510
			512
			514
			516
			518
			520
			522
			524
			526
			528
			530
			532
			534
			536
			538
			540
			542
			544
			546
			548
			550
			552
			554
			556
			558
			560
			562
			564
			566
			568
			570
			572
			574
			576
			578
			580
			582
			584
			586
			588
			590
			592
			594
			596
			598
			600
			602
			604
			606
			608
			610
			612
			614
			616
			618
			620
			622
			624
			626
			628
			630
			632
			634
			636
			638
			640
			642
			644
			646
			648
			650

## Sheet: 11 B
			(I/V Curve)
			mV	CFTR+Vector	ESyt-3	25μM Fendiline	25μM Fendiline + 10μg/ml PS	20μM GW4869	20μM GW4869 + 10μg/ml PS
			-100	-201.36	-23.3012	-80.3266	-170.432	-49.2178	-145.691
			-99.95	-201.319	-23.3256	-80.4182	-170.538	-49.2882	-145.782
			-99.9	-201.35	-23.3337	-80.4225	-170.532	-49.3587	-145.851
			-99.85	-201.34	-23.3398	-80.3964	-170.676	-49.4291	-146.034
			-99.8	-201.335	-23.3459	-80.4313	-170.743	-49.5136	-145.966
			-99.75	-201.35	-23.3887	-80.4792	-170.732	-49.5418	-146.042
			-99.7	-201.269	-23.3948	-80.501	-170.638	-49.6404	-145.897
			-99.65	-201.207	-23.4273	-80.4443	-170.41	-49.6263	-145.882
			-99.6	-201.09	-23.4701	-80.2961	-170.26	-49.6357	-145.721
			-99.55	-201.014	-23.409	-79.9735	-170.16	-49.5981	-145.576
			-99.5	-200.943	-23.3724	-79.7904	-170.16	-49.6169	-145.493
			-99.45	-200.872	-23.3358	-79.8732	-170.022	-49.6216	-145.432
			-99.4	-200.775	-23.3724	-80.1348	-169.916	-49.4995	-145.271
			-99.35	-200.577	-23.4049	-80.2612	-169.8	-49.4056	-145.187
			-99.3	-200.424	-23.4558	-80.0999	-169.45	-49.2976	-145.134
			-99.25	-200.277	-23.4456	-79.8907	-168.962	-49.1943	-144.958
			-99.2	-200.124	-23.3704	-79.8122	-168.513	-49.1896	-144.73
			-99.15	-199.987	-23.3317	-79.6727	-168.429	-49.1615	-144.47
			-99.1	-199.961	-23.291	-79.4198	-168.513	-49.1662	-144.188
			-99.05	-199.814	-23.3256	-79.2498	-168.562	-49.2084	-144.073
			-99	-199.656	-23.2931	-79.2236	-168.54	-49.1803	-143.951
			-98.95	-199.371	-23.2666	-79.2934	-168.457	-49.1286	-143.929
			-98.9	-199.244	-23.2279	-79.4111	-168.318	-49.0957	-143.951
			-98.85	-199.224	-23.1689	-79.4983	-168.202	-49.0112	-144.051
			-98.8	-199.107	-23.2076	-79.6727	-168.113	-48.9737	-144.173
			-98.75	-198.975	-23.2279	-79.6552	-167.902	-48.814	-144.218
			-98.7	-198.807	-23.2666	-79.6727	-167.664	-48.7812	-144.302
			-98.65	-198.705	-23.2544	-79.6858	-167.492	-48.7295	-144.188
			-98.6	-198.649	-23.232	-79.7991	-167.558	-48.6591	-144.241
			-98.55	-198.649	-23.2076	-79.8383	-167.591	-48.6309	-144.203
			-98.5	-198.512	-23.1628	-79.7686	-167.652	-48.5089	-144.157
			-98.45	-198.364	-23.171	-79.6291	-167.741	-48.476	-143.997
			-98.4	-198.313	-23.1466	-79.4547	-167.697	-48.4995	-143.951
			-98.35	-198.105	-23.114	-79.3283	-167.658	-48.4807	-143.967
			-98.3	-198.029	-23.0977	-79.1713	-167.542	-48.5229	-143.929
			-98.25	-197.881	-23.0916	-78.8923	-167.297	-48.5558	-143.913
			-98.2	-197.79	-23.114	-78.6656	-166.992	-48.6028	-143.921
			-98.15	-197.739	-23.2076	-78.4912	-166.876	-48.6591	-143.761
			-98.1	-197.586	-23.3195	-78.3997	-166.798	-48.6638	-143.539
			-98.05	-197.393	-23.4111	-78.2296	-166.681	-48.6168	-143.227
			-98	-197.235	-23.4965	-78.1512	-166.831	-48.5793	-143.105
			-97.95	-197.123	-23.4334	-78.1294	-166.737	-48.5417	-143.005
			-97.9	-196.981	-23.3297	-78.0901	-166.859	-48.5276	-143.013
			-97.85	-196.894	-23.2503	-77.9114	-166.754	-48.3774	-142.853
			-97.8	-196.742	-23.2279	-77.7893	-166.526	-48.3774	-142.799
			-97.75	-196.554	-23.2361	-77.7849	-166.432	-48.3164	-142.677
			-97.7	-196.472	-23.2218	-77.8067	-166.293	-48.2366	-142.609
			-97.65	-196.304	-23.1893	-77.8896	-166.437	-48.1427	-142.471
			-97.6	-196.238	-23.1283	-77.9768	-166.404	-48.0816	-142.403
			-97.55	-196.162	-23.0937	-78.1163	-166.426	-48.0675	-142.357
			-97.5	-196.121	-23.0509	-78.0509	-166.471	-48.1004	-142.197
			-97.45	-196.035	-22.998	-77.9637	-166.349	-48.1051	-142.181
			-97.4	-195.928	-22.9899	-77.8896	-166.371	-48.1004	-142.174
			-97.35	-195.75	-23.0306	-77.8591	-166.271	-48.0394	-142.197
			-97.3	-195.608	-23.0693	-77.9027	-166.199	-47.9971	-142.273
			-97.25	-195.511	-23.0469	-77.9768	-166.071	-47.9736	-142.242
			-97.2	-195.455	-23.0306	-78.0334	-165.855	-48.0065	-142.174
			-97.15	-195.338	-22.9899	-77.8634	-165.677	-48.0675	-142.036
			-97.1	-195.206	-22.935	-77.5757	-165.444	-48.0769	-141.937
			-97.05	-195.043	-22.9106	-77.4885	-165.122	-48.1051	-141.861
			-97	-194.951	-22.9065	-77.7283	-164.795	-48.138	-141.861
			-96.95	-194.804	-22.9167	-78.0116	-164.656	-48.1661	-141.853
			-96.9	-194.672	-22.9187	-78.125	-164.54	-48.1896	-141.83
			-96.85	-194.606	-22.9411	-78.0727	-164.606	-48.1286	-141.808
			-96.8	-194.478	-22.9004	-77.9157	-164.567	-48.0347	-141.747
			-96.75	-194.417	-22.8536	-77.8809	-164.479	-47.9361	-141.716
			-96.7	-194.275	-22.7966	-77.8678	-164.368	-47.7671	-141.609
			-96.65	-194.168	-22.7702	-77.8809	-164.229	-47.6215	-141.617
			-96.6	-194.056	-22.7783	-77.907	-164.018	-47.4807	-141.541
			-96.55	-193.96	-22.8068	-77.955	-163.78	-47.4431	-141.51
			-96.5	-193.863	-22.8414	-78.0465	-163.596	-47.4243	-141.472
			-96.45	-193.807	-22.8475	-78.0422	-163.336	-47.368	-141.251
			-96.4	-193.715	-22.8495	-78.0029	-163.169	-47.3351	-141.014
			-96.35	-193.67	-22.8373	-77.8896	-163.153	-47.3304	-140.732
			-96.3	-193.542	-22.819	-77.8765	-163.147	-47.3633	-140.617
			-96.25	-193.359	-22.7478	-77.8896	-163.258	-47.3915	-140.579
			-96.2	-193.197	-22.6705	-77.737	-163.175	-47.5135	-140.602
			-96.15	-193.008	-22.6074	-77.458	-163.069	-47.6262	-140.541
			-96.1	-192.846	-22.5484	-77.2051	-162.814	-47.5839	-140.564
			-96.05	-192.663	-22.5769	-77.0743	-162.503	-47.4619	-140.434
			-96	-192.505	-22.6196	-76.9958	-162.309	-47.3163	-140.373
			-95.95	-192.368	-22.6278	-77.0874	-162.093	-47.199	-140.175
			-95.9	-192.245	-22.6583	-77.2138	-162.065	-47.1332	-140.007
			-95.85	-192.24	-22.5932	-77.3228	-162.087	-47.1098	-139.9
			-95.8	-192.139	-22.5505	-77.3533	-162.159	-47.0581	-139.847
			-95.75	-191.981	-22.4731	-77.2923	-162.226	-47.0065	-139.839
			-95.7	-191.839	-22.4894	-77.1484	-162.237	-46.922	-139.824
			-95.65	-191.676	-22.5321	-77.0307	-162.342	-46.875	-139.801
			-95.6	-191.523	-22.5667	-77.0002	-162.326	-46.875	-139.885
			-95.55	-191.396	-22.6257	-76.9043	-162.237	-46.828	-139.816
			-95.5	-191.254	-22.6522	-76.9348	-162.015	-46.767	-139.87
			-95.45	-191.106	-22.7193	-77.0002	-161.871	-46.7154	-139.74
			-95.4	-190.999	-22.699	-77.0961	-161.671	-46.6121	-139.595
			-95.35	-190.842	-22.7559	-77.1484	-161.588	-46.4806	-139.442
			-95.3	-190.694	-22.819	-77.1397	-161.499	-46.3398	-139.305
			-95.25	-190.562	-22.8333	-77.2182	-161.449	-46.2365	-139.229
			-95.2	-190.409	-22.7946	-77.2095	-161.421	-46.152	-139.061
			-95.15	-190.353	-22.7173	-77.1702	-161.449	-46.1707	-138.847
			-95.1	-190.267	-22.6746	-77.0264	-161.438	-46.2459	-138.771
			-95.05	-190.16	-22.6359	-76.7648	-161.444	-46.2881	-138.695
			-95	-190.033	-22.6156	-76.4596	-161.482	-46.3773	-138.565
			-94.95	-189.936	-22.6034	-76.1937	-161.527	-46.4665	-138.39
			-94.9	-189.768	-22.583	-76.1065	-161.499	-46.5651	-138.26
			-94.85	-189.626	-22.5667	-76.198	-161.571	-46.6356	-138.206
			-94.8	-189.524	-22.4976	-76.2896	-161.51	-46.6637	-137.993
			-94.75	-189.397	-22.4264	-76.2896	-161.521	-46.5933	-137.955
			-94.7	-189.372	-22.3694	-76.1632	-161.371	-46.5557	-137.84
			-94.65	-189.25	-22.3633	-76.0585	-161.183	-46.5229	-137.726
			-94.6	-189.087	-22.3246	-76.0585	-160.9	-46.5041	-137.65
			-94.55	-188.909	-22.3267	-76.0585	-160.622	-46.5698	-137.482
			-94.5	-188.777	-22.3633	-76.0193	-160.35	-46.6074	-137.482
			-94.45	-188.644	-22.3592	-75.9801	-160.106	-46.7201	-137.466
			-94.4	-188.548	-22.3267	-75.8536	-160.079	-46.7529	-137.436
			-94.35	-188.456	-22.2229	-75.7054	-160.006	-46.7764	-137.497
			-94.3	-188.36	-22.1456	-75.5179	-160.029	-46.7576	-137.489
			-94.25	-188.283	-22.1151	-75.5266	-159.912	-46.6496	-137.52
			-94.2	-188.171	-22.1415	-75.7054	-159.945	-46.5417	-137.428
			-94.15	-188.105	-22.1761	-75.8449	-160.084	-46.3867	-137.314
			-94.1	-187.902	-22.2778	-75.9365	-160.178	-46.2318	-137.245
			-94.05	-187.744	-22.3816	-75.9975	-160.323	-46.1144	-137.077
			-94	-187.597	-22.3938	-75.9408	-160.289	-46.0534	-136.856
			-93.95	-187.515	-22.4223	-75.749	-160.223	-46.0909	-136.734
			-93.9	-187.444	-22.3735	-75.6705	-160.056	-46.044	-136.665
			-93.85	-187.327	-22.3185	-75.701	-159.723	-45.9783	-136.665
			-93.8	-187.246	-22.2168	-75.7185	-159.302	-45.889	-136.65
			-93.75	-187.149	-22.0988	-75.6618	-158.93	-45.8515	-136.574
			-93.7	-187.057	-22.0479	-75.5833	-158.891	-45.8374	-136.345
			-93.65	-186.915	-21.995	-75.5659	-158.863	-45.8844	-136.177
			-93.6	-186.757	-21.9971	-75.483	-158.963	-45.8656	-135.986
			-93.55	-186.569	-21.9523	-75.2738	-158.98	-45.9454	-135.887
			-93.5	-186.473	-21.9035	-74.9817	-158.958	-45.9595	-135.674
			-93.45	-186.406	-21.8526	-74.8553	-158.819	-45.9783	-135.635
			-93.4	-186.31	-21.8058	-74.9076	-158.625	-45.997	-135.567
			-93.35	-186.167	-21.7529	-75.1866	-158.503	-45.9125	-135.582
			-93.3	-186	-21.7183	-75.3915	-158.37	-45.7998	-135.468
			-93.25	-185.822	-21.7428	-75.3741	-158.364	-45.5792	-135.376
			-93.2	-185.644	-21.7712	-75.1517	-158.353	-45.5322	-135.414
			-93.15	-185.557	-21.8384	-74.8291	-158.292	-45.4571	-135.521
			-93.1	-185.476	-21.8262	-74.7158	-158.236	-45.3538	-135.635
			-93.05	-185.359	-21.8384	-74.8117	-158.114	-45.321	-135.62
			-93	-185.201	-21.8587	-74.9555	-157.987	-45.2787	-135.612
			-92.95	-185.054	-21.8363	-75.0122	-157.915	-45.2693	-135.582
			-92.9	-184.911	-21.8099	-74.9032	-158.003	-45.2411	-135.628
			-92.85	-184.687	-21.7285	-74.7027	-157.959	-45.2411	-135.567
			-92.8	-184.535	-21.6146	-74.3713	-158.014	-45.1472	-135.437
			-92.75	-184.458	-21.4966	-74.1839	-157.898	-45.0956	-135.277
			-92.7	-184.474	-21.4274	-74.0618	-157.754	-45.0815	-135.117
			-92.65	-184.453	-21.4193	-74.1141	-157.576	-45.0486	-135.063
			-92.6	-184.367	-21.4335	-74.2318	-157.41	-44.9876	-134.972
			-92.55	-184.219	-21.4823	-74.2754	-157.421	-44.8749	-134.987
			-92.5	-184.102	-21.462	-74.2318	-157.332	-44.8702	-135.01
			-92.45	-184.046	-21.4396	-74.1446	-157.265	-44.7951	-134.857
			-92.4	-183.924	-21.3989	-74.0531	-157.06	-44.7153	-134.766
			-92.35	-183.787	-21.3765	-73.9964	-156.816	-44.6449	-134.666
			-92.3	-183.619	-21.401	-73.8961	-156.766	-44.6308	-134.415
			-92.25	-183.482	-21.3826	-73.6651	-156.694	-44.7247	-134.277
			-92.2	-183.4	-21.4213	-73.4253	-156.788	-44.7247	-134.224
			-92.15	-183.222	-21.403	-73.2727	-156.777	-44.7341	-134.224
			-92.1	-183.014	-21.401	-73.155	-156.733	-44.7482	-134.277
			-92.05	-182.872	-21.3806	-73.1637	-156.694	-44.7857	-134.293
			-92	-182.719	-21.4417	-73.1899	-156.516	-44.8796	-134.209
			-91.95	-182.556	-21.5007	-73.3032	-156.367	-44.8421	-134.155
			-91.9	-182.49	-21.5007	-73.2465	-156.206	-44.7622	-134.041
			-91.85	-182.368	-21.5251	-73.155	-156.1	-44.7247	-134.064
			-91.8	-182.215	-21.4762	-73.0983	-155.995	-44.72	-134.033
			-91.75	-182.109	-21.4417	-73.0809	-155.839	-44.6871	-134.171
			-91.7	-182.048	-21.3867	-73.1681	-155.534	-44.7669	-134.163
			-91.65	-182.027	-21.3521	-73.107	-155.412	-44.72	-134.109
			-91.6	-181.946	-21.3806	-73.094	-155.384	-44.7106	-134.026
			-91.55	-181.798	-21.3725	-72.9152	-155.196	-44.72	-133.85
			-91.5	-181.737	-21.403	-72.8149	-155.09	-44.6777	-133.835
			-91.45	-181.61	-21.3847	-72.7539	-154.896	-44.673	-133.728
			-91.4	-181.524	-21.4132	-72.7539	-154.835	-44.6871	-133.736
			-91.35	-181.33	-21.4315	-72.8629	-154.752	-44.7059	-133.72
			-91.3	-181.137	-21.3989	-72.8847	-154.68	-44.673	-133.728
			-91.25	-180.954	-21.3643	-72.8455	-154.641	-44.6402	-133.682
			-91.2	-180.766	-21.3704	-72.6885	-154.519	-44.6214	-133.499
			-91.15	-180.644	-21.403	-72.5054	-154.419	-44.6026	-133.392
			-91.1	-180.517	-21.3521	-72.2961	-154.225	-44.6073	-133.156
			-91.05	-180.435	-21.3603	-72.2525	-154.236	-44.6308	-133.125
			-91	-180.323	-21.3603	-72.2569	-154.092	-44.6402	-133.049
			-90.95	-180.191	-21.3725	-72.1261	-153.903	-44.6636	-132.835
			-90.9	-179.988	-21.3847	-72.0433	-153.67	-44.6073	-132.721
			-90.85	-179.927	-21.3969	-71.8863	-153.481	-44.5697	-132.599
			-90.8	-179.845	-21.3786	-71.8035	-153.459	-44.5557	-132.523
			-90.75	-179.774	-21.3033	-71.8253	-153.404	-44.5275	-132.477
			-90.7	-179.672	-21.2606	-71.882	-153.287	-44.5697	-132.278
			-90.65	-179.56	-21.2341	-71.9387	-153.132	-44.5838	-132.233
			-90.6	-179.56	-21.2748	-71.9692	-152.96	-44.6449	-132.179
			-90.55	-179.454	-21.283	-71.8384	-152.888	-44.612	-132.065
			-90.5	-179.326	-21.283	-71.7773	-152.843	-44.5557	-132.034
			-90.45	-179.209	-21.3013	-71.8209	-152.832	-44.5416	-131.943
			-90.4	-179.097	-21.3094	-71.8689	-152.732	-44.4289	-131.805
			-90.35	-178.919	-21.3094	-71.9866	-152.577	-44.3068	-131.66
			-90.3	-178.716	-21.2687	-71.9169	-152.477	-44.2458	-131.424
			-90.25	-178.66	-21.2789	-71.9038	-152.482	-44.1941	-131.523
			-90.2	-178.594	-21.2769	-71.7686	-152.51	-44.1425	-131.447
			-90.15	-178.523	-21.283	-71.7119	-152.455	-44.0768	-131.493
			-90.1	-178.457	-21.3216	-71.7337	-152.371	-44.1237	-131.355
			-90.05	-178.375	-21.3582	-71.6553	-152.249	-44.227	-131.195
			-90	-178.223	-21.4132	-71.5027	-152.255	-44.2223	-131.027
			-89.95	-178.06	-21.405	-71.2891	-152.277	-44.227	-130.821
			-89.9	-177.928	-21.3745	-71.228	-152.31	-44.1613	-130.692
			-89.85	-177.831	-21.3094	-71.1932	-152.161	-44.1425	-130.554
			-89.8	-177.673	-21.2524	-70.997	-152.027	-44.1378	-130.44
			-89.75	-177.556	-21.2199	-70.7833	-151.889	-44.0533	-130.447
			-89.7	-177.348	-21.2158	-70.6918	-151.611	-43.9594	-130.493
			-89.65	-177.2	-21.2545	-70.84	-151.367	-43.8937	-130.348
			-89.6	-176.992	-21.2362	-70.9752	-151.295	-43.8608	-130.295
			-89.55	-176.951	-21.2158	-70.9272	-151.334	-43.8702	-130.074
			-89.5	-176.956	-21.1731	-70.7615	-151.29	-43.8185	-129.951
			-89.45	-176.865	-21.1283	-70.5566	-151.256	-43.7998	-129.822
			-89.4	-176.748	-21.1121	-70.3823	-151.195	-43.8326	-129.784
			-89.35	-176.524	-21.1263	-70.234	-151.228	-43.7998	-129.807
			-89.3	-176.366	-21.1182	-69.9899	-151.262	-43.8185	-129.738
			-89.25	-176.28	-21.0673	-69.8722	-151.262	-43.7575	-129.692
			-89.2	-176.234	-21.0531	-69.9114	-151.273	-43.7059	-129.654
			-89.15	-176.259	-21.0002	-70.0073	-151.062	-43.6824	-129.494
			-89.1	-176.168	-20.9961	-70.1076	-150.862	-43.6214	-129.486
			-89.05	-175.995	-20.9493	-70.1948	-150.59	-43.6026	-129.41
			-89	-175.791	-20.9147	-70.2253	-150.457	-43.612	-129.433
			-88.95	-175.613	-20.9045	-70.2035	-150.402	-43.6824	-129.333
			-88.9	-175.43	-20.8862	-70.125	-150.135	-43.6307	-129.196
			-88.85	-175.369	-20.9086	-70.1556	-150.036	-43.6261	-129.044
			-88.8	-175.257	-20.8822	-70.1294	-149.969	-43.6167	-128.891
			-88.75	-175.217	-20.9351	-70.1512	-149.891	-43.6214	-128.792
			-88.7	-175.135	-20.9676	-70.1817	-149.836	-43.5556	-128.746
			-88.65	-175.039	-21.0185	-70.1556	-149.581	-43.4383	-128.731
			-88.6	-174.901	-21.108	-70.0553	-149.514	-43.3397	-128.723
			-88.55	-174.759	-21.1873	-69.7109	-149.458	-43.2739	-128.662
			-88.5	-174.718	-21.2585	-69.458	-149.503	-43.3115	-128.616
			-88.45	-174.662	-21.2565	-69.3403	-149.47	-43.3068	-128.51
			-88.4	-174.652	-21.2056	-69.3708	-149.447	-43.3256	-128.532
			-88.35	-174.591	-21.108	-69.3054	-149.492	-43.2598	-128.395
			-88.3	-174.489	-20.9981	-69.179	-149.414	-43.2645	-128.304
			-88.25	-174.337	-20.9208	-69.118	-149.347	-43.2458	-128.174
			-88.2	-174.164	-20.8537	-69.0831	-149.27	-43.1659	-128.143
			-88.15	-174.006	-20.7967	-69.0308	-149.264	-43.1002	-128.105
			-88.1	-173.935	-20.7214	-68.9	-149.314	-43.0673	-128.098
			-88.05	-173.884	-20.6462	-68.8084	-149.342	-43.0533	-128.052
			-88	-173.782	-20.5078	-68.8346	-149.309	-42.9641	-127.968
			-87.95	-173.609	-20.3674	-68.9872	-149.192	-42.7856	-127.914
			-87.9	-173.452	-20.3105	-68.9392	-149.042	-42.6917	-127.907
			-87.85	-173.294	-20.2922	-68.8346	-148.793	-42.6166	-127.892
			-87.8	-173.111	-20.3105	-69.0569	-148.604	-42.5509	-127.777
			-87.75	-172.994	-20.2677	-69.5321	-148.476	-42.5133	-127.724
			-87.7	-172.872	-20.2942	-69.9506	-148.499	-42.518	-127.586
			-87.65	-172.806	-20.3145	-70.1817	-148.493	-42.518	-127.525
			-87.6	-172.704	-20.343	-70.2166	-148.338	-42.626	-127.502
			-87.55	-172.501	-20.3369	-70.0858	-148.249	-42.5791	-127.365
			-87.5	-172.389	-20.3267	-69.9158	-148.01	-42.5274	-127.335
			-87.45	-172.302	-20.3369	-69.6193	-147.91	-42.5133	-127.167
			-87.4	-172.211	-20.3471	-69.2444	-147.733	-42.5133	-127.22
			-87.35	-172.139	-20.4081	-68.8695	-147.544	-42.4946	-127.045
			-87.3	-172.017	-20.4183	-68.6384	-147.4	-42.4053	-127.022
			-87.25	-171.931	-20.4407	-68.6297	-147.245	-42.3537	-126.892
			-87.2	-171.865	-20.459	-68.6471	-147.233	-42.3349	-126.778
			-87.15	-171.768	-20.4163	-68.6646	-147.106	-42.3302	-126.724
			-87.1	-171.58	-20.3654	-68.5948	-147.017	-42.2833	-126.472
			-87.05	-171.427	-20.3125	-68.5076	-146.873	-42.2598	-126.266
			-87	-171.29	-20.2677	-68.4466	-146.645	-42.3021	-126.076
			-86.95	-171.163	-20.2576	-68.2983	-146.423	-42.2927	-125.923
			-86.9	-171.036	-20.2738	-68.2765	-146.312	-42.2457	-125.839
			-86.85	-170.934	-20.2494	-68.2417	-146.296	-42.18	-125.71
			-86.8	-170.751	-20.2148	-68.4204	-146.196	-42.133	-125.717
			-86.75	-170.593	-20.2311	-68.7169	-146.157	-42.1283	-125.626
			-86.7	-170.512	-20.2515	-68.9654	-146.102	-42.2222	-125.58
			-86.65	-170.364	-20.2861	-69.0133	-146.068	-42.2551	-125.42
			-86.6	-170.278	-20.2291	-68.8913	-146.102	-42.2786	-125.359
			-86.55	-170.202	-20.1904	-68.8259	-146.04	-42.2457	-125.29
			-86.5	-170.197	-20.1579	-68.6428	-146.085	-42.2222	-125.259
			-86.45	-170.064	-20.1681	-68.5556	-146.113	-42.0814	-125.229
			-86.4	-169.912	-20.2189	-68.4596	-146.135	-41.9969	-125.145
			-86.35	-169.815	-20.2983	-68.4204	-145.996	-41.9499	-125.099
			-86.3	-169.591	-20.4285	-68.3158	-145.885	-41.903	-124.969
			-86.25	-169.388	-20.4712	-68.2111	-145.88	-41.8607	-124.977
			-86.2	-169.23	-20.4651	-68.1632	-145.93	-41.8419	-124.87
			-86.15	-169.144	-20.4732	-68.0716	-145.963	-41.8279	-124.84
			-86.1	-169.047	-20.4285	-68.0324	-145.863	-41.8701	-124.596
			-86.05	-168.93	-20.3776	-67.967	-145.769	-41.8044	-124.397
			-86	-168.884	-20.3552	-67.9539	-145.669	-41.687	-124.374
			-85.95	-168.742	-20.3817	-67.8973	-145.613	-41.5649	-124.252
			-85.9	-168.543	-20.3837	-67.7665	-145.43	-41.5321	-124.245
			-85.85	-168.355	-20.3939	-67.5964	-145.203	-41.5884	-124.138
			-85.8	-168.243	-20.4061	-67.3828	-144.875	-41.6729	-124.123
			-85.75	-168.055	-20.4163	-67.3043	-144.537	-41.6823	-124.153
			-85.7	-167.892	-20.4061	-67.2302	-144.348	-41.795	-124.115
			-85.65	-167.816	-20.3532	-67.2913	-144.215	-41.8419	-124.161
			-85.6	-167.699	-20.3288	-67.252	-144.171	-41.8936	-124.138
			-85.55	-167.684	-20.3308	-67.3479	-144.087	-41.9124	-124.138
			-85.5	-167.638	-20.3206	-67.3828	-144.076	-41.8654	-124.001
			-85.45	-167.557	-20.3308	-67.3523	-143.888	-41.7809	-123.871
			-85.4	-167.44	-20.3715	-67.2171	-143.705	-41.7434	-123.84
			-85.35	-167.374	-20.3817	-66.9992	-143.555	-41.7856	-123.833
			-85.3	-167.226	-20.3613	-66.8422	-143.205	-41.8326	-123.871
			-85.25	-167.074	-20.3654	-66.8335	-143.066	-41.8654	-123.878
			-85.2	-166.89	-20.3003	-66.9774	-142.833	-41.8466	-123.802
			-85.15	-166.845	-20.2901	-67.2302	-142.628	-41.7762	-123.749
			-85.1	-166.738	-20.3186	-67.3697	-142.523	-41.7246	-123.749
			-85.05	-166.667	-20.343	-67.409	-142.445	-41.579	-123.619
			-85	-166.519	-20.3288	-67.3043	-142.656	-41.5696	-123.627
			-84.95	-166.397	-20.2861	-67.1997	-142.711	-41.518	-123.482
			-84.9	-166.26	-20.2494	-67.1038	-142.595	-41.4288	-123.291
			-84.85	-166.041	-20.2026	-67.0558	-142.495	-41.4194	-123.169
			-84.8	-165.873	-20.2352	-67.0907	-142.401	-41.3865	-123.009
			-84.75	-165.695	-20.2738	-67.1692	-142.378	-41.2879	-122.955
			-84.7	-165.538	-20.3247	-67.1518	-142.351	-41.2222	-122.818
			-84.65	-165.492	-20.3308	-67.1125	-142.362	-41.1236	-122.749
			-84.6	-165.405	-20.2942	-66.9904	-142.389	-41.1142	-122.597
			-84.55	-165.339	-20.2413	-66.8858	-142.445	-41.0907	-122.391
			-84.5	-165.288	-20.1457	-66.8553	-142.373	-41.0109	-122.086
			-84.45	-165.09	-20.0541	-66.8553	-142.306	-40.9687	-121.986
			-84.4	-164.948	-20.0012	-66.8597	-142.267	-40.9405	-121.88
			-84.35	-164.785	-19.9666	-66.6983	-142.118	-40.9311	-121.681
			-84.3	-164.627	-19.8954	-66.5196	-141.968	-40.8842	-121.552
			-84.25	-164.474	-19.8385	-66.4891	-141.896	-40.8466	-121.384
			-84.2	-164.408	-19.8446	-66.5588	-141.857	-40.795	-121.284
			-84.15	-164.307	-19.871	-66.6765	-141.796	-40.8231	-121.223
			-84.1	-164.22	-19.8954	-66.6722	-141.724	-40.7809	-121.025
			-84.05	-164.174	-19.8547	-66.7027	-141.507	-40.7621	-120.911
			-84	-164.042	-19.8385	-66.5981	-141.335	-40.7151	-120.857
			-83.95	-163.93	-19.8181	-66.4063	-141.124	-40.8184	-120.743
			-83.9	-163.767	-19.7734	-66.1621	-141.074	-40.809	-120.674
			-83.85	-163.676	-19.6757	-66.0488	-141.086	-40.8748	-120.689
			-83.8	-163.539	-19.5536	-66.0095	-140.997	-40.8889	-120.621
			-83.75	-163.371	-19.5251	-65.931	-141.069	-40.8936	-120.598
			-83.7	-163.244	-19.4845	-65.8787	-141.086	-40.9029	-120.567
			-83.65	-163.091	-19.4845	-65.8133	-141.019	-40.8137	-120.529
			-83.6	-163.01	-19.4621	-65.7959	-140.952	-40.6635	-120.392
			-83.55	-162.918	-19.4377	-65.7828	-140.847	-40.5414	-120.071
			-83.5	-162.888	-19.4397	-65.7741	-140.769	-40.4616	-119.835
			-83.45	-162.76	-19.399	-65.7479	-140.503	-40.4006	-119.675
			-83.4	-162.649	-19.4051	-65.652	-140.359	-40.3818	-119.56
			-83.35	-162.613	-19.3807	-65.6084	-140.331	-40.2738	-119.484
			-83.3	-162.435	-19.4295	-65.6172	-140.342	-40.2409	-119.392
			-83.25	-162.343	-19.4763	-65.5954	-140.392	-40.1564	-119.4
			-83.2	-162.186	-19.5313	-65.434	-140.336	-40.0297	-119.263
			-83.15	-162.008	-19.5374	-65.264	-140.248	-39.9686	-119.324
			-83.1	-161.967	-19.5374	-65.0678	-140.115	-39.8513	-119.148
			-83.05	-161.896	-19.5455	-65.0417	-139.865	-39.809	-119.164
			-83	-161.753	-19.5374	-65.0635	-139.565	-39.8419	-119.125
			-82.95	-161.601	-19.5435	-65.0766	-139.36	-39.8747	-119.041
			-82.9	-161.397	-19.4661	-65.203	-139.321	-39.9076	-118.98
			-82.85	-161.24	-19.3848	-65.2117	-139.232	-39.917	-118.79
			-82.8	-161.138	-19.3705	-65.1289	-139.205	-39.9029	-118.835
			-82.75	-161.021	-19.3766	-64.9283	-139.138	-39.9264	-118.736
			-82.7	-160.924	-19.3705	-64.7801	-139.227	-39.8747	-118.835
			-82.65	-160.751	-19.3563	-64.8019	-139.26	-39.7902	-118.835
			-82.6	-160.685	-19.3502	-64.8629	-139.271	-39.6822	-118.683
			-82.55	-160.619	-19.3237	-64.924	-139.071	-39.6635	-118.652
			-82.5	-160.614	-19.342	-64.937	-138.838	-39.6118	-118.439
			-82.45	-160.609	-19.3644	-65.0199	-138.744	-39.64	-118.309
			-82.4	-160.421	-19.3624	-65.0678	-138.517	-39.7151	-118.217
			-82.35	-160.222	-19.3339	-65.1463	-138.372	-39.809	-118.149
			-82.3	-159.993	-19.2851	-65.1463	-138.25	-39.8231	-118.118
			-82.25	-159.887	-19.2017	-65.0417	-138.167	-39.8747	-118.034
			-82.2	-159.871	-19.1182	-64.9501	-138.073	-39.8888	-118.011
			-82.15	-159.821	-19.0979	-64.8542	-138.039	-39.8325	-117.973
			-82.1	-159.79	-19.0653	-65.0155	-138.156	-39.8466	-117.912
			-82.05	-159.754	-19.0348	-65.0417	-138.283	-39.8419	-117.798
			-82	-159.556	-19.0267	-65.0417	-138.433	-39.856	-117.836
			-81.95	-159.307	-18.988	-64.9458	-138.356	-39.7996	-117.905
			-81.9	-159.083	-18.9941	-64.7103	-138.239	-39.7855	-118.027
			-81.85	-158.981	-18.9596	-64.4967	-138.056	-39.8513	-117.943
			-81.8	-158.864	-18.9555	-64.5142	-137.862	-39.8137	-117.905
			-81.75	-158.742	-18.9575	-64.6624	-137.579	-39.8653	-117.775
			-81.7	-158.742	-18.9067	-64.7147	-137.174	-39.8231	-117.729
			-81.65	-158.686	-18.8619	-64.6449	-136.985	-39.7902	-117.607
			-81.6	-158.61	-18.8314	-64.4706	-136.785	-39.7386	-117.393
			-81.55	-158.483	-18.8192	-64.3572	-136.713	-39.5508	-117.31
			-81.5	-158.285	-18.7622	-64.2962	-136.602	-39.4944	-117.149
			-81.45	-158.101	-18.75	-64.3398	-136.497	-39.4428	-117.157
			-81.4	-157.944	-18.7276	-64.3703	-136.452	-39.4522	-117.104
			-81.35	-157.857	-18.7154	-64.2569	-136.269	-39.4381	-117.073
			-81.3	-157.694	-18.7561	-64.1174	-136.197	-39.3912	-117.058
			-81.25	-157.532	-18.7642	-63.9866	-136.108	-39.3912	-117.012
			-81.2	-157.43	-18.8009	-63.8559	-136.103	-39.3724	-117.134
			-81.15	-157.364	-18.7764	-63.7469	-136.025	-39.3583	-117.043
			-81.1	-157.308	-18.7805	-63.6771	-135.898	-39.3301	-116.867
			-81.05	-157.196	-18.7378	-63.6161	-135.831	-39.2973	-116.692
			-81	-157.15	-18.7073	-63.4678	-135.676	-39.2503	-116.547
			-80.95	-157.038	-18.7195	-63.3937	-135.52	-39.1893	-116.402
			-80.9	-156.952	-18.7297	-63.324	-135.409	-39.1564	-116.295
			-80.85	-156.835	-18.7887	-63.2804	-135.21	-39.2034	-116.302
			-80.8	-156.698	-18.7805	-63.2499	-135.11	-39.1235	-116.295
			-80.75	-156.591	-18.7724	-63.3501	-134.932	-39.1095	-116.272
			-80.7	-156.474	-18.748	-63.4548	-134.838	-39.0484	-116.31
			-80.65	-156.382	-18.7663	-63.5114	-134.86	-38.9874	-116.318
			-80.6	-156.24	-18.8009	-63.5986	-134.893	-39.039	-116.333
			-80.55	-156.113	-18.748	-63.6597	-134.954	-39.0343	-116.302
			-80.5	-156.052	-18.7134	-63.542	-134.971	-38.9921	-116.211
			-80.45	-155.94	-18.6625	-63.3719	-134.938	-38.9639	-116.051
			-80.4	-155.828	-18.6361	-63.2717	-134.988	-38.9498	-115.982
			-80.35	-155.675	-18.5689	-63.2499	-134.888	-38.9827	-115.791
			-80.3	-155.563	-18.5323	-63.2978	-134.799	-38.9592	-115.707
			-80.25	-155.487	-18.5527	-63.1757	-134.644	-38.8794	-115.578
			-80.2	-155.35	-18.575	-62.9054	-134.477	-38.8841	-115.601
			-80.15	-155.329	-18.6544	-62.6526	-134.388	-38.8559	-115.524
			-80.1	-155.192	-18.6991	-62.561	-134.194	-38.8371	-115.326
			-80.05	-155.075	-18.7073	-62.6613	-134.028	-38.8277	-115.181
			-80	-154.841	-18.6666	-62.7223	-133.917	-38.7667	-115.051
			-79.95	-154.744	-18.6564	-62.8139	-133.761	-38.7385	-114.99
			-79.9	-154.561	-18.6279	-62.8008	-133.678	-38.654	-114.853
			-79.85	-154.343	-18.5954	-62.67	-133.406	-38.6353	-114.807
			-79.8	-154.21	-18.5384	-62.548	-133.351	-38.6399	-114.777
			-79.75	-154.037	-18.5282	-62.3866	-133.29	-38.6681	-114.746
			-79.7	-153.951	-18.5303	-62.3125	-133.179	-38.7057	-114.7
			-79.65	-153.844	-18.4814	-62.1687	-133.206	-38.6587	-114.555
			-79.6	-153.788	-18.4469	-62.0858	-133.179	-38.6869	-114.403
			-79.55	-153.768	-18.4306	-62.0161	-133.24	-38.6493	-114.182
			-79.5	-153.722	-18.4387	-61.955	-132.985	-38.6212	-114.067
			-79.45	-153.656	-18.455	-61.8461	-132.724	-38.5507	-113.945
			-79.4	-153.473	-18.3695	-61.9289	-132.652	-38.4521	-113.983
			-79.35	-153.33	-18.3126	-62.1251	-132.679	-38.3629	-113.899
			-79.3	-153.198	-18.2515	-62.3343	-132.757	-38.2597	-113.884
			-79.25	-153.097	-18.2556	-62.4172	-132.613	-38.2127	-113.853
			-79.2	-152.929	-18.335	-62.391	-132.413	-38.1517	-113.77
			-79.15	-152.812	-18.4184	-62.3605	-132.252	-38.1517	-113.846
			-79.1	-152.659	-18.5323	-62.3125	-132.241	-38.1235	-113.861
			-79.05	-152.527	-18.5608	-62.1512	-132.186	-38.1704	-113.808
			-79	-152.415	-18.5893	-61.9899	-132.224	-38.1611	-113.77
			-78.95	-152.308	-18.6157	-61.9638	-132.247	-38.1	-113.64
			-78.9	-152.227	-18.63	-62.0946	-132.247	-38.0437	-113.518
			-78.85	-152.089	-18.5628	-62.0815	-132.263	-37.931	-113.518
			-78.8	-152.049	-18.4814	-61.8853	-132.113	-37.9122	-113.48
			-78.75	-151.998	-18.4062	-61.6891	-132.052	-37.9028	-113.403
			-78.7	-151.932	-18.3228	-61.5845	-131.925	-37.9122	-113.289
			-78.65	-151.805	-18.2576	-61.5801	-131.78	-37.9169	-113.197
			-78.6	-151.688	-18.2088	-61.554	-131.603	-37.8183	-113.152
			-78.55	-151.601	-18.1803	-61.5278	-131.464	-37.6869	-113.167
			-78.5	-151.428	-18.1254	-61.5191	-131.381	-37.5789	-113.098
			-78.45	-151.25	-18.0827	-61.5976	-131.287	-37.5366	-113.029
			-78.4	-151.067	-18.0522	-61.5976	-131.203	-37.5601	-112.816
			-78.35	-151.016	-18.0135	-61.7283	-131.137	-37.5178	-112.755
			-78.3	-150.935	-18.0237	-61.7632	-131.12	-37.4944	-112.663
			-78.25	-150.879	-17.9972	-61.6978	-131.07	-37.438	-112.633
			-78.2	-150.787	-17.9993	-61.5365	-130.893	-37.3347	-112.755
			-78.15	-150.65	-17.9789	-61.227	-130.809	-37.3019	-112.755
			-78.1	-150.564	-17.9484	-61.0308	-130.71	-37.3066	-112.679
			-78.05	-150.36	-17.9301	-60.8564	-130.676	-37.3066	-112.656
			-78	-150.202	-17.8772	-60.682	-130.554	-37.377	-112.572
			-77.95	-150.03	-17.8853	-60.5425	-130.571	-37.3066	-112.488
			-77.9	-149.877	-17.8426	-60.4946	-130.582	-37.3207	-112.244
			-77.85	-149.801	-17.8284	-60.6951	-130.554	-37.2925	-112.022
			-77.8	-149.684	-17.7917	-60.9305	-130.488	-37.3441	-111.946
			-77.75	-149.521	-17.7938	-61.1485	-130.366	-37.377	-111.946
			-77.7	-149.399	-17.8141	-61.2401	-130.305	-37.4286	-111.923
			-77.65	-149.297	-17.8243	-61.1965	-130.16	-37.3535	-111.824
			-77.6	-149.144	-17.8385	-60.9698	-130.094	-37.208	-111.687
			-77.55	-149.033	-17.8019	-60.6471	-130.01	-37.1516	-111.496
			-77.5	-148.926	-17.8162	-60.2591	-129.866	-37.0155	-111.313
			-77.45	-148.844	-17.7938	-59.9452	-129.788	-36.9357	-111.076
			-77.4	-148.773	-17.7938	-59.7709	-129.666	-36.884	-111.008
			-77.35	-148.641	-17.7755	-59.5965	-129.672	-36.8418	-110.962
			-77.3	-148.565	-17.7653	-59.5442	-129.611	-36.7995	-111.031
			-77.25	-148.453	-17.7673	-59.4613	-129.6	-36.7338	-110.832
			-77.2	-148.366	-17.7633	-59.457	-129.478	-36.7056	-110.779
			-77.15	-148.254	-17.8223	-59.361	-129.322	-36.668	-110.725
			-77.1	-148.127	-17.8101	-59.3523	-129.372	-36.7432	-110.779
			-77.05	-147.954	-17.7938	-59.3872	-129.278	-36.8042	-110.725
			-77	-147.822	-17.7429	-59.409	-129.078	-36.8418	-110.519
			-76.95	-147.802	-17.7185	-59.4003	-128.806	-36.8558	-110.504
			-76.9	-147.746	-17.7287	-59.361	-128.523	-36.8324	-110.374
			-76.85	-147.669	-17.7511	-59.2739	-128.307	-36.8277	-110.374
			-76.8	-147.619	-17.7856	-59.239	-128.263	-36.8887	-110.245
			-76.75	-147.456	-17.7572	-59.2128	-128.168	-36.8699	-110.168
			-76.7	-147.38	-17.6799	-59.1736	-128.046	-36.8183	-110.191
			-76.65	-147.237	-17.6514	-59.0733	-127.98	-36.8136	-110.222
			-76.6	-147.105	-17.6473	-58.9948	-127.863	-36.7713	-110.283
			-76.55	-147.003	-17.6676	-58.851	-127.885	-36.7103	-110.184
			-76.5	-146.795	-17.6615	-58.6461	-127.852	-36.7291	-110.008
			-76.45	-146.703	-17.6697	-58.4237	-127.896	-36.7338	-109.756
			-76.4	-146.505	-17.6839	-58.2886	-127.846	-36.7713	-109.619
			-76.35	-146.367	-17.6961	-58.197	-127.758	-36.776	-109.505
			-76.3	-146.255	-17.6412	-58.1447	-127.719	-36.7713	-109.398
			-76.25	-146.179	-17.627	-58.0619	-127.519	-36.7901	-109.367
			-76.2	-146.052	-17.6046	-58.0444	-127.43	-36.7244	-109.245
			-76.15	-146.006	-17.6107	-58.0967	-127.175	-36.6915	-109.184
			-76.1	-145.95	-17.6066	-58.1273	-127.12	-36.5929	-109.085
			-76.05	-145.899	-17.5761	-58.0706	-127.086	-36.5366	-109.123
			-76	-145.788	-17.5639	-57.9616	-126.975	-36.499	-109.062
			-75.95	-145.721	-17.5069	-57.8177	-126.936	-36.438	-108.894
			-75.9	-145.574	-17.4967	-57.7523	-126.831	-36.377	-108.734
			-75.85	-145.457	-17.5557	-57.7175	-126.731	-36.3441	-108.681
			-75.8	-145.279	-17.568	-57.7436	-126.609	-36.3394	-108.658
			-75.75	-145.101	-17.5354	-57.7611	-126.415	-36.2877	-108.521
			-75.7	-145.009	-17.4377	-57.7393	-126.371	-36.2455	-108.421
			-75.65	-144.77	-17.4113	-57.5649	-126.287	-36.2032	-108.208
			-75.6	-144.674	-17.3889	-57.4123	-126.326	-36.222	-108.139
			-75.55	-144.516	-17.3869	-57.373	-126.204	-36.2173	-108.093
			-75.5	-144.424	-17.3848	-57.4428	-125.999	-36.1892	-107.979
			-75.45	-144.353	-17.3503	-57.4254	-125.816	-36.1422	-107.994
			-75.4	-144.196	-17.3604	-57.3164	-125.705	-36.114	-107.994
			-75.35	-144.104	-17.3503	-57.1987	-125.522	-36.1469	-107.826
			-75.3	-143.987	-17.3564	-57.1812	-125.3	-36.1375	-107.681
			-75.25	-143.901	-17.3421	-57.2161	-125.05	-36.1657	-107.635
			-75.2	-143.799	-17.3543	-57.2074	-124.845	-36.1469	-107.613
			-75.15	-143.763	-17.334	-57.2946	-124.773	-36.2079	-107.635
			-75.1	-143.626	-17.3096	-57.2989	-124.501	-36.2455	-107.643
			-75.05	-143.509	-17.3157	-57.1943	-124.312	-36.2455	-107.529
			-75	-143.346	-17.3381	-57.1725	-124.218	-36.2079	-107.43
			-74.95	-143.255	-17.3116	-57.1594	-124.212	-36.161	-107.399
			-74.9	-143.219	-17.2201	-57.2902	-124.234	-36.2079	-107.33
			-74.85	-143.092	-17.1956	-57.4036	-124.207	-36.1422	-107.323
			-74.8	-143.005	-17.1997	-57.5431	-124.295	-36.1328	-107.346
			-74.75	-142.848	-17.1712	-57.6085	-124.245	-35.992	-107.346
			-74.7	-142.782	-17.1387	-57.482	-124.207	-35.8981	-107.231
			-74.65	-142.751	-17.0593	-57.3251	-124.101	-35.8417	-107.101
			-74.6	-142.7	-17.0105	-57.1027	-123.968	-35.8136	-106.941
			-74.55	-142.619	-16.9454	-57.0112	-123.896	-35.8323	-106.895
			-74.5	-142.553	-16.9067	-56.9589	-123.801	-35.7619	-106.712
			-74.45	-142.451	-16.9006	-56.9763	-123.691	-35.8089	-106.72
			-74.4	-142.314	-16.921	-56.9109	-123.413	-35.7056	-106.644
			-74.35	-142.202	-16.9637	-56.9066	-123.23	-35.6492	-106.613
			-74.3	-142.075	-16.9963	-56.8978	-123.13	-35.5882	-106.628
			-74.25	-141.932	-17.0593	-56.8586	-123.075	-35.56	-106.583
			-74.2	-141.82	-17.0837	-56.7801	-123.147	-35.6023	-106.468
			-74.15	-141.683	-17.0959	-56.6929	-123.174	-35.5976	-106.377
			-74.1	-141.556	-17.0756	-56.6537	-123.274	-35.6117	-106.293
			-74.05	-141.439	-17.1244	-56.6537	-123.297	-35.6727	-106.163
			-74	-141.388	-17.1651	-56.6581	-123.241	-35.6633	-106.094
			-73.95	-141.301	-17.159	-56.7235	-123.113	-35.6117	-105.904
			-73.9	-141.286	-17.1611	-56.8237	-122.975	-35.5741	-105.713
			-73.85	-141.118	-17.159	-56.876	-122.731	-35.5459	-105.667
			-73.8	-140.925	-17.1387	-56.8673	-122.481	-35.56	-105.56
			-73.75	-140.778	-17.1529	-56.8063	-122.342	-35.4708	-105.56
			-73.7	-140.635	-17.1651	-56.7889	-122.209	-35.3206	-105.347
			-73.65	-140.488	-17.216	-56.7758	-122.192	-35.222	-105.293
			-73.6	-140.391	-17.2302	-56.754	-122.192	-35.0811	-105.141
			-73.55	-140.31	-17.2058	-56.754	-122.203	-35.0858	-104.958
			-73.5	-140.193	-17.1529	-56.8194	-122.137	-35.0623	-104.843
			-73.45	-140.05	-17.0776	-56.8455	-122.026	-35.053	-104.843
			-73.4	-139.893	-16.9861	-56.7845	-121.904	-35.0858	-104.843
			-73.35	-139.75	-16.982	-56.597	-121.699	-35.1046	-104.744
			-73.3	-139.613	-16.9861	-56.4357	-121.521	-35.175	-104.706
			-73.25	-139.521	-17.0044	-56.3224	-121.388	-35.1469	-104.599
			-73.2	-139.455	-17.0349	-56.257	-121.327	-35.0952	-104.561
			-73.15	-139.313	-17.041	-56.257	-121.216	-35.053	-104.378
			-73.1	-139.201	-17.0776	-56.1959	-121.238	-34.9403	-104.34
			-73.05	-139.181	-17.0675	-56.0303	-121.227	-34.8464	-104.21
			-73	-139.089	-17.0512	-55.7818	-121.255	-34.7806	-104.172
			-72.95	-139.018	-16.984	-55.6641	-121.232	-34.7384	-104.263
			-72.9	-138.911	-16.9698	-55.6553	-120.933	-34.7994	-104.24
			-72.85	-138.769	-16.9983	-55.9038	-120.761	-34.837	-104.233
			-72.8	-138.662	-17.0146	-56.0695	-120.678	-34.8464	-104.065
			-72.75	-138.499	-17.0227	-56.1349	-120.556	-34.898	-103.935
			-72.7	-138.295	-16.9556	-56.1436	-120.467	-34.9168	-103.889
			-72.65	-138.27	-16.8722	-56.0608	-120.273	-34.945	-103.783
			-72.6	-138.245	-16.864	-55.9038	-120.156	-34.9027	-103.79
			-72.55	-138.209	-16.8477	-55.76	-120.04	-34.8792	-103.752
			-72.5	-138.056	-16.8559	-55.7425	-120.089	-34.9027	-103.699
			-72.45	-137.868	-16.8396	-55.821	-120.045	-34.9168	-103.5
			-72.4	-137.802	-16.8294	-55.8951	-119.967	-34.9825	-103.31
			-72.35	-137.716	-16.7806	-55.9169	-119.884	-34.9262	-103.142
			-72.3	-137.665	-16.7684	-55.821	-119.734	-34.9074	-103.035
			-72.25	-137.431	-16.7358	-55.6466	-119.812	-34.8652	-102.821
			-72.2	-137.349	-16.7155	-55.4461	-119.784	-34.7806	-102.707
			-72.15	-137.253	-16.7216	-55.4112	-119.662	-34.6774	-102.615
			-72.1	-137.217	-16.7155	-55.494	-119.501	-34.6586	-102.509
			-72.05	-137.115	-16.7216	-55.6553	-119.229	-34.5928	-102.592
			-72	-136.973	-16.7318	-55.7774	-119.113	-34.5975	-102.478
			-71.95	-136.861	-16.7338	-55.9126	-118.98	-34.5694	-102.448
			-71.9	-136.77	-16.7013	-55.9823	-118.974	-34.5412	-102.455
			-71.85	-136.678	-16.6402	-55.991	-119.019	-34.4708	-102.44
			-71.8	-136.581	-16.5751	-55.9736	-118.996	-34.4144	-102.226
			-71.75	-136.378	-16.4958	-55.8864	-118.797	-34.4097	-101.959
			-71.7	-136.266	-16.51	-55.8297	-118.591	-34.4097	-101.883
			-71.65	-136.042	-16.4754	-55.821	-118.331	-34.3581	-101.723
			-71.6	-135.966	-16.4754	-55.7338	-118.147	-34.405	-101.662
			-71.55	-135.874	-16.449	-55.5987	-117.948	-34.3816	-101.608
			-71.5	-135.783	-16.4469	-55.4984	-117.831	-34.3487	-101.563
			-71.45	-135.742	-16.4408	-55.4504	-117.798	-34.3769	-101.471
			-71.4	-135.574	-16.4246	-55.3807	-117.687	-34.3957	-101.379
			-71.35	-135.473	-16.4225	-55.3414	-117.637	-34.3769	-101.273
			-71.3	-135.315	-16.394	-55.2194	-117.62	-34.2219	-101.196
			-71.25	-135.208	-16.3656	-55.1845	-117.687	-34.1327	-101.173
			-71.2	-135.157	-16.3045	-55.1278	-117.781	-34.0435	-101.135
			-71.15	-135.061	-16.2903	-55.1409	-117.648	-33.9215	-101.074
			-71.1	-134.908	-16.2903	-55.1758	-117.487	-33.8557	-100.937
			-71.05	-134.74	-16.2923	-55.1758	-117.293	-33.7806	-100.83
			-71	-134.649	-16.3432	-55.1322	-117.199	-33.7712	-100.792
			-70.95	-134.572	-16.3656	-55.0058	-117.182	-33.8041	-100.632
			-70.9	-134.44	-16.4185	-54.9273	-117.082	-33.8182	-100.578
			-70.85	-134.293	-16.4124	-54.8357	-117.188	-33.8088	-100.525
			-70.8	-134.145	-16.3981	-54.7747	-117.188	-33.7806	-100.487
			-70.75	-133.977	-16.3961	-54.7485	-117.226	-33.7431	-100.464
			-70.7	-133.931	-16.4124	-54.6177	-116.977	-33.7806	-100.357
			-70.65	-133.891	-16.4124	-54.6831	-116.788	-33.7055	-100.288
			-70.6	-133.794	-16.3717	-54.6875	-116.766	-33.7102	-100.182
			-70.55	-133.738	-16.3432	-54.5872	-116.666	-33.6632	-100.136
			-70.5	-133.616	-16.335	-54.487	-116.666	-33.6257	-99.9908
			-70.45	-133.555	-16.3188	-54.5044	-116.627	-33.6116	-99.9222
			-70.4	-133.392	-16.2903	-54.5175	-116.511	-33.5834	-99.8459
			-70.35	-133.204	-16.2292	-54.5	-116.366	-33.5318	-99.8917
			-70.3	-133.046	-16.1662	-54.4346	-116.316	-33.4989	-99.9069
			-70.25	-132.904	-16.0868	-54.3649	-116.189	-33.4003	-99.8154
			-70.2	-132.807	-16.0319	-54.2864	-116.083	-33.3581	-99.8993
			-70.15	-132.701	-15.9485	-54.2297	-115.928	-33.2313	-99.7162
			-70.1	-132.579	-15.8875	-54.1251	-115.773	-33.189	-99.6704
			-70.05	-132.492	-15.8488	-53.9769	-115.623	-33.0576	-99.5255
			-70	-132.401	-15.9017	-53.8679	-115.501	-33.0012	-99.4492
			-69.95	-132.289	-15.9668	-53.772	-115.534	-32.9308	-99.3958
			-69.9	-132.207	-15.9831	-53.6979	-115.556	-33.0247	-99.3347
			-69.85	-132.131	-16.0014	-53.7197	-115.434	-33.0998	-99.3576
			-69.8	-132.034	-15.9688	-53.6891	-115.318	-33.128	-99.2203
			-69.75	-131.948	-15.9688	-53.7458	-115.096	-33.0717	-99.1516
			-69.7	-131.78	-15.9587	-53.663	-114.863	-32.9731	-98.9685
			-69.65	-131.653	-15.9322	-53.5409	-114.624	-32.9402	-98.8998
			-69.6	-131.551	-15.9078	-53.3752	-114.524	-32.9637	-98.8693
			-69.55	-131.419	-15.8508	-53.227	-114.541	-32.9496	-98.7625
			-69.5	-131.312	-15.8529	-53.1703	-114.496	-32.8979	-98.7549
			-69.45	-131.159	-15.8529	-53.0483	-114.557	-32.9778	-98.6786
			-69.4	-131.134	-15.9017	-53.0919	-114.496	-32.959	-98.5641
			-69.35	-131.048	-15.9098	-52.996	-114.385	-32.8651	-98.5031
			-69.3	-130.981	-15.9241	-52.9175	-114.324	-32.8698	-98.465
			-69.25	-130.788	-15.9403	-52.9131	-114.225	-32.8134	-98.4039
			-69.2	-130.707	-15.8956	-52.9	-114.108	-32.8275	-98.259
			-69.15	-130.646	-15.859	-52.9654	-114.014	-32.8322	-98.1598
			-69.1	-130.575	-15.802	-53.0134	-113.969	-32.804	-98.0911
			-69.05	-130.483	-15.7694	-52.9698	-113.936	-32.804	-98.0911
			-69	-130.341	-15.7572	-52.7954	-113.953	-32.7618	-98.0835
			-68.95	-130.152	-15.8	-52.7518	-113.808	-32.8228	-98.0988
			-68.9	-129.969	-15.7613	-52.7431	-113.681	-32.8275	-98.0682
			-68.85	-129.786	-15.7267	-52.7344	-113.426	-32.8933	-98.0453
			-68.8	-129.664	-15.7471	-52.6167	-113.165	-32.8604	-97.9233
			-68.75	-129.583	-15.7328	-52.4902	-113.004	-32.8275	-97.7554
			-68.7	-129.547	-15.7166	-52.3725	-112.765	-32.7477	-97.6334
			-68.65	-129.405	-15.6738	-52.4684	-112.649	-32.682	-97.374
			-68.6	-129.303	-15.6311	-52.7344	-112.554	-32.6209	-97.1527
			-68.55	-129.12	-15.5619	-52.9742	-112.543	-32.5599	-97.0154
			-68.5	-129.013	-15.509	-53.0788	-112.554	-32.4331	-96.9009
			-68.45	-128.942	-15.5131	-52.9262	-112.46	-32.3439	-96.8475
			-68.4	-128.789	-15.5029	-52.7257	-112.349	-32.3111	-96.8094
			-68.35	-128.743	-15.5375	-52.5426	-112.31	-32.3158	-96.7178
			-68.3	-128.616	-15.5721	-52.3638	-112.427	-32.2735	-96.5271
			-68.25	-128.591	-15.6555	-52.2897	-112.393	-32.2688	-96.5195
			-68.2	-128.54	-15.7145	-52.2069	-112.294	-32.2219	-96.3669
			-68.15	-128.403	-15.7756	-52.2025	-112.199	-32.2594	-96.3745
			-68.1	-128.321	-15.7817	-52.2243	-112.027	-32.2594	-96.3821
			-68.05	-128.184	-15.741	-52.1763	-111.922	-32.3299	-96.4279
			-68	-128.128	-15.6901	-52.0673	-111.85	-32.2829	-96.4661
			-67.95	-128.036	-15.6087	-52.0238	-111.705	-32.297	-96.3593
			-67.9	-127.92	-15.5436	-52.0543	-111.545	-32.3205	-96.3211
			-67.85	-127.691	-15.5172	-52.0455	-111.428	-32.358	-96.0922
			-67.8	-127.67	-15.5131	-52.0673	-111.306	-32.3205	-96.0159
			-67.75	-127.513	-15.5029	-52.0063	-111.267	-32.2923	-95.871
			-67.7	-127.462	-15.4887	-51.9322	-111.084	-32.2829	-95.7565
			-67.65	-127.263	-15.4338	-51.9191	-111.001	-32.2453	-95.6879
			-67.6	-127.09	-15.4154	-51.8406	-110.895	-32.25	-95.6497
			-67.55	-126.994	-15.3809	-51.7709	-110.768	-32.2266	-95.6345
			-67.5	-126.877	-15.332	-51.7447	-110.818	-32.1608	-95.5353
			-67.45	-126.709	-15.2913	-51.7229	-110.651	-32.1139	-95.4742
			-67.4	-126.526	-15.2852	-51.6706	-110.601	-32.0716	-95.4056
			-67.35	-126.434	-15.2974	-51.6488	-110.479	-32.0294	-95.3522
			-67.3	-126.373	-15.3788	-51.5616	-110.268	-31.9824	-95.3903
			-67.25	-126.353	-15.4521	-51.5442	-110.124	-32.0153	-95.3369
			-67.2	-126.246	-15.4744	-51.5006	-109.941	-32.0341	-95.1843
			-67.15	-126.149	-15.4826	-51.3785	-109.802	-32.0341	-95.0623
			-67.1	-126.022	-15.4521	-51.2652	-109.686	-32.0247	-94.986
			-67.05	-125.849	-15.4622	-51.1126	-109.597	-32.0247	-94.8868
			-67	-125.768	-15.4826	-50.9992	-109.58	-32.081	-94.8563
			-66.95	-125.621	-15.4846	-50.8946	-109.514	-32.0904	-94.7113
			-66.9	-125.626	-15.4541	-50.8902	-109.469	-32.0247	-94.6274
			-66.85	-125.575	-15.3931	-50.8641	-109.425	-31.8463	-94.5129
			-66.8	-125.493	-15.2995	-50.742	-109.386	-31.7852	-94.4138
			-66.75	-125.264	-15.2425	-50.6853	-109.231	-31.7665	-94.2841
			-66.7	-125.031	-15.2364	-50.7507	-109.231	-31.7665	-94.162
			-66.65	-124.868	-15.2181	-50.912	-109.27	-31.7524	-94.0781
			-66.6	-124.736	-15.2079	-51.0472	-109.314	-31.7477	-93.8416
			-66.55	-124.741	-15.1835	-51.2085	-109.153	-31.7383	-93.811
			-66.5	-124.654	-15.1733	-51.3175	-108.937	-31.7758	-93.6508
			-66.45	-124.598	-15.1286	-51.3088	-108.937	-31.7289	-93.6584
			-66.4	-124.456	-15.0553	-51.1911	-108.926	-31.6632	-93.5516
			-66.35	-124.374	-15.0045	-51.0036	-108.792	-31.5787	-93.4906
			-66.3	-124.268	-14.9679	-50.9077	-108.498	-31.5599	-93.4982
			-66.25	-124.115	-14.9882	-50.7856	-108.376	-31.5599	-93.4143
			-66.2	-124.003	-15.0248	-50.6679	-108.421	-31.5364	-93.3304
			-66.15	-123.881	-15.0533	-50.4935	-108.348	-31.5129	-93.1244
			-66.1	-123.739	-15.037	-50.402	-108.398	-31.5411	-92.9947
			-66.05	-123.505	-14.9841	-50.2842	-108.31	-31.4754	-93.0481
			-66	-123.403	-14.9658	-50.1317	-108.16	-31.4331	-93.0252
			-65.95	-123.271	-14.9679	-50.0968	-107.849	-31.466	-93.0023
			-65.9	-123.25	-14.9841	-50.0488	-107.644	-31.419	-92.9337
			-65.85	-123.184	-14.978	-50.0401	-107.622	-31.4284	-92.8192
			-65.8	-123.123	-14.9475	-50.0488	-107.538	-31.3439	-92.7734
			-65.75	-123.062	-14.8722	-50.0663	-107.5	-31.2829	-92.72
			-65.7	-122.864	-14.8275	-50.1709	-107.416	-31.2547	-92.5598
			-65.65	-122.787	-14.8641	-50.2712	-107.316	-31.2265	-92.5598
			-65.6	-122.64	-14.9089	-50.2014	-107.189	-31.1561	-92.4454
			-65.55	-122.584	-14.9862	-50.0619	-107.067	-31.1467	-92.4454
			-65.5	-122.426	-15.0513	-49.9224	-107	-31.1984	-92.4454
			-65.45	-122.253	-15.0492	-49.6172	-106.967	-31.2265	-92.4606
			-65.4	-122.06	-15.0228	-49.3513	-106.934	-31.0998	-92.4149
			-65.35	-121.948	-14.9618	-49.0853	-106.773	-30.9777	-92.2318
			-65.3	-121.872	-14.9251	-49.0548	-106.717	-30.9213	-92.1707
			-65.25	-121.78	-14.8885	-49.0853	-106.645	-30.8744	-92.0258
			-65.2	-121.633	-14.8966	-49.1638	-106.667	-30.912	-91.8579
			-65.15	-121.496	-14.9048	-49.2815	-106.728	-30.8181	-91.8274
			-65.1	-121.384	-14.9028	-49.3077	-106.617	-30.8321	-91.7282
			-65.05	-121.277	-14.8661	-49.3426	-106.556	-30.7852	-91.774
			-65	-121.206	-14.8499	-49.3513	-106.506	-30.7242	-91.6824
			-64.95	-121.134	-14.8844	-49.3818	-106.44	-30.7382	-91.6824
			-64.9	-121.002	-14.9109	-49.3818	-106.284	-30.6678	-91.6672
			-64.85	-120.9	-14.9455	-49.2205	-106.068	-30.6115	-91.6214
			-64.8	-120.824	-14.9272	-49.1289	-106.035	-30.6303	-91.4078
			-64.75	-120.722	-14.8926	-49.0069	-105.918	-30.5457	-91.3239
			-64.7	-120.539	-14.8478	-48.911	-105.868	-30.4378	-91.3315
			-64.65	-120.458	-14.8112	-48.8586	-105.846	-30.4096	-91.2628
			-64.6	-120.372	-14.7603	-48.9415	-105.791	-30.4331	-91.2094
			-64.55	-120.28	-14.7237	-49.0853	-105.785	-30.5317	-91.1026
			-64.5	-120.204	-14.6993	-49.2467	-105.724	-30.5551	-91.1255
			-64.45	-120.076	-14.6139	-49.4516	-105.713	-30.5504	-91.1636
			-64.4	-120.021	-14.5508	-49.6172	-105.785	-30.5176	-91.0645
			-64.35	-119.893	-14.4918	-49.5387	-105.896	-30.4894	-90.95
			-64.3	-119.792	-14.5243	-49.3251	-105.841	-30.4425	-90.7898
			-64.25	-119.675	-14.4999	-49.1987	-105.685	-30.3814	-90.7059
			-64.2	-119.532	-14.5243	-48.972	-105.413	-30.3673	-90.4465
			-64.15	-119.471	-14.5101	-48.8368	-105.286	-30.3533	-90.3091
			-64.1	-119.344	-14.5325	-48.6407	-105.219	-30.3157	-90.21
			-64.05	-119.278	-14.5386	-48.4837	-105.158	-30.2828	-90.2023
			-64	-119.156	-14.5081	-48.427	-105.186	-30.1655	-90.0574
			-63.95	-119.08	-14.443	-48.3224	-105.152	-30.1185	-89.9963
			-63.9	-119.008	-14.3819	-48.2962	-105.08	-30.0856	-89.9734
			-63.85	-118.907	-14.3229	-48.2221	-104.869	-30.0058	-89.8056
			-63.8	-118.8	-14.268	-48.2352	-104.703	-29.9448	-89.8132
			-63.75	-118.652	-14.2863	-48.1829	-104.625	-29.9166	-89.7598
			-63.7	-118.576	-14.3453	-48.0347	-104.503	-29.8556	-89.6606
			-63.65	-118.393	-14.384	-47.8908	-104.437	-29.8368	-89.6301
			-63.6	-118.357	-14.4084	-47.7469	-104.304	-29.8086	-89.6301
			-63.55	-118.154	-14.3962	-47.7557	-104.193	-29.8133	-89.6683
			-63.5	-117.991	-14.4104	-47.7731	-103.965	-29.8509	-89.6835
			-63.45	-117.9	-14.384	-47.7469	-103.849	-29.757	-89.5844
			-63.4	-117.793	-14.3799	-47.6423	-103.749	-29.6913	-89.4623
			-63.35	-117.635	-14.3331	-47.5682	-103.721	-29.6443	-89.2868
			-63.3	-117.554	-14.2822	-47.5246	-103.632	-29.5786	-89.1571
			-63.25	-117.488	-14.266	-47.5202	-103.416	-29.5551	-89.0503
			-63.2	-117.376	-14.2721	-47.5856	-103.266	-29.4753	-88.9282
			-63.15	-117.269	-14.2598	-47.6467	-103.155	-29.4236	-88.7299
			-63.1	-117.101	-14.2171	-47.6772	-103.038	-29.4424	-88.623
			-63.05	-116.959	-14.1663	-47.5464	-102.844	-29.4518	-88.4476
			-63	-116.786	-14.1439	-47.372	-102.567	-29.4753	-88.4247
			-62.95	-116.664	-14.1215	-47.1976	-102.367	-29.5128	-88.3102
			-62.9	-116.613	-14.1581	-47.1715	-102.273	-29.5504	-88.2568
			-62.85	-116.542	-14.1683	-47.1627	-102.239	-29.5175	-88.0203
			-62.8	-116.557	-14.1642	-47.1148	-102.145	-29.5504	-87.7991
			-62.75	-116.425	-14.1683	-47.0319	-102.173	-29.5035	-87.7838
			-62.7	-116.297	-14.1663	-46.936	-102.123	-29.4565	-87.6617
			-62.65	-116.13	-14.1398	-46.7965	-102.095	-29.4002	-87.6465
			-62.6	-115.972	-14.1052	-46.7006	-102.006	-29.4049	-87.5015
			-62.55	-115.911	-14.093	-46.814	-101.956	-29.4189	-87.471
			-62.5	-115.809	-14.0747	-46.936	-102.051	-29.4659	-87.4481
			-62.45	-115.682	-14.0503	-47.0189	-102.012	-29.5457	-87.4863
			-62.4	-115.555	-14.0605	-46.9796	-101.962	-29.4471	-87.3947
			-62.35	-115.412	-14.1093	-46.8794	-101.829	-29.4002	-87.3871
			-62.3	-115.25	-14.1642	-46.766	-101.801	-29.3204	-87.3184
			-62.25	-115.092	-14.1724	-46.548	-101.69	-29.2311	-87.265
			-62.2	-114.97	-14.1805	-46.5219	-101.44	-29.2077	-87.2574
			-62.15	-114.894	-14.1724	-46.5742	-101.313	-29.1701	-87.1048
			-62.1	-114.878	-14.1541	-46.6439	-101.157	-29.0809	-87.0209
			-62.05	-114.797	-14.1174	-46.766	-101.135	-29.0058	-86.9293
			-62	-114.71	-14.1012	-46.827	-100.98	-28.9729	-86.8149
			-61.95	-114.588	-14.0645	-47.0101	-100.813	-28.9401	-86.8607
			-61.9	-114.461	-14.0238	-47.0843	-100.697	-28.8649	-86.7462
			-61.85	-114.349	-13.9913	-47.1584	-100.675	-28.8368	-86.7844
			-61.8	-114.237	-14.0035	-47.1409	-100.586	-28.7945	-86.6776
			-61.75	-114.12	-14.0137	-47.1148	-100.536	-28.7663	-86.6394
			-61.7	-113.993	-13.9791	-47.0886	-100.508	-28.7335	-86.441
			-61.65	-113.892	-13.9526	-46.8619	-100.458	-28.771	-86.1893
			-61.6	-113.795	-13.9262	-46.7181	-100.336	-28.879	-86.0748
			-61.55	-113.729	-13.8997	-46.5655	-100.148	-28.8884	-86.0825
			-61.5	-113.653	-13.8835	-46.4957	-99.9756	-28.879	-86.1816
			-61.45	-113.475	-13.8143	-46.4303	-99.7536	-28.8227	-86.1969
			-61.4	-113.424	-13.7797	-46.378	-99.5372	-28.8227	-86.1893
			-61.35	-113.332	-13.7166	-46.2298	-99.393	-28.8462	-86.0138
			-61.3	-113.23	-13.6454	-46.1426	-99.2765	-28.8321	-85.8307
			-61.25	-113.063	-13.5803	-46.0859	-99.2598	-28.8227	-85.6857
			-61.2	-112.92	-13.5742	-46.0859	-99.2709	-28.8274	-85.5789
			-61.15	-112.844	-13.623	-45.9464	-99.2376	-28.7006	-85.4874
			-61.1	-112.793	-13.6943	-45.7546	-99.1433	-28.6677	-85.3348
			-61.05	-112.696	-13.7512	-45.7458	-99.0268	-28.6208	-85.3424
			-61	-112.493	-13.7329	-45.6848	-99.0212	-28.6724	-85.1746
			-60.95	-112.325	-13.7166	-45.7982	-98.9657	-28.6208	-85.1059
			-60.9	-112.254	-13.6861	-45.9464	-98.8326	-28.5363	-84.9304
			-60.85	-112.091	-13.6922	-46.0641	-98.7327	-28.5175	-84.7855
			-60.8	-111.938	-13.7044	-46.099	-98.6439	-28.4377	-84.7244
			-60.75	-111.832	-13.7004	-46.0118	-98.5052	-28.3954	-84.6786
			-60.7	-111.837	-13.68	-45.9333	-98.4164	-28.4001	-84.6024
			-60.65	-111.705	-13.6271	-45.8548	-98.2943	-28.433	-84.4345
			-60.6	-111.674	-13.6576	-45.7851	-98.1723	-28.541	-84.2438
			-60.55	-111.557	-13.6719	-45.772	-98.1501	-28.5691	-84.1141
			-60.5	-111.359	-13.6515	-45.8287	-98.028	-28.5785	-83.8852
			-60.45	-111.226	-13.6637	-45.8766	-98.0447	-28.5926	-83.6639
			-60.4	-111.099	-13.6495	-45.8505	-98.1001	-28.5785	-83.6182
			-60.35	-110.977	-13.6027	-45.7764	-98.0169	-28.5738	-83.6411
			-60.3	-110.789	-13.5254	-45.6238	-97.9059	-28.5551	-83.6411
			-60.25	-110.697	-13.4562	-45.5191	-97.7339	-28.4518	-83.7326
			-60.2	-110.606	-13.4359	-45.4014	-97.6673	-28.3673	-83.7326
			-60.15	-110.545	-13.4644	-45.3012	-97.6673	-28.2452	-83.7097
			-60.1	-110.489	-13.4562	-45.1791	-97.6729	-28.1231	-83.6182
			-60.05	-110.438	-13.4501	-45.1442	-97.5786	-28.0621	-83.6105
			-60	-110.331	-13.505	-45.1704	-97.4509	-28.0809	-83.5037
			-59.95	-110.229	-13.5681	-45.1399	-97.4232	-28.1137	-83.3817
			-59.9	-110.128	-13.6414	-45.1181	-97.2179	-28.0996	-83.313
			-59.85	-109.934	-13.6454	-45.1399	-97.2068	-28.0856	-83.1223
			-59.8	-109.894	-13.6393	-45.1878	-97.0403	-28.1137	-83.0154
			-59.75	-109.746	-13.6434	-45.1835	-96.7685	-28.0527	-83.0154
			-59.7	-109.578	-13.6637	-45.1006	-96.5687	-28.109	-83.0612
			-59.65	-109.334	-13.7004	-44.996	-96.5354	-28.0762	-83.0612
			-59.6	-109.248	-13.6882	-44.8957	-96.5909	-28.0903	-83.0002
			-59.55	-109.156	-13.6678	-44.9219	-96.5354	-28.1137	-82.901
			-59.5	-109.1	-13.564	-44.9393	-96.4466	-28.0339	-82.7866
			-59.45	-109.019	-13.444	-45.0047	-96.2857	-27.9682	-82.7332
			-59.4	-108.871	-13.3341	-44.9829	-96.1526	-27.9118	-82.695
			-59.35	-108.719	-13.3057	-44.935	-96.147	-27.8414	-82.6797
			-59.3	-108.648	-13.2853	-44.9088	-95.9972	-27.8226	-82.6645
			-59.25	-108.536	-13.2711	-44.9393	-95.8807	-27.7475	-82.5424
			-59.2	-108.429	-13.265	-44.9001	-95.864	-27.6677	-82.4509
			-59.15	-108.312	-13.2467	-44.7518	-95.9473	-27.6724	-82.2754
			-59.1	-108.322	-13.2833	-44.6516	-95.8807	-27.6489	-82.1228
			-59.05	-108.215	-13.2853	-44.5949	-95.8085	-27.6583	-81.9855
			-59	-108.159	-13.2975	-44.5295	-95.6865	-27.6724	-81.7947
			-58.95	-108.012	-13.3057	-44.4292	-95.6199	-27.6724	-81.6193
			-58.9	-107.946	-13.3097	-44.233	-95.5644	-27.6442	-81.4667
			-58.85	-107.9	-13.326	-43.9758	-95.3536	-27.5785	-81.3293
			-58.8	-107.829	-13.3382	-43.8407	-95.2148	-27.5175	-81.2607
			-58.75	-107.707	-13.3504	-43.8363	-95.1483	-27.4095	-81.2302
			-58.7	-107.559	-13.3341	-43.7753	-95.2426	-27.3391	-81.1157
			-58.65	-107.478	-13.3199	-43.7753	-95.1705	-27.278	-81.1081
			-58.6	-107.376	-13.3057	-43.6837	-95.0428	-27.17	-81.1234
			-58.55	-107.234	-13.267	-43.5224	-94.8875	-27.0855	-81.0699
			-58.5	-107.051	-13.2121	-43.3132	-94.7099	-27.0245	-81.0013
			-58.45	-106.974	-13.1531	-43.1344	-94.5657	-27.048	-80.9402
			-58.4	-106.837	-13.1165	-43.0341	-94.3493	-27.0057	-80.9097
			-58.35	-106.75	-13.1022	-42.9688	-94.1939	-27.0245	-80.7343
			-58.3	-106.756	-13.1694	-42.9731	-94.0774	-26.9963	-80.5511
			-58.25	-106.593	-13.21	-42.8816	-93.983	-26.9588	-80.4367
			-58.2	-106.542	-13.2202	-42.8598	-93.9775	-26.9259	-80.3604
			-58.15	-106.45	-13.151	-42.8903	-93.9442	-26.893	-80.2765
			-58.1	-106.379	-13.0432	-42.9862	-93.9553	-26.8649	-80.2994
			-58.05	-106.242	-13.0249	-43.0385	-93.8332	-26.8179	-80.2383
			-58	-106.089	-13.0636	-42.9208	-93.7223	-26.8367	-80.2689
			-57.95	-105.993	-13.0961	-42.7944	-93.5891	-26.8414	-80.3757
			-57.9	-105.865	-13.0737	-42.6941	-93.5281	-26.7803	-80.2002
			-57.85	-105.698	-13.0717	-42.7769	-93.5225	-26.7287	-80.246
			-57.8	-105.621	-13.0656	-42.9775	-93.4559	-26.616	-80.0858
			-57.75	-105.509	-13.0534	-43.178	-93.3449	-26.5972	-80.0323
			-57.7	-105.443	-13.0819	-43.4047	-93.0897	-26.5456	-80.0095
			-57.65	-105.357	-13.0737	-43.396	-92.9954	-26.6019	-79.9255
			-57.6	-105.174	-13.0452	-43.4178	-92.8678	-26.6207	-79.895
			-57.55	-105.011	-13.0066	-43.2957	-92.8345	-26.6442	-79.8798
			-57.5	-104.935	-12.972	-43.2173	-92.8178	-26.6019	-79.8569
			-57.45	-104.762	-12.972	-43.1649	-92.7568	-26.5503	-79.8264
			-57.4	-104.665	-13.0086	-43.0603	-92.7069	-26.5362	-79.7501
			-57.35	-104.507	-13.0859	-43.0211	-92.5016	-26.5597	-79.7348
			-57.3	-104.375	-13.1307	-43.0298	-92.4794	-26.5503	-79.7577
			-57.25	-104.279	-13.1368	-42.9731	-92.385	-26.5691	-79.5975
			-57.2	-104.202	-13.0961	-42.8423	-92.2241	-26.5785	-79.4754
			-57.15	-104.111	-13.0208	-42.6854	-92.0133	-26.5174	-79.2847
			-57.1	-103.989	-12.972	-42.62	-91.8413	-26.5221	-79.1626
			-57.05	-103.907	-12.9293	-42.6461	-91.8968	-26.5127	-79.1168
			-57	-103.851	-12.9537	-42.6287	-91.8857	-26.4188	-78.9795
			-56.95	-103.699	-12.9476	-42.5895	-91.8191	-26.3954	-78.9566
			-56.9	-103.475	-13.0086	-42.511	-91.6027	-26.3296	-78.9337
			-56.85	-103.348	-13.031	-42.4325	-91.5916	-26.3437	-78.804
			-56.8	-103.226	-13.0269	-42.3497	-91.5028	-26.2263	-78.8193
			-56.75	-103.134	-13.0208	-42.245	-91.4473	-26.2029	-78.5446
			-56.7	-103.007	-12.911	-42.2799	-91.4307	-26.2216	-78.4683
			-56.65	-102.936	-12.8153	-42.3235	-91.4584	-26.2357	-78.3234
			-56.6	-102.941	-12.7421	-42.4107	-91.4806	-26.2357	-78.2089
			-56.55	-102.824	-12.7279	-42.4674	-91.4862	-26.1794	-78.0411
			-56.5	-102.743	-12.738	-42.4325	-91.4584	-26.1982	-77.9037
			-56.45	-102.559	-12.7706	-42.3148	-91.4473	-26.1371	-77.9114
			-56.4	-102.407	-12.7584	-42.0881	-91.3419	-26.0667	-77.7893
			-56.35	-102.346	-12.6465	-42.0053	-91.2254	-26.0808	-77.7893
			-56.3	-102.269	-12.557	-41.8788	-91.0256	-26.0573	-77.7588
			-56.25	-102.259	-12.5102	-41.8352	-90.9535	-26.1277	-77.6672
			-56.2	-102.153	-12.5102	-41.8396	-90.8037	-26.0949	-77.6672
			-56.15	-102.056	-12.498	-41.8178	-90.7204	-26.0573	-77.5833
			-56.1	-101.908	-12.5203	-41.748	-90.6428	-26.0808	-77.4994
			-56.05	-101.863	-12.502	-41.6391	-90.5595	-26.0667	-77.446
			-56	-101.72	-12.4756	-41.6085	-90.5651	-26.0526	-77.4231
			-55.95	-101.583	-12.4512	-41.5126	-90.5429	-26.0338	-77.3163
			-55.9	-101.415	-12.4105	-41.4254	-90.5151	-25.9306	-77.2552
			-55.85	-101.267	-12.4247	-41.238	-90.4042	-25.9399	-76.973
			-55.8	-101.227	-12.3901	-41.2074	-90.2821	-25.832	-76.9272
			-55.75	-101.064	-12.3698	-41.299	-90.1434	-25.7756	-76.7212
			-55.7	-100.967	-12.4044	-41.3906	-90.038	-25.7662	-76.4236
			-55.65	-100.85	-12.4227	-41.4603	-89.9547	-25.6723	-76.3168
			-55.6	-100.805	-12.4491	-41.5213	-90.0158	-25.6817	-76.1719
			-55.55	-100.728	-12.4491	-41.5126	-90.0047	-25.7334	-76.1642
			-55.5	-100.591	-12.4308	-41.3426	-89.9547	-25.7005	-76.0498
			-55.45	-100.505	-12.382	-41.2031	-89.7716	-25.6817	-76.0269
			-55.4	-100.347	-12.3474	-41.1595	-89.6551	-25.6348	-76.0269
			-55.35	-100.316	-12.3271	-41.1639	-89.4553	-25.5878	-76.088
			-55.3	-100.22	-12.3617	-41.1595	-89.1169	-25.4845	-76.0727
			-55.25	-100.169	-12.3596	-41.1595	-88.9893	-25.5033	-75.8896
			-55.2	-100.067	-12.3576	-41.1639	-88.8616	-25.5221	-75.8743
			-55.15	-99.9908	-12.3901	-41.081	-88.7229	-25.5596	-75.7675
			-55.1	-99.7823	-12.4186	-41.0374	-88.6397	-25.5503	-75.7599
			-55.05	-99.6755	-12.4146	-40.8761	-88.5676	-25.4564	-75.6454
			-55	-99.5229	-12.3739	-40.7497	-88.623	-25.4	-75.5234
			-54.95	-99.411	-12.3474	-40.6887	-88.5953	-25.3343	-75.4166
			-54.9	-99.2839	-12.3088	-40.7148	-88.5343	-25.3202	-75.3174
			-54.85	-99.1109	-12.2457	-40.8456	-88.3845	-25.2545	-75.2258
			-54.8	-98.9736	-12.2355	-40.9066	-88.1348	-25.231	-75.0504
			-54.75	-98.8464	-12.2152	-40.9851	-87.985	-25.2216	-75.0504
			-54.7	-98.7549	-12.2111	-40.8979	-87.8462	-25.2075	-75.058
			-54.65	-98.643	-12.1826	-40.7497	-87.7242	-25.2357	-75.0809
			-54.6	-98.5667	-12.1785	-40.6363	-87.6354	-25.2263	-74.9664
			-54.55	-98.5107	-12.1663	-40.5709	-87.4578	-25.1747	-74.8749
			-54.5	-98.3734	-12.1643	-40.5273	-87.3469	-25.1183	-74.7528
			-54.45	-98.3327	-12.144	-40.5361	-87.1693	-25.0573	-74.6918
			-54.4	-98.2361	-12.0992	-40.5666	-87.1416	-24.9915	-74.6613
			-54.35	-98.1038	-12.0829	-40.5404	-87.0916	-24.9305	-74.5392
			-54.3	-97.9919	-12.0829	-40.5055	-87.0361	-24.9728	-74.5239
			-54.25	-97.8851	-12.0911	-40.3399	-86.9585	-24.9587	-74.3942
			-54.2	-97.8343	-12.0483	-40.2178	-86.8308	-24.9681	-74.3027
			-54.15	-97.6969	-12.0382	-40.1132	-86.8086	-24.8836	-74.1959
			-54.1	-97.585	-12.0646	-40.0434	-86.8142	-24.846	-74.0433
			-54.05	-97.4528	-12.0565	-40.0478	-86.8419	-24.7897	-73.9822
			-54	-97.2697	-12.0544	-40.1001	-86.7532	-24.738	-73.8983
			-53.95	-97.2188	-12.0483	-40.1132	-86.6089	-24.6676	-73.8831
			-53.9	-97.1324	-12.0646	-40.0216	-86.5589	-24.6676	-73.8525
			-53.85	-97.0662	-12.0951	-39.9126	-86.4369	-24.6864	-73.8907
			-53.8	-96.9849	-12.0789	-39.7731	-86.3592	-24.6441	-73.761
			-53.75	-96.9035	-12.0402	-39.7644	-86.2538	-24.6019	-73.7
			-53.7	-96.7712	-11.9527	-39.7775	-86.2316	-24.5596	-73.555
			-53.65	-96.6644	-11.9141	-39.8211	-86.0707	-24.5549	-73.4711
			-53.6	-96.5068	-11.8978	-39.9257	-85.9541	-24.522	-73.5321
			-53.55	-96.3135	-11.8835	-39.9519	-85.8376	-24.4563	-73.3871
			-53.5	-96.1761	-11.8835	-40.0129	-85.8043	-24.4375	-73.3948
			-53.45	-96.049	-11.8551	-39.9083	-85.6989	-24.3812	-73.4177
			-53.4	-95.9676	-11.8347	-39.8167	-85.5047	-24.4047	-73.288
			-53.35	-95.7998	-11.7716	-39.6554	-85.427	-24.3953	-73.1354
			-53.3	-95.7794	-11.7818	-39.5464	-85.3271	-24.4235	-72.876
			-53.25	-95.6573	-11.8001	-39.5944	-85.366	-24.4422	-72.7692
			-53.2	-95.4946	-11.7778	-39.529	-85.2495	-24.4235	-72.6624
			-53.15	-95.4386	-11.7472	-39.6729	-84.9443	-24.3953	-72.5937
			-53.1	-95.3827	-11.7188	-39.6946	-84.7889	-24.2967	-72.525
			-53.05	-95.3166	-11.731	-39.6118	-84.7667	-24.2638	-72.464
			-53	-95.1284	-11.7371	-39.4679	-84.8333	-24.2779	-72.4487
			-52.95	-95.0114	-11.7472	-39.2543	-84.7057	-24.2732	-72.3343
			-52.9	-94.9046	-11.7594	-39.0799	-84.5947	-24.2967	-72.1588
			-52.85	-94.7571	-11.8205	-39.0102	-84.4449	-24.2967	-72.0367
			-52.8	-94.6554	-11.8225	-38.9709	-84.3006	-24.2497	-71.9147
			-52.75	-94.4875	-11.8042	-38.9579	-84.0288	-24.2122	-71.8918
			-52.7	-94.4061	-11.7574	-38.9143	-83.9011	-24.1277	-71.9604
			-52.65	-94.3654	-11.6923	-38.7617	-83.8124	-24.0619	-71.846
			-52.6	-94.2078	-11.7086	-38.6789	-83.768	-24.015	-71.7239
			-52.55	-94.0552	-11.7106	-38.5917	-83.8401	-24.0338	-71.6476
			-52.5	-93.9433	-11.7045	-38.5175	-83.8568	-24.0432	-71.4722
			-52.45	-93.8365	-11.674	-38.4347	-83.829	-24.0009	-71.3959
			-52.4	-93.7246	-11.6455	-38.3432	-83.6348	-23.9258	-71.2814
			-52.35	-93.6839	-11.558	-38.4304	-83.4517	-23.8882	-71.3272
			-52.3	-93.5567	-11.5031	-38.3519	-83.3962	-23.7662	-71.373
			-52.25	-93.4092	-11.4726	-38.365	-83.2409	-23.7568	-71.3348
			-52.2	-93.2566	-11.436	-38.3606	-83.1243	-23.7333	-71.0678
			-52.15	-93.1753	-11.4543	-38.4086	-82.9801	-23.7427	-70.9991
			-52.1	-93.043	-11.497	-38.4042	-82.9634	-23.7474	-70.9839
			-52.05	-92.9413	-11.5316	-38.3214	-82.9412	-23.7474	-70.9076
			-52	-92.8243	-11.5641	-38.3126	-82.8358	-23.7004	-70.9152
			-51.95	-92.6768	-11.5621	-38.3344	-82.7692	-23.691	-70.7779
			-51.9	-92.6208	-11.5743	-38.3955	-82.6194	-23.7708	-70.6406
			-51.85	-92.4632	-11.5845	-38.4042	-82.4973	-23.8037	-70.5719
			-51.8	-92.3665	-11.5682	-38.4042	-82.4419	-23.7145	-70.3964
			-51.75	-92.275	-11.558	-38.3562	-82.3864	-23.6159	-70.4346
			-51.7	-92.2089	-11.5133	-38.317	-82.3919	-23.6112	-70.4117
			-51.65	-92.1224	-11.4766	-38.1949	-82.3642	-23.5737	-70.3888
			-51.6	-92.0308	-11.5072	-38.1165	-82.342	-23.5314	-70.2286
			-51.55	-92.0105	-11.4827	-38.1426	-82.2587	-23.4516	-70.1065
			-51.5	-91.7867	-11.438	-38.1644	-82.2144	-23.461	-69.9768
			-51.45	-91.6392	-11.4054	-38.0772	-82.0479	-23.4938	-70.015
			-51.4	-91.4917	-11.3464	-37.8767	-82.0368	-23.4469	-69.9921
			-51.35	-91.4408	-11.3261	-37.6979	-82.0202	-23.3859	-70.0531
			-51.3	-91.3645	-11.3159	-37.5889	-81.9314	-23.292	-70.1141
			-51.25	-91.273	-11.3118	-37.4625	-81.9092	-23.2685	-70.0302
			-51.2	-91.273	-11.3831	-37.4276	-81.7538	-23.1934	-70.015
			-51.15	-91.1458	-11.3688	-37.3448	-81.5874	-23.1229	-69.7937
			-51.1	-91.0695	-11.318	-37.2881	-81.3266	-23.0713	-69.7556
			-51.05	-90.8712	-11.2508	-37.1486	-81.1157	-23.0056	-69.6716
			-51	-90.7694	-11.2142	-36.9742	-81.1046	-22.9539	-69.6259
			-50.95	-90.5965	-11.141	-36.7998	-81.0713	-22.9633	-69.4122
			-50.9	-90.4999	-11.1125	-36.6647	-80.9604	-22.9633	-69.1528
			-50.85	-90.3931	-11.1348	-36.608	-80.805	-22.9586	-69.0613
			-50.8	-90.3575	-11.1633	-36.6167	-80.6385	-22.9727	-68.9316
			-50.75	-90.2863	-11.1654	-36.7039	-80.4221	-22.8553	-69.0155
			-50.7	-90.154	-11.145	-36.765	-80.2113	-22.7802	-68.9545
			-50.65	-90.0828	-11.1186	-36.8522	-80.0448	-22.7943	-68.9087
			-50.6	-89.9353	-11.0962	-36.887	-79.9505	-22.8318	-68.9087
			-50.55	-89.8438	-11.0535	-36.8696	-79.9339	-22.8788	-68.779
			-50.5	-89.6505	-11.0189	-36.8347	-79.834	-22.8037	-68.634
			-50.45	-89.4775	-11.0209	-36.6778	-79.8562	-22.8131	-68.428
			-50.4	-89.386	-11.0718	-36.6211	-79.7729	-22.7614	-68.3746
			-50.35	-89.2537	-11.0942	-36.4641	-79.7286	-22.7426	-68.2907
			-50.3	-89.2487	-11.1267	-36.39	-79.5399	-22.7286	-68.3594
			-50.25	-89.1368	-11.1552	-36.2985	-79.4289	-22.7379	-68.3289
			-50.2	-89.0147	-11.1735	-36.2898	-79.3679	-22.7145	-68.1305
			-50.15	-88.8875	-11.1694	-36.2941	-79.3402	-22.7332	-67.9016
			-50.1	-88.7909	-11.1125	-36.2462	-79.4178	-22.7192	-67.6422
			-50.05	-88.7451	-11.0331	-36.1851	-79.4012	-22.7192	-67.4667
			-50	-88.623	-10.9945	-36.1285	-79.4012	-22.7192	-67.337
			-49.95	-88.5366	-10.9639	-36.1023	-79.3402	-22.6863	-67.3981
			-49.9	-88.4196	-10.9436	-36.0456	-79.1737	-22.6487	-67.3599
			-49.85	-88.2975	-10.9212	-36.0456	-79.0627	-22.5971	-67.3141
			-49.8	-88.206	-10.9375	-35.9889	-79.0738	-22.5314	-67.1921
			-49.75	-88.1297	-10.9253	-35.9279	-79.0738	-22.4844	-67.0929
			-49.7	-88.1144	-10.9355	-35.9453	-78.9129	-22.4187	-66.9785
			-49.65	-87.9567	-10.9273	-35.9148	-78.8075	-22.4234	-66.9403
			-49.6	-87.7991	-10.9049	-35.8887	-78.6632	-22.306	-66.8564
			-49.55	-87.6567	-10.8582	-35.8233	-78.5911	-22.2872	-66.7648
			-49.5	-87.4939	-10.8805	-35.771	-78.5467	-22.2168	-66.8106
			-49.45	-87.2955	-10.8948	-35.7099	-78.3969	-22.2262	-66.6885
			-49.4	-87.1887	-10.8907	-35.6489	-78.2859	-22.2731	-66.6504
			-49.35	-87.1073	-10.9517	-35.5748	-78.2082	-22.2497	-66.6656
			-49.3	-86.9751	-10.9741	-35.5181	-78.1694	-22.2168	-66.6275
			-49.25	-86.8581	-10.9538	-35.4483	-78.0862	-22.1229	-66.7038
			-49.2	-86.7971	-10.8907	-35.3699	-78.0251	-22.0759	-66.6428
			-49.15	-86.614	-10.8622	-35.4222	-77.9918	-22.0853	-66.5817
			-49.1	-86.4716	-10.8704	-35.444	-77.8143	-22.0572	-66.4673
			-49.05	-86.3953	-10.9273	-35.4658	-77.5757	-22.1417	-66.3147
			-49	-86.2885	-10.9192	-35.4353	-77.3537	-22.09	-66.1697
			-48.95	-86.2172	-10.8602	-35.4483	-77.3371	-21.982	-65.918
			-48.9	-86.1308	-10.8459	-35.4135	-77.265	-21.9022	-65.8035
			-48.85	-86.0647	-10.8439	-35.4309	-77.1207	-21.8365	-65.7883
			-48.8	-86.0138	-10.8805	-35.4353	-76.9542	-21.8365	-65.6891
			-48.75	-85.9172	-10.8663	-35.3176	-76.8155	-21.8694	-65.6738
			-48.7	-85.8154	-10.8724	-35.1868	-76.8599	-21.8835	-65.6204
			-48.65	-85.6832	-10.8337	-35.0865	-76.81	-21.921	-65.5746
			-48.6	-85.5662	-10.7646	-35.0211	-76.8266	-21.8835	-65.5212
			-48.55	-85.4899	-10.7056	-34.9644	-76.7156	-21.8741	-65.3534
			-48.5	-85.3882	-10.6852	-34.899	-76.5825	-21.8647	-65.2008
			-48.45	-85.2458	-10.6913	-34.9208	-76.5325	-21.7708	-65.2084
			-48.4	-85.1339	-10.7096	-34.9906	-76.4881	-21.7473	-65.0864
			-48.35	-85.0118	-10.732	-35.0211	-76.3938	-21.6863	-65.1627
			-48.3	-84.8796	-10.7076	-35.0385	-76.2884	-21.6487	-65.033
			-48.25	-84.7371	-10.6913	-34.9644	-76.244	-21.6111	-65.0024
			-48.2	-84.61	-10.6384	-34.8031	-76.072	-21.6018	-64.9414
			-48.15	-84.5388	-10.5957	-34.681	-75.9277	-21.6346	-64.8956
			-48.1	-84.4981	-10.5896	-34.5721	-75.8168	-21.5219	-64.8422
			-48.05	-84.4981	-10.5774	-34.4325	-75.8223	-21.5079	-64.7583
			-48	-84.5032	-10.5713	-34.3672	-75.6725	-21.5501	-64.7278
			-47.95	-84.3302	-10.5916	-34.3192	-75.506	-21.5313	-64.6973
			-47.9	-84.2031	-10.6222	-34.4282	-75.4506	-21.5266	-64.5447
			-47.85	-84.0556	-10.6201	-34.4238	-75.3451	-21.4656	-64.4913
			-47.8	-83.8826	-10.6018	-34.4282	-75.3174	-21.4093	-64.4608
			-47.75	-83.7606	-10.5937	-34.4456	-75.2785	-21.3623	-64.6133
			-47.7	-83.6436	-10.5265	-34.3497	-75.2674	-21.3576	-64.5294
			-47.65	-83.5215	-10.4736	-34.3497	-75.2397	-21.2919	-64.4531
			-47.6	-83.4554	-10.4736	-34.2058	-75.1454	-21.2215	-64.2929
			-47.55	-83.3791	-10.5143	-34.1535	-75.0011	-21.1745	-64.1861
			-47.5	-83.3893	-10.5408	-34.1056	-74.7792	-21.1933	-64.1098
			-47.45	-83.3435	-10.5184	-34.0533	-74.646	-21.1416	-64.0488
			-47.4	-83.1553	-10.4655	-33.9486	-74.5017	-21.09	-63.9114
			-47.35	-83.0282	-10.4045	-33.8048	-74.3741	-21.0853	-63.8199
			-47.3	-82.8349	-10.3821	-33.7219	-74.2298	-21.043	-63.8657
			-47.25	-82.7332	-10.3719	-33.6086	-74.0745	-21.029	-63.7283
			-47.2	-82.5958	-10.3516	-33.5868	-74.0134	-20.9398	-63.6826
			-47.15	-82.489	-10.3597	-33.565	-73.9802	-20.9304	-63.5986
			-47.1	-82.372	-10.3516	-33.6129	-73.8803	-20.9116	-63.591
			-47.05	-82.2652	-10.3333	-33.5999	-73.8858	-20.8599	-63.5757
			-47	-82.1686	-10.2865	-33.5039	-73.8359	-20.8928	-63.4842
			-46.95	-82.0414	-10.2641	-33.4473	-73.7138	-20.8693	-63.385
			-46.9	-81.9143	-10.3007	-33.3165	-73.6306	-20.9304	-63.2629
			-46.85	-81.8685	-10.3394	-33.238	-73.5418	-20.8834	-63.1027
			-46.8	-81.7362	-10.3414	-33.1334	-73.5973	-20.874	-62.9578
			-46.75	-81.5989	-10.319	-33.177	-73.5696	-20.8459	-62.8662
			-46.7	-81.4768	-10.2702	-33.0941	-73.7249	-20.8693	-62.8433
			-46.65	-81.4311	-10.1929	-33.0069	-73.8303	-20.8646	-62.7747
			-46.6	-81.2988	-10.1379	-33.0462	-73.6528	-20.8412	-62.6755
			-46.55	-81.2429	-10.1176	-33.0811	-73.2699	-20.7895	-62.5839
			-46.5	-81.1157	-10.144	-33.1116	-73.0147	-20.6956	-62.5458
			-46.45	-80.9987	-10.1685	-33.0593	-72.8704	-20.6252	-62.5076
			-46.4	-80.8309	-10.2051	-33.0331	-72.9037	-20.5642	-62.4237
			-46.35	-80.7343	-10.2498	-32.9939	-72.8038	-20.5595	-62.233
			-46.3	-80.6529	-10.2478	-32.9982	-72.6984	-20.5125	-62.1872
			-46.25	-80.5105	-10.2295	-32.9764	-72.6374	-20.4703	-62.0804
			-46.2	-80.4443	-10.1847	-32.9939	-72.5985	-20.489	-61.9965
			-46.15	-80.3172	-10.1339	-32.9764	-72.6152	-20.4843	-61.9507
			-46.1	-80.2307	-10.0688	-32.9067	-72.4487	-20.5172	-61.7981
			-46.05	-80.1341	-10.0321	-32.8674	-72.4154	-20.5125	-61.7371
			-46	-80.012	-10.0606	-32.7802	-72.371	-20.5642	-61.5234
			-45.95	-79.8289	-10.0545	-32.7672	-72.2934	-20.536	-61.4395
			-45.9	-79.6763	-10.0464	-32.7018	-72.138	-20.4749	-61.348
			-45.85	-79.6204	-10.0342	-32.6625	-71.9494	-20.3482	-61.3098
			-45.8	-79.5085	-10.0057	-32.6538	-71.8273	-20.2543	-61.3174
			-45.75	-79.4017	-10.0301	-32.7236	-71.7773	-20.2214	-61.2717
			-45.7	-79.305	-10.083	-32.7323	-71.7551	-20.2167	-61.1954
			-45.65	-79.2542	-10.1603	-32.6712	-71.683	-20.2214	-61.1343
			-45.6	-79.2236	-10.1379	-32.6146	-71.5831	-20.2073	-61.0352
			-45.55	-79.1423	-10.1074	-32.5579	-71.4888	-20.2402	-60.8826
			-45.5	-79.0202	-10.0118	-32.5361	-71.4111	-20.2355	-60.8063
			-45.45	-78.8066	-9.93652	-32.5099	-71.2669	-20.2965	-60.7376
			-45.4	-78.6641	-9.88973	-32.4838	-71.1392	-20.2871	-60.6308
			-45.35	-78.5217	-9.84904	-32.4315	-70.9118	-20.2543	-60.524
			-45.3	-78.359	-9.8409	-32.2963	-70.7231	-20.2449	-60.3333
			-45.25	-78.2827	-9.82869	-32.2004	-70.6288	-20.104	-60.2875
			-45.2	-78.1759	-9.84904	-32.1524	-70.6232	-20.0008	-60.1883
			-45.15	-78.0894	-9.86328	-32.1176	-70.6288	-19.9209	-60.2036
			-45.1	-77.9775	-9.86328	-32.0958	-70.6066	-19.9162	-60.1425
			-45.05	-77.8758	-9.85514	-32.0304	-70.4013	-19.9867	-60.1273
			-45	-77.774	-9.81649	-31.9781	-70.3902	-19.9726	-60.051
			-44.95	-77.6672	-9.75342	-31.9432	-70.3014	-19.935	-59.8831
			-44.9	-77.5808	-9.71883	-31.8647	-70.2071	-19.8834	-59.8526
			-44.85	-77.4892	-9.75138	-31.795	-70.1017	-19.8787	-59.7382
			-44.8	-77.3722	-9.75342	-31.7426	-69.8908	-19.7989	-59.7305
			-44.75	-77.2095	-9.7758	-31.5726	-69.7299	-19.705	-59.6848
			-44.7	-77.1484	-9.7758	-31.468	-69.6134	-19.6439	-59.5322
			-44.65	-77.0365	-9.7819	-31.4069	-69.5412	-19.5688	-59.4177
			-44.6	-76.9653	-9.82463	-31.4113	-69.5246	-19.5406	-59.2422
			-44.55	-76.9755	-9.81445	-31.3939	-69.4913	-19.5547	-59.227
			-44.5	-76.8433	-9.78597	-31.3764	-69.4636	-19.597	-59.2728
			-44.45	-76.6703	-9.70459	-31.3677	-69.286	-19.6111	-59.2041
			-44.4	-76.533	-9.64966	-31.2238	-69.1806	-19.658	-59.1125
			-44.35	-76.4211	-9.61914	-31.1236	-69.0696	-19.6205	-58.9752
			-44.3	-76.355	-9.62118	-31.0495	-68.9642	-19.6017	-58.9218
			-44.25	-76.1871	-9.64152	-30.9884	-68.7589	-19.5594	-58.8684
			-44.2	-76.121	-9.59473	-31.0059	-68.7145	-19.5688	-58.7006
			-44.15	-76.0142	-9.58252	-30.9797	-68.5591	-19.55	-58.5861
			-44.1	-75.9277	-9.56014	-30.9361	-68.5092	-19.4045	-58.4106
			-44.05	-75.7802	-9.58862	-30.8664	-68.4204	-19.3857	-58.3191
			-44	-75.6632	-9.56828	-30.8228	-68.2207	-19.2871	-58.3115
			-43.95	-75.5056	-9.55607	-30.801	-68.1541	-19.2683	-58.2047
			-43.9	-75.3682	-9.5459	-30.8184	-68.0542	-19.2355	-58.1894
			-43.85	-75.2513	-9.50521	-30.862	-68.0431	-19.1932	-58.2581
			-43.8	-75.1444	-9.493	-30.8576	-68.0043	-19.1791	-58.2275
			-43.75	-75.0936	-9.47266	-30.8794	-67.9044	-19.0711	-58.2428
			-43.7	-75.0529	-9.46655	-30.862	-67.8323	-19.0242	-58.0215
			-43.65	-74.9207	-9.49504	-30.8315	-67.7379	-18.9632	-57.8537
			-43.6	-74.7732	-9.52759	-30.7486	-67.6547	-19.0195	-57.6706
			-43.55	-74.6867	-9.50317	-30.6832	-67.6658	-19.043	-57.5943
			-43.5	-74.5646	-9.44417	-30.5961	-67.6547	-19.0946	-57.5333
			-43.45	-74.4629	-9.38924	-30.5394	-67.5604	-19.0336	-57.5409
			-43.4	-74.3306	-9.34041	-30.4653	-67.5215	-18.9772	-57.5867
			-43.35	-74.2035	-9.36279	-30.4347	-67.3884	-18.9538	-57.4493
			-43.3	-74.2035	-9.36686	-30.474	-67.3717	-18.935	-57.3349
			-43.25	-74.1577	-9.3689	-30.4129	-67.3773	-18.935	-57.1823
			-43.2	-74.1374	-9.36279	-30.3345	-67.2718	-18.8739	-57.0526
			-43.15	-74.0306	-9.35059	-30.2255	-67.2219	-18.9021	-56.9458
			-43.1	-73.9441	-9.32007	-30.1296	-67.1609	-18.8599	-56.9687
			-43.05	-73.7813	-9.30786	-30.0162	-67.0776	-18.8458	-56.9458
			-43	-73.6084	-9.35059	-29.9159	-66.9167	-18.8082	-57.0145
			-42.95	-73.5219	-9.37093	-29.7721	-66.7836	-18.7613	-56.9305
			-42.9	-73.3693	-9.31396	-29.6456	-66.7336	-18.6955	-56.7856
			-42.85	-73.2778	-9.2631	-29.6108	-66.6448	-18.6533	-56.6559
			-42.8	-73.0693	-9.24683	-29.6064	-66.5949	-18.6392	-56.572
			-42.75	-72.993	-9.2509	-29.6369	-66.4451	-18.5876	-56.4728
			-42.7	-72.8251	-9.21631	-29.5977	-66.3674	-18.5922	-56.3583
			-42.65	-72.7488	-9.19596	-29.5497	-66.3341	-18.5829	-56.3278
			-42.6	-72.6318	-9.18172	-29.4756	-66.1954	-18.5876	-56.3049
			-42.55	-72.5403	-9.17358	-29.4059	-66.04	-18.6392	-56.1829
			-42.5	-72.408	-9.20614	-29.4015	-65.8125	-18.6392	-56.0226
			-42.45	-72.2961	-9.27124	-29.3753	-65.6683	-18.6298	-55.8701
			-42.4	-72.2198	-9.27938	-29.3666	-65.5129	-18.5453	-55.7938
			-42.35	-72.0774	-9.22241	-29.323	-65.4186	-18.4561	-55.6183
			-42.3	-72.0876	-9.17155	-29.3536	-65.4297	-18.3951	-55.5878
			-42.25	-71.8994	-9.11662	-29.4146	-65.4796	-18.3669	-55.5191
			-42.2	-71.8333	-9.08813	-29.3361	-65.5351	-18.3998	-55.4733
			-42.15	-71.6604	-9.05558	-29.2533	-65.4186	-18.4279	-55.5878
			-42.1	-71.5434	-9.03727	-29.1922	-65.2965	-18.3716	-55.5115
			-42.05	-71.4366	-9.01896	-29.1574	-65.1301	-18.2683	-55.4123
			-42	-71.3043	-8.99455	-29.1051	-64.9747	-18.2073	-55.3055
			-41.95	-71.2484	-8.962	-28.9394	-64.8249	-18.1321	-55.2216
			-41.9	-71.0754	-8.94775	-28.8042	-64.725	-18.0758	-55.1605
			-41.85	-70.9991	-8.99251	-28.717	-64.6251	-18.1462	-55.1224
			-41.8	-70.9279	-8.99862	-28.6647	-64.5197	-18.1181	-55.1147
			-41.75	-70.8822	-8.97624	-28.6386	-64.3699	-18.0805	-55.0537
			-41.7	-70.7245	-8.97217	-28.6342	-64.2145	-18.0054	-54.9393
			-41.65	-70.5363	-8.962	-28.486	-64.2423	-18.0007	-54.863
			-41.6	-70.4397	-8.97013	-28.4947	-64.1424	-17.996	-54.7867
			-41.55	-70.3939	-8.95793	-28.3944	-64.1479	-18.0429	-54.7562
			-41.5	-70.3278	-8.95793	-28.3683	-64.0814	-17.9772	-54.6417
			-41.45	-70.2718	-8.89282	-28.329	-63.9648	-17.8927	-54.5883
			-41.4	-70.1752	-8.78092	-28.3072	-63.865	-17.8598	-54.4739
			-41.35	-70.0734	-8.76058	-28.2854	-63.6819	-17.9209	-54.3213
			-41.3	-69.987	-8.79517	-28.22	-63.5376	-17.8598	-54.2221
			-41.25	-69.9107	-8.85213	-28.2288	-63.4544	-17.8082	-54.1687
			-41.2	-69.7632	-8.8623	-28.1939	-63.5043	-17.8035	-54.1534
			-41.15	-69.6411	-8.8623	-28.1895	-63.4377	-17.7847	-54.0924
			-41.1	-69.4733	-8.84806	-28.1939	-63.2824	-17.7378	-53.978
			-41.05	-69.341	-8.79924	-28.1852	-63.1769	-17.719	-53.8635
			-41	-69.2393	-8.80127	-28.1808	-62.9827	-17.5828	-53.7109
			-40.95	-69.1172	-8.7911	-28.1721	-62.8995	-17.55	-53.6728
			-40.9	-69.0715	-8.7972	-28.1459	-62.8274	-17.4936	-53.6194
			-40.85	-68.9443	-8.78906	-28.1067	-62.7386	-17.5406	-53.36
			-40.8	-68.8833	-8.76668	-28.1241	-62.7053	-17.4889	-53.2761
			-40.75	-68.7358	-8.71582	-28.1067	-62.6831	-17.4795	-53.1693
			-40.7	-68.5984	-8.72803	-28.1285	-62.6665	-17.4232	-53.1235
			-40.65	-68.456	-8.77075	-28.1154	-62.611	-17.4936	-53.1082
			-40.6	-68.339	-8.74023	-28.0936	-62.5111	-17.4889	-52.9709
			-40.55	-68.2526	-8.71785	-28.0413	-62.4001	-17.4607	-52.9404
			-40.5	-68.1305	-8.65275	-27.9105	-62.2836	-17.4185	-52.8564
			-40.45	-68.0186	-8.63037	-27.8582	-62.0839	-17.3528	-52.7496
			-40.4	-67.9067	-8.6263	-27.71	-62.0672	-17.3011	-52.6276
			-40.35	-67.8253	-8.6202	-27.6315	-62.106	-17.2542	-52.4673
			-40.3	-67.7389	-8.60799	-27.553	-61.9951	-17.2401	-52.5055
			-40.25	-67.6168	-8.60799	-27.5356	-61.8786	-17.2025	-52.6505
			-40.2	-67.4896	-8.61206	-27.6053	-61.6843	-17.165	-52.6962
			-40.15	-67.393	-8.60799	-27.5705	-61.64	-17.1321	-52.5742
			-40.1	-67.2404	-8.65885	-27.5225	-61.6733	-17.0241	-52.4597
			-40.05	-67.1031	-8.68734	-27.4484	-61.5567	-17.0053	-52.3453
			-40	-67.0522	-8.63647	-27.4179	-61.2959	-16.9443	-52.2156
			-39.95	-66.9505	-8.58968	-27.3699	-61.135	-16.9912	-51.9943
			-39.9	-66.8844	-8.57544	-27.2827	-61.0684	-16.9631	-51.9028
			-39.85	-66.747	-8.55306	-27.1694	-61.0463	-16.9161	-51.857
			-39.8	-66.7216	-8.52254	-27.0691	-61.0407	-16.9067	-51.8036
			-39.75	-66.5995	-8.52458	-27.0386	-60.9797	-16.9208	-51.8112
			-39.7	-66.4775	-8.49609	-27.0473	-60.8798	-16.9631	-51.7273
			-39.65	-66.4419	-8.47575	-27.0909	-60.6468	-16.9067	-51.6663
			-39.6	-66.2537	-8.43302	-27.1214	-60.5524	-16.8786	-51.4832
			-39.55	-66.1367	-8.39437	-27.0865	-60.5358	-16.8457	-51.3763
			-39.5	-66.0604	-8.3903	-26.9775	-60.4803	-16.8363	-51.3382
			-39.45	-65.9231	-8.36182	-26.9557	-60.4525	-16.841	-51.1932
			-39.4	-65.7552	-8.37606	-26.9514	-60.3693	-16.7941	-51.1322
			-39.35	-65.5619	-8.35571	-26.8947	-60.214	-16.7518	-50.9491
			-39.3	-65.4755	-8.3842	-26.825	-60.0974	-16.7189	-50.9949
			-39.25	-65.4297	-8.40047	-26.6942	-59.9476	-16.7518	-50.9796
			-39.2	-65.3534	-8.40861	-26.6506	-59.8921	-16.7518	-50.9949
			-39.15	-65.272	-8.40251	-26.5547	-59.7978	-16.7095	-51.0178
			-39.1	-65.1296	-8.3842	-26.4805	-59.82	-16.6673	-51.0254
			-39.05	-65.0075	-8.3374	-26.3846	-59.759	-16.611	-50.9033
			-39	-64.9007	-8.30892	-26.2756	-59.7257	-16.5922	-50.7431
			-38.95	-64.7685	-8.33944	-26.28	-59.6757	-16.5781	-50.6363
			-38.9	-64.6922	-8.35571	-26.2756	-59.6147	-16.5593	-50.5142
			-38.85	-64.5396	-8.31909	-26.3367	-59.4926	-16.4372	-50.3235
			-38.8	-64.4379	-8.26823	-26.3454	-59.2984	-16.395	-50.2548
			-38.75	-64.3514	-8.26213	-26.3497	-59.1042	-16.3621	-50.0641
			-38.7	-64.2649	-8.30078	-26.3323	-59.0709	-16.3621	-49.9573
			-38.65	-64.153	-8.32113	-26.3541	-58.9544	-16.3997	-49.8123
			-38.6	-64.0411	-8.34961	-26.341	-58.7991	-16.348	-49.7055
			-38.55	-63.9292	-8.32316	-26.3759	-58.5605	-16.348	-49.6292
			-38.5	-63.8529	-8.26416	-26.3846	-58.3829	-16.2964	-49.614
			-38.45	-63.736	-8.18685	-26.3715	-58.3163	-16.2776	-49.6292
			-38.4	-63.68	-8.09733	-26.3933	-58.2719	-16.2541	-49.6292
			-38.35	-63.563	-8.06681	-26.3759	-58.2775	-16.2166	-49.7055
			-38.3	-63.5173	-8.06885	-26.3062	-58.2497	-16.1978	-49.6674
			-38.25	-63.324	-8.10547	-26.3323	-58.1499	-16.1321	-49.5605
			-38.2	-63.2172	-8.08105	-26.2974	-58.0611	-16.0288	-49.4766
			-38.15	-63.0849	-8.11564	-26.2538	-57.9335	-15.9443	-49.3851
			-38.1	-62.9679	-8.11971	-26.1187	-57.8391	-16.0288	-49.2172
			-38.05	-62.9171	-8.09937	-25.9792	-57.7725	-16.0616	-49.0799
			-38	-62.8052	-8.0485	-25.8222	-57.7559	-16.0429	-48.9349
			-37.95	-62.7492	-8.05257	-25.8179	-57.7836	-15.949	-48.8129
			-37.9	-62.5916	-8.06071	-25.8615	-57.7171	-15.949	-48.8129
			-37.85	-62.4593	-8.00578	-25.8397	-57.7004	-15.8222	-48.6832
			-37.8	-62.3372	-7.97526	-25.7176	-57.5284	-15.8269	-48.5535
			-37.75	-62.2355	-7.94271	-25.6086	-57.3786	-15.8926	-48.3704
			-37.7	-62.0982	-7.92643	-25.6958	-57.1677	-15.902	-48.3246
			-37.65	-61.9558	-7.90405	-25.6784	-57.0457	-15.949	-48.2407
			-37.6	-61.8846	-7.86336	-25.626	-56.9957	-15.8973	-48.2559
			-37.55	-61.7676	-7.90405	-25.5432	-56.9735	-15.8363	-48.2101
			-37.5	-61.6659	-7.93864	-25.4996	-56.8737	-15.7799	-48.1567
			-37.45	-61.6099	-7.96916	-25.4299	-56.8126	-15.7518	-48.1949
			-37.4	-61.5489	-7.96712	-25.347	-56.6462	-15.6954	-48.111
			-37.35	-61.4065	-7.96712	-25.2729	-56.4686	-15.6062	-48.0118
			-37.3	-61.2386	-7.94881	-25.1901	-56.3133	-15.6203	-47.8973
			-37.25	-61.1471	-7.89998	-25.177	-56.3022	-15.5452	-47.76
			-37.2	-60.9792	-7.89795	-25.1334	-56.2467	-15.5029	-47.6761
			-37.15	-60.8927	-7.88167	-25.1116	-56.0747	-15.4184	-47.554
			-37.1	-60.8063	-7.88778	-25.1116	-55.9914	-15.3292	-47.6227
			-37.05	-60.7452	-7.86947	-25.0506	-55.8749	-15.3527	-47.5006
			-37	-60.6639	-7.85522	-25.0201	-55.775	-15.3902	-47.4472
			-36.95	-60.5977	-7.81657	-24.9895	-55.6696	-15.4841	-47.3633
			-36.9	-60.4909	-7.76571	-25.0288	-55.5697	-15.4888	-47.3709
			-36.85	-60.2671	-7.7596	-24.9983	-55.4699	-15.4513	-47.2946
			-36.8	-60.1044	-7.7474	-24.9285	-55.4199	-15.4513	-47.2488
			-36.75	-60.0281	-7.79012	-24.8239	-55.3755	-15.4325	-47.2031
			-36.7	-59.9416	-7.82878	-24.7672	-55.2035	-15.4137	-47.1191
			-36.65	-59.8551	-7.84709	-24.7105	-55.1314	-15.3809	-47.0276
			-36.6	-59.7788	-7.82878	-24.5797	-55.0648	-15.3574	-47.0428
			-36.55	-59.667	-7.77384	-24.4707	-54.9649	-15.2963	-47.0352
			-36.5	-59.5296	-7.72298	-24.4228	-54.8651	-15.2212	-46.9818
			-36.45	-59.4279	-7.65991	-24.3792	-54.7985	-15.179	-46.9284
			-36.4	-59.3313	-7.60701	-24.3923	-54.7763	-15.1555	-46.7911
			-36.35	-59.2804	-7.58667	-24.3661	-54.7097	-15.1508	-46.5775
			-36.3	-59.1075	-7.53988	-24.3399	-54.5876	-15.132	-46.524
			-36.25	-58.9752	-7.52767	-24.3399	-54.4877	-15.1179	-46.4096
			-36.2	-58.8582	-7.5236	-24.2876	-54.3934	-15.0475	-46.3562
			-36.15	-58.7413	-7.53377	-24.2092	-54.2214	-15.0193	-46.1578
			-36.1	-58.6853	-7.54598	-24.1699	-54.0771	-14.9818	-46.1349
			-36.05	-58.5887	-7.60701	-24.0522	-53.9606	-15.0757	-46.0281
			-36	-58.5124	-7.57853	-24.0086	-53.8996	-14.9959	-45.845
			-35.95	-58.3293	-7.50732	-23.9389	-53.9273	-14.9348	-45.7306
			-35.9	-58.197	-7.43815	-23.7994	-53.8608	-14.8175	-45.5704
			-35.85	-58.1207	-7.4117	-23.7252	-53.7942	-14.7611	-45.578
			-35.8	-58.0851	-7.41984	-23.6293	-53.6166	-14.7189	-45.5246
			-35.75	-58.0495	-7.43408	-23.6119	-53.5556	-14.6531	-45.4788
			-35.7	-57.9122	-7.44222	-23.6206	-53.3836	-14.6907	-45.311
			-35.65	-57.7291	-7.42594	-23.7252	-53.2559	-14.6484	-45.2042
			-35.6	-57.6121	-7.41577	-23.8037	-53.2504	-14.5921	-45.1889
			-35.55	-57.4188	-7.38118	-23.7688	-53.1672	-14.5498	-45.1126
			-35.5	-57.2917	-7.37305	-23.734	-53.0839	-14.5498	-45.0058
			-35.45	-57.1645	-7.39746	-23.7252	-52.9508	-14.5311	-45.0058
			-35.4	-57.0475	-7.37305	-23.7252	-52.862	-14.5076	-44.9753
			-35.35	-56.9916	-7.38118	-23.6424	-52.7843	-14.5029	-44.8761
			-35.3	-56.9407	-7.36694	-23.5944	-52.6511	-14.4512	-44.754
			-35.25	-56.8186	-7.3995	-23.4767	-52.5957	-14.4466	-44.6472
			-35.2	-56.7474	-7.36898	-23.3852	-52.4458	-14.4184	-44.6167
			-35.15	-56.6406	-7.32829	-23.3459	-52.4237	-14.3714	-44.6167
			-35.1	-56.5389	-7.27132	-23.3547	-52.407	-14.2728	-44.5404
			-35.05	-56.4575	-7.23674	-23.4201	-52.3071	-14.2118	-44.4489
			-35	-56.2541	-7.25301	-23.4375	-52.3404	-14.2024	-44.426
			-34.95	-56.193	-7.24691	-23.4419	-52.2794	-14.2447	-44.3878
			-34.9	-56.0354	-7.19401	-23.3111	-52.2128	-14.2634	-44.2657
			-34.85	-55.954	-7.15739	-23.1977	-52.0907	-14.2916	-44.2505
			-34.8	-55.8319	-7.15739	-23.0669	-51.9798	-14.3057	-44.2429
			-34.75	-55.7709	-7.15942	-22.9667	-51.9631	-14.2353	-44.1437
			-34.7	-55.7048	-7.1696	-22.8882	-51.9076	-14.1836	-44.0903
			-34.65	-55.5573	-7.19808	-22.7879	-51.7689	-14.1085	-43.8843
			-34.6	-55.481	-7.20011	-22.7618	-51.6635	-14.0663	-43.7775
			-34.55	-55.3131	-7.18587	-22.7312	-51.5525	-14.0334	-43.5944
			-34.5	-55.2165	-7.15942	-22.7225	-51.3972	-13.963	-43.4723
			-34.45	-55.0079	-7.14518	-22.6353	-51.2473	-13.9301	-43.3578
			-34.4	-54.9774	-7.12077	-22.5917	-51.1253	-13.9442	-43.251
			-34.35	-54.8859	-7.0638	-22.5743	-51.0975	-13.9301	-43.0527
			-34.3	-54.8401	-7.04549	-22.5612	-51.0198	-13.9301	-42.9459
			-34.25	-54.6672	-7.03532	-22.5917	-50.9588	-13.8972	-42.9993
			-34.2	-54.5909	-7.00684	-22.5394	-50.9033	-13.8597	-43.0222
			-34.15	-54.4078	-6.97428	-22.5394	-50.809	-13.7329	-43.0298
			-34.1	-54.2959	-6.99666	-22.4784	-50.7979	-13.7188	-42.9077
			-34.05	-54.2043	-7.00887	-22.4043	-50.587	-13.7282	-42.8085
			-34	-54.1229	-7.01904	-22.3171	-50.4705	-13.7141	-42.8085
			-33.95	-54.0161	-7.0516	-22.3301	-50.3762	-13.6954	-42.6636
			-33.9	-53.8584	-7.08008	-22.2909	-50.2708	-13.7235	-42.6712
			-33.85	-53.7211	-7.11873	-22.1165	-50.2708	-13.7423	-42.5186
			-33.8	-53.5533	-7.12077	-21.9465	-50.1154	-13.7376	-42.4118
			-33.75	-53.4719	-7.08822	-21.7939	-50.1598	-13.7705	-42.244
			-33.7	-53.4058	-7.04142	-21.7939	-50.121	-13.6719	-42.1524
			-33.65	-53.36	-6.98242	-21.746	-49.9767	-13.6672	-42.1371
			-33.6	-53.299	-6.9987	-21.7329	-49.7492	-13.6061	-42.1295
			-33.55	-53.1972	-7.02922	-21.7198	-49.727	-13.5921	-42.1371
			-33.5	-53.1311	-7.09432	-21.6631	-49.7825	-13.578	-42.0303
			-33.45	-53.0548	-7.08211	-21.5541	-49.7104	-13.5592	-42.0303
			-33.4	-52.9277	-7.03328	-21.3928	-49.4385	-13.578	-41.9235
			-33.35	-52.7903	-7.01701	-21.4146	-49.2387	-13.578	-41.8396
			-33.3	-52.6377	-7.02108	-21.3972	-49.1388	-13.639	-41.6565
			-33.25	-52.5767	-6.99463	-21.4669	-49.0945	-13.5827	-41.6565
			-33.2	-52.536	-6.90918	-21.4539	-49.0334	-13.4653	-41.5955
			-33.15	-52.4801	-6.86442	-21.5411	-48.928	-13.3432	-41.6031
			-33.1	-52.3173	-6.80949	-21.5149	-48.8725	-13.3432	-41.4581
			-33.05	-52.1749	-6.78711	-21.4975	-48.8392	-13.3761	-41.2979
			-33	-52.0426	-6.7627	-21.48	-48.7172	-13.4371	-41.1758
			-32.95	-51.9002	-6.76473	-21.3797	-48.5951	-13.4277	-41.0309
			-32.9	-51.8138	-6.81763	-21.371	-48.5008	-13.3104	-40.9927
			-32.85	-51.6764	-6.80542	-21.3143	-48.4508	-13.2728	-40.8859
			-32.8	-51.5696	-6.82983	-21.2184	-48.4175	-13.1836	-40.7562
			-32.75	-51.4425	-6.78914	-21.1792	-48.301	-13.1648	-40.7104
			-32.7	-51.2797	-6.75049	-21.1182	-48.1956	-13.1366	-40.5731
			-32.65	-51.2136	-6.70166	-21.1225	-48.0624	-13.1226	-40.5579
			-32.6	-51.1373	-6.66911	-21.1094	-47.9348	-13.1554	-40.4968
			-32.55	-51.0457	-6.62842	-21.031	-47.7905	-13.0756	-40.4968
			-32.5	-50.8881	-6.6508	-20.9481	-47.6574	-12.977	-40.4434
			-32.45	-50.766	-6.69556	-20.8391	-47.6407	-12.9348	-40.3137
			-32.4	-50.6287	-6.68538	-20.7694	-47.563	-12.9535	-40.1993
			-32.35	-50.5168	-6.67521	-20.7258	-47.563	-13.0052	-40.1077
			-32.3	-50.415	-6.67114	-20.6124	-47.5353	-12.977	-39.9857
			-32.25	-50.3082	-6.6569	-20.5645	-47.4964	-12.916	-39.8102
			-32.2	-50.2472	-6.61825	-20.4511	-47.3633	-12.8831	-39.7491
			-32.15	-50.2268	-6.54907	-20.3945	-47.1524	-12.869	-39.6652
			-32.1	-50.1556	-6.5389	-20.4163	-46.9194	-12.8549	-39.711
			-32.05	-49.9674	-6.486	-20.4032	-46.7973	-12.8268	-39.6194
			-32	-49.8861	-6.48193	-20.4206	-46.7252	-12.808	-39.5966
			-31.95	-49.7386	-6.48397	-20.3901	-46.6642	-12.7986	-39.4974
			-31.9	-49.6521	-6.51449	-20.3378	-46.5587	-12.7423	-39.3906
			-31.85	-49.53	-6.53483	-20.3683	-46.5365	-12.7094	-39.4287
			-31.8	-49.3724	-6.56128	-20.2855	-46.531	-12.6812	-39.3524
			-31.75	-49.3571	-6.58569	-20.255	-46.4644	-12.6014	-39.3295
			-31.7	-49.3011	-6.57552	-20.1765	-46.3035	-12.639	-39.1617
			-31.65	-49.1638	-6.54093	-20.1416	-46.2591	-12.5639	-38.9862
			-31.6	-49.1333	-6.48804	-20.1372	-46.1703	-12.6014	-38.9557
			-31.55	-49.0011	-6.47583	-20.098	-46.1148	-12.5451	-38.7421
			-31.5	-48.8993	-6.45142	-20.1416	-46.076	-12.47	-38.7573
			-31.45	-48.7264	-6.427	-20.098	-45.9983	-12.423	-38.6429
			-31.4	-48.6806	-6.38631	-20.0544	-45.8263	-12.3573	-38.5742
			-31.35	-48.5942	-6.40462	-19.9541	-45.6876	-12.362	-38.559
			-31.3	-48.5077	-6.427	-19.8233	-45.5711	-12.3479	-38.4903
			-31.25	-48.3856	-6.41683	-19.71	-45.449	-12.3197	-38.414
			-31.2	-48.2229	-6.37004	-19.5966	-45.3602	-12.2962	-38.3224
			-31.15	-48.0957	-6.34155	-19.5007	-45.2881	-12.2305	-38.208
			-31.1	-47.9584	-6.33341	-19.4702	-45.216	-12.1601	-38.1012
			-31.05	-47.8719	-6.34766	-19.4528	-44.9829	-12.1319	-38.063
			-31	-47.7549	-6.32528	-19.4877	-44.9052	-12.146	-38.0096
			-30.95	-47.6685	-6.3029	-19.4964	-44.8719	-12.1178	-38.002
			-30.9	-47.5159	-6.23779	-19.4746	-44.8165	-12.1554	-37.8189
			-30.85	-47.404	-6.20931	-19.492	-44.7887	-12.1037	-37.7426
			-30.8	-47.2158	-6.18693	-19.431	-44.6833	-12.1225	-37.6587
			-30.75	-47.0835	-6.21134	-19.4266	-44.6001	-12.0427	-37.5671
			-30.7	-46.9869	-6.21134	-19.3961	-44.4891	-11.9535	-37.4069
			-30.65	-46.9411	-6.19507	-19.3525	-44.3504	-11.9019	-37.1628
			-30.6	-46.8496	-6.22559	-19.3656	-44.2449	-11.9441	-37.1246
			-30.55	-46.7631	-6.21134	-19.3002	-44.1506	-11.9817	-37.0255
			-30.5	-46.7478	-6.20321	-19.2479	-44.0452	-11.8925	-36.9339
			-30.45	-46.6309	-6.16252	-19.2566	-43.9564	-11.8784	-36.8805
			-30.4	-46.5749	-6.132	-19.2086	-43.9897	-11.8127	-36.7813
			-30.35	-46.4172	-6.03841	-19.1171	-43.8676	-11.761	-36.8195
			-30.3	-46.3257	-6.00993	-19.0212	-43.7678	-11.6765	-36.8271
			-30.25	-46.1833	-6.03638	-18.9383	-43.6346	-11.6108	-36.8042
			-30.2	-46.051	-6.07096	-18.8642	-43.5514	-11.5732	-36.8195
			-30.15	-45.8374	-6.10352	-18.8119	-43.568	-11.5309	-36.7279
			-30.1	-45.7153	-6.05876	-18.764	-43.5014	-11.5967	-36.5448
			-30.05	-45.6187	-6.06283	-18.7334	-43.4515	-11.6202	-36.4227
			-30	-45.5475	-6.03638	-18.6898	-43.4237	-11.6859	-36.4227
			-29.95	-45.3695	-6.05469	-18.6724	-43.3516	-11.7047	-36.3235
			-29.9	-45.3339	-6.08724	-18.5896	-43.2406	-11.6155	-36.2244
			-29.85	-45.2118	-6.08114	-18.5721	-43.0575	-11.545	-36.1786
			-29.8	-45.1864	-6.08114	-18.5285	-43.0353	-11.5028	-36.1023
			-29.75	-45.105	-6.06689	-18.3934	-42.9188	-11.4981	-35.9955
			-29.7	-44.9524	-6.06893	-18.2757	-42.7912	-11.437	-35.9421
			-29.65	-44.8558	-6.06079	-18.1187	-42.7024	-11.4136	-35.8887
			-29.6	-44.6777	-5.99162	-18.1274	-42.5637	-11.3244	-35.7437
			-29.55	-44.6167	-5.92651	-18.11	-42.4472	-11.3713	-35.7361
			-29.5	-44.4438	-5.82886	-18.1144	-42.4583	-11.315	-35.5988
			-29.45	-44.3827	-5.77596	-18.1536	-42.4083	-11.2774	-35.5835
			-29.4	-44.3064	-5.74341	-18.2103	-42.3196	-11.2821	-35.4919
			-29.35	-44.1895	-5.78206	-18.2582	-42.2585	-11.1835	-35.4233
			-29.3	-44.0826	-5.83903	-18.2321	-42.1697	-11.1694	-35.3775
			-29.25	-44.0369	-5.85734	-18.1754	-42.0865	-11.1647	-35.2936
			-29.2	-43.8944	-5.88989	-18.1144	-41.909	-11.1507	-35.2173
			-29.15	-43.7978	-5.9082	-18.0402	-41.8424	-11.146	-35.141
			-29.1	-43.6503	-5.91431	-17.9792	-41.7369	-11.1178	-34.996
			-29.05	-43.5638	-5.85734	-17.8789	-41.6759	-11.0943	-34.8587
			-29	-43.4926	-5.78206	-17.9051	-41.5427	-10.9957	-34.8358
			-28.95	-43.4265	-5.72103	-17.8833	-41.4151	-10.9394	-34.7595
			-28.9	-43.3095	-5.67424	-17.8441	-41.3319	-10.9206	-34.729
			-28.85	-43.1671	-5.66203	-17.831	-41.1932	-10.9441	-34.7061
			-28.8	-42.9535	-5.68034	-17.8135	-41.0323	-10.9253	-34.6069
			-28.75	-42.806	-5.68237	-17.7482	-40.9213	-10.8643	-34.5993
			-28.7	-42.6636	-5.68441	-17.674	-40.8769	-10.8173	-34.4009
			-28.65	-42.5873	-5.69458	-17.661	-40.8325	-10.8549	-34.4315
			-28.6	-42.4449	-5.67424	-17.6304	-40.7049	-10.8502	-34.2636
			-28.55	-42.3431	-5.6722	-17.6174	-40.6494	-10.8408	-34.1187
			-28.5	-42.2618	-5.68237	-17.5999	-40.5051	-10.8643	-34.0118
			-28.45	-42.1906	-5.69051	-17.6304	-40.3609	-10.8126	-33.9813
			-28.4	-42.16	-5.6783	-17.565	-40.2222	-10.7797	-33.9661
			-28.35	-42.0532	-5.65186	-17.565	-40.1223	-10.7375	-33.8898
			-28.3	-41.9108	-5.6071	-17.5214	-40.1389	-10.7234	-33.8135
			-28.25	-41.7633	-5.53996	-17.4473	-40.0835	-10.7375	-33.7448
			-28.2	-41.6005	-5.52368	-17.4081	-39.9836	-10.6577	-33.7067
			-28.15	-41.4785	-5.52572	-17.3514	-39.9281	-10.5638	-33.6609
			-28.1	-41.3717	-5.5013	-17.3078	-39.8837	-10.5168	-33.4778
			-28.05	-41.275	-5.51147	-17.1378	-39.8282	-10.4793	-33.3786
			-28	-41.2496	-5.51758	-17.0288	-39.7561	-10.498	-33.2413
			-27.95	-41.158	-5.53792	-16.9852	-39.6895	-10.4652	-33.1421
			-27.9	-41.0716	-5.49316	-16.9503	-39.5896	-10.4558	-33.0429
			-27.85	-40.9648	-5.45247	-16.9198	-39.5841	-10.376	-32.9285
			-27.8	-40.7867	-5.4484	-16.8195	-39.462	-10.3196	-32.8293
			-27.75	-40.6698	-5.42399	-16.8065	-39.3621	-10.268	-32.8751
			-27.7	-40.5731	-5.40771	-16.7149	-39.2012	-10.2727	-32.8522
			-27.65	-40.4714	-5.3833	-16.7106	-39.1846	-10.221	-32.8445
			-27.6	-40.3951	-5.40365	-16.68	-39.0015	-10.2539	-32.7072
			-27.55	-40.3341	-5.43213	-16.5754	-38.8184	-10.207	-32.5623
			-27.5	-40.3493	-5.39144	-16.5536	-38.7129	-10.2023	-32.4783
			-27.45	-40.1815	-5.34871	-16.5013	-38.6464	-10.1741	-32.3105
			-27.4	-40.0187	-5.33651	-16.4054	-38.5798	-10.1412	-32.2037
			-27.35	-39.8814	-5.36092	-16.34	-38.3578	-10.1741	-32.1884
			-27.3	-39.7644	-5.34261	-16.2877	-38.3023	-10.1318	-32.1655
			-27.25	-39.6271	-5.3243	-16.2571	-38.2912	-10.1224	-32.2113
			-27.2	-39.4745	-5.30802	-16.2354	-38.3023	-10.0661	-32.1426
			-27.15	-39.3778	-5.30192	-16.2702	-38.2579	-9.98629	-32.0587
			-27.1	-39.21	-5.3182	-16.2528	-38.147	-9.9816	-31.9901
			-27.05	-39.1897	-5.29582	-16.2397	-38.1026	-9.883	-31.929
			-27	-39.0269	-5.30192	-16.1874	-38.0415	-9.81727	-31.8069
			-26.95	-38.859	-5.26326	-16.1394	-38.0305	-9.7938	-31.6772
			-26.9	-38.7573	-5.24089	-16.0915	-37.864	-9.74215	-31.6086
			-26.85	-38.7115	-5.20833	-16.0697	-37.7808	-9.79849	-31.5857
			-26.8	-38.6759	-5.16764	-16.0304	-37.5477	-9.80319	-31.5018
			-26.75	-38.5895	-5.13306	-16.0174	-37.3258	-9.77032	-31.3492
			-26.7	-38.4064	-5.12899	-15.9476	-37.2869	-9.77032	-31.2042
			-26.65	-38.3148	-5.12695	-15.8517	-37.1871	-9.70928	-31.1508
			-26.6	-38.2538	-5.12085	-15.8168	-37.1205	-9.66703	-31.1661
			-26.55	-38.1877	-5.14323	-15.7427	-37.1316	-9.64355	-31.1203
			-26.5	-38.091	-5.17171	-15.7776	-37.015	-9.63416	-31.0669
			-26.45	-37.9384	-5.20426	-15.7078	-36.9596	-9.70459	-30.8685
			-26.4	-37.8571	-5.17578	-15.6381	-36.8486	-9.64825	-30.8075
			-26.35	-37.6434	-5.14323	-15.5465	-36.782	-9.56374	-30.6778
			-26.3	-37.5315	-5.09644	-15.5029	-36.6655	-9.49801	-30.5405
			-26.25	-37.4654	-5.02319	-15.4986	-36.5989	-9.42289	-30.4871
			-26.2	-37.4196	-4.9764	-15.4157	-36.5268	-9.42289	-30.5252
			-26.15	-37.2721	-4.93774	-15.3547	-36.3714	-9.39941	-30.5557
			-26.1	-37.1653	-4.94995	-15.2893	-36.266	-9.4088	-30.5328
			-26.05	-37.0789	-4.95605	-15.2893	-36.155	-9.35716	-30.5099
			-26	-36.967	-4.94792	-15.2501	-36.1051	-9.34307	-30.4337
			-25.95	-36.8144	-4.91943	-15.2675	-36.0829	-9.33838	-30.3268
			-25.9	-36.7686	-4.92961	-15.2719	-36.0163	-9.33838	-30.1666
			-25.85	-36.6465	-4.95199	-15.1498	-35.8554	-9.30551	-30.0064
			-25.8	-36.5906	-4.96012	-15.0844	-35.75	-9.29143	-29.9454
			-25.75	-36.4787	-4.95605	-15.0452	-35.6723	-9.26795	-29.7775
			-25.7	-36.3566	-4.89705	-14.9798	-35.5225	-9.16936	-29.5868
			-25.65	-36.204	-4.92147	-14.9449	-35.4947	-9.15058	-29.5792
			-25.6	-36.0667	-4.93164	-14.9362	-35.3227	-9.13649	-29.5639
			-25.55	-35.9955	-4.94792	-14.9057	-35.2839	-9.13649	-29.5715
			-25.5	-35.9294	-4.94385	-14.8795	-35.1673	-9.07076	-29.4647
			-25.45	-35.9243	-4.92961	-14.8533	-35.1895	-9.01912	-29.2664
			-25.4	-35.7717	-4.93774	-14.7574	-35.2006	-9.05668	-29.1672
			-25.35	-35.6903	-4.90926	-14.7008	-35.073	-9.07076	-29.0604
			-25.3	-35.4919	-4.8584	-14.631	-34.9454	-9.1318	-29.0451
			-25.25	-35.3953	-4.84212	-14.6615	-34.7456	-9.06607	-28.9917
			-25.2	-35.2173	-4.82178	-14.6441	-34.6458	-8.95808	-28.9764
			-25.15	-35.08	-4.8055	-14.5264	-34.5514	-8.90174	-28.9841
			-25.1	-34.9274	-4.79736	-14.4305	-34.4405	-8.91113	-28.923
			-25.05	-34.8307	-4.79736	-14.3912	-34.3683	-8.88766	-28.7781
			-25	-34.8002	-4.79736	-14.3433	-34.3129	-8.86888	-28.6789
			-24.95	-34.7239	-4.77091	-14.2691	-34.2962	-8.87357	-28.6407
			-24.9	-34.6985	-4.76888	-14.2997	-34.2574	-8.81723	-28.5263
			-24.85	-34.612	-4.72616	-14.2997	-34.213	-8.71394	-28.3966
			-24.8	-34.5154	-4.71191	-14.2822	-34.1076	-8.61065	-28.3127
			-24.75	-34.3628	-4.67122	-14.2343	-33.991	-8.61535	-28.2364
			-24.7	-34.2	-4.66715	-14.1602	-33.9633	-8.62474	-28.183
			-24.65	-34.078	-4.6285	-14.1514	-33.8412	-8.6576	-28.1525
			-24.6	-33.9813	-4.60205	-14.1253	-33.7302	-8.68108	-28.0838
			-24.55	-33.8847	-4.58577	-14.1384	-33.6137	-8.67169	-28.038
			-24.5	-33.7219	-4.59391	-13.9945	-33.4917	-8.73272	-27.8625
			-24.45	-33.6304	-4.62646	-13.9553	-33.3474	-8.59657	-27.8015
			-24.4	-33.5083	-4.6224	-13.8681	-33.2142	-8.54962	-27.7481
			-24.35	-33.432	-4.6285	-13.7896	-33.1587	-8.39938	-27.6413
			-24.3	-33.3913	-4.59188	-13.7765	-33.1032	-8.35243	-27.5726
			-24.25	-33.2896	-4.57764	-13.7111	-32.959	-8.35243	-27.3819
			-24.2	-33.1726	-4.55526	-13.7547	-32.7592	-8.37121	-27.3209
			-24.15	-32.9997	-4.53695	-13.7024	-32.7426	-8.40877	-27.1454
			-24.1	-32.9437	-4.56136	-13.6632	-32.6205	-8.32426	-26.9775
			-24.05	-32.8522	-4.55526	-13.576	-32.5317	-8.282	-27.0081
			-24	-32.6843	-4.53084	-13.5018	-32.4763	-8.18341	-26.886
			-23.95	-32.5877	-4.49219	-13.5018	-32.3986	-8.17871	-26.7334
			-23.9	-32.4504	-4.47184	-13.4103	-32.4041	-8.23505	-26.7334
			-23.85	-32.3741	-4.45353	-13.3798	-32.3375	-8.2867	-26.6266
			-23.8	-32.2215	-4.46574	-13.3536	-32.271	-8.27261	-26.6571
			-23.75	-32.1604	-4.4576	-13.3187	-32.1544	-8.20688	-26.6113
			-23.7	-32.0028	-4.39046	-13.249	-32.1322	-8.0989	-26.5045
			-23.65	-31.9112	-4.35791	-13.3144	-31.9602	-8.02847	-26.3443
			-23.6	-31.84	-4.32129	-13.2577	-31.7827	-8.02378	-26.1917
			-23.55	-31.6518	-4.38232	-13.1836	-31.7605	-7.94866	-26.2146
			-23.5	-31.5399	-4.42912	-13.1226	-31.6384	-7.91579	-26.2451
			-23.45	-31.4433	-4.44539	-13.0354	-31.6162	-7.8172	-26.1841
			-23.4	-31.3721	-4.41691	-12.97	-31.483	-7.77963	-26.1688
			-23.35	-31.2449	-4.3925	-12.8697	-31.3832	-7.79841	-25.9933
			-23.3	-31.1025	-4.34163	-12.8479	-31.3055	-7.77494	-25.7721
			-23.25	-30.9957	-4.29281	-12.8348	-31.2777	-7.78902	-25.65
			-23.2	-30.8838	-4.27856	-12.8523	-31.1668	-7.78433	-25.6577
			-23.15	-30.8736	-4.24194	-12.7738	-31.1057	-7.79841	-25.7187
			-23.1	-30.7617	-4.28263	-12.6343	-31.0558	-7.79841	-25.589
			-23.05	-30.7159	-4.34163	-12.5602	-30.967	-7.75146	-25.5508
			-23	-30.6193	-4.35181	-12.4686	-30.8061	-7.75616	-25.4822
			-22.95	-30.5023	-4.36605	-12.4643	-30.6951	-7.72329	-25.4211
			-22.9	-30.3243	-4.33553	-12.4381	-30.623	-7.69043	-25.4059
			-22.85	-30.1565	-4.30298	-12.3901	-30.562	-7.64817	-25.1617
			-22.8	-30.07	-4.2216	-12.3771	-30.512	-7.56836	-25.1236
			-22.75	-29.9632	-4.16056	-12.2768	-30.4066	-7.51671	-24.9786
			-22.7	-29.8971	-4.13818	-12.2114	-30.2512	-7.47446	-24.9557
			-22.65	-29.8462	-4.12191	-12.1547	-30.1125	-7.48854	-24.8871
			-22.6	-29.7038	-4.12394	-12.1286	-30.0071	-7.50263	-24.7726
			-22.55	-29.6478	-4.09749	-12.0675	-29.8628	-7.46507	-24.6048
			-22.5	-29.48	-4.08529	-12.0719	-29.8906	-7.4322	-24.4751
			-22.45	-29.3477	-4.04867	-12.0501	-29.8074	-7.44629	-24.4446
			-22.4	-29.2308	-4.03646	-12.0239	-29.7241	-7.39934	-24.4598
			-22.35	-29.1036	-4.05273	-12.0196	-29.5743	-7.38995	-24.5361
			-22.3	-28.9612	-4.07715	-12.0283	-29.3579	-7.36647	-24.4598
			-22.25	-28.8442	-4.07308	-11.9978	-29.2414	-7.29135	-24.4141
			-22.2	-28.7425	-4.05477	-11.9193	-29.1915	-7.26788	-24.3225
			-22.15	-28.6611	-4.07511	-11.8888	-29.0971	-7.20215	-24.1699
			-22.1	-28.5695	-4.06291	-11.7362	-29.0805	-7.22093	-24.0097
			-22.05	-28.5085	-4.06494	-11.7275	-29.0416	-7.23971	-23.8113
			-22	-28.3407	-4.04256	-11.6795	-28.9806	-7.21154	-23.6588
			-21.95	-28.2644	-4.01001	-11.6446	-28.9806	-7.14581	-23.6435
			-21.9	-28.1576	-4.00391	-11.5792	-28.8197	-7.11294	-23.6893
			-21.85	-28.0558	-3.96932	-11.479	-28.7087	-7.12703	-23.674
			-21.8	-27.9185	-3.96118	-11.4354	-28.5645	-7.11294	-23.5367
			-21.75	-27.8625	-3.91846	-11.4136	-28.4757	-7.12233	-23.3612
			-21.7	-27.6845	-3.90218	-11.479	-28.4646	-7.03313	-23.2697
			-21.65	-27.5421	-3.91642	-11.4615	-28.3592	-7.0613	-23.2468
			-21.6	-27.4658	-3.93066	-11.4746	-28.3203	-7.01904	-23.1552
			-21.55	-27.3946	-3.90218	-11.3874	-28.1483	-6.99087	-23.0865
			-21.5	-27.2827	-3.87166	-11.2697	-28.0096	-6.97679	-22.9568
			-21.45	-27.1759	-3.81877	-11.2348	-27.9264	-6.94862	-22.934
			-21.4	-27.0793	-3.78621	-11.1607	-27.8986	-6.88758	-22.8806
			-21.35	-26.9928	-3.81673	-11.1651	-27.8653	-6.82185	-22.8958
			-21.3	-26.8962	-3.80452	-11.152	-27.7044	-6.80307	-22.7127
			-21.25	-26.8148	-3.78215	-11.043	-27.6212	-6.75612	-22.6212
			-21.2	-26.7131	-3.74756	-10.9558	-27.5491	-6.72326	-22.6059
			-21.15	-26.6012	-3.69263	-10.8817	-27.4825	-6.75612	-22.4304
			-21.1	-26.5452	-3.66414	-10.8773	-27.4658	-6.69039	-22.3389
			-21.05	-26.4435	-3.66211	-10.8468	-27.4325	-6.67631	-22.3007
			-21	-26.2807	-3.66618	-10.825	-27.4769	-6.63405	-22.1481
			-20.95	-26.1485	-3.66618	-10.7509	-27.4381	-6.59649	-22.1405
			-20.9	-26.0162	-3.66211	-10.7814	-27.3049	-6.53546	-21.9803
			-20.85	-25.9094	-3.62345	-10.7422	-27.1662	-6.48381	-21.9421
			-20.8	-25.8331	-3.6499	-10.6986	-27.0441	-6.41808	-21.9421
			-20.75	-25.7111	-3.67635	-10.6855	-26.9165	-6.46503	-21.8735
			-20.7	-25.528	-3.68245	-10.6942	-26.8	-6.48381	-21.7972
			-20.65	-25.411	-3.65397	-10.6681	-26.7389	-6.50729	-21.7133
			-20.6	-25.3092	-3.58073	-10.546	-26.5725	-6.43217	-21.6751
			-20.55	-25.2279	-3.53394	-10.5286	-26.5059	-6.42278	-21.5988
			-20.5	-25.1312	-3.57056	-10.4588	-26.4504	-6.44156	-21.5759
			-20.45	-25.0854	-3.59701	-10.437	-26.4338	-6.35705	-21.4996
			-20.4	-24.9532	-3.6499	-10.3803	-26.3838	-6.37113	-21.431
			-20.35	-24.8362	-3.6377	-10.2888	-26.2951	-6.29132	-21.3013
			-20.3	-24.7396	-3.56852	-10.2844	-26.123	-6.24906	-21.286
			-20.25	-24.6379	-3.49731	-10.2277	-25.7679	-6.24437	-21.0876
			-20.2	-24.5972	-3.46069	-10.206	-25.5349	-6.20211	-21.0419
			-20.15	-24.4802	-3.49528	-10.1318	-25.4295	-6.24437	-20.9579
			-20.1	-24.3835	-3.51766	-10.0708	-25.4128	-6.14108	-20.9503
			-20.05	-24.3022	-3.51156	-10.0141	-25.3462	-6.15516	-20.9274
			-20	-24.231	-3.48307	-9.96617	-25.263	-6.09413	-20.7596
			-19.95	-24.1089	-3.48307	-9.80486	-25.2464	-6.07065	-20.7748
			-19.9	-23.8647	-3.47087	-9.76127	-25.2131	-6.14108	-20.6146
			-19.85	-23.7528	-3.47087	-9.70895	-25.2075	-6.08004	-20.5383
			-19.8	-23.5901	-3.43831	-9.63484	-25.1076	-6.05187	-20.4391
			-19.75	-23.524	-3.38949	-9.62176	-25.0022	-6.06596	-20.2866
			-19.7	-23.4578	-3.34066	-9.65227	-24.8746	-6.0284	-20.3171
			-19.65	-23.3612	-3.31624	-9.68279	-24.7081	-5.97675	-20.1263
			-19.6	-23.2646	-3.33049	-9.62612	-24.6083	-5.93919	-20.1111
			-19.55	-23.1578	-3.32031	-9.59124	-24.5417	-5.88755	-19.9203
			-19.5	-23.0916	-3.28979	-9.552	-24.5139	-5.87346	-19.8212
			-19.45	-22.8831	-3.25317	-9.49097	-24.403	-5.80303	-19.7983
			-19.4	-22.7712	-3.29386	-9.42121	-24.3197	-5.72322	-19.722
			-19.35	-22.6593	-3.31421	-9.35146	-24.1366	-5.742	-19.6152
			-19.3	-22.5576	-3.27555	-9.31222	-24.0257	-5.72791	-19.516
			-19.25	-22.3948	-3.24504	-9.19887	-23.9813	-5.77017	-19.4321
			-19.2	-22.2778	-3.21452	-9.15527	-23.8481	-5.69974	-19.3329
			-19.15	-22.1965	-3.20435	-9.13348	-23.8592	-5.6434	-19.2947
			-19.1	-22.1405	-3.19824	-9.12476	-23.8148	-5.53542	-19.2184
			-19.05	-22.049	-3.18807	-9.13783	-23.7593	-5.52603	-19.2032
			-19	-21.9523	-3.19417	-9.05936	-23.6262	-5.61993	-19.1116
			-18.95	-21.8658	-3.15755	-9.04192	-23.4874	-5.56828	-18.9819
			-18.9	-21.7438	-3.11483	-8.95473	-23.3931	-5.61523	-18.9285
			-18.85	-21.698	-3.04769	-8.90677	-23.3043	-5.55889	-18.9133
			-18.8	-21.6064	-3.02734	-8.87626	-23.2655	-5.50255	-18.9285
			-18.75	-21.4335	-3.05176	-8.81086	-23.2377	-5.44621	-18.7836
			-18.7	-21.3877	-3.06396	-8.84138	-23.1712	-5.35701	-18.7378
			-18.65	-21.3013	-3.08024	-8.74547	-23.099	-5.29128	-18.6234
			-18.6	-21.2301	-3.07007	-8.73675	-23.0768	-5.26311	-18.5089
			-18.55	-21.108	-3.0721	-8.67135	-22.9659	-5.31945	-18.425
			-18.5	-20.9351	-3.06803	-8.6234	-22.8937	-5.28658	-18.2877
			-18.45	-20.8537	-3.11483	-8.59288	-22.7495	-5.19268	-18.2724
			-18.4	-20.7672	-3.125	-8.57544	-22.6329	-5.14104	-18.2724
			-18.35	-20.7011	-3.11279	-8.52748	-22.4554	-5.15512	-18.158
			-18.3	-20.5536	-3.066	-8.43593	-22.35	-5.15982	-18.1046
			-18.25	-20.4468	-3.02531	-8.44029	-22.2889	-5.18329	-18.0283
			-18.2	-20.3603	-2.99479	-8.3749	-22.1613	-5.16921	-18.0054
			-18.15	-20.2586	-2.92765	-8.3531	-22.0004	-5.15512	-17.8375
			-18.1	-20.1467	-2.9012	-8.32258	-21.8617	-5.11756	-17.7689
			-18.05	-20.0195	-2.89714	-8.23539	-21.7896	-5.01427	-17.6468
			-18	-19.8568	-2.96021	-8.14819	-21.7452	-4.99549	-17.6239
			-17.95	-19.6889	-2.96021	-8.0828	-21.6619	-5.00488	-17.4637
			-17.9	-19.5516	-2.91545	-8.05228	-21.6231	-5.00958	-17.2653
			-17.85	-19.4295	-2.91341	-8.01304	-21.5232	-4.9861	-17.0898
			-17.8	-19.2719	-2.87272	-8.04356	-21.4178	-4.90629	-17.0135
			-17.75	-19.221	-2.83407	-7.99125	-21.3068	-4.90629	-17.067
			-17.7	-19.1345	-2.82389	-7.93893	-21.3013	-4.90629	-16.922
			-17.65	-19.0328	-2.84017	-7.84738	-21.3068	-4.92037	-16.8228
			-17.6	-18.87	-2.80762	-7.74711	-21.2458	-4.83117	-16.7542
			-17.55	-18.8039	-2.77913	-7.69915	-21.1404	-4.77483	-16.7694
			-17.5	-18.6768	-2.79338	-7.63811	-21.0349	-4.7044	-16.6626
			-17.45	-18.5852	-2.80762	-7.62939	-20.8463	-4.67154	-16.6626
			-17.4	-18.4428	-2.81576	-7.58144	-20.7409	-4.55886	-16.51
			-17.35	-18.3868	-2.76693	-7.6076	-20.6354	-4.49313	-16.3498
			-17.3	-18.2902	-2.771	-7.564	-20.5078	-4.5166	-16.2964
			-17.25	-18.1478	-2.75269	-7.50732	-20.4468	-4.47904	-16.2735
			-17.2	-18.0868	-2.74048	-7.47245	-20.3469	-4.5213	-16.2735
			-17.15	-17.9596	-2.7242	-7.41577	-20.297	-4.53538	-16.243
			-17.1	-17.9494	-2.73031	-7.43321	-20.1693	-4.5213	-16.2277
			-17.05	-17.8223	-2.76693	-7.45501	-20.1582	-4.49313	-16.0828
			-17	-17.6849	-2.74048	-7.42013	-20.0917	-4.53069	-15.9836
			-16.95	-17.5629	-2.74251	-7.37653	-20.014	-4.53069	-15.9378
			-16.9	-17.4561	-2.69775	-7.33294	-19.8808	-4.46026	-15.831
			-16.85	-17.3594	-2.68148	-7.22831	-19.8697	-4.40392	-15.8768
			-16.8	-17.217	-2.64893	-7.17163	-19.6977	-4.3335	-15.6784
			-16.75	-17.2221	-2.6123	-7.09752	-19.5812	-4.3288	-15.564
			-16.7	-17.1254	-2.62655	-6.97981	-19.4369	-4.31002	-15.4419
			-16.65	-17.039	-2.63062	-6.97109	-19.3315	-4.27246	-15.3656
			-16.6	-16.8915	-2.59806	-6.91005	-19.3537	-4.23021	-15.3198
			-16.55	-16.7796	-2.53092	-6.92749	-19.3259	-4.19265	-15.2435
			-16.5	-16.7135	-2.49837	-6.89697	-19.2927	-4.17856	-15.1978
			-16.45	-16.5965	-2.52889	-6.80542	-19.1262	-4.12222	-15.0223
			-16.4	-16.4948	-2.54924	-6.7749	-19.0319	-4.18326	-15.0146
			-16.35	-16.3574	-2.57772	-6.75746	-18.9542	-4.17856	-14.801
			-16.3	-16.2608	-2.54517	-6.70079	-18.7711	-4.17387	-14.8239
			-16.25	-16.1133	-2.5533	-6.65719	-18.6657	-4.1457	-14.7858
			-16.2	-15.9912	-2.55941	-6.62667	-18.588	-4.10344	-14.7858
			-16.15	-15.9047	-2.58789	-6.61795	-18.4715	-4.10344	-14.6942
			-16.1	-15.8335	-2.57161	-6.63103	-18.3494	-4.03302	-14.5569
			-16.05	-15.7013	-2.56551	-6.57872	-18.1885	-3.94851	-14.4424
			-16	-15.5538	-2.54313	-6.5264	-18.1607	-3.92503	-14.3814
			-15.95	-15.4266	-2.50651	-6.50024	-18.0997	-3.89686	-14.2746
			-15.9	-15.3605	-2.49227	-6.38253	-18.0387	-3.92034	-14.1449
			-15.85	-15.213	-2.49227	-6.39997	-17.8611	-3.88277	-14.1983
			-15.8	-15.1316	-2.4943	-6.28662	-17.8556	-3.86399	-14.0915
			-15.75	-15.0706	-2.45768	-6.28226	-17.8334	-3.78887	-13.9618
			-15.7	-14.918	-2.41496	-6.28226	-17.789	-3.80296	-13.9771
			-15.65	-14.7756	-2.37834	-6.19507	-17.6614	-3.80765	-13.8474
			-15.6	-14.6128	-2.30916	-6.16455	-17.567	-3.73723	-13.8702
			-15.55	-14.5009	-2.31934	-6.08608	-17.5171	-3.74192	-13.7329
			-15.5	-14.4145	-2.34782	-6.0948	-17.5004	-3.68558	-13.6185
			-15.45	-14.2873	-2.39868	-6.02068	-17.3562	-3.64802	-13.5574
			-15.4	-14.211	-2.39461	-5.95965	-17.162	-3.61516	-13.5269
			-15.35	-14.1754	-2.32544	-5.91605	-17.0455	-3.63863	-13.5117
			-15.3	-14.033	-2.26847	-5.8245	-17.0066	-3.61985	-13.382
			-15.25	-13.972	-2.25016	-5.81142	-16.8402	-3.63863	-13.1378
			-15.2	-13.7939	-2.27051	-5.77218	-16.7736	-3.58229	-13.1073
			-15.15	-13.7533	-2.2644	-5.7809	-16.6792	-3.60107	-13.0692
			-15.1	-13.6566	-2.27051	-5.70679	-16.6626	-3.51187	-12.9929
			-15.05	-13.5549	-2.26644	-5.69371	-16.6127	-3.46492	-12.9623
			-15	-13.3921	-2.26237	-5.60652	-16.5794	-3.39449	-12.9395
			-14.95	-13.2853	-2.23389	-5.62831	-16.424	-3.31937	-12.8784
			-14.9	-13.2039	-2.15658	-5.58472	-16.313	-3.41797	-12.6801
			-14.85	-13.0615	-2.15454	-5.54984	-16.1632	-3.37571	-12.5122
			-14.8	-12.9598	-2.12606	-5.49316	-16.0744	-3.3851	-12.5046
			-14.75	-12.8174	-2.1342	-5.43649	-16.0245	-3.36632	-12.4588
			-14.7	-12.7055	-2.12402	-5.41033	-16.0578	-3.22547	-12.3978
			-14.65	-12.5529	-2.11385	-5.32314	-15.9246	-3.24895	-12.2375
			-14.6	-12.4715	-2.13826	-5.2839	-15.7748	-3.15505	-12.1155
			-14.55	-12.4054	-2.12809	-5.22287	-15.6749	-3.14096	-12.0773
			-14.5	-12.3088	-2.12199	-5.19235	-15.5529	-3.12688	-12.0087
			-14.45	-12.2884	-2.08944	-5.1008	-15.4696	-3.13627	-12.0621
			-14.4	-12.0951	-2.08944	-5.00052	-15.4308	-3.13157	-11.8637
			-14.35	-12.0087	-2.06095	-4.94821	-15.392	-3.1081	-11.7874
			-14.3	-11.8306	-2.06502	-4.89589	-15.342	-3.05176	-11.7035
			-14.25	-11.7086	-2.05485	-4.91333	-15.2366	-3.0142	-11.6425
			-14.2	-11.6628	-2.01009	-4.88281	-15.0646	-2.98603	-11.5662
			-14.15	-11.5662	-1.99585	-4.80434	-14.9092	-2.93438	-11.4517
			-14.1	-11.5	-1.98364	-4.77818	-14.8482	-2.90152	-11.3907
			-14.05	-11.3729	-1.98161	-4.76946	-14.7927	-2.84048	-11.3525
			-14	-11.2915	-1.93685	-4.73458	-14.8038	-2.79823	-11.3144
			-13.95	-11.2254	-1.93481	-4.67355	-14.7816	-2.75597	-11.2
			-13.9	-11.0931	-1.92464	-4.58636	-14.6817	-2.76067	-11.1771
			-13.85	-10.9863	-1.91447	-4.4948	-14.4931	-2.74189	-11.1771
			-13.8	-10.8948	-1.89006	-4.45993	-14.3932	-2.74189	-11.0245
			-13.75	-10.8236	-1.82699	-4.42941	-14.3211	-2.72311	-10.9406
			-13.7	-10.671	-1.81885	-4.40761	-14.2212	-2.70433	-10.8414
			-13.65	-10.5286	-1.80461	-4.36401	-13.9105	-2.65268	-10.8643
			-13.6	-10.4014	-1.81478	-4.32914	-13.7107	-2.58226	-10.7193
			-13.55	-10.2895	-1.84733	-4.31606	-13.744	-2.57287	-10.6277
			-13.5	-10.1115	-1.88802	-4.24194	-13.7274	-2.51183	-10.4065
			-13.45	-9.98433	-1.89209	-4.20707	-13.6996	-2.49775	-10.3302
			-13.4	-9.89278	-1.84733	-4.12423	-13.5609	-2.46488	-10.3455
			-13.35	-9.8114	-1.81274	-4.05884	-13.4	-2.39446	-10.2844
			-13.3	-9.74019	-1.77409	-4.05012	-13.3279	-2.43202	-10.3455
			-13.25	-9.6639	-1.78223	-4.0414	-13.2835	-2.42732	-10.2463
			-13.2	-9.55709	-1.74154	-3.94549	-13.1836	-2.44141	-10.1852
			-13.15	-9.44519	-1.73543	-3.87137	-13.0782	-2.37098	-10.0632
			-13.1	-9.37907	-1.75985	-3.82778	-13.006	-2.34751	-10.0098
			-13.05	-9.27734	-1.77409	-3.80598	-13.0449	-2.36629	-9.87244
			-13	-9.15527	-1.72729	-3.84086	-13.0171	-2.34751	-9.78851
			-12.95	-8.97217	-1.63167	-3.77546	-12.9395	-2.3522	-9.67407
			-12.9	-8.90096	-1.59709	-3.7493	-12.8285	-2.34281	-9.54437
			-12.85	-8.87044	-1.59709	-3.67083	-12.601	-2.25361	-9.42993
			-12.8	-8.76363	-1.61133	-3.59671	-12.4956	-2.18318	-9.39178
			-12.75	-8.64665	-1.64591	-3.57492	-12.3679	-2.20666	-9.31549
			-12.7	-8.58053	-1.6215	-3.57492	-12.2792	-2.18788	-9.20868
			-12.65	-8.38216	-1.60929	-3.59671	-12.2681	-2.20666	-9.14001
			-12.6	-8.21431	-1.60726	-3.51824	-12.2292	-2.17849	-9.08661
			-12.55	-8.09224	-1.64388	-3.42669	-12.1016	-2.08928	-8.9798
			-12.5	-7.95492	-1.65609	-3.33949	-12.0739	-2.03764	-9.01031
			-12.45	-7.85319	-1.63574	-3.30026	-12.0295	-2.00477	-8.87299
			-12.4	-7.72603	-1.59505	-3.30462	-11.9074	-2.02825	-8.82721
			-12.35	-7.59888	-1.53198	-3.23486	-11.7631	-2.02355	-8.78143
			-12.3	-7.45138	-1.4974	-3.22178	-11.6688	-1.96252	-8.65173
			-12.25	-7.32931	-1.44043	-3.17819	-11.519	-1.90617	-8.55255
			-12.2	-7.2581	-1.41805	-3.11715	-11.4136	-1.85453	-8.54492
			-12.15	-7.17163	-1.38753	-3.07792	-11.3414	-1.77002	-8.5144
			-12.1	-7.10551	-1.44857	-2.96456	-11.3359	-1.74185	-8.43811
			-12.05	-7.01396	-1.4384	-2.92533	-11.3303	-1.77941	-8.33893
			-12	-6.81559	-1.41195	-2.93405	-11.2416	-1.68081	-8.17871
			-11.95	-6.67826	-1.39364	-2.89045	-11.1694	-1.68081	-8.0719
			-11.9	-6.58162	-1.35295	-2.86429	-10.9752	-1.69959	-8.07953
			-11.85	-6.5918	-1.3916	-2.87301	-10.8587	-1.70898	-8.0719
			-11.8	-6.48499	-1.3916	-2.84249	-10.6867	-1.74185	-8.01086
			-11.75	-6.42395	-1.40177	-2.84249	-10.6867	-1.68551	-7.88879
			-11.7	-6.34766	-1.3916	-2.72914	-10.6756	-1.60569	-7.78198
			-11.65	-6.13403	-1.41805	-2.69427	-10.609	-1.58222	-7.59888
			-11.6	-5.97636	-1.43026	-2.62015	-10.4869	-1.55405	-7.62939
			-11.55	-5.81868	-1.36515	-2.58092	-10.4204	-1.56344	-7.52258
			-11.5	-5.78308	-1.32243	-2.57656	-10.326	-1.53057	-7.43866
			-11.45	-5.67118	-1.27157	-2.50244	-10.1318	-1.48362	-7.41577
			-11.4	-5.64067	-1.28377	-2.49372	-10.0763	-1.41789	-7.25555
			-11.35	-5.58472	-1.27157	-2.41089	-9.92654	-1.38033	-7.20215
			-11.3	-5.51351	-1.2736	-2.29754	-9.79337	-1.38503	-7.08771
			-11.25	-5.4423	-1.27563	-2.24522	-9.73233	-1.33808	-7.04956
			-11.2	-5.29989	-1.24105	-2.14495	-9.6824	-1.29582	-7.01141
			-11.15	-5.17273	-1.23088	-2.16675	-9.6602	-1.29113	-6.94275
			-11.1	-4.9998	-1.17798	-2.12315	-9.4771	-1.25357	-6.80542
			-11.05	-4.89807	-1.14746	-2.09263	-9.36612	-1.26765	-6.67572
			-11	-4.82178	-1.15356	-2.04468	-9.33838	-1.18314	-6.65283
			-10.95	-4.72514	-1.15356	-1.97492	-9.37722	-1.13619	-6.61469
			-10.9	-4.61833	-1.16577	-1.90081	-9.32173	-1.1315	-6.5155
			-10.85	-4.55221	-1.1617	-1.85721	-9.13308	-1.06577	-6.4621
			-10.8	-4.51152	-1.19222	-1.81362	-8.96107	-1.07985	-6.37817
			-10.75	-4.31824	-1.17798	-1.81798	-8.86674	-1.0329	-6.34766
			-10.7	-4.24703	-1.15967	-1.79618	-8.87784	-1.01412	-6.2561
			-10.65	-4.05375	-1.11694	-1.75258	-8.77242	-0.97656	-6.06537
			-10.6	-3.9266	-1.05387	-1.69591	-8.71138	-0.88266	-5.98145
			-10.55	-3.84013	-1.03963	-1.66103	-8.61151	-0.8451	-5.84412
			-10.5	-3.71297	-1.01318	-1.61307	-8.48389	-0.78407	-5.71442
			-10.45	-3.61633	-1.06405	-1.58255	-8.36737	-0.82632	-5.63812
			-10.4	-3.43323	-1.05387	-1.55204	-8.28414	-0.85919	-5.6076
			-10.35	-3.36711	-1.05387	-1.56512	-8.25084	-0.88736	-5.69153
			-10.3	-3.20435	-0.99894	-1.53024	-8.15097	-0.93431	-5.64575
			-10.25	-3.09753	-0.99691	-1.491	-8.07329	-0.85919	-5.52368
			-10.2	-2.99581	-0.98877	-1.36021	-8.01225	-0.8451	-5.52368
			-10.15	-2.86865	-0.99894	-1.32098	-7.83469	-0.78407	-5.43213
			-10.1	-2.78727	-1.00911	-1.24686	-7.75701	-0.74181	-5.40924
			-10.05	-2.62451	-0.97046	-1.15531	-7.64604	-0.68547	-5.24139
			-10	-2.4821	-0.90739	-1.15531	-7.49623	-0.662	-5.18036
			-9.95	-2.42615	-0.85653	-1.12915	-7.46294	-0.64791	-5.1651
			-9.9	-2.37528	-0.85042	-1.09863	-7.43519	-0.61505	-5.02777
			-9.85	-2.32951	-0.8667	-1.0376	-7.39635	-0.68078	-4.85992
			-9.8	-2.21761	-0.88298	-1.03324	-7.25763	-0.64791	-4.75311
			-9.75	-2.07011	-0.89722	-1.0376	-7.14111	-0.64322	-4.7226
			-9.7	-1.93787	-0.86873	-1.00708	-7.06898	-0.55401	-4.66919
			-9.65	-1.79545	-0.84432	-0.95912	-6.89697	-0.51645	-4.60815
			-9.6	-1.70898	-0.80363	-0.87193	-6.7749	-0.44603	-4.47845
			-9.55	-1.60726	-0.78125	-0.83705	-6.66948	-0.41786	-4.42505
			-9.5	-1.44958	-0.75887	-0.7891	-6.61954	-0.38499	-4.45557
			-9.45	-1.32243	-0.8016	-0.7455	-6.5918	-0.36152	-4.36401
			-9.4	-1.29191	-0.84229	-0.68447	-6.55296	-0.41786	-4.28772
			-9.35	-1.1851	-0.87891	-0.61907	-6.44198	-0.32865	-4.10461
			-9.3	-1.09863	-0.90739	-0.58419	-6.3532	-0.29579	-4.00543
			-9.25	-0.95622	-0.85042	-0.47956	-6.17565	-0.17841	-3.80707
			-9.2	-0.8901	-0.79142	-0.48392	-6.07577	-0.17372	-3.65448
			-9.15	-0.78837	-0.71004	-0.42289	-5.99254	-0.13616	-3.59344
			-9.1	-0.68665	-0.62256	-0.45776	-5.98145	-0.12677	-3.59344
			-9.05	-0.61035	-0.59408	-0.37929	-5.92041	-0.13616	-3.56293
			-9	-0.5188	-0.58594	-0.30082	-5.81499	-0.13616	-3.58582
			-8.95	-0.3713	-0.65104	-0.20926	-5.75395	-0.11268	-3.46375
			-8.9	-0.18819	-0.65308	-0.16567	-5.63743	-0.07512	-3.35693
			-8.85	-0.15767	-0.64087	-0.15695	-5.55975	-0.05634	-3.3493
			-8.8	-0.05086	-0.59814	-0.05232	-5.44323	0.004695	-3.13568
			-8.75	0.020345	-0.52897	-0.03924	-5.34335	-0.0047	-3.02124
			-8.7	0.106812	-0.50456	-0.02616	-5.32116	0.04695	-2.9068
			-8.65	0.269572	-0.50456	-0.07847	-5.26012	0.10329	-2.93732
			-8.6	0.366211	-0.53711	-0.08283	-5.16579	0.136155	-2.94495
			-8.55	0.518799	-0.52694	-0.03052	-5.01043	0.14085	-2.75421
			-8.5	0.559489	-0.55745	0.021798	-4.9383	0.13146	-2.70081
			-8.45	0.671387	-0.5717	0.069754	-4.85507	0.14085	-2.52533
			-8.4	0.808716	-0.56559	0.135149	-4.71635	0.154935	-2.46429
			-8.35	0.946045	-0.53914	0.2485	-4.67196	0.183105	-2.41089
			-8.3	1.02743	-0.51676	0.279018	-4.55544	0.192495	-2.32697
			-8.25	1.19019	-0.46997	0.313895	-4.5055	0.211276	-2.41852
			-8.2	1.28683	-0.42725	0.392369	-4.41673	0.291091	-2.388
			-8.15	1.42924	-0.45776	0.422886	-4.3113	0.366211	-2.40326
			-8.1	1.51062	-0.48828	0.422886	-4.27801	0.413161	-2.2583
			-8.05	1.60726	-0.52083	0.466483	-4.23362	0.417856	-2.06757
			-8	1.71407	-0.49845	0.527518	-4.07271	0.469501	-2.01416
			-7.95	1.75476	-0.42521	0.549316	-3.92844	0.408466	-1.95313
			-7.9	1.86157	-0.41504	0.640869	-3.80083	0.460111	-1.95313
			-7.85	1.94295	-0.41911	0.675746	-3.79528	0.488281	-1.84631
			-7.8	2.04976	-0.46794	0.762939	-3.70095	0.450721	-1.71661
			-7.75	2.13623	-0.43335	0.854492	-3.62882	0.549316	-1.59454
			-7.7	2.22778	-0.38452	0.902448	-3.51784	0.469501	-1.62506
			-7.65	2.36003	-0.36825	0.911168	-3.45126	0.497671	-1.38855
			-7.6	2.47701	-0.36418	0.915527	-3.34029	0.502366	-1.39618
			-7.55	2.68555	-0.36214	0.954764	-3.26816	0.558706	-1.297
			-7.5	2.80253	-0.31331	0.946045	-3.17383	0.713642	-1.26648
			-7.45	2.86865	-0.31942	0.989641	-3.06286	0.760592	-1.06812
			-7.4	3.00089	-0.31942	0.954764	-2.99627	0.877967	-0.95367
			-7.35	3.0721	-0.30314	1.0594	-2.87975	0.849797	-0.9613
			-7.3	3.184	-0.295	1.13787	-2.75213	0.863882	-0.8316
			-7.25	3.27555	-0.25024	1.13787	-2.63561	0.854492	-0.83923
			-7.2	3.34167	-0.24211	1.20762	-2.68	0.831017	-0.7019
			-7.15	3.46883	-0.19531	1.23814	-2.6689	0.868577	-0.66376
			-7.1	3.60107	-0.19531	1.32533	-2.4858	0.859187	-0.61798
			-7.05	3.73332	-0.20142	1.34277	-2.22501	0.915527	-0.64087
			-7	3.8147	-0.21159	1.42125	-2.06965	0.892052	-0.64087
			-6.95	3.90625	-0.21566	1.49972	-2.03081	0.924917	-0.51117
			-6.9	3.95203	-0.19124	1.56512	-1.99197	0.967172	-0.5188
			-6.85	4.10461	-0.15055	1.59999	-2.04745	0.967172	-0.42725
			-6.8	4.24194	-0.10579	1.57384	-1.99751	0.929612	-0.25177
			-6.75	4.3691	-0.13835	1.64359	-1.90319	1.00943	-0.10681
			-6.7	4.43013	-0.12614	1.67847	-1.73118	1.0329	0.038147
			-6.65	4.53695	-0.118	1.74386	-1.61466	1.05638	0.076294
			-6.6	4.64376	-0.06307	1.76566	-1.51478	1.12211	0.091553
			-6.55	4.76074	-0.04679	1.80926	-1.39271	1.15028	0.152588
			-6.5	4.92859	-0.04679	1.87465	-1.33168	1.25826	0.221252
			-6.45	5.03031	-0.04272	1.94441	-1.19851	1.24887	0.312805
			-6.4	5.12187	-0.09155	1.90953	-1.09863	1.32399	0.549316
			-6.35	5.20325	-0.10376	1.94877	-1.0376	1.33808	0.663757
			-6.3	5.34058	-0.13021	1.93569	-1.04315	1.33338	0.740051
			-6.25	5.41178	-0.10173	1.95312	-0.98766	1.37564	0.701904
			-6.2	5.48299	-0.03459	2.02724	-0.90998	1.34277	0.747681
			-6.15	5.62032	0.059001	2.09699	-0.78236	1.3146	0.839233
			-6.1	5.67118	0.093587	2.19727	-0.64919	1.26296	0.839233
			-6.05	5.87463	0.059001	2.29318	-0.59925	1.28174	1.07574
			-6	6.00179	0.024414	2.3019	-0.61035	1.37094	1.091
			-5.95	6.18998	0.030518	2.3019	-0.47718	1.43667	1.09863
			-5.9	6.30697	0.061035	2.3019	-0.27743	1.49771	1.21307
			-5.85	6.39343	0.091553	2.36293	-0.17756	1.48832	1.27411
			-5.8	6.42395	0.083415	2.40217	-0.13872	1.49301	1.41144
			-5.75	6.45955	0.087484	2.4632	-0.12762	1.46015	1.4801
			-5.7	6.61214	0.087484	2.54604	-0.00555	1.55405	1.63269
			-5.65	6.75964	0.118001	2.62451	0.160911	1.56813	1.72424
			-5.6	6.8512	0.099691	2.7335	0.227495	1.63386	1.84631
			-5.55	6.94784	0.14445	2.74222	0.388406	1.69959	1.96838
			-5.5	7.07499	0.193278	2.8207	0.405051	1.74654	1.9989
			-5.45	7.21232	0.236003	2.89045	0.510476	1.77472	2.10571
			-5.4	7.30896	0.238037	2.91225	0.565962	1.72307	1.98364
			-5.35	7.43103	0.211589	2.92097	0.626998	1.76533	2.09808
			-5.3	7.47681	0.242106	2.91661	0.810103	1.78411	2.08283
			-5.25	7.63448	0.223796	2.97764	0.8212	1.84514	2.2583
			-5.2	7.69043	0.203451	3.04304	0.90443	1.84045	2.28119
			-5.15	7.83284	0.209554	3.11279	0.909979	1.90617	2.30408
			-5.1	7.93457	0.242106	3.19563	1.0154	1.94373	2.47955
			-5.05	8.05664	0.2889	3.22178	1.27064	1.9813	2.56348
			-5	8.14819	0.327555	3.25666	1.39826	2.01885	2.71606
			-4.95	8.35164	0.402832	3.2741	1.4482	1.9813	2.67029
			-4.9	8.43302	0.429281	3.30462	1.39826	2.04233	2.66266
			-4.85	8.53984	0.461833	3.34386	1.47039	2.10337	2.67792
			-4.8	8.61613	0.437419	3.37001	1.62576	2.21605	2.76947
			-4.75	8.69751	0.400798	3.45285	1.75337	2.24891	2.86865
			-4.7	8.79415	0.380452	3.54004	1.8366	2.28647	2.99072
			-4.65	8.89079	0.390625	3.55312	1.93093	2.28178	3.04413
			-4.6	9.04338	0.413005	3.58364	2.00861	2.23013	3.14331
			-4.55	9.15527	0.425212	3.57492	2.13068	2.23013	3.26538
			-4.5	9.28243	0.478109	3.54876	2.26385	2.23483	3.3493
			-4.45	9.37907	0.490316	3.62287	2.32489	2.24422	3.50952
			-4.4	9.55709	0.457764	3.71442	2.43586	2.30525	3.59345
			-4.35	9.62321	0.459798	3.80162	2.44141	2.33812	3.66211
			-4.3	9.71985	0.435384	3.90625	2.58012	2.38037	3.73077
			-4.25	9.847	0.498454	3.94985	2.56902	2.39915	3.7384
			-4.2	9.94364	0.518799	3.96293	2.72439	2.43202	3.96728
			-4.15	10.0301	0.567627	3.98036	2.77987	2.45549	4.11987
			-4.1	10.0861	0.569661	4.00652	2.8853	2.52592	4.2572
			-4.05	10.2285	0.563558	4.085	3.04066	2.61043	4.24194
			-4	10.4217	0.535075	4.11987	3.24041	2.62451	4.24194
			-3.95	10.5591	0.526937	4.15039	3.36803	2.57287	4.34875
			-3.9	10.6659	0.543213	4.20271	3.46236	2.58695	4.37927
			-3.85	10.7625	0.565592	4.18527	3.47345	2.66207	4.44794
			-3.8	10.8185	0.614421	4.25502	3.60107	2.62921	4.43268
			-3.75	10.8693	0.632731	4.32042	3.65656	2.69494	4.63104
			-3.7	10.966	0.657145	4.35529	3.68985	2.67146	4.69971
			-3.65	11.1389	0.644938	4.46429	3.77863	2.71841	4.82178
			-3.6	11.2661	0.628662	4.47736	3.83412	2.8264	4.78363
			-3.55	11.3424	0.655111	4.57328	3.9229	2.9203	4.9057
			-3.5	11.4492	0.693766	4.5166	3.92844	2.96255	5.02777
			-3.45	11.4949	0.716146	4.52532	3.99503	2.92499	5.0354
			-3.4	11.6119	0.653076	4.64739	4.11155	2.90621	5.13458
			-3.35	11.7289	0.649007	4.73022	4.19478	2.87804	5.26428
			-3.3	11.8663	0.734456	4.79126	4.27801	2.91091	5.36346
			-3.25	11.9731	0.809733	4.86537	4.36679	2.93438	5.40161
			-3.2	12.1002	0.864665	4.88717	4.46666	2.98603	5.56946
			-3.15	12.1969	0.854492	4.92641	4.56099	3.05176	5.52368
			-3.1	12.3596	0.876872	4.95257	4.61648	3.03767	5.56183
			-3.05	12.4359	0.848389	4.97001	4.7108	3.03767	5.69916
			-3	12.5732	0.836182	5.0136	4.83842	3.05645	5.72205
			-2.95	12.6597	0.860596	5.06156	4.9494	3.07054	5.88989
			-2.9	12.7869	0.868734	5.09208	5.03817	3.08932	5.80597
			-2.85	12.8174	0.852458	5.16619	5.11031	3.13627	5.96619
			-2.8	12.8886	0.819906	5.23594	5.1547	3.09401	6.02722
			-2.75	13.0463	0.846354	5.31878	5.23793	3.1034	6.17218
			-2.7	13.1429	0.852458	5.27082	5.31561	3.16444	6.24847
			-2.65	13.2345	0.876872	5.35365	5.40439	3.27242	6.34003
			-2.6	13.3413	0.9257	5.34494	5.50981	3.37102	6.46973
			-2.55	13.4939	0.954183	5.40597	5.68182	3.40858	6.37817
			-2.5	13.6261	0.984701	5.41033	5.79834	3.45553	6.48498
			-2.45	13.6617	0.972493	5.46701	5.89267	3.40858	6.57654
			-2.4	13.7075	1.01725	5.54984	5.92041	3.40858	6.65283
			-2.35	13.8194	1.02743	5.60651	5.9759	3.35693	6.81305
			-2.3	13.9567	1.08846	5.68063	5.98144	3.3851	6.80542
			-2.25	14.0533	1.06201	5.72858	6.1701	3.45083	6.91223
			-2.2	14.1907	1.01929	5.75474	6.24223	3.46492	7.04193
			-2.15	14.3178	0.996908	5.85938	6.3643	3.53534	7.13348
			-2.1	14.4399	0.954183	5.88553	6.50302	3.53534	7.15637
			-2.05	14.5772	0.964355	5.93349	6.55296	3.61046	7.27081
			-2	14.6027	0.990804	5.99017	6.63064	3.6668	7.31659
			-1.95	14.7451	1.12508	6.0294	6.73051	3.70906	7.45392
			-1.9	14.8519	1.19426	6.03812	6.79155	3.70906	7.50732
			-1.85	14.8977	1.20036	6.0512	6.81374	3.68089	7.58362
			-1.8	15.1316	1.17594	6.0512	6.85258	3.74193	7.72095
			-1.75	15.1622	1.14339	6.09916	7.0024	3.73723	7.78198
			-1.7	15.2486	1.16984	6.12531	7.15776	3.74193	7.78961
			-1.65	15.3605	1.19222	6.16455	7.29648	3.78887	7.78961
			-1.6	15.4622	1.21053	6.22995	7.37971	3.81704	7.82776
			-1.55	15.6301	1.2085	6.26046	7.38525	3.864	7.83539
			-1.5	15.7267	1.23088	6.36946	7.42964	3.93442	7.84302
			-1.45	15.8742	1.2207	6.42613	7.6072	3.94381	7.94983
			-1.4	15.9404	1.17594	6.48281	7.68488	3.9532	8.00324
			-1.35	15.9709	1.20443	6.51768	7.79031	4.02832	8.14056
			-1.3	16.0014	1.2675	6.54384	7.79585	4.02363	8.2016
			-1.25	16.0929	1.36922	6.60052	7.89573	4.0424	8.35419
			-1.2	16.2455	1.4384	6.56564	8.0067	4.01424	8.5144
			-1.15	16.449	1.44857	6.5918	8.08993	4.01424	8.75854
			-1.1	16.6066	1.3977	6.63103	8.13987	4.03301	8.98743
			-1.05	16.6728	1.35498	6.65283	8.17316	4.0424	9.01794
			-1	16.7999	1.3855	6.69207	8.27304	4.0518	8.95691
			-0.95	16.9169	1.36515	6.74874	8.32853	4.02363	8.95691
			-0.9	17.0237	1.33667	6.8185	8.39511	4.06119	9.07898
			-0.85	17.0848	1.34684	6.80978	8.53937	4.11753	9.18579
			-0.8	17.2475	1.38143	6.85338	8.67809	4.20673	9.17053
			-0.75	17.4154	1.43229	6.87517	8.78906	4.30533	9.13238
			-0.7	17.5578	1.5035	6.95801	8.87229	4.30063	9.1629
			-0.65	17.6646	1.55233	6.96237	8.96107	4.30533	9.18579
			-0.6	17.7256	1.55436	7.0234	9.01656	4.25838	9.33838
			-0.55	17.8019	1.50147	7.09752	9.11088	4.36167	9.46808
			-0.5	17.8121	1.43229	7.18907	9.32173	4.43679	9.61304
			-0.45	17.9291	1.42822	7.24575	9.48819	4.49782	9.77325
			-0.4	18.0359	1.43026	7.18471	9.51039	4.5166	9.78088
			-0.35	18.2241	1.47908	7.23267	9.53258	4.56355	9.81903
			-0.3	18.3309	1.51164	7.27626	9.62691	4.59172	9.98688
			-0.25	18.397	1.50757	7.39833	9.78227	4.58233	9.96399
			-0.2	18.4835	1.54419	7.47245	9.89879	4.58233	10.0784
			-0.15	18.5699	1.5625	7.50296	9.88215	4.5166	10.1013
[truncated: 2,003 more rows]

## Sheet: 11 C
				Current Density
				CFTR+Vector	E-Syt3	25μM Fendiline	+10μgml PS	20μM GW4869	+10μg/ml PS
				250	0	1.8	120	7.7	162.5
				266	0	114	186	5	100
				280	0	10	245	62	200
				275	0	113	309	56	100
				210	0	96	200	190	221
				233	0		222	71
				200	0		229
				230	6.7
				232	36.7
				241	42
				250	26.7
				250	5
				275	60
				190
				273
				167
				168
				305
				336
				284
				175

## Sheet: 11 D
Current Traces							Current Density
Time [s]	25µM Fendiline	25µM Fendiline+10µg/ml PS	Δ95NBCe1-B	Δ95+25µM Fendiline			NBCe1-B+Vector	25µM Fendiline	+10µg/ml PS	Δ95NBCe1-B	+25µM Fendiline
2	0.205994	1.09443	0.264486	1.59098			6.08	3.4	4	5	7
4	0.183105	1.18408	0.284831	1.5096			8.67	0	5.2		6.25
6	0.167847	0.428223	0.345866	1.79443			8	2.4	6.8	13	6.67
8	0.160217	1.22168	0.305176	1.61133			6	1.6	6.1	10	10
10	0.167847	0.672363	0.274658	1.57064			5.2	0	5	6.67	8.57
12	0.198364	0.695801	0.284831	1.30615			5	0	11.6		8.33
14	0.160217	1.36719	0.254313	0.49235			7.6	3.67	7.1
16	0.167847	0.57373	0.284831	0.57373			5.2
18	0.160217	0.695801	0.223796	0.512695			8.2
20	0.144958	1.18408	0.284831	0.349935			5.9
22	0.144958	1.12305	0.295003	0.817871			7
24	0.152588	0.57373	0.254313	0.634766			7.8
26	0.160217	1.36719	0.284831	0.716146			7.7
28	0.152588	0.878906	0.284831	0.32959			10
30	0.335693	-0.219727	0.295003	0.858561			8
32	1.62506	1.55029	11.0779	8.3252			6.67
34	2.2049	4.11377	17.4255	10.6852			10.4
36	2.37274	5.09033	14.6383	11.0311			6.67
38	2.18964	5.39551	14.211	10.2987			9.33
40	2.11334	4.96826	13.6414	10.2376			5.33
42	2.09045	5.57861	13.2243	9.89176			6
44	2.01416	5.88379	13.0107	9.87142			9.4
46	1.9455	6.12793	12.797	9.93245			5.3
48	1.92261	6.86035	12.7462	9.93245			8.8
50	1.86157	6.25	12.5224	9.22038			6.7
52	1.91498	6.49414	12.3901	9.26107			7.5
54	1.83105	6.55518	12.2375	9.17969			8
56	1.77002	5.91719	12.085	9.30176			8.75
58	1.78528	6.31104	11.9832	8.77279
60	1.7395	5.82275	11.851	8.87451
62	1.72424	5.90723	11.7289	9.38314
64	1.6861	6.18896	11.6882	9.139
66	1.69373	6.12793	11.5763	9.09831
68	1.67847	6.31104	11.4441	9.01693
70	1.63269	6.06689	11.3729	8.81348
72	1.6098	6.12793	11.2813	9.24072
74	1.56403	6.37207	11.2712	9.30176
76	1.62506	6.06689	11.1796	9.20003
78	1.64032	5.88379	11.1084	9.38314
80	1.57166	5.0293	10.9253	9.20003
82	1.60217	5.82275	10.8643	9.52555
84	1.57928	5.45654	10.8134	9.40348
86	1.56403	5.70068	10.7625	9.28141
88	1.50299	6.06689	10.5693	9.20003
90	1.3504	5.88379	10.5591	9.38314
92	1.01471	5.63965	10.2336	7.59277
94	0.808716	5.33447	7.53784	4.82585
96	0.732422	3.25928	3.19417	2.60824
98	0.549316	1.00098	0.996908	1.59098
100	0.343323	0.268555	0.356038	0.960286
102	0.305176	0.634766	0.193278	0.53304
104	0.289917	0.756836	0.0305176	0.838216
106	0.137329	0.32959	0.0915527	0.716146
108	0.038147	0.634766	0.0508626	0.41097
110	0.0610352	0.32959	0.0305176	0.349935
112	0.0457764	0.390625	0.0406901	0.512695
114	0.0610352	0.0854492	0.0508626	0.777181
116	0.00762939	0.268555	0.0305176	0.736491
118	-0.0076294	-0.0366211	-0.0101725	0.777181
120	0.038147	-0.0366211	0.0101725	0.309245
122	0.0228882	-0.280762	0	-0.321452
124	0	-0.341797	-0.0101725	0.187174
126	0.0305176	0.0854492	0	0.126139
128	-0.0152588	0.268555	0	-0.0569661

## Sheet: 11 E
Current Traces						Current Density
Time [s]	20µM GW4869	20µM GW4869+10µg/ml PS				20µM GW4869	+10µg/ml PS
2	-0.235421	0.0881619				2.5	3.5
4	0.0697545	-0.250922				2	5
6	-0.0174386	-0.0474718				2.14	4
8	0.156948	0.155979				0	9.09
10	0.200544	0.0542535				0.8	4.44
12	-0.0174386	-0.0813802				0.83	5
14	0.37493	0.189887
16	0.200544	-0.0474718
18	-0.104632	-0.0135634
20	-0.0610352	-0.183105
22	-0.148228	0.0542535
24	0.113351	0.0542535
26	0.0697545	-0.115289
28	-0.0610352	0.257704
30	-0.148228	-0.183105
32	0.810896	1.00369
34	1.24686	4.2589
36	1.46484	5.10661
38	1.59563	5.34397
40	1.72642	5.20833
42	1.50844	5.17442
44	1.55204	5.17442
46	1.68283	5.20833
48	1.33405	4.59798
50	1.59563	4.83534
52	1.29046	4.59798
54	1.46484	4.46235
56	1.42125	4.76752
58	1.20326	4.93707
60	1.29046	4.93707
62	1.20326	4.97097
64	1.29046	4.69971
66	1.24686	4.6658
68	1.29046	4.22499
70	1.42125	4.36062
72	1.20326	4.32671
74	1.37765	4.63189
76	1.20326	4.05545
78	1.33405	4.19108
80	1.55204	4.39453
82	1.20326	4.22499
84	1.20326	4.08936
86	1.11607	3.91981
88	1.33405	4.02154
90	1.20326	4.02154
92	1.29046	3.95372
94	1.20326	2.93647
96	1.24686	1.24105
98	1.07247	0.223796
100	0.462123	0.189887
102	0.287737	0.155979
104	0.287737	-0.0813802
106	0.0261579	-0.149197
108	0.0697545	-0.183105
110	0.156948	-0.217014
112	0.0697545	0.0881619
114	0.287737	-0.0474718
116	0.287737	0.155979
118	0.0261579	-0.115289
120	-0.0174386	-0.454373
122	0.0261579	-0.352648
124	-0.191825	0.12207
126	0.0697545	-0.183105
128	0.0697545	0.393338
