# Supplementary material for: Lipid transporters E-Syt3 and ORP5 regulate epithelial ion transport by controlling phosphatidylserine enrichment at ER/PM junctions
Source: EMBO J. 2025 May 27;44(13):3697–719. doi: 10.1038/s44318-025-00470-9 (PMC12217353; doi:10.1038/s44318-025-00470-9)
Supplement: Supplementary file 12 — Appendix figures zipped [file 44318_2025_470_MOESM12_ESM.zip › Appendix Figures/EV 12/EV 12.xlsx]

## Sheet: 12A
		Ptd Ser Level
		SCR	siORP5	siORP8	Vector	ORP5	ORP8
		0.270028	0.04705	0.385107	0.23478	0.42422	0.246901
		0.276905	0.056891	0.38584	0.24349	0.42523	0.253607
		0.282787	0.071578	0.385873	0.24498	0.57107	0.273491
		0.284974	0.081113	0.3864	0.30909	0.58969	0.278031
		0.305123	0.098589	0.388165	0.41244	0.6244	0.283317
		0.327719	0.102568	0.391122	0.41873	0.64674	0.299636
		0.328487	0.119815	0.39271	0.44581	0.64814	0.30244
		0.344622	0.123514	0.393295	0.48091	0.66132	0.322018
		0.346988	0.130639	0.394615	0.50342	0.70303	0.345318
		0.360545	0.143178	0.396058	0.54259	0.75601	0.346613
		0.362453	0.146691	0.399723	0.55238	0.79072	0.372652
		0.374136	0.147203	0.407856	0.55978	0.84159	0.377287
		0.41942	0.161502	0.411746	0.58289	0.87352	0.400436
		0.420388	0.17973	0.414623	0.67235	0.91668	0.427117
		0.426143	0.184084	0.417953	0.7342	1.01783	0.429094
		0.448953	0.189697	0.423837	0.80455	1.02126	0.46063
		0.473463	0.193773	0.42426	0.83903	1.09919	0.464503
		0.473739	0.197654	0.430436	1	0.47183	0.521309
		0.48292	0.20307	0.431954	0.21872	0.59717	0.542442
		0.48433	0.207105	0.432695	0.26078	0.61451	0.546388
		0.488011	0.211531	0.433222	0.27004	0.61739	0.604534
		0.497995	0.232331	0.436619	0.29758	0.61814	0.607523
		0.503301	0.233151	0.443279	0.36149	0.69454	0.614981
		0.503375	0.24077	0.448318	0.37421	0.72485	0.63518
		0.51551	0.257348	0.44982	0.38207	0.78247	0.66473
		0.517284	0.258214	0.451098	0.38632	0.7897	0.665719
		0.518668	0.260485	0.45171	0.41519	0.86342	0.669194
		0.520939	0.269463	0.457215	0.46818	0.87129	0.6873
		0.533018	0.269516	0.468507	0.50886	0.91382	0.698459
		0.538751	0.273599	0.468598	0.53027	0.9694	0.717939
		0.547391	0.278712	0.476146	0.54814	1.10095	0.7509
		0.55043	0.27988	0.476702	0.56513	0.42422	0.782319
		0.550865	0.280995	0.477196	0.57176	0.42523	0.38524
		0.555681	0.28197	0.477647	0.62458	0.57107	0.41149
		0.562983	0.286404	0.48003	0.21048	0.58969	0.42134
		0.563261	0.287164	0.488813	0.28733	0.6244	0.48009
		0.570107	0.28991	0.489878	0.40744	0.64674	0.50238
		0.576218	0.292655	0.4917	0.48326	0.64814	0.5338
		0.60682	0.301937	0.496455	0.48642	0.66132	0.57175
		0.612126	0.31529	0.496844	0.55637	0.70303	0.62669
		0.660674	0.317823	0.498029	0.56395	0.75601	0.63151
		0.668121	0.318676	0.499318	0.57317	0.79072	0.65326
		0.678726	0.325728	0.512955	0.59307	0.84159	0.65336
		0.696012	0.330799	0.515534	0.6079	0.87352	0.66372
		0.713308	0.331338	0.518759	0.62873	0.91668	0.69289
		0.715104	0.343497	0.519566	0.64656	1.01783	0.6967
		0.719233	0.347514	0.519933	0.65302	1.02126	0.69883
		0.739126	0.352707	0.526357	0.65737	1.09919	0.737
		0.74676	0.355046	0.531552	0.6648	0.47183	0.7699
		0.759608	0.357532	0.537816	0.68107	0.59717	0.78146
		0.767282	0.359992	0.541615	0.68443	0.61451	0.80317
		0.778622	0.366657	0.55991	0.68828	0.61739	0.82287
		0.825244	0.369168	0.560362	0.68981	0.61814	0.83822
		0.832922	0.372241	0.56198	0.69875	0.69454	0.8401
		0.84659	0.374516	0.564375	0.71693	0.72485	0.17228
		0.860786	0.376723	0.564864	0.73247	0.78247	0.242505
		0.878998	0.378946	0.569209	0.80162	0.7897	0.242915
		0.881848	0.381388	0.569678	0.84582	0.86342	0.248563
		0.888695	0.382308	0.582338	0.88951	0.87129	0.254265
		0.894407	0.382347	0.588063	0.90836	0.91382	0.262472
		0.902837	0.388719	0.591209	0.93192	0.9694	0.263499
		0.911051	0.391585	0.591922	1	1.10095	0.271047
		0.924091	0.394377	0.594544	0.47941	0.87958	0.274678
		0.930817	0.403421	0.604908	0.54317	0.93711	0.276952
		0.939309	0.4087	0.607513	0.59691	1.02612	0.277665
		0.951272	0.420902	0.625679	0.68614	1.0714	0.281455
		0.974433	0.421387	0.634059	0.69835	1.16567	0.288662
		0.975864	0.422686	0.642417	0.74455	1.20788	0.296562
		0.978903	0.424921	0.643467	0.80327	1.30784	0.302546
		0.989631	0.432629	0.652374	0.81339	1.31742	0.30529
		0.995349	0.43362	0.657557	0.86132	1.31975	0.3063
		1.00001	0.460551	0.673472	0.86679	1.34128	0.30876
		0.291799	0.474645	0.697608	0.88764	1.38489	0.311305
		0.302062	0.476315	0.708286	0.90144	1.41056	0.313288
		0.304448	0.48892	0.724317	0.90766	1.42433	0.320147
		0.306169	0.489044	0.756697	0.92736	1.42849	0.320258
		0.320612	0.493812	0.769727	0.93411	1.44875	0.321366
		0.321706	0.495626	0.770441	0.96886	1.46024	0.34272
		0.321981	0.496867	0.779535	0.9765	1.48133	0.346179
		0.324832	0.499033	0.784052	0.98894	1.50598	0.347002
		0.325181	0.507729	0.799884	0.34283	1.51151	0.351662
		0.325467	0.514089	0.860403	0.35477	1.51604	0.352506
		0.32752	0.526052	0.888689	0.46018	1.51634	0.352783
		0.327826	0.526245	0.902248	0.47285	1.52263	0.35308
		0.333022	0.530246	0.957131	0.47514	0.56365	0.356495
		0.335683	0.539408	0.959165	0.50023	0.64387	0.367063
		0.338054	0.577098	0.990377	0.53447	0.6634	0.372981
		0.338194	0.04705	0.394476	0.55666	0.68442	0.373237
		0.345406	0.056891	0.425534	0.56681	0.7102	0.381252
		0.347376	0.071578	0.471297	0.57777	0.72786	0.386291
		0.355509	0.081113	0.479498	0.58132	0.73847	0.389257
		0.370557	0.098589	0.491527	0.59975	0.76477	0.393807
		0.3729	0.102568	0.501728	0.63082	0.79645	0.400836
		0.374878	0.119815	0.521042	0.63884	0.80204	0.406756
		0.378714	0.123514	0.525905	0.64164	0.80403	0.411501
		0.380192	0.130639	0.547437	0.64419	0.82178	0.411629
		0.39237	0.143178	0.55702	0.65145	0.8236	0.41524
		0.406528	0.146691	0.560571	0.66358	0.84233	0.416978
		0.408762	0.147203	0.560745	0.66888	0.85189	0.437036
		0.414333	0.161502	0.576993	0.67504	0.87415	0.438362
		0.429221	0.17973	0.605431	0.6942	0.95392	0.452672
		0.435207	0.184084	0.622146	0.70855	0.95687	0.454053
		0.44389	0.189697	0.627411	0.72847	0.9719	0.45486
		0.470705	0.193773	0.631541	0.74108	1.03252	0.459607
		0.482529	0.197654	0.649599	0.74369	1.03368	0.462165
		0.508331	0.20307	0.664809	0.74675	1.05604	0.463491
		0.513031	0.207105	0.676662	0.76633	1.09221	0.466294
		0.513386	0.211531	0.692778	0.78756	1.09323	0.469739
		0.522003	0.232331	0.707048	0.80067	1.11812	0.472411
		0.524657	0.233151	0.70922	0.8131	1.14946	0.478344
		0.544058	0.24077	0.737301	0.82286	1.18329	0.484367
		0.546427	0.257348	0.737769	0.8486	1.21491	0.494581
		0.546724	0.258214	0.738514	0.85497	1.21519	0.497598
		0.555222	0.260485	0.744034	0.85709	1.21642	0.498817
		0.566414	0.269463	0.744371	0.85771	1.24926	0.50485
		0.567283	0.269516	0.74644	0.86307	1.26012	0.514529
		0.567687	0.273599	0.757032	0.88814	1.29465	0.525417
		0.569817	0.278712	0.77029	0.89665	1.33923	0.528465
		0.574331	0.27988	0.77359	0.90485	1.34307	0.529292
		0.574775	0.280995	0.773942	0.92492	1.41002	0.536049
		0.582462	0.28197	0.782889	0.93444	1.41903	0.548333
		0.59666	0.286404	0.785659	0.947	0.328437	0.549037
		0.598814	0.287164	0.806813	0.98657	0.345508	0.553926
		0.627817	0.28991	0.842076	0.99915	0.378154	0.562488
		0.650366	0.292655	0.848442	1	0.421495	0.565618
		0.650602	0.301937	0.849572	0.210181	0.434243	0.568959
		0.679081	0.31529	0.856324	0.225445	0.436659	0.576393
		0.701782	0.317823	0.860862	0.247785	0.444023	0.581087
		0.706457	0.318676	0.880829	0.253903	0.450551	0.581682
		0.722611	0.325728	0.887143	0.25529	0.460726	0.584813
		0.736156	0.330799	0.898984	0.262809	0.462789	0.586916
		0.761251	0.331338	0.899075	0.287311	0.472166	0.5943
		0.785929	0.343497	0.925181	0.305835	0.479718	0.597469
		0.790616	0.347514	0.936602	0.306055	0.48046	0.605485
		0.83433	0.352707	0.988894	0.311639	0.483086	0.608317
		0.839117	0.355046	0.98892	0.323344	0.504462	0.609882
		0.87654	0.357532	1.02241	0.328735	0.505132	0.627728
		0.895095	0.359992	1.02863	0.330827	0.505592	0.632182
		0.925999	0.366657	1.04596	0.334959	0.510515	0.647532
		0.952973	0.369168	1.06235	0.342444	0.512352	0.651237
		1.00001	0.372241	1.09116	0.350593	0.514462	0.652922
		0.322265	0.374516		0.354819	0.522539	0.653058
		0.330362	0.376723		0.360274	0.53119	0.670282
		0.330545	0.378946		0.36269	0.532204	0.675048
		0.334441	0.381388		0.366061	0.536452
		0.337105	0.382308		0.370833	0.539201
		0.342688	0.382347		0.379811	0.544344
		0.3449	0.388719		0.381305	0.547439
		0.346128	0.391585		0.381911	0.550407
		0.352498	0.394377		0.39037	0.551504
		0.354044	0.403421		0.397029	0.553501
		0.357489	0.4087		0.400578	0.554924
		0.359228	0.420902		0.40108	0.556113
		0.360808	0.421387		0.408892	0.560243
		0.364322	0.422686		0.411372	0.57305
		0.366005	0.424921		0.415618	0.577842
		0.369378	0.432629		0.424583	0.58185
		0.380385	0.43362		0.435036	0.582221
		0.381556	0.460551		0.436376	0.584164
		0.39208	0.474645		0.442735	0.586276
		0.393057	0.476315		0.443545	0.586279
		0.393885	0.48892		0.444572	0.602332
		0.395764	0.489044		0.454035	0.604826
		0.396943	0.493812		0.456746	0.606412
		0.404672	0.495626		0.466664	0.632908
		0.407711	0.496867		0.470458	0.634594
		0.40791	0.499033		0.473243	0.655899
		0.410951	0.507729		0.481984	0.667023
		0.414153	0.514089		0.496685	0.688708
		0.41907	0.526052		0.497417	0.69906
		0.420233	0.526245		0.499613	0.700052
		0.424819	0.530246		0.504874	0.713827
		0.426813	0.539408		0.510464	0.749464
		0.427376	0.577098		0.511268	0.754657
		0.438319	0.594139		0.524747	0.795188
		0.44345	0.629237		0.527785	0.806185
		0.446147	0.633881		0.528341	0.815939
		0.448793	0.695405		0.529694	0.823254
		0.45309	0.697974		0.529919	0.838237
		0.453403			0.530083	0.839035
		0.453548			0.537428	0.882993
		0.453816			0.542424	0.892214
		0.454253			0.543845	0.906085
		0.461422			0.549731	0.906423
		0.463118			0.554301	0.91462
		0.465335			0.560471	0.921951
		0.473366			0.56603	0.935078
		0.476195			0.56611	0.938347
		0.488661			0.585191	0.942381
		0.489034			0.609607	0.954326
		0.513246			0.621384	0.957385
		0.520333			0.622249	0.957511
		0.526829			0.624975	0.957665
		0.539201			0.6252	0.967885
		0.542087			0.626237	0.971915
		0.5425			0.630417	0.973366
		0.543133			0.636629	0.974119
		0.547597			0.645804	0.979299
		0.560897			0.648877	0.980273
		0.566963			0.649169	0.982045
		0.57077			0.649969	0.987555
		0.58918			0.669962	0.989567
		0.611084			0.67065	0.992924
		0.61527			0.679808	0.996395
		0.620035			0.680965	0.997016
		0.620691			0.6826	1.00123
		0.628811			0.685626	1.0028
		0.67946			0.692878	1.00654
		0.683288			0.693982
		0.713684			0.714527
		0.744575			0.729372
		0.782451			0.739287
		0.803606			0.746303
		0.818984			0.765545
		0.906261			0.771798
		0.975839			0.804192
		1.00001			0.816442
					0.818978

## Sheet: 12B
					PI4P Level
					SCR	siORP5	siORP8	Vector	ORP5	ORP8
					0.176709	0.179343	0.106779	0.32149	0.27414	0.87818
					0.179578	0.185098	0.107473	0.32409	0.28683	0.93364
					0.181673	0.187001	0.107862	0.36589	0.29605	0.97004
					0.186768	0.190582	0.108207	0.38552	0.2987	1.00969
					0.193478	0.192583	0.109038	0.4013	0.3634	1.03329
					0.19443	0.193019	0.109094	0.40255	0.37236	1.03934
					0.202901	0.204416	0.109205	0.42144	0.40506	1.0745
					0.226276	0.205474	0.110006	0.4317	0.4146	1.08284
					0.226603	0.207526	0.11005	0.43496	0.41753	1.12669
					0.235596	0.233487	0.110453	0.49102	0.41991	1.14175
					0.238018	0.237564	0.111806	0.49498	0.42718	1.2051
					0.254041	0.238306	0.114591	0.51446	0.43714	1.24023
					0.263487	0.247366	0.114801	0.51638	0.44092	1.28783
					0.271619	0.247654	0.116136	0.51782	0.44958	1.30975
					0.278402	0.2548	0.117302	0.52361	0.47792	1.34897
					0.280414	0.25892	0.117884	0.57117	0.48434	1.38462
					0.286963	0.264725	0.118205	0.57118	0.48679	1.44342
					0.289013	0.265863	0.118563	0.5715	0.49093	1.47324
					0.292203	0.266327	0.123112	0.5874	0.50565	1.48636
					0.29599	0.266694	0.124503	0.59915	0.51094	1.58839
					0.299761	0.268015	0.126456	0.79267	0.52754	1.65627
					0.300413	0.268333	0.127425	0.79873	0.54461	1.04434
					0.302217	0.269261	0.128554	0.82159	0.58788	1.04802
					0.305617	0.284191	0.129333	0.93069	0.59616	1.06309
					0.30783	0.284706	0.133224	0.99521	0.61403	1.06438
					0.320048	0.289127	0.134524	0.99657	0.62422	1.12301
					0.326927	0.289712	0.13478	0.99896	0.6316	1.13649
					0.332436	0.295542	0.135097	1	0.63446	1.15738
					0.332867	0.301876	0.135151	0.69405	0.63533	1.22893
					0.346816	0.324646	0.137824	0.69687	0.64645	1.23148
					0.349214	0.327962	0.139245	0.71484	0.65936	1.30493
					0.351221	0.328576	0.139368	0.71757	0.66479	1.31554
					0.356575	0.332079	0.141293	0.73504	0.66878	1.32639
					0.357021	0.347812	0.141765	0.7381	0.70657	1.33221
					0.357535	0.354872	0.14351	0.74123	0.70735	1.38897
					0.360657	0.354893	0.144116	0.76172	0.72174	1.42908
					0.364303	0.363946	0.146596	0.77391	0.75247	1.45786
					0.367502	0.364308	0.147333	0.78489	0.75249	1.47426
					0.377997	0.380044	0.147813	0.79226	0.77566	1.47488
					0.380706	0.384009	0.148812	0.79316	0.77657	1.48166
					0.381775	0.388841	0.150271	0.79722	0.77903	1.49486
					0.38831	0.402678	0.152873	0.81095	0.7812	1.51323
					0.390301	0.40271	0.153825	0.82043	0.29944	1.51349
					0.394949	0.408652	0.156991	0.83449	0.30909	1.55153
					0.395593	0.412669	0.161456	0.83463	0.32443	1.552
					0.411693	0.4165	0.162506	0.85423	0.32446	1.63312
					0.41403	0.419699	0.164187	0.86015	0.35141	1.65172
					0.416881	0.422281	0.164388	0.86168	0.36345	1.01624
					0.41711	0.4241	0.170327	0.88189	0.37189	1.02091
					0.419644	0.427246	0.171654	0.90572	0.40124	1.04161
					0.422852	0.429865	0.17226	0.9112	0.40467	1.04993
					0.437622	0.442696	0.17255	0.92337	0.41967	1.06716
					0.446675	0.450239	0.173261	0.94439	0.44796	1.09409
					0.459352	0.456191	0.174338	0.95019	0.47387	1.10595
					0.490108	0.459774	0.175042	0.98178	0.47689	1.1336
					0.516683	0.462329	0.176101	1	0.4988	1.14682
					0.518613	0.468997	0.177459	0.38415	0.51142	1.19815
					0.530867	0.484613	0.178834	0.44662	0.51872	1.21221
					0.53614	0.484928	0.179555	0.46003	0.51919	1.24934
					0.536944	0.492429	0.180454	0.46425	0.52693	1.25239
					0.547346	0.50115	0.181418	0.47553	0.54298	1.31201
					0.558816	0.502942	0.183661	0.52259	0.5431	1.43893
					0.567656	0.510796	0.185613	0.52478	0.56202	1.4576
					0.572393	0.536798	0.188526	0.52719	0.58934	1.50721
					0.579395	0.548029	0.19117	0.58251	0.59894	1.56244
					0.591403	0.556196	0.193725	0.62585	0.62316	1.69376
					0.601567	0.558342	0.196165	0.64246	0.6973	1.72601
					0.617199	0.574468	0.198774	0.67343	0.71587	1.775
					0.639319	0.579539	0.203478	0.68206	0.71751	1.27753
					0.667217	0.582283	0.205204	0.68609	0.72322	1.35538
					0.688465	0.58655	0.207393	0.69324	0.7318	1.36902
					0.703287	0.605825	0.211702	0.69662	0.73315	1.44071
					0.728413	0.61992	0.216669	0.70657	0.76635	1.47009
					0.831312	0.620729	0.216824	0.71256	0.77355	1.47641
					0.839846	0.620827	0.21871	0.75872	0.78209	1.52491
					0.905999	0.628021	0.2191	0.76676	0.80132	1.55617
					0.908432	0.632996	0.219674	0.80107	0.83591	1.63642
					1.00001	0.633564	0.221198	0.88813	0.83673	1.69883
					0.173562	0.637114	0.222162	0.9035	0.8604	1.71505
					0.179893	0.6541	0.227713	0.92977	0.86361
					0.181036	0.67974	0.22819	0.95973	0.88543
					0.187188	0.695807	0.229395	0.99076	0.88653
					0.193705	0.713365	0.230947	0.99148	0.32593
					0.196587	0.716821	0.233588	1	0.33323
					0.204549	0.729394	0.234675	0.41457	0.33848
					0.206644	0.731011	0.239023	0.43585	0.34838
					0.207207	0.766392	0.24164	0.45443	0.37474
					0.210449	0.778807	0.241706	0.47228	0.396
					0.210634	0.786055	0.244499	0.48687	0.39724
					0.21671	0.791764	0.244883	0.51796	0.40106
					0.222348	0.793228	0.24598	0.52285	0.41909
					0.223751	0.822636	0.268102	0.52329	0.43909
					0.223841	0.824597	0.273326	0.52723	0.4908
					0.22614	0.840783	0.273924	0.52953	0.49405
					0.230236	0.867978	0.276911	0.53004	0.53989
					0.23467	0.87029	0.277002	0.58071	0.55226
					0.23959	0.870529	0.277295	0.62785	0.55471
					0.241014	0.874366	0.278098	0.62985	0.55983
					0.244622	0.914935	0.290321	0.70111	0.58341
					0.244805	0.921649	0.290587	0.7062	0.60547
					0.246172	0.938184	0.291787	0.709	0.61028
					0.251923	0.954103	0.293482	0.7166	0.62
					0.25328	1.00935	0.296438	0.72255	0.62501
					0.255945	1.06308	0.296838	0.75929	0.64456
					0.264068	0.23817	0.307916	0.79817	0.6532
					0.270189	0.328272	0.3166	0.82037	0.69583
					0.270401	0.329195	0.317261	0.8402	0.69931
					0.272974	0.329947	0.322049	0.84252	0.71275
					0.277215	0.3574	0.323122	0.92055	0.74696
					0.277299	0.382694	0.331365	0.93838	0.76359
					0.279433	0.384226	0.334064	0.9828
					0.287125	0.405857	0.338007	1
					0.291867	0.406266	0.33977
					0.300635	0.410086	0.343616
					0.301214	0.423517	0.35475
					0.309644	0.436148	0.374905
					0.311157	0.442077	0.392176
					0.311967	0.482806	0.401798
					0.31346	0.492593	0.402948
					0.318811	0.498235	0.40566
					0.328645	0.521266	0.429408
					0.331208	0.53331	0.466359
					0.336021	0.55484	0.530544
					0.338451	0.559255	0.535022
					0.338549	0.576071	0.54555
					0.352874	0.578829	0.554006
					0.364808	0.586836	0.574123
					0.369064	0.609616	0.58181
					0.374301	0.642746	0.588182
					0.374955	0.706524
					0.378149	0.71411
					0.410446	0.78793
					0.411632	0.812552
					0.415796	0.887824
					0.416565	0.903314
					0.454287	0.911343
					0.463759	0.356359
					0.473561	0.40269
					0.49801	0.409467
					0.505577	0.414102
					0.525038	0.425257
					0.536594	0.493856
					0.548604	0.509786
					0.59525	0.511961
					0.59694	0.530807
					0.631805	0.538334
					0.632437	0.566376
					0.647938	0.577986
					0.663231	0.580363
					0.695503	0.614612
					0.702838	0.634594
					0.739933	0.636348
					0.740557	0.636726
					0.751629	0.663008
					0.756958	0.677523
					0.819895	0.711566
					0.887659	0.71331
					0.908442	0.719732
					0.936191	0.752128
					1.00003	0.760252
					0.267527	0.889334
					0.270228
					0.277463
					0.332067
					0.348105
					0.357147
					0.360015
					0.367861
					0.36811
					0.382767
					0.399384
					0.405397
					0.421218
					0.425822
					0.448962
					0.450636
					0.47354
					0.476525
					0.480815
					0.490559
					0.542419
					0.615755
					0.625384
					0.6295
					0.642626
					0.821043
					0.889538
					1

## Sheet: 12C
			PtdSer Level
			PtdSer	+siE-Syt3	+siORP5	+siE-Syt3+siORP5
			0.404732	0.488923	0.253771	0.301487
			0.405526	0.495585	0.259461	0.323486
			0.422742	0.495898	0.262444	0.323755
			0.42434	0.506566	0.270513	0.445215
			0.429694	0.508605	0.279172	0.448464
			0.444662	0.516571	0.285855	0.462265
			0.45116	0.517369	0.28606	0.466016
			0.457008	0.518687	0.289803	0.477818
			0.469152	0.538277	0.295225	0.483711
			0.477706	0.539638	0.296753	0.485241
			0.484677	0.540334	0.29706	0.48859
			0.488785	0.541976	0.297651	0.497114
			0.501797	0.544556	0.307546	0.502525
			0.502597	0.553919	0.30954	0.513834
			0.507236	0.555822	0.315949	0.516485
			0.52006	0.55876	0.319231	0.524087
			0.521237	0.56	0.326135	0.527211
			0.527069	0.567092	0.327476	0.530527
			0.527485	0.577541	0.32763	0.534685
			0.528191	0.580285	0.331468	0.569539
			0.531125	0.581055	0.336245	0.582112
			0.531348	0.588013	0.348974	0.585298
			0.535206	0.595597	0.358005	0.587978
			0.549123	0.597503	0.362574	0.591616
			0.568861	0.609873	0.362759	0.615658
			0.568892	0.624808	0.36278	0.618746
			0.573028	0.625825	0.364838	0.621442
			0.580309	0.625825	0.367157	0.624211
			0.598406	0.635724	0.368335	0.657289
			0.603422	0.635769	0.369977	0.666103
			0.608792	0.640821	0.371235	0.669468
			0.628382	0.64113	0.375373	0.671302
			0.631558	0.657741	0.380418	0.683167
			0.631579	0.663972	0.386949	0.687257
			0.638331	0.666795	0.391	0.700491
			0.66289	0.672029	0.39761	0.705943
			0.697291	0.679153	0.398837	0.705982
			0.705987	0.727836	0.399874	0.724192
			0.707148	0.7322	0.402558	0.725627
			0.723813	0.748045	0.403676	0.729623
			0.733912	0.752712	0.410001	0.773179
			0.740652	0.773733	0.410454	0.773192
			0.751652	0.773733	0.441313	0.784249
			0.760053	0.775152	0.44816	0.793625
			0.761937	0.800732	0.44939	0.841882
			0.762227	0.825916	0.458666	0.846341
			0.767718	0.831075	0.471493	0.854271
			0.785169	0.840103	0.473441	0.865692
			0.785356	0.844604	0.473608	0.883797
			0.815108	0.872584	0.477693	0.887038
			0.81618	0.887609	0.48793	0.888737
			0.827969	0.900645	0.488217	0.891114
			0.829258	0.906642	0.490546	0.895929
			0.847229	0.923552	0.494745	0.936712
			0.869081	0.931885	0.495474	0.947032
			0.879799	0.972416	0.496982	0.948355
			0.907578	0.988715	0.502059	0.972741
			0.91204	1.0142	0.515255	0.983116
			0.920415	1.02352	0.522722
			0.986331	1.09094	0.532666
			1.00001	1.09326	0.5356
				1.13395	0.539109
				1.15224	0.558874
				1.16516	0.562652
				1.17995	0.576474
				1.18661	0.577385
					0.581439
					0.600947
					0.602628
					0.608081
					0.625453
					0.628709
					0.632251
					0.648758
					0.681602
					0.692356
					0.692893
					0.696423
					0.707593
					0.733724
					0.736995
					0.742739

## Sheet: 12D
			PI4P Level
			PI(4)P	+siE-Syt3	+siORP5	+siE-Syt3+siORP5
			0.217607	0.252375	0.338875	0.18681
			0.224756	0.255082	0.342881	0.224751
			0.227329	0.255911	0.344295	0.233513
			0.23842	0.270571	0.345902	0.234364
			0.239469	0.297674	0.35088	0.246201
			0.244048	0.331131	0.353037	0.252379
			0.248183	0.350505	0.353897	0.261218
			0.250662	0.368616	0.374461	0.265551
			0.25449	0.376583	0.382474	0.266216
			0.25733	0.391981	0.38841	0.268624
			0.259837	0.394999	0.395549	0.270358
			0.262977	0.399454	0.407731	0.273349
			0.274382	0.40509	0.409476	0.287035
			0.27668	0.406678	0.419722	0.294044
			0.331082	0.416749	0.45748	0.295131
			0.33173	0.41696	0.458319	0.297855
			0.336342	0.420792	0.469806	0.298756
			0.34732	0.428832	0.482348	0.302556
			0.364399	0.441342	0.506658	0.30718
			0.371362	0.449253	0.518942	0.31183
			0.381384	0.456661	0.524537	0.313239
			0.38476	0.466753	0.575359	0.314854
			0.389878	0.475039	0.57809	0.319201
			0.394532	0.476042	0.578235	0.320175
			0.418891	0.484631	0.59016	0.330333
			0.435617	0.49581	0.592875	0.333234
			0.456909	0.560143	0.6006	0.335438
			0.461969	0.603371	0.614987	0.346919
			0.469802	0.608428	0.63997	0.356286
			0.477869	0.625831	0.645444	0.356792
			0.485826	0.627664	0.648099	0.382481
			0.486157	0.633586	0.653837	0.398054
			0.488423	0.63546	0.660874	0.414066
			0.490798	0.650698	0.671445	0.417766
			0.492367	0.694766	0.673006	0.442664
			0.521422	0.694766	0.687374	0.447472
			0.530762	0.717451	0.68996	0.477819
			0.545454	0.728324	0.710524	0.484698
			0.547034	0.74633	0.715514	0.486146
			0.566278	0.757822	0.739871	0.486296
			0.580436	0.758594	0.741979	0.492219
			0.640462	0.763138	0.766196	0.493472
			0.671274	0.76314	0.774879	0.516368
			0.710721	0.770383	0.797101	0.532843
			0.763523	0.797391	0.80169	0.534715
			0.843717	0.797552	0.803856	0.545414
			0.848348	0.805836	0.811494	0.545693
			0.902038	0.809587	0.830848	0.547608
			0.903414	0.9146	0.836183	0.565904
			0.914713	0.929374	0.846071	0.581954
			0.98587	0.936967	0.849468	0.58232
			0.994676	0.991203	0.859297	0.58383
			1.00001	1.02662	0.87621	0.592378
				1.04198	0.909644	0.597214
				1.04366		0.600194
				1.09085		0.602788
						0.602982
						0.604078
						0.613521
						0.626396
						0.632043
						0.632434
						0.649265
						0.653338
						0.691466
						0.701292
						0.705028
						0.716705
						0.721494
						0.768675
						0.784465
						0.786834
						0.814305
						0.835222
						0.837866
						0.851332

## Sheet: 12E
							CFTR Puncta
							SCR	siORP5
							0.339395	0.383028
			Microscopic Image				0.377734	0.40218
							0.388503	0.409751
							0.40565	0.429348
							0.41335	0.431786
							0.440119	0.440102
							0.446307	0.440849
							0.45252	0.444093
							0.458241	0.450935
							0.473987	0.452589
							0.484766	0.457493
							0.486162	0.462887
							0.491804	0.467029
							0.492216	0.470666
							0.496564	0.473334
							0.501086	0.476864
							0.501712	0.485371
							0.508215	0.489925
							0.521583	0.492152
							0.525418	0.495213
							0.525642	0.50781
							0.528144	0.508522
							0.530731	0.509363
							0.53439	0.514834
							0.546235	0.516767
							0.549083	0.525956
							0.555478	0.536487
							0.56053	0.538529
							0.571047	0.548719
							0.579995	0.56086
							0.582097	0.562004
							0.587799	0.563932
							0.590907	0.566731
							0.594257	0.567853
							0.611388	0.568576
							0.612952	0.568812
							0.613825	0.570271
							0.618501	0.583415
							0.619462	0.584462
							0.635137	0.584659
							0.635897	0.588262
							0.641008	0.588979
							0.669655	0.59302
							0.675616	0.593639
							0.690525	0.604938
							0.702788	0.607471
							0.748973	0.608534
							0.767815	0.611543
							0.768609	0.618615
							0.780473	0.619023
							0.814381	0.619899
							0.845143	0.624207
							0.864132	0.627978
							0.89015	0.633843
							0.905281	0.634928
							0.916482	0.636707
							0.967186	0.639397
							0.986656	0.646717
							1.00007	0.648218
								0.650159
								0.656625
								0.675697
								0.696248
								0.704581
								0.704581
								0.726195
								0.733828
								0.751671
								0.752393
								0.753308
								0.831317
								0.870839
								0.893999
								0.900091
								0.908773
								0.92923
								0.9436
								0.990115
								1.00082
								1.02759
								1.03513
								1.04887

## Sheet: 12F
							NBCe1B Puncta
							SCR	siORP5
			Microscopic Image				0.234196	0.229087
							0.235369	0.235485
							0.26603	0.236636
							0.268107	0.258474
							0.280275	0.262033
							0.303377	0.26883
							0.305893	0.26933
							0.307372	0.271642
							0.316799	0.274975
							0.32803	0.294258
							0.345518	0.300257
							0.347062	0.3017
							0.354266	0.30793
							0.359827	0.322824
							0.361028	0.330066
							0.373027	0.330066
							0.407917	0.330989
							0.409715	0.345093
							0.410352	0.345177
							0.412806	0.346184
							0.415866	0.351311
							0.420741	0.351311
							0.421631	0.352444
							0.431724	0.36764
							0.440015	0.372139
							0.443573	0.381161
							0.444399	0.382142
							0.446391	0.385272
							0.446564	0.394776
							0.452087	0.40084
							0.455734	0.404195
							0.46161	0.409617
							0.463314	0.4208
							0.465841	0.426516
							0.467516	0.434454
							0.468432	0.437601
							0.468635	0.437894
							0.470741	0.43908
							0.475233	0.439229
							0.48001	0.440507
							0.483944	0.44856
							0.486957	0.450389
							0.492074	0.455846
							0.500188	0.472641
							0.504057	0.484162
							0.507298	0.484803
							0.511806	0.493615
							0.512641	0.501408
							0.514994	0.508684
							0.529003	0.526262
							0.53191	0.536396
							0.533248	0.559863
							0.542804	0.562524
							0.553196	0.578976
							0.55495	0.578976
							0.560307	0.579407
							0.562067	0.580653
							0.563998	0.580653
							0.580864	0.580847
							0.581489	0.585902
							0.587468	0.602741
							0.598955	0.607721
							0.607668	0.64171
							0.610424	0.643233
							0.62765	0.647912
							0.6334	0.662768
							0.633943	0.667316
							0.637204	0.682177
							0.646629	0.693983
							0.647069	0.694685
							0.659444	0.696624
							0.662762	0.701747
							0.672565	0.713849
							0.679936	0.717381
							0.680896	0.72106
							0.700535	0.748687
							0.710755	0.751514
							0.730425	0.753123
							0.740488	0.753888
							0.762396	0.757405
							0.763776	0.76169
							0.768068	0.770569
							0.796639	0.775816
							0.801726	0.779121
							0.809528	0.786315
							0.813494	0.786315
							0.8238	0.787959
							0.836097	0.801152
							0.836655	0.80539
							0.837651	0.805633
							0.839426	0.822507
							0.842659	0.828928
							0.844765	0.830462
							0.851821	0.830533
							0.852478	0.832101
							0.85323	0.880155
							0.857775	0.887767
							0.85905	0.900688
							0.860985	0.926879
							0.866639	0.946835
							0.87297	0.947311
							0.888438	0.951541
							0.913086	0.963936
							0.936151	0.975759
							0.952481	0.99284
							0.972574	0.99284
							0.999451	0.996278
							1.00002	0.999292
							0.04937	1.00605
							0.0494	1.01672
							0.05176	1.02895
							0.05774	1.05881
							0.0626	1.0851
							0.06839	1.08585
							0.06976	1.09523
							0.0713	1.11
							0.12291
							0.14125	0.200174
							0.16306	0.216186
							0.17462	0.225706
							0.19088	0.234121
							0.20435	0.235212
							0.20769	0.24011
							0.21072	0.244316
							0.21707	0.251799
							0.22681	0.252846
							0.22762	0.255744
							0.23953	0.267801
							0.24049	0.271477
							0.24279	0.272988
							0.24351	0.274362
							0.24667	0.27498
							0.24707	0.275019
							0.24862	0.284156
							0.24974	0.284588
							0.25659	0.290013
							0.27044	0.290665
							0.27248	0.293745
							0.27539	0.295609
							0.27596	0.300742
							0.2796	0.312254
							0.28209	0.313468
							0.29441	0.314245
							0.29497	0.321505
							0.30594	0.321733
							0.30859	0.326927
							0.30922	0.32837
							0.32456	0.330846
							0.32564	0.333631
							0.33234	0.336849
							0.34475	0.338816
							0.35122	0.343581
							0.35577	0.344694
							0.36044	0.349831
							0.38278	0.357344
							0.38389	0.367358
							0.39353	0.367669
							0.39609	0.368603
							0.46854	0.383718
							0.53378	0.395846
							0.53842	0.396078
							0.53896	0.396359
							0.54233	0.404419
							0.56723	0.405794
							0.57186	0.407777
							0.57215	0.421055
							0.57578	0.424405
							0.57751	0.425494
							0.58325	0.42955
							0.60586	0.430327
							0.61353	0.442714
							0.61794	0.446901
							0.62877	0.452576
							0.63505	0.456373
							0.63769	0.47771
							0.63791	0.478485
							0.6436	0.479011
							0.64378	0.480505
							0.64635	0.481243
							0.64864	0.482829
							0.67054	0.495872
							0.67682	0.49634
							0.71941	0.509339
							0.72067	0.516516
							0.72402	0.51942
							0.754	0.529929
							0.76355	0.537334
							0.76519	0.549156
							0.76999	0.557497
							0.81247	0.561516
							0.85632	0.571023
							0.87666	0.575062
							0.91056	0.583158
							0.95621	0.593002
							0.97457	0.59485
							1	0.595119
								0.598572
								0.599473
								0.606768
								0.608764
								0.65421
								0.672705
								0.713232
								0.716476
								0.774801
								0.789461
								0.837884

## Sheet: 12G
				CFTR Puncta
				CFTR	+ORP5
				0.11015	0.2522
				0.13595	0.27648
				0.16394	0.28639
				0.19961	0.29707
				0.20714	0.29716
				0.23114	0.30533
				0.24409	0.31187
				0.29399	0.31275
				0.30199	0.31832
				0.30284	0.31867
				0.31123	0.3339
				0.31957	0.34128
				0.33298	0.34168
				0.33908	0.3428
				0.34576	0.35258
				0.34904	0.36436
				0.35014	0.36804
				0.35227	0.3717
				0.35831	0.37338
				0.36257	0.37368
				0.36347	0.37536
				0.36856	0.37689
				0.36998	0.37883
				0.37038	0.37911
				0.3788	0.37937
				0.38649	0.38795
				0.39027	0.39183
				0.39438	0.39237
				0.39707	0.39257
				0.40038	0.39611
				0.40189	0.39882
				0.40344	0.40364
				0.41566	0.40581
				0.41677	0.41208
				0.41762	0.41319
				0.42015	0.41396
				0.42364	0.41705
				0.42978	0.41791
				0.43052	0.41955
				0.43073	0.42497
				0.43327	0.43164
				0.43975	0.43189
				0.46287	0.43195
				0.47183	0.43228
				0.4748	0.43418
				0.48102	0.43899
				0.48223	0.44064
				0.4835	0.44508
				0.4932	0.44692
				0.49365	0.45361
				0.49573	0.455
				0.49692	0.45735
				0.50454	0.46127
				0.50747	0.4624
				0.51063	0.46372
				0.51172	0.46381
				0.51784	0.46402
				0.52399	0.46515
				0.52485	0.46562
				0.52669	0.46687
				0.53011	0.47505
				0.53728	0.47691
				0.53743	0.47952
				0.53837	0.47987
				0.54332	0.48013
				0.5466	0.48077
				0.55681	0.48632
				0.56027	0.49186
				0.56711	0.49625
				0.5698	0.49705
				0.5698	0.49793
				0.58108	0.50152
				0.58185	0.50353
				0.58649	0.5063
				0.58899	0.5088
				0.59149	0.51044
				0.60029	0.51059
				0.61068	0.51464
				0.62008	0.51826
				0.62265	0.5211
				0.64235	0.52334
				0.64634	0.5236
				0.66235	0.52649
				0.66463	0.52767
				0.66721	0.53391
				0.66738	0.5414
				0.66805	0.5414
				0.7015	0.54535
				0.70237	0.54733
				0.70388	0.55112
				0.70561	0.55505
				0.71001	0.55586
				0.7202	0.56697
				0.72079	0.56797
				0.73484	0.56899
				0.73793	0.57343
				0.73823	0.57344
				0.74783	0.57431
				0.75056	0.57564
				0.76584	0.58052
				0.80741	0.58287
				0.81155	0.58323
				0.81418	0.58396
				0.81481	0.58946
				0.81679	0.59148
				0.82118	0.59433
				0.83407	0.60483
				0.85254	0.6083
				0.86236	0.61468
				0.8776	0.61554
				0.89885	0.61602
				0.90402	0.6163
				0.90753	0.61892
				0.90931	0.61997
				0.91699	0.62384
				0.94441	0.63388
				0.96257	0.63712
				0.96995	0.63922
				0.99099	0.64128
				1	0.65228
					0.65406
					0.6596
					0.66317
					0.6641
					0.67481
					0.68515
					0.69179
					0.69764
					0.69849
					0.69929
					0.71744
					0.72079
					0.72114
					0.72277
					0.72321
					0.72608
					0.72647
					0.72728
					0.7292
					0.72924
					0.73609
					0.73999
					0.7402
					0.74832
					0.75147
					0.75508
					0.75655
					0.76115
					0.76373
					0.76645
					0.76747
					0.7719
					0.78011
					0.7815
					0.78726
					0.78867
					0.80017
					0.8091
					0.81108
					0.81645
					0.81891
					0.82586
					0.82637
					0.83184
					0.84148
					0.84895
					0.8503
					0.85115
					0.87901
					0.89287
					0.89853
					0.90147
					0.91
					0.91104
					0.92471
					0.9279
					0.9322
					0.94807

## Sheet: 12H
					NBCe1B Puncta
					NBCe-1B	+ORP5
					0.10646	0.1226
					0.11406	0.1287
					0.11995	0.13584
					0.12466	0.13874
					0.12484	0.14392
					0.12812	0.14564
					0.12975	0.14572
					0.13345	0.15381
					0.13497	0.1569
					0.16884	0.1578
					0.1698	0.16125
					0.17443	0.16394
					0.17814	0.16394
					0.186	0.16541
					0.18891	0.17008
					0.18913	0.18001
					0.19188	0.18043
					0.19246	0.18265
					0.19638	0.18365
					0.19915	0.22584
					0.19996	0.22798
					0.20062	0.27845
					0.20065	0.28716
					0.22268	0.28716
					0.22547	0.28819
					0.22679	0.29279
					0.22917	0.30922
					0.23167	0.30952
					0.23368	0.31045
					0.236	0.31382
					0.24028	0.32805
					0.24171	0.33345
					0.2487	0.33817
					0.25779	0.34468
					0.2587	0.34748
					0.26686	0.34778
					0.27334	0.34824
					0.28006	0.35111
					0.28271	0.35707
					0.29435	0.35935
					0.29491	0.36971
					0.29501	0.37126
					0.29689	0.37949
					0.29805	0.37996
					0.30026	0.38311
					0.30092	0.39888
					0.30098	0.40307
					0.30576	0.40668
					0.31028	0.40826
					0.31055	0.41002
					0.31416	0.4128
					0.32336	0.42047
					0.32494	0.42243
					0.32614	0.42345
					0.32656	0.42955
					0.32706	0.43328
					0.32802	0.43516
					0.33348	0.44484
					0.33529	0.45059
					0.33539	0.45253
					0.33707	0.45565
					0.34051	0.45575
					0.34275	0.45776
					0.34547	0.45999
					0.34638	0.46148
					0.34742	0.46713
					0.34765	0.46714
					0.34953	0.46973
					0.34995	0.47416
					0.35084	0.47524
					0.35201	0.47677
					0.3541	0.47909
					0.35453	0.48568
					0.36578	0.48935
					0.3703	0.49084
					0.37034	0.49238
					0.3706	0.50172
					0.37151	0.50254
					0.37246	0.50566
					0.37432	0.5064
					0.37473	0.50954
					0.37718	0.51715
					0.37823	0.52489
					0.37916	0.52654
					0.38325	0.52841
					0.38805	0.53002
					0.38941	0.53125
					0.39008	0.54345
					0.39093	0.54546
					0.39154	0.54878
					0.39169	0.55514
					0.3924	0.55809
					0.39274	0.57259
					0.40212	0.59535
					0.40442	0.60011
					0.40908	0.61014
					0.41281	0.6103
					0.41888	0.61413
					0.42297	0.62054
					0.42867	0.67471
					0.43197	0.67791
					0.43294	0.67796
					0.43301	0.71017
					0.44756	0.71202
					0.45186	0.71531
					0.45448	0.72059
					0.45466	0.73773
					0.47052	0.74044
					0.47755	0.76183
					0.4856	0.78984
					0.48839	0.87873
					0.49059	0.8834
					0.49907	0.95658
					0.50254	0.95801
					0.50391	0.96642
					0.51166	0.97092
					0.52042	0.9843
					0.52341
					0.52482
					0.52562
					0.53399
					0.54298
					0.54477
					0.55868
					0.56267
					0.5763
					0.57867
					0.58008
					0.58509
					0.59098
					0.59474
					0.59573
					0.59848
					0.59915
					0.6041
					0.60816
					0.60959
					0.61086
					0.61513
					0.62781
					0.63179
					0.64087
					0.64147
					0.64425
					0.64572
					0.64603
					0.66349
					0.69317
					0.7035
					0.70738
					0.71283
					0.71472
					0.71909
					0.74901
					0.76236
					0.76705
					0.77379
					0.77503
					0.77736
					0.79433
					0.79747
					0.82218
					0.84806
					0.88695
					0.90351
					0.92699
					0.96197
					0.97219
					0.99034
					1
