# Supplementary material for: Lipid transporters E-Syt3 and ORP5 regulate epithelial ion transport by controlling phosphatidylserine enrichment at ER/PM junctions
Source: EMBO J. 2025 May 27;44(13):3697–719. doi: 10.1038/s44318-025-00470-9 (PMC12217353; doi:10.1038/s44318-025-00470-9)
Supplement: Supplementary file 12 — Appendix figures zipped [file 44318_2025_470_MOESM12_ESM.zip › Appendix Figures/EV 13/EV 13.xlsx]

## Sheet: 13 Ai
Current Traces
Time (s)	CFTR	CFTR	CFTR+Esyt3	CFTR+Esyt3
0	8.31564	-4.74533	19.8725	-14.338
2	6.88248	-4.39964	19.9997	-14.6117
4	6.7062	-3.38086	20.3812	-14.2863
6	6.38797	-3.69221	20.3898	-13.9888
8	6.98093	-4.64231	19.5643	-13.6828
10	6.93514	-4.1707	20.1592	-13.7863
12	6.27579	-4.5805	20.67	-14.782
14	5.60271	-3.40833	18.5686	-15.1505
16	4.89529	-3.76776	16.6678	-14.0082
18	4.96855	-3.43809	14.8358	-12.797
20	4.71443	-2.85659	15.2065	-13.2065
22	4.39849	-3.33965	16.6527	-13.6289
24	4.57935	-3.41291	15.0945	-13.0535
26	5.05784	-4.07225	16.3639	-13.5147
28	5.22725	-3.29844	14.4975	-13.3703
30	5.63018	-4.10659	14.7776	-12.9522
32	3.97496	-2.86803	16.4846	-13.9932
34	4.86553	-4.34698	16.7173	-13.7841
36	4.5267	-3.36712	16.685	-14.7863
38	4.66864	-3.45641	18.5234	-13.894
40	3.98869	-3.02371	17.1742	-14.9026
42	3.38658	-2.93443	17.3294	-13.9177
44	3.61552	-3.29157	16.9221	-14.1613
46	4.37102	-3.22518	17.1354	-13.6785
48	4.47862	-3.86163	17.8402	-14.6268
50	4.09629	-3.58232	17.7216	-15.3574
52	3.81241	-3.53883	18.8014	-15.1979
54	4.20389	-3.14963	16.1484	-13.1246
56	4.19932	-3.82958	17.991	-15.7152
58	4.95939	-3.31904	18.1613	-14.8983
60	4.14666	-3.21602	17.2044	-14.6332
62	4.4832	-3.4587	16.9199	-14.741
64	4.15353	-3.71053	17.726	-14.7216
66	4.21076	-2.93214	16.3919	-13.838
68	4.25197	-2.92527	16.519	-13.6914
70	4.09858	-3.41749	17.1936	-14.8962
72	5.13797	-3.72427	15.4716	-12.8509
74	5.32798	-3.61666	16.7195	-13.0837
76	4.40078	-3.2847	17.0923	-13.8121
78	5.17917	-4.29661	16.4522	-12.7647
80	6.13156	-4.61026	16.2583	-13.6074
82	6.49557	-5.3131	15.5018	-13.0341
84	5.59584	-4.60797	17.4824	-15.0686
86	7.31289	-5.24671	17.1268	-13.9845
88	7.6334	-6.16247	16.3962	-14.2819
90	7.47772	-6.59745	16.769	-14.1785
92	9.4031	-7.4285	17.4996	-14.9695
94	10.5043	-8.37402	16.6613	-14.2
96	11.1247	-9.36533	17.129	-14.5837
98	12.9333	-10.8763	16.769	-13.7
100	16.3926	-14.0426	18.2389	-15.0837
102	18.4485	-16.5449	19.3919	-15.2453
104	22.0199	-17.9505	19.879	-17.4415
106	23.7553	-19.9194	21.1549	-17.1591
108	28.3409	-23.7541	21.282	-18.7432
110	31.601	-26.1672	22.3445	-18.6548
112	36.7659	-31.3664	25.0838	-20.5751
114	40.5182	-35.9566	23.3963	-20.532
116	45.6487	-38.1613	24.7045	-22.0277
118	50.864	-43.5757	27.7584	-23.3101
120	56.8072	-49.3953	27.683	-23.9308
122	60.081	-53.3262	29.808	-26.7153
124	68.0825	-58.6445	32.6765	-27.9653
126	73.7648	-64.835	35.4374	-30.086
128	80.9076	-71.172	36.8706	-31.9977
130	85.5688	-75.8378	38.3361	-33.7197
132	90.1247	-77.6144	40.2197	-36.5925
134	96.0245	-81.8291	42.7672	-38.3016
136	99.0831	-88.2211	44.8556	-39.5624
138	104.985	-91.6208	48.597	-43.8081
140	112.071	-98.4867	51.472	-47.4483
142	118.131	-102.509	56.8966	-50.7026
144	119.72	-103.794	58.5906	-52.7544
146	126.043	-111.829	61.4096	-55.2802
148	129.168	-112.949	64.6209	-57.8967
150	135.574	-121.82	68.2157	-61.9851
152	140.935	-124.407	70.0261	-62.9678
154	143.809	-128.599	74.5434	-67.8752
156	148.179	-131.33	75.8106	-69.4938
158	152.758	-132.951	77.8602	-69.7287
160	157.52	-139.769	82.1275	-75.5671
162	159.992	-140.655	83.7353	-75.9012
164	164.157	-145.774	85.2159	-77.4701
166	164.708	-146.578	88.4185	-79.4314
168	169.235	-150.193	92.5156	-82.1146
170	175.013	-152.766	92.5026	-85.1319
172	174.963	-154.359	95.938	-86.3215
174	180.292	-159.117	99.5501	-90.2117
176	182.019	-160.786	101.429	-91.1233
178	185.203	-163.249	103.111	-93.5932
180	187.545	-164.32	104.796	-96.7333
182	189.313	-165.946	108.218	-99.2441
184	190.755	-166.848	108.524	-99.8971
186	194.145	-170.628	112.359	-102.634
188	197.341	-172.688	113.227	-104.205
190	201.156	-176.399	114.352	-103.451
192	202.708	-177.603	118.173	-108.41
194	205.629	-178.705	116.561	-107.509
196	207.694	-181.539	121.731	-111.287
198	210.709	-184.165	120.966	-112.757
200	212.461	-186.509	124.066	-112.496
202	214.343	-186.752	125.973	-115.296
204	215.661	-187.988	127.751	-114.522
206	214.519	-186.715	127.272	-116.341
208	212.332	-186.209	130.656	-118.16
210	214.13	-186.617	131.611	-120.958
212	216.213	-189.295	131.413	-118.811
214	217.083	-188.753	133.768	-120.949
216	218.415	-189.643	135.169	-123.665
218	229.805	-194.426	137.471	-125.464
220	241.552	-208.359	137.766	-124.718
222	243.312	-210.8	140.492	-127.594
224	241.733	-210.294	142.221	-128.749
226	242.72	-210.596	144.161	-130.41
228	242.621	-210.09	143.303	-130.52
230	245.009	-211.193	142.958	-128.893
232	245.629	-211.706	147.186	-132.841
234	246.765	-213.249	147.712	-133.626
236	247.667	-213.842	151.572	-136.01
238	247.923	-212.977	151.497	-137.111
240	248.052	-212.702	152.689	-137.51
242	251.918	-215.372	154.124	-138.643
244	251.28	-216.187	153.143	-139.475
246	252.987	-217.476	154.174	-138.186
248	252.66	-218.048	156.816	-140.934
250	253.48	-218.199	156.693	-141.173
252	255.806	-219.454	158.816	-142.124
254	256.971	-219.927	159.562	-143.393
256	257.846	-221.161	161.344	-145.421
258	258.628	-221.255	161.932	-145.327
260	259.572	-222.721	160.926	-144.219
262	260.439	-223.233	161.581	-144.967
264	261.199	-224.438	163.137	-145.398
266	262.653	-224.128	164.169	-147.958
268	262.823	-225.15	167.365	-149.667
270	263.361	-226.754	167.044	-149.68
272	263.395	-226.379	167.428	-150.376
274	264.915	-226.855	169.006	-151.214
276	265.16	-227.176	169.016	-151.915
278	264.966	-226.512	169.238	-150.872
280	264.565	-227.318	171.493	-153.51
282	263.644	-226.86	173.344	-155.281
284	262.349	-226.846	173.695	-155.187
286	258.69	-222.975	174.493	-155.712
288	254.636	-218.453	173.422	-154.607
290	252.092	-216.187	175.422	-156.909
292	248.443	-213.796	177.004	-158.243
294	245.661	-212.066	176.529	-157.251
296	242.461	-210.525	176.695	-156.893
298	242.41	-209.218	177.889	-158.275
300	259.54	-221.889	176.708	-157.665
302	260.746	-225.326	177.228	-156.928
304	259.134	-223.057	178.413	-157.618
306	256.914	-221.585	179.329	-158.745
308	257.426	-220.372	179.82	-158.521
310	255.128	-219.341	178.866	-159.956
312	251.923	-217.824	178.642	-158.812
314	251.907	-216.459	180.12	-160.393
316	250.38	-214.243	180.405	-159.454
318	247.877	-213.123	180.277	-160.447
320	246.403	-211.841	180.999	-159.753
322	243.903	-209.607	181.245	-159.564
324	241.579	-208.078	180.808	-161.768
326	238.223	-205.951	181.98	-161.521
328	236.865	-203.265	184.825	-162.23
330	234.164	-201.525	182.146	-162.049
332	233.003	-202.945	182.833	-162.307
334	227.349	-198.233	181.327	-162.534
336	214.624	-188.32	180.234	-160.096
338	201.252	-178.05	181.78	-161.294
340	184.812	-165.264	181.424	-160.962
342	168.635	-149.801	180.861	-160.32
344	154.573	-138.961	181.079	-161.622
346	138.435	-125.337	168.006	-152.411
348	132.943	-120.06	153.027	-139.583
350	120.555	-109.78	135.55	-125.617
352	116.549	-104.446	122.742	-114.242
354	108.261	-97.777	111.43	-104.317
356	100.377	-90.8081	101.72	-95.1126
358	92.9063	-86.0553	93.4014	-86.3474
360	90.1087	-80.3777	85.2332	-81.6491
362	79.6668	-73.7499	83.0284	-76.6641
364	77.6544	-69.7114	77.7158	-73.5434
366	74.6484	-67.2342	74.8581	-68.3019
368	67.5765	-60.8926	71.3235	-65.7739
370	62.0133	-55.7003	67.8041	-64.2609
372	60.8549	-52.8935	64.9053	-59.7329
374	55.1749	-47.4631	61.5044	-59.6122
376	49.7399	-48.3193	62.1014	-57.3406
378	47.3108	-42.3303	59.7954	-56.194
380	44.4537	-40.7048	55.2673	-49.8923
382	42.51	-38.2208	52.0022	-50.1789
384	37.7893	-34.8073	52.0884	-46.3319
386	33.1967	-31.1512	50.722	-46.8858
388	30.074	-27.4744	47.5	-44.6206
390	28.1051	-26.1946	47.1293	-41.2952
392	26.7658	-23.9716	43.6206	-39.1012
394	24.8038	-22.5064	41.6594	-38.4525
396	22.2122	-19.8874	39.6766	-34.4223
398	19.6435	-18.6717	37.6335	-35.9395
400	17.3976	-16.2243	38.5365	-34.7132
402	16.8299	-14.8118	36.2822	-33.1787
404	15.2983	-13.3718	32.0796	-27.8446
406	14.0735	-12.266	32.8576	-28.4049
408	13.0753	-12.6163	30.6657	-28.3942
410	10.2341	-9.45461	28.3381	-28.6118
412	9.11006	-8.32365	26.4825	-25.7131
414	10.0579	-8.46331	27.3683	-26.6722
416	7.64027	-7.93903	28.0687	-26.6463
418	7.8486	-7.45139	26.3683	-24.4566
420	7.62882	-6.10752	25.4243	-21.0687
422	6.99924	-7.17667	21.5234	-20.3682
424	5.73321	-5.47107	20.5062	-20.3553
426	5.26617	-4.69039	19.7691	-19.1872
428	5.74465	-4.82317	18.5967	-17.5406
430	6.26663	-4.62629	19.3682	-18.1354
432	4.83119	-4.45687	16.8359	-16.0945
434	5.12194	-3.82042	15.2475	-16.3143
436	3.95893	-3.44267	15.1311	-13.9414
438	4.35041	-2.94587	13.6289	-14.4544
440	2.94015	-2.79935	14.0988	-12.0901
442	3.6842	-2.4216	12.7108	-10.7582
444	3.24464	-3.36254	12.3854	-10.4586
446	2.51203	-2.66886	10.9414	-8.45214
448	2.51203	-2.34376	9.62026	-8.46076
450	2.01753	-1.88817	10.2086	-9.81422
452	1.84353	-2.03241	8.5599	-6.93919
454	1.27805	-1.73708	8.49525	-8.4155
456	1.12237	-1.84697	7.85731	-7.3142
458	1.65122	-1.24486	7.84438	-6.93488
460	2.25104	-2.1629	8.18921	-6.58143
462	1.2254	-1.03423	5.93487	-6.42195
464	1.71761	-1.34788	5.51676	-6.27324
466	1.34673	-1.24028	5.06202	-5.79909
468	1.51844	-0.93579	5.72151	-5.39176
470	0.868251	-0.67022	4.41546	-3.38312
472	1.08116	-1.50585	4.98658	-4.40037
474	1.10635	-0.49623	2.76027	-3.65683
476	0.978142	-0.51683	3.38096	-3.43269
478	1.2025	-0.98844	3.40467	-3.34217
480	0.859094	-0.46875	3.687	-4.12451
482	0.824753	-0.82132	3.81631	-2.01457
484	1.13153	-0.72059	3.54045	-3.01889
486	0.691968	-0.93121	2.22578	-1.79689
488	0.513396	-0.72974	2.49518	-1.38741
490	0.053228	-0.19632	1.86802	-1.68267
492	0.852226	-0.24439	1.40249	-1.39387
494	0.495081	-0.40236	2.76889	-1.51241
496	0.813306	-0.40694	2.98872	-1.94345
498	0.23638	-0.26042	2.15035	-1.48655
500	-0.27873	-0.48936	2.95855	-1.10723
502	0.463029	-0.08185	1.84	-2.12017
504	-0.18945	-0.19174	1.8012	-1.49732
506	0.341692	-0.29705	1.35723	-1.14387
508	0.426399	-0.38633	1.71931	-0.7818
510	0.474476	-0.39091	0.75378	-0.9887
512	0.886567	-0.06582	0.553347	-0.13308
514	-0.27187	0.188302	-0.01131	-0.15464
516	-0.40007	-0.14824	-0.03502	-0.37015
518	-0.21463	-0.03377	0.505932	-0.91326
520	0.128778	-0.05666	0.540415	0.323818
522	-0.32452	-0.20089	0.227912	0.043643
524	0.199749	0.357717	-0.72253	0.12123
526	0.266142	-0.10016	-0.0458	-0.02532
528	0.112752	-0.17113	0.31412	0.123385
530	0.060097	0.279878	0.42188	0.112609
532	0.19746	-0.00172	0.553347	-0.62447
534	-0.178	0.195171	0.857229	-0.13093
536	-0.21463	0.073833	0.046876	0.832445
538	-0.15282	0.023466	0.751625	-0.07705
540	-0.04293	-0.21463	0.488691	0.554424

## Sheet: 13 Aii
				I/V Curve
				Voltage (mV)	CFTR	CFTR+ Esyt3
				-100	-176.449	-161.934
				-99.95	-176.468	-161.907
				-99.9	-176.531	-161.898
				-99.85	-176.548	-161.886
				-99.7999	-176.544	-161.821
				-99.7499	-176.406	-161.794
				-99.6999	-176.333	-161.83
				-99.6499	-176.288	-161.841
				-99.5999	-176.232	-161.771
				-99.5499	-176.159	-161.749
				-99.4999	-176.092	-161.699
				-99.4499	-176.025	-161.616
				-99.3998	-175.922	-161.519
				-99.3498	-175.818	-161.394
				-99.2998	-175.711	-161.275
				-99.2498	-175.597	-161.193
				-99.1998	-175.457	-161.054
				-99.1498	-175.312	-160.952
				-99.0998	-175.189	-160.846
				-99.0498	-175.093	-160.824
				-98.9997	-175.019	-160.758
				-98.9497	-174.922	-160.697
				-98.8997	-174.823	-160.575
				-98.8497	-174.711	-160.487
				-98.7997	-174.595	-160.393
				-98.7497	-174.475	-160.361
				-98.6997	-174.373	-160.295
				-98.6497	-174.247	-160.158
				-98.5996	-174.197	-160.057
				-98.5496	-174.12	-159.935
				-98.4996	-174.012	-159.822
				-98.4496	-173.915	-159.7
				-98.3996	-173.792	-159.522
				-98.3496	-173.726	-159.438
				-98.2996	-173.697	-159.384
				-98.2496	-173.698	-159.339
				-98.1995	-173.618	-159.256
				-98.1495	-173.484	-159.116
				-98.0995	-173.319	-159.012
				-98.0495	-173.2	-158.922
				-97.9995	-173.071	-158.847
				-97.9495	-172.944	-158.759
				-97.8995	-172.832	-158.673
				-97.8495	-172.739	-158.624
				-97.7994	-172.627	-158.54
				-97.7494	-172.489	-158.475
				-97.6994	-172.393	-158.391
				-97.6494	-172.302	-158.258
				-97.5994	-172.208	-158.146
				-97.5494	-172.068	-158.069
				-97.4994	-171.9	-157.988
				-97.4494	-171.744	-157.884
				-97.3993	-171.661	-157.748
				-97.3493	-171.536	-157.649
				-97.2993	-171.46	-157.548
				-97.2493	-171.381	-157.446
				-97.1993	-171.279	-157.329
				-97.1493	-171.17	-157.284
				-97.0993	-171.096	-157.277
				-97.0493	-171.032	-157.231
				-96.9992	-170.903	-157.193
				-96.9492	-170.821	-157.141
				-96.8992	-170.681	-157.013
				-96.8492	-170.597	-156.83
				-96.7992	-170.519	-156.672
				-96.7492	-170.416	-156.543
				-96.6992	-170.291	-156.503
				-96.6492	-170.225	-156.465
				-96.5991	-170.128	-156.365
				-96.5491	-170.009	-156.284
				-96.4991	-169.889	-156.2
				-96.4491	-169.749	-156.119
				-96.3991	-169.622	-156.036
				-96.3491	-169.583	-155.945
				-96.2991	-169.495	-155.817
				-96.2491	-169.441	-155.677
				-96.199	-169.327	-155.553
				-96.149	-169.195	-155.49
				-96.099	-169.128	-155.429
				-96.049	-169.012	-155.309
				-95.999	-168.932	-155.19
				-95.949	-168.784	-155.045
				-95.899	-168.638	-154.899
				-95.849	-168.562	-154.806
				-95.7989	-168.491	-154.732
				-95.7489	-168.381	-154.659
				-95.6989	-168.203	-154.635
				-95.6489	-168.046	-154.578
				-95.5989	-167.918	-154.537
				-95.5489	-167.8	-154.45
				-95.4989	-167.74	-154.317
				-95.4489	-167.662	-154.204
				-95.3988	-167.58	-154.091
				-95.3488	-167.456	-154.005
				-95.2988	-167.406	-153.956
				-95.2488	-167.328	-153.895
				-95.1988	-167.255	-153.831
				-95.1488	-167.132	-153.734
				-95.0988	-166.986	-153.628
				-95.0488	-166.831	-153.572
				-94.9987	-166.711	-153.524
				-94.9487	-166.564	-153.479
				-94.8987	-166.478	-153.436
				-94.8487	-166.416	-153.366
				-94.7987	-166.295	-153.245
				-94.7487	-166.146	-153.137
				-94.6987	-166.09	-152.994
				-94.6487	-166.006	-152.852
				-94.5986	-165.895	-152.768
				-94.5486	-165.804	-152.705
				-94.4986	-165.716	-152.627
				-94.4486	-165.651	-152.498
				-94.3986	-165.552	-152.354
				-94.3486	-165.516	-152.198
				-94.2986	-165.451	-152.08
				-94.2486	-165.348	-151.975
				-94.1985	-165.21	-151.916
				-94.1485	-165.081	-151.869
				-94.0985	-164.997	-151.819
				-94.0485	-164.93	-151.746
				-93.9985	-164.848	-151.67
				-93.9485	-164.779	-151.575
				-93.8985	-164.71	-151.451
				-93.8485	-164.596	-151.356
				-93.7984	-164.491	-151.244
				-93.7484	-164.353	-151.178
				-93.6984	-164.234	-151.074
				-93.6484	-164.137	-150.971
				-93.5984	-164.077	-150.882
				-93.5484	-163.998	-150.77
				-93.4984	-163.929	-150.704
				-93.4484	-163.765	-150.659
				-93.3983	-163.58	-150.602
				-93.3483	-163.388	-150.546
				-93.2983	-163.272	-150.492
				-93.2483	-163.188	-150.373
				-93.1983	-163.059	-150.235
				-93.1483	-162.947	-150.126
				-93.0983	-162.846	-150.032
				-93.0483	-162.824	-149.946
				-92.9982	-162.844	-149.865
				-92.9482	-162.815	-149.772
				-92.8982	-162.717	-149.705
				-92.8482	-162.538	-149.616
				-92.7982	-162.355	-149.488
				-92.7482	-162.219	-149.314
				-92.6982	-162.183	-149.184
				-92.6482	-162.135	-149.089
				-92.5981	-162.01	-149.012
				-92.5481	-161.868	-148.976
				-92.4981	-161.747	-148.911
				-92.4481	-161.629	-148.757
				-92.3981	-161.564	-148.651
				-92.3481	-161.463	-148.513
				-92.2981	-161.326	-148.387
				-92.2481	-161.214	-148.292
				-92.198	-161.108	-148.197
				-92.148	-160.953	-148.102
				-92.098	-160.847	-148.021
				-92.048	-160.824	-147.94
				-91.998	-160.757	-147.857
				-91.948	-160.63	-147.757
				-91.898	-160.542	-147.62
				-91.848	-160.415	-147.523
				-91.7979	-160.311	-147.43
				-91.7479	-160.187	-147.317
				-91.6979	-160.059	-147.211
				-91.6479	-159.967	-147.124
				-91.5979	-159.857	-147.022
				-91.5479	-159.808	-146.907
				-91.4979	-159.696	-146.837
				-91.4479	-159.573	-146.762
				-91.3978	-159.474	-146.683
				-91.3478	-159.349	-146.632
				-91.2978	-159.301	-146.584
				-91.2478	-159.177	-146.485
				-91.1978	-159.069	-146.367
				-91.1478	-158.949	-146.214
				-91.0978	-158.886	-146.108
				-91.0478	-158.808	-146.061
				-90.9977	-158.681	-145.973
				-90.9477	-158.593	-145.862
				-90.8977	-158.486	-145.713
				-90.8477	-158.38	-145.607
				-90.7977	-158.262	-145.517
				-90.7477	-158.145	-145.449
				-90.6977	-157.984	-145.431
				-90.6477	-157.801	-145.39
				-90.5976	-157.661	-145.379
				-90.5476	-157.583	-145.258
				-90.4976	-157.542	-145.208
				-90.4476	-157.504	-145.143
				-90.3976	-157.424	-145.039
				-90.3476	-157.34	-144.951
				-90.2976	-157.25	-144.799
				-90.2476	-157.172	-144.657
				-90.1975	-157.123	-144.536
				-90.1475	-157.088	-144.452
				-90.0975	-157.004	-144.303
				-90.0475	-156.909	-144.175
				-89.9975	-156.789	-144.087
				-89.9475	-156.66	-143.989
				-89.8975	-156.548	-143.969
				-89.8475	-156.462	-143.91
				-89.7974	-156.369	-143.825
				-89.7474	-156.248	-143.723
				-89.6974	-156.149	-143.608
				-89.6474	-156.065	-143.545
				-89.5974	-155.956	-143.532
				-89.5474	-155.883	-143.439
				-89.4974	-155.799	-143.324
				-89.4474	-155.643	-143.209
				-89.3973	-155.475	-143.141
				-89.3473	-155.335	-143.101
				-89.2973	-155.239	-142.963
				-89.2473	-155.155	-142.846
				-89.1973	-155.045	-142.744
				-89.1473	-154.929	-142.701
				-89.0973	-154.888	-142.712
				-89.0473	-154.776	-142.638
				-88.9972	-154.75	-142.557
				-88.9472	-154.646	-142.444
				-88.8972	-154.506	-142.345
				-88.8472	-154.416	-142.275
				-88.7972	-154.304	-142.196
				-88.7472	-154.201	-142.114
				-88.6972	-154.132	-142.026
				-88.6472	-154.044	-141.965
				-88.5971	-153.917	-141.9
				-88.5471	-153.805	-141.819
				-88.4971	-153.712	-141.695
				-88.4471	-153.607	-141.616
				-88.3971	-153.518	-141.517
				-88.3471	-153.391	-141.465
				-88.2971	-153.307	-141.379
				-88.2471	-153.219	-141.234
				-88.197	-153.116	-141.101
				-88.147	-153.079	-140.968
				-88.097	-153.025	-140.869
				-88.047	-152.937	-140.833
				-87.997	-152.855	-140.785
				-87.947	-152.831	-140.691
				-87.897	-152.713	-140.562
				-87.847	-152.584	-140.442
				-87.7969	-152.44	-140.289
				-87.7469	-152.284	-140.165
				-87.6969	-152.214	-140.021
				-87.6469	-152.162	-139.955
				-87.5969	-152.069	-139.865
				-87.5469	-151.966	-139.73
				-87.4969	-151.869	-139.664
				-87.4469	-151.841	-139.592
				-87.3968	-151.819	-139.491
				-87.3468	-151.703	-139.43
				-87.2968	-151.539	-139.35
				-87.2468	-151.363	-139.245
				-87.1968	-151.212	-139.229
				-87.1468	-151.096	-139.199
				-87.0968	-151.005	-139.105
				-87.0468	-150.952	-138.999
				-86.9967	-150.859	-138.865
				-86.9467	-150.786	-138.752
				-86.8967	-150.689	-138.694
				-86.8467	-150.594	-138.619
				-86.7967	-150.5	-138.513
				-86.7467	-150.398	-138.414
				-86.6967	-150.302	-138.303
				-86.6467	-150.207	-138.204
				-86.5966	-150.11	-138.094
				-86.5466	-149.964	-137.977
				-86.4966	-149.852	-137.875
				-86.4466	-149.748	-137.776
				-86.3966	-149.679	-137.683
				-86.3466	-149.619	-137.606
				-86.2966	-149.548	-137.598
				-86.2466	-149.429	-137.523
				-86.1965	-149.3	-137.444
				-86.1465	-149.169	-137.358
				-86.0965	-149.036	-137.268
				-86.0465	-148.938	-137.211
				-85.9965	-148.857	-137.112
				-85.9465	-148.797	-137.027
				-85.8965	-148.691	-136.956
				-85.8465	-148.551	-136.85
				-85.7964	-148.394	-136.747
				-85.7464	-148.277	-136.629
				-85.6964	-148.213	-136.514
				-85.6464	-148.176	-136.363
				-85.5964	-148.107	-136.275
				-85.5464	-148.077	-136.205
				-85.4964	-148.002	-136.104
				-85.4464	-147.931	-136.013
				-85.3963	-147.84	-135.903
				-85.3463	-147.722	-135.794
				-85.2963	-147.56	-135.74
				-85.2463	-147.451	-135.691
				-85.1963	-147.377	-135.635
				-85.1463	-147.306	-135.585
				-85.0963	-147.197	-135.503
				-85.0463	-147.072	-135.422
				-84.9962	-146.936	-135.312
				-84.9462	-146.85	-135.142
				-84.8962	-146.717	-135.007
				-84.8462	-146.581	-134.876
				-84.7962	-146.495	-134.782
				-84.7462	-146.379	-134.696
				-84.6962	-146.271	-134.651
				-84.6462	-146.251	-134.538
				-84.5961	-146.221	-134.461
				-84.5461	-146.208	-134.357
				-84.4961	-146.118	-134.22
				-84.4461	-146.017	-134.143
				-84.3961	-145.95	-134.01
				-84.3461	-145.868	-133.879
				-84.2961	-145.745	-133.807
				-84.2461	-145.597	-133.717
				-84.196	-145.513	-133.66
				-84.146	-145.444	-133.615
				-84.096	-145.306	-133.529
				-84.046	-145.134	-133.478
				-83.996	-145.016	-133.466
				-83.946	-144.927	-133.369
				-83.896	-144.815	-133.24
				-83.846	-144.757	-133.107
				-83.7959	-144.669	-132.981
				-83.7459	-144.565	-132.936
				-83.6959	-144.439	-132.877
				-83.6459	-144.307	-132.774
				-83.5959	-144.197	-132.703
				-83.5459	-144.081	-132.636
				-83.4959	-143.978	-132.543
				-83.4459	-143.862	-132.43
				-83.3958	-143.786	-132.318
				-83.3458	-143.694	-132.184
				-83.2958	-143.582	-132.033
				-83.2458	-143.48	-131.893
				-83.1958	-143.317	-131.744
				-83.1458	-143.244	-131.625
				-83.0958	-143.147	-131.515
				-83.0458	-143.117	-131.415
				-82.9957	-143.071	-131.262
				-82.9457	-142.974	-131.169
				-82.8957	-142.867	-131.122
				-82.8457	-142.779	-131.095
				-82.7957	-142.703	-131.102
				-82.7457	-142.666	-131.014
				-82.6957	-142.578	-130.917
				-82.6457	-142.512	-130.872
				-82.5956	-142.41	-130.797
				-82.5456	-142.309	-130.752
				-82.4956	-142.229	-130.617
				-82.4456	-142.085	-130.535
				-82.3956	-141.947	-130.411
				-82.3456	-141.809	-130.285
				-82.2956	-141.693	-130.185
				-82.2456	-141.614	-130.052
				-82.1955	-141.558	-129.93
				-82.1455	-141.495	-129.874
				-82.0955	-141.392	-129.807
				-82.0455	-141.286	-129.743
				-81.9955	-141.177	-129.631
				-81.9455	-141.075	-129.579
				-81.8955	-140.979	-129.454
				-81.8455	-140.912	-129.351
				-81.7954	-140.802	-129.274
				-81.7454	-140.679	-129.213
				-81.6954	-140.559	-129.139
				-81.6454	-140.494	-129.094
				-81.5954	-140.444	-129.037
				-81.5454	-140.337	-128.994
				-81.4954	-140.182	-128.915
				-81.4454	-140.094	-128.838
				-81.3953	-139.982	-128.775
				-81.3453	-139.85	-128.663
				-81.2953	-139.74	-128.561
				-81.2453	-139.641	-128.477
				-81.1953	-139.51	-128.387
				-81.1453	-139.396	-128.293
				-81.0953	-139.314	-128.161
				-81.0453	-139.185	-128.094
				-80.9952	-139.103	-127.974
				-80.9452	-139.013	-127.85
				-80.8952	-138.924	-127.773
				-80.8452	-138.86	-127.667
				-80.7952	-138.791	-127.579
				-80.7452	-138.746	-127.487
				-80.6952	-138.685	-127.397
				-80.6452	-138.526	-127.356
				-80.5951	-138.38	-127.315
				-80.5451	-138.242	-127.277
				-80.4951	-138.149	-127.221
				-80.4451	-138.048	-127.171
				-80.3951	-137.998	-127.096
				-80.3451	-137.889	-127.002
				-80.2951	-137.8	-126.896
				-80.2451	-137.714	-126.823
				-80.195	-137.65	-126.738
				-80.145	-137.529	-126.627
				-80.095	-137.402	-126.533
				-80.045	-137.327	-126.427
				-79.995	-137.23	-126.343
				-79.945	-137.157	-126.228
				-79.895	-136.995	-126.142
				-79.845	-136.87	-126.072
				-79.7949	-136.765	-125.966
				-79.7449	-136.707	-125.874
				-79.6949	-136.685	-125.743
				-79.6449	-136.625	-125.646
				-79.5949	-136.582	-125.51
				-79.5449	-136.474	-125.395
				-79.4949	-136.362	-125.344
				-79.4449	-136.272	-125.265
				-79.3948	-136.179	-125.199
				-79.3448	-136.08	-125.095
				-79.2948	-135.938	-125.034
				-79.2448	-135.822	-124.951
				-79.1948	-135.68	-124.883
				-79.1448	-135.55	-124.797
				-79.0948	-135.434	-124.746
				-79.0448	-135.391	-124.692
				-78.9947	-135.313	-124.612
				-78.9447	-135.227	-124.516
				-78.8947	-135.116	-124.443
				-78.8447	-134.965	-124.288
				-78.7947	-134.823	-124.161
				-78.7447	-134.722	-124.037
				-78.6947	-134.607	-123.945
				-78.6447	-134.532	-123.83
				-78.5946	-134.433	-123.75
				-78.5446	-134.405	-123.644
				-78.4946	-134.291	-123.559
				-78.4446	-134.185	-123.455
				-78.3946	-134.069	-123.367
				-78.3446	-133.942	-123.293
				-78.2946	-133.852	-123.223
				-78.2446	-133.753	-123.159
				-78.1945	-133.628	-123.094
				-78.1445	-133.572	-122.993
				-78.0945	-133.475	-122.927
				-78.0445	-133.359	-122.778
				-77.9945	-133.244	-122.643
				-77.9445	-133.167	-122.544
				-77.8945	-133.087	-122.437
				-77.8445	-133.04	-122.324
				-77.7944	-132.988	-122.21
				-77.7444	-132.857	-122.131
				-77.6944	-132.719	-122.051
				-77.6444	-132.622	-121.991
				-77.5944	-132.515	-121.925
				-77.5444	-132.456	-121.882
				-77.4944	-132.362	-121.849
				-77.4444	-132.215	-121.776
				-77.3943	-132.116	-121.722
				-77.3443	-132.032	-121.594
				-77.2943	-131.92	-121.485
				-77.2443	-131.838	-121.354
				-77.1943	-131.737	-121.262
				-77.1443	-131.668	-121.228
				-77.0943	-131.515	-121.172
				-77.0443	-131.451	-121.099
				-76.9942	-131.347	-121.07
				-76.9442	-131.27	-120.998
				-76.8942	-131.218	-120.933
				-76.8442	-131.137	-120.797
				-76.7942	-131.057	-120.634
				-76.7442	-130.954	-120.522
				-76.6942	-130.805	-120.425
				-76.6442	-130.693	-120.371
				-76.5941	-130.557	-120.352
				-76.5441	-130.46	-120.298
				-76.4941	-130.398	-120.213
				-76.4441	-130.312	-120.084
				-76.3941	-130.196	-119.904
				-76.3441	-130.068	-119.744
				-76.2941	-129.978	-119.658
				-76.2441	-129.929	-119.639
				-76.194	-129.817	-119.585
				-76.144	-129.735	-119.493
				-76.094	-129.67	-119.423
				-76.044	-129.64	-119.351
				-75.994	-129.565	-119.281
				-75.944	-129.429	-119.184
				-75.894	-129.267	-119.049
				-75.844	-129.147	-118.943
				-75.7939	-129.014	-118.83
				-75.7439	-128.902	-118.748
				-75.6939	-128.787	-118.672
				-75.6439	-128.712	-118.608
				-75.5939	-128.607	-118.559
				-75.5439	-128.505	-118.459
				-75.4939	-128.389	-118.295
				-75.4439	-128.23	-118.15
				-75.3938	-128.2	-118.042
				-75.3438	-128.131	-117.961
				-75.2938	-128.042	-117.855
				-75.2438	-127.933	-117.749
				-75.1938	-127.831	-117.672
				-75.1438	-127.739	-117.636
				-75.0938	-127.653	-117.6
				-75.0438	-127.599	-117.539
				-74.9937	-127.517	-117.446
				-74.9437	-127.506	-117.286
				-74.8937	-127.468	-117.182
				-74.8437	-127.392	-117.106
				-74.7937	-127.272	-117.07
				-74.7437	-127.162	-116.993
				-74.6937	-127.048	-116.891
				-74.6437	-126.966	-116.747
				-74.5936	-126.856	-116.627
				-74.5436	-126.714	-116.503
				-74.4936	-126.6	-116.443
				-74.4436	-126.516	-116.39
				-74.3936	-126.365	-116.337
				-74.3436	-126.303	-116.278
				-74.2936	-126.225	-116.219
				-74.2436	-126.208	-116.151
				-74.1935	-126.163	-116.093
				-74.1435	-126.051	-116.048
				-74.0935	-125.943	-115.998
				-74.0435	-125.814	-115.876
				-73.9935	-125.717	-115.757
				-73.9435	-125.625	-115.664
				-73.8935	-125.517	-115.542
				-73.8435	-125.431	-115.445
				-73.7934	-125.329	-115.289
				-73.7434	-125.202	-115.168
				-73.6934	-125.069	-115.091
				-73.6434	-124.948	-115.044
				-73.5934	-124.851	-114.971
				-73.5434	-124.793	-114.85
				-73.4934	-124.684	-114.77
				-73.4434	-124.61	-114.649
				-73.3933	-124.423	-114.529
				-73.3433	-124.32	-114.409
				-73.2933	-124.188	-114.301
				-73.2433	-124.092	-114.242
				-73.1933	-124.014	-114.152
				-73.1433	-123.962	-114.085
				-73.0933	-123.919	-114.026
				-73.0433	-123.784	-113.965
				-72.9932	-123.631	-113.859
				-72.9432	-123.469	-113.753
				-72.8932	-123.377	-113.679
				-72.8432	-123.31	-113.561
				-72.7932	-123.316	-113.473
				-72.7432	-123.256	-113.367
				-72.6932	-123.161	-113.277
				-72.6432	-123.032	-113.256
				-72.5931	-122.911	-113.184
				-72.5431	-122.845	-113.135
				-72.4931	-122.746	-113.065
				-72.4431	-122.681	-112.956
				-72.3931	-122.571	-112.816
				-72.3431	-122.455	-112.754
				-72.2931	-122.367	-112.661
				-72.2431	-122.279	-112.634
				-72.193	-122.203	-112.539
				-72.143	-122.156	-112.449
				-72.093	-122.13	-112.383
				-72.043	-122.057	-112.345
				-71.993	-121.96	-112.257
				-71.943	-121.826	-112.216
				-71.893	-121.674	-112.122
				-71.843	-121.534	-111.973
				-71.7929	-121.469	-111.858
				-71.7429	-121.424	-111.768
				-71.6929	-121.342	-111.67
				-71.6429	-121.342	-111.605
				-71.5929	-121.239	-111.487
				-71.5429	-121.161	-111.372
				-71.4929	-121.081	-111.262
				-71.4429	-120.997	-111.212
				-71.3928	-120.883	-111.147
				-71.3428	-120.782	-111.134
				-71.2928	-120.674	-111.097
				-71.2428	-120.554	-111.034
				-71.1928	-120.41	-110.993
				-71.1428	-120.311	-110.892
				-71.0928	-120.22	-110.741
				-71.0428	-120.067	-110.571
				-70.9927	-119.944	-110.441
				-70.9427	-119.863	-110.357
				-70.8927	-119.736	-110.308
				-70.8427	-119.66	-110.283
				-70.7927	-119.583	-110.235
				-70.7427	-119.438	-110.129
				-70.6927	-119.326	-110.023
				-70.6427	-119.242	-109.886
				-70.5926	-119.18	-109.775
				-70.5426	-119.094	-109.649
				-70.4926	-118.973	-109.547
				-70.4426	-118.879	-109.446
				-70.3926	-118.793	-109.371
				-70.3426	-118.734	-109.317
				-70.2926	-118.642	-109.218
				-70.2426	-118.564	-109.157
				-70.1925	-118.47	-109.074
				-70.1425	-118.36	-109.004
				-70.0925	-118.257	-108.9
				-70.0425	-118.127	-108.81
				-69.9925	-118.015	-108.71
				-69.9425	-117.974	-108.651
				-69.8925	-117.875	-108.573
				-69.8425	-117.815	-108.527
				-69.7924	-117.701	-108.449
				-69.7424	-117.621	-108.361
				-69.6924	-117.518	-108.275
				-69.6424	-117.4	-108.153
				-69.5924	-117.294	-108.094
				-69.5424	-117.199	-107.986
				-69.4924	-117.094	-107.895
				-69.4424	-117.027	-107.81
				-69.3923	-116.93	-107.72
				-69.3423	-116.795	-107.647
				-69.2923	-116.689	-107.602
				-69.2423	-116.56	-107.575
				-69.1923	-116.476	-107.494
				-69.1423	-116.422	-107.368
				-69.0923	-116.357	-107.25
				-69.0423	-116.261	-107.122
				-68.9922	-116.17	-106.997
				-68.9422	-116.097	-106.939
				-68.8922	-116.05	-106.907
				-68.8422	-115.916	-106.815
				-68.7922	-115.797	-106.724
				-68.7422	-115.698	-106.591
				-68.6922	-115.591	-106.445
				-68.6422	-115.46	-106.35
				-68.5921	-115.406	-106.3
				-68.5421	-115.326	-106.305
				-68.4921	-115.212	-106.258
				-68.4421	-115.083	-106.16
				-68.3921	-114.967	-106.03
				-68.3421	-114.887	-105.937
				-68.2921	-114.842	-105.851
				-68.2421	-114.745	-105.809
				-68.192	-114.592	-105.732
				-68.142	-114.45	-105.574
				-68.092	-114.331	-105.434
				-68.042	-114.254	-105.333
				-67.992	-114.144	-105.204
				-67.942	-114.039	-105.087
				-67.892	-113.961	-104.994
				-67.842	-113.905	-104.888
				-67.7919	-113.851	-104.802
				-67.7419	-113.819	-104.726
				-67.6919	-113.767	-104.701
				-67.6419	-113.666	-104.655
				-67.5919	-113.558	-104.593
				-67.5419	-113.457	-104.522
				-67.4919	-113.322	-104.439
				-67.4419	-113.197	-104.32
				-67.3918	-113.154	-104.216
				-67.3418	-113.046	-104.152
				-67.2918	-112.949	-104.082
				-67.2418	-112.859	-103.972
				-67.1918	-112.749	-103.8
				-67.1418	-112.721	-103.676
				-67.0918	-112.643	-103.604
				-67.0418	-112.516	-103.519
				-66.9917	-112.366	-103.453
				-66.9417	-112.273	-103.352
				-66.8917	-112.193	-103.306
				-66.8417	-112.12	-103.202
				-66.7917	-112.027	-103.07
				-66.7417	-111.989	-102.959
				-66.6917	-111.922	-102.869
				-66.6417	-111.829	-102.805
				-66.5916	-111.715	-102.727
				-66.5416	-111.61	-102.665
				-66.4916	-111.472	-102.58
				-66.4416	-111.377	-102.512
				-66.3916	-111.302	-102.469
				-66.3416	-111.226	-102.433
				-66.2916	-111.123	-102.298
				-66.2416	-111.018	-102.194
				-66.1915	-110.925	-102.063
				-66.1415	-110.845	-101.912
				-66.0915	-110.768	-101.808
				-66.0415	-110.641	-101.732
				-65.9915	-110.542	-101.614
				-65.9415	-110.451	-101.553
				-65.8915	-110.355	-101.463
				-65.8415	-110.262	-101.416
				-65.7914	-110.165	-101.375
				-65.7414	-110.07	-101.287
				-65.6914	-109.948	-101.177
				-65.6414	-109.836	-101.057
				-65.5914	-109.708	-100.96
				-65.5414	-109.614	-100.863
				-65.4914	-109.513	-100.791
				-65.4414	-109.444	-100.694
				-65.3913	-109.355	-100.578
				-65.3413	-109.263	-100.473
				-65.2913	-109.207	-100.4
				-65.2413	-109.134	-100.362
				-65.1913	-109.045	-100.299
				-65.1413	-108.92	-100.188
				-65.0913	-108.815	-100.118
				-65.0413	-108.722	-100.01
				-64.9912	-108.619	-99.9041
				-64.9412	-108.516	-99.8556
				-64.8912	-108.436	-99.8053
				-64.8412	-108.307	-99.7694
				-64.7912	-108.199	-99.6688
				-64.7412	-108.085	-99.5503
				-64.6912	-108.038	-99.4695
				-64.6412	-107.936	-99.4246
				-64.5911	-107.842	-99.3743
				-64.5411	-107.685	-99.3025
				-64.4911	-107.562	-99.2091
				-64.4411	-107.48	-99.1408
				-64.3911	-107.439	-99.0187
				-64.3411	-107.407	-98.8894
				-64.2911	-107.276	-98.7709
				-64.2411	-107.185	-98.6523
				-64.191	-107.088	-98.5841
				-64.141	-107.023	-98.4961
				-64.091	-106.955	-98.3937
				-64.041	-106.851	-98.3039
				-63.991	-106.726	-98.2069
				-63.941	-106.651	-98.1261
				-63.891	-106.589	-98.0632
				-63.841	-106.539	-98.0363
				-63.7909	-106.468	-97.9932
				-63.7409	-106.309	-97.9555
				-63.6909	-106.165	-97.8908
				-63.6409	-106.035	-97.8261
				-63.5909	-105.926	-97.7256
				-63.5409	-105.885	-97.6789
				-63.4909	-105.826	-97.5909
				-63.4409	-105.828	-97.5172
				-63.3908	-105.747	-97.4185
				-63.3408	-105.652	-97.2892
				-63.2908	-105.536	-97.1455
				-63.2408	-105.415	-97.0557
				-63.1908	-105.333	-96.9479
				-63.1408	-105.217	-96.9066
				-63.0908	-105.092	-96.8276
				-63.0408	-104.991	-96.7539
				-62.9907	-104.879	-96.6426
				-62.9407	-104.778	-96.5582
				-62.8907	-104.726	-96.5187
				-62.8407	-104.59	-96.4917
				-62.7907	-104.556	-96.3678
				-62.7407	-104.468	-96.2403
				-62.6907	-104.367	-96.1271
				-62.6407	-104.267	-96.0571
				-62.5906	-104.128	-95.9924
				-62.5406	-104.001	-95.9493
				-62.4906	-103.882	-95.8649
				-62.4406	-103.854	-95.7895
				-62.3906	-103.77	-95.7123
				-62.3406	-103.706	-95.6153
				-62.2906	-103.624	-95.5416
				-62.2406	-103.497	-95.459
				-62.1905	-103.387	-95.362
				-62.1405	-103.29	-95.2633
				-62.0905	-103.215	-95.1627
				-62.0405	-103.15	-95.1034
				-61.9905	-103.113	-94.9939
				-61.9405	-103.075	-94.8502
				-61.8905	-102.971	-94.8107
				-61.8405	-102.872	-94.7227
				-61.7904	-102.745	-94.6778
				-61.7404	-102.65	-94.6454
				-61.6904	-102.564	-94.5574
				-61.6404	-102.468	-94.4461
				-61.5904	-102.36	-94.3707
				-61.5404	-102.248	-94.2988
				-61.4904	-102.097	-94.2467
				-61.4404	-102.005	-94.1641
				-61.3903	-101.931	-94.0689
				-61.3403	-101.86	-93.8965
				-61.2903	-101.764	-93.7834
				-61.2403	-101.708	-93.6792
				-61.1903	-101.57	-93.5589
				-61.1403	-101.453	-93.4583
				-61.0903	-101.35	-93.3559
				-61.0403	-101.251	-93.2895
				-60.9902	-101.169	-93.2194
				-60.9402	-101.1	-93.1637
				-60.8902	-101.003	-93.1063
				-60.8402	-100.874	-93.0273
				-60.7902	-100.741	-92.9123
				-60.7402	-100.646	-92.8261
				-60.6902	-100.566	-92.7309
				-60.6402	-100.484	-92.6734
				-60.5901	-100.36	-92.5872
				-60.5401	-100.276	-92.5136
				-60.4901	-100.235	-92.4436
				-60.4401	-100.179	-92.343
				-60.3901	-100.112	-92.2262
				-60.3401	-100.026	-92.1221
				-60.2901	-99.9439	-91.9999
				-60.2401	-99.8674	-91.9299
				-60.19	-99.7273	-91.8203
				-60.14	-99.5985	-91.7431
				-60.09	-99.5257	-91.6713
				-60.04	-99.4323	-91.5833
				-59.99	-99.2904	-91.4504
				-59.94	-99.2083	-91.3246
				-59.89	-99.1467	-91.2654
				-59.84	-99.0215	-91.1486
				-59.7899	-98.8908	-91.0552
				-59.7399	-98.7751	-91.0427
				-59.6899	-98.6948	-91.0103
				-59.6399	-98.5977	-90.9744
				-59.5899	-98.4539	-90.9152
				-59.5399	-98.3456	-90.8289
				-59.4899	-98.2392	-90.7266
				-59.4399	-98.2056	-90.5973
				-59.3898	-98.1514	-90.5146
				-59.3398	-98.0711	-90.4177
				-59.2898	-97.933	-90.3548
				-59.2398	-97.834	-90.2668
				-59.1898	-97.7855	-90.195
				-59.1398	-97.7108	-90.098
				-59.0898	-97.6529	-90.0154
				-59.0398	-97.5446	-89.9238
				-58.9897	-97.4382	-89.8088
				-58.9397	-97.3168	-89.7424
				-58.8897	-97.2384	-89.6526
				-58.8397	-97.1656	-89.5556
				-58.7897	-97.061	-89.4281
				-58.7397	-97.0106	-89.358
				-58.6897	-96.8985	-89.27
				-58.6397	-96.7678	-89.2036
				-58.5896	-96.5736	-89.0958
				-58.5396	-96.4467	-88.9683
				-58.4896	-96.3458	-88.8569
				-58.4396	-96.2319	-88.7761
				-58.3896	-96.1778	-88.6935
				-58.3396	-96.1666	-88.6073
				-58.2896	-96.0863	-88.5049
				-58.2396	-96.0266	-88.4403
				-58.1895	-95.922	-88.3038
				-58.1395	-95.823	-88.2247
				-58.0895	-95.7465	-88.1224
				-58.0395	-95.6419	-88.0523
				-57.9895	-95.5542	-87.9625
				-57.9395	-95.5243	-87.8566
				-57.8895	-95.4664	-87.7937
				-57.8395	-95.4141	-87.7075
				-57.7894	-95.289	-87.6482
				-57.7394	-95.1732	-87.5495
				-57.6894	-95.0593	-87.4597
				-57.6394	-94.9622	-87.4327
				-57.5894	-94.8689	-87.3753
				-57.5394	-94.7811	-87.3124
				-57.4894	-94.6728	-87.2423
				-57.4394	-94.6112	-87.1669
				-57.3893	-94.5123	-87.0825
				-57.3393	-94.4264	-86.9693
				-57.2893	-94.3349	-86.8544
				-57.2393	-94.2228	-86.7826
				-57.1893	-94.1276	-86.7035
				-57.1393	-94.0286	-86.6371
				-57.0893	-93.9689	-86.5437
				-57.0393	-93.9054	-86.4377
				-56.9892	-93.8139	-86.2994
				-56.9392	-93.7112	-86.1935
				-56.8892	-93.5675	-86.145
				-56.8392	-93.4591	-86.0588
				-56.7892	-93.3863	-85.978
				-56.7392	-93.2594	-85.9241
				-56.6892	-93.1417	-85.8558
				-56.6392	-93.0764	-85.7193
				-56.5891	-93.0372	-85.5936
				-56.5391	-92.9606	-85.4697
				-56.4891	-92.9251	-85.3655
				-56.4391	-92.843	-85.3188
				-56.3891	-92.6973	-85.2667
				-56.3391	-92.5946	-85.2524
				-56.2891	-92.4658	-85.2057
				-56.2391	-92.3631	-85.1716
				-56.189	-92.2604	-85.0656
				-56.139	-92.2137	-84.9345
				-56.089	-92.126	-84.798
				-56.039	-92.0139	-84.7315
				-55.989	-91.9299	-84.6597
				-55.939	-91.7787	-84.5412
				-55.889	-91.6143	-84.4532
				-55.839	-91.5546	-84.367
				-55.7889	-91.5285	-84.2341
				-55.7389	-91.493	-84.1478
				-55.6889	-91.4332	-84.0149
				-55.6389	-91.3287	-83.9144
				-55.5889	-91.2017	-83.8174
				-55.5389	-91.1177	-83.7904
				-55.4889	-90.9832	-83.7815
				-55.4389	-90.931	-83.7455
				-55.3888	-90.7947	-83.6521
				-55.3388	-90.6919	-83.557
				-55.2888	-90.5463	-83.4438
				-55.2388	-90.522	-83.3684
				-55.1888	-90.4847	-83.2624
				-55.1388	-90.4343	-83.2121
				-55.0888	-90.3559	-83.1726
				-55.0388	-90.2308	-83.1133
				-54.9887	-90.1523	-83.002
				-54.9387	-90.0702	-82.8565
				-54.8887	-89.9899	-82.7434
				-54.8387	-89.9152	-82.659
				-54.7887	-89.8312	-82.6518
				-54.7387	-89.6911	-82.6069
				-54.6887	-89.637	-82.5494
				-54.6387	-89.5231	-82.4668
				-54.5886	-89.4988	-82.3518
				-54.5386	-89.3868	-82.2782
				-54.4886	-89.2673	-82.2082
				-54.4386	-89.1291	-82.1363
				-54.3886	-89.0414	-82.0609
				-54.3386	-88.9218	-81.9729
				-54.2886	-88.8173	-81.8957
				-54.2386	-88.7258	-81.7843
				-54.1885	-88.6866	-81.6604
				-54.1385	-88.5577	-81.5544
				-54.0885	-88.4606	-81.4592
				-54.0385	-88.3449	-81.3838
				-53.9885	-88.259	-81.3227
				-53.9385	-88.2011	-81.2365
				-53.8885	-88.0611	-81.1252
				-53.8385	-87.9341	-81.0048
				-53.7884	-87.8109	-80.8953
				-53.7384	-87.697	-80.8199
				-53.6884	-87.5737	-80.748
				-53.6384	-87.4822	-80.7013
				-53.5884	-87.4001	-80.651
				-53.5384	-87.3403	-80.563
				-53.4884	-87.2918	-80.4714
				-53.4384	-87.2283	-80.3798
				-53.3883	-87.1723	-80.2667
				-53.3383	-87.1013	-80.1715
				-53.2883	-86.9912	-80.0314
				-53.2383	-86.8436	-79.9362
				-53.1883	-86.7167	-79.8985
				-53.1383	-86.614	-79.8554
				-53.0883	-86.5019	-79.8051
				-53.0383	-86.4347	-79.7045
				-52.9882	-86.3862	-79.5806
				-52.9382	-86.3022	-79.5034
				-52.8882	-86.1808	-79.4441
				-52.8382	-86.0632	-79.3813
				-52.7882	-85.9661	-79.2861
				-52.7382	-85.8895	-79.1999
				-52.6882	-85.7924	-79.0759
				-52.6382	-85.6804	-78.9592
				-52.5881	-85.5721	-78.8838
				-52.5381	-85.5123	-78.8047
				-52.4881	-85.4246	-78.7185
				-52.4381	-85.3368	-78.6269
				-52.3881	-85.2173	-78.5497
				-52.3381	-85.1015	-78.4527
				-52.2881	-84.9559	-78.3719
				-52.2381	-84.8364	-78.2839
				-52.188	-84.7617	-78.2157
				-52.138	-84.6777	-78.1582
				-52.088	-84.5601	-78.0935
				-52.038	-84.4368	-78.0019
				-51.988	-84.3659	-77.8996
				-51.938	-84.3173	-77.7774
				-51.888	-84.2146	-77.6571
				-51.838	-84.0652	-77.5601
				-51.7879	-83.9532	-77.4506
				-51.7379	-83.9047	-77.3662
				-51.6879	-83.8468	-77.3626
				-51.6379	-83.7777	-77.3248
				-51.5879	-83.7217	-77.2207
				-51.5379	-83.6377	-77.1435
				-51.4879	-83.5294	-77.0195
				-51.4379	-83.4397	-76.9028
				-51.3878	-83.3426	-76.8112
				-51.3378	-83.2343	-76.7447
				-51.2878	-83.1298	-76.6729
				-51.2378	-83.0607	-76.6136
				-51.1878	-83.0308	-76.5472
				-51.1378	-82.9449	-76.4394
				-51.0878	-82.8609	-76.3388
				-51.0378	-82.7582	-76.249
				-50.9877	-82.5976	-76.1395
				-50.9377	-82.5192	-76.0245
				-50.8877	-82.4595	-75.9294
				-50.8377	-82.3829	-75.8719
				-50.7877	-82.3325	-75.7731
				-50.7377	-82.2261	-75.6995
				-50.6877	-82.0972	-75.6402
				-50.6377	-81.9572	-75.572
				-50.5876	-81.8619	-75.5163
				-50.5376	-81.7424	-75.4211
				-50.4876	-81.6285	-75.3528
				-50.4376	-81.4866	-75.2882
				-50.3876	-81.3559	-75.1966
				-50.3376	-81.2626	-75.1445
				-50.2876	-81.1786	-75.0673
				-50.2376	-81.1281	-74.999
				-50.1875	-81.0815	-74.8554
				-50.1375	-81.0142	-74.7332
				-50.0875	-80.9433	-74.6219
				-50.0375	-80.8667	-74.5393
				-49.9875	-80.7827	-74.4423
				-49.9375	-80.6483	-74.3489
				-49.8875	-80.5493	-74.2555
				-49.8375	-80.5362	-74.1836
				-49.7874	-80.4503	-74.0849
				-49.7374	-80.385	-73.9933
				-49.6874	-80.3439	-73.8819
				-49.6374	-80.2804	-73.7831
				-49.5874	-80.2188	-73.7311
				-49.5374	-80.0788	-73.67
				-49.4874	-79.935	-73.5784
				-49.4374	-79.8024	-73.4365
				-49.3873	-79.7016	-73.3288
				-49.3373	-79.6605	-73.2461
				-49.2873	-79.5746	-73.1976
				-49.2373	-79.4906	-73.142
				-49.1873	-79.3954	-73.0594
				-49.1373	-79.2665	-73.0145
				-49.0873	-79.1433	-72.9085
				-49.0373	-79.0275	-72.8115
				-48.9872	-78.9342	-72.6876
				-48.9372	-78.8464	-72.5655
				-48.8872	-78.7661	-72.4667
				-48.8372	-78.7082	-72.3805
				-48.7872	-78.6578	-72.3302
				-48.7372	-78.5551	-72.2763
				-48.6872	-78.4431	-72.2278
				-48.6372	-78.3423	-72.1847
				-48.5871	-78.2265	-72.1183
				-48.5371	-78.1294	-72.041
				-48.4871	-78.051	-71.9297
				-48.4371	-77.9502	-71.8075
				-48.3871	-77.8605	-71.7393
				-48.3371	-77.8008	-71.6872
				-48.2871	-77.7746	-71.5974
				-48.2371	-77.7429	-71.4968
				-48.187	-77.6682	-71.4573
				-48.137	-77.5487	-71.337
				-48.087	-77.4329	-71.2723
				-48.037	-77.2929	-71.1646
				-47.987	-77.1715	-71.0658
				-47.937	-77.0912	-70.9688
				-47.887	-76.9848	-70.8898
				-47.837	-76.8466	-70.8233
				-47.7869	-76.7309	-70.7497
				-47.7369	-76.6244	-70.6545
				-47.6869	-76.5703	-70.5234
				-47.6369	-76.4695	-70.4246
				-47.5869	-76.3686	-70.342
				-47.5369	-76.2715	-70.2684
				-47.4869	-76.18	-70.2037
				-47.4369	-76.1091	-70.1462
				-47.3868	-76.0568	-70.1157
				-47.3368	-76.0456	-69.99
				-47.2868	-75.9522	-69.8697
				-47.2368	-75.8832	-69.7817
				-47.1868	-75.8103	-69.7242
				-47.1368	-75.6946	-69.6757
				-47.0868	-75.5825	-69.5823
				-47.0368	-75.4537	-69.5069
				-46.9867	-75.2894	-69.4045
				-46.9367	-75.1923	-69.3363
				-46.8867	-75.084	-69.25
				-46.8367	-75.0205	-69.1495
				-46.7867	-74.9384	-69.0417
				-46.7367	-74.8991	-68.9609
				-46.6867	-74.8543	-68.8962
				-46.6367	-74.761	-68.828
				-46.5866	-74.705	-68.7705
				-46.5366	-74.6415	-68.6933
				-46.4866	-74.5238	-68.6071
				-46.4366	-74.3614	-68.537
				-46.3866	-74.2344	-68.4508
				-46.3366	-74.2139	-68.3251
				-46.2866	-74.0888	-68.2245
				-46.2366	-73.9954	-68.1383
				-46.1865	-73.8684	-68.0449
				-46.1365	-73.7994	-67.9551
				-46.0865	-73.7135	-67.8617
				-46.0365	-73.6201	-67.7414
				-45.9865	-73.538	-67.6696
				-45.9365	-73.4371	-67.6319
				-45.8865	-73.3326	-67.551
				-45.8365	-73.256	-67.4846
				-45.7864	-73.2056	-67.3643
				-45.7364	-73.1328	-67.2152
				-45.6864	-73.0095	-67.1074
				-45.6364	-72.8975	-67.0428
				-45.5864	-72.7556	-67.0015
				-45.5364	-72.7014	-66.9278
				-45.4864	-72.6305	-66.8596
				-45.4364	-72.5241	-66.7877
				-45.3863	-72.4232	-66.7267
				-45.3363	-72.3056	-66.6333
				-45.2863	-72.1749	-66.5345
				-45.2363	-72.0517	-66.4519
				-45.1863	-71.9844	-66.3351
				-45.1363	-71.9527	-66.2597
				-45.0863	-71.8761	-66.2112
				-45.0363	-71.8052	-66.1142
				-44.9862	-71.7305	-66.0101
				-44.9362	-71.6334	-65.9346
				-44.8862	-71.5344	-65.8556
				-44.8362	-71.4373	-65.7784
				-44.7862	-71.3403	-65.6778
				-44.7362	-71.273	-65.6257
				-44.6862	-71.1722	-65.5575
				-44.6362	-71.0695	-65.4623
				-44.5861	-70.9762	-65.3527
				-44.5361	-70.866	-65.2971
				-44.4861	-70.7502	-65.218
				-44.4361	-70.683	-65.1318
				-44.3861	-70.6382	-65.1031
				-44.3361	-70.5523	-65.0474
				-44.2861	-70.4085	-64.9504
				-44.2361	-70.289	-64.8373
				-44.186	-70.1901	-64.6774
				-44.136	-70.121	-64.5248
				-44.086	-69.9828	-64.4152
				-44.036	-69.8913	-64.3721
				-43.986	-69.8129	-64.2823
				-43.936	-69.7307	-64.2608
				-43.886	-69.6411	-64.1835
				-43.836	-69.5533	-64.1153
				-43.7859	-69.4226	-64.0004
				-43.7359	-69.3461	-63.9267
				-43.6859	-69.3125	-63.8369
				-43.6359	-69.2266	-63.7938
				-43.5859	-69.1201	-63.6842
				-43.5359	-69.0287	-63.5657
				-43.4859	-68.9502	-63.4687
				-43.4359	-68.8438	-63.3897
				-43.3858	-68.7486	-63.3035
				-43.3358	-68.6123	-63.2442
				-43.2858	-68.4816	-63.1742
				-43.2358	-68.4368	-63.1239
				-43.1858	-68.3677	-62.991
				-43.1358	-68.3079	-62.894
				-43.0858	-68.2594	-62.8132
				-43.0358	-68.1735	-62.7593
				-42.9857	-68.054	-62.6821
				-42.9357	-67.9326	-62.5923
				-42.8857	-67.7907	-62.4773
				-42.8357	-67.7384	-62.3337
				-42.7857	-67.6301	-62.2367
				-42.7357	-67.5517	-62.1541
				-42.6857	-67.477	-62.0661
				-42.6357	-67.3594	-61.9691
				-42.5856	-67.2567	-61.8631
				-42.5356	-67.1484	-61.7895
				-42.4856	-67.0886	-61.7464
				-42.4356	-67.0364	-61.6745
				-42.3856	-66.9579	-61.5811
				-42.3356	-66.8776	-61.4949
				-42.2856	-66.7469	-61.4015
				-42.2356	-66.6816	-61.3369
				-42.1855	-66.5658	-61.292
				-42.1355	-66.4743	-61.1878
				-42.0855	-66.3492	-61.0854
				-42.0355	-66.2577	-60.9759
				-41.9855	-66.1625	-60.8825
				-41.9355	-66.0617	-60.8089
				-41.8855	-65.972	-60.7514
				-41.8355	-65.8712	-60.6831
				-41.7854	-65.8171	-60.5754
				-41.7354	-65.7723	-60.4856
				-41.6854	-65.7069	-60.4137
				-41.6354	-65.593	-60.3186
				-41.5854	-65.4679	-60.2539
				-41.5354	-65.3372	-60.1605
				-41.4854	-65.255	-60.0707
				-41.4354	-65.2028	-60.0222
				-41.3853	-65.1262	-59.9288
				-41.3353	-65.0142	-59.8516
				-41.2853	-64.8965	-59.7367
				-41.2353	-64.8387	-59.6055
				-41.1853	-64.7472	-59.5211
				-41.1353	-64.6351	-59.478
				-41.0853	-64.5343	-59.4026
				-41.0353	-64.4185	-59.3433
				-40.9852	-64.3401	-59.2463
				-40.9352	-64.2934	-59.0937
				-40.8852	-64.2748	-58.9895
				-40.8352	-64.1926	-58.871
				-40.7852	-64.0675	-58.792
				-40.7352	-63.9181	-58.7542
				-40.6852	-63.8322	-58.6986
				-40.6352	-63.7557	-58.6465
				-40.5851	-63.7071	-58.5639
				-40.5351	-63.638	-58.4597
				-40.4851	-63.5783	-58.3591
				-40.4351	-63.4943	-58.2909
				-40.3851	-63.3841	-58.1921
				-40.3351	-63.2441	-58.1095
				-40.2851	-63.16	-58.052
				-40.2351	-63.0443	-57.9389
				-40.185	-62.9696	-57.8383
				-40.135	-62.9061	-57.7646
				-40.085	-62.8389	-57.6946
				-40.035	-62.7418	-57.6246
				-39.985	-62.6447	-57.5617
				-39.935	-62.5401	-57.4521
				-39.885	-62.4449	-57.3444
				-39.835	-62.3758	-57.2528
				-39.7849	-62.26	-57.1594
				-39.7349	-62.1443	-57.0911
				-39.6849	-62.0453	-56.9978
				-39.6349	-61.9986	-56.9115
				-39.5849	-61.9015	-56.8289
				-39.5349	-61.7708	-56.723
				-39.4849	-61.6607	-56.617
				-39.4349	-61.5897	-56.5506
				-39.3848	-61.5262	-56.4446
				-39.3348	-61.4702	-56.3656
				-39.2848	-61.4105	-56.2955
				-39.2348	-61.3675	-56.3117
				-39.1848	-61.2648	-56.274
				-39.1348	-61.1117	-56.2111
				-39.0848	-60.9586	-56.0962
				-39.0348	-60.8335	-55.9902
				-38.9847	-60.7906	-55.8824
				-38.9347	-60.7439	-55.798
				-38.8847	-60.6673	-55.7046
				-38.8347	-60.5833	-55.6005
				-38.7847	-60.475	-55.4981
				-38.7347	-60.3592	-55.4352
				-38.6847	-60.2435	-55.4047
				-38.6347	-60.1968	-55.3131
				-38.5846	-60.1296	-55.1892
				-38.5346	-60.0399	-55.0635
				-38.4846	-59.9298	-54.9431
				-38.4346	-59.8084	-54.8767
				-38.3846	-59.6796	-54.8336
				-38.3346	-59.6161	-54.7635
				-38.2846	-59.5545	-54.6827
				-38.2346	-59.4368	-54.6145
				-38.1845	-59.3416	-54.5067
				-38.1345	-59.2576	-54.451
				-38.0845	-59.1904	-54.3594
				-38.0345	-59.0914	-54.2876
				-37.9845	-59.0279	-54.2158
				-37.9345	-58.9233	-54.1565
				-37.8845	-58.8132	-54.0811
				-37.8345	-58.731	-54.0469
				-37.7844	-58.6526	-53.9769
				-37.7344	-58.5929	-53.9015
				-37.6844	-58.4995	-53.7829
				-37.6344	-58.352	-53.7057
				-37.5844	-58.2194	-53.5925
				-37.5344	-58.1036	-53.483
				-37.4844	-58.0215	-53.4004
				-37.4344	-57.9767	-53.3483
				-37.3843	-57.8497	-53.2531
				-37.3343	-57.7246	-53.1615
				-37.2843	-57.6574	-53.113
				-37.2343	-57.5958	-53.0304
				-37.1843	-57.5061	-52.9119
				-37.1343	-57.4315	-52.8023
				-37.0843	-57.3418	-52.6892
				-37.0343	-57.2391	-52.5994
				-36.9842	-57.1252	-52.5203
				-36.9342	-57.0225	-52.479
				-36.8842	-56.9105	-52.4036
				-36.8342	-56.8227	-52.2725
				-36.7842	-56.6846	-52.1935
				-36.7342	-56.6192	-52.1162
				-36.6842	-56.5464	-52.0318
				-36.6342	-56.4624	-51.9779
				-36.5841	-56.3877	-51.8863
				-36.5341	-56.2813	-51.793
				-36.4841	-56.2252	-51.7247
				-36.4341	-56.1543	-51.6654
				-36.3841	-56.0796	-51.5738
				-36.3341	-55.9825	-51.4499
				-36.2841	-55.8705	-51.3422
				-36.2341	-55.7864	-51.2524
				-36.184	-55.7416	-51.1644
				-36.134	-55.6539	-51.0782
				-36.084	-55.5288	-50.9542
				-36.034	-55.4634	-50.8968
				-35.984	-55.357	-50.8537
				-35.934	-55.2412	-50.8195
				-35.884	-55.1068	-50.7567
				-35.834	-55.0284	-50.6238
				-35.7839	-54.9929	-50.5501
				-35.7339	-54.9406	-50.5034
				-35.6839	-54.8379	-50.4621
				-35.6339	-54.6755	-50.358
				-35.5839	-54.5821	-50.2538
				-35.5339	-54.5186	-50.1137
				-35.4839	-54.4141	-49.9772
				-35.4339	-54.3114	-49.9233
				-35.3838	-54.2031	-49.8515
				-35.3338	-54.1004	-49.7635
				-35.2838	-54.0555	-49.6755
				-35.2338	-53.9715	-49.5929
				-35.1838	-53.8726	-49.5102
				-35.1338	-53.7885	-49.4492
				-35.0838	-53.7045	-49.4276
				-35.0338	-53.6448	-49.3073
				-34.9837	-53.5701	-49.1959
				-34.9337	-53.4674	-49.0882
				-34.8837	-53.3591	-49.0163
				-34.8337	-53.262	-48.9463
				-34.7837	-53.163	-48.8511
				-34.7337	-53.0435	-48.7362
				-34.6837	-52.9128	-48.614
				-34.6337	-52.7672	-48.5153
				-34.5836	-52.6495	-48.4596
				-34.5336	-52.5823	-48.3985
				-34.4836	-52.5282	-48.3482
				-34.4336	-52.4292	-48.3069
				-34.3836	-52.3452	-48.1974
				-34.3336	-52.2761	-48.0824
				-34.2836	-52.1865	-47.9836
				-34.2336	-52.0894	-47.9046
				-34.1835	-52.011	-47.8112
				-34.1335	-51.9363	-47.7717
				-34.0835	-51.8522	-47.6693
				-34.0335	-51.8074	-47.6047
				-33.9835	-51.7533	-47.5077
				-33.9335	-51.6618	-47.4017
				-33.8835	-51.5479	-47.2904
				-33.8335	-51.4116	-47.1988
				-33.7834	-51.3145	-47.1036
				-33.7334	-51.223	-47.0048
				-33.6834	-51.1315	-46.8971
				-33.6334	-51.0288	-46.8091
				-33.5834	-50.9392	-46.7516
				-33.5334	-50.8552	-46.7139
				-33.4834	-50.7245	-46.6151
				-33.4334	-50.6871	-46.5666
				-33.3833	-50.6162	-46.4714
				-33.3333	-50.5247	-46.3834
				-33.2833	-50.4761	-46.308
				-33.2333	-50.4182	-46.2038
				-33.1833	-50.2969	-46.1266
				-33.1333	-50.1755	-46.0296
				-33.0833	-50.0765	-45.8967
				-33.0333	-49.9608	-45.8087
				-32.9832	-49.8823	-45.7548
				-32.9332	-49.7778	-45.7045
				-32.8832	-49.6564	-45.6237
				-32.8332	-49.5649	-45.6129
				-32.7832	-49.4585	-45.5519
				-32.7332	-49.3763	-45.4639
				-32.6832	-49.296	-45.3633
				-32.6332	-49.2027	-45.2645
				-32.5831	-49.0925	-45.1442
				-32.5331	-48.9992	-45.031
				-32.4831	-48.917	-44.9556
				-32.4331	-48.8573	-44.9035
				-32.3831	-48.7919	-44.8335
				-32.3331	-48.7097	-44.7437
				-32.2831	-48.6407	-44.6557
				-32.2331	-48.5081	-44.503
				-32.183	-48.4483	-44.4096
				-32.133	-48.3512	-44.3952
				-32.083	-48.3008	-44.3306
				-32.033	-48.2224	-44.2677
				-31.983	-48.1253	-44.2156
				-31.933	-48.0058	-44.1097
				-31.883	-47.9012	-44.0648
				-31.833	-47.8116	-43.9588
				-31.7829	-47.6772	-43.8277
				-31.7329	-47.5764	-43.7361
				-31.6829	-47.4531	-43.623
				-31.6329	-47.3934	-43.5655
				-31.5829	-47.3168	-43.5062
				-31.5329	-47.2589	-43.4254
				-31.4829	-47.1824	-43.3608
				-31.4329	-47.1189	-43.2458
				-31.3828	-46.9994	-43.1919
				-31.3328	-46.9004	-43.1488
				-31.2828	-46.8164	-43.0123
				-31.2328	-46.7473	-42.9297
				-31.1828	-46.6203	-42.822
				-31.1328	-46.5083	-42.7268
				-31.0828	-46.3813	-42.6459
				-31.0328	-46.2656	-42.522
				-30.9827	-46.1685	-42.4214
				-30.9327	-46.0957	-42.3263
				-30.8827	-46.0154	-42.249
				-30.8327	-45.8809	-42.1934
				-30.7827	-45.8081	-42.1071
				-30.7327	-45.7372	-42.0461
				-30.6827	-45.6979	-41.897
				-30.6327	-45.655	-41.8054
				-30.5826	-45.571	-41.7875
				-30.5326	-45.4048	-41.7336
				-30.4826	-45.2797	-41.7156
				-30.4326	-45.1714	-41.6689
				-30.3826	-45.1247	-41.6115
				-30.3326	-45.0575	-41.5234
				-30.2826	-44.9903	-41.3852
				-30.2326	-44.9268	-41.2989
				-30.1825	-44.8316	-41.2253
				-30.1325	-44.7681	-41.1589
				-30.0825	-44.6542	-41.0816
				-30.0325	-44.5477	-41.017
				-29.9825	-44.4376	-40.938
				-29.9325	-44.3704	-40.8589
				-29.8825	-44.277	-40.7584
				-29.8325	-44.2004	-40.638
				-29.7824	-44.0922	-40.5123
				-29.7324	-43.9782	-40.4171
				-29.6824	-43.8793	-40.3543
				-29.6324	-43.7635	-40.304
				-29.5824	-43.687	-40.2501
				-29.5324	-43.6272	-40.1333
				-29.4824	-43.5208	-40.0328
				-29.4324	-43.4685	-39.8855
				-29.3823	-43.4088	-39.7741
				-29.3323	-43.321	-39.6897
				-29.2823	-43.2202	-39.6287
				-29.2323	-43.1436	-39.573
				-29.1823	-43.0764	-39.5299
				-29.1323	-42.9961	-39.4491
				-29.0823	-42.9065	-39.3629
				-29.0323	-42.7739	-39.2946
				-28.9822	-42.6357	-39.2246
				-28.9322	-42.5368	-39.203
				-28.8822	-42.4434	-39.0935
				-28.8322	-42.3706	-38.9911
				-28.7822	-42.3164	-38.8977
				-28.7322	-42.2772	-38.7881
				-28.6822	-42.1484	-38.6858
				-28.6322	-42.0569	-38.5978
				-28.5821	-41.9337	-38.5277
				-28.5321	-41.8235	-38.4541
				-28.4821	-41.7563	-38.3984
				-28.4321	-41.6349	-38.3571
				-28.3821	-41.5322	-38.2583
				-28.3321	-41.4164	-38.2098
				-28.2821	-41.3025	-38.0985
				-28.2321	-41.2111	-38.0069
				-28.182	-41.1438	-37.8704
				-28.132	-41.0505	-37.786
				-28.082	-40.9478	-37.7141
				-28.032	-40.8619	-37.6477
				-27.982	-40.7928	-37.5274
				-27.932	-40.7517	-37.4663
				-27.882	-40.6621	-37.3693
				-27.832	-40.5743	-37.3388
				-27.7819	-40.4548	-37.2687
				-27.7319	-40.3745	-37.1915
				-27.6819	-40.2588	-37.1035
				-27.6319	-40.158	-37.0191
				-27.5819	-40.0739	-36.9365
				-27.5319	-39.9712	-36.8215
				-27.4819	-39.8965	-36.712
				-27.4319	-39.7938	-36.5988
				-27.3818	-39.6837	-36.5324
				-27.3318	-39.5735	-36.5108
				-27.2818	-39.5156	-36.3959
				-27.2318	-39.4428	-36.3186
				-27.1818	-39.3382	-36.2091
				-27.1318	-39.23	-36.069
				-27.0818	-39.1702	-35.9559
				-27.0318	-39.088	-35.8535
				-26.9817	-39.004	-35.7691
				-26.9317	-38.8827	-35.7062
				-26.8817	-38.7912	-35.6613
				-26.8317	-38.6903	-35.5787
				-26.7817	-38.6138	-35.5446
				-26.7317	-38.5447	-35.462
				-26.6817	-38.4551	-35.3775
				-26.6317	-38.3916	-35.2662
				-26.5816	-38.3113	-35.1836
				-26.5316	-38.1862	-35.0974
				-26.4816	-38.063	-35.0471
				-26.4316	-37.9117	-34.9806
				-26.3816	-37.8202	-34.8926
				-26.3316	-37.7026	-34.7687
				-26.2816	-37.6652	-34.625
				-26.2316	-37.6148	-34.5191
				-26.1815	-37.5327	-34.4329
				-26.1315	-37.4281	-34.3808
				-26.0815	-37.3385	-34.3053
				-26.0315	-37.2488	-34.2101
				-25.9815	-37.1947	-34.0988
				-25.9315	-37.1051	-33.9928
				-25.8815	-37.0024	-33.9084
				-25.8315	-36.9128	-33.8509
				-25.7814	-36.8549	-33.7719
				-25.7314	-36.782	-33.6588
				-25.6814	-36.6775	-33.5366
				-25.6314	-36.5636	-33.4397
				-25.5814	-36.4366	-33.3283
				-25.5314	-36.3302	-33.2834
				-25.4814	-36.2051	-33.2385
				-25.4314	-36.1453	-33.208
				-25.3813	-36.0482	-33.1218
				-25.3313	-35.9474	-33.041
				-25.2813	-35.8279	-32.9098
				-25.2313	-35.7252	-32.7985
				-25.1813	-35.6094	-32.7123
				-25.1313	-35.5516	-32.6404
				-25.0813	-35.503	-32.5794
				-25.0313	-35.4265	-32.5345
				-24.9812	-35.348	-32.4429
				-24.9312	-35.3032	-32.3603
				-24.8812	-35.2491	-32.2938
				-24.8312	-35.1651	-32.2184
				-24.7812	-35.0605	-32.1627
				-24.7312	-34.9204	-32.0819
				-24.6812	-34.8047	-31.9652
				-24.6312	-34.7151	-31.7945
				-24.5811	-34.6665	-31.6796
				-24.5311	-34.6068	-31.6203
				-24.4811	-34.5041	-31.6042
				-24.4311	-34.4107	-31.5503
				-24.3811	-34.3229	-31.4587
				-24.3311	-34.2595	-31.3635
				-24.2811	-34.1885	-31.2737
				-24.2311	-34.1194	-31.1749
				-24.181	-34.0149	-31.13
				-24.131	-33.9308	-31.042
				-24.081	-33.8375	-30.9073
				-24.031	-33.7161	-30.8427
				-23.981	-33.619	-30.7816
				-23.931	-33.4939	-30.672
				-23.881	-33.4267	-30.6487
				-23.831	-33.3576	-30.514
				-23.7809	-33.2642	-30.4152
				-23.7309	-33.1093	-30.3541
				-23.6809	-32.9599	-30.2625
				-23.6309	-32.8647	-30.1925
				-23.5809	-32.8292	-30.1476
				-23.5309	-32.747	-30.0345
				-23.4809	-32.663	-29.9411
				-23.4309	-32.5958	-29.8567
				-23.3808	-32.5118	-29.722
				-23.3308	-32.4445	-29.6196
				-23.2808	-32.3829	-29.4885
				-23.2308	-32.2709	-29.4005
				-23.1808	-32.1663	-29.3448
				-23.1308	-32.073	-29.2855
				-23.0808	-32.0095	-29.1885
				-23.0308	-31.9142	-29.1185
				-22.9807	-31.847	-29.0287
				-22.9307	-31.763	-28.9748
				-22.8807	-31.6696	-28.9299
				-22.8307	-31.5389	-28.8563
				-22.7807	-31.4344	-28.8078
				-22.7307	-31.3186	-28.7108
				-22.6807	-31.1842	-28.612
				-22.6307	-31.0871	-28.5168
				-22.5806	-31.0441	-28.375
				-22.5306	-30.9582	-28.3031
				-22.4806	-30.9022	-28.2241
				-22.4306	-30.8649	-28.181
				-22.3806	-30.723	-28.1109
				-22.3306	-30.6091	-28.0319
				-22.2806	-30.5437	-27.9188
				-22.2306	-30.4448	-27.8092
				-22.1805	-30.3383	-27.7302
				-22.1305	-30.2543	-27.7248
				-22.0805	-30.1217	-27.6494
				-22.0305	-30.0302	-27.5865
				-21.9805	-29.9668	-27.4913
				-21.9305	-29.8883	-27.3979
				-21.8805	-29.8622	-27.3458
				-21.8305	-29.7726	-27.2578
				-21.7804	-29.668	-27.1483
				-21.7304	-29.5578	-27.0513
				-21.6804	-29.4271	-26.9741
				-21.6304	-29.3226	-26.9453
				-21.5804	-29.2441	-26.8537
				-21.5304	-29.1601	-26.7855
				-21.4804	-29.0854	-26.6813
				-21.4304	-29.0238	-26.5951
				-21.3803	-28.9697	-26.4981
				-21.3303	-28.8632	-26.4101
				-21.2803	-28.7437	-26.2988
				-21.2303	-28.6634	-26.2413
				-21.1803	-28.5533	-26.1389
				-21.1303	-28.4151	-26.0509
				-21.0803	-28.361	-25.9665
				-21.0303	-28.3124	-25.8552
				-20.9802	-28.2116	-25.7779
				-20.9302	-28.107	-25.6917
				-20.8802	-28.0062	-25.6307
				-20.8302	-27.9166	-25.5588
				-20.7802	-27.8419	-25.4457
				-20.7302	-27.685	-25.3451
				-20.6802	-27.6421	-25.2697
				-20.6302	-27.5413	-25.1781
				-20.5801	-27.4516	-25.0919
				-20.5301	-27.3825	-25.0236
				-20.4801	-27.2873	-24.9482
				-20.4301	-27.1902	-24.8781
				-20.3801	-27.1193	-24.7848
				-20.3301	-27.0315	-24.7003
				-20.2801	-26.8989	-24.5962
				-20.2301	-26.7533	-24.4938
				-20.18	-26.6207	-24.413
				-20.13	-26.589	-24.3825
				-20.08	-26.5348	-24.307
				-20.03	-26.4732	-24.2334
				-19.98	-26.4116	-24.1687
				-19.93	-26.322	-24.0879
				-19.88	-26.1931	-24.0053
				-19.83	-26.1091	-23.937
				-19.7799	-26.0288	-23.8347
				-19.7299	-25.9373	-23.7215
				-19.6799	-25.8122	-23.6263
				-19.6299	-25.6722	-23.5401
				-19.5799	-25.5489	-23.4449
				-19.5299	-25.4631	-23.3659
				-19.4799	-25.4238	-23.2294
				-19.4299	-25.3548	-23.1702
				-19.3798	-25.2651	-23.1181
				-19.3298	-25.1699	-23.0588
				-19.2798	-25.0728	-22.9546
				-19.2298	-24.9458	-22.9043
				-19.1798	-24.8413	-22.8145
				-19.1298	-24.7666	-22.7409
				-19.0798	-24.7461	-22.6385
				-19.0298	-24.6882	-22.5236
				-18.9797	-24.5911	-22.4302
				-18.9297	-24.5089	-22.3153
				-18.8797	-24.4081	-22.2219
				-18.8297	-24.2774	-22.1572
				-18.7797	-24.1747	-22.062
				-18.7297	-24.1019	-21.9435
				-18.6797	-24.0216	-21.8986
				-18.6297	-23.8647	-21.8034
				-18.5796	-23.7546	-21.7675
				-18.5296	-23.6929	-21.7226
				-18.4796	-23.5884	-21.6436
				-18.4296	-23.5025	-21.552
				-18.3796	-23.4409	-21.455
				-18.3296	-23.3419	-21.3831
				-18.2796	-23.2803	-21.3131
				-18.2296	-23.2168	-21.2161
				-18.1795	-23.0973	-21.0868
				-18.1295	-22.9815	-20.9772
				-18.0795	-22.9143	-20.8821
				-18.0295	-22.849	-20.8246
				-17.9795	-22.7257	-20.7312
				-17.9295	-22.6268	-20.6324
				-17.8795	-22.5203	-20.539
				-17.8295	-22.4699	-20.4851
				-17.7794	-22.3859	-20.3846
				-17.7294	-22.2851	-20.3037
				-17.6794	-22.1842	-20.187
				-17.6294	-22.1394	-20.0613
				-17.5794	-22.0517	-20.0056
				-17.5294	-21.934	-19.9571
				-17.4794	-21.8108	-19.9068
				-17.4294	-21.7399	-19.835
				-17.3793	-21.6857	-19.7578
				-17.3293	-21.5923	-19.6751
				-17.2793	-21.4896	-19.5782
				-17.2293	-21.3589	-19.5171
				-17.1793	-21.2787	-19.4183
				-17.1293	-21.1946	-19.2944
				-17.0793	-21.0527	-19.1974
				-17.0293	-20.9556	-19.113
				-16.9792	-20.866	-18.9981
				-16.9292	-20.8193	-18.9083
				-16.8792	-20.7614	-18.8023
				-16.8292	-20.7054	-18.7538
				-16.7792	-20.6027	-18.6856
				-16.7292	-20.4739	-18.6389
				-16.6792	-20.3226	-18.5688
				-16.6292	-20.2498	-18.4646
				-16.5791	-20.1677	-18.3784
				-16.5291	-20.0892	-18.3102
				-16.4791	-20.0164	-18.2132
				-16.4291	-19.9305	-18.1126
				-16.3791	-19.8372	-18.0031
				-16.3291	-19.7513	-17.9187
				-16.2791	-19.6673	-17.8253
				-16.2291	-19.5422	-17.7516
				-16.179	-19.4395	-17.6744
				-16.129	-19.305	-17.5828
				-16.079	-19.277	-17.511
				-16.029	-19.2434	-17.4391
				-15.979	-19.1463	-17.3655
				-15.929	-19.0417	-17.2703
				-15.879	-18.9334	-17.1751
				-15.829	-18.8139	-17.0799
				-15.7789	-18.7169	-17.0225
				-15.7289	-18.6534	-16.9578
				-15.6789	-18.5824	-16.9165
				-15.6289	-18.5227	-16.8141
				-15.5789	-18.448	-16.7118
				-15.5289	-18.3453	-16.6417
				-15.4789	-18.2444	-16.5519
				-15.4289	-18.1847	-16.4316
				-15.3788	-18.1212	-16.3436
				-15.3288	-18.026	-16.2574
				-15.2788	-17.9121	-16.173
				-15.2288	-17.8131	-16.0544
				-15.1788	-17.675	-15.9502
				-15.1288	-17.5816	-15.8138
				-15.0788	-17.4733	-15.7814
				-15.0288	-17.3893	-15.7545
				-14.9787	-17.3202	-15.7024
				-14.9287	-17.2324	-15.6252
				-14.8787	-17.1447	-15.5857
				-14.8287	-17.0606	-15.4941
				-14.7787	-16.9822	-15.3755
				-14.7287	-16.859	-15.2929
				-14.6787	-16.7694	-15.1941
				-14.6287	-16.6965	-15.0792
				-14.5786	-16.6349	-14.9948
				-14.5286	-16.5266	-14.9211
				-14.4786	-16.4183	-14.8457
				-14.4286	-16.3455	-14.7595
				-14.3786	-16.2764	-14.6553
				-14.3286	-16.2204	-14.5709
				-14.2786	-16.0934	-14.5566
				-14.2286	-15.9553	-14.517
				-14.1785	-15.8451	-14.4416
				-14.1285	-15.748	-14.2854
				-14.0785	-15.6714	-14.1363
				-14.0285	-15.5986	-14.0357
				-13.9785	-15.4866	-13.9351
				-13.9285	-15.397	-13.9136
				-13.8785	-15.3036	-13.8525
				-13.8285	-15.2383	-13.7555
				-13.7784	-15.1841	-13.6783
				-13.7284	-15.1318	-13.5957
				-13.6784	-15.0329	-13.5149
				-13.6284	-14.9619	-13.4574
				-13.5784	-14.8256	-13.4161
				-13.5284	-14.7248	-13.3371
				-13.4784	-14.6071	-13.2293
				-13.4284	-14.5119	-13.1
				-13.3783	-14.4204	-13.0443
				-13.3283	-14.3102	-12.9761
				-13.2783	-14.2318	-12.9312
				-13.2283	-14.1646	-12.9114
				-13.1783	-14.1142	-12.8414
				-13.1283	-13.991	-12.7228
				-13.0783	-13.8752	-12.5899
				-13.0283	-13.7818	-12.4588
				-12.9782	-13.6903	-12.3636
				-12.9282	-13.5802	-12.3116
				-12.8782	-13.4439	-12.2415
				-12.8282	-13.3524	-12.1445
				-12.7782	-13.2777	-12.0601
				-12.7282	-13.1937	-11.9398
				-12.6782	-13.1208	-11.8536
				-12.6282	-13.0723	-11.7458
				-12.5781	-13.0237	-11.6919
				-12.5281	-12.9323	-11.6327
				-12.4781	-12.8501	-11.5554
				-12.4281	-12.7138	-11.4746
				-12.3781	-12.6204	-11.3651
				-12.3281	-12.5495	-11.3022
				-12.2781	-12.4281	-11.2537
				-12.2281	-12.3628	-11.1567
				-12.178	-12.2283	-11.0562
				-12.128	-12.1256	-10.9699
				-12.078	-12.0696	-10.9179
				-12.028	-11.9949	-10.8532
				-11.978	-11.8623	-10.7562
				-11.928	-11.7653	-10.6269
				-11.878	-11.6924	-10.5587
				-11.828	-11.6103	-10.4868
				-11.7779	-11.5543	-10.3593
				-11.7279	-11.474	-10.2875
				-11.6779	-11.3955	-10.1851
				-11.6279	-11.3041	-10.1204
				-11.5779	-11.1958	-10.0737
				-11.5279	-11.0931	-10.0091
				-11.4779	-10.9624	-9.90672
				-11.4279	-10.8503	-9.7792
				-11.3778	-10.729	-9.66426
				-11.3278	-10.658	-9.56728
				-11.2778	-10.574	-9.56009
				-11.2278	-10.5161	-9.49005
				-11.1778	-10.4395	-9.41821
				-11.1278	-10.348	-9.31584
				-11.0778	-10.2622	-9.23681
				-11.0278	-10.1688	-9.15599
				-10.9777	-10.0194	-9.12726
				-10.9277	-9.92605	-9.08056
				-10.8777	-9.8551	-8.971
				-10.8277	-9.77855	-8.84528
				-10.7777	-9.69266	-8.76446
				-10.7277	-9.63664	-8.70699
				-10.6777	-9.52647	-8.59025
				-10.6277	-9.44432	-8.3909
				-10.5776	-9.34162	-8.28853
				-10.5276	-9.21092	-8.2095
				-10.4776	-9.07088	-8.14305
				-10.4276	-9.01113	-8.11611
				-10.3776	-8.97938	-8.04247
				-10.3276	-8.96445	-7.92573
				-10.2776	-8.88042	-7.83055
				-10.2276	-8.71051	-7.75152
				-10.1775	-8.60781	-7.6707
				-10.1275	-8.50138	-7.60784
				-10.0775	-8.44163	-7.55217
				-10.0275	-8.31653	-7.48392
				-9.97749	-8.23624	-7.40489
				-9.92748	-8.12794	-7.29534
				-9.87747	-8.04765	-7.19656
				-9.82746	-7.97483	-7.0888
				-9.77744	-7.90574	-7.03851
				-9.72743	-7.80865	-6.97745
				-9.67742	-7.71715	-6.88944
				-9.62741	-7.6406	-6.79066
				-9.57739	-7.54724	-6.65956
				-9.52738	-7.45761	-6.57335
				-9.47737	-7.34931	-6.48894
				-9.42736	-7.27276	-6.4135
				-9.37734	-7.1738	-6.32191
				-9.32733	-7.07297	-6.1926
				-9.27732	-7.02255	-6.11357
				-9.22731	-6.92359	-6.06508
				-9.17729	-6.78542	-5.98965
				-9.12728	-6.69579	-5.94475
				-9.07727	-6.6155	-5.88189
				-9.02726	-6.53148	-5.82801
				-8.97724	-6.43438	-5.71486
				-8.92723	-6.34476	-5.59453
				-8.87722	-6.25327	-5.48138
				-8.82721	-6.15617	-5.37542
				-8.77719	-6.04601	-5.28203
				-8.72718	-5.99746	-5.18145
				-8.67717	-5.87049	-5.08447
				-8.62716	-5.74165	-5.05932
				-8.57714	-5.65949	-5.01801
				-8.52713	-5.5624	-4.94079
				-8.47712	-5.49331	-4.8474
				-8.42711	-5.40929	-4.76658
				-8.37709	-5.37008	-4.68396
				-8.32708	-5.28792	-4.59057
				-8.27707	-5.21137	-4.46485
				-8.22706	-5.14041	-4.36966
				-8.17704	-5.05452	-4.29423
				-8.12703	-4.93502	-4.22239
				-8.07702	-4.8566	-4.13618
				-8.02701	-4.72776	-3.97813
				-7.97699	-4.62506	-3.8578
				-7.92698	-4.53731	-3.76261
				-7.87697	-4.47382	-3.76441
				-7.82696	-4.37299	-3.70335
				-7.77694	-4.30204	-3.68
				-7.72693	-4.19187	-3.5884
				-7.67692	-4.03689	-3.46268
				-7.62691	-3.97714	-3.32978
				-7.57689	-3.86324	-3.22741
				-7.52688	-3.79229	-3.14299
				-7.47687	-3.72881	-3.08911
				-7.42686	-3.63731	-3.0065
				-7.37684	-3.54395	-2.92029
				-7.32683	-3.45619	-2.83588
				-7.27682	-3.35723	-2.79278
				-7.22681	-3.23586	-2.70836
				-7.17679	-3.14811	-2.6006
				-7.12678	-3.10516	-2.50003
				-7.07677	-3.023	-2.40484
				-7.02676	-2.96512	-2.3312
				-6.97674	-2.86989	-2.24679
				-6.92673	-2.74852	-2.18034
				-6.87672	-2.64396	-2.09593
				-6.82671	-2.56554	-2.02229
				-6.77669	-2.51139	-1.9307
				-6.72668	-2.44977	-1.81934
				-6.67667	-2.36948	-1.72595
				-6.62666	-2.24251	-1.64693
				-6.57664	-2.15289	-1.58587
				-6.52663	-2.09314	-1.4817
				-6.47662	-1.98484	-1.40088
				-6.42661	-1.87841	-1.34161
				-6.37659	-1.80745	-1.19973
				-6.32658	-1.70662	-1.14944
				-6.27657	-1.617	-1.11352
				-6.22656	-1.48256	-1.01833
				-6.17654	-1.378	-0.93212
				-6.12653	-1.29024	-0.86387
				-6.07652	-1.19314	-0.81179
				-6.02651	-1.10912	-0.68966
				-5.97649	-1.03817	-0.57113
				-5.92648	-0.96161	-0.45978
				-5.87647	-0.89999	-0.38434
				-5.82646	-0.81784	-0.30173
				-5.77644	-0.71514	-0.24785
				-5.72643	-0.61991	-0.15446
				-5.67642	-0.50601	-0.08262
				-5.62641	-0.39211	-0.04849
				-5.57639	-0.29502	0.016164
				-5.52638	-0.21286	0.057472
				-5.47637	-0.15124	0.105964
				-5.42636	-0.08963	0.1796
				-5.37634	0.003734	0.274788
				-5.32633	0.074688	0.360995
				-5.27632	0.203525	0.474143
				-5.22631	0.302487	0.607047
				-5.17629	0.397714	0.693255
				-5.12628	0.461199	0.783055
				-5.07627	0.556427	0.833342
				-5.02626	0.642318	0.899794
				-4.97624	0.786093	0.960858
				-4.92623	0.823437	1.05605
				-4.87622	0.892523	1.21948
				-4.82621	0.998954	1.32185
				-4.77619	1.12219	1.3919
				-4.72618	1.25103	1.43859
				-4.67617	1.35932	1.51582
				-4.62616	1.45829	1.61819
				-4.57614	1.50683	1.66668
				-4.52613	1.56472	1.78163
				-4.47612	1.60766	1.87143
				-4.42611	1.7309	1.98996
				-4.37609	1.86534	2.0636
				-4.32608	1.96617	2.1534
				-4.27607	2.03338	2.23242
				-4.22606	2.11928	2.32043
				-4.17604	2.1977	2.37072
				-4.12603	2.29106	2.43717
				-4.07602	2.41429	2.48207
				-4.02601	2.50019	2.54493
				-3.97599	2.5618	2.58444
				-3.92598	2.65516	2.67604
				-3.87597	2.74292	2.77481
				-3.82596	2.85309	2.85923
				-3.77594	2.94645	2.94005
				-3.72593	3.03607	3.02087
				-3.67592	3.14064	3.11067
				-3.62591	3.22653	3.23279
				-3.57589	3.31615	3.36031
				-3.52588	3.41138	3.47346
				-3.47587	3.51781	3.51297
				-3.42586	3.61117	3.5902
				-3.37584	3.71387	3.67102
				-3.32583	3.80163	3.73388
				-3.27582	3.86698	3.84702
				-3.22581	3.97528	3.9476
				-3.17579	4.02569	3.95299
				-3.12578	4.11345	4.01405
				-3.07577	4.18067	4.10026
				-3.02576	4.25536	4.21521
				-2.97574	4.35992	4.30141
				-2.92573	4.48689	4.43791
				-2.87572	4.57652	4.55824
				-2.82571	4.65307	4.67139
				-2.77569	4.75203	4.72886
				-2.72568	4.84726	4.81148
				-2.67567	4.99477	4.85458
				-2.62566	5.09933	4.90846
				-2.57564	5.2039	4.99826
				-2.52563	5.29726	5.09884
				-2.47562	5.39995	5.18684
				-2.42561	5.50265	5.31076
				-2.37559	5.57734	5.42211
				-2.32558	5.62215	5.49575
				-2.27557	5.66323	5.59633
				-2.22556	5.71924	5.66637
				-2.17554	5.82754	5.72743
				-2.12553	5.93957	5.81005
				-2.07552	6.06094	5.89087
				-2.02551	6.12069	5.96989
				-1.97549	6.2682	6.07945
				-1.92548	6.37463	6.15488
				-1.87547	6.48106	6.26982
				-1.82546	6.58749	6.33807
				-1.77544	6.65845	6.38297
				-1.72543	6.75554	6.45122
				-1.67542	6.8377	6.51588
				-1.62541	6.89372	6.61106
				-1.57539	6.98334	6.70266
				-1.52538	7.06363	6.79426
				-1.47537	7.12525	6.87328
				-1.42536	7.22608	6.9972
				-1.37534	7.32131	7.13549
				-1.32533	7.42213	7.2684
				-1.27532	7.55471	7.32587
				-1.22531	7.65927	7.37077
				-1.17529	7.75263	7.37436
				-1.12528	7.85906	7.46237
				-1.07527	7.90574	7.54678
				-1.02526	7.9823	7.67789
				-0.97524	8.07005	7.7605
				-0.92523	8.18022	7.87006
				-0.87522	8.25304	7.94549
				-0.82521	8.3576	8.03709
				-0.77519	8.49764	8.09815
				-0.72518	8.58353	8.19154
				-0.67517	8.65449	8.2544
				-0.62516	8.71797	8.35139
				-0.57514	8.81694	8.43939
				-0.52513	8.88789	8.58127
				-0.47512	8.97565	8.69262
				-0.42511	9.08395	8.80936
				-0.37509	9.1605	8.90096
				-0.32508	9.24079	8.98178
				-0.27507	9.30428	9.04644
				-0.22506	9.40697	9.08415
				-0.17504	9.5134	9.12187
				-0.12503	9.6217	9.24579
[truncated: 2,002 more rows]

## Sheet: 13 Aiii
					Current Density
					CFTR+V	CFTR+Esyt3
					41.75	10
					27.35	182.09
					201.54	9.81
					153.73	38.78
					265.04	14.07
					118.34	24.33
					134.69	183.4
					25.75	45.82
					20.12	45.61
					56.36
					119.7

## Sheet: 13 Bi
Current Traces
Time (s)	CFTR_VX770	CFTR_VX770	CFTR + Esyt3_VX770	CFTR+Esyt3_VX770
0	94.302	-82.2002	65.1501	-58.1754
2	94.4948	-84.1416	63.6557	-57.8053
4	97.9322	-86.8344	63.2437	-55.7801
6	95.5785	-86.6681	63.2995	-57.8472
8	98.125	-87.4859	60.3525	-54.8164
10	99.5412	-90.5244	63.8373	-56.9813
12	99.5744	-89.8263	65.7018	-58.8109
14	87.7995	-85.8637	65.9672	-59.9213
16	76.6829	-77.9317	63.1389	-59.8026
18	65.3535	-69.1156	57.9642	-57.519
20	67.1154	-66.2899	59.3469	-58.769
22	70.4065	-67.8855	55.8971	-58.9995
24	69.13	-69.1687	60.3455	-58.797
26	76.2574	-73.6965	61.4559	-60.6266
28	80.9248	-79.5407	59.7101	-60.906
30	81.8157	-81.1298	59.0187	-59.3766
32	81.5099	-80.9769	59.4447	-58.1824
34	80.2134	-82.3531	63.53	-63.2384
36	85.8315	-85.8038	56.9097	-59.9213
38	85.8315	-86.1495	57.6569	-56.8695
40	81.9287	-84.3411	59.7729	-60.3263
42	81.9354	-83.131	60.1919	-59.635
44	87.2344	-86.4487	60.6528	-60.0261
46	85.5523	-86.2027	60.6388	-61.1155
48	89.6346	-90.7239	59.312	-58.9785
50	89.3154	-89.5005	58.1039	-55.417
52	91.6691	-93.3966	60.7995	-59.7537
54	90.6053	-92.5921	59.9335	-59.4045
56	88.4445	-90.2917	61.414	-60.2286
58	90.6784	-92.3196	61.5467	-60.6336
60	87.7663	-91.2292	62.1682	-58.4967
62	89.6412	-91.1294	62.8596	-60.9618
64	88.737	-88.4699	58.7882	-58.2453
66	92.8592	-91.4685	61.7492	-59.8235
68	94.2887	-95.9497	63.5789	-59.8235
70	91.0175	-93.5695	63.2786	-58.9157
72	90.3726	-93.4166	63.3973	-61.7719
74	90.7715	-92.5057	63.502	-60.068
76	91.2569	-93.4432	62.1542	-61.9186
78	93.8964	-92.8182	61.0788	-58.6503
80	91.6292	-92.632	64.8499	-59.9143
82	93.2116	-92.1799	67.3778	-62.17
84	95.4522	-94.2011	68.0762	-65.7315
86	93.7235	-96.1027	64.5007	-62.9731
88	96.6556	-96.6545	64.1864	-61.73
90	97.2873	-98.0175	64.6403	-62.2398
92	96.9482	-98.4896	66.5678	-63.4689
94	101.669	-102.592	65.1432	-60.3682
96	108.244	-106.461	63.5998	-61.5694
98	112.293	-109.812	66.491	-64.5024
100	119.035	-116.035	66.9798	-63.434
102	129.527	-128.083	67.4197	-63.5247
104	139.261	-138.229	68.0762	-63.6993
106	153.708	-150.476	68.0902	-62.9591
108	175.709	-168.161	70.6042	-65.6477
110	197.423	-186.292	75.4856	-70.3895
112	220.993	-207.748	75.5554	-70.8154
114	251.67	-237.089	77.6714	-72.7918
116	285.107	-266.17	77.7203	-70.5082
118	322.466	-301.534	83.9635	-77.2821
120	363.887	-339.04	86.8756	-82.2543
122	405.674	-378.247	87.9371	-83.0993
124	451.085	-420.925	95.0811	-89.6917
126	493.949	-456.968	100.514	-92.8342
128	532.499	-493.31	103.573	-94.9641
130	572.371	-532.797	108.657	-98.1067
132	605.94	-562.51	115.71	-106.571
134	634.091	-591.744	119.928	-109.343
136	663.013	-613.884	124.335	-117.36
138	681.363	-634.13	134.6	-123.736
140	701.176	-652.985	142.149	-128.945
142	713.137	-663.869	145.425	-134.316
144	728.994	-674.68	158.903	-145.231
146	737.186	-685.391	174.769	-156.16
148	745.676	-695.092	180.81	-163.618
150	754.206	-702.99	187.961	-173.667
152	762.092	-713.967	201.425	-182.578
154	770.423	-717.305	212.605	-191.866
156	773.98	-718.189	227.124	-202.649
158	779.717	-722.677	243.109	-218.794
160	785.349	-729.791	255.009	-226.204
162	787.776	-734.233	270.267	-240.205
164	792.33	-736.3	282.405	-253.181
166	793.214	-742.344	294.926	-264.857
168	801.665	-746.041	311.812	-280.479
170	802.237	-749.172	321.002	-288.789
172	805.455	-747.424	333.3	-297.435
174	807.695	-751.486	348.768	-310.591
176	808.992	-751.639	365.682	-326.807
178	804.836	-752.025	379.425	-339.866
180	808.626	-753.72	394.447	-351.891
182	808.274	-748.733	408.728	-365.6
184	808.732	-749.817	422.778	-378.582
186	806.651	-747.882	436.243	-389.399
188	805.096	-749.465	448.68	-401.809
190	803.812	-745.509	459.386	-411.684
192	804.524	-748.275	468.527	-418.89
194	802.177	-742.417	478.723	-426.027
196	800.009	-738.747	492.731	-439.68
198	799.504	-740.157	503.556	-447.739
200	799.511	-733.162	511.761	-457.348
202	801.213	-736.041	521.322	-464.779
204	792.117	-730.356	534.08	-475.554
206	790.169	-726.919	543.564	-481.595
208	791.28	-726.54	555.003	-493.243
210	785.402	-723.375	561.574	-499.584
212	783.494	-722.99	572.775	-507.978
214	785.529	-724.791	580.38	-514.389
216	784.784	-722.198	587.106	-520.653
218	784.458	-720.117	591.854	-524.927
220	788.567	-723.282	597.462	-530.088
222	787.729	-720.855	605.2	-535.011
224	790.741	-723.123	611.966	-541.834
226	791.373	-724.14	617.113	-546.806
228	792.044	-724.266	622.106	-549.739
230	792.889	-723.216	627.986	-556.625
232	794.052	-724.147	633.671	-560.71
234	790.209	-723.276	638.51	-564.188
236	792.596	-722.285	644.844	-570.284
238	788.268	-718.442	649.614	-573.287
240	786.679	-718.089	654.042	-576.911
242	785.675	-714.579	658.693	-580.48
244	786.586	-716.028	664.796	-584.859
246	787.576	-709.898	669.196	-589.125
248	787.789	-711.554	673.951	-593.895
250	783.873	-709.08	678.672	-597.142
252	785.309	-709.313	682.101	-599.705
254	788.992	-713.435	684.776	-600.816
256	788.028	-714.712	688.477	-604.552
258	786.001	-714.712	690.893	-607.08
260	780.535	-707.644	694.999	-610.076
262	779.152	-706.215	697.227	-611.172
264	777.065	-703.27	698.764	-612.946
266	778.075	-706.687	701.564	-613.176
268	776.978	-707.897	707.262	-617.925
270	780.781	-703.875	709.909	-620.537
272	771.659	-702.046	710.782	-622.471
274	770.994	-697.226	715.559	-623.665
276	768.78	-699.766	712.8	-623.7
278	769.286	-696.475	717.221	-626.403
280	770.19	-694.998	716.837	-625.146
282	770.788	-696.082	719.008	-626.668
284	769.764	-699.294	720.894	-627.534
286	772.597	-698.23	721.215	-628.547
288	770.157	-690.258	722.312	-627.8
290	771.101	-695.989	722.57	-628.512
292	769.179	-695.663	725.384	-630.726
294	768.315	-695.098	726.718	-631.319
296	770.323	-694.979	728.08	-631.689
298	767.171	-691.807	729.072	-632.953
300	767.876	-688.596	732.577	-635.796
302	770.762	-694.3	733.66	-635.342
304	765.104	-696.674	734.016	-636.222
306	768.78	-692.153	734.065	-635.446
308	763.388	-691.481	734.267	-635.698
310	760.27	-690.983	734.47	-635.537
312	765.562	-692.372	731.46	-632.611
314	766.267	-688.875	734.155	-634.685
316	762.717	-688.283	735.217	-635.579
318	759.745	-687.978	735.957	-634.999
320	760.922	-687.512	734.819	-635.928
322	761.174	-685.105	735.971	-635.209
324	752.97	-681.688	733.799	-633.931
326	757.019	-682.087	734.456	-632.751
328	754	-680.943	734.421	-632.06
330	748.994	-679.992	731.767	-631.724
332	756.872	-677.293	732.996	-630.076
334	748.774	-678.922	732.494	-631.689
336	751.48	-676.754	732.033	-629.14
338	746.753	-674.913	733.101	-628.589
340	747.937	-669.62	732.06	-628.91
342	748.828	-672.998	731.565	-628.184
344	745.344	-665.791	737.11	-631.235
346	746.973	-663.776	741.893	-635.866
348	739.918	-658.018	743.052	-638.519
350	733.782	-662.28	738.415	-635.356
352	734.785	-661.05	724.337	-624.804
354	734.021	-657.978	695.195	-604.105
356	731.036	-651.117	651.409	-570.298
358	725.092	-648.424	595.681	-522.21
360	720.019	-641.33	529.003	-472.949
362	704.394	-644.654	464.56	-416.404
364	701.781	-633.963	403.197	-364.538
366	693.251	-628.924	352.092	-318.462
368	682.906	-616.271	300.562	-276.952
370	673.617	-609.011	267.718	-245.45
372	660.592	-595.467	239.582	-218.815
374	639.091	-584.052	215.713	-195.281
376	625.068	-569.052	204.721	-184.366
378	606.778	-547.863	191.767	-171.649
380	584.797	-530.523	180.656	-162.578
382	571.626	-517.87	171.326	-154.721
384	550.164	-502.02	155.648	-148.415
386	536.574	-484.46	147.534	-134.407
388	521.535	-476.914	147.576	-135.517
390	505.305	-460.292	143.434	-129.86
392	494.169	-450.479	141.193	-123.512
394	482.666	-441.317	133.392	-117.444
396	476.902	-432.853	126.472	-114.664
398	466.497	-425.586	124.949	-107.15
400	458.532	-416.763	118.126	-104.343
402	450.779	-409.736	112.191	-103.03
404	441.278	-403.193	114.565	-102.185
406	434.736	-393.121	107.03	-97.4502
408	425.348	-388.353	101.275	-93.1275
410	420.634	-383.486	108.091	-93.2322
412	412.336	-376.266	107.316	-93.8887
414	408.041	-372.523	102.728	-93.7979
416	402.536	-368.281	97.1692	-88.6372
418	393.56	-360.861	97.9723	-88.9095
420	391.772	-354.279	92.8255	-83.1552
422	385.861	-353.561	95.6328	-81.3395
424	382.377	-347.909	86.722	-79.1257
426	376.959	-341.247	85.444	-76.472
428	370.469	-335.955	80.395	-72.5753
430	368.814	-334.938	82.9858	-72.9035
432	357.644	-327.704	83.3699	-74.5097
434	355.018	-321.474	80.0528	-67.2539
436	350.577	-319.725	78.5094	-70.3545
438	345.916	-314.805	78.6002	-71.011
440	345.257	-313.901	69.2704	-66.0039
442	342.837	-310.663	68.984	-62.9451
444	334.852	-304.393	70.5972	-65.4312
446	326.129	-296.588	70.9534	-62.9032
448	321.169	-293.443	66.4421	-58.2313
450	318.969	-288.683	64.78	-58.0916
452	317.639	-287.426	59.9964	-54.8653
454	306.23	-281.276	61.3232	-56.0176
456	303.783	-278.018	59.6123	-53.713
458	303.969	-274.321	58.4181	-52.0929
460	297.865	-268.584	60.6039	-52.5887
462	289.422	-264.86	56.365	-49.7674
464	286.004	-259.927	53.1037	-47.7213
466	281.53	-254.448	51.8048	-46.8344
468	275.779	-253.717	50.6106	-42.6862
470	275.646	-252.108	52.5031	-44.6276
472	271.596	-247.354	49.8425	-40.9753
474	266.277	-242.547	47.1608	-43.0493
476	262.993	-240.007	47.7474	-39.6763
478	262.627	-237.78	48.6762	-41.9599
480	256.663	-235.393	45.9946	-39.0548
482	250.626	-229.356	42.0979	-36.9249
484	245.966	-222.448	43.0755	-39.7392
486	241.258	-221.903	40.3101	-37.1344
488	236.332	-216.232	37.5097	-36.1218
490	236.418	-211.551	35.7709	-32.8675
492	232.515	-211.764	40.0727	-35.8215
494	227.795	-207.422	39.6467	-35.2489
496	219.916	-203.293	37.3561	-31.1216
498	213.872	-194.889	36.4133	-31.0658
500	211.08	-193.2	36.553	-30.7585
502	205.635	-187.675	32.8029	-28.042
504	202.722	-183.394	34.8002	-30.8004
506	199.804	-183.161	32.0277	-28.2584
508	196.659	-182.383	31.2316	-26.9875
510	193.88	-176.971	30.1562	-26.1634
512	186.759	-170.468	26.42	-23.803
514	180.968	-165.362	25.2189	-23.4678
516	182.564	-164.638	27.307	-23.2374
518	171.766	-159.571	28.3754	-27.3715
520	171.56	-153.016	24.339	-21.708
522	165.463	-152.756	23.5219	-23.405
524	166.168	-147.577	25.177	-25.3533
526	158.661	-146.533	19.5134	-16.7567
528	155.929	-142.69	18.8989	-21.0096
530	156.74	-142.87	21.7551	-19.2778
532	147.95	-135.137	21.2034	-18.5096
534	141.807	-129.878	19.7998	-17.5947
536	142.139	-128.728	19.8696	-16.8894
538	133.024	-125.59	19.4995	-18.1325
540	132.113	-120.623	16.4268	-15.381
542	137.226	-124.36	15.9728	-13.4606
544	126.595	-115.989	13.5566	-13.258
546	123.35	-114.048	11.9644	-11.1421
548	118.277	-109.034	14.234	-13.3977
550	118.656	-107.405	8.44471	-10.0457
552	108.79	-100.178	15.4002	-11.1909
554	107.247	-96.342	11.8526	-12.6086
556	101.762	-95.4046	13.9965	-10.4088
558	101.655	-92.1666	12.2367	-9.61967
560	96.0107	-85.97	10.5048	-12.2664
562	92.8924	-85.498	8.63326	-7.99952
564	89.9271	-82.1071	12.111	-11.4912
566	91.0375	-82.014	10.5258	-8.90038
568	83.3782	-78.5168	8.62628	-9.69649
570	82.7332	-78.0182	9.47127	-7.22436
572	80.8583	-76.8945	8.69611	-8.22997
574	79.2094	-65.1529	7.02009	-7.72018
576	73.2123	-67.5731	5.1625	-8.65596
578	72.3479	-63.8365	5.12758	-5.76482
580	68.7177	-60.5786	7.20864	-5.5204
582	65.4	-60.4656	7.36228	-6.72853
584	61.2047	-55.5389	5.09965	-5.8975
586	54.9084	-50.5391	6.64299	-5.32486
588	49.7091	-45.6589	6.39856	-7.77605
590	52.5946	-47.9261	5.80497	-6.11399
592	51.2915	-47.0684	7.92794	-6.68663
594	47.9139	-40.9849	3.75185	-6.14192
596	46.2983	-41.5035	3.43061	-4.2564
598	45.66	-41.9157	2.86495	-4.49384
600	44.3835	-36.876	4.953	-4.37512
602	43.2199	-36.0249	5.05775	-4.59859
604	36.8039	-35.4531	3.52139	-5.47152
606	33.566	-30.8655	4.58986	-3.80946
608	35.7135	-30.6594	2.91384	-3.50917
610	33.5793	-29.4826	3.8147	-2.52451
612	30.122	-25.3139	4.40829	-2.0636
614	27.4226	-25.3737	3.34681	-2.33596
616	24.4639	-23.2727	3.70296	-3.48822
618	21.9441	-18.2729	2.5926	-3.22984
620	24.7964	-21.7501	1.48922	-1.896
622	24.0318	-20.7595	5.34407	-3.78851
624	20.1356	-19.4896	2.57863	-3.64186
626	13.3207	-16.7636	2.49483	-2.91558
628	16.798	-16.4711	0.595337	-0.55518
630	14.8765	-11.4845	1.16099	0.5901
632	11.1798	-7.41553	1.16099	-1.54683
634	10.8141	-9.51652	3.88453	-2.14042
636	12.0508	-8.65219	1.11211	-1.7284
638	9.20514	-8.20672	1.13306	-0.75072
640	9.28492	-7.58174	0.874674	-1.07894
642	10.3687	-7.96072	0.232199	-0.7158
644	6.69857	-5.79324	0.818807	-0.9253
646	3.82633	-2.88111	-1.05974	0.080309
648	2.89551	-2.62181	-0.29854	-0.68088
650	0.202786	-0.52081	0.839757	-0.16411
652	0.262624	0.197247	1.50318	-1.39319
654	3.9859	-0.41443	-1.19242	0.094276
656	-0.4089	-0.574	-1.15052	0.862453
658	-2.10432	-1.53807	0.218232	0.436464
660	-1.47269	2.11208	0.176332	-0.45741
		-608.933		-506.252
		-608.49		-505.804
		-608.157		-505.391
		-607.958		-505.088
		-607.559		-504.768
		-607.204		-504.46
		-606.961		-504.186
		-606.628		-503.878
		-606.296		-503.464
		-605.897		-502.999
		-605.498		-502.58
		-604.878		-502.178
		-604.412		-501.788
		-603.88		-501.305
		-603.481		-500.979
		-603.127		-500.787
		-602.816		-500.444
		-602.262		-500.165
		-601.863		-499.699
		-601.398		-499.391
		-600.888		-499.007
		-600.622		-498.559
		-600.378		-498.076
		-599.935		-497.796
		-599.558		-497.464
		-599.182		-497.051
		-598.694		-496.679
		-598.317		-496.347
		-597.785		-496.01
		-597.586		-495.742
		-597.254		-495.439
		-596.988		-495.067
		-596.522		-494.694
		-596.035		-494.339
		-595.769		-493.996
		-595.281		-493.763
		-595.015		-493.606
		-594.816		-493.251
		-594.55		-492.937
		-594.217		-492.343
		-594.04		-491.779
		-593.708		-491.435
		-593.397		-491.121
		-592.843		-490.923
		-592.444		-490.627
		-592.001		-490.336
		-591.713		-489.951
		-591.381		-489.87
		-590.937		-489.48
		-590.45		-489.317
		-590.006		-488.892
		-589.563		-488.427
		-589.142		-488.06
		-588.898		-487.728
		-588.566		-487.414
		-588.211		-487.036
		-587.613		-486.826
		-587.303		-486.425
		-587.037		-485.965
		-586.837		-485.395
		-586.594		-485.016
		-586.305		-484.592
		-585.951		-484.091
		-585.508		-483.8
		-585.042		-483.463
		-584.532		-483.311
		-584.156		-482.985
		-583.734		-482.735
		-583.313		-482.305
		-583.092		-481.921
		-582.782		-481.618
		-582.538		-481.193
		-582.272		-480.879
		-582.05		-480.477
		-581.806		-480.122
		-581.518		-479.814
		-581.164		-479.488
		-580.942		-479.075
		-580.61		-478.708
		-580.189		-478.406
		-579.635		-478.085
		-579.036		-477.8
		-578.571		-477.381
		-578.105		-477.021
		-577.706		-476.625
		-577.241		-476.217
		-576.687		-475.758
		-576.244		-475.391
		-575.712		-475.071
		-575.468		-474.908
		-575.091		-474.559
		-574.67		-474.25
		-574.316		-473.773
		-573.939		-473.348
		-573.651		-472.964
		-573.429		-472.592
		-573.296		-472.26
		-572.964		-471.806
		-572.609		-471.684
		-572.033		-471.445
		-571.567		-471.032
		-570.925		-470.549
		-570.415		-470.089
		-570.105		-469.571
		-569.75		-469.141
		-569.462		-468.797
		-569.174		-468.431
		-568.952		-468.157
		-568.598		-467.989
		-568.265		-467.669
		-567.755		-467.232
		-567.201		-466.819
		-566.802		-466.307
		-566.448		-465.963
		-566.115		-465.684
		-565.783		-465.248
		-565.406		-464.997
		-564.985		-464.654
		-564.631		-464.183
		-564.165		-463.857
		-563.7		-463.525
		-563.212		-463.094
		-562.924		-462.617
		-562.525		-462.285
		-562.126		-461.925
		-561.617		-461.535
		-561.04		-461.203
		-560.553		-460.801
		-560.176		-460.412
		-559.821		-460.138
		-559.445		-459.783
		-559.068		-459.562
		-558.625		-459.236
		-558.381		-458.922
		-558.159		-458.648
		-557.805		-458.282
		-557.361		-457.996
		-557.073		-457.607
		-556.608		-457.24
		-556.12		-456.914
		-555.832		-456.483
		-555.699		-456.146
		-555.367		-455.727
		-554.968		-455.448
		-554.525		-455.081
		-553.926		-454.65
		-553.239		-454.196
		-552.596		-453.824
		-552.109		-453.614
		-551.754		-453.201
		-551.533		-452.91
		-551.245		-452.526
		-550.934		-452.433
		-550.38		-452.072
		-549.604		-451.787
		-548.873		-451.42
		-548.297		-450.949
		-547.809		-450.571
		-547.787		-450.198
		-547.41		-449.966
		-547.255		-449.599
		-546.901		-449.087
		-546.524		-448.738
		-546.169		-448.342
		-545.793		-448.138
		-545.283		-447.946
		-544.817		-447.58
		-544.263		-447.143
		-543.687		-446.718
		-543.222		-446.311
		-542.801		-446.026
		-542.38		-445.787
		-542.025		-445.578
		-541.493		-445.327
		-541.072		-445.019
		-540.562		-444.594
		-540.23		-444.291
		-539.809		-443.878
		-539.41		-443.488
		-538.967		-443.034
		-538.634		-442.604
		-538.368		-442.26
		-538.08		-441.905
		-537.836		-441.539
		-537.349		-441.225
		-536.994		-440.98
		-536.662		-440.765
		-536.307		-440.468
		-535.975		-440.096
		-535.664		-439.834
		-535.221		-439.473
		-534.911		-439.083
		-534.49		-438.775
		-534.202		-438.361
		-534.002		-437.989
		-533.869		-437.64
		-533.714		-437.314
		-533.337		-436.971
		-532.872		-436.778
		-532.34		-436.47
		-532.03		-436.068
		-531.453		-435.673
		-530.988		-435.079
		-530.611		-434.724
		-530.257		-434.515
		-529.902		-434.311
		-529.57		-433.915
		-529.104		-433.584
		-528.572		-433.159
		-528.107		-432.856
		-527.775		-432.536
		-527.309		-432.251
		-527.043		-432.024
		-526.755		-431.558
		-526.356		-431.203
		-526.002		-430.918
		-525.691		-430.604
		-525.315		-430.342
		-525.049		-429.952
		-524.583		-429.551
		-524.073		-429.155
		-523.697		-428.707
		-523.364		-428.358
		-522.899		-427.944
		-522.655		-427.648
		-522.256		-427.333
		-521.813		-426.909
		-521.303		-426.6
		-521.104		-426.187
		-520.638		-425.849
		-520.217		-425.506
		-519.685		-425.256
		-519.198		-424.942
		-518.954		-424.703
		-518.644		-424.22
		-518.356		-423.894
		-517.979		-423.568
		-517.358		-423.254
		-516.849		-422.847
		-516.45		-422.486
		-516.184		-422.148
		-516.139		-421.764
		-515.896		-421.339
		-515.474		-420.792
		-515.098		-420.367
		-514.588		-419.937
		-514.255		-419.617
		-513.901		-419.413
		-513.635		-419.169
		-513.236		-418.796
		-513.014		-418.552
		-512.66		-418.319
		-512.416		-417.929
		-511.928		-417.522
		-511.397		-417.114
		-510.798		-416.771
		-510.466		-416.486
		-510.2		-416.247
		-509.779		-415.886
		-509.38		-415.502
		-508.848		-415.066
		-508.516		-414.746
		-508.006		-414.414
		-507.563		-414.077
		-507.23		-413.576
		-506.853		-413.105
		-506.543		-412.575
		-506.344		-412.162
		-506.078		-411.859
		-505.524		-411.632
		-505.014		-411.312
		-504.593		-410.981
		-504.194		-410.608
		-503.817		-410.195
		-503.662		-409.91
		-503.396		-409.502
		-503.086		-409.078
		-502.731		-408.635
		-502.465		-408.17
		-501.867		-407.925
		-501.557		-407.663
		-500.892		-407.256
		-500.559		-406.965
		-500.094		-406.628
		-499.695		-406.11
		-499.274		-405.679
		-498.786		-405.295
		-498.52		-404.998
		-498.166		-404.783
		-497.811		-404.544
		-497.412		-404.125
		-496.947		-403.793
		-496.459		-403.52
		-495.905		-403.2
		-495.506		-402.938
		-495.041		-402.571
		-494.553		-402.123
		-494.043		-401.646
		-493.489		-401.192
		-493.113		-400.727
		-492.802		-400.424
		-492.426		-400.005
		-492.005		-399.691
		-491.561		-399.231
		-491.118		-398.992
		-490.675		-398.579
		-490.32		-398.178
		-489.833		-397.84
		-489.389		-397.572
		-489.079		-397.281
		-488.747		-396.804
		-488.459		-396.35
		-488.126		-395.896
		-487.683		-395.634
		-487.306		-395.309
		-486.863		-395
		-486.375		-394.633
		-485.71		-394.424
		-485.311		-393.97
		-484.935		-393.795
		-484.558		-393.458
		-484.292		-393.115
		-483.871		-392.69
		-483.538		-392.364
		-483.317		-392.015
		-482.962		-391.735
		-482.608		-391.375
		-482.12		-391.008
		-481.677		-390.635
		-481.256		-390.257
		-481.101		-389.914
		-480.68		-389.588
		-480.369		-389.25
		-480.148		-388.89
		-479.66		-388.535
		-479.062		-388.209
		-478.618		-387.865
		-478.264		-387.464
		-478.153		-387.208
		-477.865		-386.911
		-477.466		-386.731
		-477.089		-386.393
		-476.602		-385.951
		-476.136		-385.555
		-475.693		-385.119
		-475.205		-384.665
		-474.696		-384.292
		-474.186		-384.001
		-473.698		-383.693
		-473.366		-383.443
		-472.989		-383.285
		-472.524		-383.006
		-471.925		-382.686
		-471.637		-382.314
		-471.349		-381.982
		-470.95		-381.563
		-470.529		-381.214
		-470.042		-380.963
		-469.532		-380.562
		-469.133		-380.16
		-468.712		-379.741
		-468.291		-379.462
		-467.87		-379.276
		-467.515		-378.868
		-467.227		-378.566
		-467.05		-378.252
		-466.629		-377.885
		-466.208		-377.489
		-465.875		-377.227
		-465.388		-376.82
		-465.055		-376.389
		-464.634		-375.935
		-464.102		-375.598
		-463.725		-375.249
		-463.282		-374.934
		-462.905		-374.719
		-462.462		-374.312
		-462.285		-373.997
		-461.93		-373.567
		-461.709		-373.311
		-461.221		-372.979
		-460.733		-372.77
		-460.379		-372.333
		-460.046		-371.897
		-459.825		-371.617
		-459.647		-371.256
		-459.47		-370.907
		-459.027		-370.523
		-458.561		-370.133
		-457.941		-369.732
		-457.476		-369.435
		-457.099		-368.981
		-456.678		-368.725
		-456.412		-368.358
		-456.057		-368.126
		-455.858		-367.765
		-455.414		-367.421
		-455.06		-367.037
		-454.705		-366.688
		-454.196		-366.397
		-453.752		-366.077
		-453.132		-365.67
		-452.866		-365.257
		-452.622		-364.925
		-452.29		-364.581
		-451.824		-364.209
		-451.403		-363.807
		-451.071		-363.447
		-450.738		-363.068
		-450.295		-362.748
		-450.118		-362.283
		-449.94		-361.922
		-449.763		-361.497
		-449.275		-361.171
		-448.854		-360.956
		-448.478		-360.671
		-448.079		-360.351
		-447.591		-360.007
		-447.17		-359.652
		-446.705		-359.175
		-446.306		-358.942
		-445.973		-358.663
		-445.53		-358.302
		-445.242		-357.872
		-444.843		-357.517
		-444.378		-357.179
		-443.868		-356.783
		-443.314		-356.469
		-442.848		-356.213
		-442.316		-355.916
		-441.895		-355.544
		-441.652		-354.985
		-441.408		-354.578
		-440.965		-354.199
		-440.699		-353.804
		-440.499		-353.391
		-440.366		-353.1
		-440.056		-352.785
		-439.746		-352.541
		-439.347		-352.314
		-438.97		-351.994
		-438.549		-351.383
		-438.216		-351.086
		-437.795		-350.69
		-437.308		-350.312
		-436.798		-349.876
		-436.31		-349.538
		-435.823		-349.212
		-435.446		-348.851
		-435.025		-348.52
		-434.67		-348.136
		-434.449		-347.67
		-433.895		-347.408
		-433.474		-347.053
		-432.942		-346.716
		-432.676		-346.273
		-432.277		-345.982
		-431.922		-345.662
		-431.568		-345.307
		-431.147		-345.104
		-430.836		-344.708
		-430.526		-344.405
		-430.083		-344.143
		-429.773		-343.631
		-429.285		-343.393
		-428.687		-342.95
		-428.088		-342.619
		-427.711		-342.153
		-427.379		-341.623
		-427.047		-341.344
		-426.714		-341.018
		-426.337		-340.716
		-425.961		-340.396
		-425.673		-340.075
		-425.274		-339.75
		-424.875		-339.511
		-424.343		-339.121
		-424.033		-338.824
		-423.523		-338.516
		-423.19		-338.161
		-422.814		-337.695
		-422.348		-337.288
		-421.971		-336.91
		-421.528		-336.607
		-421.262		-336.205
		-420.996		-335.821
		-420.686		-335.402
		-420.398		-335.065
		-419.977		-334.687
		-419.578		-334.396
		-419.09		-334.029
		-418.581		-333.616
		-418.137		-333.36
		-417.628		-333.086
		-417.273		-332.801
		-416.941		-332.446
		-416.808		-332.039
		-416.409		-331.672
		-415.877		-331.369
		-415.345		-331.131
		-414.968		-330.846
		-414.591		-330.421
		-414.259		-330.083
		-413.749		-329.787
		-413.35		-329.42
		-412.818		-328.989
		-412.353		-328.687
		-411.843		-328.326
		-411.4		-328.093
		-411.112		-327.756
		-410.602		-327.319
		-410.381		-326.987
		-410.181		-326.696
		-409.959		-326.435
		-409.583		-326.056
		-409.051		-325.853
		-408.718		-325.567
		-408.164		-325.23
		-407.632		-324.828
		-407.433		-324.561
		-407.056		-324.113
		-406.768		-323.699
		-406.413		-323.373
		-406.125		-323.094
		-405.882		-322.786
		-405.549		-322.471
		-405.062		-322.122
		-404.685		-321.674
		-404.219		-321.401
		-403.887		-321.104
		-403.621		-320.65
		-403.111		-320.539
		-402.535		-320.277
		-401.87		-319.864
		-401.161		-319.393
		-400.629		-318.916
		-400.297		-318.514
		-400.142		-318.235
		-399.942		-317.816
		-399.388		-317.49
		-398.923		-317.187
		-398.657		-316.728
		-398.368		-316.541
		-398.191		-316.303
		-397.814		-315.884
		-397.438		-315.651
		-397.105		-315.319
		-396.706		-314.993
		-396.197		-314.714
		-395.687		-314.336
		-395.155		-313.812
		-394.579		-313.474
		-394.158		-313.149
		-393.759		-312.77
		-393.471		-312.456
		-393.227		-312.194
		-392.939		-311.781
		-392.562		-311.391
		-392.141		-311.054
		-391.72		-310.879
		-391.21		-310.547
		-390.678		-310.216
		-390.368		-309.779
		-389.947		-309.401
		-389.504		-309.104
		-389.193		-308.72
		-388.706		-308.336
		-388.351		-307.992
		-387.775		-307.62
		-387.398		-307.23
		-387.021		-306.933
		-386.622		-306.776
		-386.201		-306.316
		-385.913		-305.979
		-385.537		-305.641
		-385.271		-305.368
		-385.027		-304.966
		-384.761		-304.466
		-384.384		-304.07
		-383.83		-303.628
		-383.365		-303.343
		-382.855		-303.092
		-382.367		-302.697
		-381.946		-302.324
		-381.547		-301.818
		-381.126		-301.486
		-380.572		-301.096
		-380.151		-300.799
		-379.708		-300.555
		-379.309		-300.06
		-378.888		-299.735
		-378.578		-299.356
		-378.312		-299.065
		-378.068		-298.739
		-377.735		-298.46
		-377.27		-298.059
		-376.915		-297.826
		-376.45		-297.372
		-376.117		-297.034
		-375.652		-296.58
		-375.275		-296.365
		-374.81		-296.086
		-374.433		-295.731
		-374.167		-295.44
		-373.79		-295.038
		-373.281		-294.648
		-372.749		-294.311
		-372.328		-293.909
		-372.017		-293.508
		-371.729		-293.106
		-371.286		-292.745
		-370.843		-292.268
		-370.355		-291.977
		-370.001		-291.64
		-369.602		-291.174
		-369.269		-290.906
		-368.893		-290.557
		-368.494		-290.231
		-368.139		-289.923
		-367.829		-289.591
		-367.452		-289.149
		-367.031		-288.747
		-366.521		-288.288
		-366.1		-287.991
		-365.746		-287.618
		-365.191		-287.257
		-364.815		-287.106
		-364.527		-286.699
		-364.238		-286.454
		-363.817		-286.088
		-363.529		-285.622
		-363.153		-285.25
		-362.864		-284.842
		-362.51		-284.656
		-362.2		-284.342
		-361.668		-284.045
		-361.202		-283.591
		-360.693		-283.195
		-360.338		-282.852
		-359.828		-282.491
		-359.385		-282.206
		-359.03		-281.851
		-358.698		-281.438
		-358.321		-281.118
		-358.077		-280.676
		-357.723		-280.344
		-357.368		-280.099
		-356.969		-279.692
		-356.615		-279.378
		-356.304		-278.901
		-355.883		-278.511
		-355.351		-278.115
		-354.997		-277.818
		-354.443		-277.481
		-354.044		-277.236
		-353.711		-276.8
		-353.379		-276.462
		-353.024		-276.131
		-352.625		-275.991
		-352.226		-275.665
		-351.894		-275.345
		-351.562		-274.972
		-351.008		-274.548
		-350.564		-274.303
		-350.01		-273.96
		-349.478		-273.617
		-349.057		-273.209
		-348.703		-272.889
		-348.304		-272.575
		-347.927		-272.144
		-347.617		-271.789
		-347.218		-271.521
		-346.708		-271.196
		-346.154		-270.974
		-345.689		-270.806
		-345.179		-270.579
		-344.869		-270.2
		-344.447		-269.764
		-344.159		-269.415
		-344.026		-268.967
		-343.805		-268.554
		-343.65		-268.187
		-343.096		-267.733
		-342.674		-267.523
		-342.12		-267.215
		-341.611		-266.953
		-341.234		-266.365
		-340.724		-265.946
		-340.281		-265.586
		-339.86		-265.312
		-339.66		-264.951
		-339.439		-264.649
		-339.018		-264.27
		-338.508		-263.904
		-338.087		-263.636
		-337.754		-263.328
		-337.4		-263.072
		-337.023		-262.757
		-336.469		-262.35
		-336.026		-262.088
		-335.627		-261.809
		-335.472		-261.512
		-335.25		-261.139
		-334.984		-260.546
		-334.63		-260.162
		-334.208		-259.778
		-333.876		-259.429
		-333.411		-259.178
		-332.967		-258.876
		-332.391		-258.497
		-332.014		-258.311
		-331.682		-257.979
		-331.438		-257.601
		-331.061		-257.258
		-330.707		-256.821
		-330.264		-256.559
		-329.798		-256.222
		-329.311		-255.826
		-328.956		-255.489
		-328.579		-255.238
		-328.225		-254.819
		-327.781		-254.511
		-327.382		-254.075
		-326.873		-253.702
		-326.452		-253.382
		-325.898		-253.114
		-325.432		-252.911
		-325.233		-252.631
		-324.723		-252.282
		-324.213		-251.898
		-323.947		-251.415
		-323.571		-251.06
		-323.371		-250.571
		-323.105		-250.402
		-322.751		-250.007
		-322.374		-249.675
		-322.041		-249.204
		-321.687		-248.948
		-321.376		-248.546
		-321.044		-248.174
		-320.689		-247.877
		-320.357		-247.638
		-320.047		-247.149
		-319.626		-246.841
		-319.205		-246.428
		-318.828		-246.084
		-318.54		-245.718
		-318.119		-245.421
		-317.72		-244.967
		-317.254		-244.612
		-316.745		-244.292
		-316.279		-243.873
		-315.858		-243.477
		-315.437		-243.093
		-314.972		-242.942
		-314.528		-242.604
		-314.285		-242.214
		-313.996		-241.836
		-313.708		-241.435
		-313.309		-241.085
		-312.822		-240.713
		-312.445		-240.457
		-312.068		-240.096
		-311.669		-239.718
		-311.248		-239.345
		-310.694		-239.019
		-310.14		-238.688
		-309.608		-238.432
		-309.121		-238.053
		-308.899		-237.698
		-308.611		-237.291
		-308.256		-236.808
		-307.857		-236.482
		-307.459		-236.121
		-307.06		-235.801
		-306.638		-235.475
		-306.062		-235.115
		-305.553		-234.765
		-305.131		-234.323
		-304.821		-234.044
		-304.444		-233.73
		-304.156		-233.439
		-303.602		-232.99
		-303.203		-232.723
		-302.982		-232.432
		-302.76		-231.989
		-302.538		-231.605
		-302.272		-231.285
		-301.763		-231.012
		-301.253		-230.639
		-300.81		-230.395
		-300.477		-230.063
		-300.101		-229.644
		-299.68		-229.26
		-299.214		-228.777
		-298.793		-228.515
		-298.328		-228.172
		-297.995		-227.689
		-297.574		-227.311
		-297.175		-227.06
		-296.776		-226.81
		-296.355		-226.478
		-295.912		-226.187
		-295.513		-225.699
		-295.136		-225.419
		-294.671		-225.023
		-294.294		-224.622
		-293.829		-224.36
		-293.23		-223.935
		-292.787		-223.598
		-292.366		-223.219
		-292.189		-222.853
		-291.901		-222.475
		-291.635		-222.184
		-291.346		-222.021
		-291.058		-221.747
		-290.682		-221.404
		-290.238		-221.124
		-289.751		-220.735
		-289.418		-220.426
		-288.975		-220.042
		-288.532		-219.693
		-288.111		-219.274
		-287.756		-218.843
		-287.49		-218.546
		-287.224		-218.174
		-286.87		-217.877
		-286.382		-217.423
		-285.917		-217.074
		-285.385		-216.725
		-284.919		-216.411
		-284.454		-216.096
		-284.077		-215.8
		-283.523		-215.363
		-282.991		-215.142
		-282.57		-214.822
		-282.26		-214.502
		-281.95		-214.106
		-281.44		-213.705
		-280.864		-213.425
		-280.465		-213.128
		-279.955		-212.837
		-279.6		-212.488
		-279.224		-212.023
		-278.78		-211.732
		-278.559		-211.394
		-278.271		-211.01
		-277.894		-210.725
		-277.584		-210.37
		-277.118		-210.091
		-276.786		-209.823
		-276.365		-209.544
		-275.944		-209.264
		-275.633		-208.845
		-275.234		-208.31
		-274.769		-208.036
		-274.37		-207.722
		-274.038		-207.321
		-273.683		-206.954
		-273.417		-206.68
		-273.04		-206.354
		-272.664		-206.11
		-272.265		-205.842
		-271.688		-205.418
		-271.201		-205.045
		-270.758		-204.748
		-270.425		-204.353
		-270.004		-204.091
		-269.716		-203.573
		-269.184		-203.189
		-268.807		-202.735
		-268.564		-202.327
		-268.209		-202.135
		-267.965		-201.862
		-267.433		-201.536
		-267.057		-201.245
		-266.658		-200.826
		-266.347		-200.576
		-265.926		-200.221
		-265.527		-199.965
		-265.106		-199.546
		-264.685		-199.278
		-264.397		-198.894
		-264.087		-198.55
		-263.688		-198.271
		-263.222		-197.91
		-262.823		-197.619
		-262.336		-197.247
		-261.848		-196.892
		-261.405		-196.554
		-261.117		-196.287
		-260.873		-195.938
		-260.496		-195.687
		-260.098		-195.245
		-259.499		-194.873
		-258.967		-194.634
		-258.457		-194.285
		-257.97		-193.965
		-257.726		-193.528
		-257.372		-193.144
		-257.017		-192.772
		-256.662		-192.341
		-256.219		-192.033
		-255.82		-191.701
		-255.377		-191.398
		-255.089		-191.026
		-254.823		-190.659
		-254.579		-190.316
		-254.38		-190.031
		-254.025		-189.641
		-253.693		-189.425
		-253.183		-188.96
		-252.895		-188.686
		-252.584		-188.221
		-252.23		-187.86
		-251.764		-187.493
		-251.499		-187.249
		-251.033		-186.847
		-250.679		-186.58
		-250.213		-186.231
		-249.792		-185.905
		-249.304		-185.596
		-248.883		-185.119
		-248.462		-184.706
		-248.152		-184.287
		-247.753		-184.066
		-247.332		-183.711
		-247.022		-183.367
		-246.756		-182.977
		-246.335		-182.663
		-245.869		-182.233
		-245.47		-181.825
		-245.138		-181.354
		-244.739		-180.976
		-244.407		-180.696
		-244.185		-180.277
		-243.853		-179.998
		-243.409		-179.759
		-242.988		-179.439
		-242.678		-179.154
		-242.368		-178.77
		-241.902		-178.363
		-241.481		-178.008
		-241.06		-177.658
		-240.528		-177.251
		-240.262		-176.867
		-239.863		-176.623
		-239.398		-176.244
		-238.977		-175.854
		-238.6		-175.459
		-238.356		-175.092
		-238.046		-174.813
		-237.647		-174.487
		-237.226		-174.178
		-236.694		-173.847
		-236.362		-173.428
		-236.029		-173.078
		-235.63		-172.886
		-235.253		-172.543
		-234.855		-172.235
		-234.367		-171.775
		-234.057		-171.42
		-233.636		-171.053
		-233.259		-170.762
		-232.794		-170.308
		-232.505		-169.942
		-232.018		-169.633
		-231.663		-169.313
		-231.331		-168.958
		-230.998		-168.702
		-230.666		-168.382
		-230.112		-167.998
		-229.624		-167.573
		-229.292		-167.375
		-228.804		-167.02
		-228.405		-166.677
		-228.073		-166.24
		-227.718		-165.816
		-227.297		-165.531
		-227.031		-165.036
		-226.655		-164.722
		-226.145		-164.39
		-225.613		-164.163
		-225.214		-163.738
		-224.704		-163.342
		-224.394		-163.005
		-224.062		-162.638
		-223.751		-162.336
		-223.219		-161.94
		-222.665		-161.695
		-222.089		-161.311
		-221.646		-160.951
		-221.313		-160.537
		-221.003		-160.281
		-220.848		-159.961
		-220.493		-159.752
		-220.139		-159.426
		-219.718		-159.129
		-219.407		-158.751
		-219.186		-158.373
		-218.831		-158.128
		-218.499		-157.668
		-217.989		-157.337
		-217.59		-157.022
		-217.103		-156.685
		-216.837		-156.243
		-216.415		-156.056
		-215.972		-155.754
		-215.463		-155.434
		-215.019		-154.927
		-214.731		-154.625
		-214.377		-154.392
		-213.933		-154.037
		-213.579		-153.74
		-213.069		-153.42
		-212.604		-153.112
		-212.072		-152.821
		-211.717		-152.489
		-211.252		-152.111
		-210.786		-151.732
		-210.387		-151.366
		-210.077		-150.918
		-209.767		-150.592
		-209.324		-150.254
		-208.725		-149.917
		-208.415		-149.597
		-208.127		-149.242
		-207.883		-148.863
		-207.551		-148.631
		-207.196		-148.229
		-206.731		-147.874
		-206.221		-147.583
		-205.778		-147.199
		-205.379		-146.867
		-204.891		-146.512
		-204.536		-146.314
		-204.115		-146.087
		-203.827		-145.721
		-203.606		-145.29
		-203.229		-145.069
		-202.941		-144.83
		-202.453		-144.475
		-201.921		-144.167
		-201.522		-143.568
		-201.057		-143.131
		-200.658		-142.788
		-200.104		-142.433
		-199.882		-142.136
		-199.439		-141.851
		-199.018		-141.542
		-198.553		-141.228
		-198.198		-140.978
		-197.954		-140.67
		-197.644		-140.344
		-197.356		-139.913
		-197.023		-139.541
		-196.514		-139.081
		-196.203		-138.825
		-195.782		-138.446
		-195.428		-138.161
		-194.94		-137.911
		-194.586		-137.445
		-194.187		-137.166
		-194.009		-136.706
		-193.743		-136.445
		-193.411		-136.031
		-193.101		-135.775
		-192.547		-135.479
		-192.103		-135.188
		-191.549		-134.862
		-191.084		-134.448
		-190.729		-134.018
		-190.397		-133.447
		-190.175		-133.116
		-189.865		-132.767
		-189.488		-132.522
		-189.045		-132.132
		-188.668		-131.812
		-188.291		-131.475
		-187.87		-131.12
		-187.494		-130.84
		-187.05		-130.567
		-186.585		-130.27
		-186.319		-129.822
		-186.009		-129.467
		-185.61		-128.972
		-185.277		-128.495
		-184.834		-128.198
		-184.524		-127.867
		-184.214		-127.611
		-183.837		-127.325
		-183.327		-127.063
		-182.928		-126.749
		-182.507		-126.377
		-182.219		-126.016
		-181.82		-125.609
		-181.31		-125.178
		-180.867		-124.771
		-180.512		-124.439
		-180.025		-124.101
		-179.648		-123.787
		-179.183		-123.362
		-178.717		-122.99
		-178.474		-122.612
		-178.163		-122.291
		-177.831		-122.006
		-177.41		-121.675
		-177.011		-121.296
		-176.656		-120.994
		-176.169		-120.581
		-175.681		-120.162
		-175.127		-119.83
		-174.928		-119.498
		-174.551		-119.12
		-174.218		-118.689
		-173.952		-118.392
		-173.576		-118.136
		-173.132		-117.764
		-172.911		-117.351
		-172.512		-116.938
		-172.091		-116.681
		-171.625		-116.367
		-171.138		-116.076
		-170.717		-115.768
		-170.495		-115.273
		-170.074		-115
		-169.697		-114.586
		-169.188		-114.272
		-168.766		-113.882
		-168.301		-113.504
		-167.88		-113.207
		-167.481		-112.852
		-167.149		-112.602
		-166.905		-112.224
		-166.462		-111.921
		-165.974		-111.502
		-165.509		-111.153
		-165.11		-110.874
		-164.644		-110.501
		-164.267		-110.286
		-163.869		-109.791
		-163.625		-109.424
		-163.226		-109.145
		-162.805		-108.819
		-162.428		-108.586
		-162.051		-108.202
		-161.586		-107.766
		-161.32		-107.411
		-160.81		-106.945
		-160.433		-106.55
		-159.99		-106.329
		-159.613		-106.038
		-159.214		-105.787
		-158.86		-105.485
		-158.461		-105.153
		-158.173		-104.676
		-157.796		-104.321
		-157.486		-103.972
		-156.998		-103.646
		-156.621		-103.378
		-156.134		-103.128
		-155.646		-102.674
		-155.38		-102.319
		-155.004		-102.104
		-154.826		-101.801
		-154.383		-101.44
		-154.006		-101.103
		-153.718		-100.887
		-153.186		-100.573
		-152.765		-100.311
		-152.322		-99.9329
		-151.967		-99.572
		-151.48		-99.1938
		-151.125		-98.8388
		-150.748		-98.5594
		-150.305		-98.1695
		-149.818		-97.8204
		-149.396		-97.5003
		-148.887		-97.122
		-148.466		-96.8019
		-147.934		-96.4702
		-147.513		-96.0803
		-147.092		-95.7312
		-146.693		-95.4111
		-146.427		-95.027
		-145.939		-94.7011
		-145.629		-94.3461
		-145.252		-93.8573
		-144.92		-93.5314
		-144.521		-93.3277
		-144.255		-92.9727
		-143.856		-92.7283
		-143.501		-92.3558
		-143.08		-92.0358
		-142.615		-91.6284
		-142.282		-91.3723
		-141.773		-91.0639
		-141.573		-90.7962
		-141.152		-90.4878
		-140.798		-90.2317
		-140.288		-89.9291
		-139.822		-89.5101
		-139.468		-89.0736
		-139.202		-88.7186
		-138.67		-88.2356
		-138.205		-87.997
		-137.806		-87.6246
		-137.495		-87.2346
		-137.34		-87.0135
		-136.986		-86.6294
		-136.52		-86.2919
		-136.166		-85.9835
		-135.7		-85.5877
		-135.279		-85.2269
		-134.924		-84.901
		-134.459		-84.6624
		-134.127		-84.3249
		-133.683		-83.9583
		-133.307		-83.6731
		-133.151		-83.3356
		-132.73		-83.0388
		-132.265		-82.7012
		-131.822		-82.323
		-131.401		-81.9622
		-131.002		-81.5373
		-130.714		-81.3395
		-130.359		-80.9496
		-130.004		-80.5131
		-129.539		-80.1348
		-129.14		-79.7973
		-128.719		-79.4656
		-128.364		-79.0699
		-127.943		-78.744
		-127.478		-78.4646
		-127.145		-78.0398
		-126.747		-77.7314
		-126.414		-77.3531
		-125.904		-77.0679
		-125.572		-76.614
		-125.217		-76.2241
		-124.818		-75.8691
		-124.597		-75.5432
		-124.065		-75.1359
		-123.732		-74.7576
		-123.356		-74.5306
		-123.001		-74.1989
		-122.58		-73.8963
		-122.115		-73.6577
		-121.738		-73.3027
		-121.339		-72.8604
		-121.007		-72.4763
		-120.63		-72.133
		-120.297		-71.8013
		-119.987		-71.4346
		-119.455		-71.004
		-118.99		-70.585
		-118.569		-70.2824
		-118.214		-70.0205
		-117.815		-69.5433
		-117.594		-69.2465
		-117.372		-68.9963
		-116.929		-68.618
		-116.574		-68.2281
		-116.109		-67.8615
		-115.732		-67.489
		-115.399		-67.1864
		-114.978		-66.8896
		-114.646		-66.5812
		-114.181		-66.2145
		-113.671		-65.8595
		-113.294		-65.4813
		-112.939		-65.2019
		-112.651		-64.8295
		-112.297		-64.4745
		-111.876		-64.1952
		-111.41		-63.8343
		-110.989		-63.3804
		-110.612		-63.008
		-110.302		-62.7286
		-109.925		-62.3795
		-109.549		-62.0245
		-109.127		-61.6462
		-108.684		-61.1923
		-108.219		-60.9071
		-107.953		-60.558
		-107.643		-60.1739
		-107.199		-59.8654
		-106.823		-59.557
		-106.335		-59.1438
		-106.025		-58.8121
		-105.87		-58.4338
		-105.316		-58.0963
		-104.872		-57.7529
		-104.385		-57.398
		-103.986		-57.1244
		-103.52		-56.688
		-103.188		-56.4901
		-102.878		-56.1584
		-102.279		-55.6754
		-101.814		-55.3146
		-101.393		-55.0527
		-101.105		-54.6511
		-100.617		-54.3485
		-100.285		-54.0692
		-99.8636		-53.6618
		-99.5312		-53.1963
		-98.9993		-52.8413
		-98.5782		-52.5619
		-98.0906		-52.1837
		-97.7139		-51.9276
		-97.3593		-51.5028
		-97.0047		-51.1885
		-96.7609		-50.7986
		-96.3398		-50.496
		-95.8522		-50.2516
		-95.3868		-49.9548
		-94.9879		-49.7045
		-94.5446		-49.3205
		-94.2787		-48.9596
		-93.9019		-48.5232
		-93.5252		-48.0693
		-93.0154		-47.6852
		-92.683		-47.4
		-92.2176		-47.2371
		-91.9295		-46.9403
		-91.4862		-46.6144
		-91.1316		-46.1779
		-90.7771		-45.9044
		-90.4224		-45.4796
		-90.1122		-45.0606
		-89.6246		-44.7579
		-89.2035		-44.4204
		-88.7603		-44.0771
		-88.317		-43.8326
		-87.8738		-43.53
		-87.4749		-43.1983
		-87.1203		-42.8375
		-86.7435		-42.4185
		-86.3667		-42.081
		-86.0565		-41.7143
		-85.5911		-41.4059
		-85.1921		-41.1673
		-84.7932		-40.8472
		-84.3278		-40.6145
		-83.951		-40.1431
		-83.53		-39.7532
		-83.2418		-39.241
		-82.7986		-38.8337
		-82.3332		-38.6242
		-82.0229		-38.4205
		-81.5132		-38.0946
		-81.0699		-37.7512
		-80.6045		-37.4835
		-80.2943		-37.1635
		-80.0726		-36.8667
		-79.718		-36.5233
		-79.4299		-36.2382
		-78.9202		-35.8483
		-78.3883		-35.5398
		-77.9007		-35.307
		-77.5904		-34.9695
		-77.258		-34.5214
		-76.8591		-34.1722
		-76.571		-33.7882
		-75.9948		-33.4332
		-75.618		-33.2469
		-75.2634		-32.7756
		-74.8645		-32.4962
		-74.4655		-32.1296
		-74.111		-31.8037
		-73.712		-31.4254
		-73.2466		-30.9948
		-72.892		-30.6863
		-72.4488		-30.4186
		-72.072		-29.9705
		-71.6288		-29.7901
		-71.2742		-29.5283
		-70.8974		-29.1791
		-70.565		-28.7659
		-70.0996		-28.3644
		-69.7671		-28.0908
		-69.4347		-27.7358
		-68.9693		-27.3576
		-68.4817		-26.9909
		-68.1493		-26.601
		-67.7725		-26.217
		-67.3958		-25.9784
		-67.0412		-25.6234
		-66.6644		-25.3033
		-66.199		-24.9483
		-65.9995		-24.5991
		-65.5563		-24.3081
		-65.1795		-23.9124
		-64.8028		-23.6505
		-64.5368		-23.2839
		-64.1379		-22.9231
		-63.6725		-22.5274
		-63.2957		-22.1724
		-62.8746		-21.8814
		-62.6308		-21.5555
		-62.1876		-21.1656
		-61.7665		-20.863
		-61.3233		-20.444
		-60.88		-20.1239
		-60.5476		-19.7864
		-60.06		-19.4838
		-59.8162		-19.1288
		-59.4173		-18.8902
		-59.1735		-18.5003
		-58.7303		-18.1802
		-58.287		-17.7321
		-57.7773		-17.4353
		-57.4227		-16.9988
		-57.1567		-16.6322
		-56.6913		-16.2656
		-56.2924		-15.8698
		-56.0265		-15.4916
		-55.7605		-15.1773
		-55.4059		-14.834
		-54.9848		-14.5546
		-54.6302		-14.2462
		-54.1205		-13.8505
		-53.6551		-13.4664
		-53.3005		-13.1347
		-52.8794		-12.7389
		-52.4805		-12.3083
		-52.0151		-12.0464
		-51.5497		-11.7904
		-51.1286		-11.4295
		-50.6853		-11.1269
		-50.3529		-10.8127
		-49.9761		-10.5042
		-49.7323		-10.0212
		-49.2669		-9.62549
		-48.8015		-9.40435
		-48.5134		-9.0028
		-48.048		-8.75256
		-47.6934		-8.35683
		-47.4053		-7.99602
		-46.9842		-7.5712
		-46.6296		-7.23367
		-46.1864		-6.86704
		-45.8761		-6.5586
		-45.6101		-6.05812
		-45.2112		-5.74387
		-44.8788		-5.27249
		-44.4355		-4.94659
		-44.0366		-4.56251
		-43.6377		-4.22497
		-43.3053		-3.86998
		-42.7955		-3.54409
		-42.3301		-3.20656
		-42.0198		-2.82829
		-41.7317		-2.58387
		-41.2663		-2.25797
		-40.9561		-1.9379
		-40.4463		-1.59455
		-40.0252		-1.26284
		-39.5377		-1.01842
		-39.2274		-0.66925
		-38.9171		-0.26188
		-38.4739		0.098932
		-38.0971		0.564494
		-37.6095		0.84965
		-37.2106		1.06497
		-36.8117		1.30357
		-36.5236		1.77495
		-36.2355		2.21142
		-35.8365		2.58387
		-35.4819		2.96214
		-34.9722		3.08435
		-34.6398		3.59065
		-34.3295		4.00965
		-33.9971		4.37628
		-33.443		4.74291
		-33.0441		4.96987
		-32.623		5.3365
		-32.3349		5.62748
		-31.9138		5.93009
		-31.3819		6.22107
		-30.9165		6.6168
		-30.5397		7.08236
		-30.163		7.46063
		-29.6976		7.75742
		-29.3208		8.06586
		-28.8111		8.30446
		-28.6116		8.68273
		-28.2349		8.92715
		-27.8803		9.35779
		-27.437		9.70696
		-26.9494		10.0736
		-26.3954		10.3297
		-26.0408		10.5042
		-25.664		10.836
		-25.1764		11.2433
		-24.7332		11.7263
		-24.3121		12.1163
		-23.9575		12.3665
		-23.5586		12.7098
		-23.0267		13.0066
		-22.6499		13.4256
		-22.3175		13.6992
		-22.0516		14.1007
		-21.6748		14.3859
		-21.3202		14.7292
		-21.0099		15.0144
		-20.4115		15.2646
		-20.0348		15.6894
		-19.658		16.1143
		-19.2591		16.347
		-18.9045		16.7137
		-18.4834		17.1094
		-18.018		17.4469
		-17.5748		17.7146
		-17.0872		18.0289
		-16.511		18.2849
		-16.0234		18.6457
		-15.691		19.0357
		-15.3807		19.315
		-15.2699		19.6816
		-15.0261		20.0715
		-14.7823		20.4847
		-14.5163		20.863
		-14.0509		21.0841
		-13.519		21.3809
		-12.9428		21.765
		-12.4996		22.1317
		-12.2558		22.4401
		-11.7239		22.8358
		-11.3471		23.1501
		-10.8374		23.3363
		-10.4606		23.7262
		-10.0617		24.0637
		-9.72928		24.4187
		-9.35252		24.6981
		-8.99792		24.989
		-8.73197		25.3091
		-8.46602		25.6466
		-8.02278		25.9783
		-7.5352		26.2693
		-7.11412		26.636
		-6.87033		27.0433
		-6.38276		27.3925
		-5.96168		27.7184
		-5.42978		28.0792
		-5.03086		28.568
		-4.60977		28.8823
		-4.14436		29.1733
		-3.83409		29.4992
		-3.47949		29.796
		-3.19138		30.0695
		-2.7703		30.471
		-2.32705		30.8144
		-1.95029		31.2101
		-1.48488		31.5476
		-1.10812		31.9201
		-0.75352		32.2867
		-0.46541		32.601
		-0.15514		32.8745
		0.155136		33.2004
		0.620546		33.5612
		1.04163		33.7707
		1.48488		34.1897
		2.01677		34.5331
		2.4157		34.8822
		2.79246		35.2197
		3.16922		35.47
		3.65679		35.9123
		3.9449		36.2032
		4.27734		36.6746
		4.6541		36.8958
		5.0087		37.2915
		5.42978		37.7512
		5.85086		38.211
		6.13898		38.6183
		6.60438		39.0548
		6.91466		39.2585
		7.18061		39.4971
		7.60169		39.7881
		7.97845		40.1373
		8.51035		40.3933
		8.86495		40.6726
		9.26387		41.08
		9.79577		41.4641
		10.1947		41.8715
		10.5715		42.2381
		10.7709		42.5756
		11.0147		42.8724
		11.2806		43.111
		11.5023		43.4427
		11.9677		43.8152
		12.3888		44.2866
		12.8099		44.6823
		13.2974		45.0547
		13.8072		45.4505
		14.2947		45.6891
		14.6272		46.0033
		15.0261		46.4049
		15.4472		46.8646
		15.8018		47.2545
		16.1785		47.5862
		16.511		47.8772
		16.8877		48.2846
		17.331		48.6337
		17.7299		49.0237
		18.1953		49.367
		18.5056		49.6638
		18.8602		49.8617
		19.3256		50.141
		19.7245		50.5542
		20.0348		50.9848
		20.478		51.3864
		20.7883		51.6075
		21.0542		51.9102
		21.4088		52.399
		21.8078		52.7132
		22.3397		52.9868
		22.6943		53.3359
		23.0932		53.6036
		23.5143		54.0692
		23.9797		54.4184
		24.3786		54.7443
		24.711		55.1167
		24.9992		55.6346
		25.4646		55.9373
		25.8635		56.3679
		26.1516		56.6647
		26.5283		56.9557
		27.0824		57.2467
		27.4813		57.6715
		27.9024		58.1021
		28.1905		58.4397
		28.5673		58.6026
		29.0327		58.8528
		29.4095		59.202
		29.7862		59.5046
		30.1408		59.9353
		30.6062		60.4125
		31.0273		60.7616
		31.4484		61.1166
		31.9803		61.396
		32.3127		61.7219
		32.6673		62.2049
		32.8446		62.4784
		33.2214		62.8392
		33.6203		63.1185
		34.0857		63.4328
		34.5733		63.7703
		35.0165		64.0904
		35.4155		64.5152
		35.8809		64.7713
		36.3906		65.0157
		36.7452		65.3882
		37.1885		65.7257
		37.4987		66.1389
		37.8312		66.6161
		38.1193		66.9885
		38.4295		67.2446
		38.7177		67.5239
		39.1387		67.7916
		39.6041		68.2281
		40.0031		68.5423
		40.5128		68.8973
		40.7788		69.229
		41.1777		69.4095
		41.5988		69.7703
		42.042		70.1194
[truncated: 1,962 more rows]

## Sheet: 13 Bii
					(I/V Curve)
					Voltage (mV)	CFTR_VX770	CFTR +Esyt3_VX770
					-100	-749.88	-634.962
					-99.95	-749.742	-634.887
					-99.9	-749.509	-635.026
					-99.85	-749.47	-634.892
					-99.7999	-749.382	-634.811
					-99.7499	-749.177	-634.485
					-99.6999	-748.927	-634.182
					-99.6499	-748.645	-633.665
					-99.5999	-748.218	-633.263
					-99.5499	-747.852	-632.896
					-99.4999	-747.537	-632.64
					-99.4499	-747.376	-632.25
					-99.3998	-747.127	-632.029
					-99.3498	-746.888	-631.645
					-99.2998	-746.506	-631.29
					-99.2498	-746.063	-631.04
					-99.1998	-745.692	-630.766
					-99.1498	-745.232	-630.481
					-99.0998	-744.982	-630.249
					-99.0498	-744.716	-629.923
					-98.9997	-744.356	-629.509
					-98.9497	-743.985	-629.277
					-98.8997	-743.691	-628.997
					-98.8497	-743.365	-628.637
					-98.7997	-743.06	-628.276
					-98.7497	-742.761	-627.915
					-98.6997	-742.146	-627.56
					-98.6497	-741.708	-627.135
					-98.5996	-741.109	-626.803
					-98.5496	-740.666	-626.431
					-98.4996	-740.339	-626.262
					-98.4496	-739.974	-625.866
					-98.3996	-739.63	-625.506
					-98.3496	-739.12	-625.063
					-98.2996	-738.649	-624.726
					-98.2496	-738.24	-624.33
					-98.1995	-737.935	-623.963
					-98.1495	-737.68	-623.684
					-98.0995	-737.192	-623.341
					-98.0495	-736.716	-622.98
					-97.9995	-736.417	-622.642
					-97.9495	-736.223	-622.322
					-97.8995	-736.09	-621.985
					-97.8495	-735.785	-621.682
					-97.7994	-735.685	-621.473
					-97.7494	-735.386	-621.153
					-97.6994	-735.059	-620.617
					-97.6494	-734.843	-620.134
					-97.5994	-734.549	-619.709
					-97.5494	-734.184	-619.226
					-97.4994	-733.801	-618.935
					-97.4494	-733.43	-618.726
					-97.3993	-732.993	-618.377
					-97.3493	-732.632	-618.051
					-97.2993	-732.2	-617.771
					-97.2493	-731.746	-617.353
					-97.1993	-731.225	-616.898
					-97.1493	-730.787	-616.544
					-97.0993	-730.328	-616.206
					-97.0493	-730.001	-615.863
					-96.9992	-729.657	-615.607
					-96.9492	-729.297	-615.362
					-96.8992	-728.826	-614.937
					-96.8492	-728.255	-614.623
					-96.7992	-727.757	-614.128
					-96.7492	-727.396	-613.721
					-96.6992	-726.904	-613.325
					-96.6492	-726.593	-612.953
					-96.5991	-726.338	-612.778
					-96.5491	-726.023	-612.418
					-96.4991	-725.668	-612.045
					-96.4491	-725.313	-611.673
					-96.3991	-724.881	-611.446
					-96.3491	-724.388	-611.271
					-96.2991	-723.862	-611.003
					-96.2491	-723.413	-610.654
					-96.199	-723.097	-610.311
					-96.149	-722.826	-609.915
					-96.099	-722.46	-609.508
					-96.049	-722.161	-609.351
					-95.999	-721.867	-609.048
					-95.949	-721.507	-608.722
					-95.899	-721.108	-608.239
					-95.849	-720.67	-607.977
					-95.7989	-720.05	-607.535
					-95.7489	-719.601	-607.215
					-95.6989	-719.063	-606.627
					-95.6489	-718.548	-606.365
					-95.5989	-718.205	-605.812
					-95.5489	-718.038	-605.556
					-95.4989	-717.911	-605.242
					-95.4489	-717.767	-605.201
					-95.3988	-717.545	-604.951
					-95.3488	-717.257	-604.485
					-95.2988	-716.714	-604.014
					-95.2488	-716.321	-603.531
					-95.1988	-715.85	-603.153
					-95.1488	-715.429	-602.809
					-95.0988	-715.235	-602.402
					-95.0488	-714.786	-601.937
					-94.9987	-714.221	-601.506
					-94.9487	-713.695	-601.174
					-94.8987	-713.141	-600.97
					-94.8487	-712.614	-600.633
					-94.7987	-712.121	-600.179
					-94.7487	-711.805	-599.708
					-94.6987	-711.484	-599.242
					-94.6487	-711.462	-599.108
					-94.5986	-711.373	-598.771
					-94.5486	-711.357	-598.462
					-94.4986	-711.113	-598.084
					-94.4486	-710.819	-597.671
					-94.3986	-710.365	-597.298
					-94.3486	-709.827	-596.874
					-94.2986	-709.489	-596.617
					-94.2486	-708.946	-596.373
					-94.1985	-708.525	-596.07
					-94.1485	-708.043	-595.669
					-94.0985	-707.689	-595.232
					-94.0485	-707.55	-594.813
					-93.9985	-707.329	-594.621
					-93.9485	-707.096	-594.424
					-93.8985	-706.802	-594.255
					-93.8485	-706.52	-593.801
					-93.7984	-706.154	-593.405
					-93.7484	-705.772	-593.021
					-93.6984	-705.118	-592.555
					-93.6484	-704.553	-592.078
					-93.5984	-703.993	-591.601
					-93.5484	-703.755	-591.316
					-93.4984	-703.389	-590.914
					-93.4484	-702.99	-590.594
					-93.3983	-702.68	-590.152
					-93.3483	-702.27	-589.844
					-93.2983	-701.76	-589.634
					-93.2483	-701.417	-589.337
					-93.1983	-700.99	-588.982
					-93.1483	-700.53	-588.68
					-93.0983	-700.187	-588.296
					-93.0483	-699.804	-587.83
					-92.9982	-699.428	-587.429
					-92.9482	-699.023	-587.027
					-92.8982	-698.68	-586.748
					-92.8482	-698.27	-586.561
					-92.7982	-697.943	-586.259
					-92.7482	-697.461	-585.863
					-92.6982	-696.929	-585.572
					-92.6482	-696.596	-584.949
					-92.5981	-696.203	-584.624
					-92.5481	-695.771	-584.199
					-92.4981	-695.278	-583.762
					-92.4481	-694.74	-583.367
					-92.3981	-694.314	-582.918
					-92.3481	-694.098	-582.499
					-92.2981	-693.843	-582.261
					-92.2481	-693.693	-581.871
					-92.198	-693.405	-581.423
					-92.148	-692.951	-581.068
					-92.098	-692.591	-580.753
					-92.048	-691.887	-580.486
					-91.998	-691.444	-580.253
					-91.948	-691.028	-579.881
					-91.898	-690.507	-579.537
					-91.848	-690.075	-579.054
					-91.7979	-689.765	-578.74
					-91.7479	-689.227	-578.42
					-91.6979	-688.817	-578.117
					-91.6479	-688.651	-577.861
					-91.5979	-688.263	-577.471
					-91.5479	-688.036	-577.151
					-91.4979	-687.748	-576.837
					-91.4479	-687.177	-576.529
					-91.3978	-686.834	-576.168
					-91.3478	-686.413	-575.824
					-91.2978	-685.936	-575.44
					-91.2478	-685.526	-574.946
					-91.1978	-685.266	-574.532
					-91.1478	-684.933	-574.154
					-91.0978	-684.507	-573.869
					-91.0478	-683.931	-573.543
					-90.9977	-683.404	-573.206
					-90.9477	-682.839	-572.856
					-90.8977	-682.401	-572.42
					-90.8477	-681.892	-572.152
					-90.7977	-681.454	-571.681
					-90.7477	-681.072	-571.372
					-90.6977	-680.628	-570.953
					-90.6477	-680.218	-570.563
					-90.5976	-679.797	-570.208
					-90.5476	-679.415	-569.877
					-90.4976	-679.005	-569.603
					-90.4476	-678.739	-569.202
					-90.3976	-678.484	-568.725
					-90.3476	-678.274	-568.422
					-90.2976	-678.008	-568.02
					-90.2476	-677.853	-567.561
					-90.1975	-677.631	-567.287
					-90.1475	-677.437	-566.967
					-90.0975	-677.088	-566.711
					-90.0475	-676.639	-566.379
					-89.9975	-675.902	-566.013
					-89.9475	-675.127	-565.78
					-89.8975	-674.451	-565.407
					-89.8475	-673.946	-565.256
					-89.7974	-673.597	-564.895
					-89.7474	-673.448	-564.558
					-89.6974	-673.154	-564.273
					-89.6474	-672.966	-564.017
					-89.5974	-672.727	-563.656
					-89.5474	-672.401	-563.295
					-89.4974	-672.002	-562.847
					-89.4474	-671.558	-562.503
					-89.3973	-671.331	-562.032
					-89.3473	-670.788	-561.683
					-89.2973	-670.367	-561.258
					-89.2473	-669.957	-560.897
					-89.1973	-669.542	-560.478
					-89.1473	-669.226	-560.018
					-89.0973	-668.943	-559.64
					-89.0473	-668.533	-559.349
					-88.9972	-668.107	-559.035
					-88.9472	-667.73	-558.942
					-88.8972	-667.076	-558.569
					-88.8472	-666.611	-558.296
					-88.7972	-666.156	-557.982
					-88.7472	-665.719	-557.598
					-88.6972	-665.314	-557.231
					-88.6472	-665.104	-556.841
					-88.5971	-664.827	-556.422
					-88.5471	-664.505	-556.149
					-88.4971	-664.079	-555.869
					-88.4471	-663.63	-555.532
					-88.3971	-663.17	-555.188
					-88.3471	-662.971	-554.868
					-88.2971	-662.766	-554.507
					-88.2471	-662.361	-554.269
					-88.197	-662.034	-553.885
					-88.147	-661.68	-553.594
					-88.097	-661.175	-553.163
					-88.047	-660.777	-552.861
					-87.997	-660.361	-552.465
					-87.947	-660.04	-552.04
					-87.897	-659.535	-551.737
					-87.847	-659.17	-551.406
					-87.7969	-658.97	-551.056
					-87.7469	-658.749	-550.643
					-87.6969	-658.4	-550.3
					-87.6469	-657.94	-549.945
					-87.5969	-657.585	-549.567
					-87.5469	-657.181	-549.241
					-87.4969	-656.66	-548.915
					-87.4469	-656.078	-548.746
					-87.3968	-655.613	-548.298
					-87.3468	-655.153	-548.042
					-87.2968	-654.41	-547.629
					-87.2468	-653.718	-547.262
					-87.1968	-653.075	-546.831
					-87.1468	-652.51	-546.57
					-87.0968	-652.028	-546.354
					-87.0468	-651.762	-546.075
					-86.9967	-651.407	-545.656
					-86.9467	-651.114	-545.272
					-86.8967	-650.914	-544.94
					-86.8467	-650.731	-544.539
					-86.7967	-650.438	-544.143
					-86.7467	-650.393	-543.887
					-86.6967	-650.205	-543.485
					-86.6467	-650.028	-543.171
					-86.5966	-649.906	-542.717
					-86.5466	-649.712	-542.508
					-86.4966	-649.662	-542.147
					-86.4466	-649.335	-541.78
					-86.3966	-648.981	-541.361
					-86.3466	-648.487	-540.989
					-86.2966	-647.928	-540.779
					-86.2466	-647.368	-540.366
					-86.1965	-647.064	-540.139
					-86.1465	-646.526	-539.743
					-86.0965	-646.238	-539.336
					-86.0465	-645.762	-538.923
					-85.9965	-645.379	-538.451
					-85.9465	-645.063	-538.079
					-85.8965	-644.62	-537.747
					-85.8465	-644.105	-537.392
					-85.7964	-643.662	-536.892
					-85.7464	-643.224	-536.583
					-85.6964	-642.853	-536.292
					-85.6464	-642.465	-535.972
					-85.5964	-642.188	-535.728
					-85.5464	-641.789	-535.233
					-85.4964	-641.445	-534.75
					-85.4464	-640.969	-534.366
					-85.3963	-640.564	-533.947
					-85.3463	-640.326	-533.656
					-85.2963	-640.021	-533.336
					-85.2463	-639.744	-532.824
					-85.1963	-639.273	-532.417
					-85.1463	-638.603	-532.114
					-85.0963	-638.066	-531.817
					-85.0463	-637.434	-531.526
					-84.9962	-636.985	-531.224
					-84.9462	-636.636	-530.874
					-84.8962	-636.27	-530.56
					-84.8462	-636.182	-530.124
					-84.7962	-635.833	-529.681
					-84.7462	-635.428	-529.245
					-84.6962	-635.118	-528.861
					-84.6462	-634.93	-528.384
					-84.5961	-634.669	-527.953
					-84.5461	-634.348	-527.656
					-84.4961	-633.882	-527.33
					-84.4461	-633.528	-527.028
					-84.3961	-633.029	-526.562
					-84.3461	-632.519	-526.166
					-84.2961	-632.049	-525.829
					-84.2461	-631.644	-525.334
					-84.196	-631.267	-525.026
					-84.146	-630.857	-524.677
					-84.096	-630.348	-524.368
					-84.046	-629.893	-523.996
					-83.996	-629.439	-523.804
					-83.946	-628.973	-523.472
					-83.896	-628.719	-523.047
					-83.846	-628.242	-522.768
					-83.7959	-627.971	-522.389
					-83.7459	-627.561	-521.941
					-83.6959	-627.317	-521.819
					-83.6459	-627.14	-521.511
					-83.5959	-626.879	-521.348
					-83.5459	-626.358	-520.999
					-83.4959	-625.804	-520.527
					-83.4459	-625.306	-520.085
					-83.3958	-625.001	-519.654
					-83.3458	-624.436	-519.241
					-83.2958	-624.081	-518.787
					-83.2458	-623.671	-518.421
					-83.1958	-623.317	-518.048
					-83.1458	-623.073	-517.612
					-83.0958	-622.613	-517.315
					-83.0458	-622.086	-517.047
					-82.9957	-621.621	-516.681
					-82.9457	-621.161	-516.326
					-82.8957	-620.563	-515.965
					-82.8457	-620.12	-515.656
					-82.7957	-619.715	-515.371
					-82.7457	-619.361	-515.167
					-82.6957	-618.94	-514.877
					-82.6457	-618.607	-514.522
					-82.5956	-618.286	-514.219
					-82.5456	-617.837	-513.817
					-82.4956	-617.449	-513.462
					-82.4456	-616.956	-512.904
					-82.3956	-616.701	-512.397
					-82.3456	-616.363	-511.862
					-82.2956	-616.069	-511.53
					-82.2456	-615.737	-511.263
					-82.1955	-615.443	-510.966
					-82.1455	-615.072	-510.739
					-82.0955	-614.767	-510.198
					-82.0455	-614.258	-509.889
					-81.9955	-613.82	-509.395
					-81.9455	-613.438	-509.092
					-81.8955	-613.144	-508.766
					-81.8455	-612.856	-508.44
					-81.7954	-612.451	-508.312
					-81.7454	-611.992	-508.044
					-81.6954	-611.521	-507.666
					-81.6454	-611.033	-507.416
					-81.5954	-610.617	-507.078
					-81.5454	-610.219	-506.793
					-81.4954	-609.858	-506.467
					-81.4454	-609.387	-506.112
					-81.3953	-608.983	-505.664
					-81.3453	-608.495	-505.303
					-81.2953	-608.224	-505.018
					-81.2453	-607.93	-504.716
					-81.1953	-607.609	-504.372
					-81.1453	-607.409	-504.046
					-81.0953	-607.077	-503.72
					-81.0453	-606.966	-503.342
					-80.9952	-606.551	-502.912
					-80.9452	-606.163	-502.51
					-80.8952	-605.636	-502.108
					-80.8452	-605.227	-501.701
					-80.7952	-604.794	-501.236
					-80.7452	-604.573	-500.927
					-80.6952	-604.323	-500.735
					-80.6452	-604.052	-500.357
					-80.5951	-603.659	-500.042
					-80.5451	-603.282	-499.577
					-80.4951	-602.877	-499.234
					-80.4451	-602.34	-498.832
					-80.3951	-601.758	-498.384
					-80.3451	-601.232	-497.988
					-80.2951	-600.678	-497.709
					-80.2451	-600.246	-497.377
					-80.195	-599.863	-496.947
					-80.145	-599.403	-496.557
					-80.095	-599.032	-496.242
					-80.045	-598.6	-495.905
					-79.995	-598.312	-495.655
					-79.945	-597.946	-495.387
					-79.895	-597.653	-494.98
					-79.845	-597.137	-494.607
					-79.7949	-596.65	-494.235
					-79.7449	-596.351	-493.891
					-79.6949	-595.968	-493.711
					-79.6449	-595.63	-493.501
					-79.5949	-595.364	-493.146
					-79.5449	-594.999	-492.85
					-79.4949	-594.578	-492.308
					-79.4449	-594.195	-491.831
					-79.3948	-593.697	-491.47
					-79.3448	-593.275	-491.139
					-79.2948	-592.877	-490.906
					-79.2448	-592.627	-490.644
					-79.1948	-592.311	-490.353
					-79.1448	-592.09	-489.986
					-79.0948	-592.018	-489.835
					-79.0448	-591.802	-489.41
					-78.9947	-591.497	-489.247
					-78.9447	-591.142	-488.857
					-78.8947	-590.621	-488.357
					-78.8447	-590.134	-488.043
					-78.7947	-589.779	-487.659
					-78.7447	-589.458	-487.414
					-78.6947	-589.092	-487.018
					-78.6447	-588.455	-486.844
					-78.5946	-588.017	-486.442
					-78.5446	-587.519	-485.983
					-78.4946	-587.103	-485.412
					-78.4446	-586.666	-484.964
					-78.3946	-586.178	-484.557
					-78.3446	-585.718	-484.056
					-78.2946	-585.23	-483.765
					-78.2446	-584.859	-483.428
					-78.1945	-584.433	-483.242
					-78.1445	-584.023	-482.881
					-78.0945	-583.568	-482.63
					-78.0445	-583.158	-482.217
					-77.9945	-582.898	-481.886
					-77.9445	-582.538	-481.618
					-77.8945	-582.178	-481.193
					-77.8445	-581.923	-480.914
					-77.7944	-581.812	-480.512
					-77.7444	-581.579	-480.175
					-77.6944	-581.308	-479.831
					-77.6444	-581.158	-479.488
					-77.5944	-580.959	-479.075
					-77.5444	-580.615	-478.691
					-77.4944	-580.128	-478.371
					-77.4444	-579.54	-478.033
					-77.3943	-579.014	-477.748
					-77.3443	-578.515	-477.364
					-77.2943	-578.061	-477.021
					-77.2443	-577.729	-476.625
					-77.1943	-577.424	-476.217
					-77.1443	-576.892	-475.758
					-77.0943	-576.476	-475.391
					-77.0443	-575.861	-475.036
					-76.9942	-575.545	-474.838
					-76.9442	-575.097	-474.489
					-76.8942	-574.587	-474.181
					-76.8442	-574.127	-473.738
					-76.7942	-573.634	-473.296
					-76.7442	-573.351	-472.877
					-76.6942	-573.158	-472.505
					-76.6442	-572.986	-472.225
					-76.5941	-572.67	-471.824
					-76.5441	-572.266	-471.632
					-76.4941	-571.739	-471.358
					-76.4441	-571.257	-470.997
					-76.3941	-570.731	-470.497
					-76.3441	-570.138	-469.985
					-76.2941	-569.717	-469.467
					-76.2441	-569.39	-469.088
					-76.194	-568.986	-468.745
					-76.144	-568.736	-468.344
					-76.094	-568.376	-468.07
					-76.044	-567.977	-467.884
					-75.994	-567.628	-467.581
					-75.944	-567.146	-467.145
					-75.894	-566.664	-466.714
					-75.844	-566.442	-466.219
					-75.7939	-566.005	-465.859
					-75.7439	-565.705	-465.597
					-75.6939	-565.284	-465.265
					-75.6439	-564.847	-465.015
					-75.5939	-564.459	-464.689
					-75.5439	-564.071	-464.183
					-75.4939	-563.561	-463.804
					-75.4439	-563.09	-463.473
					-75.3938	-562.741	-463.094
					-75.3438	-562.448	-462.617
					-75.2938	-562.121	-462.268
					-75.2438	-561.844	-461.942
					-75.1938	-561.45	-461.517
					-75.1438	-560.88	-461.22
					-75.0938	-560.276	-460.836
					-75.0438	-559.827	-460.499
					-74.9937	-559.445	-460.208
					-74.9437	-559.134	-459.818
					-74.8937	-558.796	-459.597
					-74.8437	-558.536	-459.271
					-74.7937	-558.292	-458.992
					-74.7437	-558.004	-458.666
					-74.6937	-557.588	-458.299
					-74.6437	-557.206	-457.962
					-74.5936	-556.829	-457.607
					-74.5436	-556.436	-457.24
					-74.4936	-556.087	-456.897
					-74.4436	-555.666	-456.466
					-74.3936	-555.35	-456.146
					-74.3436	-554.99	-455.779
					-74.2936	-554.68	-455.482
					-74.2436	-554.181	-455.116
					-74.1935	-553.688	-454.738
					-74.1435	-553.139	-454.319
					-74.0935	-552.668	-453.929
					-74.0435	-552.269	-453.702
					-73.9935	-551.882	-453.323
					-73.9435	-551.704	-453.015
					-73.8935	-551.411	-452.631
					-73.8435	-551.344	-452.503
					-73.7934	-551.006	-452.107
					-73.7434	-550.574	-451.805
					-73.6934	-550.136	-451.403
					-73.6434	-549.477	-451.001
					-73.5934	-548.812	-450.588
					-73.5434	-548.402	-450.233
					-73.4934	-547.782	-449.931
					-73.4434	-547.455	-449.529
					-73.3933	-546.923	-449.052
					-73.3433	-546.446	-448.685
					-73.2933	-545.92	-448.324
					-73.2433	-545.455	-448.103
					-73.1933	-545.006	-447.911
					-73.1433	-544.657	-447.527
					-73.0933	-544.225	-447.091
					-73.0433	-543.792	-446.701
					-72.9932	-543.493	-446.311
					-72.9432	-543.094	-446.008
					-72.8932	-542.601	-445.735
					-72.8432	-542.291	-445.49
					-72.7932	-541.643	-445.275
					-72.7432	-541.116	-444.967
					-72.6932	-540.59	-444.559
					-72.6432	-540.125	-444.204
					-72.5931	-539.77	-443.861
					-72.5431	-539.51	-443.523
					-72.4931	-539.365	-443.087
					-72.4431	-539.138	-442.621
					-72.3931	-538.8	-442.26
					-72.3431	-538.401	-441.923
					-72.2931	-538.025	-441.486
					-72.2431	-537.554	-441.172
					-72.193	-537.221	-440.928
					-72.143	-536.828	-440.678
					-72.093	-536.518	-440.346
					-72.043	-536.213	-440.043
					-71.993	-535.903	-439.746
					-71.943	-535.52	-439.403
					-71.893	-535.21	-439.118
					-71.843	-534.684	-438.809
					-71.7929	-534.313	-438.379
					-71.7429	-533.886	-437.989
					-71.6929	-533.642	-437.605
					-71.6429	-533.265	-437.244
					-71.5929	-532.833	-436.848
					-71.5429	-532.346	-436.674
					-71.4929	-531.891	-436.348
					-71.4429	-531.575	-435.929
					-71.3928	-531.055	-435.568
					-71.3428	-530.567	-435.009
					-71.2928	-530.29	-434.654
					-71.2428	-529.891	-434.48
					-71.1928	-529.653	-434.189
					-71.1428	-529.343	-433.811
					-71.0928	-528.96	-433.479
					-71.0428	-528.55	-433.054
					-70.9927	-528.173	-432.821
					-70.9427	-527.852	-432.484
					-70.8927	-527.498	-432.199
					-70.8427	-527.215	-431.954
					-70.7927	-526.905	-431.454
					-70.7427	-526.439	-431.081
					-70.6927	-526.013	-430.744
					-70.6427	-525.619	-430.464
					-70.5926	-525.248	-430.202
					-70.5426	-524.96	-429.83
					-70.4926	-524.556	-429.463
					-70.4426	-523.885	-429.085
					-70.3926	-523.364	-428.689
					-70.3426	-522.976	-428.305
					-70.2926	-522.578	-427.91
					-70.2426	-522.217	-427.595
					-70.1925	-521.824	-427.281
					-70.1425	-521.314	-426.874
					-70.0925	-520.799	-426.565
					-70.0425	-520.428	-426.169
					-69.9925	-520.062	-425.78
					-69.9425	-519.774	-425.436
					-69.8925	-519.414	-425.221
					-69.8425	-519.004	-424.907
					-69.7924	-518.655	-424.668
					-69.7424	-518.234	-424.15
					-69.6924	-517.763	-423.824
					-69.6424	-517.247	-423.533
					-69.5924	-516.738	-423.202
					-69.5424	-516.283	-422.812
					-69.4924	-515.956	-422.451
					-69.4424	-515.696	-422.096
					-69.3923	-515.452	-421.694
					-69.3423	-515.275	-421.252
					-69.2923	-514.832	-420.688
					-69.2423	-514.527	-420.28
					-69.1923	-514.134	-419.884
					-69.1423	-513.74	-419.599
					-69.0923	-513.269	-419.396
					-69.0423	-512.931	-419.151
					-68.9922	-512.411	-418.761
					-68.9422	-512.183	-418.517
					-68.8922	-511.823	-418.284
					-68.8422	-511.535	-417.929
					-68.7922	-511.108	-417.522
					-68.7422	-510.748	-417.114
					-68.6922	-510.305	-416.771
					-68.6422	-510.006	-416.468
					-68.5921	-509.618	-416.23
					-68.5421	-509.191	-415.834
					-68.4921	-508.754	-415.432
					-68.4421	-508.454	-415.013
					-68.3921	-508.111	-414.728
					-68.3421	-507.84	-414.484
					-68.2921	-507.413	-414.111
					-68.2421	-506.914	-413.628
					-68.192	-506.416	-413.122
					-68.142	-506.044	-412.61
					-68.092	-505.706	-412.179
					-68.042	-505.374	-411.912
					-67.992	-504.975	-411.667
					-67.942	-504.604	-411.295
					-67.892	-504.31	-410.981
					-67.842	-504.094	-410.591
					-67.7919	-503.728	-410.108
					-67.7419	-503.468	-409.822
					-67.6919	-502.997	-409.45
					-67.6419	-502.637	-409.025
					-67.5919	-502.327	-408.6
					-67.5419	-502	-408.17
					-67.4919	-501.423	-407.855
					-67.4419	-500.903	-407.594
					-67.3918	-500.343	-407.256
					-67.3418	-499.939	-407
					-67.2918	-499.595	-406.645
					-67.2418	-499.152	-406.127
					-67.1918	-498.703	-405.714
					-67.1418	-498.193	-405.295
					-67.0918	-497.894	-404.963
					-67.0418	-497.462	-404.73
					-66.9917	-497.13	-404.404
					-66.9417	-496.847	-404.02
					-66.8917	-496.509	-403.689
					-66.8417	-496.243	-403.502
					-66.7917	-495.916	-403.2
					-66.7417	-495.628	-402.903
					-66.6917	-495.135	-402.589
					-66.6417	-494.642	-402.141
					-66.5916	-493.994	-401.681
					-66.5416	-493.334	-401.192
					-66.4916	-492.869	-400.709
					-66.4416	-492.581	-400.372
					-66.3916	-492.259	-399.97
					-66.3416	-492.038	-399.691
					-66.2916	-491.766	-399.231
					-66.2416	-491.367	-398.992
					-66.1915	-490.924	-398.579
					-66.1415	-490.503	-398.212
					-66.0915	-490.015	-397.892
					-66.0415	-489.533	-397.642
					-65.9915	-489.345	-397.351
					-65.9415	-489.207	-396.874
					-65.8915	-488.952	-396.403
					-65.8415	-488.614	-395.914
					-65.7914	-488.226	-395.617
					-65.7414	-487.805	-395.326
					-65.6914	-487.334	-395
					-65.6414	-487.001	-394.703
					-65.5914	-486.386	-394.529
					-65.5414	-486.037	-394.075
					-65.4914	-485.649	-393.848
					-65.4414	-485.201	-393.475
					-65.3913	-484.813	-393.097
					-65.3413	-484.314	-392.672
					-65.2913	-483.854	-392.329
					-65.2413	-483.383	-391.997
					-65.1913	-482.835	-391.753
					-65.1413	-482.513	-391.409
					-65.0913	-482.137	-391.008
					-65.0413	-481.948	-390.601
					-64.9912	-481.444	-390.222
					-64.9412	-481.184	-389.879
					-64.8912	-480.591	-389.605
					-64.8412	-480.092	-389.303
					-64.7912	-479.749	-388.959
					-64.7412	-479.355	-388.552
					-64.6912	-478.89	-388.156
					-64.6412	-478.513	-387.83
					-64.5911	-478.12	-387.411
					-64.5411	-477.898	-387.173
					-64.4911	-477.466	-386.859
					-64.4411	-476.912	-386.678
					-64.3911	-476.424	-386.341
					-64.3411	-475.981	-385.898
					-64.2911	-475.555	-385.503
					-64.2411	-475.25	-385.084
					-64.191	-474.751	-384.647
					-64.141	-474.369	-384.257
					-64.091	-473.97	-383.896
					-64.041	-473.61	-383.536
					-63.991	-473.36	-383.303
					-63.941	-472.978	-383.146
					-63.891	-472.474	-382.919
					-63.841	-471.842	-382.599
					-63.7909	-471.482	-382.261
					-63.7409	-471.15	-381.929
					-63.6909	-470.845	-381.563
					-63.6409	-470.418	-381.196
					-63.5909	-469.914	-380.963
					-63.5409	-469.648	-380.544
					-63.4909	-469.388	-380.178
					-63.4409	-469.144	-379.724
					-63.3908	-468.834	-379.41
					-63.3408	-468.518	-379.276
					-63.2908	-468.235	-378.851
					-63.2408	-467.82	-378.566
					-63.1908	-467.51	-378.217
					-63.1408	-466.967	-377.85
					-63.0908	-466.523	-377.419
					-63.0408	-466.185	-377.14
					-62.9907	-465.775	-376.68
					-62.9407	-465.448	-376.232
					-62.8907	-465.083	-375.796
					-62.8407	-464.728	-375.493
					-62.7907	-464.34	-375.161
					-62.7407	-464.08	-374.917
					-62.6907	-463.659	-374.684
					-62.6407	-463.193	-374.312
					-62.5906	-462.8	-373.963
					-62.5406	-462.385	-373.514
					-62.4906	-462.074	-373.276
					-62.4406	-461.653	-372.962
					-62.3906	-461.21	-372.787
					-62.3406	-460.872	-372.351
					-62.2906	-460.562	-371.914
					-62.2406	-460.312	-371.6
					-62.1905	-460.102	-371.239
					-62.1405	-459.891	-370.907
					-62.0905	-459.348	-370.541
					-62.0405	-458.827	-370.098
					-61.9905	-458.212	-369.679
					-61.9405	-457.647	-369.383
					-61.8905	-457.143	-368.929
					-61.8405	-456.7	-368.69
					-61.7904	-456.423	-368.289
					-61.7404	-456.19	-368.056
					-61.6904	-456.035	-367.712
					-61.6404	-455.791	-367.352
					-61.5904	-455.603	-366.967
					-61.5404	-455.193	-366.671
					-61.4904	-454.722	-366.397
					-61.4404	-454.245	-366.025
					-61.3903	-453.658	-365.582
					-61.3403	-453.492	-365.204
					-61.2903	-453.353	-364.872
					-61.2403	-453.093	-364.581
					-61.1903	-452.594	-364.226
					-61.1403	-452.001	-363.79
					-61.0903	-451.492	-363.394
					-61.0403	-451.032	-363.033
					-60.9902	-450.5	-362.678
					-60.9402	-450.118	-362.23
					-60.8902	-449.669	-361.887
					-60.8402	-449.325	-361.48
					-60.7902	-448.838	-361.136
					-60.7402	-448.688	-360.886
					-60.6902	-448.444	-360.583
					-60.6402	-448.195	-360.281
					-60.5901	-447.774	-359.92
					-60.5401	-447.347	-359.565
					-60.4901	-446.777	-359.105
					-60.4401	-446.4	-358.855
					-60.3901	-446.045	-358.611
					-60.3401	-445.602	-358.25
					-60.2901	-445.259	-357.837
					-60.2401	-444.721	-357.482
					-60.19	-444.217	-357.109
					-60.14	-443.74	-356.731
					-60.09	-443.275	-356.417
					-60.04	-442.793	-356.126
					-59.99	-442.283	-355.829
					-59.94	-441.901	-355.456
					-59.89	-441.646	-354.898
					-59.84	-441.469	-354.508
					-59.7899	-441.214	-354.147
					-59.7399	-440.92	-353.769
					-59.6899	-440.682	-353.321
					-59.6399	-440.25	-352.995
					-59.5899	-439.962	-352.681
					-59.5399	-439.568	-352.506
					-59.4899	-439.197	-352.244
					-59.4399	-438.887	-351.976
					-59.3898	-438.438	-351.435
					-59.3398	-438.028	-351.138
					-59.2898	-437.369	-350.708
					-59.2398	-436.903	-350.295
					-59.1898	-436.51	-349.858
					-59.1398	-436.2	-349.521
					-59.0898	-435.84	-349.177
					-59.0398	-435.479	-348.799
					-58.9897	-435.075	-348.45
					-58.9397	-434.737	-348.101
					-58.8897	-434.41	-347.687
					-58.8397	-433.978	-347.408
					-58.7897	-433.468	-347.018
					-58.7397	-432.997	-346.716
					-58.6897	-432.659	-346.238
					-58.6397	-432.255	-345.912
					-58.5896	-432	-345.61
					-58.5396	-431.679	-345.168
					-58.4896	-431.263	-344.981
					-58.4396	-430.787	-344.655
					-58.3896	-430.371	-344.353
					-58.3396	-429.883	-344.126
					-58.2896	-429.507	-343.631
					-58.2396	-429.152	-343.375
					-58.1895	-428.609	-342.968
					-58.1395	-428.138	-342.619
					-58.0895	-427.617	-342.188
					-58.0395	-427.302	-341.641
					-57.9895	-427.013	-341.362
					-57.9395	-426.675	-340.983
					-57.8895	-426.271	-340.663
					-57.8395	-425.822	-340.308
					-57.7894	-425.373	-340.041
					-57.7394	-424.958	-339.68
					-57.6894	-424.57	-339.424
					-57.6394	-424.049	-338.999
					-57.5894	-423.528	-338.685
					-57.5394	-422.935	-338.376
					-57.4894	-422.531	-338.004
					-57.4394	-422.188	-337.573
					-57.3893	-421.805	-337.183
					-57.3393	-421.412	-336.77
					-57.2893	-420.908	-336.502
					-57.2393	-420.536	-336.101
					-57.1893	-420.221	-335.717
					-57.1393	-419.899	-335.315
					-57.0893	-419.572	-334.995
					-57.0393	-419.179	-334.582
					-56.9892	-418.847	-334.256
					-56.9392	-418.376	-333.889
					-56.8892	-417.932	-333.511
					-56.8392	-417.533	-333.307
					-56.7892	-417.04	-333.034
					-56.7392	-416.835	-332.784
					-56.6892	-416.353	-332.429
					-56.6392	-416.115	-332.039
					-56.5891	-415.705	-331.672
					-56.5391	-415.273	-331.335
					-56.4891	-414.78	-331.078
					-56.4391	-414.508	-330.793
					-56.3891	-414.165	-330.368
					-56.3391	-413.888	-330.048
					-56.2891	-413.361	-329.752
					-56.2391	-413.118	-329.42
					-56.189	-412.73	-329.042
					-56.139	-412.458	-328.704
					-56.089	-412.004	-328.326
					-56.039	-411.677	-328.093
					-55.989	-411.372	-327.756
					-55.939	-410.829	-327.354
					-55.889	-410.513	-326.935
					-55.839	-410.12	-326.627
					-55.7889	-409.738	-326.365
					-55.7389	-409.239	-326.021
					-55.6889	-408.779	-325.835
					-55.6389	-408.375	-325.532
					-55.5889	-408.02	-325.16
					-55.5389	-407.566	-324.776
					-55.4889	-407.383	-324.508
					-55.4389	-406.929	-324.113
					-55.3888	-406.491	-323.682
					-55.3388	-405.981	-323.286
					-55.2888	-405.66	-322.989
					-55.2388	-405.183	-322.716
					-55.1888	-404.868	-322.384
					-55.1388	-404.513	-322.07
					-55.0888	-404.153	-321.657
					-55.0388	-403.82	-321.366
					-54.9887	-403.538	-321.034
					-54.9387	-403.283	-320.598
					-54.8887	-402.951	-320.435
					-54.8387	-402.424	-320.173
					-54.7887	-401.892	-319.777
					-54.7387	-401.36	-319.306
					-54.6887	-400.906	-318.846
					-54.6387	-400.596	-318.444
					-54.5886	-400.291	-318.182
					-54.5386	-399.859	-317.816
					-54.4886	-399.427	-317.507
					-54.4386	-399.05	-317.24
					-54.3886	-398.79	-316.745
					-54.3386	-398.518	-316.559
					-54.2886	-398.119	-316.303
					-54.2386	-397.709	-315.884
					-54.1885	-397.316	-315.651
					-54.1385	-396.934	-315.302
					-54.0885	-396.49	-314.976
					-54.0385	-396.025	-314.679
					-53.9885	-395.681	-314.318
					-53.9385	-395.249	-313.812
					-53.8885	-394.817	-313.457
					-53.8385	-394.34	-313.096
					-53.7884	-393.842	-312.7
					-53.7384	-393.471	-312.421
					-53.6884	-393.232	-312.194
					-53.6384	-392.828	-311.798
					-53.5884	-392.374	-311.391
					-53.5384	-392.036	-311.054
					-53.4884	-391.687	-310.827
					-53.4384	-391.443	-310.495
					-53.3883	-391.099	-310.146
					-53.3383	-390.667	-309.674
					-53.2883	-390.229	-309.366
					-53.2383	-389.692	-309.139
					-53.1883	-389.332	-308.772
					-53.1383	-388.745	-308.388
					-53.0883	-388.462	-308.062
					-53.0383	-388.03	-307.69
					-52.9882	-387.647	-307.335
					-52.9382	-387.415	-306.986
					-52.8882	-387.177	-306.811
					-52.8382	-386.689	-306.351
					-52.7882	-386.39	-305.996
					-52.7382	-385.958	-305.659
					-52.6882	-385.609	-305.403
					-52.6382	-385.326	-304.984
					-52.5881	-385.032	-304.483
					-52.5381	-384.678	-304.088
					-52.4881	-384.196	-303.628
					-52.4381	-383.802	-303.343
					-52.3881	-383.348	-303.057
					-52.3381	-382.833	-302.627
					-52.2881	-382.362	-302.272
					-52.2381	-381.747	-301.766
					-52.188	-381.315	-301.451
					-52.138	-380.816	-301.009
					-52.088	-380.339	-300.695
					-52.038	-379.88	-300.485
					-51.988	-379.58	-300.026
					-51.938	-379.253	-299.7
					-51.888	-378.96	-299.391
					-51.838	-378.738	-299.1
					-51.7879	-378.472	-298.774
					-51.7379	-378.151	-298.443
					-51.6879	-377.58	-298.041
					-51.6379	-377.165	-297.808
					-51.5879	-376.744	-297.389
					-51.5379	-376.433	-297.034
					-51.4879	-375.979	-296.545
					-51.4379	-375.619	-296.295
					-51.3878	-375.198	-296.016
					-51.3378	-374.815	-295.678
					-51.2878	-374.455	-295.37
					-51.2378	-373.968	-294.951
					-51.1878	-373.43	-294.613
					-51.1378	-372.954	-294.241
					-51.0878	-372.555	-293.822
					-51.0378	-372.139	-293.473
					-50.9877	-371.74	-293.106
					-50.9377	-371.364	-292.71
					-50.8877	-371.131	-292.216
					-50.8377	-370.97	-291.907
					-50.7877	-370.799	-291.552
					-50.7377	-370.316	-291.104
					-50.6877	-369.901	-290.819
					-50.6377	-369.386	-290.505
					-50.5876	-368.937	-290.179
					-50.5376	-368.405	-289.818
					-50.4876	-368.106	-289.556
					-50.4376	-367.707	-289.149
					-50.3876	-367.369	-288.765
					-50.3376	-366.809	-288.322
					-50.2876	-366.255	-287.956
					-50.2376	-365.746	-287.618
					-50.1875	-365.086	-287.275
					-50.1375	-364.737	-287.071
					-50.0875	-364.416	-286.681
					-50.0375	-364.006	-286.402
					-49.9875	-363.612	-286.053
					-49.9375	-363.236	-285.587
					-49.8875	-362.898	-285.215
					-49.8375	-362.565	-284.842
					-49.7874	-362.211	-284.621
					-49.7374	-361.79	-284.272
					-49.6874	-361.313	-283.993
					-49.6374	-360.886	-283.556
					-49.5874	-360.415	-283.143
					-49.5374	-360.011	-282.852
					-49.4874	-359.651	-282.491
					-49.4374	-359.374	-282.154
					-49.3873	-359.069	-281.799
					-49.3373	-358.654	-281.421
					-49.2873	-358.31	-281.1
					-49.2373	-357.967	-280.658
					-49.1873	-357.551	-280.326
					-49.1373	-357.074	-280.047
					-49.0873	-356.742	-279.657
					-49.0373	-356.205	-279.378
					-48.9872	-355.95	-278.936
					-48.9372	-355.44	-278.546
					-48.8872	-354.98	-278.098
					-48.8372	-354.659	-277.818
					-48.7872	-354.182	-277.481
					-48.7372	-353.789	-277.236
					-48.6872	-353.501	-276.8
					-48.6372	-353.185	-276.427
					-48.5871	-352.819	-276.096
					-48.5371	-352.52	-275.956
					-48.4871	-352.121	-275.63
					-48.4371	-351.744	-275.327
					-48.3871	-351.362	-274.955
					-48.3371	-350.847	-274.513
					-48.2871	-350.415	-274.268
					-48.2371	-349.938	-273.908
					-48.187	-349.573	-273.599
					-48.137	-349.168	-273.192
					-48.087	-348.902	-272.889
					-48.037	-348.592	-272.61
					-47.987	-348.32	-272.214
					-47.937	-347.916	-271.789
					-47.887	-347.417	-271.469
					-47.837	-346.919	-271.143
					-47.7869	-346.431	-270.992
					-47.7369	-346.171	-270.823
					-47.6869	-345.655	-270.544
					-47.6369	-345.29	-270.166
					-47.5869	-344.819	-269.747
					-47.5369	-344.403	-269.38
					-47.4869	-344.021	-268.984
					-47.4369	-343.7	-268.554
					-47.3868	-343.345	-268.222
					-47.3368	-342.957	-267.75
					-47.2868	-342.591	-267.541
					-47.2368	-342.259	-267.215
					-47.1868	-341.805	-266.971
					-47.1368	-341.478	-266.4
					-47.0868	-341.023	-265.946
					-47.0368	-340.569	-265.603
					-46.9867	-340.364	-265.347
					-46.9367	-340.231	-264.951
					-46.8867	-340.032	-264.631
					-46.8367	-339.627	-264.27
					-46.7867	-339.173	-263.939
					-46.7367	-338.674	-263.654
					-46.6867	-338.198	-263.363
					-46.6367	-337.86	-263.124
					-46.5866	-337.511	-262.74
					-46.5366	-337.045	-262.385
					-46.4866	-336.602	-262.053
					-46.4366	-336.225	-261.774
					-46.3866	-335.926	-261.46
					-46.3366	-335.583	-261.122
					-46.2866	-335.161	-260.598
					-46.2366	-334.746	-260.162
					-46.1865	-334.341	-259.813
					-46.1365	-334.003	-259.498
					-46.0865	-333.621	-259.213
					-46.0365	-333.25	-258.945
					-45.9865	-332.857	-258.497
					-45.9365	-332.563	-258.294
					-45.8865	-332.114	-257.927
					-45.8365	-331.898	-257.566
					-45.7864	-331.494	-257.258
					-45.7364	-331.089	-256.856
					-45.6864	-330.707	-256.559
					-45.6364	-330.264	-256.204
					-45.5864	-329.782	-255.809
					-45.5364	-329.394	-255.524
					-45.4864	-329.067	-255.256
					-45.4364	-328.784	-254.854
					-45.3863	-328.302	-254.546
					-45.3363	-327.765	-254.127
					-45.2863	-327.316	-253.702
					-45.2363	-327.089	-253.399
					-45.1863	-326.662	-253.149
					-45.1363	-326.352	-252.998
					-45.0863	-326.164	-252.701
					-45.0363	-325.609	-252.282
					-44.9862	-325.022	-251.898
					-44.9362	-324.706	-251.415
					-44.8862	-324.319	-251.06
					-44.8362	-324.058	-250.571
					-44.7862	-323.742	-250.333
					-44.7362	-323.321	-249.919
					-44.6862	-322.889	-249.623
					-44.6362	-322.54	-249.151
					-44.5861	-322.169	-248.93
					-44.5361	-321.892	-248.546
					-44.4861	-321.46	-248.174
					-44.4361	-321.066	-247.824
					-44.3861	-320.728	-247.621
					-44.3361	-320.496	-247.202
					-44.2861	-320.18	-246.893
					-44.2361	-319.687	-246.498
					-44.186	-319.288	-246.119
					-44.136	-318.905	-245.735
					-44.086	-318.407	-245.438
					-44.036	-317.98	-245.019
					-43.986	-317.487	-244.629
					-43.936	-317.005	-244.292
					-43.886	-316.49	-243.838
					-43.836	-316.041	-243.46
					-43.7859	-315.708	-243.111
					-43.7359	-315.37	-242.977
					-43.6859	-315.055	-242.622
					-43.6359	-314.794	-242.197
					-43.5859	-314.445	-241.801
					-43.5359	-314.052	-241.417
					-43.4859	-313.708	-241.103
					-43.4359	-313.215	-240.765
					-43.3858	-312.849	-240.474
					-43.3358	-312.5	-240.096
					-43.2858	-312.151	-239.735
					-43.2358	-311.631	-239.363
					-43.1858	-311.043	-239.037
					-43.1358	-310.401	-238.688
					-43.0858	-309.919	-238.467
					-43.0358	-309.459	-238.106
					-42.9857	-309.054	-237.698
					-42.9357	-308.6	-237.309
					-42.8857	-308.29	-236.878
					-42.8357	-307.852	-236.552
					-42.7857	-307.42	-236.174
					-42.7357	-307.06	-235.836
					-42.6857	-306.683	-235.51
					-42.6357	-306.24	-235.149
					-42.5856	-305.78	-234.8
					-42.5356	-305.359	-234.375
					-42.4856	-304.827	-234.061
					-42.4356	-304.345	-233.764
					-42.3856	-303.907	-233.456
					-42.3356	-303.552	-233.008
					-42.2856	-303.165	-232.74
					-42.2356	-302.815	-232.414
					-42.1855	-302.605	-231.937
					-42.1355	-302.223	-231.605
					-42.0855	-301.785	-231.285
					-42.0355	-301.358	-231.012
					-41.9855	-300.97	-230.639
					-41.9355	-300.699	-230.36
					-41.8855	-300.466	-230.011
					-41.8355	-300.084	-229.574
					-41.7854	-299.663	-229.243
					-41.7354	-299.197	-228.864
					-41.6854	-298.904	-228.568
					-41.6354	-298.461	-228.189
					-41.5854	-298.222	-227.671
					-41.5354	-297.857	-227.223
					-41.4854	-297.325	-227.025
					-41.4354	-296.793	-226.81
					-41.3853	-296.372	-226.513
					-41.3353	-296.084	-226.187
					-41.2853	-295.845	-225.699
					-41.2353	-295.441	-225.419
					-41.1853	-294.898	-225.023
					-41.1353	-294.56	-224.657
					-41.0853	-294.144	-224.395
					-41.0353	-293.601	-223.97
					-40.9852	-293.225	-223.598
					-40.9352	-292.854	-223.219
					-40.8852	-292.549	-222.853
					-40.8352	-292.178	-222.457
					-40.7852	-291.873	-222.114
					-40.7352	-291.546	-221.951
					-40.6852	-291.108	-221.66
					-40.6352	-290.715	-221.351
					-40.5851	-290.172	-221.107
					-40.5351	-289.64	-220.735
					-40.4851	-289.247	-220.426
					-40.4351	-288.781	-220.059
					-40.3851	-288.449	-219.658
					-40.3351	-288.133	-219.256
					-40.2851	-287.673	-218.808
					-40.2351	-287.263	-218.511
					-40.185	-286.969	-218.174
					-40.135	-286.737	-217.86
					-40.085	-286.343	-217.441
					-40.035	-285.961	-217.074
					-39.985	-285.573	-216.742
					-39.935	-285.252	-216.393
					-39.885	-284.87	-216.096
					-39.835	-284.432	-215.8
					-39.7849	-283.994	-215.415
					-39.7349	-283.545	-215.177
					-39.6849	-283.091	-214.822
					-39.6349	-282.698	-214.502
					-39.5849	-282.31	-214.106
					-39.5349	-281.977	-213.67
					-39.4849	-281.667	-213.408
					-39.4349	-281.274	-213.128
					-39.3848	-280.753	-212.803
					-39.3348	-280.326	-212.488
					-39.2848	-279.983	-212.04
					-39.2348	-279.556	-211.732
					-39.1848	-279.246	-211.359
					-39.1348	-278.886	-210.993
					-39.0848	-278.442	-210.76
					-39.0348	-278.171	-210.405
					-38.9847	-277.794	-210.108
					-38.9347	-277.473	-209.805
					-38.8847	-277.096	-209.526
					-38.8347	-276.669	-209.229
					-38.7847	-276.304	-208.863
					-38.7347	-275.971	-208.345
					-38.6847	-275.556	-207.984
					-38.6347	-275.101	-207.687
					-38.5846	-274.658	-207.338
					-38.5346	-274.248	-206.971
					-38.4846	-273.96	-206.698
					-38.4346	-273.545	-206.354
					-38.3846	-273.24	-206.11
					-38.3346	-272.763	-205.807
					-38.2846	-272.298	-205.418
					-38.2346	-271.832	-205.028
					-38.1845	-271.489	-204.713
					-38.1345	-270.974	-204.3
					-38.0845	-270.564	-204.091
					-38.0345	-270.176	-203.573
					-37.9845	-269.794	-203.206
					-37.9345	-269.456	-202.7
					-37.8845	-269.062	-202.31
					-37.8345	-268.746	-202.065
					-37.7844	-268.525	-201.775
					-37.7344	-268.181	-201.501
					-37.6844	-267.816	-201.175
					-37.6344	-267.422	-200.791
					-37.5844	-266.962	-200.506
					-37.5344	-266.552	-200.203
					-37.4844	-266.17	-199.93
					-37.4344	-265.732	-199.511
					-37.3843	-265.317	-199.208
					-37.3343	-264.946	-198.841
					-37.2843	-264.596	-198.55
					-37.2343	-264.092	-198.236
					-37.1843	-263.571	-197.875
					-37.1343	-263.112	-197.55
					-37.0843	-262.718	-197.16
					-37.0343	-262.347	-196.857
					-36.9842	-261.887	-196.519
					-36.9342	-261.549	-196.287
					-36.8842	-261.477	-195.885
					-36.8342	-261.261	-195.6
					-36.7842	-260.801	-195.158
					-36.7342	-260.336	-194.82
					-36.6842	-259.743	-194.599
					-36.6342	-259.338	-194.25
					-36.5841	-259	-193.965
					-36.5341	-258.773	-193.511
					-36.4841	-258.408	-193.092
					-36.4341	-257.987	-192.615
					-36.3841	-257.543	-192.236
					-36.3341	-257.2	-191.98
					-36.2841	-256.768	-191.701
					-36.2341	-256.313	-191.363
					-36.184	-255.931	-190.991
					-36.134	-255.499	-190.624
					-36.084	-255.022	-190.246
					-36.034	-254.806	-189.978
					-35.984	-254.418	-189.588
					-35.934	-254.119	-189.408
					-35.884	-253.759	-188.96
					-35.834	-253.521	-188.634
					-35.7839	-253.194	-188.116
					-35.7339	-252.767	-187.755
					-35.6839	-252.247	-187.441
					-35.6339	-251.909	-187.214
					-35.5839	-251.554	-186.813
					-35.5339	-251.194	-186.527
					-35.4839	-250.823	-186.143
					-35.4339	-250.418	-185.765
					-35.3838	-250.003	-185.491
					-35.3338	-249.676	-185.102
					-35.2838	-249.31	-184.688
					-35.2338	-248.85	-184.252
					-35.1838	-248.429	-183.996
					-35.1338	-247.941	-183.641
					-35.0838	-247.57	-183.298
					-35.0338	-247.266	-182.908
					-34.9837	-246.855	-182.628
					-34.9337	-246.457	-182.215
					-34.8837	-246.013	-181.808
					-34.8337	-245.648	-181.301
					-34.7837	-245.249	-180.993
					-34.7337	-244.828	-180.714
					-34.6837	-244.528	-180.33
					-34.6337	-244.069	-180.033
					-34.5836	-243.647	-179.742
					-34.5336	-243.149	-179.404
					-34.4836	-242.888	-179.067
					-34.4336	-242.506	-178.7
					-34.3836	-242.152	-178.293
					-34.3336	-241.686	-177.955
					-34.2836	-241.226	-177.606
					-34.2336	-240.805	-177.199
					-34.1835	-240.495	-176.78
					-34.1335	-240.118	-176.57
					-34.0835	-239.619	-176.192
					-34.0335	-239.182	-175.819
					-33.9835	-238.739	-175.441
					-33.9335	-238.45	-175.109
					-33.8835	-238.068	-174.795
					-33.8335	-237.708	-174.452
					-33.7834	-237.193	-174.143
					-33.7334	-236.766	-173.759
					-33.6834	-236.495	-173.428
					-33.6334	-236.14	-173.061
					-33.5834	-235.874	-172.851
					-33.5334	-235.58	-172.526
					-33.4834	-235.209	-172.182
					-33.4334	-234.727	-171.757
					-33.3833	-234.439	-171.42
					-33.3333	-233.951	-171.001
					-33.2833	-233.447	-170.692
					-33.2333	-232.982	-170.221
					-33.1833	-232.622	-169.837
					-33.1333	-232.129	-169.546
					-33.0833	-231.768	-169.226
					-33.0333	-231.397	-168.906
					-32.9832	-231.043	-168.632
					-32.9332	-230.716	-168.33
					-32.8832	-230.239	-167.928
					-32.8332	-229.868	-167.521
					-32.7832	-229.558	-167.288
					-32.7332	-229.198	-166.933
					-32.6832	-228.743	-166.59
					-32.6332	-228.322	-166.188
					-32.5831	-227.785	-165.816
					-32.5331	-227.281	-165.496
					-32.4831	-227.009	-164.966
					-32.4331	-226.655	-164.652
					-32.3831	-226.261	-164.32
					-32.3331	-225.74	-164.128
					-32.2831	-225.314	-163.721
					-32.2331	-224.793	-163.342
					-32.183	-224.361	-162.97
					-32.133	-223.851	-162.551
					-32.083	-223.48	-162.266
					-32.033	-223.048	-161.94
					-31.983	-222.687	-161.678
					-31.933	-222.189	-161.294
					-31.883	-221.867	-160.898
					-31.833	-221.507	-160.468
					-31.7829	-221.042	-160.246
					-31.7329	-220.765	-159.961
					-31.6829	-220.488	-159.717
					-31.6329	-220.045	-159.373
					-31.5829	-219.624	-159.077
					-31.5329	-219.213	-158.698
					-31.4829	-218.864	-158.338
					-31.4329	-218.454	-158.093
					-31.3828	-218.05	-157.668
					-31.3328	-217.601	-157.267
					-31.2828	-217.33	-156.953
					-31.2328	-216.958	-156.632
					-31.1828	-216.665	-156.225
					-31.1328	-216.382	-156.039
					-31.0828	-216	-155.736
					-31.0328	-215.54	-155.434
					-30.9827	-215.141	-154.91
					-30.9327	-214.798	-154.625
					-30.8827	-214.498	-154.374
					-30.8327	-214.138	-153.967
					-30.7827	-213.834	-153.67
					-30.7327	-213.34	-153.333
					-30.6827	-212.986	-152.989
					-30.6327	-212.46	-152.733
					-30.5826	-212.116	-152.402
					-30.5326	-211.623	-152.076
					-30.4826	-211.207	-151.68
					-30.4326	-210.703	-151.348
					-30.3826	-210.216	-150.935
					-30.3326	-209.911	-150.627
					-30.2826	-209.495	-150.272
					-30.2326	-208.925	-149.987
					-30.1825	-208.553	-149.649
					-30.1325	-208.221	-149.224
					-30.0825	-207.944	-148.863
					-30.0325	-207.534	-148.631
					-29.9825	-207.229	-148.212
					-29.9325	-206.736	-147.839
					-29.8825	-206.42	-147.531
					-29.8325	-206.044	-147.129
					-29.7824	-205.706	-146.85
					-29.7324	-205.257	-146.495
					-29.6824	-204.869	-146.297
					-29.6324	-204.514	-146.07
					-29.5824	-204.138	-145.703
					-29.5324	-203.755	-145.29
					-29.4824	-203.367	-145.052
					-29.4324	-203.113	-144.83
					-29.3823	-202.703	-144.528
					-29.3323	-202.376	-144.184
					-29.2823	-201.966	-143.62
					-29.2323	-201.567	-143.149
					-29.1823	-201.107	-142.77
					-29.1323	-200.675	-142.45
					-29.0823	-200.315	-142.171
					-29.0323	-199.877	-141.886
					-28.9822	-199.467	-141.577
					-28.9322	-199.007	-141.211
					-28.8822	-198.691	-140.943
					-28.8322	-198.453	-140.635
					-28.7822	-198.165	-140.344
					-28.7322	-197.871	-139.896
					-28.6822	-197.505	-139.523
					-28.6322	-197.095	-139.063
					-28.5821	-196.807	-138.825
					-28.5321	-196.403	-138.481
					-28.4821	-195.976	-138.161
					-28.4321	-195.583	-137.894
					-28.3821	-195.156	-137.393
					-28.3321	-194.652	-137.114
					-28.2821	-194.32	-136.706
					-28.2321	-193.937	-136.445
					-28.182	-193.461	-136.031
					-28.132	-193.034	-135.758
					-28.082	-192.58	-135.426
					-28.032	-192.198	-135.118
					-27.982	-191.849	-134.774
					-27.932	-191.416	-134.414
					-27.882	-191.106	-134
					-27.832	-190.812	-133.43
					-27.7819	-190.569	-133.081
					-27.7319	-190.175	-132.767
					-27.6819	-189.76	-132.54
					-27.6319	-189.377	-132.15
					-27.5819	-189.039	-131.847
					-27.5319	-188.568	-131.475
					-27.4819	-188.048	-131.067
					-27.4319	-187.571	-130.805
					-27.3818	-187.106	-130.567
					-27.3318	-186.729	-130.287
					-27.2818	-186.446	-129.804
					-27.2318	-186.031	-129.449
					-27.1818	-185.577	-128.99
					-27.1318	-185.178	-128.478
					-27.0818	-184.734	-128.163
					-27.0318	-184.518	-127.832
					-26.9817	-184.169	-127.576
					-26.9317	-183.959	-127.325
					-26.8817	-183.477	-127.081
					-26.8317	-183.089	-126.749
					-26.7817	-182.59	-126.359
					-26.7317	-182.169	-125.998
					-26.6817	-181.709	-125.574
					-26.6317	-181.288	-125.178
					-26.5816	-180.845	-124.771
					-26.5316	-180.44	-124.491
					-26.4816	-180.014	-124.154
					-26.4316	-179.654	-123.787
					-26.3816	-179.354	-123.327
					-26.3316	-178.972	-122.937
					-26.2816	-178.717	-122.577
					-26.2316	-178.313	-122.239
					-26.1815	-177.864	-121.971
					-26.1315	-177.365	-121.675
					-26.0815	-176.933	-121.279
					-26.0315	-176.673	-120.959
					-25.9815	-176.263	-120.581
					-25.9315	-175.842	-120.179
					-25.8815	-175.315	-119.847
					-25.8315	-175.038	-119.481
					-25.7814	-174.756	-119.05
					-25.7314	-174.512	-118.637
					-25.6814	-174.163	-118.375
					-25.6314	-173.698	-118.119
					-25.5814	-173.282	-117.781
					-25.5314	-173.01	-117.403
					-25.4814	-172.628	-116.938
					-25.4314	-172.196	-116.629
					-25.3813	-171.708	-116.332
					-25.3313	-171.31	-116.006
					-25.2813	-170.872	-115.75
					-25.2313	-170.6	-115.238
					-25.1813	-170.201	-115
					-25.1313	-169.886	-114.604
					-25.0813	-169.26	-114.22
					-25.0313	-168.766	-113.847
					-24.9812	-168.412	-113.487
					-24.9312	-168.03	-113.172
					-24.8812	-167.68	-112.817
					-24.8312	-167.315	-112.55
					-24.7812	-166.955	-112.224
					-24.7312	-166.389	-111.921
					-24.6812	-165.797	-111.52
					-24.6312	-165.287	-111.135
					-24.5811	-164.927	-110.856
					-24.5311	-164.517	-110.501
					-24.4811	-164.251	-110.268
					-24.4311	-163.924	-109.791
					-24.3811	-163.569	-109.407
					-24.3311	-163.204	-109.128
					-24.2811	-162.744	-108.784
					-24.2311	-162.434	-108.534
					-24.181	-161.935	-108.15
					-24.131	-161.553	-107.696
					-24.081	-161.22	-107.376
					-24.031	-160.81	-106.928
					-23.981	-160.467	-106.567
					-23.931	-159.885	-106.329
					-23.881	-159.458	-106.02
					-23.831	-159.021	-105.805
					-23.7809	-158.644	-105.502
					-23.7309	-158.14	-105.17
					-23.6809	-157.785	-104.676
					-23.6309	-157.43	-104.303
					-23.5809	-157.037	-103.954
					-23.5309	-156.599	-103.628
					-23.4809	-156.206	-103.343
					-23.4309	-155.713	-103.093
					-23.3808	-155.236	-102.639
					-23.3308	-154.992	-102.249
					-23.2808	-154.671	-102.051
					-23.2308	-154.416	-101.801
					-23.1808	-153.962	-101.388
					-23.1308	-153.685	-101.085
					-23.0808	-153.325	-100.852
					-23.0308	-152.837	-100.521
					-22.9807	-152.494	-100.259
					-22.9307	-152.062	-99.8979
					-22.8807	-151.79	-99.5546
					-22.8307	-151.33	-99.1763
					-22.7807	-150.926	-98.8039
					-22.7307	-150.449	-98.5594
					-22.6807	-150.012	-98.187
					-22.6307	-149.518	-97.8727
					-22.5806	-149.075	-97.5003
					-22.5306	-148.582	-97.1395
					-22.4806	-148.144	-96.8543
					-22.4306	-147.612	-96.5226
					-22.3806	-147.274	-96.0978
					-22.3306	-146.959	-95.7312
					-22.2806	-146.598	-95.4111
					-22.2306	-146.227	-95.0794
					-22.1805	-145.723	-94.7186
					-22.1305	-145.429	-94.3636
					-22.0805	-145.064	-93.9096
					-22.0305	-144.781	-93.5488
					-21.9805	-144.404	-93.3277
					-21.9305	-144.122	-93.0251
					-21.8805	-143.745	-92.7108
					-21.8305	-143.44	-92.3384
					-21.7804	-143.102	-92.0358
					-21.7304	-142.703	-91.6109
					-21.6804	-142.299	-91.3549
					-21.6304	-141.828	-91.0464
					-21.5804	-141.568	-90.7787
					-21.5304	-141.191	-90.4878
					-21.4804	-140.93	-90.2492
					-21.4304	-140.426	-89.9465
					-21.3803	-140.055	-89.545
					-21.3303	-139.656	-89.0736
					-21.2803	-139.307	-88.7361
					-21.2303	-138.88	-88.288
					-21.1803	-138.465	-87.9795
					-21.1303	-138.094	-87.642
					-21.0803	-137.711	-87.2346
					-21.0303	-137.495	-87.0135
					-20.9802	-137.074	-86.6818
					-20.9302	-136.648	-86.3093
					-20.8802	-136.293	-86.0009
					-20.8302	-135.822	-85.5877
					-20.7802	-135.39	-85.2444
					-20.7302	-135.085	-84.9534
					-20.6802	-134.764	-84.7323
					-20.6302	-134.437	-84.3773
					-20.5801	-134.071	-83.9932
					-20.5301	-133.706	-83.6906
					-20.4801	-133.467	-83.353
					-20.4301	-133.113	-83.0388
					-20.3801	-132.669	-82.7187
					-20.3301	-132.282	-82.323
					-20.2801	-131.816	-82.032
					-20.2301	-131.329	-81.6072
					-20.18	-130.969	-81.3569
					-20.13	-130.631	-80.967
					-20.08	-130.309	-80.5306
					-20.03	-129.866	-80.1872
					-19.98	-129.417	-79.8497
					-19.93	-128.885	-79.5005
					-19.88	-128.553	-79.1048
					-19.83	-128.254	-78.744
					-19.7799	-127.921	-78.4123
					-19.7299	-127.65	-78.0398
					-19.6799	-127.267	-77.7314
					-19.6299	-126.852	-77.3706
					-19.5799	-126.259	-77.0854
					-19.5299	-125.821	-76.5966
					-19.4799	-125.433	-76.2241
					-19.4299	-125.107	-75.8691
					-19.3798	-124.807	-75.5781
					-19.3298	-124.27	-75.1708
					-19.2798	-123.926	-74.81
					-19.2298	-123.577	-74.6005
					-19.1798	-123.206	-74.1989
					-19.1298	-122.774	-73.8439
					-19.0798	-122.309	-73.6228
					-19.0298	-121.921	-73.2503
					-18.9797	-121.588	-72.8255
					-18.9297	-121.256	-72.4938
					-18.8797	-120.851	-72.1854
					-18.8297	-120.53	-71.8362
					-18.7797	-120.253	-71.4346
					-18.7297	-119.738	-70.9691
					-18.6797	-119.234	-70.6025
					-18.6297	-118.912	-70.2998
					-18.5796	-118.546	-70.0205
					-18.5296	-118.153	-69.5782
					-18.4796	-117.876	-69.2465
					-18.4296	-117.472	-69.0661
					-18.3796	-117.039	-68.6529
					-18.3296	-116.696	-68.2455
					-18.2796	-116.286	-67.8964
					-18.2296	-115.859	-67.5065
					-18.1795	-115.521	-67.2213
					-18.1295	-115.017	-66.9245
					-18.0795	-114.624	-66.5637
					-18.0295	-114.197	-66.1622
					-17.9795	-113.765	-65.8595
					-17.9295	-113.433	-65.4638
					-17.8795	-113.083	-65.1496
					-17.8295	-112.734	-64.7771
					-17.7794	-112.297	-64.4745
					-17.7294	-111.953	-64.1602
					-17.6794	-111.504	-63.8169
					-17.6294	-111.172	-63.3979
					-17.5794	-110.723	-63.0254
					-17.5294	-110.335	-62.7112
					-17.4794	-109.898	-62.3271
					-17.4294	-109.526	-61.9721
					-17.3793	-109.022	-61.6462
					-17.3293	-108.612	-61.1748
					-17.2793	-108.18	-60.8897
					-17.2293	-107.886	-60.5754
					-17.1793	-107.51	-60.1215
					-17.1293	-107.127	-59.8131
					-17.0793	-106.651	-59.557
					-17.0293	-106.363	-59.1613
					-16.9792	-106.069	-58.8121
					-16.9292	-105.764	-58.4338
					-16.8792	-105.282	-58.0614
					-16.8292	-104.834	-57.7355
					-16.7792	-104.39	-57.3456
					-16.7292	-104.008	-57.0721
					-16.6792	-103.537	-56.6705
					-16.6292	-103.127	-56.4552
					-16.5791	-102.667	-56.1409
					-16.5291	-102.235	-55.6579
					-16.4791	-101.825	-55.2622
					-16.4291	-101.47	-55.0352
					-16.3791	-101.16	-54.6686
					-16.3291	-100.7	-54.3485
					-16.2791	-100.351	-54.0343
					-16.2291	-99.9966	-53.592
					-16.179	-99.6697	-53.1788
					-16.129	-99.1489	-52.8064
					-16.079	-98.75	-52.5619
					-16.029	-98.2735	-52.1487
					-15.979	-97.8856	-51.9276
					-15.929	-97.4479	-51.4853
					-15.879	-97.0767	-51.1711
					-15.829	-96.7609	-50.7986
					-15.7789	-96.373	-50.5135
					-15.7289	-95.9076	-50.269
					-15.6789	-95.5752	-49.885
					-15.6289	-95.204	-49.6696
					-15.5789	-94.7829	-49.2681
					-15.5289	-94.4228	-48.9422
					-15.4789	-94.0294	-48.4883
					-15.4289	-93.5695	-48.0518
					-15.3788	-93.0432	-47.6677
					-15.3288	-92.7717	-47.3826
					-15.2788	-92.4226	-47.2196
					-15.2288	-92.068	-46.9228
					-15.1788	-91.6358	-46.5795
					-15.1288	-91.3034	-46.1081
					-15.0788	-90.8879	-45.852
					-15.0288	-90.6441	-45.4272
					-14.9787	-90.3449	-45.0257
					-14.9287	-89.7853	-44.7405
					-14.8787	-89.3587	-44.4204
					-14.8287	-88.8323	-44.0596
					-14.7787	-88.4112	-43.8152
					-14.7287	-87.907	-43.53
					-14.6787	-87.6134	-43.1809
					-14.6287	-87.2643	-42.7851
					-14.5786	-86.943	-42.401
					-14.5286	-86.533	-42.081
					-14.4786	-86.1507	-41.7143
					-14.4286	-85.7628	-41.3884
					-14.3786	-85.3694	-41.1673
					-14.3286	-84.8431	-40.8821
					-14.2786	-84.4109	-40.6145
					-14.2286	-83.9566	-40.1256
					-14.1785	-83.5687	-39.7182
					-14.1285	-83.2197	-39.241
					-14.0785	-82.8706	-38.8511
					-14.0285	-82.4385	-38.6591
					-13.9785	-82.034	-38.438
					-13.9285	-81.552	-38.1121
					-13.8785	-81.1198	-37.7687
					-13.8285	-80.7929	-37.501
					-13.7784	-80.466	-37.1984
					-13.7284	-80.1502	-36.8667
					-13.6784	-79.7236	-36.5408
					-13.6284	-79.3468	-36.2731
					-13.5784	-78.9036	-35.9181
					-13.5284	-78.4548	-35.5922
					-13.4784	-77.9838	-35.3245
					-13.4284	-77.5904	-34.9695
					-13.3783	-77.258	-34.5389
					-13.3283	-76.9422	-34.1548
					-13.2783	-76.5433	-33.8056
					-13.2283	-76.0834	-33.4332
					-13.1783	-75.7011	-33.2469
					-13.1283	-75.413	-32.7756
					-13.0783	-74.9199	-32.4613
					-13.0283	-74.6373	-32.0772
					-12.9782	-74.3769	-31.7688
					-12.9282	-73.9226	-31.4603
					-12.8782	-73.5735	-31.0646
					-12.8282	-73.2189	-30.7038
					-12.7782	-72.7535	-30.4012
					-12.7282	-72.3546	-29.9356
					-12.6782	-71.9446	-29.7378
					-12.6282	-71.6953	-29.4759
					-12.5781	-71.4792	-29.1442
					-12.5281	-71.0304	-28.7484
					-12.4781	-70.4929	-28.3644
					-12.4281	-70.0663	-28.1083
					-12.3781	-69.6785	-27.7358
					-12.3281	-69.2851	-27.375
					-12.2781	-68.8308	-26.9909
					-12.2281	-68.4208	-26.6185
					-12.178	-68.0385	-26.1995
					-12.128	-67.6451	-25.9958
					-12.078	-67.3293	-25.6234
					-12.028	-67.091	-25.3382
					-11.978	-66.6976	-24.9658
					-11.928	-66.4317	-24.5817
					-11.878	-65.922	-24.3081
					-11.828	-65.4676	-23.9299
					-11.7779	-65.1296	-23.6855
					-11.7279	-64.8028	-23.3188
					-11.6779	-64.4038	-22.9755
					-11.6279	-63.9661	-22.5797
					-11.5779	-63.4398	-22.2073
					-11.5279	-63.0796	-21.8989
					-11.4779	-62.8026	-21.573
					-11.4279	-62.4425	-21.1656
					-11.3778	-61.8995	-20.863
					-11.3278	-61.4175	-20.4789
					-11.2778	-61.0518	-20.1763
					-11.2278	-60.8911	-19.8911
					-11.1778	-60.5143	-19.5711
					-11.1278	-60.1874	-19.1811
					-11.0778	-59.8051	-18.9251
					-11.0278	-59.5115	-18.5003
					-10.9777	-59.0904	-18.1802
					-10.9277	-58.6195	-17.7495
					-10.8777	-58.2372	-17.4702
					-10.8277	-57.8826	-16.9988
					-10.7777	-57.5335	-16.5973
					-10.7277	-57.0293	-16.2306
					-10.6777	-56.5528	-15.8873
					-10.6277	-56.2038	-15.509
					-10.5776	-56.0098	-15.1948
					-10.5276	-55.6774	-14.834
					-10.4776	-55.3339	-14.5372
					-10.4276	-55.0513	-14.2287
					-10.3776	-54.4474	-13.8679
					-10.3276	-53.9432	-13.4489
					-10.2776	-53.6108	-13.1521
					-10.2276	-53.2894	-12.7564
					-10.1775	-52.9681	-12.3257
					-10.1275	-52.4749	-12.0464
					-10.0775	-52.0262	-11.7729
					-10.0275	-51.5663	-11.4121
					-9.97749	-51.1784	-11.1269
					-9.92748	-50.8737	-10.7952
					-9.87747	-50.3695	-10.4868
					-9.82746	-49.9983	-10.0561
					-9.77744	-49.6271	-9.67787
					-9.72743	-49.134	-9.42181
					-9.67742	-48.8902	-9.0028
					-9.62741	-48.4913	-8.7351
					-9.57739	-48.1422	-8.37429
					-9.52738	-47.7544	-7.99602
					-9.47737	-47.3499	-7.55374
					-9.42736	-46.9399	-7.19875
					-9.37734	-46.4856	-6.83212
					-9.32733	-46.07	-6.48877
					-9.27732	-45.6877	-6.02321
					-9.22731	-45.322	-5.70895
					-9.17729	-44.9841	-5.28995
					-9.12728	-44.4854	-4.99897
					-9.07727	-44.1142	-4.57996
					-9.02726	-43.6986	-4.20752
					-8.97724	-43.3053	-3.85252
					-8.92723	-42.79	-3.54409
					-8.87722	-42.3412	-3.1891
					-8.82721	-42.0974	-2.86321
					-8.77719	-41.8093	-2.58387
					-8.72718	-41.3384	-2.24052
					-8.67717	-40.9394	-1.92044
					-8.62716	-40.5073	-1.54217
					-8.57714	-40.1083	-1.24538
					-8.52713	-39.6596	-0.9835
					-8.47712	-39.316	-0.65179
					-8.42711	-38.967	-0.22696
					-8.37709	-38.5459	0.11639
					-8.32708	-38.0971	0.581952
					-8.27707	-37.6428	0.832192
					-8.22706	-37.2051	1.04751
					-8.17704	-36.8228	1.28611
					-8.12703	-36.5291	1.79241
					-8.07702	-36.2078	2.22888
					-8.02701	-35.9307	2.58387
					-7.97699	-35.5152	2.9796
					-7.92698	-35.0332	3.11926
					-7.87697	-34.5788	3.64302
					-7.82696	-34.2187	4.02711
					-7.77694	-33.8031	4.42866
					-7.72693	-33.3211	4.72545
					-7.67692	-32.9277	4.93496
					-7.62691	-32.5066	5.30159
					-7.57689	-32.2296	5.61002
					-7.52688	-31.7808	5.91264
					-7.47687	-31.4041	6.27345
					-7.42686	-30.9497	6.6168
					-7.37684	-30.5342	7.04744
					-7.32683	-30.1962	7.44317
					-7.27682	-29.753	7.70505
					-7.22681	-29.3928	8.06586
					-7.17679	-28.9163	8.35683
					-7.12678	-28.6504	8.73511
					-7.07677	-28.1517	8.94461
					-7.02676	-27.7473	9.37525
					-6.97674	-27.2652	9.70696
					-6.92673	-26.8442	10.1085
					-6.87672	-26.3455	10.3471
					-6.82671	-26.1128	10.5566
					-6.77669	-25.7638	10.8709
					-6.72668	-25.4147	11.2608
					-6.67667	-24.9881	11.7263
					-6.62666	-24.5282	12.1163
					-6.57664	-24.2179	12.3665
					-6.52663	-23.7747	12.6924
					-6.47662	-23.3203	13.0241
					-6.42661	-22.9159	13.4431
					-6.37659	-22.6222	13.7341
					-6.32658	-22.2399	14.1356
					-6.27657	-21.8632	14.4208
					-6.22656	-21.4365	14.7816
					-6.17654	-21.0487	15.0493
					-6.12653	-20.4891	15.317
					-6.07652	-20.0182	15.7069
					-6.02651	-19.73	16.1492
					-5.97649	-19.3422	16.4169
					-5.92648	-18.9765	16.7486
					-5.87647	-18.633	17.0919
					-5.82646	-18.1621	17.412
					-5.77644	-17.7521	17.6623
					-5.72643	-17.2811	18.0114
					-5.67642	-16.6384	18.2675
					-5.62641	-16.2616	18.5759
					-5.57639	-15.9292	18.9833
					-5.52638	-15.7242	19.2801
					-5.47637	-15.4915	19.6991
					-5.42636	-15.3364	20.0715
					-5.37634	-15.0593	20.4673
					-5.32633	-14.7657	20.7757
					-5.27632	-14.1784	20.9968
					-5.22631	-13.713	21.3285
					-5.17629	-13.2309	21.7476
					-5.12628	-12.7655	22.0444
					-5.07627	-12.3777	22.4226
					-5.02626	-11.9455	22.8358
					-4.97624	-11.5632	23.1151
					-4.92623	-11.0424	23.3363
					-4.87622	-10.6767	23.7262
					-4.82621	-10.3609	24.0114
					-4.77619	-10.0617	24.3489
					-4.72618	-9.70712	24.6631
					-4.67617	-9.35806	24.989
					-4.62616	-8.97576	25.2917
					-4.57614	-8.70981	25.6117
					-4.52613	-8.31089	25.9958
					-4.47612	-7.97845	26.2519
					-4.42611	-7.60169	26.5836
					-4.37609	-7.23047	26.991
					-4.32608	-6.72074	27.375
					-4.27607	-6.17776	27.7009
					-4.22606	-5.76776	28.0967
					-4.17604	-5.44086	28.568
					-4.12603	-5.01424	28.8998
					-4.07602	-4.6541	29.1558
					-4.02601	-4.24963	29.5341
					-3.97599	-3.82301	29.796
					-3.92598	-3.45179	30.0695
					-3.87597	-3.1526	30.471
					-3.82596	-2.74259	30.762
					-3.77594	-2.39354	31.1403
					-3.72593	-2.06664	31.4953
					-3.67592	-1.64556	31.8677
					-3.62591	-1.27434	32.2343
					-3.57589	-0.98068	32.566
					-3.52588	-0.62609	32.857
					-3.47587	-0.23825	33.1829
					-3.42586	0.382301	33.5612
					-3.37584	0.831089	33.7707
					-3.32583	1.20231	34.1548
					-3.27582	1.64556	34.5505
					-3.22581	1.96691	34.8997
					-3.17579	2.46556	35.2372
					-3.12578	2.70935	35.47
					-3.07577	3.09719	35.8948
					-3.02576	3.45733	36.1858
					-2.97574	3.78976	36.6572
					-2.92573	4.17206	36.8783
					-2.87572	4.58761	37.309
					-2.82571	5.03086	37.7512
					-2.77569	5.45748	38.1935
					-2.72568	5.72343	38.6183
					-2.67567	6.21654	39.0374
					-2.62566	6.54898	39.2585
					-2.57564	6.87033	39.4622
					-2.52563	7.26926	39.7881
					-2.47562	7.58507	40.1373
					-2.42561	8.10589	40.4282
					-2.37559	8.4771	40.6726
					-2.32558	8.9813	41.0626
					-2.27557	9.49103	41.4292
					-2.22556	9.88442	41.8016
					-2.17554	10.1614	42.2206
					-2.12553	10.3997	42.5582
					-2.07552	10.6823	42.8724
					-2.02551	11.0535	43.0936
					-1.97549	11.325	43.4253
					-1.92548	11.735	43.7628
					-1.87547	12.073	44.2342
					-1.82546	12.3611	44.6823
					-1.77544	12.9594	45.0547
					-1.72543	13.5246	45.433
					-1.67542	14.0842	45.7065
					-1.62541	14.5718	46.0732
					-1.57539	14.8931	46.3874
					-1.52538	15.2255	46.8297
					-1.47537	15.6189	47.2545
					-1.42536	15.9292	47.6037
					-1.37534	16.3115	47.8772
					-1.32533	16.6772	48.2322
					-1.27532	17.0318	48.5988
					-1.22531	17.3033	49.0586
					-1.17529	17.8241	49.4019
					-1.12528	18.1011	49.6638
					-1.07527	18.5554	49.8617
					-1.02526	18.8879	50.1759
					-0.97524	19.2425	50.624
					-0.92523	19.6303	50.9674
					-0.87522	20.1123	51.3515
					-0.82521	20.5223	51.5901
					-0.77519	20.9379	51.9102
					-0.72518	21.2205	52.3641
					-0.67517	21.5086	52.7307
					-0.62516	22.0682	53.0217
					-0.57514	22.5114	53.3185
					-0.52513	22.9381	53.5338
					-0.47512	23.3536	53.9994
					-0.42511	23.7968	54.3834
					-0.37509	24.1681	54.7617
					-0.32508	24.5282	55.2214
					-0.27507	24.8551	55.687
					-0.22506	25.3925	55.9896
					-0.17504	25.7748	56.3679
					-0.12503	26.1793	56.6298
[truncated: 2,002 more rows]

## Sheet: 13 Biii
					Current density
					CFTR+Vehicle	CFTR+Esyt3
					697.94	779.13
					635.85	506.24
					1657.22	917.6
					1365.1	919.56
					811.66	478.2
					516.67	458.93
						518.05
						1133.72

## Sheet: 13 C i
				Current Density
				CFTR	+Rapa
				301.88	301.14
				303.37	289.83
				299.49	282.8
				185.66	182.22
				336	358.13
				332.82	304.56
				314.63	337.82
				253.49	242.67

## Sheet: 13 Cii
						Current Traces
						Time (s)	CFTR	CFTR
						0	-4.8628	4.545
						2	-5.37795	4.38555
						4	-5.48337	4.66791
						6	-5.27035	4.67123
						8	-5.3573	4.84176
						10	-5.86049	5.53272
						12	-5.79637	5.38434
						14	-5.46598	4.93976
						16	-3.86511	4.52451
						18	-2.9924	3.79258
						20	-2.87938	3.92878
						22	-2.8772	3.41277
						24	-3.10869	3.62648
						26	-2.68918	3.55728
						28	-2.90111	3.86732
						30	-3.34453	4.46306
						32	-3.28693	4.30582
						34	-3.14673	4.16851
						36	-3.26302	4.15412
						38	-2.83808	3.72393
						40	-3.37496	4.23938
						42	-3.89119	4.18845
						44	-3.46299	5.23154
						46	-3.38148	4.16353
						48	-3.23585	4.25433
						50	-3.07391	4.17737
						52	-3.77708	5.33285
						54	-3.49234	5.07817
						56	-3.36409	3.99411
						58	-3.78686	5.02225
						60	-3.44995	3.89944
						62	-3.15977	3.5462
						64	-2.55116	3.29041
						66	-2.56855	3.14425
						68	-3.65536	3.37457
						70	-2.92828	3.64365
						72	-3.18042	3.9476
						74	-3.81512	4.71165
						76	-4.48133	5.36386
						78	-3.7586	4.65241
						80	-3.39344	4.83179
						82	-3.88467	4.21225
						84	-3.75426	4.34624
						86	-3.33475	4.16132
						88	-3.79447	4.11868
						90	-4.06074	4.84398
						92	-4.54654	5.95849
						94	-3.63688	5.38877
						96	-4.18898	5.41147
						98	-4.51176	4.85671
						100	-5.2997	5.64456
						102	-4.58458	5.87544
						104	-5.25188	5.03333
						106	-3.69774	4.75539
						108	-5.34208	5.11859
						110	-5.44859	6.29345
						112	-5.59531	5.74035
						114	-6.18327	5.94243
						116	-6.28109	6.76849
						118	-5.33339	6.02825
						120	-6.91252	7.80383
						122	-7.71459	8.91834
						124	-7.83087	9.65636
						126	-9.43174	11.2149
						128	-10.299	11.3666
						130	-10.7511	12.5675
						132	-13.9279	16.0439
						134	-14.4202	15.9354
						136	-17.3676	18.8227
						138	-20.3509	19.6903
						140	-21.7149	21.0401
						142	-21.7692	25.5491
						144	-24.5721	27.204
						146	-27.6966	28.4735
						148	-32.0819	33.9304
						150	-34.3859	39.7842
						152	-40.6916	42.1433
						154	-41.5361	44.8496
						156	-43.8336	45.9918
						158	-46.0789	48.708
						160	-48.1167	49.6891
						162	-51.9825	55.2257
						164	-54.5343	58.9739
						166	-54.8125	58.7835
						168	-60.953	65.1173
						170	-66.2892	68.1043
						172	-65.861	71.8819
						174	-70.6767	75.1584
						176	-75.4086	79.9741
						178	-74.5522	80.3036
						180	-77.2692	82.0714
						182	-81.2383	90.1891
						184	-83.5271	89.3193
						186	-87.608	93.4186
						188	-90.9869	96.6292
						190	-91.0032	96.6863
						192	-96.409	100.48
						194	-95.7298	99.5542
						196	-100.696	104.753
						198	-101.783	110.155
						200	-104.672	109.034
						202	-104.125	109.274
						204	-106.169	113.859
						206	-107.412	111.366
						208	-112.982	116.518
						210	-113.445	119.133
						212	-116.702	118.023
						214	-117.724	121.203
						216	-123.356	128.078
						218	-123.574	128.265
						220	-123.907	130.059
						222	-130.307	135.283
						224	-130.836	134.01
						226	-131.349	138.579
						228	-133.538	141.129
						230	-134.572	142.943
						232	-136.035	141.207
						234	-139.016	146.033
						236	-139.721	146.107
						238	-142.469	148.591
						240	-143.53	150.036
						242	-145.426	153.022
						244	-144.006	152.743
						246	-146.486	153.229
						248	-148.73	156.844
						250	-151.741	157.584
						252	-148.79	157.669
						254	-152.149	159.999
						256	-154.579	163.693
						258	-157.153	166.361
						260	-158.02	166.349
						262	-163.707	171.091
						264	-161.219	171.369
						266	-166.249	172.624
						268	-168.305	176.171
						270	-169.451	178.086
						272	-172.064	180.106
						274	-174.151	182.325
						276	-176.195	184.557
						278	-175.791	184.883
						280	-177.263	185.406
						282	-179.447	190.017
						284	-177.901	187.501
						286	-181.229	190.126
						288	-181.821	192.347
						290	-182.671	193.139
						292	-188.881	198.644
						294	-187.693	197.139
						296	-188.145	199.006
						298	-190.091	198.257
						300	-191.858	202.542
						302	-194.609	202.862
						304	-193.326	203.027
						306	-195.717	206.512
						308	-194.04	203.189
						310	-196.564	206.808
						312	-197.259	207.604
						314	-198.862	210.566
						316	-199.569	208.532
						318	-200.342	212.723
						320	-200.961	210.374
						322	-201.786	213.92
						324	-202.037	215.56
						326	-203.492	215.544
						328	-204.888	216.779
						330	-206.132	218.313
						332	-203.77	215.519
						334	-205.678	218.769
						336	-205.54	218.615
						338	-207.596	220.624
						340	-209.987	223.483
						342	-213.563	227.152
						344	-212.857	225.713
						346	-211.202	225.134
						348	-213.43	226.275
						350	-211.377	224.452
						352	-212.643	225.189
						354	-210.363	224.206
						356	-209.477	223.632
						358	-209.987	223.698
						360	-210.735	224.45
						362	-212.762	225.459
						364	-216.147	229.846
						366	-213.908	228.518
						368	-213.751	228.175
						370	-216.279	231.424
						372	-214.966	230.494
						374	-218.436	234.153
						376	-219.852	234.105
						378	-219.962	236.74
						380	-224.363	239.891
						382	-226.845	242.392
						384	-227.149	242.933
						386	-228.832	245.375
						388	-231.348	249.698
						390	-232.585	251.421
						392	-235.456	252.238
						394	-235.627	252.983
						396	-235.109	253.403
						398	-236.02	253.265
						400	-235.901	251.53
						402	-235.811	251.712
						404	-235.431	252.22
						406	-235.911	250.635
						408	-232.771	250.642
						410	-233.345	249.398
						412	-233.274	249.716
						414	-233.307	249.245
						416	-233.403	248.664
						418	-233.928	248.826
						420	-234.07	250.147
						422	-235.86	251.242
						424	-235.955	251.631
						426	-234.944	250.305
						428	-234.939	250.992
						430	-237.577	253.898
						432	-237.016	251.659
						434	-235.461	249.803
						436	-233.099	249.699
						438	-235.488	253.44
						440	-235.614	252.181
						442	-235.434	251.962
						444	-233.998	251.588
						446	-238.274	253.777
						448	-237.408	254.466
						450	-235.304	252.883
						452	-235.484	252.444
						454	-236.032	253.674
						456	-235.928	253.049
						458	-234.983	252.506
						460	-234.645	251.787
						462	-234.709	253.453
						464	-237.382	255.018
						466	-235.176	252.485
						468	-236.058	253.391
						470	-235.889	253.051
						472	-235.227	252.818
						474	-232.852	250.966
						476	-234.113	252.303
						478	-233.25	251.709
						480	-233.228	249.624
						482	-234.042	250.462
						484	-231.744	248.735
						486	-232.29	249.482
						488	-229.537	245.447
						490	-231.254	248.226
						492	-230.647	248.196
						494	-231.669	249.385
						496	-231.564	246.3
						498	-231.056	247.05
						500	-229.815	245.607
						502	-228.25	245.479
						504	-230.935	247.983
						506	-228.875	246.093
						508	-230.454	247.696
						510	-229.686	244.697
						512	-227.763	244.252
						514	-228.889	245.18
						516	-225.99	243.313
						518	-225.397	241.378
						520	-224.806	240.01
						522	-225.051	239.564
						524	-223.378	238.019
						526	-222.242	236.713
						528	-221.413	236.332
						530	-221.375	236.374
						532	-220.632	236.573
						534	-218.937	234.939
						536	-219.08	234.283
						538	-217.85	231.968
						540	-215.521	230.095
						542	-216.034	230.794
						544	-214.691	229.636
						546	-215.075	229.273
						548	-212.39	228.093
						550	-211.541	225.519
						552	-211.267	226.595
						554	-210.921	225.884
						556	-210.96	225.596
						558	-210.556	223.513
						560	-206.707	222.046
						562	-206.48	219.694
						564	-207.951	223.623
						566	-205.886	221.054
						568	-206.582	221.105
						570	-208.122	222.082
						572	-208.335	222.784
						574	-205.314	221.047
						576	-205.757	220.602
						578	-204.571	218.344
						580	-204.934	220.287
						582	-203.759	218.307
						584	-206.277	219.933
						586	-203.339	218.442
						588	-201.994	216.041
						590	-201.561	215.37
						592	-200.935	214.834
						594	-199.867	215.271
						596	-202.104	215.297
						598	-199.017	210.957
						600	-198.591	210.201
						602	-197.447	210.757
						604	-198.298	210.222
						606	-194.13	202.842
						608	-179.546	185.458
						610	-166.572	172.532
						612	-150.794	154.798
						614	-133.104	140.921
						616	-125.144	129.77
						618	-112.109	117.652
						620	-104.659	108.148
						622	-96.7872	99.8687
						624	-88.5949	89.0918
						626	-79.4352	85.591
						628	-75.7749	79.7881
						630	-71.1657	73.508
						632	-65.0231	68.5035
						634	-64.4699	66.2069
						636	-59.313	62.0799
						638	-56.5155	59.3028
						640	-51.4086	53.4816
						642	-49.5502	52.7375
						644	-47.2679	50.0423
						646	-41.5654	44.771
						648	-43.7195	45.9646
						650	-39.2233	40.113
						652	-39.7439	41.5703
						654	-34.7044	35.691
						656	-35.4956	35.8205
						658	-35.0054	33.5029
						660	-31.8624	34.8339
						662	-30.6289	32.8751
						664	-29.4594	30.7895
						666	-27.313	30.2441
						668	-26.3566	27.7034
						670	-24.5145	25.1222
						672	-24.5188	26.4073
						674	-21.2182	25.1754
						676	-20.3596	22.1076
						678	-20.5889	23.536
						680	-17.9643	19.9893
						682	-16.7579	21.137
						684	-17.3155	18.0697
						686	-16.959	17.2022
						688	-13.1856	15.8363
						690	-15.3896	17.3145
						692	-14.7202	15.9885
						694	-13.9779	14.9427
						696	-13.4801	12.8626
						698	-12.2161	12.2774
						700	-10.6001	12.299
						702	-9.73279	10.1342
						704	-8.92203	9.45594
						706	-8.90029	10.2909
						708	-8.06671	9.2832
						710	-6.79623	6.90801
						712	-6.65712	6.93071
						714	-6.17132	7.16048
						716	-4.82911	5.95461
						718	-4.93888	6.66218
						720	-4.36396	5.12413
						722	-3.59232	3.52793
						724	-3.57711	4.91207
						726	-3.30975	4.03065
						728	-3.19781	3.49028
						730	-3.59341	4.09266
						732	-3.34888	3.01192
						734	-2.64897	2.70464
						736	-2.6794	2.45605
						738	-1.08397	1.69256
						740	-1.93711	1.99652
						742	-1.90233	1.51539
						744	-2.24685	2.21466
						746	-1.07093	1.19814
						748	-1.6502	1.08852
						750	-0.575342	1.21531
						752	-0.489484	1.00104
						754	-0.751405	1.17101
						756	-0.755752	1.38639
						758	-0.849218	0.486694
						760	-1.07419	1.17877
						762	-0.895951	0.630645
						764	-0.505786	0.382606
						766	0.136517	0.549811
						768	-0.590557	0.1545
						770	-0.313421	0.0897217
						772	-0.826395	0.588567
						774	-0.281904	0.226475
						776	-0.528609	0.581923
						778	-0.406887	0.22426
						780	0.109347	-0.680415
						782	0.522334	-0.832671
						784	0.299539	-0.35265
						786	-0.093886	-0.446218
						788	-0.275383	-0.312787
						790	-0.0732368	-0.218665
						792	-0.0721499	0.455689
						794	-0.127577	-0.0774827
						796	0.0843506	-0.427948
						798	-0.108014	-0.257421

## Sheet: 13 Ciii
				Current Density
				CFTR	+Rapa
				71.58	83.85
				83.98	103.78
				128.29	228.62
				166.31	191.05
				224.33	254.7
				213.13	215.92
				259.34	278.76
				100.56	117.21
				312.55	504.36
				83.59	130.83
				183.11	191.43

## Sheet: 13 D i
				Current Traces
				Time (s)	NBCe1B
				0	0.244551
				2	0.160435
				4	0.0593935
				6	0.0209261
				8	0.0347748
				10	-0.0939636
				12	-0.213982
				14	-0.252963
				16	0.0968359
				18	-0.369904
				20	-0.0519059
				22	-0.229882
				24	-0.360159
				26	-0.233985
				28	-0.289891
				30	-0.332462
				32	-0.368365
				34	-0.374007
				36	-0.248859
				38	-0.445813
				40	-0.255014
				42	-0.261682
				44	-0.458123
				46	-0.544802
				48	-0.73714
				50	-0.697647
				52	-0.746373
				54	-0.759196
				56	-0.707905
				58	-0.538648
				60	-0.554548
				62	-0.262194
				64	2.71468
				66	5.12993
				68	5.96544
				70	6.12034
				72	6.05623
				74	5.82491
				76	5.60539
				78	5.5623
				80	6.06956
				82	5.63975
				84	5.71156
				86	5.62642
				88	5.36945
				90	5.70489
				92	5.29098
				94	5.4151
				96	5.252
				98	4.94323
				100	5.24943
				102	5.411
				104	5.10531
				106	4.94682
				108	5.0135
				110	4.92118
				112	5.12634
				114	5.33919
				116	5.14172
				118	5.2479
				120	5.01555
				122	5.19712
				124	5.53153
				126	5.88184
				128	5.73771
				130	4.92169
				132	4.69294
				134	5.0771
				136	5.09197
				138	5.24892
				140	5.36227
				142	5.42177
				144	5.38946
				146	5.36843
				148	5.75567
				150	5.8167
				152	6.21471
				154	6.04905
				156	6.107
				158	6.35627
				160	6.35832
				162	6.5086
				164	6.4886
				166	6.47886
				168	6.4527
				170	6.43731
				172	6.32704
				174	6.35576
				176	6.63221
				178	6.97534
				180	7.16153
				182	7.00714
				184	7.33027
				186	7.02253
				188	7.24154
				190	7.15537
				192	7.35233
				194	7.61339
				196	7.46106
				198	7.64622
				200	7.3395
				202	7.29027
				204	7.27437
				206	7.19743
				208	7.17332
				210	7.27129
				212	7.17025
				214	7.41234
				216	7.17897
				218	7.36361
				220	7.33232
				222	7.69135
				224	7.25436
				226	7.38515
				228	7.27231
				230	7.12357
				232	6.88969
				234	7.3513
				236	7.0851
				238	7.30257
				240	7.04766
				242	7.00509
				244	7.00509
				246	6.65683
				248	7.21384
				250	6.8107
				252	6.81224
				254	6.77326
				256	6.97586
				258	6.84763
				260	6.6994
				262	6.86148
				264	6.81635
				266	6.95278
				268	6.80865
				270	6.89533
				272	6.99842
				274	7.09844
				276	6.98509
				278	7.08408
				280	6.92867
				282	6.92559
				284	7.17179
				286	6.75428
				288	7.12716
				290	7.09023
				292	7.04407
				294	6.98663
				296	7.08716
				298	6.89533
				300	6.99791
				302	6.73633
				304	6.70351
				306	6.72095
				308	6.4368
				310	6.42654
				312	6.57118
				314	6.67273
				316	6.6594
				318	6.55117
				320	6.39218
				322	6.49937
				324	6.27421
				326	6.15727
				328	6.42551
				330	6.087
				332	6.06136
				334	6.09777
				336	5.89261
				338	5.96852
				340	6.05264
				342	5.82645
				344	6.01776
				346	5.64591
				348	5.6377
				350	5.7013
				352	5.92236
				354	5.67668
				356	5.72951
				358	5.7449
				360	5.64642
				362	6.01827
				364	5.87876
				366	4.99555
				368	3.71125
				370	2.60646
				372	1.71658
				374	1.26933
				376	1.06006
				378	0.830796
				380	1.00672
				382	0.695903
				384	0.771813
				386	0.669233
				388	0.521004
				390	0.312767
				392	0.515875
				394	0.320461
				396	0.476895
				398	0.0383651
				400	0.0352873
				402	0.201981
				404	0.15705
				406	0.197585
				408	0.196606
				410
				412
				414
				416
				418
				420
				422
				424
				426
				428
				430
				432
				434
				436
				438
				440
				442
				444
				446
				448
				450
				452
				454
				456
				458
				460
				462
				464
				466
				468
				470
				472
				474
				476
				478
				480
				482
				484
				486
				488
				490
				492
				494
				496
				498
				500
				502
				504
				506
				508
				510
				512
				514
				516
				518
				520
				522
				524
				526
				528
				530
				532
				534
				536
				538
				540
				542
				544
				546
				548
				550
				552
				554
				556
				558
				560
				562
				564
				566
				568
				570
				572
				574
				576
				578
				580
				582
				584
				586
				588
				590
				592
				594
				596
				598
				600
				602
				604
				606
				608
				610
				612
				614
				616
				618
				620
				622
				624
				626
				628
				630
				632
				634
				636
				638
				640
				642
				644
				646
				648
				650
				652
				654
				656
				658
				660
				662
				664
				666
				668
				670
				672
				674
				676
				678
				680
				682
				684
				686
				688
				690
				692
				694
				696
				698
				700
				702
				704
				706
				708
				710
				712
				714
				716
				718
				720
				722
				724
				726
				728
				730
				732
				734
				736
				738
				740
				742
				744
				746
				748
				750
				752
				754
				756
				758
				760
				762
				764
				766
				768
				770
				772
				774
				776
				778
				780
				782
				784
				786
				788
				790
				792
				794
				796
				798

[truncated: 2 more sheets: 13 D ii, 13 E ]
