# Supplementary material for: Lipid transporters E-Syt3 and ORP5 regulate epithelial ion transport by controlling phosphatidylserine enrichment at ER/PM junctions
Source: EMBO J. 2025 May 27;44(13):3697–719. doi: 10.1038/s44318-025-00470-9 (PMC12217353; doi:10.1038/s44318-025-00470-9)
Supplement: Supplementary file 12 — Appendix figures zipped [file 44318_2025_470_MOESM12_ESM.zip › Appendix Figures/EV 14/14 EV.xlsx]

## Sheet: 14 Bi
Current Traces
Time (s)	CFTR	CFTR	CFTR_K978C	CFTR_K978C	CFTR_S1155AR1158A	CFTR_S1155AR1158A	CFTRS1049AF1052A	CFTRS1049AF1052A	CFTR_Q1042AE1046A	CFTR_Q1042AE1046A
0	0.912257	-2.06463	307.344	-247.972	406.087	-332.837	6.11532	-3.61679	27.7496	-17.0199
2	1.05426	-2.13176	307.201	-247.243	418.223	-326.686	5.26074	-3.67976	27.209	-17.7781
4	1.02328	-2.40285	306.817	-247.295	423.945	-337.229	6.40093	-3.63479	26.4367	-15.597
6	0.713454	-1.85291	307.735	-247.972	427.163	-345.979	6.52912	-3.71575	26.0482	-17.1673
8	0.351994	-1.95361	307.416	-247.685	427.411	-341.582	5.72177	-3.65503	24.1853	-15.9855
10	0.664399	-2.73591	306.895	-247.08	428.365	-340.743	6.81023	-3.83944	24.7423	-16.2546
12	0.403631	-1.97168	304.715	-247.477	428.089	-341.687	5.29447	-3.82369	23.2609	-16.6618
14	0.463014	-1.74706	279.794	-245.629	412.143	-363.555	3.07481	-1.36115	20.7404	-14.8668
16	0.26421	-1.16356	264.086	-240.749	391.196	-361.443	3.34468	-1.03506	19.5421	-15.1149
18	0.01377	-0.33478	263.058	-237.033	386.484	-340.838	3.55832	-0.83041	17.3352	-12.5007
20	-0.29863	0.238392	262.186	-236.389	389.179	-340.228	3.26372	-0.95859	17.2814	-11.9461
22	-0.29347	0.514651	264.555	-235.882	385.893	-345.645	3.49086	-0.58078	17.8641	-13.0343
24	-0.10758	-0.38125	264.041	-234.899	389.426	-349.703	3.7045	-0.85065	16.5536	-13.1162
26	0.256465	0.148027	264.737	-232.843	392.469	-355.005	3.52234	-1.19473	17.0988	-12.8588
28	-0.43547	-0.2186	265.765	-232.537	392.345	-351.219	2.93313	-0.76969	15.0066	-12.5031
30	-0.29347	-0.32445	264.509	-232.355	391.959	-350.699	2.76896	-0.77418	15.0113	-11.9086
32	-0.51551	0.372648	266.103	-231.034	391.034	-349.97	2.46761	-0.49982	16.5676	-12.8214
34	-0.55424	0.259047	267.457	-231.971	397.037	-347.6	2.56206	-0.47058	14.2367	-11.6301
36	-0.07401	-0.22634	267.255	-229.876	404.218	-355.501	2.55306	-1.12276	13.4363	-11.354
38	-0.08692	-0.10758	266.591	-230.084	404.819	-359.144	2.13477	-0.17823	13.8809	-11.4359
40	-0.10241	-0.20827	267.099	-229.479	403.832	-360.57	1.91213	-0.11301	13.0197	-11.3563
42	0.912257	-0.32704	268.895	-230.247	405.439	-358.567	2.04931	-0.5268	12.5119	-11.2627
44	0.571452	-0.90537	265.96	-228.249	405.429	-356.073	1.94136	-0.28842	10.8011	-9.04879
46	0.470759	-1.36494	266.188	-227.156	406.616	-360.775	1.91438	-0.8529	12.2825	-9.83279
48	-0.26507	-0.28831	265.94	-226.492	409.625	-362.554	1.88064	-0.19622	12.3153	-10.1183
50	0.26421	-0.16696	265.029	-226.173	412.048	-363.617	1.48933	-0.0253	12.4019	-9.21729
52	-0.08434	0.049916	265.147	-224.397	410.045	-361.524	1.89189	-0.14674	11.7021	-9.37175
54	-0.05594	0.240974	266.279	-225.471	410.374	-364.876	1.66925	-0.46608	11.5664	-9.45132
56	-0.1618	0.181591	264.438	-223.98	411.061	-363.05	1.12501	-0.46159	10.0709	-8.99496
58	-0.39416	-0.01979	264.047	-224.299	410.617	-362.005	0.72021	0.408738	9.86965	-7.77098
60	0.140281	-0.22634	265.257	-224.651	408.386	-363.951	1.0418	0.181599	9.76434	-8.54796
62	0.142863	-0.38642	264.971	-223.317	406.159	-363.474	1.08903	0.030922	9.92348	-8.74455
64	-0.02754	0.135117	262.733	-222.477	407.217	-362.63	1.22621	0.129874	10.8339	-8.8288
66	0.308102	-0.16696	262.446	-220.844	411.785	-365.477	1.59728	-0.26818	9.30564	-8.11735
68	-0.28573	-0.25733	259.844	-218.372	411.905	-369.158	0.949598	-0.08377	9.43201	-7.42228
70	-0.32187	0.385558	263.247	-219.959	411.309	-368.657	0.666237	0.26031	8.0606	-6.94486
72	-0.09209	-0.64202	262.889	-218.339	410.932	-369.391	0.722459	-0.35589	7.79848	-7.16016
74	0.150609	0.364903	262.219	-218.957	412.21	-373.979	0.4346	0.617885	9.67541	-7.26782
76	-0.23667	0.669562	261.958	-218.345	412.577	-376.673	1.02606	-0.04554	8.24548	-6.84422
78	-0.05594	0.047334	261.516	-218.306	417.012	-383.725	1.14525	0.134372	8.15655	-6.83252
80	-0.38125	-0.04045	261.431	-217.988	416.597	-389.524	0.785428	0.309786	9.06459	-7.9114
82	-0.10758	-0.24183	260.585	-218.411	418.213	-388.98	1.26219	-0.19172	8.21038	-7.93714
84	0.310684	-0.05594	261.073	-218.443	422.109	-391.698	0.684228	0.255812	9.03884	-7.74056
86	-0.70399	0.297775	261.308	-217.682	426.172	-395.455	1.02156	0.476205	9.04586	-8.69072
88	-0.24183	-0.05594	261.106	-217.981	428.67	-396.19	0.974336	0.473956	8.71588	-7.81077
90	-0.69108	0.080898	260.117	-216.959	429.376	-398.545	1.36564	-0.43685	10.532	-8.55967
92	-0.30638	0.228064	261.262	-217.337	430.477	-400.147	1.53656	-0.58303	10.8853	-8.17586
94	-0.42515	-0.06369	260.162	-214.864	429.147	-398.836	0.711215	-0.01181	11.9361	-10.0247
96	-0.20311	0.114463	260.618	-215.801	430.191	-399.141	1.30268	0.017429	12.9167	-11.1527
98	0.163518	-0.63944	262.219	-218.183	425.108	-394.516	1.15875	-0.13999	13.9886	-11.4242
100	-0.08692	-0.94152	263.429	-217.103	424.531	-392.914	1.26669	-0.27718	15.9872	-14.6468
102	-0.00947	0.586943	265.732	-220.089	428.942	-393.419	1.43986	-0.27268	17.9601	-15.5127
104	-0.24442	-0.34253	267.164	-220.675	427.726	-394.53	0.949598	-0.0208	20.7778	-18.1151
106	-0.12823	0.310684	270.437	-222.595	429.104	-395.579	2.58455	-1.03056	23.9162	-21.326
108	-0.3606	-0.21602	272.5	-225.275	427.745	-395.098	2.82293	-1.47359	28.7957	-24.2584
110	-0.18245	-0.48711	275.382	-227.293	427.855	-392.18	4.22175	-2.35516	31.8662	-28.031
112	-0.32962	-0.22634	277.959	-229.101	429.901	-395.412	5.12131	-2.92188	39.203	-33.1422
114	-0.61104	0.30552	281.486	-231.112	430.272	-395.932	5.06059	-3.07706	44.4828	-40.2053
116	0.357157	-0.44064	287.98	-235.791	431.646	-395.756	5.98489	-3.87542	51.492	-46.6926
118	0.55596	-0.8021	293.758	-240.313	433.92	-398.426	6.92043	-4.61306	59.7579	-53.105
120	1.25823	-1.28232	298.514	-244.1	435.489	-400.562	7.20604	-5.23825	65.5432	-59.7936
122	2.55432	-2.24794	305.783	-250.698	439.38	-401.936	9.50441	-6.60108	76.0511	-67.0766
124	1.32019	-2.45707	312.569	-255.487	441.154	-404.139	10.0734	-7.30499	88.6092	-77.0581
126	3.12233	-3.53629	320.605	-261.493	442.818	-405.946	11.7556	-9.56963	98.4619	-87.2267
128	4.54751	-4.2463	328.791	-268.338	446.957	-408.874	14.2743	-10.5209	113.302	-99.7777
130	5.54411	-5.38748	338.766	-275.724	449.842	-411.787	17.3891	-12.9812	122.71	-109.109
132	7.14487	-6.75845	347.564	-282.094	454.377	-413.952	19.2332	-13.9303	135.659	-117.817
134	7.12163	-6.75587	356.947	-289.798	458.973	-419.54	20.3149	-15.6394	148.556	-129.385
136	10.1398	-9.23445	365.529	-298.179	463.603	-423.727	24.2752	-18.3156	159.988	-142.266
138	11.6373	-10.4712	376.22	-304.51	469.149	-427.58	26.3937	-20.7332	172.607	-149.275
140	13.5401	-12.312	387.158	-314.095	472.873	-431.738	28.7572	-23.144	182.556	-160.392
142	16.9585	-16.7683	397.83	-321.858	476.488	-434.866	32.938	-25.9731	193.23	-168.679
144	21.6059	-18.9216	409.035	-331.339	483.168	-438.557	33.1359	-26.8232	202.985	-176.104
146	24.686	-23.3417	422.257	-340.826	485.519	-441.408	36.6509	-30.3045	212.603	-185.243
148	28.1819	-26.9692	433.559	-350.092	489.825	-443.983	41.3736	-32.6928	221.962	-193.074
150	33.0564	-31.4591	444.693	-358.798	494.145	-447.34	42.4553	-35.1194	229.182	-200.469
152	37.8509	-35.7656	458.071	-368.942	497.115	-449.691	46.1345	-39.5722	236.977	-204.757
154	43.105	-40.0025	468.502	-377.642	499.805	-451.989	50.7178	-41.8054	245.613	-211.427
156	47.835	-46.2015	479.479	-385.646	506.91	-456.543	52.3977	-44.2814	253.395	-217.413
158	51.8188	-48.298	489.018	-393.083	510.414	-458.989	56.7673	-44.6008	260.467	-222.978
160	56.2028	-55.3516	500.431	-402.108	517.305	-465.541	58.7351	-49.0513	266.484	-228.932
162	65.8744	-63.4432	511.734	-410.749	520.986	-467.572	61.8273	-51.6758	271.71	-232.78
164	68.2472	-66.7144	521.468	-418.154	525.154	-471.277	63.8086	-55.436	277.711	-236.8
166	73.5167	-72.7146	531.437	-425.475	528.077	-473.356	66.3544	-56.7291	282.553	-240.531
168	82.9173	-78.436	540.924	-432.164	532.225	-475.068	71.2097	-59.8438	287.502	-242.129
170	87.0508	-84.8029	550.841	-439.367	534.156	-478.53	72.9437	-62.8641	293.796	-247.03
172	95.4961	-91.1569	559.677	-447.442	537.813	-481.663	76.7263	-64.9938	296.498	-250.709
174	97.4635	-93.0571	570.069	-454.079	540.56	-482.912	77.8462	-66.4691	298.841	-254.35
176	106.079	-97.8542	577.376	-459.337	543.373	-484.567	80.6394	-67.9938	303.363	-257.222
178	108.589	-104.384	587.553	-466.781	546.234	-487.065	83.1626	-69.7277	306.255	-260.114
180	114.901	-111.533	594.346	-471.349	550.426	-490.704	83.4213	-72.5478	313.81	-266.424
182	124.062	-117.809	602.213	-476.352	552.519	-491.986	88.1057	-75.5097	317.737	-269.438
184	124.924	-120.877	608.505	-480.549	557.793	-496.025	90.3816	-77.1603	319.81	-270.512
186	129.277	-124.145	615.318	-486.36	560.172	-498.343	92.0008	-79.6206	321.428	-271.47
188	139.336	-133.091	622.346	-490.765	563.944	-501.609	93.141	-80.2233	326.276	-274.315
190	142.339	-136.141	629.464	-495.073	567.034	-503.287	95.1021	-82.8545	328.61	-278.385
192	150.358	-143.473	635.223	-500.07	567.897	-504.889	98.7633	-86.111	328.834	-278.654
194	154.985	-145.203	642.517	-504.475	571.197	-506.797	102.519	-87.4603	335.448	-281.313
196	162.049	-153.181	647.69	-507.748	573.171	-507.169	101.847	-88.9873	337.87	-283.794
198	164.383	-159.496	653.832	-512.108	576.242	-509.295	103.27	-88.8928	338.626	-285.909
200	169.771	-162.031	658.069	-514.438	578.798	-511.718	106.4	-91.1598	342.874	-291.053
202	173.693	-167.053	664.693	-518.687	583.657	-514.87	109.7	-93.9461	342.184	-290.248
204	180.357	-171.68	670.744	-522.363	583.99	-515.642	111.035	-95.255	343.752	-287.325
206	184.077	-175.121	674.713	-524.315	586.813	-519.814	112.32	-97.5556	346.022	-291.847
208	192.016	-180.644	679.776	-528.427	589.913	-521.431	110.833	-96.0129	345.938	-291.774
210	194.539	-185.235	683.133	-530.419	593.241	-524.254	112.85	-97.2655	348.449	-294.65
212	199.847	-188.483	688.463	-533.418	599.139	-528.617	113.723	-99.1928	354.119	-300.656
214	206.986	-196.77	692.25	-535.989	605.205	-533.004	114.009	-99.4784	354.222	-301.545
216	209.421	-198.314	696.85	-537.661	607.756	-537.186	116.575	-101.341	354.791	-298.175
218	212.186	-200.819	698.926	-538.487	611.89	-540.566	119.55	-104.039	355.851	-301.856
220	217.293	-204.945	703.578	-542.19	615.309	-541.315	119.073	-103.727	351.882	-300.77
222	223.487	-210.746	706.396	-543.758	618.566	-542.641	118.9	-104.689	356.137	-305.324
224	225.957	-214.154	711.315	-544.552	622.185	-546.632	120.103	-104.999	357.707	-302.345
226	230.137	-216.382	713.976	-547.428	628.556	-551.767	122.889	-106.925	358.8	-303.141
228	237.289	-222.426	714.939	-547.161	632.194	-554.056	121.646	-106.457	358.29	-301.344
230	242.709	-229.444	717.015	-549.484	635.045	-557.98	124.56	-109.133	357.932	-303.958
232	241.73	-227.82	717.588	-550.323	638.922	-558.295	124.794	-109.484	356.253	-301.081
234	247.325	-233.799	719.807	-552.236	641.168	-560.527	125.739	-109.099	355.762	-299.392
236	250.134	-236.526	722.416	-552.907	646.094	-564.122	122.563	-107.561	355.481	-303.164
238	253.911	-240.066	724.823	-553.948	646.828	-565.767	127.203	-109.338	353.515	-303.562
240	259.426	-244.155	725.767	-553.902	648.502	-567.994	128.401	-112.05	355.306	-299.422
242	261.422	-248.278	726.632	-554.423	653.141	-567.78	130.122	-114.645	359.773	-303.789
244	265.372	-247.253	726.867	-554.273	653.447	-570.235	130.621	-113.817	362.914	-308.339
246	269.679	-254.346	727.693	-555.542	656.026	-571.818	130.228	-115.407	363.005	-307.332
248	271.109	-255.141	728.435	-554.143	659.24	-574.117	132.121	-113.842	361.805	-304.37
250	274.37	-258.01	729.866	-553.44	659.884	-575.657	131.568	-115.158	364.164	-307.344
252	275.434	-258.159	729.391	-553.902	661.21	-573.955	130.417	-114.087	364.545	-310.906
254	277.987	-262.941	731.2	-552.783	662.177	-577.226	133.257	-114.274	365.149	-311.128
256	282.978	-265.05	730.953	-552.685	663.899	-578.561	134.633	-116.359	366.464	-308.353
258	284.718	-266.592	731.415	-552.816	665.501	-578.518	131.012	-115.043	367.721	-310.632
260	286.035	-268.035	734.122	-553.902	668.305	-581.264	132.432	-113.707	364.412	-310.539
262	290.989	-271.59	736.217	-553.33	669.673	-581.87	130.779	-114.177	362.315	-309.757
264	290.938	-272.274	737.017	-553.85	670.737	-581.355	134.415	-115.158	361.611	-310.85
266	294.07	-272.122	739.926	-555.152	673.56	-583.334	133.806	-115.005	364.707	-313.101
268	296.241	-277.9	741.494	-554.781	674.437	-585.785	135.443	-116.793	369.755	-311.692
270	297.018	-278.778	746.192	-557.975	673.483	-586.181	134.829	-116.507	365.566	-313.303
272	298.293	-278.427	747.832	-558.867	677.47	-589.218	135.625	-117.611	371.299	-313.82
274	301.836	-281.546	749.322	-560.318	681.799	-592.899	133.914	-116.736	373.951	-314.723
276	300.728	-281.703	750.324	-560.943	682.319	-594.077	134.62	-116.03	371.814	-321.957
278	305.745	-284.791	751.71	-561.04	684.269	-594.792	133.52	-115.981	380.256	-322.608
280	305.92	-285.122	752.374	-562.016	687.569	-595.021	134.829	-117.204	384.04	-325.418
282	308.476	-286.34	753.343	-563.266	688.399	-599.89	134.705	-117.476	388.054	-327.819
284	310.898	-289.885	753.382	-561.281	692.528	-599.341	134.93	-116.127	386.516	-329.71
286	311.195	-289.586	754.534	-562.068	694.455	-602.698	135.789	-117.672	400.16	-335.643
288	312.948	-289.96	755.094	-561.977	694.75	-602.407	134.582	-116.757	392.137	-335.585
290	312.842	-290.941	755.588	-561.951	696.772	-605.388	136.178	-119.102	377.122	-329.224
292	312.881	-289.945	755.556	-560.728	700.501	-606.985	137.208	-118.574	366.083	-322.287
294	313.743	-292.033	757.722	-563.363	699.089	-604.396	134.968	-116.966	365.03	-324.028
296	315.724	-292.994	758.002	-562.153	699.118	-607.7	135.02	-115.329	369.216	-322.558
298	316.898	-296.265	757.996	-561.522	703.524	-606.298	136.5	-118.317	368.128	-322.593
300	317.797	-295.372	759.115	-561.854	703.347	-610.757	134.656	-116.359	377.054	-325.081
302	318.009	-294.886	759.922	-560.617	706.166	-610.795	133.736	-114.542	369.546	-325.362
304	319.132	-296.461	760.54	-561.502	707.963	-611.954	134.336	-115.704	366.717	-324.814
306	316.315	-294.052	760.449	-561.665	710.481	-613.103	133.873	-115.796	366.708	-322.336
308	315.951	-294.181	757.599	-559.023	712.035	-614.247	135.692	-117.838	367.639	-323.74
310	316.059	-293.273	757.013	-559.082	712.102	-615.396	136.23	-117.312	370.204	-327.468
312	316.098	-293.66	758.536	-558.49	714.577	-615.754	134.86	-117.292	385.301	-328.94
314	316.965	-293.719	756.961	-557.93	715.659	-618.367	132.49	-116.599	374.936	-326.296
316	313.328	-293.688	756.864	-558.795	714.916	-616.608	133.776	-116.534	379.614	-325.308
318	314.479	-292.139	757.586	-558.529	718.173	-619.693	134.037	-116.615	374.697	-322.263
320	315.491	-291.519	756.33	-556.16	718.144	-619.202	133.27	-117.224	370.698	-321.625
322	311.13	-289.389	757.365	-556.186	720.876	-619.922	134.928	-117.191	378.933	-320.595
324	310.692	-288.318	758.302	-557.728	717.6	-619.283	133.412	-116.638	372.823	-318.18
326	311.272	-289.126	758.503	-556.973	719.198	-619.969	135.663	-116.296	369.582	-318.372
328	309.101	-287.019	759.193	-555.314	722.445	-621.967	134.294	-114.694	376.382	-321.168
330	308.791	-286.343	759.857	-556.368	722.931	-623.259	136.819	-117.877	377.045	-323.471
332	307.322	-285.411	758.087	-555.152	725.821	-624.49	134.95	-117.092	376.186	-322.505
334	305.92	-284.941	758.269	-554.631	728.243	-624.227	135.744	-116.705	377.937	-325.02
336	306.065	-285.181	757.365	-552.965	729.721	-627.027	131.926	-115	379.916	-324.779
338	307.552	-284.267	757.937	-552.776	730.041	-626.888	133.918	-117.004	379.951	-324.461
340	305.486	-283.836	756.206	-551.879	732.95	-630.093	134.766	-115.479	381.409	-323.012
342	301.154	-281.001	754.671	-551.469	732.516	-630.665	134.896	-118.084	383.022	-323.361
344	304.616	-281.13	753.343	-548.222	736.545	-630.541	129.548	-114.179	381.576	-318.837
346	301.319	-279.589	750.012	-545.02	735.768	-630.202	115.918	-103.243	376.233	-318.725
348	291.919	-272.463	740.473	-540.231	736.75	-629.764	100.142	-90.8472	376.427	-322.954
350	271.912	-257.271	726.04	-533.588	734.48	-628.643	90.4828	-79.1281	377.756	-320.607
352	253.976	-239.121	706.558	-521.036	735.391	-627.856	84.458	-73.0763	383.93	-324.393
354	232.247	-220.079	680.804	-502.797	730.079	-627.365	77.3537	-66.55	377.227	-324.332
356	210.756	-201.061	644.3	-482.124	726.65	-622.764	70.4924	-58.7531	377.518	-322.519
358	182.812	-177.148	600.664	-451.444	718.158	-618.072	67.9938	-57.2103	373.649	-319.521
360	168.867	-161.025	551.667	-417.491	708.297	-607.276	62.2074	-51.3969	367.651	-321.943
362	147.495	-141.056	496.351	-381.123	690.854	-597.963	63.0417	-52.6001	360.522	-319.773
364	132.564	-126.585	440.606	-339.368	671.752	-581.503	59.2456	-51.1878	355.009	-310.508
366	121.454	-118.011	383.872	-297.594	646.141	-559.921	57.4712	-48.8917	347.482	-304.121
368	111.083	-107.433	335.819	-259.632	615.18	-535.812	53.0229	-45.8646	341.505	-297.786
370	102.462	-98.2544	293.589	-225.926	579.122	-508.037	51.4959	-42.9838	334.271	-293.019
372	93.2809	-87.4157	257.488	-195.988	542.858	-477.867	50.8077	-40.2311	324.362	-287.079
374	87.8357	-83.5636	226.821	-174.599	503.004	-443.134	48.1473	-40.6652	317.697	-279.342
376	81.3423	-77.2484	198.873	-153.4	469.75	-415.077	45.8444	-39.2124	308.764	-271.778
378	79.3337	-74.318	175.943	-132.629	440.243	-388.923	46.085	-35.9425	303.576	-268.603
380	72.1303	-66.6447	160.73	-117.585	412.515	-364.957	42.651	-35.1104	299.286	-262.015
382	72.1664	-68.7489	148.724	-110.109	391.296	-345.373	41.2634	-33.7588	294.483	-256.992
384	66.6645	-65.7927	137.298	-100.479	372.666	-328.007	38.7896	-30.9319	285.817	-250.641
386	65.4871	-59.6039	128.39	-94.8176	352.534	-312.295	37.3391	-31.3255	279.58	-246.983
388	61.0851	-57.0066	120.777	-88.5254	338.868	-298.491	35.8818	-28.4424	275.688	-242.972
390	62.1178	-55.2251	113.177	-82.9945	326.098	-287.523	33.6554	-27.4709	268.906	-237.346
392	57.0935	-54.1046	105.687	-78.5372	315.336	-277.166	32.8458	-26.2317	263.91	-235.167
394	52.1157	-50.6036	101.913	-74.132	302.566	-267.358	31.7663	-25.7235	261.256	-228.782
396	53.3214	-49.2559	95.0226	-66.8442	292.476	-256.009	32.2475	-26.5173	257.434	-226.728
398	50.3342	-47.3633	93.4154	-66.4538	286.625	-250.397	30.3675	-24.7295	252.686	-223.212
400	49.3299	-44.9519	91.2095	-64.3065	277.894	-243.034	26.5061	-22.1702	246.081	-217.27
402	45.1163	-42.654	86.8173	-60.4739	267.17	-234.838	29.8952	-22.6582	244.829	-214.759
404	46.1878	-41.9828	82.796	-56.6544	261.787	-226.507	24.2122	-19.0465	236.528	-210.249
406	39.1599	-38.3423	80.9741	-56.4526	256.551	-224.018	24.1987	-18.8553	234.37	-208.295
408	40.8536	-38.8097	77.2391	-52.9194	251.659	-217.032	24.048	-19.2691	227.338	-204.092
410	39.0412	-36.7958	75.6969	-52.7502	245.86	-215.373	23.5196	-18.5338	225.718	-200.762
412	40.8201	-36.0445	76.3671	-51.7286	238.837	-208.421	22.8651	-18.5315	215.496	-193.874
414	37.0299	-34.4205	73.4455	-50.0108	233.958	-204.186	21.7767	-18.4213	213.734	-189.802
416	34.1589	-31.6424	69.6064	-47.7463	229.901	-198.507	18.8014	-15.4618	209.09	-187.16
418	36.5161	-32.0168	67.6934	-45.2607	223.826	-196.648	18.4753	-13.9347	202.994	-182.566
420	33.0616	-32.1614	67.5958	-46.1131	221.856	-192.046	17.8928	-14.4385	195.105	-178.492
422	31.2594	-28.2369	65.8519	-44.4083	214.346	-187.426	18.3224	-14.8186	194.658	-173.277
424	30.8722	-28.9805	62.4098	-41.3826	205.73	-178.514	15.7496	-11.1304	188.032	-169.828
426	28.6182	-26.5639	60.5943	-42.4757	198.973	-172.572	16.4693	-12.5449	186.137	-167.553
428	29.2198	-26.0372	60.2039	-40.0031	198.224	-170.612	13.494	-9.38297	182.149	-162.397
430	29.0778	-26.8195	54.3216	-38.4219	187.534	-164.089	13.9685	-10.404	176.19	-159.619
432	27.3118	-23.3495	56.2021	-36.6845	182.589	-158.978	13.1319	-9.64385	173.597	-154.658
434	26.3694	-24.0001	54.699	-37.5369	177.778	-153.913	11.7511	-9.44594	170.153	-151.875
436	25.8169	-21.3279	53.7685	-35.7801	171.612	-149.055	12.473	-8.76228	160.92	-145.741
438	25.4038	-21.2969	52.0442	-36.1054	168.67	-145.354	12.5787	-9.19182	156.677	-143.19
440	21.4355	-18.1858	49.5846	-32.429	164.979	-142.508	10.6356	-7.84922	149.499	-134.693
442	20.4776	-18.7047	48.4068	-32.7934	155.824	-137.963	11.2001	-9.34699	148.926	-133.677
444	19.3338	-16.6108	48.0229	-30.8803	154.703	-132.399	9.86424	-6.16255	143.471	-128.975
446	19.876	-17.1065	47.2941	-32.0125	147.88	-126.829	8.05163	-6.61458	136.953	-122.558
448	19.1092	-16.7528	43.3379	-28.8307	142.94	-123.491	7.93468	-6.22777	130.936	-117.693
450	15.5617	-14.4343	44.7304	-28.72	137.127	-117.536	7.60409	-6.25026	120.353	-109.35
452	15.5746	-12.7613	45.9992	-28.3296	129.808	-110.993	8.45193	-5.45639	116.201	-105.284
454	13.2484	-12.7613	46.6629	-30.8348	129.131	-109.882	6.88669	-6.10858	113.023	-103.677
456	12.7191	-11.003	47.1379	-30.8803	123.442	-103.731	5.52386	-4.33869	107.54	-95.8062
458	13.8964	-13.0453	45.1273	-29.5139	119.851	-101.299	6.30423	-4.87843	101.596	-93.8965
460	12.1666	-9.76889	39.8502	-24.985	118.335	-101.771	5.57559	-3.97662	94.9585	-84.8583
462	12.2518	-9.30932	41.8933	-27.4837	114.034	-94.8238	5.45639	-4.05533	85.9577	-79.712
464	12.763	-10.1768	40.156	-25.3299	107.454	-90.8232	4.86268	-3.57406	79.4563	-75.1062
466	11.7612	-9.01241	39.2711	-24.4645	106.061	-88.4867	5.24275	-3.34917	78.3938	-72.5413
468	9.95393	-8.56575	36.3234	-23.2477	102.604	-85.7353	6.08834	-3.78996	71.2722	-63.9149
470	9.71382	-8.43149	36.6878	-23.9765	98.0266	-84.3334	4.80421	-3.47286	68.2813	-60.4349
472	7.85746	-7.80668	35.6141	-22.8182	94.3549	-78.1202	4.71201	-3.43463	57.6423	-51.4738
474	7.95815	-6.95209	31.4952	-19.6559	91.4653	-76.5896	3.97212	-3.26147	50.6027	-47.9915
476	7.00803	-6.69906	28.8599	-18.849	86.0961	-73.3948	3.51335	-2.42937	49.7999	-45.9039
478	7.1113	-6.60354	32.686	-19.4411	86.7446	-70.734	4.51635	-2.77346	44.2347	-39.7138
480	6.28769	-4.9718	29.9206	-19.8381	80.8986	-69.499	3.90915	-1.78169	41.8476	-37.5631
482	5.83586	-5.67923	32.0548	-20.1699	77.9041	-64.8308	2.81169	-1.66925	36.5632	-35.3702
484	6.44002	-4.60001	30.838	-20.0398	74.5614	-62.6326	3.6123	-2.21123	31.7445	-30.5515
486	6.71628	-4.8298	29.6017	-18.0486	74.2992	-61.1162	3.35142	-2.15726	31.5877	-28.7822
488	6.18958	-4.45026	26.1986	-16.5716	70.0887	-59.371	2.25171	-2.18874	27.1949	-25.665
490	3.96401	-4.07073	28.5671	-17.9901	67.9096	-56.7722	2.10328	-1.49383	27.2605	-23.7436
492	5.86168	-4.03717	29.4325	-16.9685	67.304	-55.5182	2.21123	-1.29368	21.5127	-20.315
494	3.59739	-2.95279	28.899	-18.1267	62.8455	-53.4964	1.83567	-1.34316	20.7053	-18.8242
496	3.81943	-3.49498	27.9294	-17.411	58.43	-50.1013	1.72097	-1.01931	20.0898	-17.2024
498	3.45023	-2.69202	26.7972	-17.9055	60.099	-48.0986	2.54182	-1.28693	17.5154	-15.6438
500	3.83492	-3.12577	26.537	-17.2678	55.9982	-46.4249	1.22396	-0.74495	15.456	-14.1156
502	3.64903	-2.30732	25.5935	-17.001	54.7822	-47.2403	1.47809	-0.45259	14.5994	-13.0952
504	2.72989	-2.52936	24.5263	-14.626	54.21	-45.4426	1.54781	-1.2442	13.5369	-13.6264
506	3.79878	-2.92955	22.7369	-14.9643	47.8443	-38.7335	1.14075	-1.12051	12.0461	-11.0474
508	2.31679	-1.51469	25.4633	-15.2116	45.8749	-37.3316	1.06879	-0.65724	10.6466	-9.71578
510	2.03278	-0.99832	21.3834	-14.138	45.2598	-35.8677	1.85815	-0.77868	10.6583	-9.60578
512	1.7746	-1.61022	20.2252	-12.3876	43.8674	-35.8343	0.893376	-0.17823	8.54738	-8.57839
514	0.914839	-0.60846	21.0451	-12.7455	43.9485	-36.6163	1.1475	-0.64375	8.56376	-8.39818
516	1.87271	-1.34429	21.6567	-13.3506	41.5214	-34.0271	0.837153	-0.04779	8.90076	-8.5503
518	1.17819	-1.13516	20.2512	-13.1619	42.3463	-32.6443	1.19473	-0.48632	8.04421	-7.09463
520	0.925166	-0.3606	21.2598	-14.1445	40.4914	-32.4535	0.315408	-0.04329	7.05661	-6.72487
522	1.19884	-0.48195	18.4423	-11.2229	33.0146	-28.2764	1.11377	-0.30866	5.70625	-4.99772
524	1.05684	-0.93119	18.8653	-12.2835	31.7748	-26.5455	0.036545	0.154612	6.08304	-5.07963
526	0.228064	-0.21343	23.9602	-13.0058	32.4138	-27.7805	0.535801	0.111883	5.46988	-4.46881
528	1.53707	-0.56715	22.7629	-14.1054	32.2803	-25.6348	0.020802	-0.3289	4.5361	-3.81353
530	0.049916	-0.11016	19.529	-10.5982	31.6985	-27.8187	0.018553	-0.18497	3.43849	-3.87906
532	1.12139	0.23581	18.156	-11.5222	28.0698	-24.1709	0.468334	-0.32665	4.11016	-3.80651
534	0.617925	-0.07401	16.6074	-10.2013	27.3736	-22.8739	0.547045	-0.29517	3.0383	-2.84464
536	-0.13081	-0.27023	17.7135	-10.7413	24.8369	-19.6218	-0.12538	0.437973	3.07575	-3.65439
538	0.493996	-0.46646	16.6594	-9.35536	27.4022	-20.8044	-0.34352	0.183848	3.68891	-2.80018
540	-0.36318	0.736691	13.2237	-8.47692	25.0324	-20.5946	-0.07815	0.251315	2.97277	-1.4662
542			15.5467	-9.27077	26.3818	-20.7806			3.26531	-2.43041
544			14.1022	-8.71117	22.9772	-17.1089			3.25595	-2.67146
546			14.9481	-9.27728	22.7245	-16.4175			2.70364	-2.89613
548			13.9916	-8.15808	16.3682	-15.3542			3.24893	-2.28531
550			13.0611	-8.44439	18.0705	-11.9686			2.33621	-2.43509
552			15.0392	-8.62008	18.0324	-16.1457			1.88219	-1.59258
554			14.2974	-8.36631	16.7306	-12.6314			2.5562	-2.33679
556			14.3104	-7.91733	16.8927	-15.9788			1.20584	-1.49194
558			11.8898	-7.5139	18.39	-12.7029			1.40711	-1.65109
560			11.5775	-5.84812	18.2374	-14.1621			0.765865	-0.86942
562			11.7271	-6.54436	17.5031	-14.7009			1.10989	-0.88347
564			9.72301	-6.62895	16.9166	-14.6151			1.07947	-0.83198
566			10.198	-4.65735	13.593	-11.1008			1.56391	-1.38897
568			8.98772	-4.78098	16.6305	-10.2329			0.929686	-0.65412
570			11.2977	-5.76353	13.6932	-11.9305			1.29009	-0.64709
572			8.98121	-4.78749	14.5658	-11.2057			0.634808	-0.60731
574			9.39766	-4.36453	14.7184	-12.5122			1.01394	-0.31009
576			9.02025	-5.19092	13.4548	-11.8494			1.43051	-1.04963
578			8.61682	-5.02824	12.668	-9.80377			1.02798	-0.53242
580			9.56684	-5.67243	9.78311	-7.83443			0.854796	-0.58625
582			8.85758	-5.51626	9.41594	-8.62122			0.761184	-0.40136
584			10.9854	-5.15187	6.91255	-7.0715			0.283762	-0.74539
586			8.39559	-5.26249	3.00248	-3.23296			0.463965	-0.09946
588			8.44114	-3.1152	3.94662	-3.37124			0.309505	-0.35456
590			8.26545	-5.09331	3.08355	-2.38419			0.197171	-0.50902
592			10.5168	-4.74844	3.75589	-2.30789			0.295464	-0.49029
594			9.26752	-4.11727	2.15848	-1.60217			0.339929	-0.15797
596			8.45415	-4.8005	2.92619	-2.64168			0.508431	-0.09244
598			9.28704	-4.54022	2.17279	-0.13828			0.480348	-0.55348
600			8.98121	-4.11727	1.84854	-1.92165			0.796289	-0.83432
602			7.83599	-4.55974	3.29812	-2.82764			0.580981	-0.22818
604			7.73839	-4.27994	2.82129	-3.29018			0.494389	-0.04096
606			7.40003	-3.41452	3.06447	-1.63555			0.65353	-0.502
608			6.58666	-3.21931	2.83082	-1.85966			0.440562	-0.07606
610			6.6257	-4.4296	1.71026	-1.23024			0.087176	-0.16031
612			6.32638	-4.01316	-0.61194	0.286102			0.176108	0.218819
614			7.08118	-3.53815	1.2811	-1.98364			0.332908	-0.09712
616			8.35004	-3.60322	2.23001	-1.28269			0.428861	-0.19308
618			6.39145	-3.17376	1.03791	-0.73433			0.229935	-0.26328
620			6.41097	-3.85049	0.179608	-1.38283			-0.0275	0.448168
622			5.33732	-2.71177	-1.13169	0.23365			0.073135	0.008191
624			6.77536	-3.36246	0.961621	-0.11921			-0.10941	0.258604
626			6.36542	-3.93508	2.45889	-2.54154			-0.10941	0.326473
628			5.60411	-1.82032	1.11898	-1.97411			-0.1843	-0.25392
630			5.45445	-2.90698	-0.48796	0.824928			0.403118	0.036275
632			6.4435	-3.37548	-0.30677	0.576973			0.236956	-0.57454
634			5.82534	-2.68574	0.098546	0.228882			0.358652	-0.09244
636			5.99452	-2.79636	-0.9505	-0.08583			1.0701	0.256263
638			5.33082	-2.96554	-0.77883	0.638962			0.148024	-0.23052

## Sheet: 14 Bii
			I/V Curve
			Voltage (mV)	CFTR	CFTR_K978C	201229_ZY_CFTR_S1155AR1158A_0005_S175	CFTRS1049AF1052A	CFTR_Q1042AE1046A
			-100	-295.494	-561.598	-630.077	-118.294	-331.163
			-99.95	-295.545	-561.452	-630.172	-118.236	-331.175
			-99.9	-295.623	-561.289	-630.204	-118.245	-331.188
			-99.85	-295.657	-561.17	-630.172	-118.234	-331.118
			-99.7999	-295.692	-560.823	-629.997	-118.185	-331.077
			-99.7499	-295.623	-560.579	-629.822	-118.105	-331.001
			-99.6999	-295.477	-560.188	-629.505	-118.168	-330.896
			-99.6499	-295.322	-559.923	-629.203	-118.217	-330.749
			-99.5999	-295.141	-559.635	-628.837	-118.27	-330.564
			-99.5499	-295.064	-559.256	-628.63	-118.258	-330.356
			-99.4999	-294.917	-558.768	-628.265	-118.26	-330.135
			-99.4499	-294.728	-558.35	-627.899	-118.208	-329.921
			-99.3998	-294.435	-557.927	-627.534	-118.144	-329.751
			-99.3498	-294.186	-557.499	-627.2	-118.058	-329.488
			-99.2998	-293.927	-557.033	-626.85	-117.968	-329.265
			-99.2498	-293.755	-556.637	-626.58	-117.88	-329.023
			-99.1998	-293.592	-556.149	-626.214	-117.835	-328.842
			-99.1498	-293.497	-555.726	-625.881	-117.754	-328.655
			-99.0998	-293.394	-555.308	-625.547	-117.698	-328.493
			-99.0498	-293.368	-554.874	-625.197	-117.657	-328.314
			-98.9997	-293.282	-554.451	-624.816	-117.554	-328.017
			-98.9497	-293.239	-553.85	-624.339	-117.511	-327.689
			-98.8997	-293.239	-553.334	-623.989	-117.541	-327.364
			-98.8497	-293.127	-552.982	-623.608	-117.544	-327.05
			-98.7997	-293.024	-552.678	-623.306	-117.507	-326.843
			-98.7497	-292.843	-552.331	-622.988	-117.391	-326.671
			-98.6997	-292.723	-551.843	-622.67	-117.239	-326.523
			-98.6497	-292.516	-551.382	-622.304	-117.119	-326.373
			-98.5996	-292.284	-550.916	-621.986	-117.057	-326.215
			-98.5496	-292.06	-550.433	-621.589	-117.027	-326.018
			-98.4996	-291.742	-550.021	-621.208	-117.001	-325.786
			-98.4496	-291.518	-549.707	-620.826	-116.943	-325.57
			-98.3996	-291.328	-549.24	-620.508	-116.866	-325.351
			-98.3496	-291.191	-548.763	-620.206	-116.763	-325.111
			-98.2996	-291.208	-548.346	-619.888	-116.65	-324.949
			-98.2496	-291.139	-547.917	-619.57	-116.62	-324.834
			-98.1995	-291.001	-547.5	-619.205	-116.532	-324.676
			-98.1495	-290.821	-547.072	-618.807	-116.424	-324.433
			-98.0995	-290.528	-546.594	-618.394	-116.311	-324.091
			-98.0495	-290.287	-546.215	-618.045	-116.266	-323.744
			-97.9995	-290.081	-545.521	-617.615	-116.285	-323.403
			-97.9495	-290.003	-545.136	-617.313	-116.287	-323.12
			-97.8995	-289.857	-544.658	-617.011	-116.289	-322.896
			-97.8495	-289.753	-544.241	-616.63	-116.218	-322.652
			-97.7994	-289.616	-543.878	-616.248	-116.129	-322.402
			-97.7494	-289.495	-543.373	-615.803	-116.071	-322.252
			-97.6994	-289.392	-542.983	-615.39	-116.023	-322.135
			-97.6494	-289.237	-542.446	-615.025	-115.989	-321.956
			-97.5994	-289.082	-542.039	-614.675	-115.965	-321.732
			-97.5494	-288.901	-541.53	-614.373	-115.858	-321.495
			-97.4994	-288.747	-541.15	-614.071	-115.76	-321.355
			-97.4494	-288.652	-540.738	-613.721	-115.637	-321.265
			-97.3993	-288.454	-540.245	-613.34	-115.537	-321.207
			-97.3493	-288.247	-539.908	-613.006	-115.466	-321.059
			-97.2993	-288.041	-539.426	-612.815	-115.382	-320.922
			-97.2493	-287.895	-538.797	-612.545	-115.301	-320.778
			-97.1993	-287.8	-538.211	-612.1	-115.292	-320.561
			-97.1493	-287.714	-537.761	-611.687	-115.266	-320.366
			-97.0993	-287.628	-537.3	-611.385	-115.168	-320.177
			-97.0493	-287.507	-536.91	-611.099	-115.067	-320.041
			-96.9992	-287.387	-536.547	-610.749	-114.915	-319.926
			-96.9492	-287.223	-536.129	-610.447	-114.769	-319.779
			-96.8992	-287.12	-535.733	-610.05	-114.671	-319.582
			-96.8492	-286.991	-535.359	-609.716	-114.651	-319.368
			-96.7992	-286.931	-534.8	-609.366	-114.565	-319.19
			-96.7492	-286.81	-534.345	-609.032	-114.505	-319.077
			-96.6992	-286.715	-533.949	-608.746	-114.486	-318.921
			-96.6492	-286.535	-533.391	-608.397	-114.39	-318.74
			-96.5991	-286.397	-533.006	-608.015	-114.295	-318.566
			-96.5491	-286.277	-532.637	-607.538	-114.261	-318.369
			-96.4991	-286.113	-532.247	-607.093	-114.235	-318.163
			-96.4491	-285.984	-531.899	-606.616	-114.197	-317.913
			-96.3991	-285.863	-531.59	-606.251	-114.156	-317.601
			-96.3491	-285.683	-531.184	-605.822	-114.109	-317.33
			-96.2991	-285.519	-530.636	-605.44	-114.016	-317.098
			-96.2491	-285.296	-530.148	-605.154	-114.027	-316.909
			-96.199	-285.055	-529.573	-604.693	-113.995	-316.737
			-96.149	-284.865	-529.188	-604.423	-114.014	-316.589
			-96.099	-284.684	-528.82	-604.105	-113.952	-316.423
			-96.049	-284.581	-528.304	-603.724	-113.965	-316.249
			-95.999	-284.426	-527.773	-603.342	-113.933	-315.98
			-95.949	-284.263	-527.252	-602.897	-113.851	-315.709
			-95.899	-284.073	-526.884	-602.484	-113.777	-315.477
			-95.849	-283.979	-526.596	-602.134	-113.714	-315.247
			-95.7989	-283.867	-526.141	-601.88	-113.719	-315.071
			-95.7489	-283.66	-525.674	-601.562	-113.738	-314.876
			-95.6989	-283.454	-525.181	-601.196	-113.704	-314.685
			-95.6489	-283.264	-524.736	-600.831	-113.658	-314.424
			-95.5989	-283.101	-524.297	-600.513	-113.59	-314.147
			-95.5489	-282.98	-523.798	-600.131	-113.474	-313.932
			-95.4989	-282.774	-523.289	-599.813	-113.354	-313.755
			-95.4489	-282.688	-522.866	-599.432	-113.249	-313.616
			-95.3988	-282.559	-522.416	-598.939	-113.2	-313.418
			-95.3488	-282.387	-522.003	-598.542	-113.18	-313.148
			-95.2988	-282.275	-521.7	-598.224	-113.127	-312.895
			-95.2488	-282.094	-521.353	-597.97	-113.078	-312.7
			-95.1988	-281.922	-521	-597.636	-112.996	-312.534
			-95.1488	-281.758	-520.572	-597.239	-112.891	-312.353
			-95.0988	-281.578	-520.138	-596.809	-112.837	-312.132
			-95.0488	-281.328	-519.753	-596.396	-112.794	-311.99
			-94.9987	-281.061	-519.281	-595.935	-112.691	-311.855
			-94.9487	-280.932	-518.842	-595.538	-112.604	-311.721
			-94.8987	-280.88	-518.43	-595.22	-112.524	-311.539
			-94.8487	-280.726	-517.861	-594.823	-112.483	-311.325
			-94.7987	-280.631	-517.324	-594.393	-112.438	-311.171
			-94.7487	-280.467	-516.722	-593.996	-112.368	-311.036
			-94.6987	-280.261	-516.272	-593.567	-112.312	-310.898
			-94.6487	-280.175	-515.784	-593.281	-112.213	-310.818
			-94.5986	-280.011	-515.296	-592.915	-112.111	-310.707
			-94.5486	-279.865	-514.802	-592.597	-112.044	-310.51
			-94.4986	-279.753	-514.407	-592.311	-111.971	-310.303
			-94.4486	-279.581	-513.984	-592.025	-111.928	-310.007
			-94.3986	-279.374	-513.496	-591.755	-111.892	-309.747
			-94.3486	-279.228	-513.192	-591.453	-111.802	-309.462
			-94.2986	-279.065	-512.85	-591.04	-111.718	-309.246
			-94.2486	-278.918	-512.563	-590.626	-111.628	-309.107
			-94.1985	-278.772	-511.994	-590.245	-111.542	-308.973
			-94.1485	-278.608	-511.484	-589.879	-111.514	-308.78
			-94.0985	-278.488	-511.007	-589.514	-111.485	-308.636
			-94.0485	-278.367	-510.627	-589.132	-111.454	-308.507
			-93.9985	-278.152	-510.269	-588.783	-111.388	-308.482
			-93.9485	-277.92	-509.939	-588.481	-111.287	-308.392
			-93.8985	-277.67	-509.629	-588.099	-111.214	-308.259
			-93.8485	-277.498	-509.244	-587.75	-111.094	-307.998
			-93.7984	-277.395	-508.805	-587.4	-111.006	-307.785
			-93.7484	-277.249	-508.415	-587.034	-110.946	-307.555
			-93.6984	-277.214	-507.954	-586.7	-110.925	-307.405
			-93.6484	-277.102	-507.536	-586.335	-110.846	-307.227
			-93.5984	-276.999	-507.13	-586.017	-110.824	-307.027
			-93.5484	-276.896	-506.745	-585.604	-110.785	-306.871
			-93.4984	-276.767	-506.376	-585.254	-110.736	-306.695
			-93.4484	-276.586	-505.904	-584.904	-110.73	-306.601
			-93.3983	-276.448	-505.47	-584.602	-110.73	-306.428
			-93.3483	-276.293	-504.961	-584.189	-110.717	-306.223
			-93.2983	-276.156	-504.462	-583.808	-110.618	-305.985
			-93.2483	-276.001	-504.061	-583.378	-110.503	-305.862
			-93.1983	-275.794	-503.697	-583.013	-110.427	-305.698
			-93.1483	-275.665	-503.372	-582.6	-110.275	-305.54
			-93.0983	-275.579	-502.949	-582.234	-110.147	-305.32
			-93.0483	-275.57	-502.466	-581.884	-110.041	-305.174
			-92.9982	-275.476	-501.881	-581.582	-109.996	-305.002
			-92.9482	-275.329	-501.393	-581.233	-109.936	-304.782
			-92.8982	-275.157	-500.932	-580.867	-109.917	-304.538
			-92.8482	-274.994	-500.493	-580.565	-109.853	-304.341
			-92.7982	-274.891	-500.021	-580.231	-109.748	-304.146
			-92.7482	-274.779	-499.674	-579.834	-109.651	-303.93
			-92.6982	-274.675	-499.094	-579.564	-109.581	-303.74
			-92.6482	-274.477	-498.6	-579.278	-109.518	-303.582
			-92.5981	-274.271	-498.286	-578.944	-109.452	-303.337
			-92.5481	-273.987	-497.874	-578.658	-109.381	-303.12
			-92.4981	-273.772	-497.597	-578.276	-109.308	-302.832
			-92.4481	-273.548	-497.201	-577.943	-109.246	-302.613
			-92.3981	-273.35	-496.832	-577.45	-109.188	-302.395
			-92.3481	-273.169	-496.561	-577.068	-109.096	-302.221
			-92.2981	-273.049	-496.106	-576.687	-108.974	-302.075
			-92.2481	-272.92	-495.77	-576.385	-108.939	-301.966
			-92.198	-272.859	-495.368	-576.067	-108.867	-301.817
			-92.148	-272.868	-494.799	-575.686	-108.832	-301.667
			-92.098	-272.842	-494.316	-575.209	-108.779	-301.488
			-92.048	-272.662	-493.953	-574.843	-108.674	-301.291
			-91.998	-272.395	-493.606	-574.525	-108.538	-301.072
			-91.948	-272.145	-493.08	-574.191	-108.444	-300.846
			-91.898	-271.956	-492.63	-573.889	-108.41	-300.649
			-91.848	-271.749	-492.088	-573.54	-108.41	-300.39
			-91.7979	-271.534	-491.649	-573.301	-108.356	-300.127
			-91.7479	-271.336	-491.236	-572.936	-108.367	-299.873
			-91.6979	-271.181	-490.716	-572.618	-108.318	-299.637
			-91.6479	-271.044	-490.293	-572.284	-108.307	-299.43
			-91.5979	-270.871	-489.832	-571.903	-108.266	-299.251
			-91.5479	-270.803	-489.447	-571.601	-108.29	-299.033
			-91.4979	-270.76	-489.165	-571.235	-108.255	-298.853
			-91.4479	-270.76	-488.764	-570.965	-108.202	-298.646
			-91.3978	-270.682	-488.368	-570.567	-108.14	-298.453
			-91.3478	-270.493	-488.064	-570.25	-108.047	-298.241
			-91.2978	-270.338	-487.837	-569.852	-107.964	-298.124
			-91.2478	-270.149	-487.522	-569.471	-107.957	-297.985
			-91.1978	-270.037	-487.267	-569.153	-107.898	-297.853
			-91.1478	-269.89	-486.877	-568.851	-107.835	-297.638
			-91.0978	-269.718	-486.378	-568.453	-107.807	-297.379
			-91.0478	-269.563	-485.96	-568.024	-107.717	-297.145
			-90.9977	-269.297	-485.402	-567.563	-107.67	-296.909
			-90.9477	-269.004	-484.995	-567.23	-107.546	-296.606
			-90.8977	-268.815	-484.578	-566.816	-107.451	-296.376
			-90.8477	-268.642	-484.198	-566.53	-107.407	-296.138
			-90.7977	-268.47	-483.867	-566.181	-107.372	-295.865
			-90.7477	-268.29	-483.564	-565.863	-107.299	-295.592
			-90.6977	-268.178	-483.168	-565.545	-107.263	-295.37
			-90.6477	-268.083	-482.669	-565.211	-107.201	-295.083
			-90.5976	-267.971	-482.143	-564.861	-107.123	-294.888
			-90.5476	-267.833	-481.698	-564.48	-107.05	-294.685
			-90.4976	-267.756	-481.221	-564.21	-106.95	-294.483
			-90.4476	-267.67	-480.706	-563.908	-106.939	-294.239
			-90.3976	-267.489	-480.267	-563.653	-106.911	-293.975
			-90.3476	-267.257	-479.882	-563.399	-106.864	-293.71
			-90.2976	-267.016	-479.513	-563.049	-106.838	-293.498
			-90.2476	-266.758	-479.215	-562.843	-106.782	-293.346
			-90.1975	-266.551	-478.754	-562.461	-106.69	-293.162
			-90.1475	-266.302	-478.304	-562.112	-106.626	-292.895
			-90.0975	-266.078	-477.816	-561.698	-106.589	-292.731
			-90.0475	-265.854	-477.425	-561.333	-106.519	-292.626
			-89.9975	-265.777	-477.192	-560.951	-106.457	-292.439
			-89.9475	-265.742	-476.764	-560.554	-106.341	-292.273
			-89.8975	-265.699	-476.433	-560.156	-106.255	-292.078
			-89.8475	-265.639	-475.929	-559.711	-106.189	-291.865
			-89.7974	-265.544	-475.479	-559.378	-106.09	-291.596
			-89.7474	-265.441	-475.045	-558.98	-106.024	-291.348
			-89.6974	-265.277	-474.649	-558.631	-105.959	-291.122
			-89.6474	-265.148	-474.308	-558.202	-105.815	-290.925
			-89.5974	-264.907	-473.782	-557.804	-105.719	-290.777
			-89.5474	-264.709	-473.326	-557.502	-105.616	-290.629
			-89.4974	-264.537	-472.93	-557.136	-105.569	-290.475
			-89.4474	-264.365	-472.681	-556.676	-105.502	-290.282
			-89.3973	-264.159	-472.35	-556.342	-105.46	-290.186
			-89.3473	-263.9	-471.943	-556.135	-105.415	-290.104
			-89.2973	-263.703	-471.526	-555.849	-105.359	-289.935
			-89.2473	-263.522	-471.244	-555.515	-105.32	-289.718
			-89.1973	-263.401	-470.913	-555.07	-105.254	-289.465
			-89.1473	-263.255	-470.593	-554.498	-105.204	-289.297
			-89.0973	-263.117	-470.317	-554.037	-105.153	-289.121
			-89.0473	-262.997	-469.823	-553.687	-105.099	-288.932
			-88.9972	-262.825	-469.379	-553.274	-105.027	-288.721
			-88.9472	-262.644	-468.934	-553.004	-104.924	-288.62
			-88.8972	-262.48	-468.614	-552.702	-104.909	-288.454
			-88.8472	-262.36	-468.278	-552.416	-104.877	-288.316
			-88.7972	-262.248	-467.801	-552.066	-104.817	-288.076
			-88.7472	-262.145	-467.28	-551.764	-104.752	-287.826
			-88.6972	-262.076	-466.9	-551.335	-104.688	-287.51
			-88.6472	-261.999	-466.526	-550.922	-104.624	-287.269
			-88.5971	-261.912	-466.206	-550.556	-104.546	-287.079
			-88.5471	-261.783	-465.87	-550.095	-104.491	-287.001
			-88.4971	-261.568	-465.556	-549.809	-104.437	-286.925
			-88.4471	-261.336	-465.095	-549.523	-104.362	-286.863
			-88.3971	-261.112	-464.791	-549.157	-104.27	-286.717
			-88.3471	-260.931	-464.401	-548.84	-104.182	-286.524
			-88.2971	-260.776	-463.924	-548.553	-104.115	-286.301
			-88.2471	-260.682	-463.631	-548.14	-104.029	-286.071
			-88.197	-260.518	-463.191	-547.743	-103.948	-285.874
			-88.147	-260.286	-462.633	-547.409	-103.867	-285.745
			-88.097	-260.01	-462.357	-547.059	-103.779	-285.632
			-88.047	-259.795	-462.134	-546.741	-103.766	-285.511
			-87.997	-259.649	-461.706	-546.376	-103.744	-285.414
			-87.947	-259.58	-461.348	-546.137	-103.691	-285.275
			-87.897	-259.511	-461.055	-545.772	-103.661	-285.149
			-87.847	-259.391	-460.643	-545.438	-103.584	-284.909
			-87.7969	-259.348	-460.269	-545.041	-103.579	-284.618
			-87.7469	-259.279	-460.095	-544.58	-103.547	-284.298
			-87.6969	-259.184	-459.759	-544.246	-103.466	-284.09
			-87.6469	-259.029	-459.466	-543.912	-103.386	-283.897
			-87.5969	-258.737	-458.875	-543.626	-103.262	-283.766
			-87.5469	-258.53	-458.311	-543.276	-103.138	-283.647
			-87.4969	-258.392	-457.97	-542.895	-103.05	-283.524
			-87.4469	-258.263	-457.536	-542.577	-103	-283.386
			-87.3968	-258.177	-457.194	-542.18	-102.938	-283.274
			-87.3468	-258.022	-456.88	-541.719	-102.868	-283.134
			-87.2968	-257.893	-456.538	-541.353	-102.779	-282.99
			-87.2468	-257.747	-456.224	-541.051	-102.758	-282.886
			-87.1968	-257.549	-455.898	-540.67	-102.666	-282.746
			-87.1468	-257.368	-455.578	-540.272	-102.595	-282.549
			-87.0968	-257.11	-455.145	-540.034	-102.505	-282.253
			-87.0468	-256.938	-454.705	-539.78	-102.407	-281.948
			-86.9967	-256.852	-454.277	-539.51	-102.317	-281.687
			-86.9467	-256.723	-453.762	-539.192	-102.257	-281.506
			-86.8967	-256.68	-453.464	-538.842	-102.207	-281.295
			-86.8467	-256.585	-453.165	-538.508	-102.139	-281.102
			-86.7967	-256.473	-452.813	-538.238	-102.111	-280.944
			-86.7467	-256.267	-452.401	-537.856	-102.085	-280.784
			-86.6967	-256.086	-451.989	-537.554	-102.053	-280.585
			-86.6467	-255.836	-451.555	-537.094	-101.939	-280.357
			-86.5966	-255.716	-451.127	-536.76	-101.883	-280.133
			-86.5466	-255.595	-450.704	-536.267	-101.821	-279.883
			-86.4966	-255.449	-450.324	-535.901	-101.748	-279.666
			-86.4466	-255.268	-449.923	-535.52	-101.688	-279.485
			-86.3966	-255.157	-449.614	-535.313	-101.602	-279.354
			-86.3466	-254.993	-449.109	-534.948	-101.506	-279.245
			-86.2966	-254.761	-448.692	-534.709	-101.459	-279.085
			-86.2466	-254.511	-448.28	-534.407	-101.405	-278.873
			-86.1965	-254.262	-447.9	-534.089	-101.397	-278.682
			-86.1465	-254.046	-447.656	-533.708	-101.392	-278.481
			-86.0965	-253.909	-447.233	-533.231	-101.309	-278.249
			-86.0465	-253.805	-446.848	-532.818	-101.186	-278.03
			-85.9965	-253.659	-446.463	-532.484	-101.062	-277.855
			-85.9465	-253.582	-446.051	-532.118	-101.024	-277.734
			-85.8965	-253.418	-445.617	-531.737	-101.034	-277.554
			-85.8465	-253.28	-445.216	-531.324	-100.991	-277.391
			-85.7964	-253.186	-444.869	-530.926	-100.891	-277.262
			-85.7464	-253.082	-444.511	-530.497	-100.794	-277.11
			-85.6964	-252.962	-444.278	-530.259	-100.741	-276.96
			-85.6464	-252.867	-443.92	-529.909	-100.711	-276.755
			-85.5964	-252.678	-443.53	-529.671	-100.683	-276.564
			-85.5464	-252.489	-443.156	-529.369	-100.616	-276.417
			-85.4964	-252.325	-442.781	-529.019	-100.545	-276.353
			-85.4464	-252.222	-442.402	-528.685	-100.473	-276.32
			-85.3963	-252.127	-442.125	-528.367	-100.453	-276.267
			-85.3463	-252.015	-441.73	-528.065	-100.428	-276.129
			-85.2963	-251.938	-441.399	-527.763	-100.357	-275.865
			-85.2463	-251.835	-441.014	-527.318	-100.215	-275.587
			-85.1963	-251.645	-440.526	-526.953	-100.074	-275.331
			-85.1463	-251.516	-440.211	-526.46	-99.9599	-275.072
			-85.0963	-251.327	-439.853	-525.951	-99.8962	-274.879
			-85.0463	-251.215	-439.533	-525.57	-99.8249	-274.73
			-84.9962	-251.094	-439.067	-525.316	-99.7612	-274.565
			-84.9462	-250.983	-438.698	-524.998	-99.6844	-274.393
			-84.8962	-250.793	-438.259	-524.632	-99.6769	-274.2
			-84.8462	-250.638	-437.95	-524.251	-99.6525	-274.019
			-84.7962	-250.397	-437.495	-523.933	-99.6413	-273.831
			-84.7462	-250.199	-437.099	-523.551	-99.5907	-273.646
			-84.6962	-249.881	-436.773	-523.154	-99.5213	-273.449
			-84.6462	-249.58	-436.307	-522.804	-99.4164	-273.359
			-84.5961	-249.339	-435.906	-522.391	-99.3358	-273.215
			-84.5461	-249.184	-435.575	-522.057	-99.2515	-273.11
			-84.4961	-249.089	-435.141	-521.851	-99.2102	-272.956
			-84.4461	-249.003	-434.821	-521.628	-99.124	-272.85
			-84.3961	-248.9	-434.528	-521.358	-99.0678	-272.661
			-84.3461	-248.797	-434.16	-520.992	-98.9704	-272.484
			-84.2961	-248.624	-433.677	-520.611	-98.8729	-272.293
			-84.2461	-248.461	-433.352	-520.356	-98.8298	-272.127
			-84.196	-248.254	-432.999	-520.055	-98.8186	-271.945
			-84.146	-248.099	-432.631	-519.832	-98.7698	-271.78
			-84.096	-247.953	-432.349	-519.451	-98.7249	-271.569
			-84.046	-247.815	-432.148	-519.053	-98.6461	-271.31
			-83.996	-247.686	-431.774	-518.656	-98.5393	-270.986
			-83.946	-247.557	-431.579	-518.258	-98.4269	-270.705
			-83.896	-247.368	-431.183	-517.829	-98.3688	-270.479
			-83.846	-247.17	-430.613	-517.416	-98.3482	-270.186
			-83.7959	-246.963	-430.234	-517.13	-98.3144	-269.876
			-83.7459	-246.817	-429.93	-516.876	-98.2207	-269.578
			-83.6959	-246.671	-429.518	-516.589	-98.1326	-269.344
			-83.6459	-246.568	-429.247	-516.24	-98.0577	-269.137
			-83.5959	-246.447	-429.035	-515.858	-97.9977	-268.963
			-83.5459	-246.309	-428.661	-515.525	-97.9808	-268.753
			-83.4959	-246.129	-428.282	-515.238	-97.9209	-268.55
			-83.4459	-245.974	-427.924	-514.809	-97.9134	-268.413
			-83.3958	-245.862	-427.485	-514.587	-97.8384	-268.398
			-83.3458	-245.724	-427.083	-514.253	-97.7934	-268.334
			-83.2958	-245.621	-426.736	-513.935	-97.666	-268.242
			-83.2458	-245.38	-426.33	-513.522	-97.6098	-268.098
			-83.1958	-245.165	-425.988	-513.156	-97.5311	-267.942
			-83.1458	-245.001	-425.619	-512.759	-97.5011	-267.756
			-83.0958	-244.829	-425.256	-512.473	-97.428	-267.629
			-83.0458	-244.709	-424.833	-512.266	-97.3924	-267.516
			-82.9957	-244.562	-424.513	-511.932	-97.3455	-267.378
			-82.9457	-244.425	-424.155	-511.71	-97.2818	-267.171
			-82.8957	-244.244	-423.862	-511.376	-97.1806	-266.937
			-82.8457	-243.96	-423.526	-511.042	-97.0813	-266.767
			-82.7957	-243.822	-423.336	-510.693	-96.9969	-266.537
			-82.7457	-243.728	-423.125	-510.391	-96.9351	-266.26
			-82.6957	-243.581	-422.827	-510.089	-96.8601	-265.952
			-82.6457	-243.4	-422.42	-509.707	-96.7514	-265.707
			-82.5956	-243.142	-422.013	-509.294	-96.7083	-265.467
			-82.5456	-243.03	-421.715	-508.912	-96.6615	-265.248
			-82.4956	-242.962	-421.341	-508.531	-96.6165	-265.034
			-82.4456	-242.97	-421.092	-508.134	-96.5322	-264.852
			-82.3956	-242.901	-420.783	-507.863	-96.4722	-264.636
			-82.3456	-242.772	-420.322	-507.561	-96.3822	-264.412
			-82.2956	-242.523	-419.964	-507.164	-96.3298	-264.336
			-82.2456	-242.368	-419.693	-506.703	-96.2529	-264.259
			-82.1955	-242.256	-419.356	-506.337	-96.2117	-264.178
			-82.1455	-242.196	-419.096	-506.02	-96.0843	-264.1
			-82.0955	-242.075	-418.787	-505.702	-96.0187	-264.023
			-82.0455	-242.015	-418.407	-505.336	-95.9175	-263.856
			-81.9955	-241.894	-417.985	-504.986	-95.865	-263.602
			-81.9455	-241.696	-417.659	-504.684	-95.7975	-263.339
			-81.8955	-241.404	-417.393	-504.271	-95.7113	-263.142
			-81.8455	-241.171	-416.981	-503.81	-95.5502	-262.978
			-81.7954	-240.974	-416.542	-503.317	-95.4377	-262.826
			-81.7454	-240.715	-416.065	-502.857	-95.3309	-262.684
			-81.6954	-240.517	-415.653	-502.523	-95.2672	-262.498
			-81.6454	-240.337	-415.349	-502.046	-95.2522	-262.268
			-81.5954	-240.216	-415.111	-501.696	-95.2278	-262.079
			-81.5454	-240.027	-414.856	-501.378	-95.2053	-261.863
			-81.4954	-239.932	-414.682	-501.029	-95.1435	-261.677
			-81.4454	-239.717	-414.411	-500.568	-95.091	-261.469
			-81.3953	-239.493	-414.08	-500.218	-95.0404	-261.291
			-81.3453	-239.381	-413.657	-499.98	-94.9823	-261.065
			-81.2953	-239.123	-413.256	-499.757	-94.9542	-260.891
			-81.2453	-239.072	-412.833	-499.407	-94.9261	-260.794
			-81.1953	-238.994	-412.465	-499.121	-94.9092	-260.665
			-81.1453	-238.899	-412.161	-498.772	-94.8361	-260.488
			-81.0953	-238.788	-411.743	-498.517	-94.7724	-260.269
			-81.0453	-238.667	-411.413	-498.152	-94.7087	-260.043
			-80.9952	-238.547	-410.984	-497.77	-94.645	-259.832
			-80.9452	-238.366	-410.621	-497.341	-94.5531	-259.704
			-80.8952	-238.125	-410.458	-496.912	-94.4576	-259.62
			-80.8452	-237.91	-410.328	-496.515	-94.3657	-259.468
			-80.7952	-237.763	-410.024	-496.149	-94.3114	-259.304
			-80.7452	-237.626	-409.656	-495.911	-94.3133	-259.14
			-80.6952	-237.445	-409.33	-495.513	-94.272	-258.97
			-80.6452	-237.307	-409	-495.116	-94.1933	-258.723
			-80.5951	-237.187	-408.598	-494.671	-94.1446	-258.444
			-80.5451	-236.989	-408.219	-494.321	-94.1165	-258.19
			-80.4951	-236.825	-407.747	-493.94	-94.0621	-257.941
			-80.4451	-236.645	-407.329	-493.701	-93.9965	-257.767
			-80.3951	-236.498	-406.988	-493.352	-93.8953	-257.558
			-80.3451	-236.318	-406.657	-492.97	-93.8429	-257.463
			-80.2951	-236.189	-406.343	-492.621	-93.8073	-257.375
			-80.2451	-236.059	-406.006	-492.175	-93.7679	-257.281
			-80.195	-235.982	-405.67	-491.794	-93.7323	-257.133
			-80.145	-235.861	-405.231	-491.54	-93.6929	-256.958
			-80.095	-235.724	-404.824	-491.174	-93.6105	-256.79
			-80.045	-235.534	-404.428	-490.92	-93.5655	-256.64
			-79.995	-235.371	-404.103	-490.618	-93.5187	-256.488
			-79.945	-235.225	-403.772	-490.348	-93.4699	-256.367
			-79.895	-235.035	-403.387	-489.998	-93.3968	-256.105
			-79.845	-234.872	-403.051	-489.664	-93.3312	-255.805
			-79.7949	-234.786	-402.807	-489.251	-93.2507	-255.491
			-79.7449	-234.691	-402.417	-488.949	-93.1101	-255.245
			-79.6949	-234.614	-402.086	-488.567	-93.0464	-255.05
			-79.6449	-234.553	-401.755	-488.345	-92.9902	-254.91
			-79.5949	-234.45	-401.37	-488.027	-92.8815	-254.727
			-79.5449	-234.295	-400.98	-487.614	-92.8346	-254.526
			-79.4949	-234.08	-400.557	-487.296	-92.8196	-254.358
			-79.4449	-233.822	-400.242	-486.978	-92.7784	-254.179
			-79.3948	-233.615	-399.911	-486.66	-92.7484	-253.97
			-79.3448	-233.452	-399.597	-486.231	-92.7128	-253.792
			-79.2948	-233.237	-399.391	-485.929	-92.6228	-253.595
			-79.2448	-233.004	-399.093	-485.563	-92.5348	-253.451
			-79.1948	-232.823	-398.697	-485.214	-92.4635	-253.32
			-79.1448	-232.78	-398.437	-484.88	-92.456	-253.092
			-79.0948	-232.591	-398.084	-484.482	-92.3661	-252.843
			-79.0448	-232.419	-397.65	-484.117	-92.2686	-252.681
			-78.9947	-232.307	-397.374	-483.704	-92.1562	-252.587
			-78.9447	-232.144	-397.076	-483.274	-92.0381	-252.486
			-78.8947	-232.015	-396.75	-482.845	-91.9913	-252.343
			-78.8447	-231.928	-396.468	-482.4	-91.9519	-252.105
			-78.7947	-231.877	-396.121	-482.178	-91.8863	-251.829
			-78.7447	-231.748	-395.823	-481.876	-91.832	-251.602
			-78.6947	-231.515	-395.438	-481.605	-91.7439	-251.427
			-78.6447	-231.3	-395.01	-481.176	-91.6446	-251.265
			-78.5946	-231.085	-394.511	-480.89	-91.6108	-251.138
			-78.5446	-230.947	-394.072	-480.525	-91.6389	-251.019
			-78.4946	-230.758	-393.79	-480.127	-91.6389	-250.879
			-78.4446	-230.569	-393.6	-479.953	-91.579	-250.713
			-78.3946	-230.396	-393.383	-479.555	-91.4703	-250.539
			-78.3446	-230.242	-393.112	-479.205	-91.3691	-250.346
			-78.2946	-230.13	-392.694	-478.856	-91.2698	-250.153
			-78.2446	-229.983	-392.336	-478.506	-91.2229	-250.009
			-78.1945	-229.837	-391.968	-478.236	-91.1573	-249.906
			-78.1445	-229.656	-391.49	-477.775	-91.1348	-249.724
			-78.0945	-229.519	-391.105	-477.298	-91.1067	-249.443
			-78.0445	-229.45	-390.688	-476.837	-91.028	-249.205
			-77.9945	-229.278	-390.363	-476.376	-90.9156	-248.977
			-77.9445	-229.123	-390.01	-476.106	-90.8125	-248.794
			-77.8945	-228.968	-389.571	-475.788	-90.7694	-248.714
			-77.8445	-228.856	-389.213	-475.534	-90.745	-248.603
			-77.7944	-228.718	-388.714	-475.184	-90.6532	-248.386
			-77.7444	-228.546	-388.362	-474.834	-90.537	-248.209
			-77.6944	-228.314	-387.977	-474.532	-90.4245	-247.969
			-77.6444	-228.116	-387.738	-474.183	-90.3065	-247.747
			-77.5944	-227.952	-387.424	-473.913	-90.194	-247.577
			-77.5444	-227.746	-387.142	-473.563	-90.1397	-247.384
			-77.4944	-227.6	-386.865	-473.15	-90.076	-247.195
			-77.4444	-227.419	-386.556	-472.768	-90.0347	-247.021
			-77.3943	-227.238	-386.193	-472.514	-89.9991	-246.832
			-77.3443	-227.066	-385.857	-472.116	-89.956	-246.553
			-77.2943	-226.825	-385.439	-471.83	-89.8829	-246.259
			-77.2443	-226.687	-385.065	-471.433	-89.8454	-246.038
			-77.1943	-226.575	-384.745	-471.099	-89.8286	-245.91
			-77.1443	-226.438	-384.295	-470.797	-89.8436	-245.841
			-77.0943	-226.274	-383.948	-470.384	-89.7667	-245.714
			-77.0443	-226.145	-383.563	-470.146	-89.6412	-245.609
			-76.9942	-226.059	-383.34	-469.748	-89.5137	-245.438
			-76.9442	-225.913	-383.086	-469.478	-89.4388	-245.264
			-76.8942	-225.801	-382.836	-469.112	-89.3769	-245.094
			-76.8442	-225.723	-382.522	-468.794	-89.2963	-244.913
			-76.7942	-225.603	-382.175	-468.524	-89.212	-244.767
			-76.7442	-225.439	-381.687	-468.254	-89.1989	-244.613
			-76.6942	-225.31	-381.237	-468	-89.1633	-244.451
			-76.6442	-225.155	-380.96	-467.555	-89.1352	-244.293
			-76.5941	-225.043	-380.646	-467.189	-89.1089	-244.1
			-76.5441	-224.906	-380.445	-466.824	-89.0265	-243.918
			-76.4941	-224.759	-380.19	-466.522	-88.9365	-243.684
			-76.4441	-224.613	-379.827	-466.188	-88.8278	-243.483
			-76.3941	-224.51	-379.42	-465.902	-88.7772	-243.331
			-76.3441	-224.338	-379.024	-465.552	-88.676	-243.164
			-76.2941	-224.123	-378.623	-465.171	-88.6648	-242.998
			-76.2441	-223.873	-378.303	-464.821	-88.6517	-242.826
			-76.194	-223.727	-377.929	-464.519	-88.5879	-242.606
			-76.144	-223.537	-377.5	-464.201	-88.5111	-242.417
			-76.094	-223.4	-377.202	-463.963	-88.4661	-242.249
			-76.044	-223.262	-376.866	-463.565	-88.378	-242.079
			-75.994	-223.176	-376.611	-463.152	-88.3181	-241.943
			-75.944	-223.073	-376.275	-462.898	-88.2319	-241.72
			-75.894	-222.926	-375.998	-462.627	-88.1531	-241.512
			-75.844	-222.72	-375.662	-462.246	-88.0707	-241.311
			-75.7939	-222.599	-375.326	-461.896	-88.0388	-241.061
			-75.7439	-222.487	-374.876	-461.499	-88.0107	-240.946
			-75.6939	-222.419	-374.621	-461.117	-87.9226	-240.821
			-75.6439	-222.178	-374.393	-460.799	-87.857	-240.652
			-75.5939	-221.954	-374.079	-460.497	-87.8589	-240.437
			-75.5439	-221.833	-373.764	-460.164	-87.8008	-240.16
			-75.4939	-221.782	-373.45	-459.75	-87.7633	-239.951
			-75.4439	-221.67	-373.173	-459.226	-87.6921	-239.782
			-75.3938	-221.567	-372.821	-458.86	-87.6603	-239.659
			-75.3438	-221.455	-372.561	-458.543	-87.6509	-239.491
			-75.2938	-221.231	-372.23	-458.272	-87.5609	-239.323
			-75.2438	-221.007	-371.769	-458.034	-87.4691	-239.105
			-75.1938	-220.904	-371.389	-457.78	-87.3473	-238.838
			-75.1438	-220.852	-371.097	-457.35	-87.263	-238.582
			-75.0938	-220.758	-370.885	-456.937	-87.1711	-238.374
			-75.0438	-220.603	-370.695	-456.524	-87.1037	-238.21
			-74.9937	-220.448	-370.386	-456.079	-87.0174	-238.06
			-74.9437	-220.25	-369.947	-455.761	-87.0456	-237.904
			-74.8937	-220.147	-369.589	-455.443	-87.0531	-237.793
			-74.8437	-220.009	-369.21	-455.205	-86.9687	-237.722
			-74.7937	-219.82	-368.922	-454.903	-86.8994	-237.617
			-74.7437	-219.665	-368.656	-454.553	-86.9013	-237.48
			-74.6937	-219.363	-368.304	-454.187	-86.8357	-237.276
			-74.6437	-219.097	-367.924	-453.854	-86.7982	-237.077
			-74.5936	-218.864	-367.605	-453.552	-86.7101	-236.893
			-74.5436	-218.632	-367.328	-453.361	-86.637	-236.728
			-74.4936	-218.434	-367.1	-452.948	-86.6108	-236.599
			-74.4436	-218.176	-366.9	-452.518	-86.5695	-236.433
			-74.3936	-218.012	-366.672	-452.089	-86.5021	-236.248
			-74.3436	-217.918	-366.287	-451.628	-86.4046	-236.09
			-74.2936	-217.806	-365.907	-451.231	-86.3315	-235.959
			-74.2436	-217.668	-365.539	-450.961	-86.2678	-235.858
			-74.1935	-217.504	-365.181	-450.738	-86.1797	-235.768
			-74.1435	-217.332	-365.034	-450.389	-86.0823	-235.634
			-74.0935	-217.203	-364.769	-450.039	-86.0073	-235.443
			-74.0435	-217.091	-364.389	-449.61	-85.8911	-235.203
			-73.9935	-216.954	-363.868	-449.26	-85.833	-234.972
			-73.9435	-216.773	-363.418	-448.99	-85.818	-234.809
			-73.8935	-216.661	-363.088	-448.672	-85.7862	-234.688
			-73.8435	-216.498	-362.811	-448.322	-85.7168	-234.553
			-73.7934	-216.403	-362.529	-447.973	-85.5725	-234.356
			-73.7434	-216.291	-362.361	-447.607	-85.4863	-234.095
			-73.6934	-216.162	-361.976	-447.305	-85.4526	-233.791
			-73.6434	-215.93	-361.634	-446.876	-85.3533	-233.592
			-73.5934	-215.706	-361.374	-446.526	-85.3064	-233.482
			-73.5434	-215.491	-361.07	-446.224	-85.2614	-233.346
			-73.4934	-215.275	-360.745	-445.859	-85.179	-233.139
			-73.4434	-215.112	-360.436	-445.493	-85.1078	-232.897
			-73.3933	-214.94	-360.122	-445.191	-85.0197	-232.722
			-73.3433	-214.742	-359.802	-444.81	-85.0028	-232.544
			-73.2933	-214.535	-359.585	-444.444	-84.9841	-232.349
			-73.2433	-214.406	-359.238	-444.078	-85.0159	-232.139
			-73.1933	-214.251	-358.934	-443.665	-85.0365	-232.002
			-73.1433	-214.088	-358.723	-443.252	-85.0309	-231.844
			-73.0933	-213.959	-358.3	-442.839	-84.9766	-231.717
			-73.0433	-213.804	-357.915	-442.425	-84.8341	-231.606
			-72.9932	-213.632	-357.578	-442.012	-84.703	-231.421
			-72.9432	-213.451	-357.193	-441.615	-84.6074	-231.296
			-72.8932	-213.21	-356.781	-441.329	-84.5324	-231.125
			-72.8432	-212.995	-356.429	-440.995	-84.4687	-230.904
			-72.7932	-212.857	-356.082	-440.709	-84.4237	-230.717
			-72.7432	-212.659	-355.778	-440.343	-84.3469	-230.524
			-72.6932	-212.564	-355.485	-439.93	-84.2925	-230.327
			-72.6432	-212.47	-355.165	-439.485	-84.1745	-230.138
			-72.5931	-212.375	-354.813	-439.103	-84.137	-229.951
			-72.5431	-212.22	-354.569	-438.77	-84.0751	-229.777
			-72.4931	-212.04	-354.347	-438.468	-84.0152	-229.631
			-72.4431	-211.859	-354.027	-438.166	-83.9365	-229.475
			-72.3931	-211.626	-353.821	-437.832	-83.8784	-229.35
			-72.3431	-211.428	-353.609	-437.466	-83.8221	-229.176
			-72.2931	-211.265	-353.371	-437.164	-83.7828	-229.048
			-72.2431	-211.11	-353.029	-436.767	-83.7153	-228.905
			-72.193	-210.947	-352.698	-436.433	-83.6553	-228.751
			-72.143	-210.8	-352.481	-435.988	-83.5616	-228.589
			-72.093	-210.585	-352.264	-435.654	-83.4342	-228.392
			-72.043	-210.465	-351.966	-435.352	-83.3443	-228.188
			-71.993	-210.292	-351.663	-435.082	-83.2805	-228.026
			-71.943	-210.163	-351.386	-434.828	-83.2093	-227.901
			-71.893	-210.008	-351.061	-434.462	-83.1475	-227.725
			-71.843	-209.836	-350.611	-434.049	-83.0538	-227.591
			-71.7929	-209.647	-350.182	-433.572	-82.9188	-227.458
			-71.7429	-209.501	-349.862	-433.127	-82.8158	-227.281
			-71.6929	-209.32	-349.531	-432.73	-82.7445	-227.111
			-71.6429	-209.199	-349.309	-432.412	-82.6733	-226.965
			-71.5929	-209.105	-349.076	-432.094	-82.6696	-226.781
			-71.5429	-208.993	-348.805	-431.649	-82.634	-226.577
			-71.4929	-208.821	-348.545	-431.236	-82.589	-226.348
			-71.4429	-208.666	-348.241	-430.902	-82.5684	-226.04
			-71.3928	-208.485	-347.899	-430.6	-82.5421	-225.779
			-71.3428	-208.339	-347.417	-430.218	-82.5272	-225.58
			-71.2928	-208.175	-347.102	-429.789	-82.4634	-225.424
			-71.2428	-208.003	-346.804	-429.424	-82.3716	-225.266
			-71.1928	-207.891	-346.381	-429.09	-82.3172	-225.139
			-71.1428	-207.771	-346.007	-428.772	-82.2292	-224.983
			-71.0928	-207.659	-345.622	-428.486	-82.1392	-224.819
			-71.0428	-207.538	-345.188	-428.232	-82.0849	-224.663
			-70.9927	-207.452	-344.879	-427.898	-82.0211	-224.589
			-70.9427	-207.272	-344.543	-427.516	-81.92	-224.519
			-70.8927	-207.203	-344.32	-427.151	-81.8806	-224.363
			-70.8427	-207.057	-343.957	-426.865	-81.8019	-224.184
			-70.7927	-206.85	-343.588	-426.531	-81.7813	-224.006
			-70.7427	-206.652	-343.225	-426.229	-81.7026	-223.833
			-70.6927	-206.463	-343.03	-425.847	-81.6651	-223.643
			-70.6427	-206.222	-342.786	-425.498	-81.725	-223.48
			-70.5926	-206.05	-342.488	-425.116	-81.7606	-223.279
			-70.5426	-205.921	-342.233	-424.703	-81.7457	-223.07
			-70.4926	-205.783	-342.103	-424.258	-81.725	-222.828
			-70.4426	-205.671	-341.837	-423.924	-81.5995	-222.602
			-70.3926	-205.542	-341.468	-423.559	-81.4758	-222.458
			-70.3426	-205.421	-341.089	-423.241	-81.369	-222.333
			-70.2926	-205.241	-340.633	-422.986	-81.2846	-222.169
			-70.2426	-205.094	-340.378	-422.748	-81.1834	-221.956
			-70.1925	-204.922	-339.999	-422.366	-81.0672	-221.75
			-70.1425	-204.776	-339.69	-421.985	-80.996	-221.549
			-70.0925	-204.569	-339.408	-421.635	-80.9323	-221.346
			-70.0425	-204.449	-339.082	-421.333	-80.8967	-221.153
			-69.9925	-204.363	-338.746	-420.92	-80.8423	-221.02
			-69.9425	-204.337	-338.415	-420.618	-80.7974	-220.874
			-69.8925	-204.277	-338.025	-420.205	-80.7112	-220.716
			-69.8425	-204.13	-337.721	-419.855	-80.6512	-220.564
			-69.7924	-203.967	-337.423	-419.474	-80.5781	-220.334
			-69.7424	-203.786	-337.147	-419.14	-80.5069	-220.117
			-69.6924	-203.631	-336.881	-418.79	-80.4169	-219.913
			-69.6424	-203.451	-336.496	-418.425	-80.3813	-219.7
			-69.5924	-203.33	-336.154	-418.027	-80.3495	-219.491
			-69.5424	-203.192	-335.851	-417.646	-80.3101	-219.339
			-69.4924	-203.098	-335.601	-417.328	-80.2183	-219.216
			-69.4424	-202.926	-335.292	-417.01	-80.1302	-219.066
			-69.3923	-202.771	-334.961	-416.676	-80.014	-218.893
			-69.3423	-202.616	-334.571	-416.327	-79.8884	-218.668
			-69.2923	-202.444	-334.267	-415.866	-79.7929	-218.483
			-69.2423	-202.228	-333.882	-415.436	-79.6935	-218.232
			-69.1923	-202.074	-333.524	-415.103	-79.6092	-217.978
			-69.1423	-201.919	-333.161	-414.769	-79.5361	-217.73
			-69.0923	-201.833	-332.819	-414.499	-79.5061	-217.527
			-69.0423	-201.686	-332.451	-414.197	-79.4687	-217.401
			-68.9922	-201.574	-332.234	-413.863	-79.4124	-217.272
			-68.9422	-201.411	-332.104	-413.577	-79.3412	-217.095
			-68.8922	-201.256	-331.892	-413.291	-79.315	-216.915
			-68.8422	-201.11	-331.529	-412.957	-79.2681	-216.675
			-68.7922	-200.963	-331.263	-412.703	-79.2456	-216.445
			-68.7422	-200.843	-330.943	-412.369	-79.2044	-216.33
			-68.6922	-200.697	-330.591	-412.019	-79.1257	-216.256
			-68.6422	-200.559	-330.271	-411.638	-79.0489	-216.186
			-68.5921	-200.481	-330.027	-411.304	-78.957	-216.127
			-68.5421	-200.43	-329.75	-410.891	-78.9195	-215.991
			-68.4921	-200.266	-329.479	-410.557	-78.8465	-215.788
			-68.4421	-200.042	-329.176	-410.191	-78.7602	-215.628
			-68.3921	-199.888	-328.877	-409.889	-78.6722	-215.458
			-68.3421	-199.707	-328.66	-409.619	-78.6047	-215.341
			-68.2921	-199.586	-328.416	-409.269	-78.5822	-215.273
			-68.2421	-199.431	-327.869	-408.904	-78.5635	-215.168
			-68.192	-199.268	-327.495	-408.522	-78.5316	-214.99
			-68.142	-199.053	-327.256	-408.077	-78.4342	-214.776
			-68.092	-198.846	-327.061	-407.791	-78.3686	-214.551
			-68.042	-198.665	-326.692	-407.537	-78.2392	-214.395
			-67.992	-198.493	-326.313	-407.203	-78.2018	-214.247
			-67.942	-198.356	-325.938	-406.885	-78.2168	-214.087
			-67.892	-198.141	-325.548	-406.583	-78.1774	-213.914
			-67.842	-197.943	-325.223	-406.218	-78.0556	-213.73
			-67.7919	-197.693	-324.957	-405.836	-77.9431	-213.537
			-67.7419	-197.555	-324.637	-405.55	-77.8176	-213.303
			-67.6919	-197.418	-324.328	-405.232	-77.7089	-213.083
			-67.6419	-197.314	-324.04	-404.962	-77.6489	-212.829
			-67.5919	-197.228	-323.872	-404.596	-77.5889	-212.58
			-67.5419	-197.099	-323.693	-404.278	-77.5233	-212.32
			-67.4919	-196.953	-323.482	-403.976	-77.454	-212.147
			-67.4419	-196.841	-323.14	-403.595	-77.4146	-212.055
			-67.3918	-196.72	-322.896	-403.293	-77.394	-211.909
			-67.3418	-196.583	-322.517	-403.007	-77.3378	-211.839
			-67.2918	-196.428	-322.159	-402.657	-77.2985	-211.733
			-67.2418	-196.204	-321.774	-402.323	-77.1898	-211.567
			-67.1918	-196.058	-321.389	-402.053	-77.1017	-211.437
			-67.1418	-195.937	-321.031	-401.719	-77.0529	-211.365
			-67.0918	-195.8	-320.765	-401.354	-76.9855	-211.289
			-67.0418	-195.645	-320.467	-401.036	-76.9386	-211.164
			-66.9917	-195.481	-320.185	-400.686	-76.8637	-211.006
			-66.9417	-195.3	-319.822	-400.368	-76.8262	-210.785
			-66.8917	-195.128	-319.643	-400.019	-76.7512	-210.528
			-66.8417	-194.948	-319.334	-399.653	-76.7287	-210.333
			-66.7917	-194.698	-318.97	-399.24	-76.6931	-210.132
			-66.7417	-194.431	-318.786	-398.874	-76.6481	-209.921
			-66.6917	-194.225	-318.689	-398.509	-76.6032	-209.744
			-66.6417	-194.044	-318.537	-398.159	-76.5563	-209.527
			-66.5916	-193.966	-318.276	-397.809	-76.442	-209.256
			-66.5416	-193.898	-318.076	-397.523	-76.4101	-209.028
			-66.4916	-193.803	-317.848	-397.189	-76.3858	-208.89
			-66.4416	-193.639	-317.393	-396.808	-76.3108	-208.825
			-66.3916	-193.502	-316.926	-396.427	-76.2302	-208.738
			-66.3416	-193.355	-316.514	-396.14	-76.1122	-208.572
			-66.2916	-193.261	-316.124	-395.807	-76.0616	-208.352
			-66.2416	-193.183	-315.847	-395.441	-76.0597	-208.176
			-66.1915	-193.046	-315.592	-395.075	-75.996	-208.038
			-66.1415	-192.908	-315.413	-394.726	-76.0016	-207.882
			-66.0915	-192.744	-315.142	-394.408	-75.9472	-207.712
			-66.0415	-192.512	-314.763	-394.074	-75.9004	-207.509
			-65.9915	-192.314	-314.367	-393.724	-75.8498	-207.314
			-65.9415	-192.151	-314.042	-393.47	-75.8123	-207.185
			-65.8915	-192.021	-313.732	-393.152	-75.758	-207.039
			-65.8415	-191.892	-313.364	-392.803	-75.653	-206.883
			-65.7914	-191.763	-313.033	-392.469	-75.5724	-206.725
			-65.7414	-191.651	-312.729	-392.056	-75.4656	-206.563
			-65.6914	-191.548	-312.48	-391.769	-75.4544	-206.358
			-65.6414	-191.385	-312.165	-391.467	-75.4544	-206.13
			-65.5914	-191.213	-311.873	-391.118	-75.3944	-205.879
			-65.5414	-191.058	-311.677	-390.768	-75.3625	-205.629
			-65.4914	-190.817	-311.46	-390.498	-75.2801	-205.455
			-65.4414	-190.627	-311.206	-390.228	-75.1676	-205.352
			-65.3913	-190.498	-310.913	-389.973	-75.0421	-205.288
			-65.3413	-190.378	-310.609	-389.56	-74.9915	-205.229
			-65.2913	-190.223	-310.333	-389.21	-74.9915	-205.048
			-65.2413	-190.051	-310.023	-388.813	-74.9053	-204.788
			-65.1913	-189.904	-309.666	-388.4	-74.8565	-204.574
			-65.1413	-189.732	-309.4	-388.034	-74.7947	-204.344
			-65.0913	-189.543	-309.091	-387.653	-74.7816	-204.098
			-65.0413	-189.354	-308.771	-387.303	-74.7272	-203.903
			-64.9912	-189.207	-308.511	-386.906	-74.6822	-203.718
			-64.9412	-189.113	-308.37	-386.62	-74.6335	-203.601
			-64.8912	-188.966	-308.061	-386.206	-74.5604	-203.474
			-64.8412	-188.811	-307.757	-385.841	-74.4442	-203.289
			-64.7912	-188.562	-307.442	-385.491	-74.3149	-203.109
			-64.7412	-188.441	-307.171	-385.157	-74.225	-203.01
			-64.6912	-188.269	-306.922	-384.855	-74.1425	-202.901
			-64.6412	-188.14	-306.602	-384.506	-74.0507	-202.76
			-64.5911	-187.977	-306.363	-384.156	-73.9869	-202.645
			-64.5411	-187.736	-305.94	-383.806	-73.9232	-202.384
			-64.4911	-187.581	-305.539	-383.409	-73.8989	-202.177
			-64.4411	-187.426	-305.29	-382.98	-73.8595	-202.048
			-64.3911	-187.34	-304.97	-382.662	-73.7958	-201.953
			-64.3411	-187.176	-304.666	-382.36	-73.6684	-201.806
			-64.2911	-186.995	-304.498	-382.121	-73.5297	-201.6
			-64.2411	-186.78	-304.178	-381.819	-73.4603	-201.366
			-64.191	-186.565	-303.918	-381.454	-73.391	-201.095
			-64.141	-186.436	-303.609	-381.136	-73.3198	-200.853
			-64.091	-186.298	-303.381	-380.85	-73.2092	-200.705
			-64.041	-186.186	-303.034	-380.5	-73.1474	-200.572
			-63.991	-186.023	-302.725	-380.135	-73.1249	-200.344
			-63.941	-185.894	-302.448	-379.69	-73.1342	-200.182
			-63.891	-185.713	-302.134	-379.388	-73.1286	-199.958
			-63.841	-185.593	-301.77	-379.022	-73.0949	-199.7
			-63.7909	-185.395	-301.521	-378.688	-73.0705	-199.458
			-63.7409	-185.3	-301.228	-378.339	-72.9712	-199.271
			-63.6909	-185.171	-301.093	-378.005	-72.8869	-199.066
			-63.6409	-185.05	-300.784	-377.623	-72.7369	-198.867
			-63.5909	-184.801	-300.54	-377.194	-72.5964	-198.715
			-63.5409	-184.586	-300.274	-376.86	-72.4971	-198.59
			-63.4909	-184.388	-300.008	-376.558	-72.4521	-198.54
			-63.4409	-184.276	-299.623	-376.209	-72.4558	-198.407
			-63.3908	-184.078	-299.406	-375.954	-72.4446	-198.179
			-63.3408	-183.932	-299.168	-375.605	-72.4258	-197.927
			-63.2908	-183.803	-298.832	-375.239	-72.3921	-197.637
			-63.2408	-183.613	-298.522	-374.794	-72.3171	-197.442
			-63.1908	-183.467	-298.192	-374.46	-72.259	-197.296
			-63.1408	-183.389	-297.763	-374.142	-72.1747	-197.19
			-63.0908	-183.209	-297.422	-373.888	-72.0773	-197.081
			-63.0408	-183.037	-297.096	-373.507	-72.0023	-197.034
			-62.9907	-182.856	-296.825	-373.173	-71.9573	-196.952
			-62.9407	-182.632	-296.614	-372.855	-71.9348	-196.769
			-62.8907	-182.383	-296.294	-372.489	-71.8805	-196.517
			-62.8407	-182.202	-296.099	-372.076	-71.8411	-196.295
			-62.7907	-182.021	-295.838	-371.631	-71.8318	-196.143
			-62.7407	-181.806	-295.573	-371.345	-71.7399	-195.977
			-62.6907	-181.66	-295.22	-371.043	-71.6931	-195.749
			-62.6407	-181.496	-294.857	-370.709	-71.5825	-195.534
			-62.5906	-181.307	-294.64	-370.344	-71.5038	-195.355
			-62.5406	-181.16	-294.277	-370.042	-71.4513	-195.166
			-62.4906	-180.997	-294.022	-369.708	-71.3595	-194.99
			-62.4406	-180.911	-293.751	-369.342	-71.2414	-194.811
			-62.3906	-180.876	-293.339	-369.056	-71.1327	-194.684
			-62.3406	-180.79	-292.916	-368.738	-71.0634	-194.563
			-62.2906	-180.687	-292.579	-368.357	-71.0371	-194.458
			-62.2406	-180.541	-292.265	-368.023	-71.0184	-194.319
			-62.1905	-180.377	-292.021	-367.657	-71.0184	-194.163
			-62.1405	-180.171	-291.679	-367.228	-70.9753	-193.924
			-62.0905	-180.033	-291.327	-366.863	-70.8704	-193.732
			-62.0405	-179.921	-291.012	-366.529	-70.7916	-193.528
			-61.9905	-179.749	-290.725	-366.211	-70.6942	-193.298
			-61.9405	-179.56	-290.465	-365.845	-70.6736	-193.138
			-61.8905	-179.379	-290.058	-365.432	-70.6679	-193.001
			-61.8405	-179.215	-289.727	-365.21	-70.6173	-192.907
			-61.7904	-179.061	-289.413	-364.987	-70.5405	-192.785
			-61.7404	-178.949	-289.174	-364.669	-70.4506	-192.611
			-61.6904	-178.785	-288.93	-364.335	-70.4037	-192.434
			-61.6404	-178.69	-288.724	-363.843	-70.3456	-192.221
			-61.5904	-178.527	-288.382	-363.493	-70.3325	-192.055
			-61.5404	-178.381	-288.063	-363.143	-70.2838	-191.969
			-61.4904	-178.269	-287.678	-362.746	-70.22	-191.858
			-61.4404	-178.079	-287.444	-362.444	-70.1469	-191.722
			-61.3903	-177.925	-287.157	-362.126	-70.0514	-191.542
			-61.3403	-177.718	-286.918	-361.745	-69.9783	-191.345
			-61.2903	-177.632	-286.631	-361.427	-69.8977	-191.189
			-61.2403	-177.434	-286.208	-361.125	-69.8171	-191.041
			-61.1903	-177.227	-285.926	-360.791	-69.7272	-190.834
			-61.1403	-177.038	-285.557	-360.473	-69.6578	-190.614
			-61.0903	-176.978	-285.232	-360.187	-69.6222	-190.511
			-61.0403	-176.883	-284.901	-359.805	-69.5529	-190.392
			-60.9902	-176.806	-284.652	-359.488	-69.4892	-190.241
			-60.9402	-176.573	-284.364	-359.074	-69.3936	-190.07
			-60.8902	-176.453	-284.218	-358.804	-69.2905	-189.92
			-60.8402	-176.272	-283.86	-358.486	-69.1781	-189.803
			-60.7902	-176.152	-283.421	-358.105	-69.1293	-189.66
			-60.7402	-175.988	-283.144	-357.771	-69.0956	-189.434
			-60.6902	-175.85	-282.705	-357.374	-69.0431	-189.229
			-60.6402	-175.713	-282.358	-357.024	-68.9644	-189.132
			-60.5901	-175.575	-282.136	-356.658	-68.8969	-188.987
			-60.5401	-175.386	-281.8	-356.404	-68.8126	-188.874
			-60.4901	-175.222	-281.474	-356.118	-68.7601	-188.728
			-60.4401	-175.041	-281.187	-355.848	-68.7395	-188.556
			-60.3901	-174.852	-280.883	-355.466	-68.6571	-188.396
			-60.3401	-174.766	-280.607	-355.069	-68.584	-188.184
			-60.2901	-174.671	-280.373	-354.703	-68.5259	-187.973
			-60.2401	-174.577	-280.195	-354.433	-68.4884	-187.876
			-60.19	-174.405	-279.896	-354.115	-68.4078	-187.794
			-60.14	-174.189	-279.582	-353.686	-68.2879	-187.626
			-60.09	-173.966	-279.338	-353.32	-68.2373	-187.408
			-60.04	-173.776	-278.974	-353.034	-68.1829	-187.185
			-59.99	-173.639	-278.714	-352.637	-68.1267	-187.002
			-59.94	-173.501	-278.4	-352.335	-68.0892	-186.834
			-59.89	-173.424	-278.02	-352.001	-68.0124	-186.696
			-59.84	-173.26	-277.706	-351.795	-67.9262	-186.542
			-59.7899	-173.183	-277.359	-351.524	-67.81	-186.366
			-59.7399	-172.993	-277.131	-351.318	-67.7256	-186.212
			-59.6899	-172.812	-276.941	-350.968	-67.6657	-186.021
			-59.6399	-172.589	-276.654	-350.682	-67.6319	-185.816
			-59.5899	-172.434	-276.388	-350.332	-67.587	-185.629
			-59.5399	-172.244	-276.149	-349.935	-67.5813	-185.456
			-59.4899	-172.167	-275.819	-349.633	-67.4708	-185.303
			-59.4399	-172.003	-275.385	-349.22	-67.4445	-185.11
			-59.3898	-171.909	-275.07	-348.806	-67.3827	-184.919
			-59.3398	-171.84	-274.777	-348.473	-67.3733	-184.693
			-59.2898	-171.763	-274.447	-348.155	-67.3771	-184.504
			-59.2398	-171.582	-274.192	-347.757	-67.3302	-184.303
			-59.1898	-171.41	-274.018	-347.408	-67.2365	-184.108
			-59.1398	-171.272	-273.774	-347.122	-67.1409	-183.93
			-59.0898	-171.169	-273.476	-346.899	-67.0603	-183.821
			-59.0398	-170.988	-273.221	-346.645	-67.0041	-183.694
			-58.9897	-170.764	-273.021	-346.295	-66.916	-183.558
			-58.9397	-170.515	-272.739	-345.945	-66.8729	-183.427
			-58.8897	-170.282	-272.435	-345.612	-66.8186	-183.222
			-58.8397	-170.058	-272.142	-345.246	-66.7624	-182.996
			-58.7897	-169.878	-271.844	-344.976	-66.7492	-182.762
			-58.7397	-169.671	-271.605	-344.69	-66.6818	-182.561
			-58.6897	-169.516	-271.264	-344.404	-66.6199	-182.388
			-58.6397	-169.344	-270.9	-344.038	-66.515	-182.216
			-58.5896	-169.224	-270.613	-343.72	-66.4569	-182.043
			-58.5396	-169.095	-270.244	-343.339	-66.3651	-181.84
			-58.4896	-168.922	-269.93	-343.005	-66.2845	-181.645
			-58.4396	-168.681	-269.642	-342.703	-66.2357	-181.45
			-58.3896	-168.458	-269.317	-342.449	-66.1908	-181.264
			-58.3396	-168.303	-268.981	-342.115	-66.1233	-181.066
			-58.2896	-168.277	-268.677	-341.749	-66.0858	-180.956
			-58.2396	-168.208	-268.395	-341.384	-66.0858	-180.851
			-58.1895	-168.157	-268.195	-340.923	-66.0108	-180.732
			-58.1395	-168.122	-267.994	-340.557	-65.9134	-180.5
			-58.0895	-167.95	-267.625	-340.16	-65.8628	-180.28
			-58.0395	-167.769	-267.278	-339.762	-65.7747	-180.044
			-57.9895	-167.632	-267.056	-339.413	-65.6998	-179.874
			-57.9395	-167.451	-266.801	-339.158	-65.6473	-179.751
			-57.8895	-167.279	-266.557	-338.825	-65.6098	-179.615
			-57.8395	-167.089	-266.194	-338.491	-65.4936	-179.449
			-57.7894	-166.943	-265.906	-338.078	-65.4205	-179.287
			-57.7394	-166.788	-265.662	-337.712	-65.3531	-179.143
			-57.6894	-166.659	-265.391	-337.378	-65.2668	-178.983
			-57.6394	-166.504	-265.136	-336.997	-65.2481	-178.793
			-57.5894	-166.341	-264.865	-336.679	-65.2256	-178.6
			-57.5394	-166.194	-264.638	-336.313	-65.1469	-178.392
			-57.4894	-166.082	-264.318	-335.964	-65.1132	-178.302
			-57.4394	-165.936	-263.971	-335.55	-65.0157	-178.121
			-57.3893	-165.807	-263.689	-335.217	-64.9295	-177.916
			-57.3393	-165.643	-263.472	-334.93	-64.8489	-177.707
			-57.2893	-165.489	-263.201	-334.692	-64.8321	-177.539
			-57.2393	-165.308	-262.902	-334.358	-64.8508	-177.424
			-57.1893	-165.127	-262.599	-333.945	-64.8208	-177.337
			-57.1393	-164.989	-262.36	-333.579	-64.7702	-177.216
			-57.0893	-164.826	-262.111	-333.261	-64.6971	-177.042
			-57.0393	-164.671	-261.888	-332.928	-64.5678	-176.775
			-56.9892	-164.568	-261.671	-332.673	-64.4797	-176.445
			-56.9392	-164.464	-261.324	-332.34	-64.4029	-176.26
			-56.8892	-164.292	-260.901	-332.038	-64.3542	-176.114
			-56.8392	-164.112	-260.657	-331.688	-64.3148	-175.958
			-56.7892	-164	-260.354	-331.306	-64.2642	-175.722
			-56.7392	-163.879	-260.077	-330.989	-64.1874	-175.527
			-56.6892	-163.716	-259.833	-330.671	-64.1124	-175.303
			-56.6392	-163.483	-259.405	-330.289	-64.0618	-175.162
			-56.5891	-163.268	-259.166	-329.892	-63.9925	-175.086
			-56.5391	-163.087	-258.738	-329.494	-63.9644	-175.01
			-56.4891	-163.019	-258.591	-329.161	-63.9119	-174.942
			-56.4391	-162.915	-258.347	-328.859	-63.85	-174.766
			-56.3891	-162.778	-258.065	-328.573	-63.7582	-174.6
			-56.3391	-162.519	-257.8	-328.223	-63.6795	-174.446
			-56.2891	-162.313	-257.621	-327.826	-63.5745	-174.208
			-56.2391	-162.046	-257.371	-327.444	-63.5052	-174.019
			-56.189	-161.9	-257.182	-327.11	-63.464	-173.816
			-56.139	-161.659	-256.916	-326.856	-63.4171	-173.59
			-56.089	-161.478	-256.466	-326.49	-63.3853	-173.409
			-56.039	-161.34	-256.059	-326.093	-63.2897	-173.216
			-55.989	-161.194	-255.647	-325.759	-63.2035	-173.025
			-55.939	-161.134	-255.257	-325.505	-63.121	-172.859
			-55.889	-160.988	-255.029	-325.235	-63.0517	-172.716
			-55.839	-160.936	-254.823	-324.853	-63.0142	-172.607
			-55.7889	-160.807	-254.606	-324.504	-62.9655	-172.471
			-55.7389	-160.686	-254.319	-324.106	-62.9167	-172.309
			-55.6889	-160.48	-254.042	-323.661	-62.8436	-172.106
			-55.6389	-160.282	-253.69	-323.296	-62.8137	-171.903
			-55.5889	-160.075	-253.348	-323.041	-62.7387	-171.683
			-55.5389	-159.886	-253.066	-322.755	-62.6244	-171.494
			-55.4889	-159.74	-252.865	-322.421	-62.6075	-171.342
			-55.4389	-159.568	-252.518	-322.056	-62.5944	-171.17
			-55.3888	-159.404	-252.112	-321.69	-62.5213	-171.033
			-55.3388	-159.232	-251.721	-321.372	-62.482	-170.877
			-55.2888	-159.137	-251.445	-321.007	-62.4164	-170.698
			-55.2388	-158.913	-251.195	-320.721	-62.3114	-170.544
			-55.1888	-158.741	-250.967	-320.323	-62.2121	-170.394
			-55.1388	-158.518	-250.68	-320.005	-62.154	-170.275
			-55.0888	-158.345	-250.404	-319.656	-62.0809	-170.089
			-55.0388	-158.191	-250.192	-319.29	-62.0359	-169.92
			-54.9887	-158.087	-249.894	-318.909	-62.0116	-169.713
			-54.9387	-157.941	-249.558	-318.48	-61.9647	-169.551
			-54.8887	-157.812	-249.227	-318.098	-61.9366	-169.389
			-54.8387	-157.657	-249.015	-317.891	-61.8523	-169.247
			-54.7887	-157.476	-248.706	-317.605	-61.796	-169.091
			-54.7387	-157.33	-248.386	-317.287	-61.7173	-168.884
			-54.6887	-157.123	-248.018	-317.017	-61.6442	-168.666
			-54.6387	-156.908	-247.736	-316.747	-61.5599	-168.412
			-54.5886	-156.779	-247.492	-316.477	-61.4287	-168.135
			-54.5386	-156.659	-247.123	-316.111	-61.41	-167.968
			-54.4886	-156.495	-246.911	-315.777	-61.3744	-167.831
			-54.4386	-156.306	-246.733	-315.396	-61.3706	-167.673
			-54.3886	-156.177	-246.456	-315.094	-61.3275	-167.474
			-54.3386	-156.039	-246.25	-314.792	-61.2207	-167.254
			-54.2886	-155.858	-246.011	-314.442	-61.1307	-167.061
			-54.2386	-155.686	-245.735	-314.14	-61.0108	-166.858
			-54.1885	-155.574	-245.404	-313.791	-60.9939	-166.661
			-54.1385	-155.359	-245.122	-313.409	-60.9096	-166.468
			-54.0885	-155.135	-244.748	-312.98	-60.8777	-166.312
			-54.0385	-154.912	-244.493	-312.551	-60.8159	-166.164
			-53.9885	-154.748	-244.265	-312.233	-60.7878	-165.998
			-53.9385	-154.645	-243.967	-311.852	-60.7316	-165.809
			-53.8885	-154.576	-243.701	-311.502	-60.6453	-165.662
			-53.8385	-154.455	-243.43	-311.168	-60.5441	-165.504
			-53.7884	-154.309	-243.181	-310.818	-60.4804	-165.317
			-53.7384	-154.163	-242.845	-310.5	-60.4148	-165.157
			-53.6884	-153.999	-242.454	-310.167	-60.3155	-164.97
			-53.6384	-153.853	-242.091	-309.785	-60.2668	-164.834
			-53.5884	-153.698	-241.836	-309.483	-60.1993	-164.66
			-53.5384	-153.535	-241.668	-309.149	-60.1618	-164.443
			-53.4884	-153.405	-241.457	-308.863	-60.0925	-164.223
			-53.4384	-153.216	-241.12	-308.641	-60.0063	-164.012
			-53.3883	-153.053	-240.784	-308.275	-59.9388	-163.843
			-53.3383	-152.898	-240.453	-307.989	-59.8751	-163.71
			-53.2883	-152.734	-240.036	-307.671	-59.8114	-163.566
			-53.2383	-152.631	-239.721	-307.29	-59.7402	-163.371
			-53.1883	-152.51	-239.391	-307.02	-59.6689	-163.215
			-53.1383	-152.381	-239.098	-306.606	-59.5846	-163.067
			-53.0883	-152.209	-238.843	-306.32	-59.5265	-162.876
			-53.0383	-152.037	-238.599	-306.034	-59.4534	-162.692
			-52.9882	-151.813	-238.301	-305.716	-59.3747	-162.497
			-52.9382	-151.676	-238.03	-305.367	-59.3129	-162.368
			-52.8882	-151.555	-237.742	-305.001	-59.2473	-162.232
			-52.8382	-151.409	-237.428	-304.667	-59.1911	-162.047
			-52.7882	-151.263	-237.081	-304.27	-59.0524	-161.818
			-52.7382	-151.099	-236.869	-303.904	-58.9737	-161.584
			-52.6882	-150.97	-236.603	-303.57	-58.9868	-161.401
			-52.6382	-150.849	-236.294	-303.221	-58.9437	-161.288
			-52.5881	-150.755	-236.083	-302.887	-58.8781	-161.175
			-52.5381	-150.6	-235.758	-302.505	-58.8837	-161.095
			-52.4881	-150.445	-235.41	-302.14	-58.8593	-160.986
			-52.4381	-150.247	-235.107	-301.87	-58.8069	-160.914
			-52.3881	-150.075	-234.825	-301.472	-58.7432	-160.761
			-52.3381	-149.972	-234.527	-301.17	-58.627	-160.607
			-52.2881	-149.868	-234.304	-300.773	-58.522	-160.416
			-52.2381	-149.722	-233.941	-300.503	-58.4452	-160.237
			-52.188	-149.55	-233.621	-300.264	-58.4021	-160.038
			-52.138	-149.386	-233.307	-300.026	-58.3346	-159.87
			-52.088	-149.249	-233.111	-299.692	-58.2746	-159.751
			-52.038	-149.059	-232.802	-299.358	-58.2259	-159.595
			-51.988	-148.947	-232.526	-298.961	-58.1434	-159.468
			-51.938	-148.775	-232.184	-298.675	-58.0797	-159.322
			-51.888	-148.629	-231.815	-298.309	-58.0348	-159.18
			-51.838	-148.448	-231.452	-297.864	-58.001	-159.033
			-51.7879	-148.207	-231.213	-297.499	-57.9542	-158.893
			-51.7379	-147.984	-231.04	-297.165	-57.8829	-158.688
			-51.6879	-147.811	-230.796	-296.783	-57.7949	-158.454
			-51.6379	-147.743	-230.498	-296.386	-57.7124	-158.255
			-51.5879	-147.614	-230.227	-295.989	-57.6243	-158.045
			-51.5379	-147.467	-229.82	-295.703	-57.5531	-157.895
			-51.4879	-147.312	-229.603	-295.337	-57.5138	-157.752
			-51.4379	-147.192	-229.294	-295.083	-57.4706	-157.538
			-51.3878	-147.054	-229.126	-294.797	-57.3788	-157.401
			-51.3378	-146.891	-228.849	-294.495	-57.2982	-157.222
			-51.2878	-146.761	-228.562	-294.145	-57.2514	-157.081
			-51.2378	-146.624	-228.399	-293.891	-57.2533	-156.921
			-51.1878	-146.477	-228.025	-293.589	-57.1764	-156.73
			-51.1378	-146.331	-227.673	-293.318	-57.1108	-156.592
			-51.0878	-146.193	-227.298	-293.112	-57.0059	-156.414
			-51.0378	-146.047	-227.022	-292.699	-56.9347	-156.262
			-50.9877	-145.884	-226.729	-292.381	-56.8485	-156.079
			-50.9377	-145.712	-226.469	-291.999	-56.8035	-155.89
			-50.8877	-145.479	-226.328	-291.634	-56.7435	-155.708
			-50.8377	-145.255	-225.959	-291.22	-56.6667	-155.513
			-50.7877	-145.066	-225.558	-290.855	-56.5786	-155.346
			-50.7377	-144.885	-225.298	-290.6	-56.4868	-155.174
			-50.6877	-144.799	-225.026	-290.267	-56.4493	-154.993
			-50.6377	-144.696	-224.707	-289.996	-56.4118	-154.768
			-50.5876	-144.636	-224.479	-289.663	-56.3781	-154.565
			-50.5376	-144.481	-224.159	-289.281	-56.3537	-154.39
			-50.4876	-144.309	-223.763	-288.979	-56.3368	-154.158
			-50.4376	-144.171	-223.53	-288.534	-56.3087	-153.926
			-50.3876	-143.964	-223.389	-288.169	-56.2675	-153.661
			-50.3376	-143.81	-223.226	-287.835	-56.1475	-153.432
			-50.2876	-143.62	-223.047	-287.501	-56.0351	-153.249
			-50.2376	-143.405	-222.613	-287.183	-55.9733	-153.107
			-50.1875	-143.19	-222.234	-286.786	-55.8533	-152.939
			-50.1375	-143.035	-221.789	-286.468	-55.7915	-152.746
			-50.0875	-142.915	-221.545	-286.15	-55.7315	-152.598
			-50.0375	-142.76	-221.318	-286.007	-55.6378	-152.461
			-49.9875	-142.613	-220.987	-285.737	-55.5572	-152.309
			-49.9375	-142.484	-220.694	-285.435	-55.4897	-152.21
			-49.8875	-142.372	-220.336	-285.196	-55.396	-152.073
			-49.8375	-142.26	-220.07	-284.847	-55.3529	-151.937
			-49.7874	-142.157	-219.761	-284.545	-55.3454	-151.784
			-49.7374	-141.925	-219.474	-284.163	-55.3136	-151.642
			-49.6874	-141.701	-219.186	-283.798	-55.2948	-151.439
			-49.6374	-141.589	-218.839	-283.4	-55.2517	-151.252
			-49.5874	-141.391	-218.552	-282.955	-55.1487	-151.039
			-49.5374	-141.288	-218.324	-282.59	-55.1131	-150.839
			-49.4874	-141.133	-218.091	-282.303	-55.0943	-150.64
			-49.4374	-140.935	-217.901	-281.986	-55.0718	-150.415
			-49.3873	-140.806	-217.712	-281.636	-54.9969	-150.298
			-49.3373	-140.642	-217.375	-281.413	-54.9013	-150.183
			-49.2873	-140.41	-217.001	-281.127	-54.8188	-150.088
			-49.2373	-140.298	-216.654	-280.778	-54.7757	-149.982
			-49.1873	-140.135	-216.459	-280.46	-54.712	-149.848
			-49.1373	-139.945	-216.253	-280.158	-54.6858	-149.624
			-49.0873	-139.739	-215.955	-279.744	-54.6689	-149.384
			-49.0373	-139.549	-215.749	-279.474	-54.6033	-149.144
			-48.9872	-139.446	-215.461	-279.077	-54.4965	-148.978
			-48.9372	-139.283	-215.174	-278.743	-54.4328	-148.808
			-48.8872	-139.076	-214.995	-278.393	-54.3241	-148.58
			-48.8372	-138.904	-214.789	-278.028	-54.2041	-148.336
			-48.7872	-138.809	-214.469	-277.678	-54.131	-148.174
			-48.7372	-138.689	-214.236	-277.265	-54.1048	-148.016
			-48.6872	-138.594	-213.867	-276.915	-54.0579	-147.903
			-48.6372	-138.405	-213.65	-276.597	-54.0073	-147.742
			-48.5871	-138.25	-213.433	-276.311	-53.9099	-147.58
			-48.5371	-138.138	-213.227	-275.993	-53.8368	-147.463
			-48.4871	-138.035	-212.94	-275.596	-53.7675	-147.264
			-48.4371	-137.871	-212.658	-275.23	-53.6775	-147.121
			-48.3871	-137.725	-212.289	-274.833	-53.5819	-146.961
			-48.3371	-137.518	-212.023	-274.404	-53.5145	-146.768
			-48.2871	-137.303	-211.693	-274.022	-53.4789	-146.593
			-48.2371	-137.131	-211.497	-273.689	-53.4826	-146.351
			-48.187	-137.054	-211.118	-273.355	-53.4807	-146.142
			-48.137	-136.899	-210.793	-273.101	-53.417	-145.978
			-48.087	-136.735	-210.57	-272.783	-53.3364	-145.791
			-48.037	-136.546	-210.305	-272.401	-53.2446	-145.678
			-47.987	-136.374	-210.082	-272.004	-53.2034	-145.583
			-47.937	-136.202	-209.849	-271.734	-53.1809	-145.43
			-47.887	-136.055	-209.67	-271.384	-53.1153	-145.315
			-47.837	-135.9	-209.253	-271.066	-53.0291	-145.183
			-47.7869	-135.694	-209.009	-270.637	-52.9691	-145.009
			-47.7369	-135.479	-208.802	-270.287	-52.896	-144.822
			-47.6869	-135.298	-208.396	-270.017	-52.8473	-144.553
			-47.6369	-135.126	-207.995	-269.683	-52.7873	-144.346
			-47.5869	-134.98	-207.718	-269.286	-52.7105	-144.098
			-47.5369	-134.816	-207.528	-269	-52.6205	-143.933
			-47.4869	-134.73	-207.284	-268.634	-52.5062	-143.747
			-47.4369	-134.592	-207.1	-268.332	-52.4237	-143.603
			-47.3868	-134.48	-206.829	-267.967	-52.3713	-143.389
			-47.3368	-134.248	-206.487	-267.665	-52.3563	-143.197
			-47.2868	-134.059	-206.145	-267.299	-52.3075	-142.993
			-47.2368	-133.904	-205.88	-266.87	-52.2363	-142.862
			-47.1868	-133.852	-205.614	-266.584	-52.1764	-142.725
			-47.1368	-133.706	-205.354	-266.266	-52.0977	-142.605
			-47.0868	-133.534	-205.018	-265.932	-52.0452	-142.54
			-47.0368	-133.327	-204.725	-265.566	-51.974	-142.314
			-46.9867	-133.19	-204.432	-265.185	-51.9065	-142.105
			-46.9367	-133.069	-204.112	-264.788	-51.8128	-141.867
			-46.8867	-132.914	-203.689	-264.374	-51.7659	-141.705
			-46.8367	-132.733	-203.358	-264.088	-51.7097	-141.549
			-46.7867	-132.587	-203.087	-263.755	-51.706	-141.376
			-46.7367	-132.458	-202.822	-263.341	-51.646	-141.175
			-46.6867	-132.277	-202.643	-263.023	-51.5935	-140.945
			-46.6367	-132.071	-202.377	-262.721	-51.556	-140.764
			-46.5866	-131.899	-202.187	-262.467	-51.4567	-140.596
			-46.5366	-131.735	-201.916	-262.308	-51.3386	-140.471
			-46.4866	-131.623	-201.688	-261.927	-51.215	-140.34
			-46.4366	-131.529	-201.341	-261.545	-51.1419	-140.18
			-46.3866	-131.408	-200.897	-261.148	-51.0894	-140.015
			-46.3366	-131.279	-200.615	-260.75	-51.0163	-139.833
			-46.2866	-131.124	-200.468	-260.448	-51.0088	-139.683
			-46.2366	-130.969	-200.213	-260.131	-50.9601	-139.537
			-46.1865	-130.814	-199.926	-259.813	-50.9001	-139.369
			-46.1365	-130.616	-199.568	-259.479	-50.8045	-139.205
			-46.0865	-130.384	-199.281	-259.129	-50.7146	-139.069
			-46.0365	-130.134	-198.95	-258.795	-50.679	-138.956
			-45.9865	-129.936	-198.603	-258.509	-50.6021	-138.823
			-45.9365	-129.781	-198.212	-258.207	-50.6003	-138.667
			-45.8865	-129.695	-197.979	-257.778	-50.5178	-138.493
			-45.8365	-129.575	-197.605	-257.381	-50.4522	-138.343
			-45.7864	-129.403	-197.459	-257.079	-50.3454	-138.201
			-45.7364	-129.282	-197.209	-256.745	-50.291	-138.057
			-45.6864	-129.059	-196.96	-256.395	-50.261	-137.86
			-45.6364	-128.904	-196.748	-255.982	-50.2123	-137.694
			-45.5864	-128.766	-196.428	-255.68	-50.1317	-137.512
			-45.5364	-128.559	-196.114	-255.346	-50.0624	-137.267
			-45.4864	-128.379	-195.734	-255.044	-50.0024	-137.048
			-45.4364	-128.25	-195.485	-254.758	-49.9687	-136.847
			-45.3863	-128.155	-195.268	-254.377	-49.8806	-136.682
			-45.3363	-128.043	-195.046	-254.059	-49.7682	-136.539
			-45.2863	-127.914	-194.78	-253.661	-49.7119	-136.385
			-45.2363	-127.759	-194.466	-253.296	-49.682	-136.27
			-45.1863	-127.639	-194.113	-253.042	-49.6707	-136.126
			-45.1363	-127.458	-193.837	-252.787	-49.5808	-135.966
			-45.0863	-127.294	-193.527	-252.517	-49.5152	-135.825
			-45.0363	-127.019	-193.278	-252.12	-49.4383	-135.691
			-44.9862	-126.821	-192.969	-251.77	-49.399	-135.455
			-44.9362	-126.692	-192.66	-251.42	-49.3634	-135.277
			-44.8862	-126.597	-192.486	-251.087	-49.2922	-135.092
			-44.8362	-126.546	-192.15	-250.785	-49.2059	-134.932
			-44.7862	-126.451	-191.868	-250.371	-49.1422	-134.718
			-44.7362	-126.236	-191.624	-250.053	-49.0748	-134.521
			-44.6862	-126.029	-191.272	-249.624	-49.0654	-134.355
			-44.6362	-125.857	-190.908	-249.354	-49.0466	-134.205
			-44.5861	-125.711	-190.567	-249.036	-48.996	-134.053
			-44.5361	-125.53	-190.323	-248.718	-48.8967	-133.928
			-44.4861	-125.384	-190.144	-248.384	-48.8311	-133.67
			-44.4361	-125.237	-189.911	-248.051	-48.7412	-133.411
			-44.3861	-125.117	-189.618	-247.733	-48.6681	-133.243
			-44.3361	-125.005	-189.325	-247.351	-48.595	-133.132
			-44.2861	-124.859	-188.935	-247.033	-48.5594	-133.052
			-44.2361	-124.712	-188.674	-246.684	-48.5088	-132.904
			-44.186	-124.558	-188.322	-246.255	-48.4676	-132.668
			-44.136	-124.368	-188.013	-245.746	-48.417	-132.452
			-44.086	-124.162	-187.639	-245.396	-48.2933	-132.288
			-44.036	-123.946	-187.357	-245.078	-48.1808	-132.173
			-43.986	-123.792	-187.145	-244.808	-48.134	-132.052
			-43.936	-123.74	-186.955	-244.57	-48.0796	-131.896
			-43.886	-123.637	-186.663	-244.236	-48.0009	-131.802
			-43.836	-123.465	-186.272	-243.886	-47.9765	-131.652
			-43.7859	-123.267	-185.958	-243.553	-47.8903	-131.494
			-43.7359	-123.017	-185.649	-243.107	-47.8603	-131.328
			-43.6859	-122.897	-185.372	-242.758	-47.8247	-131.141
			-43.6359	-122.767	-185.155	-242.424	-47.8041	-130.94
			-43.5859	-122.647	-184.879	-242.122	-47.7329	-130.757
			-43.5359	-122.526	-184.597	-241.756	-47.6579	-130.585
			-43.4859	-122.354	-184.304	-241.439	-47.5717	-130.355
			-43.4359	-122.148	-184.044	-241.2	-47.4987	-130.123
			-43.3858	-121.967	-183.789	-240.898	-47.4143	-129.906
			-43.3358	-121.872	-183.599	-240.644	-47.3506	-129.696
			-43.2858	-121.743	-183.371	-240.215	-47.24	-129.512
			-43.2358	-121.545	-183.035	-239.833	-47.1257	-129.366
			-43.1858	-121.296	-182.655	-239.452	-47.0845	-129.224
			-43.1358	-121.149	-182.325	-239.118	-47.0433	-129.093
			-43.0858	-121.012	-182.059	-238.816	-46.9926	-128.933
			-43.0358	-120.891	-181.804	-238.482	-46.8877	-128.697
			-42.9857	-120.745	-181.587	-238.228	-46.8446	-128.516
			-42.9357	-120.599	-181.294	-237.989	-46.7696	-128.405
			-42.8857	-120.427	-180.969	-237.719	-46.6834	-128.329
			-42.8357	-120.186	-180.703	-237.401	-46.5729	-128.184
			-42.7857	-120.056	-180.427	-237.115	-46.5129	-127.946
			-42.7357	-119.893	-180.21	-236.813	-46.4567	-127.726
			-42.6857	-119.695	-179.917	-236.384	-46.4004	-127.412
			-42.6357	-119.557	-179.63	-236.019	-46.3461	-127.219
			-42.5856	-119.454	-179.25	-235.764	-46.3124	-127.042
			-42.5356	-119.308	-178.979	-235.383	-46.2393	-126.932
			-42.4856	-119.075	-178.719	-235.097	-46.1175	-126.843
			-42.4356	-118.92	-178.404	-234.842	-46.0088	-126.745
			-42.3856	-118.817	-178.182	-234.524	-45.9656	-126.642
			-42.3356	-118.757	-177.949	-234.175	-45.93	-126.458
			-42.2856	-118.662	-177.656	-233.92	-45.9282	-126.279
			-42.2356	-118.482	-177.314	-233.618	-45.9188	-126.119
			-42.1855	-118.309	-176.989	-233.253	-45.8551	-125.961
			-42.1355	-118.18	-176.745	-232.903	-45.8026	-125.778
			-42.0855	-118.06	-176.506	-232.553	-45.7632	-125.608
			-42.0355	-117.905	-176.235	-232.188	-45.707	-125.407
			-41.9855	-117.741	-175.953	-231.838	-45.6883	-125.228
			-41.9355	-117.586	-175.579	-231.504	-45.6658	-125.013
			-41.8855	-117.38	-175.286	-231.171	-45.5646	-124.842
			-41.8355	-117.191	-175.145	-230.9	-45.4915	-124.662
			-41.7854	-117.044	-174.89	-230.583	-45.3547	-124.467
			-41.7354	-116.95	-174.646	-230.265	-45.2797	-124.241
			-41.6854	-116.821	-174.316	-229.836	-45.1898	-124.081
			-41.6354	-116.657	-174.083	-229.47	-45.1486	-123.909
			-41.5854	-116.502	-173.763	-229.088	-45.1111	-123.664
			-41.5354	-116.33	-173.508	-228.739	-45.0548	-123.476
			-41.4854	-116.149	-173.323	-228.373	-45.0586	-123.293
			-41.4354	-115.977	-173.22	-228.039	-45.0324	-123.1
			-41.3853	-115.9	-172.911	-227.722	-44.9536	-122.905
			-41.3353	-115.702	-172.635	-227.483	-44.903	-122.761
			-41.2853	-115.538	-172.201	-227.197	-44.7775	-122.611
			-41.2353	-115.383	-171.805	-226.831	-44.6613	-122.441
			-41.1853	-115.151	-171.512	-226.545	-44.5545	-122.209
			-41.1353	-115.03	-171.192	-226.212	-44.5507	-122.01
			-41.0853	-114.953	-170.867	-225.878	-44.5114	-121.819
			-41.0353	-114.772	-170.612	-225.496	-44.4795	-121.711
			-40.9852	-114.626	-170.357	-225.163	-44.4064	-121.561
			-40.9352	-114.394	-170.081	-224.908	-44.2733	-121.396
			-40.8852	-114.213	-169.913	-224.559	-44.1965	-121.21
			-40.8352	-114.067	-169.56	-224.257	-44.1422	-121.002
			-40.7852	-113.86	-169.294	-223.891	-44.144	-120.769
			-40.7352	-113.722	-168.872	-223.525	-44.1365	-120.567
			-40.6852	-113.542	-168.617	-223.192	-44.1066	-120.397
			-40.6352	-113.387	-168.346	-222.842	-44.0147	-120.284
			-40.5851	-113.258	-168.177	-222.476	-43.9285	-120.22
			-40.5351	-113.146	-167.977	-222.127	-43.8067	-120.083
			-40.4851	-113.085	-167.771	-221.761	-43.6924	-119.894
			-40.4351	-112.922	-167.299	-221.507	-43.5968	-119.683
			-40.3851	-112.75	-167.033	-221.221	-43.5237	-119.457
			-40.3351	-112.474	-166.708	-220.95	-43.4787	-119.264
			-40.2851	-112.363	-166.54	-220.648	-43.4563	-119.061
			-40.2351	-112.173	-166.258	-220.299	-43.4394	-118.905
			-40.185	-112.01	-166.128	-219.997	-43.4431	-118.759
			-40.135	-111.751	-165.884	-219.599	-43.415	-118.587
			-40.085	-111.614	-165.634	-219.17	-43.3494	-118.377
			-40.035	-111.433	-165.347	-218.852	-43.2632	-118.242
			-39.985	-111.338	-165.157	-218.471	-43.1733	-118.07
			-39.935	-111.209	-164.87	-218.105	-43.1095	-117.951
			-39.885	-111.063	-164.474	-217.756	-43.044	-117.844
			-39.835	-110.899	-164.149	-217.39	-42.9727	-117.7
			-39.7849	-110.788	-163.888	-217.009	-42.9015	-117.53
			-39.7349	-110.667	-163.633	-216.754	-42.8416	-117.339
			-39.6849	-110.486	-163.422	-216.484	-42.7272	-117.095
			-39.6349	-110.34	-163.102	-216.071	-42.641	-116.947
			-39.5849	-110.159	-162.847	-215.705	-42.5398	-116.779
			-39.5349	-110.013	-162.451	-215.403	-42.4799	-116.596
			-39.4849	-109.841	-162.18	-215.085	-42.4667	-116.426
			-39.4349	-109.652	-161.828	-214.767	-42.4405	-116.28
			-39.3848	-109.488	-161.649	-214.386	-42.3749	-116.091
			-39.3348	-109.29	-161.389	-214.02	-42.3262	-115.902
			-39.2848	-109.109	-161.188	-213.687	-42.2662	-115.726
			-39.2348	-108.903	-160.825	-213.385	-42.2212	-115.519
			-39.1848	-108.817	-160.532	-213.019	-42.1331	-115.35
			-39.1348	-108.748	-160.212	-212.733	-42.0732	-115.166
			-39.0848	-108.662	-159.892	-212.383	-42.0038	-114.942
			-39.0348	-108.524	-159.561	-212.034	-41.9495	-114.724
			-38.9847	-108.335	-159.344	-211.716	-41.8951	-114.544
			-38.9347	-108.24	-159.236	-211.35	-41.8783	-114.371
			-38.8847	-108.016	-158.97	-211.08	-41.8614	-114.238
			-38.8347	-107.87	-158.531	-210.794	-41.7602	-114.131
			-38.7847	-107.638	-158.206	-210.428	-41.6309	-114.006
			-38.7347	-107.448	-157.999	-210.047	-41.5316	-113.909
			-38.6847	-107.233	-157.723	-209.665	-41.4379	-113.752
			-38.6347	-107.035	-157.56	-209.268	-41.3648	-113.63
			-38.5846	-106.872	-157.219	-208.918	-41.3273	-113.438
			-38.5346	-106.76	-156.958	-208.584	-41.2992	-113.253
			-38.4846	-106.614	-156.687	-208.267	-41.2636	-113.084
			-38.4346	-106.484	-156.308	-207.98	-41.2092	-112.869
			-38.3846	-106.355	-156.042	-207.599	-41.153	-112.674
			-38.3346	-106.235	-155.841	-207.265	-41.0331	-112.467
			-38.2846	-106.08	-155.538	-206.9	-40.9693	-112.278
			-38.2346	-105.934	-155.272	-206.614	-40.855	-112.11
			-38.1845	-105.744	-155.006	-206.232	-40.7819	-111.966
			-38.1345	-105.581	-154.6	-205.898	-40.7407	-111.824
			-38.0845	-105.452	-154.328	-205.517	-40.6526	-111.652
			-38.0345	-105.314	-153.992	-205.167	-40.5852	-111.533
			-37.9845	-105.176	-153.743	-204.817	-40.5645	-111.373
			-37.9345	-104.961	-153.564	-204.5	-40.5102	-111.198
			-37.8845	-104.712	-153.277	-204.166	-40.4221	-111.012
			-37.8345	-104.531	-152.919	-203.816	-40.3247	-110.821
			-37.7844	-104.479	-152.68	-203.53	-40.2253	-110.609
			-37.7344	-104.41	-152.387	-203.276	-40.1635	-110.406
			-37.6844	-104.29	-152.111	-202.974	-40.1541	-110.199
			-37.6344	-104.109	-151.921	-202.656	-40.1091	-110.139
			-37.5844	-103.894	-151.639	-202.258	-40.0286	-110.041
			-37.5344	-103.67	-151.2	-201.877	-39.9255	-109.93
			-37.4844	-103.515	-150.912	-201.559	-39.8468	-109.766
			-37.4344	-103.412	-150.685	-201.114	-39.813	-109.571
			-37.3843	-103.274	-150.506	-200.796	-39.7812	-109.409
			-37.3343	-103.102	-150.235	-200.494	-39.7268	-109.263
			-37.2843	-102.999	-149.833	-200.176	-39.6912	-109.165
			-37.2343	-102.81	-149.53	-199.89	-39.6481	-109.027
			-37.1843	-102.663	-149.389	-199.493	-39.5844	-108.859
			-37.1343	-102.5	-149.014	-199.111	-39.5057	-108.662
			-37.0843	-102.328	-148.651	-198.793	-39.4532	-108.524
			-37.0343	-102.13	-148.293	-198.491	-39.4157	-108.341
			-36.9842	-102.001	-147.995	-198.189	-39.3651	-108.146
			-36.9342	-101.777	-147.816	-197.856	-39.307	-107.95
			-36.8842	-101.656	-147.691	-197.554	-39.2508	-107.793
			-36.8342	-101.519	-147.48	-197.299	-39.174	-107.648
			-36.7842	-101.312	-147.236	-196.854	-39.0484	-107.537
			-36.7342	-101.174	-147.057	-196.552	-38.9585	-107.367
			-36.6842	-101.037	-146.737	-196.187	-38.861	-107.196
			-36.6342	-100.908	-146.336	-195.869	-38.7973	-107.007
			-36.5841	-100.856	-145.967	-195.519	-38.7523	-106.761
			-36.5341	-100.701	-145.582	-195.185	-38.7036	-106.503
			-36.4841	-100.555	-145.257	-194.883	-38.6736	-106.295
			-36.4341	-100.348	-144.975	-194.486	-38.6099	-106.16
			-36.3841	-100.116	-144.704	-194.057	-38.5068	-106.022
			-36.3341	-100.013	-144.498	-193.723	-38.4337	-105.889
			-36.2841	-99.8577	-144.161	-193.357	-38.3606	-105.71
			-36.2341	-99.7286	-143.809	-193.103	-38.295	-105.538
			-36.184	-99.5221	-143.516	-192.865	-38.2126	-105.374
			-36.134	-99.3586	-143.245	-192.626	-38.1413	-105.205
			-36.084	-99.1606	-142.865	-192.293	-38.0308	-105.087
			-36.034	-99.0487	-142.546	-191.879	-37.9652	-104.908
			-35.984	-98.8852	-142.242	-191.53	-37.9146	-104.717
			-35.934	-98.7647	-142.047	-191.196	-37.879	-104.565
			-35.884	-98.5926	-141.813	-190.83	-37.8452	-104.45
			-35.834	-98.4721	-141.586	-190.56	-37.8096	-104.342
			-35.7839	-98.2828	-141.363	-190.226	-37.7815	-104.194
			-35.7339	-98.1365	-141.081	-189.908	-37.7141	-104.013
			-35.6839	-98.0246	-140.848	-189.559	-37.6297	-103.841
			-35.6339	-97.8869	-140.588	-189.13	-37.551	-103.633
			-35.5839	-97.7148	-140.322	-188.859	-37.4929	-103.463
			-35.5339	-97.5168	-139.905	-188.557	-37.4817	-103.289
			-35.4839	-97.2845	-139.579	-188.239	-37.4367	-103.122
			-35.4339	-97.1296	-139.205	-187.953	-37.3411	-102.962
			-35.3838	-96.923	-138.874	-187.556	-37.2137	-102.747
			-35.3338	-96.8456	-138.565	-187.222	-37.1612	-102.544
			-35.2838	-96.7251	-138.202	-186.841	-37.0787	-102.347
			-35.2338	-96.6304	-137.969	-186.507	-37.045	-102.166
			-35.1838	-96.4841	-137.779	-186.173	-36.9738	-101.99
			-35.1338	-96.3378	-137.568	-185.903	-36.8707	-101.815
			-35.0838	-96.2001	-137.335	-185.569	-36.777	-101.624
			-35.0338	-96.0366	-137.08	-185.315	-36.6702	-101.431
			-34.9837	-95.8989	-136.836	-184.997	-36.599	-101.232
			-34.9337	-95.7784	-136.559	-184.695	-36.5353	-101.074
			-34.8837	-95.6235	-136.283	-184.393	-36.5109	-100.9
			-34.8337	-95.4341	-136.033	-184.091	-36.4584	-100.736
			-34.7837	-95.3223	-135.74	-183.757	-36.4003	-100.641
			-34.7337	-95.219	-135.393	-183.36	-36.3197	-100.489
			-34.6837	-95.0813	-135.063	-182.978	-36.2673	-100.286
			-34.6337	-94.9608	-134.797	-182.676	-36.2392	-100.167
			-34.5836	-94.7715	-134.564	-182.231	-36.1848	-99.9583
			-34.5336	-94.6079	-134.217	-181.929	-36.1548	-99.8218
			-34.4836	-94.4014	-134.005	-181.643	-36.1398	-99.6833
			-34.4336	-94.1948	-133.712	-181.325	-36.0574	-99.5273
			-34.3836	-93.9797	-133.371	-181.055	-35.9674	-99.2952
			-34.3336	-93.8506	-132.997	-180.769	-35.8906	-99.0612
			-34.2836	-93.7301	-132.704	-180.403	-35.825	-98.8779
			-34.2336	-93.6096	-132.416	-180.101	-35.7257	-98.6595
			-34.1835	-93.4891	-132.134	-179.799	-35.6657	-98.5307
			-34.1335	-93.3342	-131.858	-179.482	-35.6188	-98.3318
			-34.0835	-93.1707	-131.603	-179.164	-35.5739	-98.1368
			-34.0335	-93.0244	-131.31	-178.719	-35.5289	-97.9886
			-33.9835	-92.8609	-131.066	-178.385	-35.4783	-97.8521
			-33.9335	-92.6543	-130.909	-178.115	-35.4052	-97.7292
			-33.8835	-92.4736	-130.622	-177.813	-35.3602	-97.6356
			-33.8335	-92.2929	-130.361	-177.542	-35.3152	-97.5439
			-33.7834	-92.0863	-130.036	-177.24	-35.2253	-97.3976
			-33.7334	-91.8798	-129.776	-176.891	-35.1859	-97.2319
			-33.6834	-91.7335	-129.467	-176.541	-35.1447	-97.0564
			-33.6334	-91.5527	-129.266	-176.207	-35.0978	-96.8438
			-33.5834	-91.3376	-129.011	-175.842	-35.0416	-96.6175
			-33.5334	-91.131	-128.74	-175.508	-34.9554	-96.3757
			-33.4834	-90.9675	-128.377	-175.158	-34.8842	-96.2333
			-33.4334	-90.8987	-128.019	-174.824	-34.7661	-96.1163
			-33.3833	-90.7954	-127.764	-174.475	-34.7305	-95.9993
			-33.3333	-90.6577	-127.471	-174.236	-34.6631	-95.8433
			-33.2833	-90.5888	-127.243	-173.855	-34.5656	-95.699
			-33.2333	-90.477	-126.934	-173.521	-34.4756	-95.5001
			-33.1833	-90.3479	-126.717	-173.171	-34.4269	-95.2894
			-33.1333	-90.236	-126.463	-172.853	-34.4232	-95.1178
			-33.0833	-90.0639	-126.148	-172.52	-34.3632	-94.9247
			-33.0333	-89.8917	-125.899	-172.345	-34.3145	-94.7102
			-32.9832	-89.711	-125.611	-172.011	-34.2376	-94.5308
			-32.9332	-89.5217	-125.275	-171.677	-34.1589	-94.3611
			-32.8832	-89.3151	-124.988	-171.391	-34.099	-94.1973
			-32.8332	-89.1516	-124.809	-171.057	-34.0165	-94.0803
			-32.7832	-89.0139	-124.63	-170.676	-33.9565	-93.9769
			-32.7332	-88.8848	-124.424	-170.294	-33.8778	-93.8443
			-32.6832	-88.7471	-124.169	-169.945	-33.756	-93.6337
			-32.6332	-88.5492	-123.903	-169.563	-33.6979	-93.4074
			-32.5831	-88.3512	-123.681	-169.198	-33.6792	-93.2241
			-32.5331	-88.2308	-123.339	-168.928	-33.6585	-93.0603
			-32.4831	-88.0414	-122.998	-168.737	-33.6248	-92.8536
			-32.4331	-87.9209	-122.688	-168.514	-33.5929	-92.6449
			-32.3831	-87.7488	-122.379	-168.228	-33.5217	-92.444
			-32.3331	-87.5767	-122.059	-167.894	-33.4093	-92.3016
			-32.2831	-87.3873	-121.767	-167.449	-33.3287	-92.1339
			-32.2331	-87.2238	-121.55	-167.052	-33.2444	-91.9506
			-32.183	-87.0861	-121.186	-166.75	-33.2181	-91.7536
			-32.133	-86.9226	-120.937	-166.416	-33.1675	-91.5527
			-32.083	-86.8193	-120.633	-166.098	-33.1301	-91.4182
			-32.033	-86.6988	-120.373	-165.701	-33.057	-91.2621
			-31.983	-86.5439	-120.102	-165.335	-33.0101	-91.1217
			-31.933	-86.3718	-119.874	-164.986	-32.937	-90.9189
			-31.883	-86.2341	-119.674	-164.795	-32.8508	-90.6829
			-31.833	-86.062	-119.299	-164.493	-32.7684	-90.406
			-31.7829	-85.9673	-119.11	-164.127	-32.7046	-90.2149
			-31.7329	-85.7694	-118.773	-163.698	-32.6315	-89.9945
			-31.6829	-85.5542	-118.486	-163.333	-32.5866	-89.8404
			-31.6329	-85.3907	-118.275	-162.999	-32.5022	-89.7078
			-31.5829	-85.2702	-118.031	-162.713	-32.4254	-89.5576
			-31.5329	-85.1411	-117.792	-162.395	-32.3729	-89.4133
			-31.4829	-84.9862	-117.575	-162.045	-32.3561	-89.2651
			-31.4329	-84.7883	-117.342	-161.632	-32.3261	-89.111
			-31.3828	-84.6764	-117.109	-161.25	-32.3148	-88.9062
			-31.3328	-84.5559	-116.827	-160.885	-32.2736	-88.7678
			-31.2828	-84.4784	-116.469	-160.535	-32.1705	-88.6293
			-31.2328	-84.3235	-116.116	-160.154	-32.0393	-88.4011
			-31.1828	-84.2547	-115.824	-159.725	-31.9306	-88.2354
			-31.1328	-84.117	-115.477	-159.359	-31.8463	-88.0559
			-31.0828	-83.919	-115.325	-159.073	-31.7976	-87.8863
			-31.0328	-83.7211	-115.135	-158.803	-31.8163	-87.7068
			-30.9827	-83.4801	-114.869	-158.517	-31.7732	-87.5255
			-30.9327	-83.2047	-114.69	-158.278	-31.7076	-87.2836
			-30.8827	-82.9982	-114.316	-157.928	-31.5914	-87.0788
			-30.8327	-82.8347	-113.953	-157.626	-31.5465	-86.9111
			-30.7827	-82.6797	-113.59	-157.245	-31.479	-86.7278
			-30.7327	-82.5937	-113.373	-156.911	-31.4378	-86.5835
			-30.6827	-82.4646	-113.02	-156.641	-31.3459	-86.4333
			-30.6327	-82.3355	-112.733	-156.291	-31.2878	-86.2149
			-30.5826	-82.172	-112.435	-155.91	-31.1979	-86.0784
			-30.5326	-81.9999	-112.191	-155.512	-31.1491	-85.9341
			-30.4826	-81.8277	-111.995	-155.21	-31.1416	-85.778
			-30.4326	-81.6986	-111.627	-154.893	-31.136	-85.6396
			-30.3826	-81.5351	-111.366	-154.463	-31.0686	-85.4445
			-30.3326	-81.2941	-111.036	-154.177	-31.0479	-85.2632
			-30.2826	-81.1134	-110.808	-153.891	-31.003	-85.0974
			-30.2326	-80.9499	-110.439	-153.478	-30.9168	-84.8458
			-30.1825	-80.8897	-110.119	-153.081	-30.8212	-84.6898
			-30.1325	-80.8552	-109.897	-152.731	-30.7518	-84.5416
			-30.0825	-80.7692	-109.615	-152.334	-30.69	-84.4285
			-30.0325	-80.6315	-109.268	-151.92	-30.5982	-84.327
			-29.9825	-80.4594	-109.035	-151.555	-30.527	-84.1788
			-29.9325	-80.3216	-108.85	-151.285	-30.4426	-83.9779
			-29.8825	-80.1323	-108.633	-150.998	-30.3339	-83.7615
			-29.8325	-79.986	-108.357	-150.776	-30.2927	-83.5372
			-29.7824	-79.8225	-107.934	-150.49	-30.2833	-83.3539
			-29.7324	-79.5987	-107.657	-150.188	-30.2121	-83.1627
			-29.6824	-79.3664	-107.338	-149.838	-30.1278	-83.0613
			-29.6324	-79.1168	-107.028	-149.409	-30.0491	-82.8995
			-29.5824	-78.9361	-106.768	-149.059	-30.006	-82.7259
			-29.5324	-78.7295	-106.502	-148.789	-29.9628	-82.5406
			-29.4824	-78.5574	-106.286	-148.424	-29.8242	-82.3144
			-29.4324	-78.4025	-106.02	-148.09	-29.7698	-82.1057
			-29.3823	-78.2476	-105.754	-147.788	-29.6705	-82.0101
			-29.3323	-78.0926	-105.516	-147.518	-29.5955	-81.8502
			-29.2823	-77.8861	-105.228	-147.168	-29.5356	-81.7059
			-29.2323	-77.7484	-104.843	-146.818	-29.4925	-81.5733
			-29.1823	-77.6365	-104.572	-146.453	-29.455	-81.4563
			-29.1323	-77.4558	-104.23	-146.103	-29.4137	-81.2593
			-29.0823	-77.3267	-103.959	-145.769	-29.3669	-81.0565
			-29.0323	-77.2837	-103.666	-145.531	-29.2863	-80.8497
			-28.9822	-77.2148	-103.271	-145.245	-29.2507	-80.643
			-28.9322	-77.1115	-103.103	-144.895	-29.1607	-80.448
			-28.8822	-76.9911	-102.994	-144.529	-29.1064	-80.331
			-28.8322	-76.8534	-102.582	-144.132	-29.0427	-80.1398
			-28.7822	-76.6812	-102.338	-143.719	-28.9677	-79.9858
			-28.7322	-76.5521	-102.018	-143.401	-28.9321	-79.8629
			-28.6822	-76.38	-101.763	-143.099	-28.9002	-79.7557
			-28.6322	-76.1476	-101.611	-142.749	-28.8534	-79.5723
			-28.5821	-75.9669	-101.243	-142.463	-28.814	-79.3558
			-28.5321	-75.812	-100.944	-142.129	-28.7559	-79.1745
			-28.4821	-75.6571	-100.662	-141.795	-28.696	-79.0594
			-28.4321	-75.528	-100.435	-141.43	-28.5779	-78.9502
			-28.3821	-75.3645	-100.039	-141.144	-28.4767	-78.7825
			-28.3321	-75.1149	-99.6647	-140.842	-28.4392	-78.6186
			-28.2821	-74.96	-99.3502	-140.413	-28.4017	-78.4841
			-28.2321	-74.8051	-99.0899	-140.127	-28.3849	-78.3164
			-28.182	-74.6932	-98.8459	-139.84	-28.3605	-78.1486
			-28.132	-74.5039	-98.4935	-139.443	-28.323	-78.0043
			-28.082	-74.3748	-98.1898	-139.157	-28.2443	-77.8015
			-28.032	-74.2457	-97.9295	-138.839	-28.1019	-77.5714
			-27.982	-74.1338	-97.7126	-138.617	-28.0325	-77.3978
			-27.932	-74.0391	-97.4795	-138.283	-27.9651	-77.2398
			-27.882	-74.0047	-97.1975	-137.933	-27.8751	-77.0389
			-27.832	-73.9789	-96.9426	-137.583	-27.8376	-76.879
			-27.7819	-73.8154	-96.5956	-137.17	-27.7889	-76.6703
			-27.7319	-73.6518	-96.3191	-136.805	-27.6915	-76.4714
			-27.6819	-73.4453	-96.0642	-136.391	-27.6671	-76.3134
			-27.6319	-73.1957	-95.7985	-136.058	-27.5978	-76.1457
			-27.5819	-72.9461	-95.5491	-135.803	-27.4628	-75.9604
			-27.5319	-72.6535	-95.2183	-135.549	-27.3897	-75.7323
			-27.4819	-72.4039	-94.9147	-135.247	-27.3073	-75.5977
			-27.4319	-72.2318	-94.6652	-134.929	-27.2698	-75.4982
			-27.3818	-72.1027	-94.3182	-134.611	-27.1911	-75.4202
			-27.3318	-71.9306	-94.0579	-134.23	-27.1723	-75.2896
			-27.2818	-71.8187	-93.8247	-133.896	-27.1199	-75.1199
			-27.2318	-71.6122	-93.6024	-133.626	-27.0693	-74.9307
			-27.1818	-71.4659	-93.3042	-133.324	-27.0524	-74.7747
			-27.1318	-71.3712	-93.0005	-132.895	-27.0318	-74.5894
			-27.0818	-71.3196	-92.724	-132.434	-26.9493	-74.4256
			-27.0318	-71.2593	-92.3824	-132.132	-26.8837	-74.1779
			-26.9817	-71.1991	-92.0408	-131.845	-26.7938	-73.9634
			-26.9317	-71.1302	-91.8184	-131.496	-26.7244	-73.8308
			-26.8817	-71.0011	-91.5744	-131.178	-26.6513	-73.6943
			-26.8317	-70.786	-91.2816	-130.86	-26.6007	-73.5792
			-26.7817	-70.5278	-91.0051	-130.526	-26.5333	-73.4154
			-26.7317	-70.2954	-90.8044	-130.288	-26.507	-73.3042
			-26.6817	-70.0631	-90.4899	-130.033	-26.4302	-73.1443
			-26.6317	-69.8307	-90.273	-129.811	-26.314	-73.0097
			-26.5816	-69.6155	-90.0344	-129.461	-26.1716	-72.8361
			-26.5316	-69.4864	-89.7254	-129.143	-26.076	-72.647
			-26.4816	-69.3401	-89.3621	-128.682	-26.0741	-72.4597
			-26.4316	-69.1766	-89.0476	-128.269	-26.0498	-72.2472
			-26.3816	-69.0475	-88.8144	-127.904	-26.0292	-72.0326
			-26.3316	-68.9701	-88.6138	-127.522	-25.9748	-71.8552
			-26.2816	-68.7893	-88.4294	-127.204	-25.8886	-71.6718
			-26.2316	-68.6602	-88.1745	-127.061	-25.8136	-71.5587
			-26.1815	-68.5139	-87.8492	-126.807	-25.7612	-71.4359
			-26.1315	-68.359	-87.5889	-126.521	-25.7087	-71.2525
			-26.0815	-68.2127	-87.1822	-126.187	-25.6225	-71.0478
			-26.0315	-68.075	-86.7593	-125.917	-25.54	-70.8059
			-25.9815	-67.9545	-86.3689	-125.535	-25.4725	-70.6109
			-25.9315	-67.8168	-86.0544	-125.186	-25.4538	-70.3866
			-25.8815	-67.7308	-85.7887	-124.82	-25.3638	-70.2306
			-25.8315	-67.6275	-85.523	-124.407	-25.3545	-70.0843
			-25.7814	-67.5156	-85.1542	-124.121	-25.2889	-69.9459
			-25.7314	-67.3521	-84.9048	-123.771	-25.2252	-69.7859
			-25.6814	-67.1283	-84.6608	-123.501	-25.1652	-69.626
			-25.6314	-66.8874	-84.4439	-123.231	-25.1202	-69.5071
			-25.5814	-66.6206	-84.2216	-122.897	-25.0171	-69.3686
			-25.5314	-66.4398	-83.9288	-122.547	-24.9328	-69.2126
			-25.4814	-66.2591	-83.6359	-122.213	-24.826	-68.9766
			-25.4314	-66.2075	-83.3757	-121.816	-24.7417	-68.7991
			-25.3813	-66.1214	-83.0666	-121.482	-24.7285	-68.6294
			-25.3313	-66.0009	-82.7033	-121.133	-24.6592	-68.4773
			-25.2813	-65.8288	-82.4864	-120.767	-24.6142	-68.3428
			-25.2313	-65.5878	-82.161	-120.497	-24.5467	-68.1302
			-25.1813	-65.3813	-81.9821	-120.083	-24.483	-67.9313
			-25.1313	-65.1747	-81.7977	-119.67	-24.4455	-67.7128
			-25.0813	-64.9596	-81.5049	-119.321	-24.3837	-67.5217
			-25.0313	-64.8219	-81.1416	-119.05	-24.32	-67.352
			-24.9812	-64.7789	-80.9464	-118.796	-24.2207	-67.1726
			-24.9312	-64.753	-80.7078	-118.526	-24.1663	-66.9951
			-24.8812	-64.6584	-80.4909	-118.128	-24.0801	-66.806
			-24.8312	-64.5207	-80.1602	-117.779	-23.9939	-66.687
			-24.7812	-64.3744	-79.8077	-117.461	-23.9508	-66.5544
			-24.7312	-64.1764	-79.4281	-117.207	-23.9096	-66.4081
			-24.6812	-64.0129	-79.1678	-116.92	-23.8552	-66.2326
			-24.6312	-63.8838	-78.9943	-116.539	-23.7934	-66.0805
			-24.5811	-63.7375	-78.7395	-116.237	-23.7334	-65.9088
			-24.5311	-63.574	-78.49	-115.935	-23.6584	-65.6768
			-24.4811	-63.4105	-78.2677	-115.554	-23.5928	-65.433
			-24.4311	-63.2125	-78.0834	-115.188	-23.5029	-65.1892
			-24.3811	-63.0232	-77.758	-114.854	-23.4373	-65
			-24.3311	-62.7908	-77.4272	-114.584	-23.3717	-64.7933
			-24.2811	-62.5929	-77.1398	-114.218	-23.323	-64.6607
			-24.2311	-62.4035	-76.8579	-113.821	-23.2836	-64.4481
			-24.181	-62.2314	-76.5922	-113.535	-23.2499	-64.3272
			-24.131	-62.1195	-76.1801	-113.185	-23.1843	-64.1946
			-24.081	-61.9732	-75.8439	-112.724	-23.0775	-64.0327
			-24.031	-61.7667	-75.6161	-112.422	-23.0137	-63.8494
			-23.981	-61.5515	-75.2908	-112.089	-22.9931	-63.6621
			-23.931	-61.4138	-74.9817	-111.802	-22.9388	-63.4593
			-23.881	-61.2761	-74.7702	-111.564	-22.8282	-63.2799
			-23.831	-61.147	-74.613	-111.31	-22.7757	-63.1336
			-23.7809	-61.0352	-74.3961	-111.071	-22.7326	-62.9386
			-23.7309	-60.9061	-74.0707	-110.674	-22.6708	-62.7826
			-23.6809	-60.6479	-73.7779	-110.292	-22.6164	-62.5934
			-23.6309	-60.4499	-73.4688	-109.895	-22.5471	-62.4276
			-23.5809	-60.3467	-73.2086	-109.514	-22.5284	-62.2833
			-23.5309	-60.3036	-72.9266	-109.148	-22.4928	-62.1644
			-23.4809	-60.209	-72.6717	-108.735	-22.4515	-62.0083
			-23.4309	-60.0454	-72.3193	-108.322	-22.3878	-61.7977
			-23.3808	-59.8045	-72.0156	-107.972	-22.311	-61.6241
			-23.3308	-59.6065	-71.7716	-107.765	-22.2248	-61.4077
			-23.2808	-59.486	-71.4625	-107.479	-22.146	-61.2555
			-23.2308	-59.4	-71.2023	-107.241	-22.0467	-61.0917
			-23.1808	-59.2451	-70.9311	-106.859	-21.9718	-60.9318
			-23.1308	-59.0902	-70.5895	-106.557	-21.9174	-60.7582
			-23.0808	-58.918	-70.3564	-106.208	-21.923	-60.5924
			-23.0308	-58.7115	-69.9876	-105.858	-21.8706	-60.452
			-22.9807	-58.5049	-69.7599	-105.588	-21.8125	-60.3116
			-22.9307	-58.3328	-69.4725	-105.27	-21.7	-60.1809
			-22.8807	-58.1349	-69.2448	-104.952	-21.5969	-60.0191
			-22.8307	-57.9369	-68.9899	-104.57	-21.5145	-59.8026
			-22.7807	-57.7648	-68.6862	-104.094	-21.462	-59.5939
			-22.7307	-57.6787	-68.4422	-103.76	-21.4189	-59.4106
			-22.6807	-57.5324	-68.1386	-103.458	-21.3664	-59.2136
			-22.6307	-57.3689	-67.8512	-103.14	-21.2858	-59.0478
			-22.5806	-57.1624	-67.515	-102.758	-21.2296	-58.9347
			-22.5306	-57.0247	-67.1625	-102.536	-21.1921	-58.7787
			-22.4806	-56.8612	-67.0432	-102.218	-21.1771	-58.6149
			-22.4306	-56.7149	-66.9131	-101.868	-21.1453	-58.4316
			-22.3806	-56.5341	-66.6691	-101.55	-21.0684	-58.219
			-22.3306	-56.3964	-66.4685	-101.185	-21.0235	-58.0396
			-22.2806	-56.2673	-66.0943	-100.867	-20.9804	-57.864
			-22.2306	-56.1554	-65.7798	-100.517	-20.8867	-57.6651
			-22.1805	-56.0436	-65.3026	-100.168	-20.8192	-57.4759
			-22.1305	-55.8973	-65.0369	-99.8974	-20.7761	-57.3082
			-22.0805	-55.7165	-64.7821	-99.6113	-20.6843	-57.162
			-22.0305	-55.5788	-64.5055	-99.1821	-20.5962	-56.9728
			-21.9805	-55.3809	-64.2452	-98.7689	-20.5287	-56.7543
			-21.9305	-55.1571	-64.088	-98.4192	-20.4781	-56.5749
			-21.8805	-54.9248	-63.7952	-98.1013	-20.3769	-56.3818
			-21.8305	-54.6838	-63.4102	-97.7993	-20.3226	-56.2941
			-21.7804	-54.4944	-63.0903	-97.4655	-20.2795	-56.1751
			-21.7304	-54.2621	-62.7866	-97.084	-20.2026	-55.9938
			-21.6804	-54.0813	-62.586	-96.7185	-20.1183	-55.7851
			-21.6304	-53.9609	-62.3203	-96.4324	-20.0677	-55.5842
			-21.5804	-53.8576	-61.9949	-96.1463	-20.0377	-55.3989
			-21.5304	-53.7027	-61.7943	-95.7966	-19.9646	-55.2
			-21.4804	-53.5994	-61.5069	-95.4628	-19.8971	-55.0557
			-21.4304	-53.5133	-61.2683	-95.1449	-19.8484	-54.9036
			-21.3803	-53.324	-60.9972	-94.827	-19.8016	-54.7495
			-21.3303	-53.1519	-60.7315	-94.525	-19.736	-54.6149
			-21.2803	-52.997	-60.3682	-94.2389	-19.6648	-54.4335
			-21.2303	-52.8421	-60.1025	-93.8257	-19.5898	-54.2619
			-21.1803	-52.713	-59.8314	-93.3806	-19.4774	-54.0747
			-21.1303	-52.5322	-59.5928	-93.1263	-19.3968	-53.9089
			-21.0803	-52.3429	-59.3867	-92.7925	-19.3593	-53.7997
			-21.0303	-52.1794	-59.0234	-92.5064	-19.3668	-53.6437
			-20.9802	-52.0761	-58.7143	-92.2044	-19.333	-53.5345
			-20.9302	-51.9728	-58.3836	-91.8229	-19.2281	-53.3804
			-20.8802	-51.861	-58.0962	-91.4574	-19.125	-53.1659
			-20.8302	-51.7405	-57.6949	-91.0123	-19.007	-52.9592
			-20.7802	-51.7146	-57.3587	-90.6467	-18.9489	-52.69
			-20.7302	-51.6286	-57.1906	-90.2494	-18.887	-52.5281
			-20.6802	-51.4134	-56.9846	-89.9633	-18.8458	-52.3799
			-20.6302	-51.2327	-56.6592	-89.7567	-18.7877	-52.2259
			-20.5801	-51.0003	-56.2363	-89.4388	-18.7689	-52.1147
			-20.5301	-50.7594	-56.0085	-89.0891	-18.7202	-51.9509
			-20.4801	-50.57	-55.77	-88.6917	-18.6659	-51.7597
			-20.4301	-50.3635	-55.5151	-88.342	-18.619	-51.5979
			-20.3801	-50.1483	-55.2006	-88.0241	-18.5647	-51.4341
			-20.3301	-49.9934	-54.821	-87.738	-18.471	-51.2546
			-20.2801	-49.8213	-54.5228	-87.436	-18.3754	-51.0577
			-20.2301	-49.6578	-54.2679	-87.0864	-18.3154	-50.8607
			-20.18	-49.5459	-53.9968	-86.7049	-18.2348	-50.6325
			-20.13	-49.434	-53.7094	-86.4188	-18.1805	-50.5155
			-20.08	-49.2963	-53.4654	-86.1963	-18.1411	-50.3809
			-20.03	-49.2533	-53.2051	-85.7989	-18.098	-50.2502
			-19.98	-49.1672	-52.9123	-85.4333	-18.0755	-50.1196
			-19.93	-49.0295	-52.6249	-85.0836	-18.0156	-49.9772
			-19.88	-48.8058	-52.2779	-84.7658	-17.9312	-49.8075
			-19.83	-48.625	-51.9797	-84.5432	-17.8825	-49.6106
			-19.7799	-48.4701	-51.6597	-84.2253	-17.7757	-49.3999
			-19.7299	-48.2808	-51.291	-83.828	-17.6764	-49.2166
			-19.6799	-48.1517	-51.047	-83.4306	-17.592	-49.0196
			-19.6299	-47.9968	-50.8247	-83.0809	-17.5246	-48.8305
			-19.5799	-47.8849	-50.5156	-82.7948	-17.4758	-48.6471
			-19.5299	-47.7042	-50.2336	-82.5246	-17.4477	-48.4931
			-19.4799	-47.5148	-49.9083	-82.1749	-17.429	-48.3371
			-19.4299	-47.3685	-49.6534	-81.8412	-17.3634	-48.1966
			-19.3798	-47.1878	-49.4094	-81.4756	-17.2678	-48.0445
			-19.3298	-47.0501	-48.9431	-81.2372	-17.2041	-47.8358
			-19.2798	-46.921	-48.634	-80.9193	-17.0973	-47.6116
			-19.2298	-46.7403	-48.3412	-80.6014	-17.0617	-47.3912
			-19.1798	-46.6026	-48.1785	-80.2835	-16.9923	-47.161
			-19.1298	-46.4649	-47.8477	-79.9497	-16.9005	-47.005
			-19.0798	-46.2669	-47.6634	-79.6318	-16.8386	-46.9134
			-19.0298	-46.1034	-47.338	-79.2662	-16.7656	-46.7788
			-18.9797	-45.9485	-46.9964	-78.9324	-16.7281	-46.6111
			-18.9297	-45.8022	-46.6277	-78.5669	-16.64	-46.4219
			-18.8797	-45.6731	-46.3837	-78.249	-16.5819	-46.2542
			-18.8297	-45.5612	-46.1071	-77.8675	-16.5407	-46.0962
			-18.7797	-45.3977	-45.836	-77.486	-16.4844	-45.946
			-18.7297	-45.2428	-45.554	-77.1999	-16.4263	-45.8368
			-18.6797	-45.0879	-45.1745	-76.9138	-16.3551	-45.6925
			-18.6297	-44.9588	-44.8871	-76.6436	-16.3045	-45.5618
			-18.5796	-44.7522	-44.6973	-76.2304	-16.2371	-45.4039
			-18.5296	-44.6145	-44.4153	-75.9443	-16.1565	-45.2342
			-18.4796	-44.5543	-44.1388	-75.5787	-16.0778	-45.0977
			-18.4296	-44.3822	-43.7863	-75.2608	-16.0459	-44.9202
			-18.3796	-44.2789	-43.4339	-74.9747	-16.0365	-44.7427
			-18.3296	-44.1068	-43.2061	-74.7204	-15.9934	-44.5614
			-18.2796	-44.0035	-42.9892	-74.3866	-15.896	-44.4053
			-18.2296	-43.8056	-42.653	-74.0528	-15.7592	-44.2396
			-18.1795	-43.6248	-42.3873	-73.6713	-15.7086	-44.066
			-18.1295	-43.4011	-42.1108	-73.274	-15.6561	-43.8359
			-18.0795	-43.2289	-41.78	-73.0356	-15.6523	-43.6272
			-18.0295	-43.0052	-41.5089	-72.6859	-15.538	-43.4536
			-17.9795	-42.79	-41.2486	-72.3839	-15.4181	-43.3171
			-17.9295	-42.6351	-40.9287	-72.0024	-15.3487	-43.2059
			-17.8795	-42.4974	-40.7172	-71.7004	-15.2475	-43.0811
			-17.8295	-42.3425	-40.3919	-71.462	-15.1988	-42.8354
			-17.7794	-42.2306	-40.1424	-71.2395	-15.1632	-42.6482
			-17.7294	-42.1187	-39.8659	-70.8421	-15.1388	-42.4473
			-17.6794	-41.9982	-39.6219	-70.5083	-15.047	-42.2971
			-17.6294	-41.8864	-39.3941	-70.1904	-14.9796	-42.143
			-17.5794	-41.7315	-39.1339	-69.8884	-14.9196	-41.9695
			-17.5294	-41.5679	-38.841	-69.5387	-14.8952	-41.8193
			-17.4794	-41.3872	-38.4181	-69.1891	-14.8765	-41.6828
			-17.4294	-41.2409	-38.1253	-68.7917	-14.7828	-41.517
			-17.3793	-41.086	-37.7945	-68.3784	-14.6722	-41.2947
			-17.3293	-40.8794	-37.5342	-68.0606	-14.6216	-41.088
			-17.2793	-40.6901	-37.3011	-67.7904	-14.5879	-40.9144
			-17.2293	-40.518	-37.0354	-67.5519	-14.4998	-40.7584
			-17.1793	-40.3975	-36.7697	-67.2022	-14.4529	-40.5867
			-17.1293	-40.2254	-36.504	-66.9161	-14.3499	-40.46
			-17.0793	-40.0705	-36.3196	-66.5347	-14.2487	-40.3313
			-17.0293	-39.9242	-36.0105	-66.2804	-14.2112	-40.1382
			-16.9792	-39.8381	-35.6201	-65.9784	-14.1756	-39.9471
			-16.9292	-39.7692	-35.246	-65.6287	-14.1493	-39.7384
			-16.8792	-39.6746	-35.0345	-65.3267	-14.0294	-39.5765
			-16.8292	-39.5369	-34.7742	-64.9134	-14.0069	-39.4205
			-16.7792	-39.3906	-34.476	-64.5161	-13.9769	-39.2274
			-16.7292	-39.2184	-34.0801	-64.071	-13.9544	-39.0187
			-16.6792	-38.9947	-33.8415	-63.8008	-13.8888	-38.8335
			-16.6292	-38.8053	-33.6572	-63.5147	-13.782	-38.6774
			-16.5791	-38.659	-33.3644	-63.2604	-13.6996	-38.5
			-16.5291	-38.5041	-33.1041	-62.8789	-13.5834	-38.3205
			-16.4791	-38.3578	-32.8004	-62.561	-13.4878	-38.1801
			-16.4291	-38.1857	-32.5347	-62.2908	-13.4203	-38.0007
			-16.3791	-38.0222	-32.3178	-61.8935	-13.381	-37.8252
			-16.3291	-37.8673	-31.9328	-61.5915	-13.3603	-37.6516
			-16.2791	-37.721	-31.6617	-61.2895	-13.2854	-37.4605
			-16.2291	-37.6005	-31.4014	-60.9239	-13.2329	-37.285
			-16.179	-37.5833	-31.0924	-60.5901	-13.1448	-37.0997
			-16.129	-37.5316	-30.8375	-60.2245	-13.0755	-36.8735
			-16.079	-37.3509	-30.6477	-59.8749	-13.0286	-36.6609
			-16.029	-37.1271	-30.3441	-59.6046	-12.9612	-36.5185
			-15.979	-36.8259	-30.0296	-59.3344	-12.8974	-36.38
			-15.929	-36.5677	-29.7313	-59.0801	-12.845	-36.2416
			-15.879	-36.3526	-29.3626	-58.7622	-12.7906	-36.0036
			-15.829	-36.2407	-29.1023	-58.4284	-12.7119	-35.8398
			-15.7789	-36.146	-28.8366	-58.0788	-12.6501	-35.6643
			-15.7289	-36.0686	-28.6577	-57.6814	-12.5845	-35.5161
			-15.6789	-35.9653	-28.3486	-57.3158	-12.5357	-35.3854
			-15.6289	-35.7501	-28.0612	-56.982	-12.5245	-35.2372
			-15.5789	-35.4748	-27.7467	-56.6006	-12.487	-35.0578
			-15.5289	-35.3112	-27.4322	-56.2509	-12.3746	-34.8588
			-15.4789	-35.1821	-27.1719	-55.8694	-12.2996	-34.6385
			-15.4289	-35.053	-26.9659	-55.5674	-12.204	-34.4434
			-15.3788	-34.8809	-26.7381	-55.2972	-12.1216	-34.3011
			-15.3288	-34.7174	-26.6026	-54.9475	-12.0822	-34.1197
			-15.2788	-34.485	-26.3586	-54.6138	-12.0522	-33.913
			-15.2288	-34.2957	-26.0657	-54.28	-12.0297	-33.755
			-15.1788	-34.115	-25.7675	-53.9462	-12.0204	-33.599
			-15.1288	-34.0031	-25.4205	-53.5965	-11.9454	-33.3923
			-15.0788	-33.8998	-25.106	-53.2945	-11.8611	-33.2206
			-15.0288	-33.7793	-24.8511	-52.8653	-11.7149	-32.9944
			-14.9787	-33.6158	-24.58	-52.5633	-11.6306	-32.8618
			-14.9287	-33.4523	-24.2926	-52.3249	-11.5875	-32.7175
			-14.8787	-33.2457	-23.9022	-51.9276	-11.55	-32.5614
			-14.8287	-33.065	-23.5606	-51.562	-11.5425	-32.4327
			-14.7787	-32.9101	-23.3816	-51.2123	-11.4994	-32.2904
			-14.7287	-32.7122	-23.0997	-50.8467	-11.4038	-32.0661
			-14.6787	-32.5228	-22.796	-50.5288	-11.342	-31.8438
			-14.6287	-32.3421	-22.6008	-50.2268	-11.2782	-31.637
			-14.5786	-32.2044	-22.3188	-49.9249	-11.1752	-31.4615
			-14.5286	-32.1011	-22.0097	-49.6387	-11.0852	-31.2918
			-14.4786	-32.0151	-21.7549	-49.2573	-10.9952	-31.128
			-14.4286	-31.8688	-21.5543	-48.9076	-10.9653	-30.9583
			-14.3786	-31.645	-21.2831	-48.5102	-10.954	-30.7419
			-14.3286	-31.5245	-20.9415	-48.1606	-10.8734	-30.5449
			-14.2786	-31.361	-20.5457	-47.8745	-10.806	-30.344
			-14.2286	-31.2491	-20.2041	-47.5883	-10.7629	-30.1607
			-14.1785	-31.0598	-19.9113	-47.2228	-10.6991	-29.9774
			-14.1285	-30.8618	-19.548	-46.9367	-10.6598	-29.8486
			-14.0785	-30.6983	-19.2877	-46.6347	-10.6204	-29.7004
			-14.0285	-30.5606	-19.1358	-46.3486	-10.583	-29.5073
			-13.9785	-30.4057	-18.9352	-45.9035	-10.5455	-29.3708
			-13.9285	-30.311	-18.6478	-45.522	-10.4368	-29.1622
			-13.8785	-30.1819	-18.4363	-45.2836	-10.3018	-29.0003
			-13.8285	-29.9668	-18.1869	-45.0452	-10.2287	-28.9164
			-13.7784	-29.7774	-17.8561	-44.6796	-10.135	-28.7741
			-13.7284	-29.6656	-17.4223	-44.3141	-10.0863	-28.62
			-13.6784	-29.4676	-17.0374	-43.9008	-10.0207	-28.3977
			-13.6284	-29.2955	-16.7391	-43.5034	-10.0282	-28.2202
			-13.5784	-29.0631	-16.4734	-43.1379	-9.97013	-28.0135
			-13.5284	-28.8996	-16.2511	-42.8836	-9.89141	-27.795
			-13.4784	-28.7275	-16.0071	-42.6292	-9.81083	-27.5629
			-13.4284	-28.5468	-15.7089	-42.3113	-9.77709	-27.403
			-13.3783	-28.3488	-15.313	-41.9776	-9.69838	-27.2158
			-13.3283	-28.1767	-15.0473	-41.6438	-9.62342	-27.0383
			-13.2783	-27.9615	-14.7925	-41.2623	-9.58969	-26.8687
			-13.2283	-27.7894	-14.5484	-40.9285	-9.52597	-26.7029
			-13.1783	-27.712	-14.2827	-40.5629	-9.48474	-26.5215
			-13.1283	-27.7292	-13.9249	-40.1338	-9.466	-26.3557
			-13.0783	-27.712	-13.529	-39.8477	-9.38729	-26.2192
			-13.0283	-27.5743	-13.2687	-39.5616	-9.34231	-26.1217
			-12.9782	-27.3763	-12.938	-39.3232	-9.25985	-25.9345
			-12.9282	-27.2128	-12.6669	-39.0053	-9.09118	-25.759
			-12.8782	-27.0579	-12.4066	-38.6715	-9.02559	-25.5561
			-12.8282	-26.8944	-12.1246	-38.29	-8.945	-25.3982
			-12.7782	-26.7222	-11.8264	-37.9086	-8.93376	-25.2714
			-12.7282	-26.5243	-11.5444	-37.4635	-8.8944	-25.1407
			-12.6782	-26.2919	-11.3329	-37.0502	-8.9019	-25.0198
			-12.6282	-26.0682	-11.0022	-36.7482	-8.86629	-24.8794
			-12.5781	-25.9133	-10.7473	-36.478	-8.85505	-24.661
			-12.5281	-25.7928	-10.4003	-36.1443	-8.77446	-24.4172
			-12.4781	-25.6637	-10.0315	-35.7469	-8.6414	-24.2222
			-12.4281	-25.5174	-9.67366	-35.4767	-8.53645	-24.0778
			-12.3781	-25.3883	-9.35373	-35.2224	-8.40152	-23.9569
			-12.3281	-25.2506	-9.16395	-34.9681	-8.35654	-23.8555
			-12.2781	-25.0871	-8.99585	-34.6661	-8.32468	-23.6995
			-12.2281	-24.8891	-8.68135	-34.3164	-8.28158	-23.4967
			-12.178	-24.7256	-8.31805	-33.9508	-8.2291	-23.286
			-12.128	-24.5535	-8.01439	-33.6011	-8.15226	-23.1105
			-12.078	-24.39	-7.74327	-33.2038	-8.0698	-22.9369
			-12.028	-24.2609	-7.53179	-32.7428	-7.99484	-22.7595
			-11.978	-24.106	-7.28778	-32.4249	-7.89926	-22.6132
			-11.928	-23.9683	-7.05461	-32.0594	-7.84491	-22.4435
			-11.878	-23.8306	-6.70215	-31.7574	-7.79057	-22.2895
			-11.828	-23.6757	-6.37139	-31.4871	-7.73997	-22.1373
			-11.7779	-23.5035	-6.05146	-31.1375	-7.66875	-21.9735
			-11.7279	-23.3486	-5.72611	-30.8196	-7.60128	-21.7765
			-11.6779	-23.1679	-5.47126	-30.4222	-7.56568	-21.5893
			-11.6279	-22.9613	-5.12964	-30.0884	-7.50008	-21.4177
			-11.5779	-22.8581	-4.83683	-29.8182	-7.44948	-21.248
			-11.5279	-22.7376	-4.54402	-29.5003	-7.37077	-21.0569
			-11.4779	-22.5827	-4.28374	-29.1824	-7.33329	-20.8755
			-11.4279	-22.4105	-4.056	-28.7851	-7.28456	-20.7176
			-11.3778	-22.2212	-3.70354	-28.4513	-7.21335	-20.5713
			-11.3278	-22.0663	-3.43784	-28.0698	-7.14401	-20.3997
			-11.2778	-21.9028	-3.15045	-27.7042	-7.06717	-20.2241
			-11.2278	-21.7393	-2.7763	-27.4022	-7.01657	-20.035
			-11.1778	-21.593	-2.40757	-27.0844	-6.91912	-19.8653
			-11.1278	-21.4639	-2.14729	-26.7506	-6.80855	-19.7424
			-11.0778	-21.3606	-1.90328	-26.4327	-6.74483	-19.5376
			-11.0278	-21.2831	-1.65927	-26.1307	-6.67549	-19.327
			-10.9777	-21.1368	-1.27428	-25.7969	-6.63051	-19.1866
			-10.9277	-20.9733	-0.90555	-25.4631	-6.56492	-19.0091
			-10.8777	-20.8184	-0.63985	-25.1293	-6.49557	-18.8395
			-10.8277	-20.6291	-0.41753	-24.7637	-6.47121	-18.6717
			-10.7777	-20.4397	-0.18436	-24.4459	-6.42248	-18.5235
			-10.7277	-20.2074	0.113872	-24.128	-6.34752	-18.387
			-10.6777	-20.0352	0.368727	-23.826	-6.27443	-18.2271
			-10.6277	-19.8459	0.710342	-23.5558	-6.15449	-18.0125
			-10.5776	-19.648	1.01942	-23.2855	-6.10764	-17.8273
			-10.5276	-19.5361	1.28512	-22.8723	-6.05142	-17.6361
			-10.4776	-19.4242	1.57794	-22.5862	-6.0308	-17.4626
			-10.4276	-19.3037	1.88159	-22.316	-5.95771	-17.3124
			-10.3776	-19.2004	2.19609	-22.014	-5.87713	-17.1778
			-10.3276	-19.0885	2.44553	-21.6007	-5.79279	-17.0257
			-10.2776	-18.9595	2.71123	-21.2669	-5.76656	-16.8443
			-10.2276	-18.839	3.01489	-20.949	-5.69534	-16.702
			-10.1775	-18.6668	3.39446	-20.647	-5.65598	-16.5694
			-10.1275	-18.4689	3.75776	-20.3768	-5.62413	-16.4231
			-10.0775	-18.3312	4.17529	-19.9954	-5.59227	-16.2515
			-10.0275	-18.1333	4.43015	-19.5821	-5.51543	-16.0701
			-9.97749	-17.9956	4.70669	-19.2324	-5.35801	-15.8049
			-9.92748	-17.7804	4.99408	-18.9781	-5.25118	-15.6118
			-9.87747	-17.6857	5.31943	-18.6443	-5.19121	-15.3914
			-9.82746	-17.5394	5.54175	-18.39	-5.13312	-15.2022
			-9.77744	-17.3329	5.76407	-18.1675	-5.0694	-15.0813
			-9.72743	-17.1522	6.00808	-17.8496	-5.00193	-14.896
			-9.67742	-16.9628	6.24125	-17.5317	-4.98694	-14.7303
			-9.62741	-16.7907	6.53948	-17.1026	-4.93071	-14.6035
			-9.57739	-16.6272	6.91363	-16.8165	-4.85575	-14.4416
			-9.52738	-16.412	7.25525	-16.4668	-4.82764	-14.3324
			-9.47737	-16.2313	7.4613	-16.1171	-4.76205	-14.1647
			-9.42736	-16.1538	7.68362	-15.7833	-4.73394	-13.9833
			-9.37734	-16.1022	7.96559	-15.3859	-4.63648	-13.7863
			-9.32733	-16.0592	8.23671	-15.0681	-4.56339	-13.5582
			-9.27732	-16.0075	8.49699	-14.8455	-4.44158	-13.289
			-9.22731	-15.9043	8.76269	-14.5594	-4.39285	-13.1564
			-9.17729	-15.7407	9.06635	-14.2574	-4.38348	-12.9926
			-9.12728	-15.56	9.42965	-13.876	-4.37599	-12.7976
			-9.07727	-15.3793	9.71162	-13.5581	-4.29915	-12.5811
			-9.02726	-15.1813	9.93394	-13.2879	-4.23355	-12.3939
			-8.97724	-15.0092	10.2484	-12.9541	-4.15484	-12.2476
			-8.92723	-14.8199	10.6334	-12.6362	-4.08363	-12.1247
			-8.87722	-14.665	10.91	-12.2706	-4.01991	-12.0058
			-8.82721	-14.4842	11.1432	-11.7938	-3.92808	-11.8458
			-8.77719	-14.2605	11.5119	-11.4441	-3.7744	-11.6352
			-8.72718	-14.2174	11.7179	-11.1103	-3.70132	-11.4304
			-8.67717	-14.0883	11.9674	-10.7447	-3.61886	-11.3037
			-8.62716	-13.8732	12.2981	-10.4745	-3.54389	-11.1496
			-8.57714	-13.6925	12.6181	-10.1884	-3.48767	-10.9858
			-8.52713	-13.572	12.7916	-9.87053	-3.48205	-10.7322
			-8.47712	-13.4429	12.9868	-9.48906	-3.4277	-10.5879
			-8.42711	-13.3138	13.2959	-9.12348	-3.42957	-10.4358
			-8.37709	-13.1589	13.632	-8.71023	-3.36211	-10.3149
			-8.32708	-12.9781	14.0116	-8.40823	-3.30401	-10.1452
			-8.27707	-12.7974	14.3749	-8.21749	-3.20094	-9.98335
			-8.22706	-12.6167	14.6244	-7.88371	-3.17845	-9.76492
			-8.17704	-12.436	14.9009	-7.50224	-3.08099	-9.52894
			-8.12703	-12.2983	15.1341	-7.20024	-3.02477	-9.28516
			-8.07702	-12.1692	15.3781	-6.89824	-2.94419	-9.10964
			-8.02701	-12.0573	15.6113	-6.58035	-2.88047	-8.98872
			-7.97699	-11.8852	15.7577	-6.26246	-2.83736	-8.8249
			-7.92698	-11.6958	16.1318	-5.8492	-2.79426	-8.67278
			-7.87697	-11.5237	16.5764	-5.46773	-2.76053	-8.51676
			-7.82696	-11.3344	16.9831	-5.14984	-2.66495	-8.38609
			-7.77694	-11.0848	17.2217	-4.87963	-2.58998	-8.25348
			-7.72693	-10.9299	17.5145	-4.62532	-2.49628	-8.08185
			-7.67692	-10.8008	17.6555	-4.37101	-2.39883	-7.87318
			-7.62691	-10.6975	17.8724	-4.00543	-2.36697	-7.6645
			-7.57689	-10.5942	18.2357	-3.57628	-2.32761	-7.46167
			-7.52688	-10.4393	18.5231	-3.27428	-2.31449	-7.19839
			-7.47687	-10.2844	18.9081	-2.89281	-2.26577	-6.97606
			-7.42686	-10.0434	19.228	-2.59082	-2.16269	-6.80249
			-7.37684	-9.87992	19.4775	-2.24113	-2.05025	-6.64062
			-7.32683	-9.7164	19.6781	-1.93914	-1.95467	-6.45924
			-7.27682	-9.50985	19.8462	-1.63714	-1.92094	-6.30127
			-7.22681	-9.31191	20.1661	-1.28746	-1.85722	-6.17841
			-7.17679	-9.19142	20.5023	-0.93778	-1.7935	-6.05554
			-7.12678	-9.07093	20.8222	-0.60399	-1.72978	-5.90537
			-7.07677	-8.94184	21.1042	-0.25431	-1.67356	-5.76105
			-7.02676	-8.76111	21.3102	0.063578	-1.64732	-5.58358
			-6.97674	-8.6148	21.6356	0.349681	-1.56486	-5.332
			-6.92673	-8.45989	21.9393	0.651677	-1.50676	-5.09796
			-6.87672	-8.35662	22.2429	1.00136	-1.45804	-4.90489
			-6.82671	-8.21892	22.5032	1.30336	-1.3812	-4.75667
			-6.77669	-8.07261	22.7472	1.71661	-1.30998	-4.55579
			-6.72668	-7.9091	22.9695	2.09808	-1.26688	-4.29836
			-6.67667	-7.70255	23.2352	2.44776	-1.21066	-4.14429
			-6.62666	-7.54764	23.5334	2.82923	-1.12445	-4.01167
			-6.57664	-7.41854	23.8642	3.19481	-1.06073	-3.8303
			-6.52663	-7.28084	24.1625	3.5127	-0.95391	-3.65868
			-6.47662	-7.12593	24.4661	3.83059	-0.88082	-3.45195
			-6.42661	-6.91938	24.7915	4.19617	-0.86583	-3.22962
			-6.37659	-6.73005	25.0951	4.51406	-0.80398	-3.0931
			-6.32658	-6.62677	25.491	4.76837	-0.79649	-2.97024
			-6.27657	-6.57514	25.7783	4.9909	-0.74963	-2.85322
			-6.22656	-6.40301	26.0657	5.30879	-0.67092	-2.6855
			-6.17654	-6.13622	26.3802	5.65847	-0.59783	-2.52948
			-6.12653	-5.95549	26.6622	6.03994	-0.53786	-2.36761
			-6.07652	-5.76615	26.9008	6.37372	-0.44791	-2.16283
			-6.02651	-5.61985	27.1665	6.69161	-0.40293	-1.96586
			-5.97649	-5.49075	27.4593	6.93003	-0.31672	-1.79228
			-5.92648	-5.33584	27.6599	7.3115	-0.24176	-1.55435
			-5.87647	-5.1379	27.9365	7.67708	-0.17429	-1.41588
			-5.82646	-4.90553	28.0287	8.07444	-0.1087	-1.23256
			-5.77644	-4.74202	28.3649	8.45591	-0.05435	-1.04144
			-5.72643	-4.5871	28.6794	8.80559	-0.01124	-0.86006
			-5.67642	-4.45801	28.9559	9.15527	0.04123	-0.70599
			-5.62641	-4.35474	29.2433	9.48906	0.080586	-0.54802
			-5.57639	-4.27728	29.6391	9.83874	0.185534	-0.3881
			-5.52638	-4.13958	29.9211	10.109	0.247379	-0.24378
			-5.47637	-3.98467	30.2953	10.4268	0.288609	-0.07801
			-5.42636	-3.92443	30.6477	10.7606	0.346705	0.101413
			-5.37634	-3.77812	30.9676	11.0626	0.417921	0.269135
			-5.32633	-3.62321	31.2225	11.4123	0.479765	0.45831
			-5.27632	-3.40805	31.4231	11.8256	0.534114	0.61433
			-5.22631	-3.22732	31.7973	12.2229	0.601581	0.817156
			-5.17629	-3.02938	32.1497	12.5567	0.650307	0.979028
			-5.12628	-2.88308	32.5076	12.8746	0.712152	1.1487
			-5.07627	-2.70235	32.6378	13.272	0.721522	1.32032
			-5.02626	-2.5044	32.8384	13.6058	0.80773	1.46659
			-4.97624	-2.28925	33.1529	13.9078	0.908931	1.64992
			-4.92623	-2.09131	33.4782	14.2733	0.957657	1.82154
			-4.87622	-1.92779	33.7765	14.5435	1.00076	1.99901
			-4.82621	-1.81591	34.0476	14.9091	1.04387	2.14918
			-4.77619	-1.661	34.3567	15.1475	1.12632	2.2935
			-4.72618	-1.47166	34.5682	15.4813	1.25376	2.46512
			-4.67617	-1.29093	34.8772	15.7833	1.35121	2.62894
			-4.62616	-1.10159	35.1375	16.2601	1.39619	2.81812
			-4.57614	-0.98111	35.3978	16.5939	1.4243	3.02289
			-4.52613	-0.86062	35.7231	16.9118	1.46366	3.19647
			-4.47612	-0.67128	35.978	17.182	1.53862	3.36614
			-4.42611	-0.46473	36.3576	17.484	1.58922	3.53776
			-4.37609	-0.30122	36.6829	17.8019	1.67543	3.70548
			-4.32608	-0.17212	36.9811	18.1834	1.71291	3.8654
			-4.27607	-0.06885	37.2685	18.6125	1.77476	4.05848
			-4.22606	0.06885	37.5613	18.994	1.81599	4.20475
			-4.17604	0.206549	37.8975	19.3914	1.87221	4.35297
			-4.12603	0.284005	38.147	19.7093	1.9453	4.49729
			-4.07602	0.395885	38.4994	20.0113	1.98653	4.64746
			-4.02601	0.473341	38.9061	20.3609	2.10647	4.85418
			-3.97599	0.602434	39.1555	20.6788	2.15332	5.0141
			-3.92598	0.783164	39.4755	20.9332	2.20767	5.19548
			-3.87597	0.946682	39.7249	21.2192	2.27514	5.35345
			-3.82596	1.16184	39.996	21.5212	2.32012	5.48606
			-3.77594	1.3856	40.3105	21.855	2.43069	5.64989
			-3.72593	1.54912	40.5925	22.2047	2.48878	5.83126
			-3.67592	1.67821	40.8094	22.5703	2.59935	6.03214
			-3.62591	1.85894	41.189	22.9041	2.66682	6.20376
			-3.57589	1.98803	41.4764	23.1902	2.70993	6.37148
			-3.52588	2.0827	41.8559	23.5081	2.78676	6.52555
			-3.47587	2.21179	42.0945	23.7942	2.8561	6.69327
			-3.42586	2.40113	42.3819	24.128	2.92732	6.84734
			-3.37584	2.62489	42.6151	24.4617	2.98542	7.04042
			-3.32583	2.79701	42.9296	24.8273	3.00603	7.19839
			-3.27582	3.00356	43.2441	25.177	3.00603	7.41487
			-3.22581	3.21011	43.5152	25.5267	3.066	7.62939
			-3.17579	3.38224	43.8189	25.8287	3.13159	7.83222
			-3.12578	3.4769	44.1767	26.083	3.21968	7.93558
			-3.07577	3.58879	44.437	26.4645	3.27965	8.0799
			-3.02576	3.70927	44.7786	26.8459	3.29651	8.28468
			-2.97574	3.85558	45.0714	27.1797	3.36398	8.45435
			-2.92573	4.03631	45.3588	27.5453	3.46143	8.60452
			-2.87572	4.20843	45.6733	27.8791	3.49329	8.7859
			-2.82571	4.34613	45.977	28.1175	3.55326	8.98482
			-2.77569	4.54407	46.2156	28.4354	3.64134	9.13499
			-2.72568	4.65595	46.5409	28.7374	3.72006	9.30076
			-2.67567	4.82808	46.9802	29.0871	3.81189	9.44313
			-2.62566	4.97438	47.235	29.405	3.89247	9.6011
			-2.57564	5.07766	47.4953	29.7864	3.94307	9.71227
			-2.52563	5.17232	47.7935	30.0884	4.01054	9.86634
			-2.47562	5.36166	48.0646	30.4063	4.07051	10.075
			-2.42561	5.49936	48.287	30.7719	4.20732	10.3598
			-2.37559	5.61985	48.5852	31.1216	4.3029	10.5606
			-2.32558	5.71451	48.916	31.5348	4.35537	10.7342
			-2.27557	5.86943	49.3606	31.8845	4.39285	10.861
			-2.22556	6.00713	49.8161	32.1229	4.45095	10.9799
			-2.17554	6.20507	50.1306	32.4408	4.52404	11.0794
			-2.12553	6.43744	50.3584	32.711	4.61212	11.2276
			-2.07552	6.57514	50.6837	33.0448	4.63836	11.3856
			-2.02551	6.73005	50.9385	33.4263	4.72082	11.5358
			-1.97549	6.93659	51.188	33.6488	4.77517	11.7444
			-1.92548	7.15175	51.5025	34.0303	4.80702	11.9629
			-1.87547	7.34969	51.7899	34.4753	4.83888	12.1891
			-1.82546	7.47879	52.1261	34.8568	4.88948	12.3978
			-1.77544	7.59927	52.4026	35.2224	4.95508	12.5908
			-1.72543	7.72837	52.7117	35.5879	5.05065	12.7742
			-1.67542	7.85746	53.075	35.8423	5.14623	12.9302
			-1.62541	8.00376	53.2648	36.1125	5.23432	13.1135
			-1.57539	8.16728	53.4871	36.3509	5.28866	13.2656
			-1.52538	8.29637	53.7148	36.6529	5.33364	13.4353
			-1.47537	8.42547	54.0076	36.939	5.38237	13.5406
			-1.42536	8.51153	54.2788	37.3046	5.43297	13.6674
			-1.37534	8.64923	54.5824	37.6066	5.50418	13.8546
			-1.32533	8.77832	54.9186	37.9403	5.5754	14.036
			-1.27532	8.94184	55.1409	38.2741	5.57352	14.2486
			-1.22531	9.19142	55.4338	38.6238	5.59789	14.4397
			-1.17529	9.40657	55.7157	39.0212	5.69347	14.5606
			-1.12528	9.57009	56.0302	39.3232	5.80404	14.7478
			-1.07527	9.77664	56.3718	39.7046	5.92773	14.8941
			-1.02526	9.95737	56.5833	39.9749	6.06079	15.0443
			-0.97524	10.1037	56.8816	40.2451	6.12638	15.2471
			-0.92523	10.2586	57.2123	40.5947	6.132	15.4012
			-0.87522	10.3791	57.5648	40.9603	6.1901	15.5923
			-0.82521	10.5082	57.8576	41.2623	6.17698	15.7834
			-0.77519	10.6373	58.2209	41.5961	6.21821	15.9492
			-0.72518	10.7922	58.4703	41.8504	6.28193	16.1072
			-0.67517	10.9299	58.6818	42.216	6.33066	16.3022
			-0.62516	11.0504	59.0126	42.518	6.41124	16.5089
			-0.57514	11.2053	59.403	42.8359	6.47309	16.7215
			-0.52513	11.4032	59.5874	43.1855	6.55555	16.9282
			-0.47512	11.5237	59.8259	43.5193	6.58178	17.0784
			-0.42511	11.627	60.1405	43.9008	6.68111	17.2558
			-0.37509	11.7216	60.4441	44.2664	6.76169	17.4821
			-0.32508	11.868	60.7586	44.5207	6.82541	17.7044
			-0.27507	12.0056	61.1219	44.7909	6.95098	17.8838
			-0.22506	12.1606	61.4635	45.1088	6.9491	18.0593
			-0.17504	12.3241	61.7672	45.6015	6.9997	18.2193
			-0.12503	12.4704	62.1305	45.9035	7.02781	18.3733
[truncated: 2,002 more rows]

## Sheet: 14 C
			Current Density
			CFTR+Fors	CFTR-K978C	S1155A/R1158A	S1049A/F1052A	Q1042A/E1046A
			205.28	813.39	801.72	28.32	449.35
			398.62	637.67	665.41	53.9	431.18
			186.11	847.92	765.99	129.08	284.24
			221.06	1147.38	600.27	32.31	376.79
			252.82	763.17	310.16	72.91	376.61
			180.59	773.6	774.48	148.47	440.04
			552.63		885.14	295.06	152.72
			535		691.48	145.14
			252.89		541.34
			320.01		424.21
					842.54

## Sheet: 14 D
	Current Density
								+Vector										+Esyt3
				CFTR+Fors	205.28	398.62	186.11	221.06	252.82	180.59	552.63	535	252.89	320.01		24.46	17.82	21.95	9.5	10.77
				K978C	813.39	637.67	847.92	1147.38	763.17	773.6						555.37	1090.28	461.8	702.14	666.99
				S1155A/R1158A	801.72	665.41	765.99	600.27	310.16	774.48	885.14	691.48	541.34	424.21	842.54	365.8	317.38	960.93	575.94	642.02	432.22
				S1049A/F1052A	28.32	53.9	129.08	32.31	72.91	148.47	295.06	145.14				8.24	42.7	21.15	10.27	31.68	31.27
				Q1042A/E1046A	449.35	431.18	284.24	376.79	376.61	440.04	152.72					211.16	190.81	147.59	48.12	336.01

## Sheet: 14E
				Blot
