# Supplementary material for: Lipid transporters E-Syt3 and ORP5 regulate epithelial ion transport by controlling phosphatidylserine enrichment at ER/PM junctions
Source: EMBO J. 2025 May 27;44(13):3697–719. doi: 10.1038/s44318-025-00470-9 (PMC12217353; doi:10.1038/s44318-025-00470-9)
Supplement: Supplementary file 12 — Appendix figures zipped [file 44318_2025_470_MOESM12_ESM.zip › Appendix Figures/EV 15/EV 15.xlsx]

## Sheet: 15 A i
				Current traces
				Time (s)	CFTR3R3A	CFTR3R3A	CFTR3R3A +Esyt3	CFTR3R3A+Esyt3
				0	3.128	-5.66182	-8.3648	1.57988
				2	3.37178	-5.4956	-9.03981	1.30632
				4	3.67319	-5.01911	-8.00598	1.24593
				6	3.76406	-5.21192	-8.78757	1.28145
				8	3.67984	-5.56209	-8.53178	1.69001
				10	3.32746	-5.25182	-9.24587	1.7362
				12	2.94848	-5.30501	-7.18531	-0.772
				14	1.90242	-3.83786	-2.25418	-3.4827
				16	0.871867	-2.19563	-0.3606	-1.80938
				18	0.554946	-1.00551	-2.478	-0.42028
				20	1.15111	-0.59994	-3.38749	-0.99227
				22	1.10236	-0.63983	-4.17618	-0.8395
				24	0.736677	-0.68194	-3.1459	0.123278
				26	1.33728	-0.85259	-4.09802	-0.15383
				28	1.75171	-1.32243	-2.9363	0.038014
				30	1.29295	-0.56448	-2.25418	-0.13252
				32	1.47468	-0.66199	-2.18313	-0.10409
				34	1.42149	-1.05426	-2.84393	0.027356
				36	2.03317	-0.98999	-2.9363	0.542495
				38	1.45252	-0.46474	-2.94695	0.506968
				40	1.97112	-0.83929	-2.87235	0.268938
				42	2.06642	-1.08972	-2.62011	0.35065
				44	1.5456	-1.27589	-2.5455	0.101962
				46	1.71847	-0.79496	-2.35721	-0.28528
				48	1.75171	-0.96118	-2.12628	-0.1787
				50	2.30577	-1.04318	-2.32168	-0.06857
				52	2.40994	-1.51081	-1.90246	-0.10765
				54	1.89799	-0.85037	-2.37852	0.236964
				56	2.34123	-0.99221	-2.56682	0.041566
				58	1.86474	-1.25816	-2.79064	0.194332
				60	1.57441	-1.04762	-1.96641	-0.31725
				62	2.27696	-1.14735	-2.55616	0.229859
				64	2.41658	-0.65091	-2.42471	0.986581
				66	2.29026	-1.19389	-3.50828	0.890659
				68	2.17058	-1.646	-2.45668	0.208543
				70	2.16393	-1.25816	-2.77642	0.343545
				72	2.66037	-1.06978	-2.51353	0.311571
				74	2.06642	-1.42438	-2.65919	0.432362
				76	2.61605	-1.30027	-2.39273	0.695261
				78	2.45869	-1.22048	-2.35365	0.709472
				80	2.10188	-1.54405	-3.32709	1.3383
				82	2.06864	-1.52632	-3.41591	0.673945
				84	3.42719	-1.50416	-3.42301	1.34895
				86	3.7707	-2.04271	-2.47445	1.45554
				88	3.63995	-3.00012	-3.4692	1.86054
				90	4.70596	-3.35472	-3.0109	1.61541
				92	6.23959	-3.70488	-2.84748	1.80725
				94	8.30513	-6.51507	-3.65394	1.02211
				96	8.82372	-7.79606	-2.51353	0.993686
				98	11.4876	-9.22331	-2.79419	2.46095
				100	15.519	-13.8419	-2.90787	1.41646
				102	21.4385	-17.0134	-2.78353	1.98489
				104	24.0116	-19.9277	-2.66629	1.03277
				106	30.3567	-26.6562	-2.44958	1.46975
				108	32.7125	-28.0613	-2.93274	1.64383
				110	37.996	-32.6866	-3.05353	1.91738
				112	43.4524	-37.1124	-2.72313	2.34726
				114	48.0821	-43.9806	-3.15301	2.90148
				116	51.9894	-47.4623	-3.09617	2.42542
				118	59.6753	-54.7337	-3.27025	3.56583
				120	64.8923	-59.113	-2.89366	2.96188
				122	68.3917	-62.1825	-3.55446	1.37382
				124	75.5546	-68.8667	-3.72144	1.71843
				126	78.8169	-70.9522	-2.96472	2.19094
				128	83.1275	-76.9249	-4.38224	3.46636
				130	88.5285	-81.2709	-3.27025	3.00095
				132	93.0584	-86.5146	-3.85289	3.24254
				134	93.6325	-86.7561	-3.93815	2.56042
				136	100.175	-92.0108	-4.57408	3.0649
				138	105.234	-96.7358	-4.31829	2.91924
				140	109.915	-100.506	-3.63262	2.93345
				142	111.821	-104.792	-3.75341	2.80556
				144	115.804	-104.626	-4.19395	3.70794
				146	120.6	-112.533	-5.14962	3.73991
				148	122.776	-113.98	-5.31304	4.13071
				150	126.167	-116.56	-6.41438	5.36704
				152	130.453	-120.64	-6.22253	6.29785
				154	131.038	-121.369	-6.81938	6.04561
				156	136.441	-126.023	-6.65241	7.28194
				158	138.797	-128.384	-7.11781	6.64601
				160	140.193	-128.823	-7.88164	7.03325
				162	141.277	-133.084	-9.79298	10.9128
				164	144.621	-133.889	-9.15705	7.83261
				166	148.928	-137.286	-9.98483	9.21105
				168	151.576	-139.252	-9.20323	10.5504
				170	153.726	-143.399	-9.70416	9.20039
				172	155.359	-143.618	-10.134	9.85409
				174	160.514	-146.727	-9.99548	10.2733
				176	161.421	-149.4	-13.0295	12.3339
				178	162.451	-149.62	-12.4895	14.366
				180	166.897	-151.554	-12.8163	13.8153
				182	170.791	-156.346	-13.6086	15.0446
				184	172.218	-158.609	-14.0349	13.1048
				186	173.288	-158.11	-14.6602	16.3129
				188	174.496	-160.459	-17.7936	16.9133
				190	174.64	-162.137	-14.1415	15.9967
				192	177.244	-162.709	-16.2127	17.1229
				194	178.341	-164.169	-15.8183	16.2951
				196	179.403	-165.466	-15.4879	16.2667
				198	181.874	-166.12	-16.742	16.8174
				200	181.331	-167.731	-17.6551	17.908
				202	183.842	-169.238	-18.9127	20.061
				204	185.207	-171.818	-18.934	19.6133
				206	185.17	-168.761	-17.886	20.0467
				208	188.051	-171.591	-20.2166	19.5991
				210	187.792	-172.292	-21.1083	23.3294
				212	187.811	-173.311	-21.2042	21.5318
				214	186.018	-173.161	-22.1528	25.5037
				216	188.742	-173.681	-24.0641	27.4186
				218	186.222	-172.595	-23.2577	26.0899
				220	186.914	-172.821	-24.867	24.6262
				222	188.301	-174.439	-26.0536	28.4346
				224	188.993	-174.552	-23.5064	27.2765
				226	189.345	-173.73	-24.1245	25.2976
				228	188.962	-175.193	-26.0749	30.8824
				230	188.281	-175.434	-26.7642	27.8911
				232	189.316	-175.767	-25.5918	26.2178
				234	188.673	-174.289	-29.1409	30.4561
				236	188.591	-175.137	-27.2189	30.2749
				238	192.206	-177.628	-29.2866	31.3727
				240	189.602	-174.153	-29.585	32.9679
				242	188.662	-174.679	-31.1127	34.1296
				244	191.029	-174.504	-30.7787	31.7777
				246	191.989	-175.962	-31.3542	32.7298
				248	192.765	-177.119	-30.7858	33.3516
				250	189.899	-175.84	-31.1553	32.943
				252	190.936	-176.684	-30.3559	35.2309
				254	189.988	-177.394	-32.5657	34.5204
				256	192.113	-177.746	-33.7807	34.8259
				258	190.127	-176.093	-32.8748	36.8581
				260	188.179	-174.665	-35.4363	40.8335
				262	186.723	-172.948	-36.4239	40.5919
				264	185.493	-173.458	-33.3189	37.4691
				266	187.475	-172.349	-35.486	37.0002
				268	189.83	-173.48	-36.1575	39.3414
				270	186.484	-173.291	-35.1556	41.5973
				272	185.957	-172.52	-36.2392	40.6843
				274	185.498	-173.045	-36.0296	39.9986
				276	186.812	-174.1	-36.9213	40.0342
				278	184.203	-172.134	-38.6124	39.5688
				280	186.236	-173.012	-39.0422	41.6435
				282	184.749	-171.809	-39.3016	41.9526
				284	184.31	-171.303	-37.4791	39.8636
				286	184.751	-170.991	-39.4473	43.3417
				288	184.972	-171.394	-40.0015	45.0434
				290	183.372	-170.807	-38.4845	41.7714
				292	184.024	-171.126	-43.444	45.1074
				294	181.914	-168.748	-41.3941	44.5674
				296	182.417	-170.783	-41.2023	45.7149
				298	180.374	-166.645	-41.959	47.5019
				300	179.636	-168.471	-38.957	45.722
				302	180.602	-167.252	-43.103	47.5552
				304	181.123	-168.407	-42.7122	48.1805
				306	178.809	-168.436	-44.0267	50.1842
				308	179.767	-167.932	-41.7352	43.7822
				310	178.51	-165.426	-45.16	51.4525
				312	177.136	-164.355	-43.3801	47.3633
				314	178.474	-165.714	-40.2608	43.7538
				316	176.737	-165.379	-42.8898	45.8108
				318	176.376	-164.737	-45.6645	49.3529
				320	174.78	-162.977	-43.8739	49.4985
				322	177.393	-163.996	-44.7834	50.4435
				324	175.17	-165.322	-43.2309	46.1341
				326	175.268	-163.121	-44.5027	48.6814
				328	174.131	-163.465	-48.7162	51.2535
				330	174.261	-162.055	-44.7692	48.081
				332	175.223	-164.44	-47.6966	51.4418
				334	174.501	-162.715	-45.1991	49.7437
				336	173.379	-162.266	-44.1475	50.5217
				338	172.457	-161.1	-48.901	52.6959
				340	172.588	-160.785	-46.2649	50.7242
				342	171.97	-160.173	-46.3785	49.733
				344	169.408	-159.192	-45.9238	50.5359
				346	157.697	-149.216	-44.1084	43.4376
				348	146.193	-137.554	-41.8737	45.0292
				350	127.388	-121.655	-37.2552	35.5471
				352	114.305	-107.376	-32.5302	35.2949
				354	100.864	-97.3608	-30.3844	32.6872
				356	90.5319	-86.9755	-26.4835	25.2834
				358	83.4555	-81.1424	-22.4548	21.7662
				360	74.5174	-71.4176	-22.8242	19.7981
				362	69.7481	-66.4643	-17.1684	18.9276
				364	64.1011	-60.6954	-19.3284	21.2085
				366	61.3973	-58.6609	-18.9838	18.1034
				368	57.5832	-56.3893	-16.0919	16.5687
				370	56.6124	-53.466	-16.1558	17.0909
				372	53.8045	-50.1727	-15.0439	15.5135
				374	50.1898	-46.8306	-14.6175	13.5276
				376	49.7621	-47.0279	-12.6742	15.2186
				378	46.7967	-42.5489	-12.5961	14.5188
				380	45.6531	-42.2186	-12.994	12.1207
				382	43.1665	-39.6833	-10.1411	9.52369
				384	40.5403	-38.9054	-8.67388	9.46329
				386	40.168	-36.6204	-11.5373	11.2219
				388	39.1751	-35.3195	-8.99007	10.2946
				390	36.5422	-33.0213	-8.37546	9.14355
				392	34.7869	-34.9339	-8.05927	10.0388
				394	34.6894	-30.7075	-8.92257	8.53604
				396	32.9098	-29.6038	-9.69706	10.8169
				398	34.0024	-29.8077	-8.29375	9.10447
				400	30.0885	-27.4807	-8.36125	9.24302
				402	30.9396	-26.8912	-7.76084	7.37786
				404	29.663	-25.5991	-8.26888	8.79539
				406	28.1028	-23.0039	-8.45362	8.96947
				408	24.8338	-23.6532	-7.78571	6.0314
				410	23.5905	-20.2225	-7.61518	6.58917
				412	22.048	-20.3178	-7.25636	8.06709
				414	21.0884	-19.7394	-7.49795	6.81299
				416	20.1664	-18.0727	-6.44635	7.59813
				418	19.1137	-17.2527	-6.70925	6.26587
				420	18.3358	-16.5214	-5.62213	4.67782
				422	15.4902	-13.1195	-6.83359	5.94613
				424	15.7051	-13.7821	-5.16738	4.68848
				426	14.7123	-13.2281	-5.36989	5.26402
				428	12.3365	-11.2224	-5.21357	5.62639
				430	13.0966	-11.4684	-5.76779	6.70641
				432	10.415	-11.0761	-5.08922	6.15574
				434	10.8272	-9.81505	-5.35923	4.73111
				436	10.8582	-9.56904	-4.09447	4.26571
				438	9.51741	-9.27207	-3.91328	4.20531
				440	10.1535	-8.50082	-4.41421	4.68138
				442	8.1921	-7.43481	-4.92935	4.95493
				444	8.40042	-7.35502	-3.97368	3.0578
				446	7.6469	-6.50621	-3.23472	3.64044
				448	8.30291	-7.75173	-3.42657	2.77003
				450	6.91554	-7.79606	-4.2046	2.69542
				452	7.22138	-6.65469	-4.58119	4.04544
				454	6.67398	-5.11884	-3.30222	3.15372
				456	6.35705	-5.03462	-4.08737	3.02938
				458	5.63234	-5.38922	-2.66274	2.51068
				460	5.63456	-5.79701	-2.84748	2.34726
				462	5.57694	-4.48943	-2.69827	2.24778
				464	5.25115	-4.34981	-3.68947	2.91924
				466	4.88547	-4.45619	-3.23472	2.27265
				468	5.0251	-4.37862	-3.89197	2.50003
				470	4.82785	-3.61845	-2.37852	1.29211
				472	4.40677	-3.70267	-2.89722	2.45739
				474	3.81946	-3.43229	-2.69471	2.57818
				476	4.2339	-3.76029	-1.92733	0.837368
				478	3.78179	-3.73369	-2.89011	1.75751
				480	3.49368	-3.07104	-1.37311	1.65093
				482	3.42719	-2.84055	-1.8172	1.35606
				484	3.15459	-3.11315	-1.72838	1.30632
				486	3.44935	-3.02893	-1.76746	1.4129
				488	4.01449	-2.82504	-1.46548	0.617102
				490	3.75519	-3.34807	-2.0197	1.44488
				492	3.69092	-2.78071	-1.45483	0.474994
				494	3.046	-2.6965	-1.51522	1.06829
				496	2.1861	-2.33746	-0.58442	0.428809
				498	2.55842	-1.97179	-0.59863	0.631312
				500	2.22377	-1.88314	-0.84376	0.233412
				502	2.51853	-1.92746	-0.74074	0.066435
				504	1.7229	-1.95406	-1.33759	0.716577
				506	1.4082	-1.42216	-1.13864	0.563811
				508	1.35722	-1.51524	-1.18482	0.169463
				510	1.16884	-1.30027	-0.33928	0.158805
				512	1.31733	-0.84815	-0.32152	0.02025
				514	1.14225	-0.94124	-0.04086	0.375519
				516	0.63473	-0.96118	-0.08704	-0.02593
				518	0.800948	-0.69967	-0.20783	0.368414
				520	0.699001	-0.51793	-0.17586	0.311571
				522	0.16932	-0.02815	-0.06217	0.169463
				524	0.421971	0.087098	-0.23625	-0.36699
				526	0.255754	-0.21653	0.047961	0.087751
				528	-0.20744	0.033908	0.055067	0.109067
				530	-0.3249	0.184613	0.133226	-0.41673
				532	-0.17863	-0.25863	0.335729	-0.21423
				534	-0.10993	0.348614	0.161647	0.1517
				536	-0.3116	0.182396	-0.2256	-0.02238
				538	-0.41355	0.184613	-0.03375	0.190779
				540	-0.65512	0.568021	0.037303	-0.70095

## Sheet: 15 A ii
			I/V Curve
			Voltage (mV)	CFTR3R3A	CFTR3R3A +Esyt3
			-100	-277.121	-46.0641
			-99.95	-277.129	-46.2062
			-99.9	-277.124	-46.3057
			-99.85	-277.132	-46.3199
			-99.7999	-277.058	-46.3093
			-99.7499	-276.994	-46.2951
			-99.6999	-276.856	-46.327
			-99.6499	-276.784	-46.3377
			-99.5999	-276.637	-46.327
			-99.5499	-276.425	-46.3341
			-99.4999	-276.234	-46.2915
			-99.4499	-276.046	-46.2702
			-99.3998	-275.861	-46.2205
			-99.3498	-275.711	-46.1778
			-99.2998	-275.601	-46.153
			-99.2498	-275.551	-46.1387
			-99.1998	-275.479	-46.0286
			-99.1498	-275.36	-45.9327
			-99.0998	-275.233	-45.851
			-99.0498	-275.098	-45.8012
			-98.9997	-274.937	-45.7479
			-98.9497	-274.769	-45.6627
			-98.8997	-274.548	-45.6343
			-98.8497	-274.371	-45.62
			-98.7997	-274.202	-45.6165
			-98.7497	-274.025	-45.652
			-98.6997	-273.807	-45.6875
			-98.6497	-273.602	-45.7799
			-98.5996	-273.403	-45.7941
			-98.5496	-273.229	-45.716
			-98.4996	-273.038	-45.6094
			-98.4496	-272.925	-45.4318
			-98.3996	-272.781	-45.3998
			-98.3496	-272.618	-45.5241
			-98.2996	-272.472	-45.6875
			-98.2496	-272.32	-45.8083
			-98.1995	-272.154	-45.8119
			-98.1495	-271.969	-45.62
			-98.0995	-271.778	-45.4602
			-98.0495	-271.637	-45.3856
			-97.9995	-271.526	-45.4779
			-97.9495	-271.391	-45.4744
			-97.8995	-271.261	-45.4353
			-97.8495	-271.12	-45.446
			-97.7994	-270.96	-45.3998
			-97.7494	-270.78	-45.3607
			-97.6994	-270.578	-45.3358
			-97.6494	-270.382	-45.2754
			-97.5994	-270.28	-45.2328
			-97.5494	-270.155	-45.1582
			-97.4994	-270.086	-45.1618
			-97.4494	-269.959	-45.1973
			-97.3993	-269.829	-45.2612
			-97.3493	-269.658	-45.3358
			-97.2993	-269.448	-45.3749
			-97.2493	-269.251	-45.4211
			-97.1993	-269.105	-45.4318
			-97.1493	-268.931	-45.414
			-97.0993	-268.762	-45.3714
			-97.0493	-268.577	-45.3145
			-96.9992	-268.416	-45.1262
			-96.9492	-268.226	-44.9877
			-96.8992	-268.049	-44.8242
			-96.8492	-267.858	-44.7567
			-96.7992	-267.734	-44.6679
			-96.7492	-267.568	-44.6182
			-96.6992	-267.388	-44.5613
			-96.6492	-267.258	-44.5081
			-96.5991	-267.068	-44.4192
			-96.5491	-266.888	-44.3162
			-96.4991	-266.719	-44.2523
			-96.4491	-266.595	-44.3233
			-96.3991	-266.468	-44.3944
			-96.3491	-266.338	-44.4619
			-96.2991	-266.191	-44.469
			-96.2491	-266.036	-44.501
			-96.199	-265.94	-44.4583
			-96.149	-265.86	-44.2985
			-96.099	-265.824	-44.1812
			-96.049	-265.688	-44.0959
			-95.999	-265.572	-44.0355
			-95.949	-265.359	-44.0071
			-95.899	-265.121	-44.0462
			-95.849	-264.947	-44.0746
			-95.7989	-264.842	-44.0959
			-95.7489	-264.712	-44.0071
			-95.6989	-264.593	-43.865
			-95.6489	-264.466	-43.7229
			-95.5989	-264.334	-43.8259
			-95.5489	-264.165	-44.0675
			-95.4989	-263.963	-44.2842
			-95.4489	-263.714	-44.3269
			-95.3988	-263.491	-44.2238
			-95.3488	-263.283	-44.0817
			-95.2988	-263.126	-43.9787
			-95.2488	-262.954	-43.9432
			-95.1988	-262.772	-43.9112
			-95.1488	-262.606	-43.8863
			-95.0988	-262.435	-43.8295
			-95.0488	-262.277	-43.7691
			-94.9987	-262.15	-43.7158
			-94.9487	-261.973	-43.6874
			-94.8987	-261.862	-43.6874
			-94.8487	-261.727	-43.6483
			-94.7987	-261.589	-43.6234
			-94.7487	-261.462	-43.595
			-94.6987	-261.345	-43.6234
			-94.6487	-261.196	-43.659
			-94.5986	-261.003	-43.6874
			-94.5486	-260.746	-43.6838
			-94.4986	-260.566	-43.659
			-94.4486	-260.422	-43.659
			-94.3986	-260.254	-43.6945
			-94.3486	-260.104	-43.6519
			-94.2986	-259.933	-43.6625
			-94.2486	-259.806	-43.595
			-94.1985	-259.656	-43.5737
			-94.1485	-259.529	-43.6341
			-94.0985	-259.372	-43.7442
			-94.0485	-259.189	-43.865
			-93.9985	-259.029	-43.9005
			-93.9485	-258.8	-43.8473
			-93.8985	-258.628	-43.7123
			-93.8485	-258.526	-43.6376
			-93.7984	-258.402	-43.5808
			-93.7484	-258.277	-43.5915
			-93.6984	-258.131	-43.627
			-93.6484	-258.009	-43.6483
			-93.5984	-257.874	-43.7087
			-93.5484	-257.71	-43.6661
			-93.4984	-257.553	-43.4955
			-93.4484	-257.387	-43.4174
			-93.3983	-257.163	-43.3215
			-93.3483	-256.995	-43.2362
			-93.2983	-256.873	-43.1438
			-93.2483	-256.751	-43.0621
			-93.1983	-256.63	-43.0301
			-93.1483	-256.469	-43.0515
			-93.0983	-256.276	-43.1012
			-93.0483	-256.096	-43.1296
			-92.9982	-255.947	-43.1509
			-92.9482	-255.825	-43.1047
			-92.8982	-255.637	-42.9911
			-92.8482	-255.435	-42.8987
			-92.7982	-255.223	-42.8596
			-92.7482	-255.029	-42.8312
			-92.6982	-254.847	-42.7317
			-92.6482	-254.711	-42.6358
			-92.5981	-254.559	-42.6465
			-92.5481	-254.435	-42.7388
			-92.4981	-254.333	-42.8241
			-92.4481	-254.205	-42.8561
			-92.3981	-254.131	-42.8241
			-92.3481	-253.99	-42.7708
			-92.2981	-253.846	-42.6713
			-92.2481	-253.727	-42.5008
			-92.198	-253.603	-42.2912
			-92.148	-253.481	-42.2592
			-92.098	-253.296	-42.3089
			-92.048	-253.183	-42.4617
			-91.998	-253.022	-42.5079
			-91.948	-252.901	-42.4511
			-91.898	-252.743	-42.2912
			-91.848	-252.616	-42.1917
			-91.7979	-252.422	-42.213
			-91.7479	-252.234	-42.2237
			-91.6979	-252.044	-42.1455
			-91.6479	-251.894	-42.11
			-91.5979	-251.737	-42.0212
			-91.5479	-251.593	-41.9928
			-91.4979	-251.449	-41.9999
			-91.4479	-251.272	-42.046
			-91.3978	-251.098	-42.0283
			-91.3478	-250.919	-41.9821
			-91.2978	-250.767	-42.007
			-91.2478	-250.568	-42.0283
			-91.1978	-250.385	-42.0283
			-91.1478	-250.222	-41.9679
			-91.0978	-250.087	-41.872
			-91.0478	-249.97	-41.8649
			-90.9977	-249.846	-41.9643
			-90.9477	-249.736	-42.078
			-90.8977	-249.556	-42.0638
			-90.8477	-249.423	-41.9856
			-90.7977	-249.285	-41.975
			-90.7477	-249.136	-41.9501
			-90.6977	-248.978	-41.9181
			-90.6477	-248.829	-41.8755
			-90.5976	-248.649	-41.8471
			-90.5476	-248.481	-41.8009
			-90.4976	-248.287	-41.7441
			-90.4476	-248.063	-41.6837
			-90.3976	-247.872	-41.6446
			-90.3476	-247.745	-41.6126
			-90.2976	-247.671	-41.5771
			-90.2476	-247.557	-41.5558
			-90.1975	-247.441	-41.5167
			-90.1475	-247.248	-41.4918
			-90.0975	-247.098	-41.403
			-90.0475	-246.977	-41.2645
			-89.9975	-246.822	-41.1117
			-89.9475	-246.664	-41.0051
			-89.8975	-246.51	-41.0548
			-89.8475	-246.316	-41.2005
			-89.7974	-246.128	-41.2609
			-89.7474	-245.935	-41.2041
			-89.6974	-245.744	-41.101
			-89.6474	-245.537	-41.0655
			-89.5974	-245.362	-41.0691
			-89.5474	-245.227	-40.9838
			-89.4974	-245.1	-40.9269
			-89.4474	-244.986	-40.8701
			-89.3973	-244.829	-40.9198
			-89.3473	-244.666	-41.0548
			-89.2973	-244.525	-41.0584
			-89.2473	-244.395	-41.062
			-89.1973	-244.268	-40.9944
			-89.1473	-244.096	-40.9341
			-89.0973	-243.961	-40.8701
			-89.0473	-243.861	-40.7991
			-88.9972	-243.726	-40.7848
			-88.9472	-243.607	-40.8417
			-88.8972	-243.447	-40.8772
			-88.8472	-243.237	-40.7955
			-88.7972	-243.035	-40.6889
			-88.7472	-242.888	-40.6072
			-88.6972	-242.692	-40.6179
			-88.6472	-242.499	-40.6427
			-88.5971	-242.319	-40.5859
			-88.5471	-242.184	-40.4331
			-88.4971	-242.051	-40.3727
			-88.4471	-241.926	-40.3514
			-88.3971	-241.744	-40.394
			-88.3471	-241.617	-40.4225
			-88.2971	-241.412	-40.4011
			-88.2471	-241.222	-40.4011
			-88.197	-241.042	-40.4935
			-88.147	-240.832	-40.5219
			-88.097	-240.652	-40.5717
			-88.047	-240.539	-40.6356
			-87.997	-240.442	-40.6534
			-87.947	-240.276	-40.5894
			-87.897	-240.085	-40.426
			-87.847	-239.914	-40.3088
			-87.7969	-239.754	-40.2519
			-87.7469	-239.602	-40.1844
			-87.6969	-239.452	-40.1702
			-87.6469	-239.345	-40.2093
			-87.5969	-239.234	-40.2271
			-87.5469	-239.118	-40.2093
			-87.4969	-238.988	-40.1809
			-87.4469	-238.839	-40.2022
			-87.3968	-238.701	-40.3159
			-87.3468	-238.554	-40.3656
			-87.2968	-238.399	-40.3656
			-87.2468	-238.211	-40.3123
			-87.1968	-238.018	-40.2484
			-87.1468	-237.83	-40.1915
			-87.0968	-237.711	-40.0814
			-87.0468	-237.592	-39.9819
			-86.9967	-237.454	-39.8576
			-86.9467	-237.263	-39.7581
			-86.8967	-237.094	-39.7013
			-86.8467	-236.965	-39.6835
			-86.7967	-236.826	-39.6977
			-86.7467	-236.663	-39.7119
			-86.6967	-236.453	-39.7439
			-86.6467	-236.301	-39.7475
			-86.5966	-236.193	-39.7084
			-86.5466	-236.074	-39.7084
			-86.4966	-235.903	-39.7226
			-86.4466	-235.765	-39.6622
			-86.3966	-235.663	-39.5627
			-86.3466	-235.53	-39.5201
			-86.2966	-235.394	-39.5236
			-86.2466	-235.27	-39.4739
			-86.1965	-235.137	-39.3496
			-86.1465	-234.972	-39.2856
			-86.0965	-234.77	-39.2678
			-86.0465	-234.573	-39.2323
			-85.9965	-234.419	-39.1932
			-85.9465	-234.278	-39.1613
			-85.8965	-234.137	-39.1364
			-85.8465	-233.987	-39.2146
			-85.7964	-233.791	-39.3105
			-85.7464	-233.636	-39.346
			-85.6964	-233.468	-39.3567
			-85.6464	-233.296	-39.314
			-85.5964	-233.097	-39.3069
			-85.5464	-232.948	-39.243
			-85.4964	-232.81	-39.179
			-85.4464	-232.688	-39.1435
			-85.3963	-232.586	-39.243
			-85.3463	-232.417	-39.2963
			-85.2963	-232.213	-39.243
			-85.2463	-232.066	-39.2003
			-85.1963	-231.947	-39.2892
			-85.1463	-231.812	-39.4277
			-85.0963	-231.646	-39.41
			-85.0463	-231.536	-39.0973
			-84.9962	-231.4	-38.7776
			-84.9462	-231.193	-38.639
			-84.8962	-231.005	-38.7101
			-84.8462	-230.844	-38.8131
			-84.7962	-230.715	-38.8522
			-84.7462	-230.585	-38.8451
			-84.6962	-230.419	-38.838
			-84.6462	-230.275	-38.8664
			-84.5961	-230.112	-38.9268
			-84.5461	-229.941	-38.9232
			-84.4961	-229.813	-38.838
			-84.4461	-229.686	-38.6888
			-84.3961	-229.559	-38.5715
			-84.3461	-229.396	-38.5538
			-84.2961	-229.2	-38.5573
			-84.2461	-229.042	-38.5502
			-84.196	-228.871	-38.5999
			-84.146	-228.73	-38.6461
			-84.096	-228.561	-38.7278
			-84.046	-228.44	-38.7136
			-83.996	-228.249	-38.6177
			-83.946	-228.08	-38.5076
			-83.896	-227.881	-38.3548
			-83.846	-227.715	-38.2624
			-83.7959	-227.585	-38.202
			-83.7459	-227.389	-38.202
			-83.6959	-227.243	-38.2091
			-83.6459	-227.104	-38.2198
			-83.5959	-226.988	-38.2873
			-83.5459	-226.878	-38.2624
			-83.4959	-226.753	-38.1523
			-83.4459	-226.646	-38.0564
			-83.3958	-226.491	-37.9853
			-83.3458	-226.303	-38.0137
			-83.2958	-226.126	-38.0457
			-83.2458	-225.966	-38.0777
			-83.1958	-225.819	-38.1701
			-83.1458	-225.689	-38.1843
			-83.0958	-225.504	-38.1274
			-83.0458	-225.377	-37.9889
			-82.9957	-225.28	-37.8858
			-82.9457	-225.167	-37.8468
			-82.8957	-224.993	-37.861
			-82.8457	-224.838	-37.8183
			-82.7957	-224.688	-37.8361
			-82.7457	-224.545	-37.861
			-82.6957	-224.318	-37.8965
			-82.6457	-224.138	-37.8823
			-82.5956	-223.992	-37.8468
			-82.5456	-223.859	-37.7615
			-82.4956	-223.693	-37.7011
			-82.4456	-223.527	-37.6372
			-82.3956	-223.381	-37.6158
			-82.3456	-223.229	-37.5412
			-82.2956	-223.071	-37.4418
			-82.2456	-222.955	-37.3849
			-82.1955	-222.823	-37.2606
			-82.1455	-222.657	-37.2357
			-82.0955	-222.483	-37.289
			-82.0455	-222.319	-37.3387
			-81.9955	-222.131	-37.3707
			-81.9455	-221.968	-37.3636
			-81.8955	-221.797	-37.3139
			-81.8455	-221.639	-37.2286
			-81.7954	-221.496	-37.1824
			-81.7454	-221.322	-37.2037
			-81.6954	-221.156	-37.1966
			-81.6454	-220.979	-37.1824
			-81.5954	-220.791	-37.0474
			-81.5454	-220.653	-36.9302
			-81.4954	-220.514	-36.8591
			-81.4454	-220.368	-36.9018
			-81.3953	-220.224	-36.8982
			-81.3453	-220.044	-36.852
			-81.2953	-219.837	-36.7561
			-81.2453	-219.691	-36.6673
			-81.1953	-219.533	-36.6282
			-81.1453	-219.389	-36.6531
			-81.0953	-219.262	-36.749
			-81.0453	-219.152	-36.781
			-80.9952	-219.002	-36.7739
			-80.9452	-218.867	-36.6779
			-80.8952	-218.698	-36.5785
			-80.8452	-218.563	-36.5571
			-80.7952	-218.411	-36.5927
			-80.7452	-218.267	-36.5785
			-80.6952	-218.107	-36.5856
			-80.6452	-217.924	-36.5181
			-80.5951	-217.722	-36.5571
			-80.5451	-217.562	-36.5216
			-80.4951	-217.457	-36.4044
			-80.4451	-217.319	-36.3156
			-80.3951	-217.172	-36.2623
			-80.3451	-217.056	-36.1912
			-80.2951	-216.937	-36.3298
			-80.2451	-216.843	-36.4221
			-80.195	-216.763	-36.5039
			-80.145	-216.611	-36.5643
			-80.095	-216.432	-36.55
			-80.045	-216.233	-36.511
			-79.995	-215.998	-36.4435
			-79.945	-215.807	-36.2765
			-79.895	-215.666	-36.2196
			-79.845	-215.528	-36.2445
			-79.7949	-215.4	-36.3298
			-79.7449	-215.251	-36.2942
			-79.6949	-215.091	-36.1592
			-79.6449	-214.914	-35.9852
			-79.5949	-214.732	-35.9674
			-79.5449	-214.571	-35.9603
			-79.4949	-214.386	-35.9745
			-79.4449	-214.264	-35.9212
			-79.3948	-214.123	-35.8821
			-79.3448	-214.007	-35.8324
			-79.2948	-213.864	-35.8608
			-79.2448	-213.75	-35.9106
			-79.1948	-213.59	-35.907
			-79.1448	-213.441	-35.8644
			-79.0948	-213.228	-35.7862
			-79.0448	-213.051	-35.8182
			-78.9947	-212.835	-35.8288
			-78.9447	-212.678	-35.8182
			-78.8947	-212.506	-35.7862
			-78.8447	-212.379	-35.8431
			-78.7947	-212.255	-35.9106
			-78.7447	-212.094	-35.9461
			-78.6947	-211.97	-35.9319
			-78.6447	-211.824	-35.8288
			-78.5946	-211.68	-35.6725
			-78.5446	-211.519	-35.5127
			-78.4946	-211.354	-35.4167
			-78.4446	-211.191	-35.3919
			-78.3946	-211.016	-35.3705
			-78.3446	-210.867	-35.3563
			-78.2946	-210.723	-35.3457
			-78.2446	-210.588	-35.3386
			-78.1945	-210.439	-35.3279
			-78.1445	-210.27	-35.2888
			-78.0945	-210.09	-35.232
			-78.0445	-209.935	-35.1858
			-77.9945	-209.8	-35.2107
			-77.9445	-209.654	-35.2498
			-77.8945	-209.488	-35.2995
			-77.8445	-209.305	-35.3102
			-77.7944	-209.203	-35.2924
			-77.7444	-209.098	-35.2746
			-77.6944	-208.957	-35.2178
			-77.6444	-208.81	-35.0686
			-77.5944	-208.639	-34.9442
			-77.5444	-208.484	-34.9087
			-77.4944	-208.335	-34.8554
			-77.4444	-208.202	-34.7524
			-77.3943	-208.006	-34.7417
			-77.3443	-207.846	-34.7986
			-77.2943	-207.68	-34.8945
			-77.2443	-207.555	-34.9407
			-77.1943	-207.484	-34.9442
			-77.1443	-207.398	-34.9265
			-77.0943	-207.243	-34.8341
			-77.0443	-207.077	-34.7062
			-76.9942	-206.884	-34.628
			-76.9442	-206.729	-34.6245
			-76.8942	-206.599	-34.6884
			-76.8442	-206.436	-34.7772
			-76.7942	-206.276	-34.8092
			-76.7442	-206.137	-34.763
			-76.6942	-205.974	-34.6884
			-76.6442	-205.864	-34.5605
			-76.5941	-205.703	-34.4824
			-76.5441	-205.568	-34.4291
			-76.4941	-205.372	-34.4184
			-76.4441	-205.209	-34.3793
			-76.3941	-205.065	-34.3793
			-76.3441	-204.866	-34.3332
			-76.2941	-204.683	-34.2976
			-76.2441	-204.526	-34.3154
			-76.194	-204.393	-34.3936
			-76.144	-204.241	-34.5534
			-76.094	-204.114	-34.6032
			-76.044	-203.907	-34.4859
			-75.994	-203.782	-34.1662
			-75.944	-203.647	-33.8926
			-75.894	-203.522	-33.8642
			-75.844	-203.423	-33.9246
			-75.7939	-203.304	-34.0632
			-75.7439	-203.196	-34.0703
			-75.6939	-203.025	-34.0525
			-75.6439	-202.859	-33.953
			-75.5939	-202.707	-33.8855
			-75.5439	-202.536	-33.8074
			-75.4939	-202.342	-33.7932
			-75.4439	-202.218	-33.7932
			-75.3938	-202.074	-33.8038
			-75.3438	-201.93	-33.8074
			-75.2938	-201.759	-33.8393
			-75.2438	-201.604	-33.8926
			-75.1938	-201.408	-33.9282
			-75.1438	-201.253	-33.9566
			-75.0938	-201.12	-34.0099
			-75.0438	-200.965	-33.9282
			-74.9937	-200.794	-33.7896
			-74.9437	-200.614	-33.6937
			-74.8937	-200.462	-33.7328
			-74.8437	-200.349	-33.8607
			-74.7937	-200.208	-33.9282
			-74.7437	-200.012	-33.9104
			-74.6937	-199.813	-33.7789
			-74.6437	-199.619	-33.6475
			-74.5936	-199.464	-33.6475
			-74.5436	-199.321	-33.7079
			-74.4936	-199.166	-33.8074
			-74.4436	-199.058	-33.8109
			-74.3936	-198.892	-33.7576
			-74.3436	-198.724	-33.6653
			-74.2936	-198.632	-33.4912
			-74.2436	-198.514	-33.2105
			-74.1935	-198.384	-32.9512
			-74.1435	-198.265	-32.9796
			-74.0935	-198.066	-33.2318
			-74.0435	-197.869	-33.445
			-73.9935	-197.679	-33.4059
			-73.9435	-197.505	-33.1927
			-73.8935	-197.344	-33.0577
			-73.8435	-197.156	-32.9902
			-73.7934	-197.013	-33.0542
			-73.7434	-196.855	-33.0755
			-73.6934	-196.719	-33.0791
			-73.6434	-196.609	-32.9867
			-73.5934	-196.532	-32.8552
			-73.5434	-196.374	-32.7629
			-73.4934	-196.233	-32.7345
			-73.4434	-196.106	-32.7416
			-73.3933	-195.951	-32.7167
			-73.3433	-195.769	-32.7522
			-73.2933	-195.597	-32.8446
			-73.2433	-195.453	-32.9263
			-73.1933	-195.304	-32.8588
			-73.1433	-195.138	-32.77
			-73.0933	-194.937	-32.6456
			-73.0433	-194.749	-32.6137
			-72.9932	-194.61	-32.5391
			-72.9432	-194.461	-32.436
			-72.8932	-194.373	-32.3934
			-72.8432	-194.229	-32.3898
			-72.7932	-194.082	-32.5462
			-72.7432	-193.864	-32.6172
			-72.6932	-193.701	-32.6492
			-72.6432	-193.596	-32.6101
			-72.5931	-193.477	-32.6101
			-72.5431	-193.369	-32.571
			-72.4931	-193.25	-32.5426
			-72.4431	-193.137	-32.5675
			-72.3931	-192.974	-32.5746
			-72.3431	-192.794	-32.5604
			-72.2931	-192.581	-32.4538
			-72.2431	-192.388	-32.3508
			-72.193	-192.225	-32.3259
			-72.143	-192.103	-32.5035
			-72.093	-192.001	-32.6243
			-72.043	-191.929	-32.5568
			-71.993	-191.818	-32.3543
			-71.943	-191.6	-32.166
			-71.893	-191.401	-32.1092
			-71.843	-191.246	-32.1021
			-71.7929	-191.083	-32.166
			-71.7429	-190.959	-32.2548
			-71.6929	-190.815	-32.2833
			-71.6429	-190.619	-32.1767
			-71.5929	-190.439	-31.8783
			-71.5429	-190.268	-31.6367
			-71.4929	-190.118	-31.5763
			-71.4429	-190.049	-31.6829
			-71.3928	-189.966	-31.7859
			-71.3428	-189.817	-31.8392
			-71.2928	-189.635	-31.8356
			-71.2428	-189.43	-31.7823
			-71.1928	-189.264	-31.7859
			-71.1428	-189.115	-31.7575
			-71.0928	-188.968	-31.7681
			-71.0428	-188.861	-31.7646
			-70.9927	-188.684	-31.7646
			-70.9427	-188.515	-31.7361
			-70.8927	-188.394	-31.7539
			-70.8427	-188.288	-31.761
			-70.7927	-188.164	-31.6651
			-70.7427	-188.012	-31.5408
			-70.6927	-187.849	-31.4875
			-70.6427	-187.664	-31.5869
			-70.5926	-187.47	-31.6225
			-70.5426	-187.268	-31.6296
			-70.4926	-187.08	-31.5194
			-70.4426	-186.879	-31.4306
			-70.3926	-186.707	-31.3596
			-70.3426	-186.6	-31.285
			-70.2926	-186.475	-31.2281
			-70.2426	-186.367	-31.1713
			-70.1925	-186.235	-31.1464
			-70.1425	-186.121	-31.118
			-70.0925	-185.958	-31.1357
			-70.0425	-185.817	-31.0825
			-69.9925	-185.665	-31.054
			-69.9425	-185.53	-31.015
			-69.8925	-185.408	-30.9546
			-69.8425	-185.264	-30.9013
			-69.7924	-185.11	-30.8622
			-69.7424	-184.919	-30.8622
			-69.6924	-184.731	-30.8586
			-69.6424	-184.568	-30.8977
			-69.5924	-184.41	-30.9688
			-69.5424	-184.228	-31.015
			-69.4924	-184.084	-30.8942
			-69.4424	-183.921	-30.6881
			-69.3923	-183.802	-30.5602
			-69.3423	-183.714	-30.6419
			-69.2923	-183.562	-30.8267
			-69.2423	-183.423	-30.8906
			-69.1923	-183.293	-30.8125
			-69.1423	-183.139	-30.7663
			-69.0923	-182.915	-30.7449
			-69.0423	-182.721	-30.7947
			-68.9922	-182.575	-30.7876
			-68.9422	-182.472	-30.6917
			-68.8922	-182.356	-30.5247
			-68.8422	-182.284	-30.4536
			-68.7922	-182.185	-30.4998
			-68.7422	-182.052	-30.514
			-68.6922	-181.875	-30.5638
			-68.6422	-181.737	-30.514
			-68.5921	-181.566	-30.5069
			-68.5421	-181.381	-30.443
			-68.4921	-181.187	-30.3293
			-68.4421	-180.996	-30.1978
			-68.3921	-180.842	-30.1943
			-68.3421	-180.717	-30.3151
			-68.2921	-180.601	-30.4217
			-68.2421	-180.449	-30.4074
			-68.192	-180.294	-30.3506
			-68.142	-180.117	-30.2476
			-68.092	-179.99	-30.1374
			-68.042	-179.849	-30.0913
			-67.992	-179.675	-30.0877
			-67.942	-179.528	-30.1659
			-67.892	-179.376	-30.1907
			-67.842	-179.233	-30.2156
			-67.7919	-179.045	-30.2405
			-67.7419	-178.898	-30.1872
			-67.6919	-178.749	-30.1339
			-67.6419	-178.619	-30.0273
			-67.5919	-178.514	-30.0238
			-67.5419	-178.351	-30.0202
			-67.4919	-178.166	-30.0273
			-67.4419	-178.003	-29.9669
			-67.3918	-177.793	-29.8781
			-67.3418	-177.632	-29.8035
			-67.2918	-177.524	-29.7076
			-67.2418	-177.411	-29.5939
			-67.1918	-177.317	-29.5584
			-67.1418	-177.198	-29.5264
			-67.0918	-177.066	-29.5477
			-67.0418	-176.897	-29.5264
			-66.9917	-176.77	-29.5619
			-66.9417	-176.626	-29.6401
			-66.8917	-176.493	-29.6934
			-66.8417	-176.339	-29.633
			-66.7917	-176.109	-29.5157
			-66.7417	-175.924	-29.3701
			-66.6917	-175.722	-29.331
			-66.6417	-175.584	-29.3239
			-66.5916	-175.457	-29.3558
			-66.5416	-175.321	-29.3097
			-66.4916	-175.169	-29.2173
			-66.4416	-174.981	-29.2386
			-66.3916	-174.793	-29.2599
			-66.3416	-174.652	-29.2386
			-66.2916	-174.525	-29.2493
			-66.2416	-174.409	-29.3807
			-66.1915	-174.268	-29.4802
			-66.1415	-174.116	-29.5193
			-66.0915	-173.931	-29.4056
			-66.0415	-173.765	-29.2066
			-65.9915	-173.566	-29.029
			-65.9415	-173.43	-28.9473
			-65.8915	-173.314	-28.9082
			-65.8415	-173.176	-28.9082
			-65.7914	-173.044	-29.029
			-65.7414	-172.878	-29.0574
			-65.6914	-172.706	-29.0432
			-65.6414	-172.579	-29.0041
			-65.5914	-172.413	-28.9473
			-65.5414	-172.275	-28.894
			-65.4914	-172.09	-28.8585
			-65.4414	-171.91	-28.7768
			-65.3913	-171.769	-28.7732
			-65.3413	-171.617	-28.8158
			-65.2913	-171.462	-28.8372
			-65.2413	-171.332	-28.8052
			-65.1913	-171.219	-28.8016
			-65.1413	-171.1	-28.7803
			-65.0913	-170.932	-28.8016
			-65.0413	-170.771	-28.7945
			-64.9912	-170.658	-28.8052
			-64.9412	-170.539	-28.7661
			-64.8912	-170.384	-28.6666
			-64.8412	-170.207	-28.4925
			-64.7912	-170.053	-28.3753
			-64.7412	-169.928	-28.3291
			-64.6912	-169.798	-28.3789
			-64.6412	-169.71	-28.3682
			-64.5911	-169.574	-28.4002
			-64.5411	-169.428	-28.4393
			-64.4911	-169.212	-28.4677
			-64.4411	-169.06	-28.4357
			-64.3911	-168.941	-28.425
			-64.3411	-168.809	-28.4002
			-64.2911	-168.665	-28.3575
			-64.2411	-168.507	-28.2971
			-64.191	-168.314	-28.2616
			-64.141	-168.167	-28.2439
			-64.091	-168.021	-28.1835
			-64.041	-167.888	-28.1621
			-63.991	-167.808	-28.1231
			-63.941	-167.642	-28.0378
			-63.891	-167.485	-28.052
			-63.841	-167.269	-28.0556
			-63.7909	-167.087	-28.0662
			-63.7409	-166.882	-28.1089
			-63.6909	-166.711	-28.052
			-63.6409	-166.525	-28.02
			-63.5909	-166.359	-27.981
			-63.5409	-166.194	-27.9632
			-63.4909	-166.022	-27.9952
			-63.4409	-165.89	-27.9525
			-63.3908	-165.749	-27.8921
			-63.3408	-165.616	-27.8424
			-63.2908	-165.467	-27.8246
			-63.2408	-165.409	-27.7962
			-63.1908	-165.276	-27.8175
			-63.1408	-165.132	-27.7323
			-63.0908	-164.936	-27.7216
			-63.0408	-164.765	-27.6719
			-62.9907	-164.626	-27.6435
			-62.9407	-164.458	-27.5653
			-62.8907	-164.292	-27.5333
			-62.8407	-164.107	-27.48
			-62.7907	-163.966	-27.4445
			-62.7407	-163.847	-27.3628
			-62.6907	-163.753	-27.2349
			-62.6407	-163.587	-27.1567
			-62.5906	-163.429	-27.1603
			-62.5406	-163.28	-27.2278
			-62.4906	-163.131	-27.2988
			-62.4406	-162.998	-27.2953
			-62.3906	-162.879	-27.2562
			-62.3406	-162.702	-27.2029
			-62.2906	-162.484	-27.1567
			-62.2406	-162.368	-27.107
			-62.1905	-162.246	-27.0679
			-62.1405	-162.114	-27.0217
			-62.0905	-161.953	-27.0466
			-62.0405	-161.774	-27.1603
			-61.9905	-161.657	-27.242
			-61.9405	-161.533	-27.1212
			-61.8905	-161.367	-27.0466
			-61.8405	-161.199	-27.1248
			-61.7904	-161.019	-27.1852
			-61.7404	-160.878	-27.1283
			-61.6904	-160.756	-26.9365
			-61.6404	-160.637	-26.8192
			-61.5904	-160.496	-26.8477
			-61.5404	-160.322	-26.9471
			-61.4904	-160.118	-27.0253
			-61.4404	-159.938	-27.0537
			-61.3903	-159.805	-27.0288
			-61.3403	-159.653	-26.9649
			-61.2903	-159.548	-26.9613
			-61.2403	-159.432	-26.9755
			-61.1903	-159.3	-26.9152
			-61.1403	-159.12	-26.7695
			-61.0903	-158.957	-26.6132
			-61.0403	-158.843	-26.535
			-60.9902	-158.7	-26.5528
			-60.9402	-158.537	-26.6132
			-60.8902	-158.409	-26.6167
			-60.8402	-158.255	-26.5386
			-60.7902	-158.158	-26.4498
			-60.7402	-157.984	-26.3751
			-60.6902	-157.821	-26.297
			-60.6402	-157.691	-26.3112
			-60.5901	-157.508	-26.3325
			-60.5401	-157.323	-26.4178
			-60.4901	-157.171	-26.4746
			-60.4401	-157.066	-26.4213
			-60.3901	-156.942	-26.2615
			-60.3401	-156.792	-26.0838
			-60.2901	-156.621	-25.9879
			-60.2401	-156.444	-25.9133
			-60.19	-156.262	-25.9026
			-60.14	-156.107	-25.9346
			-60.09	-155.974	-25.995
			-60.04	-155.814	-25.9524
			-59.99	-155.651	-25.8458
			-59.94	-155.526	-25.8493
			-59.89	-155.416	-25.8458
			-59.84	-155.258	-25.9453
			-59.7899	-155.09	-25.9808
			-59.7399	-154.96	-25.9417
			-59.6899	-154.816	-25.8813
			-59.6399	-154.686	-25.7747
			-59.5899	-154.517	-25.7108
			-59.5399	-154.338	-25.6504
			-59.4899	-154.197	-25.6682
			-59.4399	-154.025	-25.6753
			-59.3898	-153.871	-25.6966
			-59.3398	-153.707	-25.7001
			-59.2898	-153.564	-25.7179
			-59.2398	-153.403	-25.6433
			-59.1898	-153.254	-25.5509
			-59.1398	-153.102	-25.5616
			-59.0898	-152.983	-25.622
			-59.0398	-152.853	-25.6397
			-58.9897	-152.693	-25.6078
			-58.9397	-152.557	-25.5722
			-58.8897	-152.439	-25.5687
			-58.8397	-152.325	-25.5758
			-58.7897	-152.179	-25.6539
			-58.7397	-152.027	-25.6113
			-58.6897	-151.858	-25.5403
			-58.6397	-151.659	-25.3768
			-58.5896	-151.507	-25.256
			-58.5396	-151.372	-25.2276
			-58.4896	-151.272	-25.256
			-58.4396	-151.148	-25.256
			-58.3896	-150.987	-25.2809
			-58.3396	-150.797	-25.2347
			-58.2896	-150.658	-25.288
			-58.2396	-150.517	-25.2667
			-58.1895	-150.371	-25.2454
			-58.1395	-150.18	-25.2134
			-58.0895	-150.025	-25.1566
			-58.0395	-149.929	-25.1459
			-57.9895	-149.824	-25.1921
			-57.9395	-149.696	-25.1992
			-57.8895	-149.508	-25.1282
			-57.8395	-149.332	-25.0251
			-57.7894	-149.196	-24.9789
			-57.7394	-149.105	-25.0678
			-57.6894	-149.016	-25.217
			-57.6394	-148.873	-25.185
			-57.5894	-148.721	-24.986
			-57.5394	-148.516	-24.8155
			-57.4894	-148.359	-24.8262
			-57.4394	-148.173	-24.8759
			-57.3893	-147.991	-24.8724
			-57.3393	-147.778	-24.7906
			-57.2893	-147.596	-24.7551
			-57.2393	-147.413	-24.7622
			-57.1893	-147.245	-24.7978
			-57.1393	-147.106	-24.8155
			-57.0893	-146.971	-24.8297
			-57.0393	-146.871	-24.8439
			-56.9892	-146.753	-24.7835
			-56.9392	-146.612	-24.7018
			-56.8892	-146.49	-24.5881
			-56.8392	-146.374	-24.4709
			-56.7892	-146.222	-24.4354
			-56.7392	-146.012	-24.4531
			-56.6892	-145.821	-24.4141
			-56.6392	-145.663	-24.446
			-56.5891	-145.528	-24.4851
			-56.5391	-145.357	-24.4425
			-56.4891	-145.174	-24.3714
			-56.4391	-145.022	-24.2577
			-56.3891	-144.859	-24.1796
			-56.3391	-144.696	-24.1085
			-56.2891	-144.572	-24.0837
			-56.2391	-144.45	-24.0943
			-56.189	-144.306	-24.1334
			-56.139	-144.182	-24.1441
			-56.089	-144.052	-24.105
			-56.039	-143.9	-24.1085
			-55.989	-143.709	-24.1227
			-55.939	-143.551	-24.0979
			-55.889	-143.399	-24.041
			-55.839	-143.231	-23.9842
			-55.7889	-143.062	-23.8954
			-55.7389	-142.883	-23.8101
			-55.6889	-142.722	-23.8314
			-55.6389	-142.554	-23.7888
			-55.5889	-142.382	-23.8279
			-55.5389	-142.23	-23.8421
			-55.4889	-142.114	-23.8279
			-55.4389	-141.987	-23.8172
			-55.3888	-141.849	-23.8527
			-55.3388	-141.688	-23.8314
			-55.2888	-141.528	-23.9558
			-55.2388	-141.382	-24.0126
			-55.1888	-141.252	-23.9096
			-55.1388	-141.119	-23.7675
			-55.0888	-140.983	-23.5472
			-55.0388	-140.834	-23.4797
			-54.9887	-140.677	-23.5365
			-54.9387	-140.522	-23.5863
			-54.8887	-140.373	-23.6112
			-54.8387	-140.176	-23.4797
			-54.7887	-140.019	-23.4371
			-54.7387	-139.856	-23.2772
			-54.6887	-139.726	-23.2026
			-54.6387	-139.571	-23.2239
			-54.5886	-139.422	-23.3092
			-54.5386	-139.286	-23.4122
			-54.4886	-139.162	-23.4051
			-54.4386	-139.043	-23.3589
			-54.3886	-138.899	-23.2417
			-54.3386	-138.742	-23.1813
			-54.2886	-138.598	-23.1422
			-54.2386	-138.449	-23.16
			-54.1885	-138.288	-23.1493
			-54.1385	-138.078	-23.1386
			-54.0885	-137.957	-23.0392
			-54.0385	-137.827	-22.9894
			-53.9885	-137.744	-22.9433
			-53.9385	-137.589	-23.0321
			-53.8885	-137.431	-23.1138
			-53.8385	-137.227	-23.199
			-53.7884	-137.066	-23.1315
			-53.7384	-136.934	-22.9077
			-53.6884	-136.823	-22.7123
			-53.6384	-136.671	-22.7656
			-53.5884	-136.472	-22.9752
			-53.5384	-136.287	-22.9965
			-53.4884	-136.135	-22.8154
			-53.4384	-136.027	-22.723
			-53.3883	-135.925	-22.7052
			-53.3383	-135.767	-22.6661
			-53.2883	-135.624	-22.5844
			-53.2383	-135.494	-22.524
			-53.1883	-135.353	-22.4601
			-53.1383	-135.223	-22.4175
			-53.0883	-135.071	-22.3677
			-53.0383	-134.913	-22.4459
			-52.9882	-134.733	-22.5027
			-52.9382	-134.584	-22.5453
			-52.8882	-134.446	-22.588
			-52.8382	-134.283	-22.5631
			-52.7882	-134.12	-22.4494
			-52.7382	-133.965	-22.3002
			-52.6882	-133.857	-22.2007
			-52.6382	-133.736	-22.2114
			-52.5881	-133.625	-22.3109
			-52.5381	-133.431	-22.3322
			-52.4881	-133.257	-22.3357
			-52.4381	-133.108	-22.2647
			-52.3881	-133.006	-22.1403
			-52.3381	-132.879	-22.0871
			-52.2881	-132.718	-22.0906
			-52.2381	-132.591	-22.1226
			-52.188	-132.428	-22.1652
			-52.138	-132.232	-22.2078
			-52.088	-132.066	-22.2185
			-52.038	-131.93	-22.1936
			-51.988	-131.795	-22.1474
			-51.938	-131.657	-22.1332
			-51.888	-131.535	-22.1084
			-51.838	-131.397	-22.0444
			-51.7879	-131.206	-21.9165
			-51.7379	-131.01	-21.8917
			-51.6879	-130.866	-21.8881
			-51.6379	-130.816	-21.8846
			-51.5879	-130.753	-21.9165
			-51.5379	-130.62	-21.9236
			-51.4879	-130.482	-21.9165
			-51.4379	-130.335	-21.913
			-51.3878	-130.2	-21.9556
			-51.3378	-130.031	-21.8561
			-51.2878	-129.888	-21.6288
			-51.2378	-129.741	-21.3659
			-51.1878	-129.608	-21.2451
			-51.1378	-129.437	-21.2948
			-51.0878	-129.246	-21.3872
			-51.0378	-129.061	-21.4511
			-50.9877	-128.89	-21.4405
			-50.9377	-128.76	-21.4369
			-50.8877	-128.624	-21.4511
			-50.8377	-128.472	-21.5186
			-50.7877	-128.298	-21.5009
			-50.7377	-128.099	-21.3552
			-50.6877	-127.928	-21.2131
			-50.6377	-127.784	-21.1705
			-50.5876	-127.654	-21.174
			-50.5376	-127.491	-21.1776
			-50.4876	-127.309	-21.2202
			-50.4376	-127.146	-21.142
			-50.3876	-127.013	-21.1101
			-50.3376	-126.858	-21.0994
			-50.2876	-126.72	-21.1847
			-50.2376	-126.571	-21.2984
			-50.1875	-126.449	-21.373
			-50.1375	-126.374	-21.2948
			-50.0875	-126.225	-21.1136
			-50.0375	-126.073	-20.9715
			-49.9875	-125.91	-20.9822
			-49.9375	-125.78	-21.0426
			-49.8875	-125.598	-21.1314
			-49.8375	-125.443	-21.1101
			-49.7874	-125.302	-21.0959
			-49.7374	-125.177	-21.0461
			-49.6874	-125.064	-21.0674
			-49.6374	-124.884	-21.0461
			-49.5874	-124.71	-20.9857
			-49.5374	-124.492	-20.8294
			-49.4874	-124.329	-20.769
			-49.4374	-124.177	-20.8472
			-49.3873	-124.052	-20.9609
			-49.3373	-123.917	-20.9182
			-49.2873	-123.795	-20.7939
			-49.2373	-123.629	-20.6127
			-49.1873	-123.422	-20.5345
			-49.1373	-123.248	-20.499
			-49.0873	-123.14	-20.5345
			-49.0373	-123.054	-20.5452
			-48.9872	-122.933	-20.5239
			-48.9372	-122.789	-20.4883
			-48.8872	-122.629	-20.4599
			-48.8372	-122.471	-20.4386
			-48.7872	-122.319	-20.364
			-48.7372	-122.178	-20.2965
			-48.6872	-122.009	-20.2361
			-48.6372	-121.863	-20.2112
			-48.5871	-121.692	-20.2965
			-48.5371	-121.562	-20.3143
			-48.4871	-121.459	-20.2823
			-48.4371	-121.313	-20.2716
			-48.3871	-121.142	-20.3249
			-48.3371	-120.987	-20.4066
			-48.2871	-120.804	-20.4066
			-48.2371	-120.636	-20.4031
			-48.187	-120.497	-20.4173
			-48.137	-120.315	-20.3462
			-48.087	-120.171	-20.2397
			-48.037	-120.052	-20.0585
			-47.987	-119.911	-20.0016
			-47.937	-119.787	-20.0478
			-47.887	-119.616	-20.1331
			-47.837	-119.441	-20.1402
			-47.7869	-119.289	-20.1082
			-47.7369	-119.16	-20.1082
			-47.6869	-118.983	-20.126
			-47.6369	-118.806	-20.0727
			-47.5869	-118.629	-20.0194
			-47.5369	-118.485	-19.9199
			-47.4869	-118.38	-19.8062
			-47.4369	-118.278	-19.7387
			-47.3868	-118.167	-19.6712
			-47.3368	-118.054	-19.6748
			-47.2868	-117.905	-19.6712
			-47.2368	-117.761	-19.6144
			-47.1868	-117.567	-19.6144
			-47.1368	-117.396	-19.5291
			-47.0868	-117.205	-19.4439
			-47.0368	-117.037	-19.3231
			-46.9867	-116.885	-19.355
			-46.9367	-116.752	-19.4332
			-46.8867	-116.589	-19.5398
			-46.8367	-116.426	-19.5931
			-46.7867	-116.274	-19.5504
			-46.7367	-116.152	-19.4723
			-46.6867	-116.014	-19.3657
			-46.6367	-115.892	-19.252
			-46.5866	-115.765	-19.2378
			-46.5366	-115.627	-19.2875
			-46.4866	-115.45	-19.3444
			-46.4366	-115.309	-19.3977
			-46.3866	-115.132	-19.4048
			-46.3366	-115.024	-19.4332
			-46.2866	-114.861	-19.3586
			-46.2366	-114.742	-19.2165
			-46.1865	-114.549	-19.1383
			-46.1365	-114.375	-19.0602
			-46.0865	-114.231	-19.0033
			-46.0365	-114.101	-18.9785
			-45.9865	-113.96	-18.9678
			-45.9365	-113.869	-18.9998
			-45.8865	-113.728	-19.0317
			-45.8365	-113.556	-19.0211
			-45.7864	-113.396	-18.9536
			-45.7364	-113.205	-18.9181
			-45.6864	-113.015	-18.8186
			-45.6364	-112.857	-18.7653
			-45.5864	-112.744	-18.815
			-45.5364	-112.589	-18.8221
			-45.4864	-112.453	-18.8186
			-45.4364	-112.307	-18.7688
			-45.3863	-112.171	-18.6445
			-45.3363	-112.017	-18.6161
			-45.2863	-111.898	-18.6374
			-45.2363	-111.715	-18.6871
			-45.1863	-111.602	-18.6658
			-45.1363	-111.461	-18.5806
			-45.0863	-111.326	-18.5344
			-45.0363	-111.162	-18.5202
			-44.9862	-111.008	-18.4242
			-44.9362	-110.858	-18.4242
			-44.8862	-110.717	-18.4775
			-44.8362	-110.568	-18.5415
			-44.7862	-110.413	-18.5059
			-44.7362	-110.264	-18.5024
			-44.6862	-110.129	-18.4775
			-44.6362	-109.993	-18.4207
			-44.5861	-109.847	-18.3816
			-44.5361	-109.656	-18.3958
			-44.4861	-109.515	-18.339
			-44.4361	-109.38	-18.2502
			-44.3861	-109.211	-18.2253
			-44.3361	-109.028	-18.1471
			-44.2861	-108.882	-18.0903
			-44.2361	-108.752	-18.0086
			-44.186	-108.603	-18.0334
			-44.136	-108.484	-18.14
			-44.086	-108.376	-18.1542
			-44.036	-108.241	-18.0334
			-43.986	-108.116	-17.8736
			-43.936	-107.967	-17.8345
			-43.886	-107.757	-17.8913
			-43.836	-107.613	-17.9624
			-43.7859	-107.497	-18.0228
			-43.7359	-107.384	-18.0086
			-43.6859	-107.215	-17.934
			-43.6359	-107.071	-17.799
			-43.5859	-106.897	-17.7244
			-43.5359	-106.723	-17.7137
			-43.4859	-106.568	-17.6711
			-43.4359	-106.419	-17.6178
			-43.3858	-106.306	-17.5751
			-43.3358	-106.198	-17.5503
			-43.2858	-106.082	-17.6142
			-43.2358	-105.941	-17.6782
			-43.1858	-105.742	-17.6995
			-43.1358	-105.573	-17.632
			-43.0858	-105.407	-17.5645
			-43.0358	-105.247	-17.6
			-42.9857	-105.092	-17.6
			-42.9357	-104.918	-17.5716
			-42.8857	-104.766	-17.5929
			-42.8357	-104.584	-17.5538
			-42.7857	-104.404	-17.4401
			-42.7357	-104.296	-17.33
			-42.6857	-104.169	-17.2945
			-42.6357	-104.058	-17.3265
			-42.5856	-103.901	-17.4259
			-42.5356	-103.735	-17.4259
			-42.4856	-103.572	-17.3655
			-42.4356	-103.387	-17.2909
			-42.3856	-103.246	-17.1772
			-42.3356	-103.074	-17.1915
			-42.2856	-102.969	-17.2163
			-42.2356	-102.809	-17.1559
			-42.1855	-102.709	-16.9854
			-42.1355	-102.552	-16.8539
			-42.0855	-102.389	-16.8504
			-42.0355	-102.237	-17.0245
			-41.9855	-102.076	-17.2128
			-41.9355	-101.946	-17.3122
			-41.8855	-101.819	-17.2696
			-41.8355	-101.629	-17.1382
			-41.7854	-101.457	-17.1026
			-41.7354	-101.28	-17.0636
			-41.6854	-101.134	-17.0813
			-41.6354	-100.96	-16.9818
			-41.5854	-100.863	-16.7758
			-41.5354	-100.689	-16.6443
			-41.4854	-100.523	-16.7012
			-41.4354	-100.34	-16.8539
			-41.3853	-100.227	-16.9428
			-41.3353	-100.125	-16.8824
			-41.2853	-100.009	-16.8113
			-41.2353	-99.8373	-16.7545
			-41.1853	-99.6742	-16.7154
			-41.1353	-99.5138	-16.7225
			-41.0853	-99.3839	-16.7012
			-41.0353	-99.2485	-16.7332
			-40.9852	-99.1324	-16.7651
			-40.9352	-99.0024	-16.7332
			-40.8852	-98.8615	-16.6372
			-40.8352	-98.6873	-16.5484
			-40.7852	-98.5353	-16.4987
			-40.7352	-98.3805	-16.4845
			-40.6852	-98.234	-16.5093
			-40.6352	-98.1041	-16.5626
			-40.5851	-97.9686	-16.5413
			-40.5351	-97.7834	-16.4276
			-40.4851	-97.6148	-16.2891
			-40.4351	-97.4517	-16.1505
			-40.3851	-97.2637	-16.1043
			-40.3351	-97.1145	-16.1327
			-40.2851	-97.0122	-16.1789
			-40.2351	-96.8823	-16.186
			-40.185	-96.7385	-16.2322
			-40.135	-96.5754	-16.2784
			-40.085	-96.4427	-16.2749
			-40.035	-96.2631	-16.2678
			-39.985	-96.1027	-16.2251
			-39.935	-95.9562	-16.1647
			-39.885	-95.8484	-16.0724
			-39.835	-95.6798	-16.0155
			-39.7849	-95.5167	-15.9835
			-39.7349	-95.3232	-15.9231
			-39.6849	-95.1297	-15.8876
			-39.6349	-94.9804	-15.9267
			-39.5849	-94.8616	-15.9125
			-39.5349	-94.7372	-15.877
			-39.4849	-94.5575	-15.8947
			-39.4349	-94.3861	-15.877
			-39.3848	-94.2203	-15.9018
			-39.3348	-94.0931	-15.8699
			-39.2848	-93.9659	-15.8272
			-39.2348	-93.7918	-15.7881
			-39.1848	-93.6425	-15.7668
			-39.1348	-93.4933	-15.7206
			-39.0848	-93.3661	-15.6673
			-39.0348	-93.2611	-15.6212
			-38.9847	-93.1339	-15.6389
			-38.9347	-92.9791	-15.6176
			-38.8847	-92.8105	-15.5466
			-38.8347	-92.6391	-15.5075
			-38.7847	-92.4981	-15.4577
			-38.7347	-92.3544	-15.4116
			-38.6847	-92.2162	-15.4044
			-38.6347	-92.0475	-15.3618
			-38.5846	-91.8679	-15.3867
			-38.5346	-91.7324	-15.3583
			-38.4846	-91.608	-15.376
			-38.4346	-91.4643	-15.3796
			-38.3846	-91.3288	-15.3618
			-38.3346	-91.1685	-15.3085
			-38.2846	-90.9999	-15.2339
			-38.2346	-90.8589	-15.2162
			-38.1845	-90.7041	-15.2801
			-38.1345	-90.5631	-15.2943
			-38.0845	-90.3862	-15.2588
			-38.0345	-90.2176	-15.1771
			-37.9845	-90.049	-15.0847
			-37.9345	-89.9135	-14.9994
			-37.8845	-89.7808	-14.9888
			-37.8345	-89.6869	-15.0208
			-37.7844	-89.5818	-15.0279
			-37.7344	-89.4132	-14.9533
			-37.6844	-89.239	-14.8609
			-37.6344	-89.0345	-14.8289
			-37.5844	-88.8769	-14.8254
			-37.5344	-88.6972	-14.8325
			-37.4844	-88.5507	-14.8112
			-37.4344	-88.3959	-14.7472
			-37.3843	-88.2411	-14.7508
			-37.3343	-88.1389	-14.7472
			-37.2843	-88.0338	-14.6904
			-37.2343	-87.8873	-14.6086
			-37.1843	-87.7436	-14.5696
			-37.1343	-87.5639	-14.5696
			-37.0843	-87.4367	-14.5802
			-37.0343	-87.3234	-14.6619
			-36.9842	-87.1962	-14.765
			-36.9342	-87.0221	-14.7792
			-36.8842	-86.8424	-14.6761
			-36.8342	-86.7014	-14.4559
			-36.7842	-86.5715	-14.2711
			-36.7342	-86.425	-14.2605
			-36.6842	-86.2536	-14.3386
			-36.6342	-86.0878	-14.4559
			-36.5841	-85.944	-14.5269
			-36.5341	-85.803	-14.5589
			-36.4841	-85.6565	-14.5127
			-36.4341	-85.5183	-14.4381
			-36.3841	-85.3718	-14.3848
			-36.3341	-85.2087	-14.3351
			-36.2841	-85.0567	-14.2392
			-36.2341	-84.8991	-14.1468
			-36.184	-84.7526	-14.0509
			-36.134	-84.6144	-14.0367
			-36.084	-84.5011	-14.1788
			-36.034	-84.3573	-14.2534
			-35.984	-84.2164	-14.2143
			-35.934	-84.0671	-14.0757
			-35.884	-83.9012	-13.9301
			-35.834	-83.752	-13.8413
			-35.7839	-83.5972	-13.8413
			-35.7339	-83.4755	-13.7951
			-35.6839	-83.3428	-13.7809
			-35.6339	-83.1991	-13.82
			-35.5839	-83.0802	-13.9336
			-35.5339	-82.9724	-14.0082
			-35.4839	-82.8729	-14.0438
			-35.4339	-82.7319	-13.9798
			-35.3838	-82.5578	-13.9088
			-35.3338	-82.3615	-13.8661
			-35.2838	-82.1818	-13.8164
			-35.2338	-82.0353	-13.7596
			-35.1838	-81.8805	-13.6707
			-35.1338	-81.7092	-13.5819
			-35.0838	-81.5239	-13.5357
			-35.0338	-81.3913	-13.5251
			-34.9837	-81.3222	-13.5393
			-34.9337	-81.2337	-13.5215
			-34.8837	-81.0706	-13.5677
			-34.8337	-80.9158	-13.6388
			-34.7837	-80.7527	-13.6388
			-34.7337	-80.5813	-13.5499
			-34.6837	-80.4265	-13.4647
			-34.6337	-80.2579	-13.3865
			-34.5836	-80.1003	-13.4043
			-34.5336	-79.9815	-13.4327
			-34.4836	-79.8626	-13.4149
			-34.4336	-79.6995	-13.2977
			-34.3836	-79.553	-13.2267
			-34.3336	-79.3706	-13.1805
			-34.2836	-79.2241	-13.1982
			-34.2336	-79.108	-13.2622
			-34.1835	-78.9615	-13.2693
			-34.1335	-78.8288	-13.2586
			-34.0835	-78.7072	-13.1627
			-34.0335	-78.5606	-13.0881
			-33.9835	-78.3893	-13.0739
			-33.9335	-78.2317	-13.0384
			-33.8835	-78.0935	-13.0313
			-33.8335	-77.9304	-12.9815
			-33.7834	-77.7618	-13.0135
			-33.7334	-77.6346	-13.0703
			-33.6834	-77.5075	-13.0917
			-33.6334	-77.3499	-13.1272
			-33.5834	-77.2117	-13.0632
			-33.5334	-77.0624	-12.9744
			-33.4834	-76.9076	-12.8714
			-33.4334	-76.7445	-12.9034
			-33.3833	-76.6367	-12.9034
			-33.3333	-76.4957	-12.8572
			-33.2833	-76.2967	-12.7613
			-33.2333	-76.1087	-12.7435
			-33.1833	-75.9567	-12.7186
			-33.1333	-75.8323	-12.708
			-33.0833	-75.6886	-12.7328
			-33.0333	-75.5421	-12.7541
			-32.9832	-75.3817	-12.7044
			-32.9332	-75.2435	-12.644
			-32.8832	-75.1081	-12.5659
			-32.8332	-74.9422	-12.5303
			-32.7832	-74.7211	-12.5126
			-32.7332	-74.5414	-12.5268
			-32.6832	-74.4004	-12.5303
			-32.6332	-74.2788	-12.4131
			-32.5831	-74.1986	-12.3598
			-32.5331	-74.0632	-12.3136
			-32.4831	-73.9388	-12.2426
			-32.4331	-73.784	-12.2852
			-32.3831	-73.5877	-12.3349
			-32.3331	-73.397	-12.3598
			-32.2831	-73.2615	-12.3207
			-32.2331	-73.1593	-12.2781
			-32.183	-73.0321	-12.1999
			-32.133	-72.9077	-12.1289
			-32.083	-72.7612	-12.072
			-32.033	-72.623	-12.1005
			-31.983	-72.4516	-12.0578
			-31.933	-72.2664	-12.0223
			-31.883	-72.0867	-12.0258
			-31.833	-71.9153	-12.1253
			-31.7829	-71.802	-12.1431
			-31.7329	-71.6444	-12.0223
			-31.6829	-71.5117	-11.9193
			-31.6329	-71.3874	-11.9122
			-31.5829	-71.263	-11.9726
			-31.5329	-71.1275	-12.0258
			-31.4829	-70.9672	-11.9619
			-31.4329	-70.8041	-11.8731
			-31.3828	-70.6576	-11.8304
			-31.3328	-70.5498	-11.8376
			-31.2828	-70.3784	-11.8482
			-31.2328	-70.2236	-11.8304
			-31.1828	-70.0854	-11.7949
			-31.1328	-69.9472	-11.7168
			-31.0828	-69.7786	-11.699
			-31.0328	-69.6265	-11.7203
			-30.9827	-69.4772	-11.7061
			-30.9327	-69.3307	-11.6173
			-30.8827	-69.1842	-11.5214
			-30.8327	-69.0046	-11.4468
			-30.7827	-68.8138	-11.4041
			-30.7327	-68.659	-11.365
			-30.6827	-68.5153	-11.3579
			-30.6327	-68.366	-11.397
			-30.5826	-68.2167	-11.4787
			-30.5326	-68.0896	-11.4361
			-30.4826	-67.9845	-11.3579
			-30.4326	-67.8463	-11.3579
			-30.3826	-67.6998	-11.3615
			-30.3326	-67.6169	-11.3366
			-30.2826	-67.4925	-11.2727
			-30.2326	-67.3349	-11.2443
			-30.1825	-67.1304	-11.2407
			-30.1325	-66.9866	-11.1732
			-30.0825	-66.8263	-11.0915
			-30.0325	-66.6743	-11.0275
			-29.9825	-66.525	-10.9778
			-29.9325	-66.3453	-10.9956
			-29.8825	-66.1933	-11.0453
			-29.8325	-66.091	-11.1128
			-29.7824	-65.9473	-11.1625
			-29.7324	-65.8091	-11.1021
			-29.6824	-65.6957	-11.0382
			-29.6324	-65.5022	-10.9636
			-29.5824	-65.3419	-10.9707
			-29.5324	-65.1512	-10.9067
			-29.4824	-65.0019	-10.8854
			-29.4324	-64.8581	-10.8499
			-29.3823	-64.6868	-10.8499
			-29.3323	-64.5817	-10.8499
			-29.2823	-64.4463	-10.8321
			-29.2323	-64.2776	-10.7966
			-29.1823	-64.109	-10.754
			-29.1323	-63.9294	-10.7185
			-29.0823	-63.805	-10.6794
			-29.0323	-63.6446	-10.6367
			-28.9822	-63.5147	-10.6367
			-28.9322	-63.3489	-10.6225
			-28.8822	-63.2549	-10.6403
			-28.8322	-63.1139	-10.6474
			-28.7822	-62.9923	-10.6403
			-28.7322	-62.8734	-10.6296
			-28.6822	-62.7075	-10.5763
			-28.6322	-62.5306	-10.5444
			-28.5821	-62.362	-10.5657
			-28.5321	-62.2404	-10.5621
			-28.4821	-62.1049	-10.4769
			-28.4321	-61.975	-10.3241
			-28.3821	-61.7732	-10.2033
			-28.3321	-61.577	-10.1252
			-28.2821	-61.3807	-10.1109
			-28.2321	-61.2618	-10.1713
			-28.182	-61.1374	-10.2353
			-28.132	-61.0047	-10.3099
			-28.082	-60.8306	-10.3277
			-28.032	-60.6813	-10.2388
			-27.982	-60.5459	-10.0434
			-27.932	-60.4104	-9.84094
			-27.882	-60.2722	-9.79831
			-27.832	-60.0953	-9.87292
			-27.7819	-59.9516	-10.0044
			-27.7319	-59.8355	-10.1358
			-27.6819	-59.689	-10.1429
			-27.6319	-59.5673	-9.96884
			-27.5819	-59.3876	-9.76278
			-27.5319	-59.2273	-9.7237
			-27.4819	-59.0836	-9.74147
			-27.4319	-58.9398	-9.83739
			-27.3818	-58.8348	-9.86581
			-27.3318	-58.7187	-9.84805
			-27.2818	-58.5694	-9.7841
			-27.2318	-58.4146	-9.7237
			-27.1818	-58.2432	-9.63133
			-27.1318	-58.0663	-9.6491
			-27.0818	-57.8867	-9.73081
			-27.0318	-57.7042	-9.78055
			-26.9817	-57.6102	-9.81963
			-26.9317	-57.4775	-9.75923
			-26.8817	-57.3283	-9.70949
			-26.8317	-57.1873	-9.69528
			-26.7817	-57.0353	-9.6562
			-26.7317	-56.9109	-9.62778
			-26.6817	-56.7948	-9.54607
			-26.6317	-56.6538	-9.43949
			-26.5816	-56.4796	-9.28317
			-26.5316	-56.3276	-9.30804
			-26.4816	-56.1839	-9.38265
			-26.4316	-56.0235	-9.41107
			-26.3816	-55.866	-9.41817
			-26.3316	-55.7195	-9.43594
			-26.2816	-55.6034	-9.40041
			-26.2316	-55.4541	-9.33291
			-26.1815	-55.3186	-9.2512
			-26.1315	-55.2025	-9.13751
			-26.0815	-55.0422	-9.06646
			-26.0315	-54.8819	-9.11619
			-25.9815	-54.6939	-9.20856
			-25.9315	-54.5972	-9.30804
			-25.8815	-54.4755	-9.27606
			-25.8315	-54.3263	-9.15883
			-25.7814	-54.1991	-9.01672
			-25.7314	-54.0084	-8.98474
			-25.6814	-53.8315	-8.84974
			-25.6314	-53.6601	-8.78579
			-25.5814	-53.5025	-8.87816
			-25.5314	-53.3615	-8.94211
			-25.4814	-53.2565	-9.02738
			-25.4314	-53.1127	-9.09132
			-25.3813	-52.9414	-9.0629
			-25.3313	-52.8114	-8.96343
			-25.2813	-52.6622	-8.75737
			-25.2313	-52.5544	-8.58684
			-25.1813	-52.4134	-8.54776
			-25.1313	-52.2558	-8.61171
			-25.0813	-52.0817	-8.67566
			-25.0313	-51.9628	-8.64724
			-24.9812	-51.8329	-8.61526
			-24.9312	-51.6809	-8.58329
			-24.8812	-51.5758	-8.55842
			-24.8312	-51.4072	-8.53355
			-24.7812	-51.2524	-8.49092
			-24.7312	-51.0727	-8.4625
			-24.6812	-50.8847	-8.45184
			-24.6312	-50.7631	-8.38079
			-24.5811	-50.6138	-8.37368
			-24.5311	-50.4977	-8.38079
			-24.4811	-50.3761	-8.4696
			-24.4311	-50.2213	-8.48737
			-24.3811	-50.0665	-8.43408
			-24.3311	-49.9117	-8.32395
			-24.2811	-49.7238	-8.24934
			-24.2311	-49.5468	-8.23868
			-24.181	-49.4335	-8.28131
			-24.131	-49.2953	-8.35592
			-24.081	-49.1681	-8.37368
			-24.031	-49.0216	-8.32395
			-23.981	-48.8889	-8.24223
			-23.931	-48.7341	-8.17118
			-23.881	-48.5876	-8.12144
			-23.831	-48.4218	-8.14631
			-23.7809	-48.267	-8.17828
			-23.7309	-48.0901	-8.10368
			-23.6809	-47.9463	-7.99354
			-23.6309	-47.8219	-7.86565
			-23.5809	-47.6699	-7.94025
			-23.5309	-47.504	-8.02197
			-23.4809	-47.3409	-8.04328
			-23.4309	-47.1751	-7.85144
			-23.3808	-47.0231	-7.71288
			-23.3308	-46.9125	-7.68091
			-23.2808	-46.7881	-7.68801
			-23.2308	-46.6305	-7.68446
			-23.1808	-46.4702	-7.66315
			-23.1308	-46.3403	-7.62762
			-23.0808	-46.1634	-7.6738
			-23.0308	-46.0086	-7.70222
			-22.9807	-45.8759	-7.62407
			-22.9307	-45.7183	-7.5317
			-22.8807	-45.5773	-7.58143
			-22.8307	-45.4115	-7.58499
			-22.7807	-45.2733	-7.60275
			-22.7307	-45.1129	-7.54591
			-22.6807	-44.9554	-7.52814
			-22.6307	-44.7702	-7.51393
			-22.5806	-44.6154	-7.51748
			-22.5306	-44.455	-7.43933
			-22.4806	-44.3638	-7.38604
			-22.4306	-44.2615	-7.29722
			-22.3806	-44.1261	-7.25103
			-22.3306	-43.9575	-7.19419
			-22.2806	-43.775	-7.11248
			-22.2306	-43.6645	-7.08761
			-22.1805	-43.5539	-7.15866
			-22.1305	-43.3853	-7.22972
			-22.0805	-43.2471	-7.3434
			-22.0305	-43.0923	-7.33985
			-21.9805	-42.9651	-7.33985
			-21.9305	-42.7799	-7.28656
			-21.8805	-42.6389	-7.13024
			-21.8305	-42.5173	-7.06629
			-21.7804	-42.357	-7.13735
			-21.7304	-42.1496	-7.22616
			-21.6804	-41.9644	-7.18353
			-21.6304	-41.8041	-7.11248
			-21.5804	-41.63	-7.02721
			-21.5304	-41.4945	-7.03077
			-21.4804	-41.3839	-7.00945
			-21.4304	-41.2595	-7.02721
			-21.3803	-41.1545	-6.9455
			-21.3303	-41.0163	-6.85669
			-21.2803	-40.82	-6.75366
			-21.2303	-40.679	-6.70037
			-21.1803	-40.5049	-6.57247
			-21.1303	-40.3916	-6.53339
			-21.0803	-40.2451	-6.63642
			-21.0303	-40.0737	-6.84958
			-20.9802	-39.9327	-6.96682
			-20.9302	-39.7558	-6.92419
			-20.8802	-39.601	-6.75366
			-20.8302	-39.4628	-6.60089
			-20.7802	-39.3246	-6.56536
			-20.7302	-39.2057	-6.58668
			-20.6802	-39.0619	-6.61155
			-20.6302	-38.9154	-6.57958
			-20.5801	-38.7109	-6.46589
			-20.5301	-38.5644	-6.37352
			-20.4801	-38.4179	-6.29891
			-20.4301	-38.2962	-6.25628
			-20.3801	-38.1719	-6.2847
			-20.3301	-38.0281	-6.30602
			-20.2801	-37.9065	-6.31312
			-20.2301	-37.7572	-6.27049
			-20.18	-37.6383	-6.22075
			-20.13	-37.4531	-6.12838
			-20.08	-37.3011	-6.05023
			-20.03	-37.1629	-6.05733
			-19.98	-37.0191	-6.03246
			-19.93	-36.8975	-6.07509
			-19.88	-36.7068	-6.05378
			-19.83	-36.5188	-6.0893
			-19.7799	-36.3391	-6.09996
			-19.7299	-36.1843	-6.20299
			-19.6799	-36.0655	-6.23141
			-19.6299	-35.9908	-6.08575
			-19.5799	-35.8664	-5.74469
			-19.5299	-35.7199	-5.56706
			-19.4799	-35.5403	-5.64877
			-19.4299	-35.3606	-5.91167
			-19.3798	-35.2168	-6.06088
			-19.3298	-35.0869	-6.05733
			-19.2798	-34.9377	-6.02891
			-19.2298	-34.8188	-5.95075
			-19.1798	-34.6585	-5.86193
			-19.1298	-34.4926	-5.8193
			-19.0798	-34.3129	-5.86193
			-19.0298	-34.1222	-5.83351
			-18.9797	-33.9536	-5.79088
			-18.9297	-33.8568	-5.79443
			-18.8797	-33.749	-5.80154
			-18.8297	-33.6495	-5.73048
			-18.7797	-33.5306	-5.65588
			-18.7297	-33.3786	-5.56706
			-18.6797	-33.2404	-5.47824
			-18.6297	-33.0884	-5.44982
			-18.5796	-32.9612	-5.43916
			-18.5296	-32.7898	-5.41429
			-18.4796	-32.6212	-5.44272
			-18.4296	-32.4526	-5.41785
			-18.3796	-32.3199	-5.44982
			-18.3296	-32.154	-5.41429
			-18.2796	-32.0296	-5.37877
			-18.2296	-31.8748	-5.28995
			-18.1795	-31.6979	-5.14784
			-18.1295	-31.5348	-5.15495
			-18.0795	-31.4187	-5.17271
			-18.0295	-31.3026	-5.22245
			-17.9795	-31.1838	-5.21179
			-17.9295	-31.0483	-5.23311
			-17.8795	-30.9101	-5.23666
			-17.8295	-30.7111	-5.30416
			-17.7794	-30.5535	-5.2935
			-17.7294	-30.4651	-5.26153
			-17.6794	-30.3268	-5.18337
			-17.6294	-30.1333	-5.12653
			-17.5794	-30.0034	-5.10876
			-17.5294	-29.8293	-5.06613
			-17.4794	-29.6689	-4.956
			-17.4294	-29.5114	-4.84586
			-17.3793	-29.3759	-4.68599
			-17.3293	-29.199	-4.62915
			-17.2793	-29.0387	-4.61849
			-17.2293	-28.9392	-4.72863
			-17.1793	-28.801	-4.821
			-17.1293	-28.718	-4.8885
			-17.0793	-28.5881	-4.93113
			-17.0293	-28.4306	-4.92402
			-16.9792	-28.2868	-4.79968
			-16.9292	-28.1071	-4.60428
			-16.8792	-27.9579	-4.47994
			-16.8292	-27.7699	-4.48349
			-16.7792	-27.6013	-4.53678
			-16.7292	-27.4437	-4.65757
			-16.6792	-27.2917	-4.65402
			-16.6292	-27.1949	-4.67889
			-16.5791	-27.0567	-4.66823
			-16.5291	-26.9185	-4.6931
			-16.4791	-26.7941	-4.76415
			-16.4291	-26.6282	-4.74284
			-16.3791	-26.4956	-4.55454
			-16.3291	-26.3491	-4.32362
			-16.2791	-26.2634	-4.18862
			-16.2291	-26.0782	-4.21349
			-16.179	-25.8902	-4.34138
			-16.129	-25.7437	-4.42665
			-16.079	-25.6276	-4.45152
			-16.029	-25.4811	-4.42665
			-15.979	-25.3069	-4.38757
			-15.929	-25.1272	-4.3698
			-15.879	-24.9724	-4.44796
			-15.829	-24.8646	-4.41244
			-15.7789	-24.7375	-4.17085
			-15.7289	-24.5467	-3.9044
			-15.6789	-24.3726	-3.75874
			-15.6289	-24.1985	-3.9044
			-15.5789	-24.0326	-4.10335
			-15.5289	-23.9054	-4.17796
			-15.4789	-23.7617	-4.13177
			-15.4289	-23.6815	-3.99677
			-15.3788	-23.5433	-3.92927
			-15.3288	-23.3968	-3.89374
			-15.2788	-23.2558	-3.91861
			-15.2288	-23.0568	-4.00033
			-15.1788	-22.8799	-3.97901
			-15.1288	-22.6947	-3.93282
			-15.0788	-22.562	-3.89019
			-15.0288	-22.4127	-3.83335
			-14.9787	-22.2718	-3.65927
			-14.9287	-22.1087	-3.5065
			-14.8787	-21.9622	-3.54203
			-14.8287	-21.882	-3.66637
			-14.7787	-21.7797	-3.68769
			-14.7287	-21.5917	-3.6415
			-14.6787	-21.4591	-3.62374
			-14.6287	-21.2821	-3.59532
			-14.5786	-21.0942	-3.55269
			-14.5286	-20.9034	-3.54203
			-14.4786	-20.7569	-3.54913
			-14.4286	-20.6104	-3.54203
			-14.3786	-20.4612	-3.5065
			-14.3286	-20.3506	-3.51716
			-14.2786	-20.2207	-3.55624
			-14.2286	-20.0603	-3.54203
			-14.1785	-19.8834	-3.51361
			-14.1285	-19.7314	-3.40347
			-14.0785	-19.607	-3.32887
			-14.0285	-19.4632	-3.18676
			-13.9785	-19.3278	-3.14413
			-13.9285	-19.1619	-3.14413
			-13.8785	-18.9933	-3.14768
			-13.8285	-18.8441	-3.14057
			-13.7784	-18.7584	-3.14768
			-13.7284	-18.6284	-3.20452
			-13.6784	-18.5151	-3.27202
			-13.6284	-18.3631	-3.27202
			-13.5784	-18.2	-3.169
			-13.5284	-18.0148	-3.08018
			-13.4784	-17.8517	-3.01623
			-13.4284	-17.7383	-2.97715
			-13.3783	-17.5808	-2.97715
			-13.3283	-17.3845	-2.91676
			-13.2783	-17.2242	-2.83504
			-13.2283	-17.086	-2.7782
			-13.1783	-16.9505	-2.79241
			-13.1283	-16.793	-2.88833
			-13.0783	-16.6492	-3.00557
			-13.0283	-16.4806	-3.05531
			-12.9782	-16.3396	-2.97715
			-12.9282	-16.1903	-2.81728
			-12.8782	-16.0383	-2.61833
			-12.8282	-15.9139	-2.50464
			-12.7782	-15.737	-2.51885
			-12.7282	-15.585	-2.55438
			-12.6782	-15.4412	-2.63609
			-12.6282	-15.3168	-2.73912
			-12.5781	-15.1842	-2.83149
			-12.5281	-15.0211	-2.80307
			-12.4781	-14.8359	-2.75333
			-12.4281	-14.6672	-2.68938
			-12.3781	-14.5567	-2.65386
			-12.3281	-14.4433	-2.61478
			-12.2781	-14.3051	-2.61478
			-12.2281	-14.1835	-2.52596
			-12.178	-14.0619	-2.39806
			-12.128	-13.9154	-2.30214
			-12.078	-13.7384	-2.2453
			-12.028	-13.5449	-2.22398
			-11.978	-13.3846	-2.26306
			-11.928	-13.2353	-2.26306
			-11.878	-13.0916	-2.23819
			-11.828	-12.9727	-2.21332
			-11.7779	-12.8705	-2.16359
			-11.7279	-12.7157	-2.12095
			-11.6779	-12.5083	-2.06766
			-11.6279	-12.3618	-2.07122
			-11.5779	-12.2264	-2.09609
			-11.5279	-12.1241	-2.15648
			-11.4779	-11.9997	-2.16003
			-11.4279	-11.8449	-2.1103
			-11.3778	-11.6542	-2.06056
			-11.3278	-11.4717	-2.03569
			-11.2778	-11.3529	-2.03214
			-11.2278	-11.2202	-1.97529
			-11.1778	-11.0764	-1.86161
			-11.1278	-10.9714	-1.69818
			-11.0778	-10.8525	-1.6591
			-11.0278	-10.695	-1.75858
			-10.9777	-10.5208	-1.85806
			-10.9277	-10.3771	-1.93621
			-10.8777	-10.1863	-1.97174
			-10.8277	-10.0288	-1.96464
			-10.7777	-9.86569	-1.96108
			-10.7277	-9.72748	-1.8474
			-10.6777	-9.59756	-1.69818
			-10.6277	-9.46764	-1.61647
			-10.5776	-9.393	-1.52766
			-10.5276	-9.26584	-1.47792
			-10.4776	-9.11104	-1.46015
			-10.4276	-8.98112	-1.36778
			-10.3776	-8.84291	-1.31094
			-10.3276	-8.6964	-1.30739
			-10.2776	-8.52778	-1.3287
			-10.2276	-8.32599	-1.39976
			-10.1775	-8.10485	-1.39976
			-10.1275	-7.93623	-1.31805
			-10.0775	-7.80631	-1.28963
			-10.0275	-7.70956	-1.29673
			-9.97749	-7.55199	-1.33936
			-9.92748	-7.4276	-1.34292
			-9.87747	-7.2811	-1.31094
			-9.82746	-7.16223	-1.2612
			-9.77744	-7.00467	-1.21147
			-9.72743	-6.79735	-1.1262
			-9.67742	-6.63978	-1.20436
			-9.62741	-6.50986	-1.15462
			-9.57739	-6.37994	-1.21147
			-9.52738	-6.25555	-1.20436
			-9.47737	-6.10904	-1.15818
			-9.42736	-5.9349	-1.09067
			-9.37734	-5.78562	-1.02673
			-9.32733	-5.70546	-1.00186
			-9.27732	-5.58383	-1.03028
			-9.22731	-5.40968	-1.00896
			-9.17729	-5.24383	-0.98765
			-9.12728	-5.08073	-0.95212
			-9.07727	-4.90935	-0.89172
			-9.02726	-4.74349	-0.84554
			-8.97724	-4.63569	-0.84199
			-8.92723	-4.49194	-0.81357
			-8.87722	-4.31227	-0.74251
			-8.82721	-4.16023	-0.73541
			-8.77719	-3.98885	-0.73185
			-8.72718	-3.8838	-0.73185
			-8.67717	-3.7677	-0.74606
			-8.62716	-3.61014	-0.73185
			-8.57714	-3.45534	-0.67856
			-8.52713	-3.31436	-0.64304
			-8.47712	-3.15956	-0.61461
			-8.42711	-3.04623	-0.63948
			-8.37709	-2.89419	-0.5933
			-8.32708	-2.7311	-0.55067
			-8.27707	-2.58736	-0.47606
			-8.22706	-2.45744	-0.44409
			-8.17704	-2.33858	-0.49027
			-8.12703	-2.16995	-0.51514
			-8.07702	-1.97922	-0.56132
			-8.02701	-1.81336	-0.52935
			-7.97699	-1.6558	-0.46185
			-7.92698	-1.55629	-0.38014
			-7.87697	-1.41254	-0.36237
			-7.82696	-1.28262	-0.29132
			-7.77694	-1.1223	-0.31264
			-7.72693	-0.98132	-0.27356
			-7.67692	-0.78505	-0.21671
			-7.62691	-0.63302	-0.18119
			-7.57689	-0.4644	-0.23448
			-7.52688	-0.32618	-0.23448
			-7.47687	-0.18797	-0.16698
			-7.42686	-0.07464	-0.135
			-7.37684	0.052521	-0.17763
			-7.32683	0.199028	-0.17053
			-7.27682	0.340006	-0.1279
			-7.22681	0.519683	-0.02132
			-7.17679	0.682776	0.010658
			-7.12678	0.785054	0.063948
			-7.07677	0.89286	0.071054
			-7.02676	1.01449	0
			-6.97674	1.17758	-0.05684
			-6.92673	1.34067	-0.03197
			-6.87672	1.52864	0.067501
			-6.82671	1.71385	0.230925
			-6.77669	1.87694	0.333953
			-6.72668	1.99304	0.394348
			-6.67667	2.11743	0.309084
			-6.62666	2.27223	0.309084
			-6.57664	2.43809	0.351716
			-6.52663	2.59842	0.365927
			-6.47662	2.75874	0.369479
			-6.42661	2.94395	0.305531
			-6.37659	3.08493	0.301978
			-6.32658	3.25355	0.362374
			-6.27657	3.38624	0.401454
			-6.22656	3.51616	0.486718
			-6.17654	3.68478	0.571983
			-6.12653	3.84787	0.696327
			-6.07652	4.00543	0.824223
			-6.02651	4.14088	0.834881
			-5.97649	4.25698	0.728301
			-5.92648	4.39796	0.603957
			-5.87647	4.5417	0.522245
			-5.82646	4.66057	0.465402
			-5.77644	4.84854	0.51514
			-5.72643	5.02545	0.586193
			-5.67642	5.19131	0.653694
			-5.62641	5.30188	0.749617
			-5.57639	5.40415	0.746064
			-5.52638	5.5866	0.735406
			-5.47637	5.81327	0.76738
			-5.42636	5.97636	0.834881
			-5.37634	6.10904	0.945015
			-5.32633	6.23067	0.976989
			-5.27632	6.33848	0.9912
			-5.22631	6.45181	0.984094
			-5.17629	6.57344	0.930804
			-5.12628	6.76141	0.937909
			-5.07627	6.94662	0.948567
			-5.02626	7.09589	0.923698
			-4.97624	7.2424	0.909488
			-4.92623	7.37232	0.930804
			-4.87622	7.49947	1.08002
			-4.82621	7.5907	1.25055
			-4.77619	7.77037	1.30384
			-4.72618	7.87542	1.27541
			-4.67617	8.03574	1.22212
			-4.62616	8.17119	1.15462
			-4.57614	8.35087	1.16528
			-4.52613	8.53884	1.1866
			-4.47612	8.70193	1.23633
			-4.42611	8.84015	1.25055
			-4.37609	8.98389	1.2612
			-4.32608	9.16633	1.36068
			-4.27607	9.34048	1.37489
			-4.22606	9.48146	1.48502
			-4.17604	9.63349	1.46726
			-4.12603	9.80211	1.55608
			-4.07602	9.91268	1.60937
			-4.02601	10.026	1.7195
			-3.97599	10.1559	1.79766
			-3.92598	10.2748	1.82963
			-3.87597	10.4324	1.74082
			-3.82596	10.5982	1.72305
			-3.77594	10.7613	1.76213
			-3.72593	10.894	1.80121
			-3.67592	11.0571	1.76213
			-3.62591	11.2368	1.64845
			-3.57589	11.3805	1.59516
			-3.52588	11.5326	1.62713
			-3.47587	11.6956	1.75503
			-3.42586	11.7951	1.82253
			-3.37584	11.914	1.85806
			-3.32583	12.0522	1.91135
			-3.27582	12.2236	1.99661
			-3.22581	12.3812	2.03924
			-3.17579	12.5415	2.07477
			-3.12578	12.7074	1.97174
			-3.07577	12.8539	1.93621
			-3.02576	12.9893	1.92911
			-2.97574	13.122	1.96464
			-2.92573	13.2492	2.02148
			-2.87572	13.4399	2.02858
			-2.82571	13.5919	2.03214
			-2.77569	13.7523	2.08187
			-2.72568	13.8794	2.12095
			-2.67567	14.0176	2.16359
			-2.62566	14.1558	2.1778
			-2.57564	14.2637	2.17069
			-2.52563	14.4074	2.21332
			-2.47562	14.5318	2.3199
			-2.42561	14.6589	2.39806
			-2.37559	14.8193	2.40872
			-2.32558	14.9824	2.37675
			-2.27557	15.0929	2.34833
			-2.22556	15.2201	2.33767
			-2.17554	15.4163	2.27017
			-2.12553	15.5794	2.31635
			-2.07552	15.7315	2.40517
			-2.02551	15.8752	2.5757
			-1.97549	16.019	2.70359
			-1.92548	16.1655	2.72491
			-1.87547	16.3065	2.68938
			-1.82546	16.4751	2.6432
			-1.77544	16.6437	2.63965
			-1.72543	16.8151	2.67517
			-1.67542	16.9505	2.72136
			-1.62541	17.0832	2.76399
			-1.57539	17.2325	2.82439
			-1.52538	17.3928	2.78175
			-1.47537	17.5117	2.81728
			-1.42536	17.5863	2.85636
			-1.37534	17.6886	2.88833
			-1.32533	17.86	2.90254
			-1.27532	18.0397	2.93452
			-1.22531	18.2027	2.90254
			-1.17529	18.3962	2.87412
			-1.12528	18.5455	2.85636
			-1.07527	18.6865	2.82083
			-1.02526	18.8054	2.81728
			-0.97524	18.9546	2.90965
			-0.92523	19.1011	3.0482
			-0.87522	19.231	3.11215
			-0.82521	19.3997	3.09794
			-0.77519	19.5379	3.06952
			-0.72518	19.6429	3.0482
			-0.67517	19.7977	3.08018
			-0.62516	19.9636	3.12636
			-0.57514	20.099	3.15479
			-0.52513	20.2345	3.10149
			-0.47512	20.4059	3.11215
			-0.42511	20.5164	3.15834
			-0.37509	20.6878	3.21163
			-0.32508	20.8592	3.26847
			-0.27507	21.0168	3.31821
			-0.22506	21.1771	3.29689
			-0.17504	21.307	3.35018
			-0.12503	21.4397	3.3715
[truncated: 2,002 more rows]

## Sheet: 15 A iii
				Current Density
				CFTR(3R/3A)	CFTR(3R/3A)+E-Syt3
				352.92	3.66
				119.57	51.92
				55.77	1.92
				130.97	4.86
				491.88	30.89
				179.87	5.2
				273.62	12.73
					18.18
					34.18
					7.54
					5.94
					10.13
					25.54

## Sheet: 15 B i
				Current Traces
				Time (s)	CFTRdR	CFTRdR	CFTRdR +Esyt3	CFTRdR +Esyt3
				0	16.4223	-7.05223	-10.7544	8.282
				2	16.9386	-7.15181	-12.6287	8.60337
				4	18.0026	-7.6128	-12.4281	9.54692
				6	17.7168	-6.21692	-11.9114	9.00444
				8	17.8993	-6.46954	-12.0296	8.00176
				10	17.3388	-6.15976	-11.8522	8.16116
				12	16.19	-5.67848	-11.1067	7.64953
				14	14.6134	-5.566	-8.05232	6.10694
				16	12.5002	-4.65508	-5.54818	6.44888
				18	10.872	-3.78289	-4.98514	6.11209
				20	11.2869	-3.93409	-4.25241	5.7033
				22	10.0256	-3.74232	-4.04673	5.24566
				24	10.8167	-4.41352	-2.71753	4.75204
				26	11.0158	-3.60218	-4.19842	4.90372
				28	11.5063	-4.18118	-4.80003	5.71873
				30	10.7743	-3.33481	-4.7666	6.30748
				32	9.38577	-3.49707	-4.5455	5.32022
				34	10.6858	-3.4436	-5.21653	5.3485
				36	10.6212	-3.24076	-4.51722	5.52847
				38	10.9163	-3.58374	-4.7666	4.5952
				40	10.8941	-3.12644	-3.05176	4.87544
				42	10.3704	-3.42516	-4.26526	5.21224
				44	10.4147	-3.72941	-3.14688	5.92955
				46	10.2377	-3.37353	-3.42198	4.68005
				48	10.3668	-3.42332	-2.48357	4.97571
				50	10.5438	-3.67963	-3.97988	5.92183
				52	11.132	-3.92672	-2.98491	4.78032
				54	11.0103	-4.12218	-3.96703	5.51819
				56	10.8867	-3.50261	-3.55053	4.47694
				58	10.6065	-3.32559	-3.47854	4.03473
				60	11.3773	-3.99863	-3.70479	4.39981
				62	11.1043	-3.52105	-3.76906	4.16328
				64	10.931	-3.54686	-3.3577	4.82145
				66	10.7319	-3.12828	-2.81523	5.45906
				68	10.1916	-3.35878	-3.52225	4.4538
				70	10.387	-3.67041	-3.49397	4.16842
				72	10.2819	-3.34034	-4.00045	4.85487
				74	10.1529	-3.47864	-3.66108	4.98599
				76	9.7269	-3.37906	-3.71764	4.57721
				78	9.27513	-3.47495	-4.07501	3.88304
				80	9.74903	-3.69069	-2.9952	4.24298
				82	9.18293	-3.56715	-3.12632	4.82916
				84	9.46875	-2.84062	-3.74078	3.38427
				86	9.06123	-2.73736	-3.94646	4.4538
				88	8.54492	-2.39623	-4.06987	4.80088
				90	9.25116	-2.84984	-3.18545	4.77003
				92	8.22407	-2.84984	-3.01062	4.31497
				94	8.94137	-3.64275	-3.1546	4.81117
				96	8.6279	-2.85169	-2.96949	3.8959
				98	8.79754	-3.37537	-3.56338	4.43066
				100	8.76066	-3.35325	-2.99005	4.7109
				102	8.58549	-3.16885	-2.40901	4.07329
				104	8.51542	-3.44544	-3.17259	3.66194
				106	7.73173	-3.2002	-2.18534	3.70822
				108	9.21797	-3.73126	-3.12375	3.58995
				110	7.87925	-3.09693	-2.50157	4.10158
				112	7.3611	-2.47736	-3.36285	3.73907
				114	8.12265	-3.29793	-2.78438	3.8959
				116	8.26648	-3.26105	-2.88721	3.42541
				118	8.79386	-4.10558	-2.5607	3.87019
				120	8.57996	-3.7497	-3.64823	4.39724
				122	9.78591	-5.10132	-3.12632	4.15043
				124	9.83016	-4.60898	-3.57881	3.89075
				126	10.6729	-5.26543	-3.09289	3.8779
				128	12.0595	-7.16656	-2.93863	3.52311
				130	12.3711	-6.67053	-3.6945	4.37153
				132	12.9557	-8.52187	-3.2343	4.7906
				134	14.1838	-9.25024	-3.51196	3.57195
				136	15.954	-10.8471	-3.60966	4.44609
				138	17.4347	-12.7095	-3.50168	4.60035
				140	18.565	-13.838	-4.66119	4.88573
				142	20.6229	-15.3869	-3.21373	4.2327
				144	24.0029	-17.1645	-4.51979	4.95
				146	26.3336	-20.7031	-4.3064	4.87287
				148	28.8691	-23.0375	-5.84128	5.28937
				150	31.458	-23.788	-5.43763	6.28691
				152	35.9573	-28.2799	-5.40935	6.04781
				154	41.0853	-32.2574	-5.80785	5.57218
				156	41.7473	-34.7651	-5.53019	6.17122
				158	45.4334	-37.9091	-5.95954	6.68027
				160	50.0525	-40.6548	-6.38118	5.97068
				162	53.5948	-45.261	-6.59714	8.19458
				164	59.0713	-50.5402	-7.10106	7.9452
				166	61.8188	-53.2785	-7.30674	7.68296
				168	69.6538	-58.8676	-8.58194	8.8399
				170	73.7474	-62.2494	-7.97776	9.80659
				172	78.9788	-68.2755	-10.1862	9.37981
				174	80.7379	-71.8269	-9.46636	9.1587
				176	87.0756	-77.711	-8.18858	8.49282
				178	89.9743	-79.5753	-8.98816	9.62405
				180	95.1983	-83.3609	-10.739	11.1152
				182	99.3361	-89.0643	-10.0937	11.5986
				184	104.744	-90.9839	-12.5541	12.8583
				186	110.204	-99.9123	-11.6877	13.0537
				188	112.441	-100.679	-12.5335	12.8866
				190	117.582	-105.092	-12.3639	13.118
				192	122.255	-108.73	-11.1555	11.2592
				194	125.697	-113.086	-10.4562	12.7401
				196	131.609	-118.297	-12.6081	14.0436
				198	135.45	-121.372	-13.927	15.2648
				200	141.618	-128.258	-14.9348	14.1207
				202	144.106	-131.048	-12.8729	14.874
				204	147.648	-134.75	-14.4181	16.1235
				206	152.321	-138.14	-14.2484	14.7095
				208	155.754	-141.379	-15.8398	17.2264
				210	159.578	-145.726	-16.0198	16.666
				212	163.541	-149.22	-16.8914	18.2317
				214	165.662	-150.739	-16.9454	17.0645
				216	170.447	-154.98	-17.5572	18.4168
				218	175.261	-159.714	-16.9736	18.5839
				220	178.239	-162.939	-19.0587	20.4633
				222	178.405	-163.712	-17.5624	19.3886
				224	183.71	-168.486	-19.884	22.0805
				226	186.486	-169.845	-19.9945	21.9005
				228	190.599	-173.527	-22.6427	24.5589
				230	193.102	-175.653	-20.663	24.0113
				232	192.582	-176.804	-20.9998	24.4998
				234	196.782	-180.545	-21.9665	21.7848
				236	197.734	-181.021	-22.2159	23.5896
				238	202.994	-185.633	-23.3317	22.988
				240	203.642	-186.536	-21.7814	24.4972
				242	206.063	-188.906	-26.1135	27.9886
				244	208.823	-191.862	-26.2575	27.9012
				246	212.694	-195.317	-25.3422	26.3817
				248	213.219	-195.077	-25.2239	26.8908
				250	215.804	-196.979	-27.3218	29.67
				252	218.5	-198.837	-26.7177	28.9501
				254	218.928	-200.751	-26.5377	28.6905
				256	219.988	-201.544	-27.3913	29.3383
				258	219.929	-201.179	-26.9208	28.3228
				260	223.743	-204.382	-28.7693	30.7524
				262	225.725	-206.774	-31.7517	32.7449
				264	225.107	-206.208	-31.312	33.2025
				266	226.579	-206.366	-30.1756	32.5984
				268	227.816	-207.683	-31.7285	34.812
				270	227.639	-207.786	-32.0756	34.3466
				272	228.128	-208.33	-31.9856	35.1308
				274	229.33	-209.75	-34.608	35.699
				276	230.991	-209.822	-35.0322	38.3265
				278	229.955	-210.093	-33.7776	37.6324
				280	230.434	-210.329	-34.3792	35.0639
				282	230.438	-210.698	-34.9371	36.6374
				284	232.76	-211.332	-35.2173	40.0825
				286	230.246	-210.823	-38.8296	41.8462
				288	232.489	-211.924	-36.4257	40.9978
				290	233.698	-212.573	-36.3537	38.072
				292	235.804	-213.486	-38.8219	41.7845
				294	234.681	-214.795	-40.7784	43.4428
				296	236.872	-215.073	-39.7243	42.0981
				298	237.292	-216.82	-38.9324	42.6406
				300	237.497	-217.05	-40.0971	43.4505
				302	237.338	-216.56	-42.1898	43.9287
				304	238.994	-216.261	-40.5804	42.8617
				306	239.829	-218.638	-40.4596	43.2731
				308	239.197	-218.293	-45.0873	47.1039
				310	239.842	-216.766	-46.36	47.96
				312	240.385	-217.598	-44.7377	47.7955
				314	241.074	-219.997	-44.8765	47.091
				316	240.969	-218.815	-42.8403	45.0162
				318	243.523	-220.734	-44.0744	46.132
				320	242.981	-220.963	-44.3675	47.6566
				322	243.564	-222.012	-43.6939	47.2427
				324	242.005	-219.626	-44.9331	47.9677
				326	243.582	-220.919	-45.8432	48.8624
				328	242.73	-219.888	-45.3444	45.7155
				330	244.22	-220.939	-44.586	47.8854
				332	245.452	-222.32	-46.6994	48.8161
				334	245.572	-222.008	-44.4652	44.9134
				336	245.798	-222.136	-44.005	48.487
				338	245.658	-223.249	-44.8894	49.1786
				340	246.239	-223.419	-43.897	47.019
				342	245.601	-222.016	-42.9637	47.7235
				344	245.743	-222.163	-43.4393	46.9316
				346	245.05	-223.036	-38.0351	40.6095
				348	234.056	-214.146	-36.7316	38.7302
				350	215.493	-198.142	-31.7311	33.3131
				352	193.948	-178.181	-25.8538	27.279
				354	170.568	-157.735	-21.5757	22.4713
				356	149.523	-138.466	-20.2208	23.0934
				358	132.963	-122.763	-16.8759	17.0388
				360	120.984	-111.137	-16.5571	17.265
				362	105.176	-97.1943	-14.2792	14.0101
				364	96.9094	-88.524	-13.6751	14.9537
				366	87.2121	-79.5366	-10.7956	12.2259
				368	82.8123	-75.714	-10.8521	12.4007
				370	81.0108	-72.476	-9.78516	10.0945
				372	75.6781	-67.8606	-11.7057	11.5549
				374	72.2594	-64.523	-10.0731	10.5907
				376	69.0619	-61.1301	-7.21161	8.01718
				378	69.2057	-59.1681	-6.90309	8.17916
				380	62.4513	-55.5558	-7.71038	7.65725
				382	59.4106	-52.2496	-6.62543	7.19704
				384	60.5502	-53.1531	-5.31422	6.05552
				386	54.9298	-48.7627	-5.52247	5.14025
				388	53.687	-47.5936	-5.00571	6.24321
				390	51.4484	-43.8172	-4.14443	4.69547
				392	51.0224	-44.5972	-4.00816	5.19167
				394	48.4556	-41.7593	-4.2884	5.33565
				396	46.3277	-40.8318	-3.23944	2.77752
				398	46.4218	-41.9603	-3.3577	3.98074
				400	43.9177	-39.7697	-2.36273	2.87779
				402	41.7455	-36.3067	-2.30103	2.55384
				404	40.4953	-34.3927	-1.48603	2.60526
				406	37.6021	-34.1087	-2.50414	2.95749
				408	37.626	-31.8462	-2.33702	2.47928
				410	36.4515	-31.9771	-1.47317	2.469
				412	35.2861	-31.9918	-0.80215	1.46632
				414	32.0776	-27.7138	-1.68914	2.25047
				416	32.6769	-27.83	-0.92813	1.54859
				418	31.0062	-27.5092	-1.51174	2.2299
				420	29.0664	-25.8975	-1.31377	1.5743
				422	30.6669	-24.8704	-0.65303	1.22464
				424	25.856	-22.8347	-0.84328	1.57944
				426	27.0196	-23.7069	-0.96412	1.20922
				428	26.2599	-22.8974	-0.62475	1.2992
				430	23.2044	-21.4849	-0.88185	1.53831
				432	24.6372	-20.4542	-0.18768	1.00354
				434	23.5345	-19.8088	-0.88956	0.841569
				436	20.3537	-18.9237	-0.60161	0.967547
				438	21.5098	-17.6901	-0.83557	1.42518
				440	21.0378	-17.5444	-0.60675	0.455921
				442	18.8822	-15.8885	-0.41907	0.50477
				444	19.2565	-16.7607	-0.4962	0.993257
				446	16.2601	-14.8282	-0.26481	0.543335
				448	16.0204	-13.8104	-0.59133	0.543335
				450	15.1721	-11.935	-0.02057	1.08838
				452	14.4825	-12.8312	-1.04125	0.869849
				454	13.5937	-12.5638	-0.1594	0.782436
				456	14.1985	-11.4611	-0.27767	0.797862
				458	13.4683	-11.7396	-0.82014	0.959834
				460	12.4154	-10.3621	-0.30338	0.42764
				462	11.0214	-10.246	-0.30595	0.581899
				464	11.2648	-10.1796	-0.57333	0.833856
				466	11.2629	-8.66201	-0.33166	0.250242
				468	10.6618	-7.97975	-0.41136	0.576757
				470	8.6445	-7.86727	-0.21596	0.29652
				472	8.34946	-5.94401	-0.3548	0.913556
				474	8.64634	-7.08174	-0.17483	0.682168
				476	8.48592	-6.99692	-0.50134	1.25036
				478	7.60266	-6.30912	-0.46278	0.705307
				480	6.17543	-5.59182	-0.13112	0.417356
				482	5.68309	-4.36558	-0.3985	0.448208
				484	5.87671	-5.03494	-0.56305	0.34794
				486	5.0248	-4.6348	-0.18511	0.255384
				488	5.11146	-4.56104	-0.44735	0.540764
				490	4.09729	-4.24204	-0.27767	0.481631
				492	4.86806	-3.62246	-0.0617	0.1654
				494	3.00197	-3.19466	-0.12084	0.301662
				496	3.57913	-3.23892	-0.21339	0.05999
				498	3.21218	-3.17991	-0.32909	0.08827
				500	3.25644	-2.78162	-0.13626	0.695023
				502	2.79545	-2.56587	-0.19025	0.40193
				504	3.38551	-2.20999	-0.40107	0.314517
				506	2.93559	-2.75949	0.038565	0.067703
				508	1.73886	-2.01084	-0.69159	0.188539
				510	2.27914	-1.83382	-0.19539	0.111409
				512	1.8624	-1.89098	-0.2211	0.011141
				514	2.14084	-1.78035	-0.0797	0.371079
				516	1.53049	-2.01453	0.087413	0.180826
				518	1.57659	-1.1534	0.334228	0.571615
				520	1.45304	-0.76617	0.028281	0.340227
				522	0.569784	-0.3144	-0.2571	0.265668
				524	0.307942	0.000922	0.380506	0.147403
				526	1.20964	-0.70163	-0.15169	0.093412
				528	0.07929	-0.59283	0.030852	-0.19968
				530	0.459147	-0.09128	0.059133	0.617893
				532	0.208368	-0.40659	0.097697	0.029138
				534	-0.13645	0.034113	0.236531	0.21682
				536	0.200992	-0.11525	0.128549	0.198823
				538	0.022128	0.063617	-0.05142	0.111409
				540	-0.22312	0.017518	0.043707	-0.31023

## Sheet: 15B ii
			i/V Curve
			Voltage (mV)	CFTRdR	CFTRdR +Esyt3
			-100	-222.88	-44.4437
			-99.95	-222.855	-44.4523
			-99.9	-222.88	-44.4437
			-99.85	-222.947	-44.4266
			-99.7999	-222.966	-44.4352
			-99.7499	-222.978	-44.4352
			-99.6999	-222.904	-44.4095
			-99.6499	-222.806	-44.3495
			-99.5999	-222.726	-44.2895
			-99.5499	-222.628	-44.2981
			-99.4999	-222.474	-44.3495
			-99.4499	-222.37	-44.4352
			-99.3998	-222.228	-44.4437
			-99.3498	-222.136	-44.4523
			-99.2998	-222.038	-44.4095
			-99.2498	-221.976	-44.3923
			-99.1998	-221.909	-44.3923
			-99.1498	-221.872	-44.358
			-99.0998	-221.804	-44.3323
			-99.0498	-221.743	-44.2038
			-98.9997	-221.595	-44.1267
			-98.9497	-221.417	-44.1095
			-98.8997	-221.3	-44.0752
			-98.8497	-221.171	-44.0667
			-98.7997	-221.091	-44.0581
			-98.7497	-221.005	-44.041
			-98.6997	-220.931	-43.9724
			-98.6497	-220.858	-43.921
			-98.5996	-220.759	-43.861
			-98.5496	-220.673	-43.801
			-98.4996	-220.55	-43.8181
			-98.4496	-220.397	-43.8867
			-98.3996	-220.231	-43.8953
			-98.3496	-220.065	-43.8867
			-98.2996	-219.893	-43.9038
			-98.2496	-219.8	-43.8781
			-98.1995	-219.696	-43.861
			-98.1495	-219.536	-43.7924
			-98.0995	-219.456	-43.7924
			-98.0495	-219.345	-43.7667
			-97.9995	-219.235	-43.7753
			-97.9495	-219.112	-43.8867
			-97.8995	-218.958	-43.921
			-97.8495	-218.805	-43.8696
			-97.7994	-218.719	-43.8267
			-97.7494	-218.632	-43.801
			-97.6994	-218.553	-43.7839
			-97.6494	-218.43	-43.8267
			-97.5994	-218.319	-43.8353
			-97.5494	-218.19	-43.8353
			-97.4994	-218.036	-43.7496
			-97.4494	-217.926	-43.7067
			-97.3993	-217.79	-43.7324
			-97.3493	-217.674	-43.6982
			-97.2993	-217.471	-43.6725
			-97.2493	-217.329	-43.6724
			-97.1993	-217.176	-43.6039
			-97.1493	-217.12	-43.5696
			-97.0993	-216.991	-43.5182
			-97.0493	-216.856	-43.4239
			-96.9992	-216.715	-43.3896
			-96.9492	-216.573	-43.3554
			-96.8992	-216.371	-43.2525
			-96.8492	-216.223	-43.2182
			-96.7992	-216.125	-43.1325
			-96.7492	-216.045	-43.0811
			-96.6992	-215.977	-43.1154
			-96.6492	-215.891	-43.1668
			-96.5991	-215.854	-43.1582
			-96.5491	-215.756	-43.1582
			-96.4991	-215.645	-43.1582
			-96.4491	-215.498	-43.1497
			-96.3991	-215.363	-43.1668
			-96.3491	-215.19	-43.2097
			-96.2991	-215.031	-43.2268
			-96.2491	-214.877	-43.2268
			-96.199	-214.76	-43.2611
			-96.149	-214.631	-43.2182
			-96.099	-214.49	-43.1411
			-96.049	-214.342	-43.1411
			-95.999	-214.256	-43.1068
			-95.949	-214.219	-43.1497
			-95.899	-214.158	-43.1068
			-95.849	-214.047	-43.0725
			-95.7989	-213.912	-43.0126
			-95.7489	-213.783	-42.9869
			-95.6989	-213.635	-42.9697
			-95.6489	-213.512	-42.944
			-95.5989	-213.389	-42.9354
			-95.5489	-213.365	-42.8926
			-95.4989	-213.23	-42.8926
			-95.4489	-213.094	-42.8497
			-95.3988	-212.941	-42.824
			-95.3488	-212.769	-42.824
			-95.2988	-212.658	-42.7812
			-95.2488	-212.498	-42.704
			-95.1988	-212.388	-42.6526
			-95.1488	-212.308	-42.5669
			-95.0988	-212.228	-42.4984
			-95.0488	-212.154	-42.4041
			-94.9987	-212.05	-42.3355
			-94.9487	-211.902	-42.2755
			-94.8987	-211.81	-42.2156
			-94.8487	-211.656	-42.1556
			-94.7987	-211.533	-42.147
			-94.7487	-211.392	-42.1556
			-94.6987	-211.287	-42.147
			-94.6487	-211.22	-42.1127
			-94.5986	-211.121	-42.1041
			-94.5486	-210.998	-42.0184
			-94.4986	-210.882	-41.9842
			-94.4486	-210.765	-41.9927
			-94.3986	-210.642	-41.967
			-94.3486	-210.525	-41.9327
			-94.2986	-210.365	-41.8899
			-94.2486	-210.187	-41.8813
			-94.1985	-209.997	-41.8556
			-94.1485	-209.886	-41.7699
			-94.0985	-209.818	-41.7528
			-94.0485	-209.769	-41.7014
			-93.9985	-209.695	-41.5985
			-93.9485	-209.579	-41.5557
			-93.8985	-209.511	-41.5214
			-93.8485	-209.4	-41.5128
			-93.7984	-209.308	-41.47
			-93.7484	-209.167	-41.4357
			-93.6984	-208.976	-41.3928
			-93.6484	-208.835	-41.41
			-93.5984	-208.737	-41.41
			-93.5484	-208.657	-41.4357
			-93.4984	-208.552	-41.4014
			-93.4484	-208.454	-41.4185
			-93.3983	-208.349	-41.41
			-93.3483	-208.282	-41.4271
			-93.2983	-208.202	-41.4614
			-93.2483	-208.146	-41.4528
			-93.1983	-208.042	-41.3843
			-93.1483	-207.888	-41.35
			-93.0983	-207.765	-41.3243
			-93.0483	-207.667	-41.2214
			-92.9982	-207.538	-41.2129
			-92.9482	-207.415	-41.23
			-92.8982	-207.255	-41.2214
			-92.8482	-207.126	-41.1957
			-92.7982	-206.991	-41.2472
			-92.7482	-206.911	-41.2386
			-92.6982	-206.782	-41.17
			-92.6482	-206.647	-41.1615
			-92.5981	-206.481	-41.1443
			-92.5481	-206.327	-41.17
			-92.4981	-206.143	-41.11
			-92.4481	-205.94	-41.1015
			-92.3981	-205.78	-41.0586
			-92.3481	-205.669	-40.9815
			-92.2981	-205.583	-40.9815
			-92.2481	-205.497	-40.9558
			-92.198	-205.417	-40.9129
			-92.148	-205.276	-40.8786
			-92.098	-205.129	-40.8786
			-92.048	-204.975	-40.8701
			-91.998	-204.834	-40.8786
			-91.948	-204.729	-40.8872
			-91.898	-204.6	-40.8872
			-91.848	-204.483	-40.8615
			-91.7979	-204.336	-40.8701
			-91.7479	-204.164	-40.9301
			-91.6979	-204.041	-40.9044
			-91.6479	-203.924	-40.8615
			-91.5979	-203.801	-40.8101
			-91.5479	-203.684	-40.7415
			-91.4979	-203.629	-40.7244
			-91.4479	-203.549	-40.6815
			-91.3978	-203.5	-40.673
			-91.3478	-203.42	-40.6044
			-91.2978	-203.303	-40.5958
			-91.2478	-203.186	-40.553
			-91.1978	-203.045	-40.4759
			-91.1478	-202.86	-40.4587
			-91.0978	-202.719	-40.4587
			-91.0478	-202.633	-40.493
			-90.9977	-202.473	-40.5187
			-90.9477	-202.381	-40.493
			-90.8977	-202.258	-40.4759
			-90.8477	-202.16	-40.4587
			-90.7977	-202.104	-40.4073
			-90.7477	-202.043	-40.3216
			-90.6977	-201.994	-40.3045
			-90.6477	-201.908	-40.2702
			-90.5976	-201.779	-40.2702
			-90.5476	-201.643	-40.2702
			-90.4976	-201.496	-40.2787
			-90.4476	-201.348	-40.2787
			-90.3976	-201.201	-40.2273
			-90.3476	-201.053	-40.1416
			-90.2976	-200.894	-40.1416
			-90.2476	-200.789	-40.1416
			-90.1975	-200.654	-40.0988
			-90.1475	-200.556	-40.0645
			-90.0975	-200.396	-40.0131
			-90.0475	-200.285	-39.9017
			-89.9975	-200.162	-39.8931
			-89.9475	-200.058	-39.9359
			-89.8975	-199.916	-39.9274
			-89.8475	-199.793	-39.9617
			-89.7974	-199.67	-39.9959
			-89.7474	-199.572	-39.936
			-89.6974	-199.468	-39.9017
			-89.6474	-199.351	-39.8331
			-89.5974	-199.265	-39.7474
			-89.5474	-199.099	-39.7474
			-89.4974	-198.994	-39.6874
			-89.4474	-198.908	-39.6446
			-89.3973	-198.841	-39.5674
			-89.3473	-198.681	-39.5417
			-89.2973	-198.509	-39.4903
			-89.2473	-198.312	-39.4132
			-89.1973	-198.115	-39.3618
			-89.1473	-197.962	-39.3618
			-89.0973	-197.863	-39.3361
			-89.0473	-197.759	-39.3103
			-88.9972	-197.66	-39.3275
			-88.9472	-197.538	-39.3446
			-88.8972	-197.439	-39.4132
			-88.8472	-197.335	-39.4646
			-88.7972	-197.243	-39.4989
			-88.7472	-197.156	-39.516
			-88.6972	-197.009	-39.576
			-88.6472	-196.886	-39.5503
			-88.5971	-196.769	-39.5246
			-88.5471	-196.622	-39.4817
			-88.4971	-196.548	-39.4218
			-88.4471	-196.394	-39.396
			-88.3971	-196.296	-39.2932
			-88.3471	-196.198	-39.2675
			-88.2971	-196.075	-39.2504
			-88.2471	-195.952	-39.1561
			-88.197	-195.792	-39.1047
			-88.147	-195.681	-39.0361
			-88.097	-195.595	-39.019
			-88.047	-195.521	-38.9761
			-87.997	-195.399	-38.9333
			-87.947	-195.294	-38.8733
			-87.897	-195.165	-38.7704
			-87.847	-195.036	-38.7447
			-87.7969	-194.938	-38.7447
			-87.7469	-194.839	-38.7961
			-87.6969	-194.741	-38.839
			-87.6469	-194.618	-38.8219
			-87.5969	-194.526	-38.779
			-87.5469	-194.354	-38.7276
			-87.4969	-194.231	-38.6933
			-87.4469	-194.083	-38.7362
			-87.3968	-193.991	-38.7019
			-87.3468	-193.948	-38.6162
			-87.2968	-193.917	-38.539
			-87.2468	-193.807	-38.4791
			-87.1968	-193.714	-38.4705
			-87.1468	-193.628	-38.4191
			-87.0968	-193.499	-38.4534
			-87.0468	-193.395	-38.4533
			-86.9967	-193.266	-38.4019
			-86.9467	-193.094	-38.3419
			-86.8967	-192.952	-38.3419
			-86.8467	-192.878	-38.3762
			-86.7967	-192.762	-38.3762
			-86.7467	-192.651	-38.3505
			-86.6967	-192.54	-38.3676
			-86.6467	-192.344	-38.3762
			-86.5966	-192.215	-38.3505
			-86.5466	-192.079	-38.4276
			-86.4966	-191.963	-38.4705
			-86.4466	-191.864	-38.5048
			-86.3966	-191.711	-38.5133
			-86.3466	-191.606	-38.5048
			-86.2966	-191.526	-38.5048
			-86.2466	-191.416	-38.5476
			-86.1965	-191.268	-38.4791
			-86.1465	-191.139	-38.4362
			-86.0965	-191.01	-38.4191
			-86.0465	-190.942	-38.3505
			-85.9965	-190.862	-38.2734
			-85.9465	-190.758	-38.2134
			-85.8965	-190.592	-38.102
			-85.8465	-190.426	-38.0077
			-85.7964	-190.254	-38.042
			-85.7464	-190.125	-37.982
			-85.6964	-189.977	-37.9563
			-85.6464	-189.873	-37.922
			-85.5964	-189.787	-37.9049
			-85.5464	-189.688	-37.862
			-85.4964	-189.541	-37.8192
			-85.4464	-189.418	-37.7849
			-85.3963	-189.27	-37.8449
			-85.3463	-189.129	-37.8535
			-85.2963	-189	-37.8449
			-85.2463	-188.883	-37.9134
			-85.1963	-188.742	-37.9306
			-85.1463	-188.613	-37.9049
			-85.0963	-188.508	-37.9134
			-85.0463	-188.361	-37.922
			-84.9962	-188.219	-37.8877
			-84.9462	-188.109	-37.8792
			-84.8962	-188.023	-37.8192
			-84.8462	-187.906	-37.7163
			-84.7962	-187.801	-37.7163
			-84.7462	-187.672	-37.6649
			-84.6962	-187.531	-37.6478
			-84.6462	-187.426	-37.5964
			-84.5961	-187.31	-37.5878
			-84.5461	-187.187	-37.5964
			-84.4961	-187.039	-37.5792
			-84.4461	-186.935	-37.5278
			-84.3961	-186.806	-37.5021
			-84.3461	-186.744	-37.5192
			-84.2961	-186.683	-37.5364
			-84.2461	-186.578	-37.4507
			-84.196	-186.418	-37.3821
			-84.146	-186.259	-37.365
			-84.096	-186.123	-37.4421
			-84.046	-186.007	-37.4764
			-83.996	-185.896	-37.5792
			-83.946	-185.804	-37.4592
			-83.896	-185.724	-37.4421
			-83.846	-185.576	-37.3564
			-83.7959	-185.41	-37.3135
			-83.7459	-185.232	-37.305
			-83.6959	-185.066	-37.2707
			-83.6459	-184.962	-37.2536
			-83.5959	-184.851	-37.2964
			-83.5459	-184.728	-37.3307
			-83.4959	-184.624	-37.3221
			-83.4459	-184.507	-37.2707
			-83.3958	-184.366	-37.2536
			-83.3458	-184.218	-37.1936
			-83.2958	-184.095	-37.1507
			-83.2458	-184.015	-37.1336
			-83.1958	-183.948	-37.1421
			-83.1458	-183.855	-37.1079
			-83.0958	-183.812	-37.1079
			-83.0458	-183.665	-37.125
			-82.9957	-183.511	-37.1079
			-82.9457	-183.333	-37.0822
			-82.8957	-183.21	-37.0393
			-82.8457	-183.093	-37.065
			-82.7957	-183.013	-37.0564
			-82.7457	-182.909	-37.0222
			-82.6957	-182.786	-36.9365
			-82.6457	-182.669	-36.8336
			-82.5956	-182.571	-36.7736
			-82.5456	-182.46	-36.7994
			-82.4956	-182.3	-36.8079
			-82.4456	-182.122	-36.7993
			-82.3956	-181.993	-36.7308
			-82.3456	-181.925	-36.6537
			-82.2956	-181.827	-36.5765
			-82.2456	-181.698	-36.5251
			-82.1955	-181.624	-36.5165
			-82.1455	-181.538	-36.5594
			-82.0955	-181.477	-36.5851
			-82.0455	-181.415	-36.5851
			-81.9955	-181.274	-36.508
			-81.9455	-181.108	-36.3708
			-81.8955	-180.936	-36.2766
			-81.8455	-180.825	-36.208
			-81.7954	-180.684	-36.2252
			-81.7454	-180.592	-36.2252
			-81.6954	-180.444	-36.2252
			-81.6454	-180.297	-36.268
			-81.5954	-180.167	-36.2852
			-81.5454	-180.051	-36.3109
			-81.4954	-179.915	-36.3109
			-81.4454	-179.762	-36.3023
			-81.3953	-179.633	-36.2509
			-81.3453	-179.522	-36.1909
			-81.2953	-179.418	-36.0795
			-81.2453	-179.288	-35.9938
			-81.1953	-179.184	-35.9166
			-81.1453	-179.055	-35.9509
			-81.0953	-178.944	-35.9681
			-81.0453	-178.784	-35.9595
			-80.9952	-178.668	-35.9852
			-80.9452	-178.532	-35.9509
			-80.8952	-178.422	-35.8824
			-80.8452	-178.36	-35.8309
			-80.7952	-178.28	-35.771
			-80.7452	-178.201	-35.7281
			-80.6952	-178.133	-35.711
			-80.6452	-178.047	-35.7195
			-80.5951	-177.918	-35.7281
			-80.5451	-177.783	-35.7795
			-80.4951	-177.641	-35.7195
			-80.4451	-177.463	-35.6681
			-80.3951	-177.322	-35.6338
			-80.3451	-177.193	-35.6081
			-80.2951	-177.119	-35.6681
			-80.2451	-176.99	-35.711
			-80.195	-176.842	-35.711
			-80.145	-176.676	-35.6853
			-80.095	-176.541	-35.6167
			-80.045	-176.443	-35.591
			-79.995	-176.35	-35.5481
			-79.945	-176.24	-35.5139
			-79.895	-176.086	-35.4539
			-79.845	-175.939	-35.4624
			-79.7949	-175.822	-35.4024
			-79.7449	-175.705	-35.3596
			-79.6949	-175.607	-35.3339
			-79.6449	-175.515	-35.2739
			-79.5949	-175.422	-35.2139
			-79.5449	-175.318	-35.1025
			-79.4949	-175.201	-35.0254
			-79.4449	-175.017	-35.0254
			-79.3948	-174.869	-35.0854
			-79.3448	-174.74	-35.1453
			-79.2948	-174.654	-35.1453
			-79.2448	-174.556	-35.1453
			-79.1948	-174.482	-35.0854
			-79.1448	-174.396	-35.0425
			-79.0948	-174.285	-35.0511
			-79.0448	-174.156	-35.0082
			-78.9947	-174.033	-34.9225
			-78.9447	-173.886	-34.8111
			-78.8947	-173.75	-34.7426
			-78.8447	-173.603	-34.7597
			-78.7947	-173.462	-34.7426
			-78.7447	-173.345	-34.7254
			-78.6947	-173.296	-34.6826
			-78.6447	-173.185	-34.614
			-78.5946	-173.093	-34.6054
			-78.5446	-172.982	-34.5797
			-78.4946	-172.835	-34.5197
			-78.4446	-172.669	-34.494
			-78.3946	-172.552	-34.4769
			-78.3446	-172.447	-34.4683
			-78.2946	-172.355	-34.5026
			-78.2446	-172.294	-34.554
			-78.1945	-172.214	-34.5969
			-78.1445	-172.115	-34.6397
			-78.0945	-171.986	-34.6226
			-78.0445	-171.863	-34.5797
			-77.9945	-171.753	-34.5283
			-77.9445	-171.636	-34.4855
			-77.8945	-171.489	-34.3569
			-77.8445	-171.359	-34.3398
			-77.7944	-171.267	-34.4083
			-77.7444	-171.114	-34.434
			-77.6944	-170.905	-34.4769
			-77.6444	-170.72	-34.434
			-77.5944	-170.567	-34.3398
			-77.5444	-170.474	-34.2626
			-77.4944	-170.382	-34.2112
			-77.4444	-170.315	-34.0912
			-77.3943	-170.173	-34.0741
			-77.3443	-170.05	-34.0741
			-77.2943	-169.958	-34.0484
			-77.2443	-169.866	-34.117
			-77.1943	-169.774	-34.1598
			-77.1443	-169.681	-34.1512
			-77.0943	-169.577	-34.1855
			-77.0443	-169.423	-34.2369
			-76.9942	-169.288	-34.2455
			-76.9442	-169.177	-34.2369
			-76.8942	-169.073	-34.1427
			-76.8442	-168.956	-34.1427
			-76.7942	-168.833	-34.0998
			-76.7442	-168.747	-34.0484
			-76.6942	-168.637	-34.0055
			-76.6442	-168.532	-33.9798
			-76.5941	-168.409	-34.0055
			-76.5441	-168.28	-33.9798
			-76.4941	-168.114	-34.0313
			-76.4441	-168.003	-34.0227
			-76.3941	-167.856	-33.9456
			-76.3441	-167.751	-33.9027
			-76.2941	-167.635	-33.8341
			-76.2441	-167.499	-33.7999
			-76.194	-167.321	-33.8427
			-76.144	-167.174	-33.7999
			-76.094	-167.045	-33.757
			-76.044	-166.915	-33.6713
			-75.994	-166.799	-33.697
			-75.944	-166.713	-33.6199
			-75.894	-166.62	-33.6285
			-75.844	-166.522	-33.5942
			-75.7939	-166.436	-33.5428
			-75.7439	-166.338	-33.5685
			-75.6939	-166.252	-33.5085
			-75.6439	-166.135	-33.5085
			-75.5939	-166.018	-33.4742
			-75.5439	-165.895	-33.3971
			-75.4939	-165.791	-33.3457
			-75.4439	-165.668	-33.3114
			-75.3938	-165.569	-33.3114
			-75.3438	-165.477	-33.2857
			-75.2938	-165.373	-33.26
			-75.2438	-165.274	-33.2514
			-75.1938	-165.182	-33.3285
			-75.1438	-165.047	-33.3457
			-75.0938	-164.893	-33.3457
			-75.0438	-164.697	-33.3028
			-74.9937	-164.561	-33.2343
			-74.9437	-164.408	-33.2085
			-74.8937	-164.26	-33.1828
			-74.8437	-164.137	-33.1828
			-74.7937	-164.027	-33.2085
			-74.7437	-163.959	-33.1743
			-74.6937	-163.818	-33.1228
			-74.6437	-163.725	-33.0371
			-74.5936	-163.559	-32.9343
			-74.5436	-163.387	-32.8829
			-74.4936	-163.252	-32.9257
			-74.4436	-163.129	-32.9429
			-74.3936	-163.012	-32.8829
			-74.3436	-162.939	-32.8572
			-74.2936	-162.877	-32.7715
			-74.2436	-162.791	-32.6772
			-74.1935	-162.662	-32.6001
			-74.1435	-162.533	-32.5315
			-74.0935	-162.41	-32.4972
			-74.0435	-162.275	-32.4715
			-73.9935	-162.207	-32.4887
			-73.9435	-162.035	-32.4544
			-73.8935	-161.931	-32.3858
			-73.8435	-161.814	-32.3001
			-73.7934	-161.759	-32.2916
			-73.7434	-161.709	-32.2916
			-73.6934	-161.58	-32.2487
			-73.6434	-161.464	-32.2316
			-73.5934	-161.365	-32.1973
			-73.5434	-161.224	-32.2401
			-73.4934	-161.064	-32.2744
			-73.4434	-160.892	-32.2487
			-73.3933	-160.787	-32.283
			-73.3433	-160.64	-32.2658
			-73.2933	-160.56	-32.2401
			-73.2433	-160.388	-32.2487
			-73.1933	-160.234	-32.2573
			-73.1433	-160.093	-32.2316
			-73.0933	-160.001	-32.1544
			-73.0433	-159.884	-32.0602
			-72.9932	-159.816	-32.0773
			-72.9432	-159.675	-32.0602
			-72.8932	-159.533	-32.0944
			-72.8432	-159.386	-32.1202
			-72.7932	-159.325	-32.1887
			-72.7432	-159.202	-32.2059
			-72.6932	-159.097	-32.223
			-72.6432	-158.937	-32.2144
			-72.5931	-158.802	-32.223
			-72.5431	-158.642	-32.163
			-72.4931	-158.538	-32.1116
			-72.4431	-158.452	-32.0602
			-72.3931	-158.378	-32.0944
			-72.3431	-158.28	-32.1373
			-72.2931	-158.163	-32.0516
			-72.2431	-158.083	-31.9916
			-72.193	-157.966	-31.923
			-72.143	-157.862	-31.9488
			-72.093	-157.708	-31.8888
			-72.043	-157.554	-31.8631
			-71.993	-157.376	-31.8888
			-71.943	-157.247	-31.7945
			-71.893	-157.161	-31.8116
			-71.843	-157.093	-31.7259
			-71.7929	-156.958	-31.7174
			-71.7429	-156.829	-31.6317
			-71.6929	-156.638	-31.5888
			-71.6429	-156.46	-31.606
			-71.5929	-156.3	-31.5974
			-71.5429	-156.202	-31.5631
			-71.4929	-156.122	-31.4603
			-71.4429	-156.03	-31.3403
			-71.3928	-155.889	-31.2375
			-71.3428	-155.729	-31.1603
			-71.2928	-155.63	-31.1775
			-71.2428	-155.483	-31.1946
			-71.1928	-155.372	-31.246
			-71.1428	-155.274	-31.1775
			-71.0928	-155.169	-31.1346
			-71.0428	-155.09	-31.1089
			-70.9927	-155.003	-31.1003
			-70.9427	-154.831	-31.1003
			-70.8927	-154.727	-31.0489
			-70.8427	-154.629	-30.9975
			-70.7927	-154.518	-30.9804
			-70.7427	-154.377	-30.9632
			-70.6927	-154.247	-30.9975
			-70.6427	-154.106	-30.8689
			-70.5926	-154.02	-30.8175
			-70.5426	-153.94	-30.7747
			-70.4926	-153.836	-30.7575
			-70.4426	-153.737	-30.809
			-70.3926	-153.621	-30.809
			-70.3426	-153.504	-30.809
			-70.2926	-153.393	-30.7575
			-70.2426	-153.264	-30.6633
			-70.1925	-153.129	-30.5861
			-70.1425	-153.006	-30.5433
			-70.0925	-152.889	-30.5347
			-70.0425	-152.76	-30.5176
			-69.9925	-152.619	-30.5433
			-69.9425	-152.496	-30.5776
			-69.8925	-152.33	-30.6033
			-69.8425	-152.207	-30.6118
			-69.7924	-152.115	-30.5519
			-69.7424	-152.004	-30.4662
			-69.6924	-151.906	-30.4833
			-69.6424	-151.795	-30.5176
			-69.5924	-151.703	-30.4404
			-69.5424	-151.586	-30.3976
			-69.4924	-151.482	-30.389
			-69.4424	-151.359	-30.3805
			-69.3923	-151.279	-30.389
			-69.3423	-151.162	-30.4147
			-69.2923	-151.021	-30.4147
			-69.2423	-150.885	-30.4404
			-69.1923	-150.744	-30.4147
			-69.1423	-150.596	-30.3719
			-69.0923	-150.461	-30.329
			-69.0423	-150.338	-30.3119
			-68.9922	-150.221	-30.2862
			-68.9422	-150.111	-30.2605
			-68.8922	-150.043	-30.2776
			-68.8422	-149.988	-30.2262
			-68.7922	-149.914	-30.2005
			-68.7422	-149.773	-30.2433
			-68.6922	-149.631	-30.1748
			-68.6422	-149.484	-30.1405
			-68.5921	-149.349	-30.1148
			-68.5421	-149.232	-30.0548
			-68.4921	-149.127	-30.0377
			-68.4421	-149.054	-29.952
			-68.3921	-148.925	-29.9434
			-68.3421	-148.802	-29.8748
			-68.2921	-148.673	-29.8148
			-68.2421	-148.587	-29.8148
			-68.192	-148.519	-29.7806
			-68.142	-148.396	-29.7463
			-68.092	-148.242	-29.6606
			-68.042	-148.021	-29.6263
			-67.992	-147.88	-29.6692
			-67.942	-147.781	-29.7034
			-67.892	-147.64	-29.7034
			-67.842	-147.566	-29.6606
			-67.7919	-147.456	-29.5406
			-67.7419	-147.333	-29.4549
			-67.6919	-147.21	-29.4378
			-67.6419	-147.099	-29.3863
			-67.5919	-146.995	-29.3778
			-67.5419	-146.933	-29.3178
			-67.4919	-146.816	-29.2835
			-67.4419	-146.7	-29.2492
			-67.3918	-146.558	-29.2749
			-67.3418	-146.466	-29.3178
			-67.2918	-146.325	-29.3349
			-67.2418	-146.208	-29.3006
			-67.1918	-146.066	-29.2492
			-67.1418	-145.894	-29.2149
			-67.0918	-145.79	-29.2064
			-67.0418	-145.667	-29.1721
			-66.9917	-145.562	-29.1807
			-66.9417	-145.476	-29.1807
			-66.8917	-145.372	-29.1721
			-66.8417	-145.261	-29.1207
			-66.7917	-145.187	-29.0435
			-66.7417	-145.077	-28.9664
			-66.6917	-144.942	-28.9321
			-66.6417	-144.782	-28.9578
			-66.5916	-144.659	-29.0178
			-66.5416	-144.517	-29.0264
			-66.4916	-144.395	-29.0093
			-66.4416	-144.253	-28.975
			-66.3916	-144.112	-28.9321
			-66.3416	-143.989	-28.8807
			-66.2916	-143.878	-28.855
			-66.2416	-143.768	-28.8464
			-66.1915	-143.657	-28.855
			-66.1415	-143.577	-28.8036
			-66.0915	-143.485	-28.7693
			-66.0415	-143.368	-28.7179
			-65.9915	-143.27	-28.7693
			-65.9415	-143.141	-28.7779
			-65.8915	-142.962	-28.7779
			-65.8415	-142.796	-28.7436
			-65.7914	-142.68	-28.6836
			-65.7414	-142.6	-28.6408
			-65.6914	-142.508	-28.5979
			-65.6414	-142.409	-28.5636
			-65.5914	-142.299	-28.5551
			-65.5414	-142.194	-28.5122
			-65.4914	-142.096	-28.4865
			-65.4414	-141.973	-28.4522
			-65.3913	-141.831	-28.4608
			-65.3413	-141.721	-28.3322
			-65.2913	-141.555	-28.2551
			-65.2413	-141.413	-28.2208
			-65.1913	-141.297	-28.1866
			-65.1413	-141.205	-28.178
			-65.0913	-141.075	-28.2208
			-65.0413	-140.946	-28.2037
			-64.9912	-140.787	-28.1608
			-64.9412	-140.633	-28.1694
			-64.8912	-140.522	-28.1009
			-64.8412	-140.43	-27.9637
			-64.7912	-140.295	-27.9123
			-64.7412	-140.227	-27.9123
			-64.6912	-140.104	-27.8866
			-64.6412	-139.981	-27.9552
			-64.5911	-139.84	-28.0323
			-64.5411	-139.76	-28.0237
			-64.4911	-139.649	-28.0237
			-64.4411	-139.551	-28.0152
			-64.3911	-139.477	-27.998
			-64.3411	-139.379	-27.9723
			-64.2911	-139.256	-27.938
			-64.2411	-139.109	-27.8952
			-64.191	-138.973	-27.9037
			-64.141	-138.85	-27.9552
			-64.091	-138.764	-27.9723
			-64.041	-138.66	-27.938
			-63.991	-138.555	-27.9037
			-63.941	-138.365	-27.8438
			-63.891	-138.193	-27.7752
			-63.841	-138.033	-27.7495
			-63.7909	-137.892	-27.7152
			-63.7409	-137.805	-27.6809
			-63.6909	-137.683	-27.6295
			-63.6409	-137.584	-27.5352
			-63.5909	-137.486	-27.4667
			-63.5409	-137.381	-27.4324
			-63.4909	-137.277	-27.3981
			-63.4409	-137.197	-27.381
			-63.3908	-137.117	-27.3124
			-63.3408	-137.013	-27.2524
			-63.2908	-136.896	-27.1924
			-63.2408	-136.767	-27.1667
			-63.1908	-136.625	-27.201
			-63.1408	-136.49	-27.201
			-63.0908	-136.392	-27.2096
			-63.0408	-136.25	-27.1496
			-62.9907	-136.115	-27.1067
			-62.9407	-135.992	-27.0725
			-62.8907	-135.826	-27.0553
			-62.8407	-135.703	-27.0468
			-62.7907	-135.556	-27.0468
			-62.7407	-135.408	-27.0468
			-62.6907	-135.236	-27.0296
			-62.6407	-135.15	-27.0125
			-62.5906	-135.009	-26.961
			-62.5406	-134.923	-26.9182
			-62.4906	-134.788	-26.8582
			-62.4406	-134.72	-26.8582
			-62.3906	-134.64	-26.8582
			-62.3406	-134.542	-26.8411
			-62.2906	-134.419	-26.8496
			-62.2406	-134.271	-26.7725
			-62.1905	-134.136	-26.6782
			-62.1405	-134.013	-26.5411
			-62.0905	-133.927	-26.524
			-62.0405	-133.841	-26.5583
			-61.9905	-133.767	-26.584
			-61.9405	-133.687	-26.6183
			-61.8905	-133.57	-26.5411
			-61.8405	-133.484	-26.4297
			-61.7904	-133.392	-26.3612
			-61.7404	-133.257	-26.3526
			-61.6904	-133.159	-26.3612
			-61.6404	-133.042	-26.404
			-61.5904	-132.894	-26.3869
			-61.5404	-132.747	-26.3697
			-61.4904	-132.605	-26.3097
			-61.4404	-132.427	-26.2926
			-61.3903	-132.249	-26.2755
			-61.3403	-132.101	-26.284
			-61.2903	-131.997	-26.2669
			-61.2403	-131.874	-26.2412
			-61.1903	-131.763	-26.2155
			-61.1403	-131.61	-26.2497
			-61.0903	-131.518	-26.1898
			-61.0403	-131.419	-26.1555
			-60.9902	-131.358	-26.1212
			-60.9402	-131.284	-26.0441
			-60.8902	-131.235	-25.9926
			-60.8402	-131.069	-25.9669
			-60.7902	-130.897	-25.9498
			-60.7402	-130.712	-25.9755
			-60.6902	-130.577	-26.0098
			-60.6402	-130.485	-26.0269
			-60.5901	-130.38	-26.0098
			-60.5401	-130.245	-25.9755
			-60.4901	-130.098	-25.9926
			-60.4401	-129.969	-26.0355
			-60.3901	-129.889	-26.0783
			-60.3401	-129.778	-26.0869
			-60.2901	-129.643	-26.1041
			-60.2401	-129.52	-26.0698
			-60.19	-129.385	-26.0184
			-60.14	-129.293	-25.9669
			-60.09	-129.17	-25.8727
			-60.04	-129.077	-25.8641
			-59.99	-128.973	-25.8555
			-59.94	-128.856	-25.8298
			-59.89	-128.733	-25.8127
			-59.84	-128.61	-25.7527
			-59.7899	-128.463	-25.7955
			-59.7399	-128.346	-25.787
			-59.6899	-128.254	-25.7784
			-59.6399	-128.119	-25.787
			-59.5899	-127.971	-25.7527
			-59.5399	-127.836	-25.727
			-59.4899	-127.731	-25.6498
			-59.4399	-127.639	-25.6241
			-59.3898	-127.571	-25.5299
			-59.3398	-127.492	-25.5299
			-59.2898	-127.393	-25.4785
			-59.2398	-127.264	-25.4527
			-59.1898	-127.16	-25.4356
			-59.1398	-127.043	-25.4185
			-59.0898	-126.945	-25.367
			-59.0398	-126.846	-25.2985
			-58.9897	-126.729	-25.2642
			-58.9397	-126.656	-25.2556
			-58.8897	-126.57	-25.2042
			-58.8397	-126.422	-25.1614
			-58.7897	-126.281	-25.1442
			-58.7397	-126.133	-25.1271
			-58.6897	-125.992	-25.1099
			-58.6397	-125.881	-25.0671
			-58.5896	-125.758	-25.05
			-58.5396	-125.635	-24.9985
			-58.4896	-125.506	-24.9214
			-58.4396	-125.402	-24.8786
			-58.3896	-125.316	-24.7757
			-58.3396	-125.162	-24.8271
			-58.2896	-125.027	-24.8014
			-58.2396	-124.892	-24.7929
			-58.1895	-124.738	-24.7929
			-58.1395	-124.621	-24.7929
			-58.0895	-124.51	-24.8186
			-58.0395	-124.4	-24.8014
			-57.9895	-124.302	-24.7414
			-57.9395	-124.203	-24.6814
			-57.8895	-124.049	-24.5872
			-57.8395	-123.877	-24.5358
			-57.7894	-123.742	-24.5358
			-57.7394	-123.632	-24.57
			-57.6894	-123.478	-24.6129
			-57.6394	-123.337	-24.69
			-57.5894	-123.232	-24.69
			-57.5394	-123.109	-24.6129
			-57.4894	-123.035	-24.5358
			-57.4394	-122.943	-24.4929
			-57.3893	-122.826	-24.4586
			-57.3393	-122.71	-24.4329
			-57.2893	-122.599	-24.4415
			-57.2393	-122.488	-24.4929
			-57.1893	-122.433	-24.4586
			-57.1393	-122.316	-24.4243
			-57.0893	-122.224	-24.3815
			-57.0393	-122.101	-24.3729
			-56.9892	-121.997	-24.3729
			-56.9392	-121.843	-24.3901
			-56.8892	-121.757	-24.3729
			-56.8392	-121.622	-24.3644
			-56.7892	-121.468	-24.3472
			-56.7392	-121.277	-24.3215
			-56.6892	-121.099	-24.2615
			-56.6392	-120.946	-24.1672
			-56.5891	-120.847	-24.0473
			-56.5391	-120.749	-23.9359
			-56.4891	-120.65	-23.9359
			-56.4391	-120.546	-24.013
			-56.3891	-120.398	-24.1073
			-56.3391	-120.263	-24.133
			-56.2891	-120.097	-24.0901
			-56.2391	-119.987	-24.0216
			-56.189	-119.901	-23.9616
			-56.139	-119.79	-23.833
			-56.089	-119.649	-23.7645
			-56.039	-119.532	-23.7216
			-55.989	-119.36	-23.6702
			-55.939	-119.231	-23.6873
			-55.889	-119.095	-23.6702
			-55.839	-118.972	-23.6702
			-55.7889	-118.856	-23.7645
			-55.7389	-118.745	-23.7987
			-55.6889	-118.641	-23.7388
			-55.6389	-118.567	-23.6359
			-55.5889	-118.468	-23.5931
			-55.5389	-118.346	-23.6102
			-55.4889	-118.204	-23.6102
			-55.4389	-118.044	-23.5845
			-55.3888	-117.921	-23.5502
			-55.3388	-117.78	-23.4731
			-55.2888	-117.669	-23.3874
			-55.2388	-117.589	-23.3017
			-55.1888	-117.51	-23.3017
			-55.1388	-117.417	-23.3274
			-55.0888	-117.282	-23.3017
			-55.0388	-117.184	-23.2845
			-54.9887	-117.03	-23.2674
			-54.9387	-116.901	-23.2588
			-54.8887	-116.741	-23.2588
			-54.8387	-116.649	-23.2674
			-54.7887	-116.526	-23.216
			-54.7387	-116.348	-23.1817
			-54.6887	-116.194	-23.1817
			-54.6387	-116.071	-23.156
			-54.5886	-115.998	-23.1474
			-54.5386	-115.881	-23.1217
			-54.4886	-115.746	-23.1131
			-54.4386	-115.586	-23.096
			-54.3886	-115.494	-23.1389
			-54.3386	-115.401	-23.1474
			-54.2886	-115.346	-23.1046
			-54.2386	-115.223	-23.096
			-54.1885	-115.094	-23.1131
			-54.1385	-115.002	-23.1303
			-54.0885	-114.867	-23.1474
			-54.0385	-114.737	-23.1131
			-53.9885	-114.578	-23.0274
			-53.9385	-114.498	-22.976
			-53.8885	-114.436	-22.8989
			-53.8385	-114.32	-22.8389
			-53.7884	-114.178	-22.7961
			-53.7384	-114.055	-22.7961
			-53.6884	-113.945	-22.8389
			-53.6384	-113.803	-22.7618
			-53.5884	-113.674	-22.7018
			-53.5384	-113.57	-22.6675
			-53.4884	-113.459	-22.6846
			-53.4384	-113.348	-22.6761
			-53.3883	-113.238	-22.6761
			-53.3383	-113.121	-22.6504
			-53.2883	-112.98	-22.6075
			-53.2383	-112.881	-22.5647
			-53.1883	-112.752	-22.5304
			-53.1383	-112.574	-22.5304
			-53.0883	-112.439	-22.5218
			-53.0383	-112.359	-22.5133
			-52.9882	-112.254	-22.4447
			-52.9382	-112.181	-22.3333
			-52.8882	-112.107	-22.2904
			-52.8382	-112.027	-22.3761
			-52.7882	-111.935	-22.3847
			-52.7382	-111.787	-22.3676
			-52.6882	-111.633	-22.3504
			-52.6382	-111.517	-22.3504
			-52.5881	-111.351	-22.3161
			-52.5381	-111.228	-22.299
			-52.4881	-111.105	-22.2819
			-52.4381	-110.994	-22.239
			-52.3881	-110.896	-22.1533
			-52.3381	-110.748	-22.0762
			-52.2881	-110.619	-22.1105
			-52.2381	-110.484	-22.1362
			-52.188	-110.404	-22.1362
			-52.138	-110.306	-22.0333
			-52.088	-110.226	-21.9991
			-52.038	-110.109	-21.9134
			-51.988	-109.937	-21.8705
			-51.938	-109.783	-21.8791
			-51.888	-109.679	-21.9219
			-51.838	-109.599	-21.9305
			-51.7879	-109.538	-21.9134
			-51.7379	-109.445	-21.8277
			-51.6879	-109.286	-21.8105
			-51.6379	-109.138	-21.7591
			-51.5879	-108.966	-21.7334
			-51.5379	-108.855	-21.7162
			-51.4879	-108.757	-21.6563
			-51.4379	-108.665	-21.5963
			-51.3878	-108.511	-21.5791
			-51.3378	-108.37	-21.5791
			-51.2878	-108.247	-21.5963
			-51.2378	-108.148	-21.6134
			-51.1878	-108.007	-21.6391
			-51.1378	-107.853	-21.5791
			-51.0878	-107.724	-21.5534
			-51.0378	-107.583	-21.4591
			-50.9877	-107.472	-21.4849
			-50.9377	-107.343	-21.5277
			-50.8877	-107.251	-21.5448
			-50.8377	-107.171	-21.4934
			-50.7877	-107.03	-21.4506
			-50.7377	-106.907	-21.4077
			-50.6877	-106.796	-21.3392
			-50.6377	-106.71	-21.3306
			-50.5876	-106.649	-21.322
			-50.5376	-106.538	-21.322
			-50.4876	-106.384	-21.2792
			-50.4376	-106.268	-21.1763
			-50.3876	-106.132	-21.1249
			-50.3376	-106.003	-21.0735
			-50.2876	-105.868	-21.0649
			-50.2376	-105.782	-21.0478
			-50.1875	-105.622	-21.0564
			-50.1375	-105.493	-21.0478
			-50.0875	-105.382	-21.0392
			-50.0375	-105.278	-21.0306
			-49.9875	-105.204	-21.0049
			-49.9375	-105.106	-20.9107
			-49.8875	-104.995	-20.885
			-49.8375	-104.891	-20.8764
			-49.7874	-104.712	-20.8678
			-49.7374	-104.553	-20.8764
			-49.6874	-104.46	-20.8507
			-49.6374	-104.399	-20.8164
			-49.5874	-104.276	-20.7821
			-49.5374	-104.172	-20.7564
			-49.4874	-104.006	-20.7993
			-49.4374	-103.815	-20.7907
			-49.3873	-103.668	-20.7736
			-49.3373	-103.483	-20.7307
			-49.2873	-103.354	-20.6707
			-49.2373	-103.207	-20.645
			-49.1873	-103.096	-20.6279
			-49.1373	-102.967	-20.6279
			-49.0873	-102.905	-20.6022
			-49.0373	-102.825	-20.5679
			-48.9872	-102.703	-20.5336
			-48.9372	-102.555	-20.4993
			-48.8872	-102.475	-20.4822
			-48.8372	-102.426	-20.4822
			-48.7872	-102.321	-20.4736
			-48.7372	-102.199	-20.4393
			-48.6872	-102.069	-20.4736
			-48.6372	-101.977	-20.3879
			-48.5871	-101.848	-20.3536
			-48.5371	-101.695	-20.3022
			-48.4871	-101.596	-20.2679
			-48.4371	-101.455	-20.1994
			-48.3871	-101.375	-20.1908
			-48.3371	-101.277	-20.1651
			-48.2871	-101.154	-20.1479
			-48.2371	-101.037	-20.1222
			-48.187	-100.908	-20.1479
			-48.137	-100.748	-20.1222
			-48.087	-100.643	-20.0708
			-48.037	-100.545	-20.0451
			-47.987	-100.428	-20.0365
			-47.937	-100.287	-20.0023
			-47.887	-100.219	-19.9337
			-47.837	-100.139	-19.908
			-47.7869	-99.9981	-19.9423
			-47.7369	-99.8444	-19.8908
			-47.6869	-99.6908	-19.908
			-47.6369	-99.5555	-19.8651
			-47.5869	-99.4265	-19.8651
			-47.5369	-99.3527	-19.848
			-47.4869	-99.2052	-19.8823
			-47.4369	-99.1314	-19.9337
			-47.3868	-99.0331	-19.9508
			-47.3368	-98.9101	-19.9251
			-47.2868	-98.8179	-19.9166
			-47.2368	-98.7258	-19.8309
			-47.1868	-98.6274	-19.7366
			-47.1368	-98.5414	-19.6937
			-47.0868	-98.4061	-19.6337
			-47.0368	-98.2525	-19.6166
			-46.9867	-98.1234	-19.6595
			-46.9367	-97.9882	-19.6166
			-46.8867	-97.8038	-19.5823
			-46.8367	-97.6808	-19.5652
			-46.7867	-97.5456	-19.5138
			-46.7367	-97.435	-19.4623
			-46.6867	-97.3612	-19.4109
			-46.6367	-97.2506	-19.4109
			-46.5866	-97.0969	-19.3938
			-46.5366	-96.9248	-19.3424
			-46.4866	-96.7957	-19.2824
			-46.4366	-96.7035	-19.2481
			-46.3866	-96.6052	-19.2052
			-46.3366	-96.5253	-19.1538
			-46.2866	-96.4269	-19.1795
			-46.2366	-96.2856	-19.1881
			-46.1865	-96.1135	-19.1538
			-46.1365	-95.9782	-19.1624
			-46.0865	-95.8799	-19.1624
			-46.0365	-95.8123	-19.1196
			-45.9865	-95.714	-19.0938
			-45.9365	-95.5849	-19.0938
			-45.8865	-95.4619	-19.0681
			-45.8365	-95.3021	-19.0339
			-45.7864	-95.1669	-18.9396
			-45.7364	-95.0378	-18.8967
			-45.6864	-94.9149	-18.8625
			-45.6364	-94.7735	-18.8625
			-45.5864	-94.626	-18.811
			-45.5364	-94.5523	-18.8282
			-45.4864	-94.4662	-18.7853
			-45.4364	-94.3433	-18.8196
			-45.3863	-94.2142	-18.8025
			-45.3363	-94.0667	-18.7939
			-45.2863	-93.9437	-18.7425
			-45.2363	-93.8515	-18.7253
			-45.1863	-93.7225	-18.6911
			-45.1363	-93.618	-18.6568
			-45.0863	-93.5442	-18.6225
			-45.0363	-93.4459	-18.6225
			-44.9862	-93.3229	-18.6139
			-44.9362	-93.1631	-18.5968
			-44.8862	-93.0156	-18.5454
			-44.8362	-92.905	-18.5539
			-44.7862	-92.7759	-18.5539
			-44.7362	-92.6837	-18.5882
			-44.6862	-92.5792	-18.5625
			-44.6362	-92.4932	-18.5111
			-44.5861	-92.401	-18.434
			-44.5361	-92.2965	-18.3225
			-44.4861	-92.1735	-18.2883
			-44.4361	-92.0568	-18.2711
			-44.3861	-91.8908	-18.2454
			-44.3361	-91.774	-18.2454
			-44.2861	-91.6757	-18.2283
			-44.2361	-91.5896	-18.1769
			-44.186	-91.5097	-18.1597
			-44.136	-91.4175	-18.2197
			-44.086	-91.27	-18.254
			-44.036	-91.1225	-18.2197
			-43.986	-90.975	-18.2283
			-43.936	-90.8459	-18.2111
			-43.886	-90.6799	-18.1511
			-43.836	-90.5447	-18.0826
			-43.7859	-90.4218	-18.0654
			-43.7359	-90.3419	-18.0483
			-43.6859	-90.2558	-18.014
			-43.6359	-90.2251	-18.0312
			-43.5859	-90.1329	-17.9797
			-43.5359	-90.0038	-17.8683
			-43.4859	-89.8809	-17.8512
			-43.4359	-89.7518	-17.8083
			-43.3858	-89.6166	-17.8169
			-43.3358	-89.5305	-17.8169
			-43.2858	-89.4076	-17.7912
			-43.2358	-89.297	-17.7912
			-43.1858	-89.1494	-17.7741
			-43.1358	-89.0081	-17.7741
			-43.0858	-88.879	-17.7569
			-43.0358	-88.7622	-17.7226
			-42.9857	-88.627	-17.6884
			-42.9357	-88.4795	-17.6798
			-42.8857	-88.3319	-17.7226
			-42.8357	-88.2459	-17.6798
			-42.7857	-88.1476	-17.6284
			-42.7357	-88.0369	-17.5941
			-42.6857	-87.914	-17.4741
			-42.6357	-87.7972	-17.4741
			-42.5856	-87.7173	-17.4313
			-42.5356	-87.6067	-17.457
			-42.4856	-87.5145	-17.517
			-42.4356	-87.3731	-17.4827
			-42.3856	-87.2686	-17.4227
			-42.3356	-87.1703	-17.3713
			-42.2856	-87.0903	-17.3199
			-42.2356	-86.9613	-17.2599
			-42.1855	-86.7953	-17.2342
			-42.1355	-86.654	-17.157
			-42.0855	-86.531	-17.1313
			-42.0355	-86.445	-17.1313
			-41.9855	-86.3773	-17.1656
			-41.9355	-86.2667	-17.1228
			-41.8855	-86.1561	-17.097
			-41.8355	-86.0147	-17.0799
			-41.7854	-85.9041	-17.0456
			-41.7354	-85.7873	-17.0028
			-41.6854	-85.7012	-16.9942
			-41.6354	-85.5967	-16.9856
			-41.5854	-85.4738	-17.0028
			-41.5354	-85.3693	-16.9342
			-41.4854	-85.2464	-16.9599
			-41.4354	-85.1112	-16.9599
			-41.3853	-84.9636	-16.8999
			-41.3353	-84.8161	-16.8914
			-41.2853	-84.6379	-16.8399
			-41.2353	-84.5641	-16.8914
			-41.1853	-84.4166	-16.8828
			-41.1353	-84.2875	-16.7971
			-41.0853	-84.1769	-16.7885
			-41.0353	-84.0663	-16.7285
			-40.9852	-83.9556	-16.7542
			-40.9352	-83.845	-16.7371
			-40.8852	-83.7405	-16.7285
			-40.8352	-83.6175	-16.7028
			-40.7852	-83.5622	-16.7114
			-40.7352	-83.4147	-16.7285
			-40.6852	-83.2795	-16.6428
			-40.6352	-83.2057	-16.5571
			-40.5851	-83.089	-16.4714
			-40.5351	-82.9722	-16.4286
			-40.4851	-82.8247	-16.3943
			-40.4351	-82.6525	-16.3772
			-40.3851	-82.4743	-16.3429
			-40.3351	-82.3514	-16.2915
			-40.2851	-82.2592	-16.36
			-40.2351	-82.1608	-16.36
			-40.185	-82.0195	-16.3257
			-40.135	-81.8904	-16.2915
			-40.085	-81.7429	-16.2915
			-40.035	-81.6568	-16.2486
			-39.985	-81.5646	-16.1972
			-39.935	-81.4601	-16.1458
			-39.885	-81.3679	-16.1715
			-39.835	-81.288	-16.1972
			-39.7849	-81.1528	-16.2572
			-39.7349	-81.036	-16.24
			-39.6849	-80.9008	-16.24
			-39.6349	-80.7102	-16.1886
			-39.5849	-80.575	-16.0944
			-39.5349	-80.4644	-15.9744
			-39.4849	-80.366	-15.983
			-39.4349	-80.2738	-16.0001
			-39.3848	-80.1755	-15.9915
			-39.3348	-80.028	-15.9315
			-39.2848	-79.8805	-15.9144
			-39.2348	-79.7575	-15.8544
			-39.1848	-79.6284	-15.8287
			-39.1348	-79.5301	-15.8373
			-39.0848	-79.444	-15.863
			-39.0348	-79.3334	-15.8287
			-38.9847	-79.2289	-15.7858
			-38.9347	-79.1121	-15.7944
			-38.8847	-78.9954	-15.7858
			-38.8347	-78.8724	-15.7858
			-38.7847	-78.7433	-15.743
			-38.7347	-78.602	-15.7601
			-38.6847	-78.4668	-15.743
			-38.6347	-78.35	-15.7259
			-38.5846	-78.227	-15.7344
			-38.5346	-78.1287	-15.6659
			-38.4846	-78.0119	-15.5887
			-38.4346	-77.8644	-15.5287
			-38.3846	-77.7415	-15.503
			-38.3346	-77.6677	-15.4688
			-38.2846	-77.5632	-15.443
			-38.2346	-77.4772	-15.4602
			-38.1845	-77.3235	-15.3916
			-38.1345	-77.1821	-15.3402
			-38.0845	-77.0408	-15.2888
			-38.0345	-76.881	-15.2802
			-37.9845	-76.7703	-15.2888
			-37.9345	-76.672	-15.3059
			-37.8845	-76.5306	-15.2888
			-37.8345	-76.4384	-15.2545
			-37.7844	-76.3462	-15.1945
			-37.7344	-76.2417	-15.1345
			-37.6844	-76.1311	-15.0831
			-37.6344	-76.0143	-15.0488
			-37.5844	-75.8545	-15.0317
			-37.5344	-75.7254	-15.0574
			-37.4844	-75.6086	-15.0917
			-37.4344	-75.4734	-15.0745
			-37.3843	-75.3935	-15.0317
			-37.3343	-75.3013	-14.9888
			-37.2843	-75.246	-14.9803
			-37.2343	-75.1415	-14.9974
			-37.1843	-74.994	-14.9974
			-37.1343	-74.828	-14.9631
			-37.0843	-74.6805	-14.8946
			-37.0343	-74.576	-14.8431
			-36.9842	-74.4531	-14.7917
			-36.9342	-74.3363	-14.7832
			-36.8842	-74.2625	-14.8003
			-36.8342	-74.2072	-14.7489
			-36.7842	-74.0351	-14.6975
			-36.7342	-73.8937	-14.6717
			-36.6842	-73.7585	-14.6717
			-36.6342	-73.6356	-14.6375
			-36.5841	-73.5557	-14.586
			-36.5341	-73.4635	-14.586
			-36.4841	-73.3282	-14.5261
			-36.4341	-73.236	-14.5175
			-36.3841	-73.1131	-14.4575
			-36.3341	-73.0701	-14.4232
			-36.2841	-72.9963	-14.4404
			-36.2341	-72.8611	-14.5003
			-36.184	-72.6952	-14.4746
			-36.134	-72.5415	-14.4232
			-36.084	-72.3694	-14.4232
			-36.034	-72.2219	-14.4318
			-35.984	-72.1358	-14.4146
			-35.934	-72.0375	-14.3375
			-35.884	-71.9637	-14.269
			-35.834	-71.8715	-14.2861
			-35.7839	-71.7486	-14.2947
			-35.7339	-71.6256	-14.269
			-35.6839	-71.5212	-14.2347
			-35.6339	-71.4535	-14.1833
			-35.5839	-71.3306	-14.1833
			-35.5339	-71.2507	-14.1747
			-35.4839	-71.0848	-14.1661
			-35.4339	-70.9311	-14.1318
			-35.3838	-70.7651	-14.0633
			-35.3338	-70.7282	-13.9262
			-35.2838	-70.593	-13.9262
			-35.2338	-70.4947	-14.0119
			-35.1838	-70.3533	-14.029
			-35.1338	-70.2242	-14.0461
			-35.0838	-70.1566	-14.0376
			-35.0338	-70.0829	-14.0547
			-34.9837	-69.9415	-13.9947
			-34.9337	-69.8247	-13.9262
			-34.8837	-69.6465	-13.8319
			-34.8337	-69.4989	-13.7719
			-34.7837	-69.3945	-13.7291
			-34.7337	-69.3391	-13.7205
			-34.6837	-69.2346	-13.6262
			-34.6337	-69.124	-13.6262
			-34.5836	-68.958	-13.6176
			-34.5336	-68.8167	-13.6262
			-34.4836	-68.663	-13.6348
			-34.4336	-68.5954	-13.5577
			-34.3836	-68.4663	-13.5319
			-34.3336	-68.3557	-13.4977
			-34.2836	-68.2512	-13.5148
			-34.2336	-68.1406	-13.5577
			-34.1835	-68.0422	-13.5919
			-34.1335	-67.9439	-13.5834
			-34.0835	-67.8394	-13.5491
			-34.0335	-67.698	-13.5148
			-33.9835	-67.5751	-13.4891
			-33.9335	-67.4276	-13.3691
			-33.8835	-67.3046	-13.3177
			-33.8335	-67.194	-13.3006
			-33.7834	-67.0956	-13.2748
			-33.7334	-67.0035	-13.2748
			-33.6834	-66.8375	-13.2491
			-33.6334	-66.7084	-13.2234
			-33.5834	-66.5916	-13.292
			-33.5334	-66.4503	-13.3091
			-33.4834	-66.3089	-13.292
			-33.4334	-66.1614	-13.2663
			-33.3833	-66.0876	-13.1891
			-33.3333	-66.0077	-13.1206
			-33.2833	-65.9032	-13.0692
			-33.2333	-65.7803	-13.0177
			-33.1833	-65.6389	-13.0006
			-33.1333	-65.5283	-13.0263
			-33.0833	-65.4176	-13.052
			-33.0333	-65.2886	-13.0863
			-32.9832	-65.1902	-13.1034
			-32.9332	-65.1226	-13.1034
			-32.8832	-65.0304	-13.0263
			-32.8332	-64.9136	-12.9406
			-32.7832	-64.8153	-12.8978
			-32.7332	-64.6555	-12.9235
			-32.6832	-64.4834	-12.9492
			-32.6332	-64.3666	-12.9492
			-32.5831	-64.2744	-12.8549
			-32.5331	-64.1945	-12.7692
			-32.4831	-64.0716	-12.7435
			-32.4331	-63.9117	-12.7606
			-32.3831	-63.7642	-12.8035
			-32.3331	-63.6351	-12.7521
			-32.2831	-63.5491	-12.7092
			-32.2331	-63.4262	-12.6321
			-32.183	-63.3217	-12.5721
			-32.133	-63.1926	-12.5721
			-32.083	-63.0451	-12.6064
			-32.033	-62.9221	-12.6064
			-31.983	-62.8054	-12.5207
			-31.933	-62.6886	-12.4864
			-31.883	-62.6087	-12.4436
			-31.833	-62.4796	-12.4093
			-31.7829	-62.3259	-12.3579
			-31.7329	-62.2337	-12.3921
			-31.6829	-62.1415	-12.4093
			-31.6329	-62.0248	-12.3921
			-31.5829	-61.9018	-12.3664
			-31.5329	-61.7727	-12.315
			-31.4829	-61.6437	-12.2379
			-31.4329	-61.5023	-12.2122
			-31.3828	-61.3855	-12.2465
			-31.3328	-61.2933	-12.2122
			-31.2828	-61.1765	-12.2293
			-31.2328	-61.0659	-12.2293
			-31.1828	-60.9368	-12.2207
			-31.1328	-60.8385	-12.1865
			-31.0828	-60.6909	-12.1265
			-31.0328	-60.568	-12.0665
			-30.9827	-60.4512	-12.0922
			-30.9327	-60.3529	-12.0579
			-30.8827	-60.2361	-12.0322
			-30.8327	-60.1316	-11.9894
			-30.7827	-59.978	-11.9894
			-30.7327	-59.8735	-11.9551
			-30.6827	-59.6891	-11.9208
			-30.6327	-59.5661	-11.9208
			-30.5826	-59.4678	-11.9636
			-30.5326	-59.3756	-11.9894
			-30.4826	-59.2342	-11.9808
			-30.4326	-59.1236	-11.9636
			-30.3826	-59.0007	-11.8608
			-30.3326	-58.89	-11.818
			-30.2826	-58.804	-11.8351
			-30.2326	-58.7364	-11.8437
			-30.1825	-58.5704	-11.8094
			-30.1325	-58.429	-11.7751
			-30.0825	-58.2815	-11.7323
			-30.0325	-58.2016	-11.698
			-29.9825	-58.134	-11.638
			-29.9325	-58.0418	-11.578
			-29.8825	-57.8943	-11.5266
			-29.8325	-57.7283	-11.5266
			-29.7824	-57.5501	-11.5009
			-29.7324	-57.4026	-11.4837
			-29.6824	-57.3165	-11.458
			-29.6324	-57.2735	-11.458
			-29.5824	-57.2059	-11.4666
			-29.5324	-57.0952	-11.4409
			-29.4824	-56.9477	-11.4494
			-29.4324	-56.8063	-11.4409
			-29.3823	-56.665	-11.4409
			-29.3323	-56.5359	-11.4323
			-29.2823	-56.4068	-11.4152
			-29.2323	-56.3208	-11.3809
			-29.1823	-56.2286	-11.3295
			-29.1323	-56.1425	-11.2438
			-29.0823	-56.038	-11.2352
			-29.0323	-55.8844	-11.2009
			-28.9822	-55.7614	-11.1923
			-28.9322	-55.6385	-11.1838
			-28.8822	-55.5156	-11.1409
			-28.8322	-55.4049	-11.0809
			-28.7822	-55.282	-11.0381
			-28.7322	-55.1652	-10.961
			-28.6822	-55.073	-10.9781
			-28.6322	-54.9931	-10.9867
			-28.5821	-54.8763	-10.9695
			-28.5321	-54.7595	-10.9267
			-28.4821	-54.6673	-10.8667
			-28.4321	-54.5383	-10.8496
			-28.3821	-54.3723	-10.8496
			-28.3321	-54.2248	-10.8496
			-28.2821	-54.1326	-10.8153
			-28.2321	-54.0588	-10.7553
			-28.182	-53.9236	-10.7039
			-28.132	-53.7822	-10.6439
			-28.082	-53.6409	-10.6353
			-28.032	-53.5118	-10.6696
			-27.982	-53.4012	-10.6439
			-27.932	-53.3151	-10.6353
			-27.882	-53.1983	-10.6182
			-27.832	-53.0815	-10.5839
			-27.7819	-52.9586	-10.5325
			-27.7319	-52.8726	-10.4982
			-27.6819	-52.7619	-10.481
			-27.6319	-52.6082	-10.4725
			-27.5819	-52.5222	-10.4039
			-27.5319	-52.3993	-10.3782
			-27.4819	-52.2763	-10.4382
			-27.4319	-52.1165	-10.4639
			-27.3818	-51.9936	-10.3782
			-27.3318	-51.9014	-10.3096
			-27.2818	-51.7908	-10.2754
			-27.2318	-51.7109	-10.2154
			-27.1818	-51.631	-10.2154
			-27.1318	-51.4957	-10.2325
			-27.0818	-51.3851	-10.2754
			-27.0318	-51.3052	-10.2154
			-26.9817	-51.1823	-10.1554
			-26.9317	-51.0347	-10.164
			-26.8817	-50.918	-10.164
			-26.8317	-50.8135	-10.1725
			-26.7817	-50.6905	-10.1811
			-26.7317	-50.6414	-10.104
			-26.6817	-50.5307	-10.0354
			-26.6317	-50.3586	-10.0097
			-26.5816	-50.2111	-9.94114
			-26.5316	-50.0697	-9.95828
			-26.4816	-49.9652	-9.97542
			-26.4316	-49.8853	-9.94971
			-26.3816	-49.7563	-9.89829
			-26.3316	-49.6456	-9.86401
			-26.2816	-49.5473	-9.84687
			-26.2316	-49.4366	-9.76117
			-26.1815	-49.3014	-9.74403
			-26.1315	-49.1723	-9.7526
			-26.0815	-49.1047	-9.77831
			-26.0315	-48.9511	-9.78688
			-25.9815	-48.865	-9.77831
			-25.9315	-48.7236	-9.76117
			-25.8815	-48.5946	-9.73546
			-25.8315	-48.5024	-9.6669
			-25.7814	-48.3979	-9.60691
			-25.7314	-48.3118	-9.58977
			-25.6814	-48.1582	-9.57263
			-25.6314	-48.0414	-9.53835
			-25.5814	-47.9307	-9.55549
			-25.5314	-47.8693	-9.55549
			-25.4814	-47.734	-9.5812
			-25.4314	-47.6603	-9.52978
			-25.3813	-47.5128	-9.47836
			-25.3313	-47.3652	-9.42694
			-25.2813	-47.2177	-9.4098
			-25.2313	-47.1255	-9.42694
			-25.1813	-47.0395	-9.36695
			-25.1313	-46.9534	-9.34124
			-25.0813	-46.8428	-9.33267
			-25.0313	-46.7137	-9.25554
			-24.9812	-46.5785	-9.18698
			-24.9312	-46.4433	-9.14413
			-24.8812	-46.3572	-9.16127
			-24.8312	-46.265	-9.18698
			-24.7812	-46.0683	-9.17841
			-24.7312	-45.8716	-9.12699
			-24.6812	-45.6811	-9.10128
			-24.6312	-45.5643	-9.10985
			-24.5811	-45.4906	-9.16127
			-24.5311	-45.4229	-9.16984
			-24.4811	-45.3062	-9.14413
			-24.4311	-45.1894	-9.067
			-24.3811	-45.091	-9.00701
			-24.3311	-44.9927	-8.97273
			-24.2811	-44.9066	-9.02415
			-24.2311	-44.8206	-9.04986
			-24.181	-44.7222	-9.04129
			-24.131	-44.5993	-9.00701
			-24.081	-44.4887	-8.94702
			-24.031	-44.3657	-8.92988
			-23.981	-44.2305	-8.86989
			-23.931	-44.0584	-8.81847
			-23.881	-43.8986	-8.75848
			-23.831	-43.7757	-8.79276
			-23.7809	-43.6466	-8.80991
			-23.7309	-43.5544	-8.82705
			-23.6809	-43.4683	-8.78419
			-23.6309	-43.3884	-8.70707
			-23.5809	-43.2594	-8.66422
			-23.5309	-43.118	-8.63851
			-23.4809	-43.0012	-8.6128
			-23.4309	-42.8906	-8.55281
			-23.3808	-42.7799	-8.48425
			-23.3308	-42.6386	-8.38998
			-23.2808	-42.4726	-8.39855
			-23.2308	-42.2944	-8.47568
			-23.1808	-42.1407	-8.46711
			-23.1308	-41.9686	-8.47568
			-23.0808	-41.8641	-8.42426
			-23.0308	-41.7842	-8.38998
			-22.9807	-41.7104	-8.34713
			-22.9307	-41.6428	-8.33856
			-22.8807	-41.5383	-8.30428
			-22.8307	-41.4584	-8.27857
			-22.7807	-41.3662	-8.23572
			-22.7307	-41.2433	-8.21858
			-22.6807	-41.1081	-8.21858
			-22.6307	-40.9606	-8.21001
			-22.5806	-40.8253	-8.25286
			-22.5306	-40.7085	-8.21858
			-22.4806	-40.6041	-8.13288
			-22.4306	-40.5119	-8.15002
			-22.3806	-40.4074	-8.11574
			-22.3306	-40.2967	-8.03861
			-22.2806	-40.1615	-8.09003
			-22.2306	-40.0263	-8.11574
			-22.1805	-39.8788	-8.13288
			-22.1305	-39.7312	-8.15859
			-22.0805	-39.6329	-8.17573
			-22.0305	-39.4854	-8.15002
			-21.9805	-39.3317	-8.03861
			-21.9305	-39.1842	-7.98719
			-21.8805	-39.0613	-7.9272
			-21.8305	-38.9629	-7.91863
			-21.7804	-38.8461	-7.82436
			-21.7304	-38.7662	-7.73866
			-21.6804	-38.6556	-7.70438
			-21.6304	-38.5388	-7.69581
			-21.5804	-38.4159	-7.7558
			-21.5304	-38.3421	-7.7558
			-21.4804	-38.2192	-7.73009
			-21.4304	-38.0778	-7.62725
			-21.3803	-37.9365	-7.55869
			-21.3303	-37.832	-7.57583
			-21.2803	-37.7152	-7.53298
			-21.2303	-37.6291	-7.55012
			-21.1803	-37.5554	-7.63582
			-21.1303	-37.4509	-7.62725
			-21.0803	-37.3157	-7.5844
			-21.0303	-37.1804	-7.55012
			-20.9802	-37.0821	-7.49013
			-20.9302	-36.9346	-7.44728
			-20.8802	-36.8055	-7.413
			-20.8302	-36.6641	-7.37872
			-20.7802	-36.5412	-7.37015
			-20.7302	-36.406	-7.36158
			-20.6802	-36.2707	-7.33587
			-20.6302	-36.1663	-7.31016
			-20.5801	-36.0679	-7.28445
			-20.5301	-35.9941	-7.29302
			-20.4801	-35.9388	-7.23303
			-20.4301	-35.8405	-7.22446
			-20.3801	-35.7298	-7.23303
			-20.3301	-35.5885	-7.23304
			-20.2801	-35.4225	-7.25017
			-20.2301	-35.2627	-7.19019
			-20.18	-35.1336	-7.1302
			-20.13	-35.066	-7.07021
			-20.08	-34.9246	-7.01022
			-20.03	-34.8263	-6.98451
			-19.98	-34.7341	-6.9588
			-19.93	-34.6235	-6.9588
			-19.88	-34.5251	-6.90738
			-19.83	-34.4145	-6.89024
			-19.7799	-34.3161	-6.91595
			-19.7299	-34.2055	-6.91595
			-19.6799	-34.0334	-6.83882
			-19.6299	-33.8859	-6.81311
			-19.5799	-33.7937	-6.82168
			-19.5299	-33.6646	-6.89024
			-19.4799	-33.5847	-6.8731
			-19.4299	-33.4618	-6.81311
			-19.3798	-33.3327	-6.76169
			-19.3298	-33.2098	-6.7017
			-19.2798	-33.093	-6.65028
			-19.2298	-32.9455	-6.57315
			-19.1798	-32.8225	-6.55601
			-19.1298	-32.6935	-6.56458
			-19.0798	-32.5582	-6.54744
			-19.0298	-32.4476	-6.54744
			-18.9797	-32.3308	-6.47888
			-18.9297	-32.2632	-6.47031
			-18.8797	-32.1464	-6.50459
			-18.8297	-32.0358	-6.5303
			-18.7797	-31.9006	-6.50459
			-18.7297	-31.7961	-6.4446
			-18.6797	-31.667	-6.42746
			-18.6297	-31.5318	-6.38461
			-18.5796	-31.3904	-6.34176
			-18.5296	-31.2736	-6.28177
			-18.4796	-31.1384	-6.25606
			-18.4296	-31.0154	-6.21321
			-18.3796	-30.9355	-6.17893
			-18.3296	-30.7942	-6.17036
			-18.2796	-30.7327	-6.21321
			-18.2296	-30.6221	-6.24749
			-18.1795	-30.5176	-6.19607
			-18.1295	-30.4008	-6.11037
			-18.0795	-30.2963	-6.08466
			-18.0295	-30.1672	-5.99039
			-17.9795	-30.0381	-6.05038
			-17.9295	-29.9091	-5.99039
			-17.8795	-29.7861	-5.94754
			-17.8295	-29.6632	-5.96468
			-17.7794	-29.571	-5.97325
			-17.7294	-29.4542	-5.98182
			-17.6794	-29.3251	-5.96468
			-17.6294	-29.2452	-5.94754
			-17.5794	-29.153	-5.93897
			-17.5294	-29.0424	-5.79328
			-17.4794	-28.9133	-5.76757
			-17.4294	-28.7781	-5.759
			-17.3793	-28.6552	-5.74186
			-17.3293	-28.5384	-5.71615
			-17.2793	-28.397	-5.71615
			-17.2293	-28.311	-5.66473
			-17.1793	-28.2126	-5.66473
			-17.1293	-28.0897	-5.64759
			-17.0793	-27.9422	-5.63903
			-17.0293	-27.8377	-5.66473
			-16.9792	-27.7209	-5.64759
			-16.9292	-27.6349	-5.5876
			-16.8792	-27.5304	-5.54476
			-16.8292	-27.432	-5.54476
			-16.7792	-27.3029	-5.52762
			-16.7292	-27.1308	-5.52762
			-16.6792	-27.0325	-5.51905
			-16.6292	-26.885	-5.44192
			-16.5791	-26.7805	-5.39907
			-16.5291	-26.7067	-5.37336
			-16.4791	-26.6145	-5.37336
			-16.4291	-26.4793	-5.36479
			-16.3791	-26.3256	-5.3905
			-16.3291	-26.2027	-5.37336
			-16.2791	-26.0798	-5.3048
			-16.2291	-25.9507	-5.3048
			-16.179	-25.8646	-5.32194
			-16.129	-25.7048	-5.27052
			-16.079	-25.6003	-5.18482
			-16.029	-25.4651	-5.10769
			-15.979	-25.3483	-5.07341
			-15.929	-25.2316	-5.05627
			-15.879	-25.1516	-5.05627
			-15.829	-25.0595	-5.03056
			-15.7789	-24.8996	-5.0477
			-15.7289	-24.7829	-5.07341
			-15.6789	-24.6599	-5.07341
			-15.6289	-24.5677	-4.97057
			-15.5789	-24.4755	-4.93629
			-15.5289	-24.3649	-4.962
			-15.4789	-24.2481	-4.97914
			-15.4289	-24.0944	-4.962
			-15.3788	-23.9654	-4.92772
			-15.3288	-23.8547	-4.89344
			-15.2788	-23.7441	-4.8763
			-15.2288	-23.6335	-4.86773
			-15.1788	-23.5228	-4.82488
			-15.1288	-23.3876	-4.84202
			-15.0788	-23.2155	-4.79917
			-15.0288	-23.0741	-4.75632
			-14.9787	-22.9327	-4.68776
			-14.9287	-22.8405	-4.67062
			-14.8787	-22.7668	-4.67062
			-14.8287	-22.6807	-4.63634
			-14.7787	-22.5762	-4.58492
			-14.7287	-22.4963	-4.55921
			-14.6787	-22.3919	-4.55921
			-14.6287	-22.2751	-4.50779
			-14.5786	-22.1583	-4.50779
			-14.5286	-22.0354	-4.46494
			-14.4786	-21.9063	-4.42209
			-14.4286	-21.7096	-4.42209
			-14.3786	-21.5682	-4.42209
			-14.3286	-21.4268	-4.41352
			-14.2786	-21.3531	-4.3621
			-14.2286	-21.2424	-4.31925
			-14.1785	-21.1257	-4.24212
			-14.1285	-20.9904	-4.22498
			-14.0785	-20.8552	-4.25926
			-14.0285	-20.7507	-4.29354
			-13.9785	-20.6708	-4.26783
			-13.9285	-20.5971	-4.22498
			-13.8785	-20.4618	-4.20784
			-13.8285	-20.3696	-4.17356
			-13.7784	-20.2283	-4.13928
			-13.7284	-20.05	-4.12214
			-13.6784	-19.9332	-4.12214
			-13.6284	-19.8226	-4.105
			-13.5784	-19.7181	-4.02787
			-13.5284	-19.5829	-3.95932
			-13.4784	-19.4661	-3.87362
			-13.4284	-19.3432	-3.87362
			-13.3783	-19.2571	-3.88219
			-13.3283	-19.1157	-3.9079
			-13.2783	-18.9682	-3.9936
			-13.2283	-18.8207	-3.97645
			-13.1783	-18.667	-3.94218
			-13.1283	-18.6056	-3.9079
			-13.0783	-18.5011	-3.83077
			-13.0283	-18.3966	-3.75364
			-12.9782	-18.2983	-3.70222
			-12.9282	-18.1876	-3.69365
			-12.8782	-18.0954	-3.68508
			-12.8282	-17.9725	-3.69365
			-12.7782	-17.8619	-3.70222
			-12.7282	-17.7451	-3.65937
			-12.6782	-17.6221	-3.64223
			-12.6282	-17.4746	-3.62509
			-12.5781	-17.321	-3.62509
			-12.5281	-17.2042	-3.55653
			-12.4781	-17.0751	-3.57367
			-12.4281	-16.9337	-3.4794
			-12.3781	-16.8108	-3.47083
			-12.3281	-16.7432	-3.41084
			-12.2781	-16.6141	-3.3937
			-12.2281	-16.5096	-3.35085
			-12.178	-16.4174	-3.34228
			-12.128	-16.2945	-3.35085
			-12.078	-16.1777	-3.33371
			-12.028	-16.0548	-3.34228
			-11.978	-15.938	-3.32514
			-11.928	-15.8089	-3.29086
			-11.878	-15.6614	-3.23944
			-11.828	-15.4954	-3.2223
			-11.7779	-15.4032	-3.20516
			-11.7279	-15.3418	-3.17088
			-11.6779	-15.2619	-3.11946
			-11.6279	-15.1389	-3.09375
			-11.5779	-15.0406	-3.08518
			-11.5279	-14.9545	-3.09375
			-11.4779	-14.8193	-3.06804
			-11.4279	-14.6902	-2.99948
			-11.3778	-14.555	-2.99948
			-11.3278	-14.4321	-2.95663
			-11.2778	-14.303	-2.93949
			-11.2278	-14.1985	-2.92235
			-11.1778	-14.0817	-2.92235
			-11.1278	-14.0141	-2.84522
			-11.0778	-13.9035	-2.81951
			-11.0278	-13.7621	-2.81951
			-10.9777	-13.6515	-2.81094
			-10.9277	-13.5531	-2.75952
			-10.8777	-13.4548	-2.77666
			-10.8277	-13.3134	-2.77666
			-10.7777	-13.1843	-2.75952
			-10.7277	-13.0368	-2.72524
			-10.6777	-12.9508	-2.68239
			-10.6277	-12.8032	-2.69096
			-10.5776	-12.7418	-2.67382
			-10.5276	-12.6373	-2.65668
			-10.4776	-12.5389	-2.64811
			-10.4276	-12.4037	-2.58812
			-10.3776	-12.2624	-2.5367
			-10.3276	-12.1456	-2.51956
			-10.2776	-12.0042	-2.47671
			-10.2276	-11.9181	-2.41672
			-10.1775	-11.7829	-2.44243
			-10.1275	-11.6538	-2.47671
			-10.0775	-11.5248	-2.44243
			-10.0275	-11.4018	-2.40815
			-9.97749	-11.2605	-2.42529
			-9.92748	-11.1683	-2.38244
			-9.87747	-11.0761	-2.29675
			-9.82746	-10.9408	-2.28818
			-9.77744	-10.7687	-2.27104
			-9.72743	-10.6765	-2.29675
			-9.67742	-10.5843	-2.28818
			-9.62741	-10.5229	-2.23676
			-9.57739	-10.4184	-2.20248
			-9.52738	-10.3078	-2.18534
			-9.47737	-10.1787	-2.11678
			-9.42736	-10.0742	-2.12535
			-9.37734	-9.93896	-2.11678
			-9.32733	-9.80988	-2.06536
			-9.27732	-9.70539	-2.0825
			-9.22731	-9.56402	-2.10821
			-9.17729	-9.49026	-2.10821
			-9.12728	-9.36733	-2.09107
			-9.07727	-9.23825	-2.03965
			-9.02726	-9.12147	-1.98823
			-8.97724	-9.02312	-1.93681
			-8.92723	-8.90634	-1.8254
			-8.87722	-8.83258	-1.79969
			-8.82721	-8.77112	-1.79969
			-8.77719	-8.66662	-1.83397
			-8.72718	-8.5314	-1.78255
			-8.67717	-8.38388	-1.73113
			-8.62716	-8.23022	-1.68828
			-8.57714	-8.095	-1.69685
			-8.52713	-7.97821	-1.73113
			-8.47712	-7.87372	-1.71399
			-8.42711	-7.76308	-1.69685
			-8.37709	-7.6463	-1.64543
			-8.32708	-7.49878	-1.64543
			-8.27707	-7.35126	-1.64543
			-8.22706	-7.24677	-1.63686
			-8.17704	-7.12384	-1.61115
			-8.12703	-7.00706	-1.57687
			-8.07702	-6.90871	-1.50831
			-8.02701	-6.80422	-1.50831
			-7.97699	-6.69973	-1.51688
			-7.92698	-6.60139	-1.4826
			-7.87697	-6.43543	-1.46546
			-7.82696	-6.28177	-1.35405
			-7.77694	-6.17113	-1.27692
			-7.72693	-6.0482	-1.26835
			-7.67692	-5.96829	-1.24264
			-7.62691	-5.87609	-1.29406
			-7.57689	-5.74087	-1.31977
			-7.52688	-5.64867	-1.27692
			-7.47687	-5.57491	-1.25121
			-7.42686	-5.4151	-1.19979
			-7.37684	-5.27373	-1.17408
			-7.32683	-5.1508	-1.14837
			-7.27682	-5.04016	-1.14837
			-7.22681	-4.95411	-1.14837
			-7.17679	-4.86806	-1.12266
			-7.12678	-4.7144	-1.08838
			-7.07677	-4.53615	-1.03696
			-7.02676	-4.36404	-0.9684
			-6.97674	-4.21038	-0.95126
			-6.92673	-4.07516	-0.95983
			-6.87672	-3.97681	-0.95983
			-6.82671	-3.87847	-0.91698
			-6.77669	-3.79856	-0.90841
			-6.72668	-3.71866	-0.92555
			-6.67667	-3.61417	-0.94269
			-6.62666	-3.44821	-0.94269
			-6.57664	-3.2884	-0.85699
			-6.52663	-3.15318	-0.83985
			-6.47662	-3.03639	-0.82271
			-6.42661	-2.95034	-0.797
			-6.37659	-2.87658	-0.76273
			-6.32658	-2.77824	-0.71131
			-6.27657	-2.63072	-0.67703
			-6.22656	-2.47706	-0.69417
			-6.17654	-2.37871	-0.65989
			-6.12653	-2.3111	-0.5999
			-6.07652	-2.20046	-0.56562
			-6.02651	-2.12056	-0.53991
			-5.97649	-1.96075	-0.56562
			-5.92648	-1.80094	-0.55705
			-5.87647	-1.63498	-0.50563
			-5.82646	-1.51205	-0.46278
			-5.77644	-1.44444	-0.46278
			-5.72643	-1.36453	-0.44564
			-5.67642	-1.22316	-0.43707
			-5.62641	-1.10023	-0.35994
			-5.57639	-0.99574	-0.3428
			-5.52638	-0.86052	-0.28281
			-5.47637	-0.73144	-0.29138
			-5.42636	-0.63924	-0.30852
			-5.37634	-0.48558	-0.30852
			-5.32633	-0.35035	-0.28281
			-5.27632	-0.16596	-0.24853
			-5.22631	-0.01844	-0.2571
			-5.17629	0.073758	-0.22282
			-5.12628	0.116784	-0.15426
			-5.07627	0.208982	-0.1714
			-5.02626	0.344206	-0.13712
			-4.97624	0.448698	-0.07713
			-4.92623	0.559335	-0.09427
			-4.87622	0.669973	-0.05999
			-4.82621	0.756025	-0.03428
			-4.77619	0.829783	-0.00857
			-4.72618	0.952714	0.01714
			-4.67617	1.0572	0.03428
			-4.62616	1.22316	0.05999
			-4.57614	1.33995	0.085699
			-4.52613	1.45673	0.111409
			-4.47612	1.53049	0.154259
			-4.42611	1.65957	0.171399
			-4.37609	1.76406	0.197109
			-4.32608	1.89314	0.222819
			-4.27607	2.02221	0.239958
			-4.22606	2.15744	0.239958
			-4.17604	2.29881	0.231389
			-4.12603	2.43403	0.248528
			-4.07602	2.58769	0.282808
			-4.02601	2.68604	0.308518
			-3.97599	2.72906	0.334228
			-3.92598	2.84585	0.394218
			-3.87597	2.96878	0.411357
			-3.82596	3.14703	0.437067
			-3.77594	3.26996	0.428497
			-3.72593	3.36216	0.462777
			-3.67592	3.4605	0.497057
			-3.62591	3.57729	0.557046
			-3.57589	3.73095	0.599896
			-3.52588	3.82315	0.617036
			-3.47587	3.91535	0.617036
			-3.42586	4.03828	0.634176
			-3.37584	4.1735	0.642746
			-3.32583	4.30258	0.651316
			-3.27582	4.43166	0.737015
			-3.22581	4.53	0.745585
			-3.17579	4.6222	0.754155
			-3.12578	4.78201	0.779865
			-3.07577	4.90494	0.797005
			-3.02576	5.04631	0.788435
			-2.97574	5.14466	0.805575
			-2.92573	5.19997	0.839855
			-2.87572	5.31676	0.916984
			-2.82571	5.4274	0.942694
			-2.77569	5.55033	0.942694
			-2.72568	5.64253	0.951264
			-2.67567	5.7839	0.994114
			-2.62566	5.91912	1.01125
			-2.57564	6.07893	1.03696
			-2.52563	6.17727	1.02839
			-2.47562	6.28177	0.994114
			-2.42561	6.37396	1.07124
			-2.37559	6.50304	1.07981
			-2.32558	6.65056	1.1398
			-2.27557	6.75505	1.17408
			-2.22556	6.82266	1.25121
			-2.17554	6.9333	1.28549
			-2.12553	7.04394	1.30263
			-2.07552	7.17916	1.33691
			-2.02551	7.31438	1.32834
			-1.97549	7.40658	1.32834
			-1.92548	7.51722	1.30263
			-1.87547	7.60942	1.33691
			-1.82546	7.71391	1.32834
			-1.77544	7.81225	1.37119
			-1.72543	7.89216	1.37976
			-1.67542	8.0028	1.45689
			-1.62541	8.13188	1.42261
			-1.57539	8.27939	1.47403
			-1.52538	8.4392	1.55973
			-1.47537	8.60516	1.58544
			-1.42536	8.75882	1.5683
			-1.37534	8.88175	1.61115
			-1.32533	8.99239	1.61115
			-1.27532	9.09074	1.70542
			-1.22531	9.20137	1.70542
			-1.17529	9.33045	1.73113
			-1.12528	9.39191	1.74827
			-1.07527	9.5087	1.77398
			-1.02526	9.62548	1.80826
			-0.97524	9.69924	1.76541
			-0.92523	9.82832	1.72256
			-0.87522	9.90822	1.75684
			-0.82521	10.0312	1.80826
			-0.77519	10.1541	1.84254
			-0.72518	10.2279	1.89396
			-0.67517	10.3385	1.92824
			-0.62516	10.4614	1.97109
			-0.57514	10.6397	1.89396
			-0.52513	10.8179	1.90253
			-0.47512	10.947	1.97966
			-0.42511	11.0146	2.05679
			-0.37509	11.0453	2.09107
			-0.32508	11.1129	2.13392
			-0.27507	11.2113	2.09107
			-0.22506	11.3773	2.0825
			-0.17504	11.5125	2.09964
			-0.12503	11.6416	2.09964
[truncated: 2,002 more rows]

## Sheet: 15 B iii
				Current Density
				CFTR-ΔR+Vector	CFTR-ΔR+Esyt3
				378.55	14.83
				216.5	9.35
				178.35	6.58
				65.63	9.22
				246.28	48.37
				130.85
