# Supplementary material for: Lipid transporters E-Syt3 and ORP5 regulate epithelial ion transport by controlling phosphatidylserine enrichment at ER/PM junctions
Source: EMBO J. 2025 May 27;44(13):3697–719. doi: 10.1038/s44318-025-00470-9 (PMC12217353; doi:10.1038/s44318-025-00470-9)
Supplement: Supplementary file 12 — Appendix figures zipped [file 44318_2025_470_MOESM12_ESM.zip › Appendix Figures/EV 16/EV 16.xlsx]

## Sheet: 16 Bi
			Current Traces
			Time (s)	CFTR MutantVector	CFTR MutantVector	Esyt3	Esyt3
			0	-1.05597	0.336069	0.927781	-1.03905
			2	-0.901494	0.363601	0.835878	-0.966813
			4	-0.803007	0.47067	0.772694	-0.926341
			6	-0.800983	-0.237206	0.649774	-0.936587
			8	-0.848203	-0.194379	0.863449	-1.08618
			10	-0.556789	-0.270856	1.25174	-1.2952
			12	-0.537226	-0.422588	1.62337	-1.1579
			14	0.342414	-0.713202	0.456778	-0.556462
			16	0.780885	-0.718708	0.526854	-0.0687547
			18	1.22543	-1.02829	0.437823	-0.139452
			20	1.40554	-0.992192	0.8152	-0.375621
			22	1.34213	-1.16962	0.474009	-0.284432
			24	1.31582	-0.990968	0.750293	-0.20605
			26	1.16067	-0.696683	-0.158973	0.0337049
			28	1.03385	-0.642843	0.0897395	0.241698
			30	1.12694	-1.0705	0.189684	0.342621
			32	1.06893	-0.905313	-0.319229	0.375407
			34	0.942782	-0.865545	-0.0199698	0.417416
			36	1.23622	-0.935292	-0.374946	0.429711
			38	1.01496	-0.879617	0.704916	0.132578
			40	1.24904	-1.06867	0.309158	-0.137403
			42	1.18428	-1.09437	0.318923	-0.0170126
			44	1.23352	-1.25895	0.0805491	0.00399162
			46	1.20047	-1.37458	0.139712	0.218132
			48	1.41363	-1.43209	0.0495319	0.134115
			50	1.28884	-1.21245	0.056999	0.227866
			52	1.39137	-1.17696	0.40738	0.158193
			54	1.22745	-1.22101	0.0897395	0.161779
			56	1.28074	-1.08152	-0.17161	0.262702
			58	1.17753	-1.17819	-0.243984	0.0915946
			60	1.28614	-0.987909	-0.100959	0.347743
			62	1.31042	-1.36968	0.114438	0.160755
			64	1.48041	-1.25772	0.101227	0.0393402
			66	1.45276	-1.42291	0.0679125	-0.098468
			68	1.41835	-1.48287	-0.176205	-0.281358
			70	1.14853	-1.28709	0.221276	-0.00881581
			72	1.27062	-1.67437	0.319497	0.0552215
			74	1.37923	-1.55813	0.0403415	0.0588075
			76	1.40082	-1.42842	-0.373222	0.135652
			78	1.35832	-1.57097	-0.0389248	0.227354
			80	1.31649	-1.30911	0.0702101	0.215571
			82	1.17753	-1.39722	-0.469721	0.467621
			84	1.45681	-1.5673	-0.298551	0.537806
			86	1.43252	-1.33603	0.21266	0.139238
			88	1.04734	-1.24426	-0.120489	0.23555
			90	1.24364	-1.22958	0.168431	0.0644428
			92	1.01226	-0.961601	0.581421	-0.0457012
			94	0.795051	-0.956706	0.0719334	0.0721272
			96	1.05139	-1.15432	0.231041	-0.291604
			98	0.972463	-1.19899	0.124778	-0.485765
			100	0.682398	-0.203556	0.0908884	-0.322854
			102	0.279005	0.224718	0.370044	-0.439146
			104	0.56907	-0.468474	0.225297	-0.216296
			106	0.429434	0.0381131	0.016217	-0.289043
			108	0.313408	-0.237818	0.494688	-0.226542
			110	0.478677	-0.488664	0.268951	0.0926191
			112	0.103616	0.431513	0.368321	-0.429925
			114	0.0503251	0.594869	0.413124	-0.127157
			116	-0.63234	0.900167	0.333857	-0.461687
			118	0.15286	0.550818	0.143158	-0.351543
			120	-0.136531	-0.0646729	0.540065	-0.207075
			122	-0.558138	0.815124	0.698598	-0.584126
			124	-0.513616	0.797382	0.723871	-0.794168
			126	-0.906891	1.34068	0.632542	-0.517015
			128	-1.10656	1.42939	0.934099	-0.56722
			130	-1.73864	1.70287	1.2885	-1.20349
			132	-1.23473	1.14857	1.2638	-1.13126
			134	-2.47055	3.06479	1.43842	-1.28802
			136	-3.54311	3.87239	1.23451	-1.12716
			138	-4.30673	4.42609	1.87726	-1.55032
			140	-5.36108	5.71703	1.61705	-1.77368
			142	-6.18406	6.68125	2.06221	-1.47348
			144	-7.32476	7.993	2.65499	-2.36692
			146	-7.86981	8.03582	2.06336	-2.00165
			148	-8.92079	10.4231	2.13171	-2.03905
			150	-10.4446	11.9093	2.23223	-2.23629
			152	-10.4635	11.3433	2.72621	-2.79623
			154	-13.207	14.6007	2.59984	-2.18506
			156	-15.2354	16.3186	2.39076	-2.30442
			158	-18.4903	21.0437	3.29084	-2.91354
			160	-22.4959	23.7357	3.27533	-3.13025
			162	-23.8011	26.4963	3.66937	-3.38178
			164	-27.3838	30.2479	3.69464	-3.82543
			166	-29.3927	32.0669	4.84687	-4.59593
			168	-33.2107	35.4172	5.40116	-4.96837
			170	-38.7908	42.9665	6.28918	-5.94481
			172	-44.0268	47.6475	6.06919	-6.11182
			174	-50.6281	53.5093	7.03819	-6.12975
			176	-54.5697	58.5758	7.2915	-7.24348
			178	-60.9133	65.2544	7.25129	-6.6236
			180	-66.9743	71.0888	7.61373	-7.25014
			182	-72.4431	77.705	8.44316	-7.4274
			184	-80.2438	84.8082	8.68268	-7.70045
			186	-87.0927	92.4957	9.26397	-8.36849
			188	-94.3558	99.5121	10.7051	-9.49862
			190	-102.25	106.671	10.4983	-10.0258
			192	-106.955	112.831	11.3571	-10.6339
			194	-112.703	118.048	11.5811	-10.7748
			196	-119.078	125.376	12.5604	-11.1405
			198	-125.731	133.036	12.3048	-11.7123
			200	-132.307	138.906	12.5805	-11.7343
			202	-138.795	145.381	14.5915	-13.2614
			204	-145.789	153.007	15.6667	-14.262
			206	-150.284	157.841	15.665	-14.8742
			208	-156.949	164.889	16.2388	-16.013
			210	-162.483	171.885	16.8655	-16.7353
			212	-169.551	179.066	17.7742	-16.9818
			214	-176.411	185.602	19.1568	-17.9771
			216	-180.42	189.978	21.3199	-19.8148
			218	-188.375	196.815	21.8714	-20.8732
			220	-193.404	204.332	22.7169	-20.8435
			222	-200.695	209.933	23.579	-21.9895
			224	-204.541	215.878	23.6474	-21.4751
			226	-210.475	221.22	23.8174	-22.7466
			228	-214.286	225.902	24.1017	-22.597
			230	-218.771	230.754	24.791	-23.2876
			232	-224.637	235.942	25.4447	-24.0146
			234	-228.545	241.467	25.702	-24.2226
			236	-231.608	242.431	26.2563	-24.5853
			238	-236.964	248.52	26.5722	-25.615
			240	-242.218	254.207	27.5791	-25.5745
			242	-248.18	257.524	27.6699	-27.0976
			244	-250.004	261.523	28.8026	-27.8225
			246	-249.57	262.887	29.1156	-27.9357
			248	-253.464	267.384	30.0088	-28.4818
			250	-254.977	270.542	30.6998	-29.9905
			252	-257.054	272.453	31.6533	-29.5551
			254	-258.399	274.326	32.813	-30.6058
			256	-261.822	278.16	32.4534	-30.4613
			258	-263.139	277.286	33.8004	-32.0664
			260	-264.235	279.846	34.8567	-33.1217
			262	-265.896	280.032	34.6057	-33.0761
			264	-269.192	283.94	36.4501	-33.9726
			266	-270.374	284.242	34.9819	-34.3871
			268	-274.084	287.496	36.5023	-34.6325
			270	-277.111	290.337	36.5356	-33.6196
			272	-277.963	290.916	36.874	-35.4808
			274	-278.777	292.446	36.056	-34.5613
			276	-279.096	294.621	36.4604	-35.0751
			278	-283.785	297.034	36.6247	-34.5797
			280	-283.788	297.425	38.2715	-35.7365
			282	-288.335	301.022	39.225	-38.0987
			284	-288.98	301.572	39.4231	-37.2841
			286	-291.082	304.69	38.7534	-37.8302
			288	-293.705	305.993	38.5219	-36.7856
			290	-296.354	308.186	39.3777	-37.0951
			292	-298.687	310.314	39.0802	-36.8671
			294	-300.339	312.594	38.6902	-36.2411
			296	-301.369	313.186	38.6414	-36.8292
			298	-305.845	317.546	38.8665	-36.5295
			300	-307.88	319.925	39.0165	-36.1873
			302	-310.473	322.568	39.4898	-37.3502
			304	-312.544	324.026	39.8034	-36.6555
			306	-316.429	328.91	39.9131	-37.1473
			308	-318.607	329.816	39.4806	-37.551
			310	-323.048	334.672	38.8539	-37.4767
			312	-323.787	335.357	39.1348	-36.343
			314	-326.979	337.845	39.2313	-37.0326
			316	-324.739	336.378	37.8435	-35.7498
			318	-325.381	336.505	37.3289	-34.7037
			320	-327.009	337.607	37.4604	-35.6668
			322	-326.71	338.012	36.5598	-34.5054
			324	-325.199	335.719	35.5615	-33.4593
			326	-325.208	336.434	35.2783	-33.886
			328	-323.783	334.888	35.8699	-34.7211
			330	-321.535	332.781	35.1829	-33.6227
			332	-320.407	331.223	35.7947	-33.6509
			334	-318.645	328.961	35.963	-33.6909
			336	-318.483	329.685	35.5529	-32.8896
			338	-314.93	326.411	34.3386	-32.7308
			340	-315.056	325.991	33.3581	-32.072
			342	-311.5	321.581	32.929	-30.258
			344	-307.659	318.211	33.1496	-31.0735
			346	-294.289	299.129	33.2501	-31.3307
			348	-261.462	265.176	29.0869	-28.5325
			350	-227.512	227.135	24.32	-24.823
			352	-193.22	194.218	19.0482	-19.2584
			354	-166.734	167.233	15.2262	-15.5258
			356	-145.288	145.835	13.0647	-12.3485
			358	-128.082	130.804	10.5902	-10.5406
			360	-115.225	116.551	8.19272	-9.02321
			362	-105.844	107.888	7.31849	-7.22607
			364	-96.6541	97.9764	6.1789	-7.35824
			366	-88.9815	91.3553	6.03759	-6.4776
			368	-87.7073	88.7477	5.30696	-6.03651
			370	-81.3225	82.7158	5.42874	-4.9612
			372	-74.7886	78.288	5.42586	-5.307
			374	-75.2641	75.0717	4.10533	-3.9197
			376	-70.9853	73.0864	4.32073	-4.13998
			378	-69.651	69.3365	3.83537	-4.22503
			380	-65.0599	67.0917	4.19838	-4.34029
			382	-63.2109	61.0445	3.53381	-3.51088
			384	-56.5536	55.7486	3.45569	-3.6697
			386	-54.8678	54.9477	2.76642	-3.09746
			388	-55.1768	55.7688	2.55619	-2.61846
			390	-52.0616	50.8797	3.65903	-3.58363
			392	-48.0398	48.4441	3.4442	-3.06314
			394	-47.5319	47.839	3.55793	-3.44838
			396	-42.2709	44.7787	2.91231	-3.01703
			398	-41.2678	42.1521	2.79399	-3.19531
			400	-39.7109	42.0414	2.76297	-2.73168
			402	-38.0386	38.2958	2.41431	-2.96272
			404	-37.4599	38.0994	2.13401	-2.56518
			406	-33.4941	34.9112	2.2575	-1.89253
			408	-32.4296	33.1419	2.90772	-2.56313
			410	-33.0691	34.3098	2.13401	-2.54366
			412	-31.2457	31.8803	1.79052	-1.83311
			414	-28.8928	30.1244	1.56306	-1.94735
			416	-25.0673	25.8569	1.69345	-1.6246
			418	-24.048	24.008	1.35111	-1.98219
			420	-22.3731	22.6137	1.71528	-1.51753
			422	-23.3937	24.3751	1.20636	-1.27112
			424	-20.0984	20.4399	1.89047	-1.38485
			426	-20.0546	20.2655	0.629096	-1.04929
			428	-18.3911	17.9589	0.925484	-1.26804
			430	-16.0038	16.1406	0.609566	-0.573368
			432	-15.8783	16.6435	1.32067	-1.13382
			434	-14.1764	13.4859	1.59465	-1.63536
			436	-13.8566	14.5468	0.948459	-1.17378
			438	-13.3399	12.4966	1.25576	-1.74448
			440	-11.8835	11.6352	1.08631	-1.18095
			442	-10.7442	10.3895	1.77731	-1.69684
			444	-9.5016	9.67244	1.16271	-1.49243
			446	-8.48974	9.73056	1.14031	-1.29776
			448	-9.75591	8.97252	0.872065	-1.06825
			450	-8.29007	8.89543	0.387276	-0.952981
			452	-8.4324	8.09211	0.813476	-1.32081
			454	-6.94295	6.9994	0.4114	-0.774701
			456	-6.15438	6.28112	0.526279	-0.519064
			458	-5.81709	5.96787	0.147179	-0.215272
			460	-4.90642	5.13457	0.432079	-0.5872
			462	-4.88483	5.39582	0.633691	-0.603594
			464	-4.71214	4.87149	0.496985	-0.710664
			466	-4.18733	4.5613	0.861726	-1.27265
			468	-4.02745	3.79408	0.186238	-0.692221
			470	-3.77382	3.95743	0.346494	-0.290067
			472	-3.91143	3.82834	0.561892	-0.678901
			474	-3.62271	3.43983	0.410252	-0.731668
			476	-2.64256	2.70565	0.619331	-0.399187
			478	-1.68804	1.89193	0.252868	-0.268551
			480	-1.53357	1.66678	0.448736	-0.436584
			482	-2.12449	2.32326	0.691131	-0.404822
			484	-2.32619	2.56187	0.167857	-0.144575
			486	-2.85775	2.03938	0.643456	-0.0697792
			488	-1.48635	1.67412	0.113864	-0.378183
			490	-1.5592	2.01613	0.623352	-0.502671
			492	-1.68332	1.59764	-0.0682191	-0.598471
			494	-1.89649	1.58663	0.488369	-0.71425
			496	-1.13355	0.923417	-0.0699421	-0.373059
			498	-1.66443	1.72001	0.584293	-0.230641
			500	-1.17604	0.676853	0.132245	-0.800316
			502	-0.503497	0.966244	0.395892	-0.56261
			504	-0.717336	0.0778813	0.542937	-0.424802
			506	-0.507545	0.732528	0.22702	-1.17019
			508	-0.954111	0.485965	0.385553	-0.209637
			510	-1.08768	0.889155	0.729615	-0.810049
			512	-0.347672	0.378285	0.362577	-0.731156
			514	0.19266	0.215541	0.863449	-0.699393
			516	-0.584446	0.902615	0.284459	-0.427875
			518	-0.373305	0.583856	0.366598	-0.298264
			520	-0.195893	0.0607504	0.0460856	-0.372035
			522	0.502287	0.0839993	0.260909	-0.273674
			524	-0.110897	0.207587	0.34075	-0.436072
			526	0.509708	-0.363853	0.309158	-0.334125
			528	-0.206012	0.519003	0.481476	-0.644577
			530	-0.0137592	0.0228175	-0.0360529	-0.247547
			532	0.333645	-0.226193	0.486072	-0.0687547
			534	0.319479	0.128051	0.00989858	0.123869
			536	-0.0562569	-0.0359173	-0.237091	-0.508818
			538	0.424037	-0.417081	0.123629	-0.00471738
			540

## Sheet: 16 Bii
		Current Density
			K612A/K613A/K615A	+E-Syt3
			260	30
			330	100
			470	40
			250	20
			440	40
			300	20
			370	40

## Sheet: 16 Ci
			Current Traces
			Time (s)	CFTR_K64K65K68A	CFTR_K64K65K68A	CFTR_K64K65K68A + Esyt3	CFTR_K64K65K68A + Esyt3
			0	-2.19142	0.994256	7.13098	-8.34768
			2	-2.12108	1.25398	6.75333	-7.70977
			4	-2.1319	1.28645	6.77375	-8.09252
			6	-1.99663	1.38925	6.59003	-7.85777
			8	-2.28882	1.42172	6.79416	-7.87308
			10	-2.32669	1.63816	6.8503	-8.41402
			12	-2.45115	1.2648	7.08505	-8.45485
			14	-2.74334	1.42713	7.31469	-8.52119
			16	-2.31046	2.06562	7.6362	-8.93456
			18	-3.10046	2.79609	7.83012	-9.32751
			20	-2.80827	3.01253	8.04446	-8.8478
			22	-3.30066	3.13698	8.55989	-8.8478
			24	-3.31148	3.00712	8.51396	-9.70005
			26	-3.00847	3.00171	8.38128	-9.59288
			28	-3.30607	3.10451	8.32514	-9.6184
			30	-2.97059	2.81232	8.36086	-9.64391
			32	-3.38182	3.00712	8.30473	-9.64902
			34	-3.04635	3.18568	8.48334	-9.4704
			36	-2.98683	2.98006	8.64154	-9.59798
			38	-2.84614	3.00712	8.50376	-9.97562
			40	-3.18703	2.67705	8.54458	-9.64902
			42	-2.69464	2.22795	8.05467	-9.50612
			44	-2.81368	2.64459	8.14653	-9.48571
			46	-2.47279	2.83938	7.62599	-9.10296
			48	-2.89484	2.82856	7.7995	-9.64391
			50	-2.32128	2.60671	7.36573	-9.01111
			52	-2.3808	2.36863	8.20266	-9.60819
			54	-3.4197	2.8989	8.05977	-9.05193
			56	-3.78764	2.92054	7.99343	-9.68474
			58	-3.16539	3.06123	7.72806	-9.54185
			60	-2.70546	2.68246	7.7995	-9.03662
			62	-3.7173	3.31013	7.92198	-9.19993
			64	-3.66319	3.45081	8.00363	-8.90394
			66	-3.0247	3.22355	8.44762	-9.14379
			68	-3.43052	2.9963	7.81992	-8.90394
			70	-3.45217	3.61855	8.00874	-8.94476
			72	-3.27902	3.27766	8.28431	-9.46019
			74	-3.68484	3.08828	8.18735	-9.35303
			76	-3.22491	2.98547	7.97302	-8.86821
			78	-3.69025	2.97465	8.29963	-9.48571
			80	-2.9219	2.67705	7.98322	-9.27648
			82	-2.75416	2.37404	7.66682	-9.16931
			84	-2.70546	2.19007	7.83523	-8.74063
			86	-2.09944	1.89788	7.38103	-8.74574
			88	-1.04431	0.994256	7.60048	-8.43954
			90	-0.62767	0.653368	7.68213	-8.76615
			92	-0.33548	-0.29895	7.99343	-9.19482
			94	2.5269	-1.7599	7.61579	-8.86821
			96	4.94558	-4.37337	7.24835	-8.6845
			98	7.72679	-7.73897	7.15649	-8.59774
			100	14.2415	-10.7096	7.14118	-8.32727
			102	23.5646	-19.0424	6.68189	-8.19458
			104	35.7932	-30.1185	7.38614	-8.56712
			106	48.9526	-43.5268	6.76354	-8.33747
			108	65.6561	-57.79	5.56937	-6.78608
			110	86.9102	-74.9263	5.78881	-6.58195
			112	110.783	-98.7723	5.85516	-6.59215
			114	139.364	-124.701	5.48772	-7.31172
			116	167.522	-150.717	4.84471	-5.64805
			118	190.421	-172.128	5.01822	-6.14307
			120	215.338	-194.172	4.60996	-4.7856
			122	236.376	-212.282	3.90571	-5.102
			124	255.78	-229.852	3.17594	-3.52509
			126	274.474	-246.041	0.792709	-1.40212
			128	289.695	-258.768	1.05808	-1.22351
			130	305.127	-272.349	-0.69745	0.532016
			132	317.578	-283.582	-1.69769	1.35875
			134	327.204	-291.947	-1.84568	2.45085
			136	337.739	-300.21	-4.34118	5.45668
			138	346.169	-307.455	-6.17836	6.4314
			140	354.188	-313.927	-8.80145	8.93711
			142	356.212	-319.516	-10.9193	12.6472
			144	361.303	-320.923	-11.6491	14.1425
			146	364.225	-325.225	-15.4867	17.4341
			148	369.003	-327.714	-19.5643	21.139
			150	371.817	-330.246	-22.0444	22.2362
			152	377.076	-334.098	-25.6627	30.4729
			154	379.489	-335.982	-32.6439	35.1373
			156	380.826	-336.555	-34.7057	37.8319
			158	385.393	-339.558	-38.824	43.4812
			160	387.032	-341.555	-44.06	48.7375
			162	389.505	-344.379	-48.3773	54.4634
			164	393.157	-346.311	-52.8988	57.459
			166	397.789	-349.206	-58.0736	65.7263
			168	399.623	-350.629	-66.4991	73.9171
			170	399.153	-350.802	-74.4551	81.3679
			172	403.839	-353.448	-78.8745	87.3642
			174	404.033	-354.46	-84.4932	95.4631
			176	406.122	-355.748	-92.1022	102.832
			178	409.249	-357.322	-95.9654	106.655
			180	410.212	-359.156	-101.599	110.778
			182	411.663	-359.167	-105.748	119.714
			184	413.373	-361.359	-115.149	128.313
			186	416.695	-363.025	-122.584	135.81
			188	419.303	-366.088	-128.611	144.307
			190	423.312	-369.259	-134.837	149.522
			192	429.567	-373.852	-143.62	161.857
			194	435.454	-377.7	-150.177	168.348
			196	439.02	-379.312	-157.511	175.809
			198	441.677	-382.845	-162.532	182.413
			200	444.469	-384.214	-169.32	187.49
			202	444.209	-385.821	-174.02	194.574
			204	447.364	-388.137	-181.287	202.259
			206	448.625	-387.64	-185.4	206.521
			208	449.501	-388.83	-189.508	213.058
			210	450.637	-389.328	-195.173	221.351
			212	450.816	-389.604	-201.726	226.893
			214	453.137	-391.99	-207.436	234.175
			216	454.312	-392.758	-212.958	238.197
			218	456.617	-393.96	-215.198	243.974
			220	456.541	-392.71	-223.297	253.287
			222	458.738	-394.993	-227.268	255.706
			224	461.178	-395.805	-230.937	262.595
			226	462.401	-396.692	-236.448	268.081
			228	462.19	-396.01	-241.832	273.721
			230	462.872	-396.367	-247.277	279.426
			232	463.288	-397.579	-249.543	283.1
			234	464.057	-397.785	-252.968	286.678
			236	464.668	-397.374	-255.616	292.021
			238	465.106	-397.742	-261.041	297.905
			240	466.47	-397.579	-264.128	300.727
			242	466.134	-397	-264.828	303.008
			244	465.913	-397.119	-268.135	306.851
			246	465.799	-397.758	-271.14	310.219
			248	466.735	-397.33	-274.927	315.797
			250	467.887	-398.083	-277.509	317.997
			252	466.546	-396.93	-280.178	322.967
			254	466.616	-396.557	-282.924	323.539
			256	468.396	-396.497	-285.154	327.989
			258	470.122	-398.445	-287.231	332.893
			260	469.895	-398.802	-289.568	332.913
			262	471.037	-399.029	-290.257	336.123
			264	471.621	-400.371	-290.895	337.022
			266	471.605	-400.355	-291.875	338.68
			268	471.578	-399.316	-294.503	339.721
			270	473.104	-399.284	-293.712	341.334
			272	472.216	-398.824	-297.356	343.579
			274	471.778	-399.246	-295.927	343.671
			276	473.32	-398.407	-297.295	345.416
			278	472.157	-398.689	-295.095	345.284
			280	472.265	-399.392	-297.841	345.564
			282	473.212	-400.209	-297.264	345.779
			284	475.755	-399.506	-296.846	347.708
			286	474.906	-399.663	-299.821	351.663
			288	475.365	-400.371	-300.372	349.739
			290	475.723	-399.598	-300.402	352.127
			292	475.376	-397.617	-302.617	352.597
			294	477.833	-399.706	-302.633	354.812
			296	478.033	-401.34	-304.562	355.807
			298	477.903	-400.61	-302.811	356.695
			300	477.476	-400.772	-305.725	358.966
			302	479.921	-401.578	-306.021	360.165
			304	487.34	-403.228	-305.649	360.435
			306	490.159	-408.742	-304.868	359.415
			308	488.936	-409.575	-305.618	360.895
			310	488.395	-408.78	-306.001	362.298
			312	487.708	-407.573	-306.868	362.961
			314	486.966	-405.652	-305.337	363.36
			316	486.111	-405.404	-308.67	365.493
			318	486.734	-406.578	-307.69	363.191
			320	486.404	-407.406	-305.853	364.166
			322	482.654	-404.045	-306.368	364.375
			324	483.352	-403.456	-305.94	363.798
			326	484.829	-403.001	-304.046	363.992
			328	486.025	-404.543	-301.689	361.89
			330	486.663	-403.499	-303.812	365.018
			332	486.014	-402.86	-305.603	362.9
			334	488.059	-404.527	-302.301	363.523
			336	488.763	-405.75	-303.271	364.982
			338	491.311	-406.026	-305.934	364.855
			340	491.544	-405.874	-304.97	365.61
			342	494.45	-406.442	-303.919	365.528
			344	496.408	-406.54	-303.48	367.309
			346	495.759	-407.081	-303.209	366.039
			348	497.426	-407.297	-299.856	357.659
			350	496.425	-406.145	-286.251	337.261
			352	494.975	-405.961	-266.241	310.117
			354	495.326	-408.298	-242.159	280.003
			356	491.154	-407.498	-218.832	249.327
			358	484.591	-403.845	-195.658	220.999
			360	473.05	-395.886	-176.367	198.932
			362	456.833	-385.481	-161.951	180.892
			364	438.912	-372.197	-148.856	163.602
			366	422.522	-358.296	-138.741	153.452
			368	401.966	-344.368	-132.525	147.858
			370	382.243	-327.93	-124.865	138.734
			372	363.273	-315.285	-118.813	133.238
			374	345.287	-300.854	-112.633	125.843
			376	331.462	-287.608	-105.315	118.739
			378	318.341	-277.884	-101.334	111.314
			380	308.168	-269.974	-101.849	114.534
			382	298.082	-262.896	-100.967	110.783
			384	290.279	-254.52	-96.3124	106.573
			386	281.205	-247.475	-95.2254	106.098
			388	274.463	-242.621	-93.7046	101.623
			390	267.77	-236.772	-90.7549	100.469
			392	257.484	-228.905	-85.4271	93.4371
			394	251.261	-222.866	-84.8555	94.7793
			396	248.285	-220.799	-82.8448	93.2075
			398	243.87	-216.135	-80.579	90.1047
			400	238.865	-214.339	-78.5326	86.5681
			402	231.869	-208.63	-77.4456	86.9662
			404	227.378	-202.613	-75.3941	84.1134
			406	221.831	-199.854	-73.0415	81.5006
			408	217.946	-194.47	-71.1737	80.9851
			410	215.522	-192.69	-69.8213	76.7902
			412	212.292	-190.926	-70.4745	73.9222
			414	208.353	-186.142	-64.4782	71.539
			416	205.047	-184.205	-63.9985	72.58
			418	199.679	-179.649	-63.1615	69.4568
			420	199.284	-177.831	-58.8646	66.5837
			422	190.838	-173.356	-59.7985	63.6493
			424	188.192	-169.488	-56.6395	63.6952
			426	183.441	-165.159	-55.5832	58.2705
			428	179.81	-161.544	-50.4799	55.331
			430	173.561	-158.455	-51.72	57.6887
			432	168.404	-152.827	-54.144	60.3934
			434	163.659	-147.898	-50.0104	53.2335
			436	162.961	-147.292	-49.0612	54.3869
			438	156.635	-142.482	-47.321	51.4678
			440	153.216	-141.172	-44.208	47.6658
			442	150.353	-135.87	-42.4116	45.2163
			444	146.106	-132.866	-42.6259	46.885
			446	140.435	-129.522	-40.3448	41.5725
			448	133.752	-122.889	-39.9008	43.573
			450	132.173	-120.957	-40.0743	43.1086
			452	126.891	-116.818	-37.1093	43.1699
			454	121.426	-111.856	-36.8899	40.8019
			456	114.208	-105.915	-35.2568	39.7813
			458	110.377	-104.849	-31.9295	37.9441
			460	106.519	-99.6705	-32.9348	33.6982
			462	105.908	-97.8416	-28.2041	27.8345
			464	100.686	-94.6437	-26.668	29.5135
			466	94.5287	-88.8486	-25.5249	28.2326
			468	89.0096	-83.2808	-25.4483	26.8955
			470	82.273	-75.6622	-25.1268	26.8853
			472	78.2689	-74.6071	-21.876	24.2367
			474	73.7238	-68.601	-21.2177	23.854
			476	68.2263	-65.0298	-20.3042	21.9454
			478	66.8357	-62.952	-18.7834	20.3276
			480	60.0017	-59.516	-17.7271	20.149
			482	62.35	-57.1785	-18.8039	19.0212
			484	56.4521	-52.4386	-16.8748	16.4185
			486	49.261	-48.1044	-15.3234	16.5308
			488	49.2448	-45.9779	-13.8078	15.898
			490	43.2116	-42.5799	-12.2104	13.1014
			492	45.5383	-43.1318	-11.9195	13.132
			494	40.5765	-37.2176	-11.6338	12.591
			496	37.4868	-35.4266	-10.7917	12.0654
			498	34.6677	-33.311	-9.59756	11.2897
			500	35.171	-33.5761	-8.1125	9.46785
			502	31.1398	-30.4378	-7.65831	7.96238
			504	28.429	-27.1966	-8.7351	8.00831
			506	27.8175	-26.3796	-6.53049	6.24768
			508	24.0732	-24.3072	-8.00023	8.22775
			510	21.4705	-21.9913	-4.64738	5.83942
			512	20.7671	-20.0867	-6.80096	5.53322
			514	20.2152	-19.6105	-5.03013	4.83918
			516	17.9751	-17.0403	-4.38711	4.53809
			518	17.0931	-16.3531	-3.44301	3.7828
			520	15.1127	-15.0437	-3.90741	2.79787
			522	14.9287	-14.297	-2.08043	2.20079
			524	11.0004	-10.3146	-2.1825	2.18037
			526	10.9679	-11.5591	-1.42211	1.25668
			528	11.8283	-11.0234	-2.98882	1.97624
			530	11.7958	-11.7809	-2.1825	0.450364
			532	8.3761	-8.68047	-1.81506	0.669805
			534	7.55905	-8.59389	-1.01385	2.11403
			536	7.45083	-7.37643	-0.3045	-0.13141
			538	5.71934	-5.9696	0.057837	-1.14186
			540	5.17825	-6.08864	-0.7791	-0.84076
				5.45962	-6.19685	0.721263	-1.06531
				4.17723	-4.50865
				3.39806	-3.87016
				2.08861	-3.02606
				2.44032	-2.73928
				2.91107	-3.4427
				2.08861	-2.10079
				1.73149	-2.61483
				0.76835	-1.61922
				2.18601	-2.58236
				1.39602	-1.40278
				-0.02705	-0.48292
				0.876569	-0.03382
				0.173149	-0.06087
				-0.89821	0.772409
				-0.15151	-0.67772
				-0.38959	0.058167
				0.373353	0.209673
				-0.84951	0.72371

## Sheet: 16 Cii
		I/V Curve
		Voltage (mV)	CFTR_K64K65K68A	CFTR_K64K65K68A +Esyt3
		-100	-406.933	-303.696
		-99.95	-406.842	-303.602
		-99.9	-406.757	-303.581
		-99.85	-406.685	-303.594
		-99.7999	-406.558	-303.547
		-99.7499	-406.396	-303.56
		-99.6999	-406.171	-303.377
		-99.6499	-405.923	-303.105
		-99.5999	-405.742	-302.884
		-99.5499	-405.508	-302.599
		-99.4999	-405.21	-302.56
		-99.4499	-404.931	-302.411
		-99.3998	-404.601	-302.199
		-99.3498	-404.281	-302.042
		-99.2998	-403.925	-301.799
		-99.2498	-403.6	-301.548
		-99.1998	-403.294	-301.353
		-99.1498	-402.992	-301.246
		-99.0998	-402.699	-301.182
		-99.0498	-402.369	-301.076
		-98.9997	-402.112	-300.983
		-98.9497	-401.77	-300.915
		-98.8997	-401.459	-300.672
		-98.8497	-401.17	-300.43
		-98.7997	-400.927	-300.128
		-98.7497	-400.534	-299.813
		-98.6997	-400.182	-299.575
		-98.6497	-399.849	-299.473
		-98.5996	-399.511	-299.405
		-98.5496	-399.281	-299.192
		-98.4996	-398.992	-299.094
		-98.4496	-398.613	-298.98
		-98.3996	-398.325	-298.933
		-98.3496	-398.045	-298.78
		-98.2996	-397.721	-298.588
		-98.2496	-397.445	-298.452
		-98.1995	-397.089	-298.282
		-98.1495	-396.688	-298.138
		-98.0995	-396.431	-297.853
		-98.0495	-396.255	-297.606
		-97.9995	-395.908	-297.398
		-97.9495	-395.597	-297.223
		-97.8995	-395.317	-297.147
		-97.8495	-395.06	-297.019
		-97.7994	-394.821	-296.798
		-97.7494	-394.587	-296.555
		-97.6994	-394.258	-296.292
		-97.6494	-393.928	-296.16
		-97.5994	-393.698	-296.011
		-97.5494	-393.464	-295.888
		-97.4994	-393.121	-295.735
		-97.4494	-392.742	-295.514
		-97.3993	-392.445	-295.335
		-97.3493	-392.188	-295.216
		-97.2993	-391.931	-295.11
		-97.2493	-391.647	-294.961
		-97.1993	-391.39	-294.816
		-97.1493	-391.061	-294.616
		-97.0993	-390.727	-294.399
		-97.0493	-390.371	-294.246
		-96.9992	-390.069	-294.076
		-96.9492	-389.748	-293.919
		-96.8992	-389.487	-293.71
		-96.8492	-389.144	-293.549
		-96.7992	-388.851	-293.328
		-96.7492	-388.603	-293.132
		-96.6992	-388.229	-292.924
		-96.6492	-387.814	-292.754
		-96.5991	-387.503	-292.639
		-96.5491	-387.178	-292.549
		-96.4991	-386.93	-292.439
		-96.4491	-386.66	-292.371
		-96.3991	-386.362	-292.124
		-96.3491	-386.123	-291.89
		-96.2991	-385.839	-291.622
		-96.2491	-385.609	-291.397
		-96.199	-385.311	-291.206
		-96.149	-385.05	-291.018
		-96.099	-384.829	-290.785
		-96.049	-384.536	-290.61
		-95.999	-384.297	-290.461
		-95.949	-383.99	-290.355
		-95.899	-383.661	-290.172
		-95.849	-383.404	-290.108
		-95.7989	-383.061	-290.036
		-95.7489	-382.854	-289.887
		-95.6989	-382.606	-289.751
		-95.6489	-382.308	-289.598
		-95.5989	-382.033	-289.334
		-95.5489	-381.799	-289.045
		-95.4989	-381.47	-288.777
		-95.4489	-381.231	-288.573
		-95.3988	-380.875	-288.522
		-95.3488	-380.622	-288.352
		-95.2988	-380.342	-288.263
		-95.2488	-380.104	-288.084
		-95.1988	-379.86	-287.791
		-95.1488	-379.54	-287.506
		-95.0988	-379.197	-287.391
		-95.0488	-378.936	-287.191
		-94.9987	-378.629	-287.012
		-94.9487	-378.395	-286.813
		-94.8987	-378.088	-286.549
		-94.8487	-377.781	-286.477
		-94.7987	-377.466	-286.353
		-94.7487	-377.2	-286.179
		-94.6987	-376.902	-285.949
		-94.6487	-376.586	-285.732
		-94.5986	-376.271	-285.541
		-94.5486	-376.009	-285.358
		-94.4986	-375.892	-285.264
		-94.4486	-375.585	-285.111
		-94.3986	-375.333	-284.831
		-94.3486	-375.022	-284.669
		-94.2986	-374.693	-284.401
		-94.2486	-374.341	-284.133
		-94.1985	-374.057	-283.908
		-94.1485	-373.813	-283.67
		-94.0985	-373.435	-283.517
		-94.0485	-373.137	-283.393
		-93.9985	-372.961	-283.296
		-93.9485	-372.582	-283.151
		-93.8985	-372.411	-283.011
		-93.8485	-372.131	-282.917
		-93.7984	-371.865	-282.87
		-93.7484	-371.712	-282.738
		-93.6984	-371.446	-282.539
		-93.6484	-371.162	-282.22
		-93.5984	-370.873	-281.867
		-93.5484	-370.54	-281.684
		-93.4984	-370.314	-281.509
		-93.4484	-370.017	-281.288
		-93.3983	-369.773	-281.059
		-93.3483	-369.435	-280.871
		-93.2983	-369.169	-280.791
		-93.2483	-368.88	-280.744
		-93.1983	-368.565	-280.638
		-93.1483	-368.33	-280.54
		-93.0983	-368.096	-280.34
		-93.0483	-367.789	-280.119
		-92.9982	-367.469	-279.961
		-92.9482	-367.144	-279.778
		-92.8982	-366.955	-279.523
		-92.8482	-366.617	-279.366
		-92.7982	-366.373	-279.264
		-92.7482	-366.166	-279.124
		-92.6982	-365.891	-279.009
		-92.6482	-365.674	-278.813
		-92.5981	-365.485	-278.622
		-92.5481	-365.192	-278.405
		-92.4981	-364.935	-278.303
		-92.4481	-364.66	-278.235
		-92.3981	-364.335	-278.103
		-92.3481	-364.105	-277.933
		-92.2981	-363.767	-277.678
		-92.2481	-363.501	-277.401
		-92.198	-363.321	-277.159
		-92.148	-363.059	-277.078
		-92.098	-362.77	-277.01
		-92.048	-362.477	-276.878
		-91.998	-362.036	-276.755
		-91.948	-361.747	-276.614
		-91.898	-361.476	-276.372
		-91.848	-361.192	-276.261
		-91.7979	-360.863	-276.206
		-91.7479	-360.642	-276.053
		-91.6979	-360.345	-275.789
		-91.6479	-360.106	-275.513
		-91.5979	-359.898	-275.283
		-91.5479	-359.547	-275.011
		-91.4979	-359.226	-274.735
		-91.4479	-358.978	-274.535
		-91.3978	-358.821	-274.365
		-91.3478	-358.518	-274.182
		-91.2978	-358.329	-274.025
		-91.2478	-357.995	-273.833
		-91.1978	-357.666	-273.68
		-91.1478	-357.369	-273.518
		-91.0978	-357.116	-273.421
		-91.0478	-356.886	-273.157
		-90.9977	-356.62	-272.915
		-90.9477	-356.332	-272.753
		-90.8977	-356.074	-272.553
		-90.8477	-355.885	-272.357
		-90.7977	-355.565	-272.247
		-90.7477	-355.335	-272.179
		-90.6977	-355.037	-272.043
		-90.6477	-354.807	-271.924
		-90.5976	-354.65	-271.749
		-90.5476	-354.37	-271.588
		-90.4976	-354.118	-271.464
		-90.4476	-353.811	-271.269
		-90.3976	-353.509	-271.035
		-90.3476	-353.193	-270.805
		-90.2976	-352.882	-270.618
		-90.2476	-352.58	-270.474
		-90.1975	-352.345	-270.269
		-90.1475	-352.079	-270.129
		-90.0975	-351.849	-269.895
		-90.0475	-351.601	-269.712
		-89.9975	-351.43	-269.432
		-89.9475	-351.232	-269.202
		-89.8975	-350.979	-269.057
		-89.8475	-350.776	-268.896
		-89.7974	-350.443	-268.819
		-89.7474	-350.208	-268.717
		-89.6974	-349.996	-268.577
		-89.6474	-349.766	-268.398
		-89.5974	-349.554	-268.181
		-89.5474	-349.387	-268.041
		-89.4974	-349.139	-267.99
		-89.4474	-348.819	-268.007
		-89.3973	-348.49	-267.93
		-89.3473	-348.134	-267.696
		-89.2973	-347.85	-267.611
		-89.2473	-347.606	-267.467
		-89.1973	-347.273	-267.361
		-89.1473	-346.975	-267.093
		-89.0973	-346.772	-266.905
		-89.0473	-346.484	-266.723
		-88.9972	-346.245	-266.574
		-88.9472	-346.006	-266.416
		-88.8972	-345.767	-266.259
		-88.8472	-345.492	-266.034
		-88.7972	-345.226	-265.906
		-88.7472	-344.964	-265.834
		-88.6972	-344.612	-265.825
		-88.6472	-344.351	-265.681
		-88.5971	-343.981	-265.498
		-88.5471	-343.715	-265.353
		-88.4971	-343.435	-265.234
		-88.4471	-343.142	-265.124
		-88.3971	-342.908	-264.996
		-88.3471	-342.804	-264.596
		-88.2971	-342.552	-264.273
		-88.2471	-342.29	-263.963
		-88.197	-341.957	-263.797
		-88.147	-341.776	-263.678
		-88.097	-341.587	-263.542
		-88.047	-341.488	-263.38
		-87.997	-341.271	-263.278
		-87.947	-341.064	-263.155
		-87.897	-340.811	-263.04
		-87.847	-340.423	-262.963
		-87.7969	-340.108	-262.84
		-87.7469	-339.783	-262.58
		-87.6969	-339.558	-262.415
		-87.6469	-339.364	-262.138
		-87.5969	-339.147	-261.862
		-87.5469	-338.881	-261.726
		-87.4969	-338.593	-261.556
		-87.4469	-338.376	-261.364
		-87.3968	-338.164	-261.19
		-87.3468	-337.993	-261.062
		-87.2968	-337.822	-260.879
		-87.2468	-337.56	-260.811
		-87.1968	-337.362	-260.641
		-87.1468	-337.087	-260.39
		-87.0968	-336.848	-260.118
		-87.0468	-336.6	-259.931
		-86.9967	-336.311	-259.757
		-86.9467	-335.959	-259.621
		-86.8967	-335.621	-259.506
		-86.8467	-335.337	-259.302
		-86.7967	-335.062	-259.102
		-86.7467	-334.931	-258.825
		-86.6967	-334.737	-258.689
		-86.6467	-334.53	-258.472
		-86.5966	-334.314	-258.323
		-86.5466	-334.007	-258.085
		-86.4966	-333.754	-257.936
		-86.4466	-333.421	-257.766
		-86.3966	-333.209	-257.652
		-86.3466	-333.019	-257.464
		-86.2966	-332.758	-257.328
		-86.2466	-332.447	-257.184
		-86.1965	-332.239	-257.031
		-86.1465	-332.014	-256.873
		-86.0965	-331.73	-256.678
		-86.0465	-331.468	-256.491
		-85.9965	-331.211	-256.363
		-85.9465	-331.004	-256.291
		-85.8965	-330.819	-256.184
		-85.8465	-330.499	-256.07
		-85.7964	-330.26	-255.921
		-85.7464	-330.147	-255.844
		-85.6964	-329.895	-255.772
		-85.6464	-329.62	-255.61
		-85.5964	-329.336	-255.415
		-85.5464	-329.106	-255.1
		-85.4964	-328.803	-254.789
		-85.4464	-328.546	-254.615
		-85.3963	-328.285	-254.283
		-85.3463	-328.055	-254.049
		-85.2963	-327.888	-253.896
		-85.2463	-327.739	-253.854
		-85.1963	-327.442	-253.816
		-85.1463	-327.225	-253.769
		-85.0963	-326.946	-253.637
		-85.0463	-326.684	-253.488
		-84.9962	-326.571	-253.271
		-84.9462	-326.256	-253.11
		-84.8962	-325.945	-252.944
		-84.8462	-325.634	-252.791
		-84.7962	-325.277	-252.608
		-84.7462	-324.993	-252.399
		-84.6962	-324.786	-252.302
		-84.6462	-324.583	-252.068
		-84.5961	-324.362	-251.889
		-84.5461	-324.073	-251.736
		-84.4961	-323.771	-251.549
		-84.4461	-323.55	-251.353
		-84.3961	-323.393	-251.115
		-84.3461	-323.199	-250.936
		-84.2961	-322.86	-250.826
		-84.2461	-322.491	-250.63
		-84.196	-322.189	-250.511
		-84.146	-322.026	-250.396
		-84.096	-321.855	-250.277
		-84.046	-321.684	-250.009
		-83.996	-321.454	-249.865
		-83.946	-321.255	-249.631
		-83.896	-320.949	-249.371
		-83.846	-320.728	-249.197
		-83.7959	-320.426	-248.993
		-83.7459	-320.191	-248.831
		-83.6959	-319.984	-248.632
		-83.6459	-319.758	-248.534
		-83.5959	-319.564	-248.372
		-83.5459	-319.298	-248.134
		-83.4959	-318.996	-247.892
		-83.4459	-318.816	-247.636
		-83.3958	-318.59	-247.526
		-83.3458	-318.365	-247.466
		-83.2958	-318.126	-247.364
		-83.2458	-317.819	-247.241
		-83.1958	-317.598	-247.045
		-83.1458	-317.373	-246.875
		-83.0958	-317.242	-246.675
		-83.0458	-317.012	-246.497
		-82.9957	-316.832	-246.28
		-82.9457	-316.512	-246.139
		-82.8957	-316.282	-245.982
		-82.8457	-316.052	-245.774
		-82.7957	-315.736	-245.655
		-82.7457	-315.47	-245.544
		-82.6957	-315.186	-245.382
		-82.6457	-314.979	-245.161
		-82.5956	-314.749	-245.025
		-82.5456	-314.451	-244.953
		-82.4956	-314.235	-244.923
		-82.4456	-313.919	-244.745
		-82.3956	-313.68	-244.545
		-82.3456	-313.436	-244.404
		-82.2956	-313.247	-244.217
		-82.2456	-313.031	-244.051
		-82.1955	-312.85	-243.822
		-82.1455	-312.584	-243.622
		-82.0955	-312.305	-243.511
		-82.0455	-312.079	-243.375
		-81.9955	-311.917	-243.286
		-81.9455	-311.728	-243.107
		-81.8955	-311.511	-242.946
		-81.8455	-311.281	-242.848
		-81.7954	-311.02	-242.682
		-81.7454	-310.799	-242.533
		-81.6954	-310.632	-242.397
		-81.6454	-310.366	-242.146
		-81.5954	-310.194	-241.942
		-81.5454	-309.96	-241.776
		-81.4954	-309.721	-241.61
		-81.4454	-309.545	-241.453
		-81.3953	-309.202	-241.168
		-81.3453	-308.909	-241.087
		-81.2953	-308.715	-241.062
		-81.2453	-308.589	-241.011
		-81.1953	-308.418	-240.955
		-81.1453	-308.179	-240.777
		-81.0953	-307.962	-240.556
		-81.0453	-307.66	-240.377
		-80.9952	-307.466	-240.215
		-80.9452	-307.232	-240.011
		-80.8952	-306.88	-239.816
		-80.8452	-306.655	-239.718
		-80.7952	-306.479	-239.556
		-80.7452	-306.299	-239.361
		-80.6952	-306.1	-239.114
		-80.6452	-305.812	-238.769
		-80.5951	-305.595	-238.433
		-80.5451	-305.478	-238.255
		-80.4951	-305.18	-238.115
		-80.4451	-304.919	-237.889
		-80.3951	-304.639	-237.774
		-80.3451	-304.391	-237.54
		-80.2951	-304.175	-237.353
		-80.2451	-303.891	-237.2
		-80.195	-303.733	-237.051
		-80.145	-303.426	-236.839
		-80.095	-303.223	-236.584
		-80.045	-302.971	-236.396
		-79.995	-302.736	-236.235
		-79.945	-302.425	-236.06
		-79.895	-302.218	-235.895
		-79.845	-301.916	-235.873
		-79.7949	-301.731	-235.839
		-79.7449	-301.555	-235.758
		-79.6949	-301.397	-235.52
		-79.6449	-301.185	-235.265
		-79.5949	-300.946	-234.98
		-79.5449	-300.73	-234.844
		-79.4949	-300.554	-234.751
		-79.4449	-300.342	-234.529
		-79.3948	-300.049	-234.402
		-79.3448	-299.688	-234.338
		-79.2948	-299.44	-234.215
		-79.2448	-299.269	-234.023
		-79.1948	-299.057	-233.858
		-79.1448	-298.886	-233.73
		-79.0948	-298.665	-233.539
		-79.0448	-298.466	-233.394
		-78.9947	-298.187	-233.296
		-78.9447	-297.934	-233.198
		-78.8947	-297.704	-232.96
		-78.8447	-297.479	-232.722
		-78.7947	-297.339	-232.492
		-78.7447	-297.077	-232.335
		-78.6947	-296.847	-232.254
		-78.6447	-296.636	-232.148
		-78.5946	-296.338	-231.88
		-78.5446	-296.18	-231.578
		-78.4946	-295.892	-231.348
		-78.4446	-295.666	-231.234
		-78.3946	-295.45	-231.093
		-78.3446	-295.206	-230.932
		-78.2946	-294.972	-230.702
		-78.2446	-294.724	-230.579
		-78.1945	-294.417	-230.379
		-78.1445	-294.11	-230.175
		-78.0945	-293.917	-229.988
		-78.0445	-293.709	-229.813
		-77.9945	-293.425	-229.694
		-77.9445	-293.231	-229.554
		-77.8945	-293.046	-229.452
		-77.8445	-292.888	-229.307
		-77.7944	-292.69	-228.997
		-77.7444	-292.374	-228.788
		-77.6944	-292.212	-228.576
		-77.6444	-291.987	-228.499
		-77.5944	-291.743	-228.316
		-77.5444	-291.563	-228.112
		-77.4944	-291.306	-227.967
		-77.4444	-291.089	-227.78
		-77.3943	-290.95	-227.589
		-77.3443	-290.684	-227.313
		-77.2943	-290.305	-227.011
		-77.2443	-290.061	-226.866
		-77.1943	-289.795	-226.709
		-77.1443	-289.534	-226.551
		-77.0943	-289.457	-226.441
		-77.0443	-289.214	-226.334
		-76.9942	-288.943	-226.173
		-76.9442	-288.772	-226.015
		-76.8942	-288.546	-225.964
		-76.8442	-288.307	-225.807
		-76.7942	-288.082	-225.526
		-76.7442	-287.974	-225.378
		-76.6942	-287.775	-225.301
		-76.6442	-287.532	-225.203
		-76.5941	-287.239	-225.059
		-76.5441	-287.081	-224.889
		-76.4941	-286.882	-224.663
		-76.4441	-286.698	-224.527
		-76.3941	-286.513	-224.336
		-76.3441	-286.256	-224.187
		-76.2941	-286.071	-224.051
		-76.2441	-285.832	-223.902
		-76.194	-285.638	-223.732
		-76.144	-285.372	-223.494
		-76.094	-285.115	-223.379
		-76.044	-284.921	-223.175
		-75.994	-284.745	-223.017
		-75.944	-284.533	-222.864
		-75.894	-284.285	-222.822
		-75.844	-284.096	-222.754
		-75.7939	-283.897	-222.592
		-75.7439	-283.676	-222.345
		-75.6939	-283.365	-222.15
		-75.6439	-283.086	-222.022
		-75.5939	-282.887	-221.852
		-75.5439	-282.612	-221.737
		-75.4939	-282.463	-221.542
		-75.4439	-282.252	-221.35
		-75.3938	-281.999	-221.278
		-75.3438	-281.774	-221.214
		-75.2938	-281.517	-221.014
		-75.2438	-281.269	-220.797
		-75.1938	-281.075	-220.627
		-75.1438	-280.881	-220.495
		-75.0938	-280.664	-220.427
		-75.0438	-280.493	-220.262
		-74.9937	-280.353	-220.083
		-74.9437	-280.114	-219.964
		-74.8937	-279.898	-219.692
		-74.8437	-279.609	-219.449
		-74.7937	-279.303	-219.139
		-74.7437	-279.136	-218.935
		-74.6937	-278.982	-218.782
		-74.6437	-278.73	-218.658
		-74.5936	-278.59	-218.433
		-74.5436	-278.338	-218.276
		-74.4936	-278.139	-218.118
		-74.4436	-277.981	-218.037
		-74.3936	-277.693	-217.94
		-74.3436	-277.535	-217.761
		-74.2936	-277.255	-217.625
		-74.2436	-276.985	-217.387
		-74.1935	-276.796	-217.28
		-74.1435	-276.588	-217.225
		-74.0935	-276.331	-217.191
		-74.0435	-276.196	-217.136
		-73.9935	-275.993	-216.97
		-73.9435	-275.704	-216.77
		-73.8935	-275.407	-216.553
		-73.8435	-275.217	-216.392
		-73.7934	-275.073	-216.23
		-73.7434	-274.884	-215.937
		-73.6934	-274.726	-215.639
		-73.6434	-274.559	-215.469
		-73.5934	-274.32	-215.273
		-73.5434	-274.045	-215.094
		-73.4934	-273.711	-214.886
		-73.4434	-273.535	-214.725
		-73.3933	-273.391	-214.537
		-73.3433	-273.256	-214.444
		-73.2933	-272.99	-214.265
		-73.2433	-272.733	-214.065
		-73.1933	-272.557	-213.899
		-73.1433	-272.39	-213.789
		-73.0933	-272.187	-213.657
		-73.0433	-271.953	-213.491
		-72.9932	-271.822	-213.27
		-72.9432	-271.556	-213.13
		-72.8932	-271.303	-212.981
		-72.8432	-271.069	-212.921
		-72.7932	-270.889	-212.849
		-72.7432	-270.623	-212.675
		-72.6932	-270.465	-212.547
		-72.6432	-270.163	-212.407
		-72.5931	-269.919	-212.156
		-72.5431	-269.649	-211.939
		-72.4931	-269.414	-211.701
		-72.4431	-269.243	-211.514
		-72.3931	-269.017	-211.356
		-72.3431	-268.742	-211.182
		-72.2931	-268.634	-211.012
		-72.2431	-268.345	-210.842
		-72.193	-268.111	-210.659
		-72.143	-267.813	-210.582
		-72.093	-267.629	-210.391
		-72.043	-267.408	-210.149
		-71.993	-267.151	-209.881
		-71.943	-266.997	-209.651
		-71.893	-266.826	-209.515
		-71.843	-266.659	-209.362
		-71.7929	-266.393	-209.238
		-71.7429	-266.091	-209.162
		-71.6929	-265.829	-209.005
		-71.6429	-265.599	-208.856
		-71.5929	-265.433	-208.766
		-71.5429	-265.351	-208.609
		-71.4929	-265.149	-208.345
		-71.4429	-264.959	-208.146
		-71.3928	-264.77	-207.963
		-71.3428	-264.598	-207.827
		-71.2928	-264.391	-207.707
		-71.2428	-264.129	-207.516
		-71.1928	-263.868	-207.269
		-71.1428	-263.67	-207.116
		-71.0928	-263.435	-207.036
		-71.0428	-263.169	-206.925
		-70.9927	-262.944	-206.712
		-70.9427	-262.714	-206.542
		-70.8927	-262.484	-206.389
		-70.8427	-262.398	-206.104
		-70.7927	-262.285	-205.947
		-70.7427	-262.118	-205.836
		-70.6927	-261.893	-205.683
		-70.6427	-261.595	-205.479
		-70.5926	-261.235	-205.385
		-70.5426	-260.928	-205.164
		-70.4926	-260.743	-204.905
		-70.4426	-260.518	-204.637
		-70.3926	-260.297	-204.463
		-70.3426	-260.031	-204.288
		-70.2926	-259.787	-204.059
		-70.2426	-259.566	-203.927
		-70.1925	-259.44	-203.757
		-70.1425	-259.341	-203.642
		-70.0925	-259.206	-203.578
		-70.0425	-258.985	-203.417
		-69.9925	-258.818	-203.323
		-69.9425	-258.588	-203.119
		-69.8925	-258.403	-202.868
		-69.8425	-258.083	-202.689
		-69.7924	-257.907	-202.562
		-69.7424	-257.695	-202.511
		-69.6924	-257.465	-202.307
		-69.6424	-257.235	-202.175
		-69.5924	-257.01	-201.979
		-69.5424	-256.843	-201.783
		-69.4924	-256.662	-201.669
		-69.4424	-256.55	-201.558
		-69.3923	-256.293	-201.375
		-69.3423	-256.103	-201.214
		-69.2923	-255.909	-201.069
		-69.2423	-255.648	-200.882
		-69.1923	-255.445	-200.652
		-69.1423	-255.247	-200.359
		-69.0923	-255.044	-200.231
		-69.0423	-254.791	-200.146
		-68.9922	-254.525	-200.002
		-68.9422	-254.376	-199.802
		-68.8922	-254.128	-199.589
		-68.8422	-253.97	-199.436
		-68.7922	-253.835	-199.177
		-68.7422	-253.56	-199.002
		-68.6922	-253.344	-198.815
		-68.6422	-253.141	-198.611
		-68.5921	-252.956	-198.479
		-68.5421	-252.676	-198.403
		-68.4921	-252.428	-198.266
		-68.4421	-252.275	-198.16
		-68.3921	-252.018	-197.994
		-68.3421	-251.847	-197.816
		-68.2921	-251.653	-197.667
		-68.2421	-251.454	-197.518
		-68.192	-251.274	-197.424
		-68.142	-251.121	-197.229
		-68.092	-250.841	-197.139
		-68.042	-250.665	-196.961
		-67.992	-250.485	-196.778
		-67.942	-250.255	-196.489
		-67.892	-249.993	-196.212
		-67.842	-249.691	-195.995
		-67.7919	-249.493	-195.736
		-67.7419	-249.407	-195.608
		-67.6919	-249.195	-195.375
		-67.6419	-249.015	-195.243
		-67.5919	-248.762	-195.064
		-67.5419	-248.542	-194.971
		-67.4919	-248.348	-194.894
		-67.4419	-248.239	-194.822
		-67.3918	-248.122	-194.681
		-67.3418	-247.955	-194.545
		-67.2918	-247.703	-194.413
		-67.2418	-247.423	-194.209
		-67.1918	-247.234	-194.052
		-67.1418	-246.99	-193.929
		-67.0918	-246.792	-193.822
		-67.0418	-246.639	-193.737
		-66.9917	-246.35	-193.635
		-66.9417	-246.075	-193.448
		-66.8917	-245.877	-193.193
		-66.8417	-245.746	-192.934
		-66.7917	-245.62	-192.687
		-66.7417	-245.376	-192.415
		-66.6917	-245.119	-192.172
		-66.6417	-244.93	-192.045
		-66.5916	-244.695	-191.887
		-66.5416	-244.542	-191.679
		-66.4916	-244.362	-191.581
		-66.4416	-244.055	-191.5
		-66.3916	-243.771	-191.296
		-66.3416	-243.694	-191.079
		-66.2916	-243.523	-190.85
		-66.2416	-243.32	-190.718
		-66.1915	-243.198	-190.514
		-66.1415	-243.076	-190.322
		-66.0915	-242.878	-190.139
		-66.0415	-242.644	-190.02
		-65.9915	-242.414	-189.982
		-65.9415	-242.125	-189.838
		-65.8915	-241.864	-189.65
		-65.8415	-241.674	-189.412
		-65.7914	-241.413	-189.276
		-65.7414	-241.12	-189.098
		-65.6914	-240.899	-188.983
		-65.6414	-240.651	-188.762
		-65.5914	-240.461	-188.66
		-65.5414	-240.254	-188.464
		-65.4914	-240.028	-188.341
		-65.4414	-239.871	-188.175
		-65.3913	-239.735	-187.954
		-65.3413	-239.564	-187.728
		-65.2913	-239.334	-187.605
		-65.2413	-239.095	-187.511
		-65.1913	-238.838	-187.418
		-65.1413	-238.567	-187.188
		-65.0913	-238.378	-187.022
		-65.0413	-238.288	-186.767
		-64.9912	-238.098	-186.571
		-64.9412	-237.778	-186.461
		-64.8912	-237.499	-186.291
		-64.8412	-237.332	-186.214
		-64.7912	-237.17	-186.019
		-64.7412	-237.003	-185.819
		-64.6912	-236.732	-185.691
		-64.6412	-236.525	-185.589
		-64.5911	-236.385	-185.474
		-64.5411	-236.137	-185.296
		-64.4911	-235.934	-185.211
		-64.4411	-235.727	-185.057
		-64.3911	-235.551	-184.938
		-64.3411	-235.262	-184.76
		-64.2911	-235.091	-184.543
		-64.2411	-234.897	-184.279
		-64.191	-234.717	-184.135
		-64.141	-234.487	-183.862
		-64.091	-234.338	-183.701
		-64.041	-234.167	-183.548
		-63.991	-233.923	-183.463
		-63.941	-233.729	-183.348
		-63.891	-233.454	-183.182
		-63.841	-233.247	-182.965
		-63.7909	-233.17	-182.782
		-63.7409	-232.917	-182.502
		-63.6909	-232.647	-182.404
		-63.6409	-232.394	-182.195
		-63.5909	-232.133	-182.085
		-63.5409	-232.002	-182.03
		-63.4909	-231.813	-181.881
		-63.4409	-231.686	-181.685
		-63.3908	-231.434	-181.494
		-63.3408	-231.168	-181.396
		-63.2908	-230.92	-181.264
		-63.2408	-230.807	-181.145
		-63.1908	-230.627	-180.945
		-63.1408	-230.469	-180.83
		-63.0908	-230.266	-180.579
		-63.0408	-230.077	-180.443
		-62.9907	-229.892	-180.26
		-62.9407	-229.725	-180.099
		-62.8907	-229.436	-179.835
		-62.8407	-229.216	-179.597
		-62.7907	-229.071	-179.389
		-62.7407	-228.864	-179.189
		-62.6907	-228.634	-179.031
		-62.6407	-228.49	-178.929
		-62.5906	-228.21	-178.857
		-62.5406	-228.106	-178.814
		-62.4906	-227.935	-178.653
		-62.4406	-227.75	-178.517
		-62.3906	-227.543	-178.385
		-62.3406	-227.331	-178.211
		-62.2906	-227.101	-177.989
		-62.2406	-226.907	-177.781
		-62.1905	-226.722	-177.641
		-62.1405	-226.524	-177.488
		-62.0905	-226.352	-177.296
		-62.0405	-226.091	-177.092
		-61.9905	-225.969	-176.931
		-61.9405	-225.771	-176.68
		-61.8905	-225.581	-176.552
		-61.8405	-225.36	-176.335
		-61.7904	-225.139	-176.165
		-61.7404	-224.927	-176.033
		-61.6904	-224.733	-175.872
		-61.6404	-224.522	-175.71
		-61.5904	-224.323	-175.642
		-61.5404	-224.138	-175.565
		-61.4904	-223.886	-175.48
		-61.4404	-223.665	-175.268
		-61.3903	-223.484	-175.038
		-61.3403	-223.232	-174.881
		-61.2903	-222.997	-174.681
		-61.2403	-222.745	-174.494
		-61.1903	-222.524	-174.315
		-61.1403	-222.371	-174.162
		-61.0903	-222.249	-174.005
		-61.0403	-222.109	-173.779
		-60.9902	-221.888	-173.55
		-60.9402	-221.694	-173.358
		-60.8902	-221.392	-173.158
		-60.8402	-221.212	-172.933
		-60.7902	-220.923	-172.708
		-60.7402	-220.72	-172.495
		-60.6902	-220.54	-172.355
		-60.6402	-220.409	-172.116
		-60.5901	-220.193	-172.014
		-60.5401	-219.994	-171.934
		-60.4901	-219.805	-171.861
		-60.4401	-219.584	-171.81
		-60.3901	-219.39	-171.7
		-60.3401	-219.25	-171.474
		-60.2901	-219.057	-171.321
		-60.2401	-218.822	-171.249
		-60.19	-218.633	-171.023
		-60.14	-218.457	-170.845
		-60.09	-218.308	-170.739
		-60.04	-218.055	-170.56
		-59.99	-217.803	-170.466
		-59.94	-217.537	-170.245
		-59.89	-217.348	-169.973
		-59.84	-217.23	-169.726
		-59.7899	-217.005	-169.535
		-59.7399	-216.793	-169.399
		-59.6899	-216.626	-169.305
		-59.6399	-216.441	-169.22
		-59.5899	-216.283	-169.071
		-59.5399	-216.108	-168.901
		-59.4899	-215.837	-168.736
		-59.4399	-215.598	-168.591
		-59.3898	-215.368	-168.429
		-59.3398	-215.318	-168.259
		-59.2898	-215.129	-167.979
		-59.2398	-214.962	-167.842
		-59.1898	-214.71	-167.689
		-59.1398	-214.543	-167.477
		-59.0898	-214.372	-167.239
		-59.0398	-214.164	-167.077
		-58.9897	-213.966	-166.92
		-58.9397	-213.74	-166.741
		-58.8897	-213.582	-166.635
		-58.8397	-213.416	-166.388
		-58.7897	-213.253	-166.154
		-58.7397	-213.028	-165.907
		-58.6897	-212.771	-165.729
		-58.6397	-212.554	-165.682
		-58.5896	-212.464	-165.652
		-58.5396	-212.284	-165.508
		-58.4896	-212.072	-165.299
		-58.4396	-211.819	-165.099
		-58.3896	-211.585	-164.857
		-58.3396	-211.391	-164.632
		-58.2896	-211.22	-164.427
		-58.2396	-211.075	-164.279
		-58.1895	-210.818	-164.16
		-58.1395	-210.615	-164.079
		-58.0895	-210.467	-163.921
		-58.0395	-210.3	-163.709
		-57.9895	-210.205	-163.534
		-57.9395	-209.948	-163.466
		-57.8895	-209.768	-163.369
		-57.8395	-209.515	-163.258
		-57.7894	-209.303	-163.054
		-57.7394	-209.118	-162.816
		-57.6894	-208.879	-162.637
		-57.6394	-208.627	-162.582
		-57.5894	-208.496	-162.497
		-57.5394	-208.298	-162.276
		-57.4894	-208.041	-162.105
		-57.4394	-207.806	-161.944
		-57.3893	-207.639	-161.855
		-57.3393	-207.522	-161.672
		-57.2893	-207.333	-161.417
		-57.2393	-207.008	-161.208
		-57.1893	-206.765	-161.004
		-57.1393	-206.553	-160.876
		-57.0893	-206.377	-160.706
		-57.0393	-206.111	-160.545
		-56.9892	-206.012	-160.341
		-56.9392	-205.831	-160.153
		-56.8892	-205.646	-160.013
		-56.8392	-205.426	-159.945
		-56.7892	-205.196	-159.737
		-56.7392	-204.911	-159.579
		-56.6892	-204.731	-159.362
		-56.6392	-204.479	-159.163
		-56.5891	-204.289	-158.997
		-56.5391	-204.122	-158.831
		-56.4891	-203.883	-158.686
		-56.4391	-203.644	-158.503
		-56.3891	-203.419	-158.282
		-56.3391	-203.288	-158.116
		-56.2891	-203.248	-157.929
		-56.2391	-203.013	-157.776
		-56.189	-202.869	-157.657
		-56.139	-202.661	-157.606
		-56.089	-202.418	-157.479
		-56.039	-202.22	-157.317
		-55.989	-201.963	-157.168
		-55.939	-201.805	-157.006
		-55.889	-201.651	-156.853
		-55.839	-201.503	-156.705
		-55.7889	-201.34	-156.645
		-55.7389	-201.2	-156.449
		-55.6889	-200.957	-156.326
		-55.6389	-200.781	-156.092
		-55.5889	-200.659	-155.816
		-55.5389	-200.452	-155.692
		-55.4889	-200.132	-155.531
		-55.4389	-199.924	-155.454
		-55.3888	-199.69	-155.446
		-55.3388	-199.523	-155.318
		-55.2888	-199.248	-155.118
		-55.2388	-199.072	-154.901
		-55.1888	-198.761	-154.684
		-55.1388	-198.594	-154.519
		-55.0888	-198.436	-154.408
		-55.0388	-198.247	-154.221
		-54.9887	-198.04	-154.025
		-54.9387	-197.832	-153.753
		-54.8887	-197.719	-153.485
		-54.8387	-197.503	-153.281
		-54.7887	-197.318	-153.145
		-54.7387	-197.111	-153.077
		-54.6887	-196.822	-152.954
		-54.6387	-196.624	-152.809
		-54.5886	-196.362	-152.741
		-54.5386	-196.173	-152.609
		-54.4886	-195.974	-152.456
		-54.4386	-195.938	-152.239
		-54.3886	-195.731	-152.065
		-54.3386	-195.555	-151.946
		-54.2886	-195.433	-151.737
		-54.2386	-195.298	-151.491
		-54.1885	-195.073	-151.244
		-54.1385	-194.892	-151.172
		-54.0885	-194.676	-151.082
		-54.0385	-194.486	-151.036
		-53.9885	-194.306	-150.887
		-53.9385	-194.081	-150.67
		-53.8885	-193.896	-150.504
		-53.8385	-193.715	-150.33
		-53.7884	-193.503	-150.083
		-53.7384	-193.305	-149.853
		-53.6884	-193.062	-149.645
		-53.6384	-192.859	-149.432
		-53.5884	-192.66	-149.296
		-53.5384	-192.48	-149.169
		-53.4884	-192.254	-149.075
		-53.4384	-192.101	-148.931
		-53.3883	-191.925	-148.824
		-53.3383	-191.718	-148.68
		-53.2883	-191.578	-148.522
		-53.2383	-191.317	-148.348
		-53.1883	-191.15	-148.127
		-53.1383	-190.938	-147.935
		-53.0883	-190.667	-147.731
		-53.0383	-190.478	-147.604
		-52.9882	-190.275	-147.442
		-52.9382	-190.194	-147.349
		-52.8882	-190.013	-147.28
		-52.8382	-189.833	-147.212
		-52.7882	-189.675	-146.991
		-52.7382	-189.54	-146.753
		-52.6882	-189.346	-146.541
		-52.6382	-189.03	-146.315
		-52.5881	-188.837	-146.09
		-52.5381	-188.679	-145.89
		-52.4881	-188.444	-145.618
		-52.4381	-188.232	-145.49
		-52.3881	-188.061	-145.311
		-52.3381	-187.894	-145.214
		-52.2881	-187.651	-145.065
		-52.2381	-187.466	-144.929
		-52.188	-187.285	-144.793
		-52.138	-187.132	-144.623
		-52.088	-186.835	-144.431
		-52.038	-186.618	-144.244
		-51.988	-186.483	-144.031
		-51.938	-186.208	-143.849
		-51.888	-186.027	-143.598
		-51.838	-185.874	-143.47
		-51.7879	-185.707	-143.381
		-51.7379	-185.531	-143.257
		-51.6879	-185.315	-143.155
		-51.6379	-185.117	-143.07
		-51.5879	-184.945	-143.019
		-51.5379	-184.733	-142.866
		-51.4879	-184.557	-142.607
		-51.4379	-184.341	-142.398
		-51.3878	-184.188	-142.215
		-51.3378	-183.944	-142.033
		-51.2878	-183.759	-141.901
		-51.2378	-183.642	-141.701
		-51.1878	-183.466	-141.51
		-51.1378	-183.268	-141.314
		-51.0878	-183.006	-141.161
		-51.0378	-182.785	-141.016
		-50.9877	-182.537	-140.889
		-50.9377	-182.393	-140.685
		-50.8877	-182.159	-140.621
		-50.8377	-181.933	-140.523
		-50.7877	-181.784	-140.34
		-50.7377	-181.595	-140.059
		-50.6877	-181.347	-139.804
		-50.6377	-181.185	-139.596
		-50.5876	-180.928	-139.383
		-50.5376	-180.783	-139.256
		-50.4876	-180.612	-139.128
		-50.4376	-180.414	-138.988
		-50.3876	-180.202	-138.792
		-50.3376	-179.976	-138.622
		-50.2876	-179.818	-138.507
		-50.2376	-179.624	-138.358
		-50.1875	-179.422	-138.154
		-50.1375	-179.128	-138.014
		-50.0875	-179.025	-137.725
		-50.0375	-178.817	-137.606
		-49.9875	-178.614	-137.448
		-49.9375	-178.425	-137.282
		-49.8875	-178.204	-137.167
		-49.8375	-178.019	-137.082
		-49.7874	-177.776	-136.917
		-49.7374	-177.537	-136.755
		-49.6874	-177.347	-136.581
		-49.6374	-177.181	-136.466
		-49.5874	-177.054	-136.304
		-49.5374	-176.946	-136.109
		-49.4874	-176.761	-135.977
		-49.4374	-176.522	-135.858
		-49.3873	-176.216	-135.641
		-49.3373	-176.017	-135.398
		-49.2873	-175.837	-135.241
		-49.2373	-175.67	-135.028
		-49.1873	-175.517	-134.867
		-49.1373	-175.386	-134.616
		-49.0873	-175.246	-134.471
		-49.0373	-175.012	-134.305
		-48.9872	-174.782	-134.225
		-48.9372	-174.583	-134.101
		-48.8872	-174.353	-133.918
		-48.8372	-174.11	-133.68
		-48.7872	-173.961	-133.544
		-48.7372	-173.736	-133.404
		-48.6872	-173.506	-133.332
		-48.6372	-173.343	-133.161
		-48.5871	-173.167	-132.987
		-48.5371	-172.996	-132.868
		-48.4871	-172.793	-132.677
		-48.4371	-172.653	-132.549
		-48.3871	-172.473	-132.396
		-48.3371	-172.306	-132.132
		-48.2871	-172.058	-131.979
		-48.2371	-171.914	-131.775
		-48.187	-171.738	-131.605
		-48.137	-171.558	-131.367
		-48.087	-171.332	-131.226
		-48.037	-171.098	-131.112
		-47.987	-170.881	-130.971
		-47.937	-170.647	-130.716
		-47.887	-170.462	-130.537
		-47.837	-170.259	-130.359
		-47.7869	-170.043	-130.278
		-47.7369	-169.921	-130.167
		-47.6869	-169.673	-130.031
		-47.6369	-169.493	-129.883
		-47.5869	-169.33	-129.742
		-47.5369	-169.123	-129.555
		-47.4869	-168.929	-129.411
		-47.4369	-168.739	-129.262
		-47.3868	-168.658	-129.096
		-47.3368	-168.41	-128.896
		-47.2868	-168.104	-128.722
		-47.2368	-167.887	-128.534
		-47.1868	-167.702	-128.373
		-47.1368	-167.508	-128.292
		-47.0868	-167.427	-128.118
		-47.0368	-167.175	-127.943
		-46.9867	-167.012	-127.82
		-46.9367	-166.774	-127.62
		-46.8867	-166.607	-127.497
		-46.8367	-166.404	-127.348
		-46.7867	-166.237	-127.106
		-46.7367	-166.057	-126.867
		-46.6867	-165.881	-126.744
		-46.6367	-165.741	-126.642
		-46.5866	-165.52	-126.485
		-46.5366	-165.331	-126.315
		-46.4866	-165.119	-126.098
		-46.4366	-164.871	-125.962
		-46.3866	-164.695	-125.804
		-46.3366	-164.51	-125.562
		-46.2866	-164.294	-125.392
		-46.2366	-164.032	-125.213
		-46.1865	-163.865	-125.026
		-46.1365	-163.77	-124.826
		-46.0865	-163.59	-124.639
		-46.0365	-163.414	-124.486
		-45.9865	-163.121	-124.358
		-45.9365	-162.954	-124.26
		-45.8865	-162.706	-124.116
		-45.8365	-162.53	-124.044
		-45.7864	-162.382	-123.827
		-45.7364	-162.134	-123.593
		-45.6864	-161.944	-123.44
		-45.6364	-161.71	-123.363
		-45.5864	-161.552	-123.112
		-45.5364	-161.43	-122.934
		-45.4864	-161.281	-122.793
		-45.4364	-161.065	-122.644
		-45.3863	-160.844	-122.406
		-45.3363	-160.659	-122.236
		-45.2863	-160.474	-122.075
		-45.2363	-160.276	-121.943
		-45.1863	-160.105	-121.794
		-45.1363	-159.893	-121.679
		-45.0863	-159.703	-121.603
		-45.0363	-159.482	-121.432
		-44.9862	-159.324	-121.177
		-44.9362	-159.117	-121.079
		-44.8862	-158.774	-120.935
		-44.8362	-158.549	-120.85
		-44.7862	-158.319	-120.718
		-44.7362	-158.179	-120.493
		-44.6862	-157.994	-120.246
		-44.6362	-157.827	-120.055
		-44.5861	-157.706	-119.944
		-44.5361	-157.417	-119.825
		-44.4861	-157.165	-119.57
		-44.4361	-156.921	-119.374
		-44.3861	-156.75	-119.17
		-44.3361	-156.569	-118.987
		-44.2861	-156.425	-118.813
		-44.2361	-156.267	-118.694
		-44.186	-156.087	-118.455
		-44.136	-155.861	-118.209
		-44.086	-155.632	-118.094
		-44.036	-155.42	-117.996
		-43.986	-155.307	-117.881
		-43.936	-154.996	-117.686
		-43.886	-154.761	-117.507
		-43.836	-154.527	-117.294
		-43.7859	-154.423	-117.116
		-43.7359	-154.22	-116.997
		-43.6859	-154.013	-116.797
		-43.6359	-153.828	-116.627
		-43.5859	-153.639	-116.597
		-43.5359	-153.481	-116.516
		-43.4859	-153.192	-116.482
		-43.4359	-152.958	-116.265
		-43.3858	-152.845	-116.07
		-43.3358	-152.642	-115.883
		-43.2858	-152.453	-115.776
		-43.2358	-152.277	-115.623
		-43.1858	-152.042	-115.466
		-43.1358	-151.866	-115.257
		-43.0858	-151.718	-115.202
		-43.0358	-151.56	-115.007
		-42.9857	-151.325	-114.841
		-42.9357	-151.145	-114.598
		-42.8857	-150.92	-114.432
		-42.8357	-150.699	-114.241
		-42.7857	-150.55	-114.045
		-42.7357	-150.378	-113.88
		-42.6857	-150.13	-113.68
		-42.6357	-149.846	-113.48
		-42.5856	-149.734	-113.263
		-42.5356	-149.571	-113.123
		-42.4856	-149.45	-113.016
		-42.4356	-149.197	-112.889
		-42.3856	-148.927	-112.748
		-42.3356	-148.674	-112.578
		-42.2856	-148.543	-112.361
		-42.2356	-148.462	-112.149
		-42.1855	-148.3	-111.902
		-42.1355	-148.097	-111.74
		-42.0855	-147.781	-111.541
		-42.0355	-147.565	-111.434
		-41.9855	-147.461	-111.251
		-41.9355	-147.249	-111.034
		-41.8855	-147.123	-110.805
		-41.8355	-146.915	-110.669
		-41.7854	-146.654	-110.541
		-41.7354	-146.401	-110.371
		-41.6854	-146.108	-110.222
		-41.6354	-145.887	-110.056
		-41.5854	-145.671	-109.942
		-41.5354	-145.473	-109.771
		-41.4854	-145.292	-109.614
		-41.4354	-145.134	-109.482
		-41.3853	-144.918	-109.384
		-41.3353	-144.729	-109.274
		-41.2853	-144.512	-109.155
		-41.2353	-144.354	-109.006
		-41.1853	-144.115	-108.908
		-41.1353	-143.948	-108.712
		-41.0853	-143.709	-108.513
		-41.0353	-143.538	-108.291
		-40.9852	-143.268	-108.155
		-40.9352	-143.083	-108.011
		-40.8852	-142.853	-107.798
		-40.8352	-142.672	-107.658
		-40.7852	-142.483	-107.564
		-40.7352	-142.366	-107.381
		-40.6852	-142.203	-107.216
		-40.6352	-141.996	-107.007
		-40.5851	-141.712	-106.778
		-40.5351	-141.455	-106.62
		-40.4851	-141.284	-106.514
		-40.4351	-141.175	-106.425
		-40.3851	-140.954	-106.259
		-40.3351	-140.824	-106.076
		-40.2851	-140.558	-105.91
		-40.2351	-140.341	-105.821
		-40.185	-140.116	-105.634
		-40.135	-140.003	-105.387
		-40.085	-139.832	-105.225
		-40.035	-139.584	-105.098
		-39.985	-139.408	-104.974
		-39.935	-139.241	-104.838
		-39.885	-139.083	-104.664
		-39.835	-138.813	-104.532
		-39.7849	-138.691	-104.302
		-39.7349	-138.465	-104.124
		-39.6849	-138.258	-103.945
		-39.6349	-138.051	-103.796
		-39.5849	-137.888	-103.682
		-39.5349	-137.676	-103.494
		-39.4849	-137.491	-103.371
		-39.4349	-137.243	-103.273
		-39.3848	-137.013	-103.099
		-39.3348	-136.842	-102.942
		-39.2848	-136.68	-102.78
		-39.2348	-136.526	-102.618
		-39.1848	-136.355	-102.431
		-39.1348	-136.053	-102.244
		-39.0848	-135.801	-102.146
		-39.0348	-135.562	-101.997
		-38.9847	-135.395	-101.887
		-38.9347	-135.241	-101.768
		-38.8847	-135.106	-101.61
		-38.8347	-134.962	-101.479
		-38.7847	-134.732	-101.334
		-38.7347	-134.452	-101.151
		-38.6847	-134.236	-100.892
		-38.6347	-133.992	-100.632
		-38.5846	-133.826	-100.411
		-38.5346	-133.609	-100.279
		-38.4846	-133.438	-100.19
		-38.4346	-133.275	-99.9859
		-38.3846	-133.077	-99.7647
		-38.3346	-132.883	-99.6925
		-38.2846	-132.68	-99.5223
		-38.2346	-132.554	-99.3735
		-38.1845	-132.41	-99.1609
		-38.1345	-132.234	-98.9567
		-38.0845	-132.053	-98.7994
		-38.0345	-131.882	-98.523
		-37.9845	-131.634	-98.4464
		-37.9345	-131.418	-98.3231
		-37.8845	-131.192	-98.1232
		-37.8345	-130.922	-97.9148
		-37.7844	-130.746	-97.7107
		-37.7344	-130.516	-97.6044
		-37.6844	-130.349	-97.43
		-37.6344	-130.097	-97.2727
		-37.5844	-129.903	-97.1408
		-37.5344	-129.709	-97.0685
		-37.4844	-129.474	-96.8559
		-37.4344	-129.316	-96.6688
		-37.3843	-129.213	-96.4008
		-37.3343	-129.019	-96.2903
		-37.2843	-128.929	-96.1627
		-37.2343	-128.78	-96.0096
		-37.1843	-128.523	-95.8778
		-37.1343	-128.365	-95.7034
		-37.0843	-128.063	-95.5631
		-37.0343	-127.765	-95.3419
		-36.9842	-127.603	-95.2696
		-36.9342	-127.441	-95.0953
		-36.8842	-127.26	-94.9422
		-36.8342	-127.13	-94.8018
		-36.7842	-126.949	-94.6912
		-36.7342	-126.764	-94.5381
		-36.6842	-126.539	-94.2575
		-36.6342	-126.336	-93.9555
		-36.5841	-126.174	-93.7769
		-36.5341	-125.975	-93.6238
		-36.4841	-125.799	-93.4962
		-36.4341	-125.587	-93.4027
		-36.3841	-125.434	-93.3134
		-36.3341	-125.222	-93.1135
		-36.2841	-124.965	-92.9349
		-36.2341	-124.753	-92.8158
		-36.184	-124.496	-92.735
		-36.134	-124.298	-92.4968
		-36.084	-124.095	-92.3182
		-36.034	-123.964	-92.1311
		-35.984	-123.77	-91.978
		-35.934	-123.563	-91.7781
		-35.884	-123.315	-91.6888
		-35.834	-123.031	-91.4762
		-35.7839	-122.805	-91.3571
		-35.7339	-122.589	-91.1445
		-35.6839	-122.399	-90.9786
		-35.6339	-122.296	-90.8128
		-35.5839	-122.269	-90.6682
		-35.5339	-122.151	-90.5704
		-35.4839	-121.885	-90.4215
		-35.4339	-121.583	-90.3237
		-35.3838	-121.412	-90.2046
		-35.3338	-121.218	-89.9027
		-35.2838	-121.078	-89.6985
		-35.2338	-120.857	-89.4604
		-35.1838	-120.524	-89.3201
		-35.1338	-120.298	-89.1627
		-35.0838	-120.127	-88.9713
		-35.0338	-119.901	-88.8608
		-34.9837	-119.685	-88.7332
		-34.9337	-119.505	-88.6184
		-34.8837	-119.338	-88.4908
		-34.8337	-119.162	-88.3249
		-34.7837	-118.982	-88.1463
		-34.7337	-118.738	-87.9209
		-34.6837	-118.576	-87.7125
		-34.6337	-118.31	-87.5296
		-34.5836	-118.179	-87.3128
		-34.5336	-118.039	-87.1384
		-34.4836	-117.827	-87.0491
		-34.4336	-117.579	-86.9045
		-34.3836	-117.363	-86.6749
		-34.3336	-117.223	-86.4282
		-34.2836	-117.07	-86.2113
		-34.2336	-116.822	-86.2453
		-34.1835	-116.65	-86.1475
		-34.1335	-116.407	-85.9604
		-34.0835	-116.208	-85.7648
		-34.0335	-115.965	-85.6074
		-33.9835	-115.753	-85.399
		-33.9335	-115.51	-85.2842
		-33.8835	-115.401	-85.2077
		-33.8335	-115.257	-85.0205
		-33.7834	-114.964	-84.8887
		-33.7334	-114.842	-84.7143
		-33.6834	-114.612	-84.4762
		-33.6334	-114.482	-84.2423
		-33.5834	-114.292	-84.1572
		-33.5334	-114.116	-83.9914
		-33.4834	-113.895	-83.8638
		-33.4334	-113.679	-83.6597
		-33.3833	-113.499	-83.4385
		-33.3333	-113.291	-83.2939
		-33.2833	-113.142	-83.1408
		-33.2333	-112.935	-83.009
		-33.1833	-112.669	-82.9027
		-33.1333	-112.434	-82.6943
		-33.0833	-112.227	-82.5114
		-33.0333	-112.078	-82.2988
		-32.9832	-111.902	-82.2137
		-32.9332	-111.699	-82.0947
		-32.8832	-111.442	-81.9331
		-32.8332	-111.253	-81.7672
		-32.7832	-111.077	-81.5291
		-32.7332	-110.933	-81.2781
		-32.6832	-110.761	-81.1293
		-32.6332	-110.55	-80.9167
		-32.5831	-110.365	-80.8316
		-32.5331	-110.189	-80.7508
		-32.4831	-109.986	-80.6147
		-32.4331	-109.837	-80.4659
		-32.3831	-109.616	-80.2915
		-32.3331	-109.44	-80.1044
		-32.2831	-109.251	-79.8875
		-32.2331	-109.107	-79.7429
		-32.183	-108.877	-79.6111
		-32.133	-108.557	-79.3942
		-32.083	-108.313	-79.156
		-32.033	-108.11	-78.9306
		-31.983	-107.975	-78.8243
		-31.933	-107.795	-78.7605
		-31.883	-107.583	-78.6712
		-31.833	-107.416	-78.5947
		-31.7829	-107.222	-78.4713
		-31.7329	-107.014	-78.2842
		-31.6829	-106.735	-78.0843
		-31.6329	-106.482	-77.8292
		-31.5829	-106.297	-77.5953
		-31.5329	-106.013	-77.4379
		-31.4829	-105.792	-77.2891
		-31.4329	-105.603	-77.1147
		-31.3828	-105.508	-77.0042
		-31.3328	-105.373	-76.7915
		-31.2828	-105.269	-76.6639
		-31.2328	-105.157	-76.5576
		-31.1828	-104.94	-76.362
		-31.1328	-104.737	-76.2259
		-31.0828	-104.449	-76.0303
		-31.0328	-104.174	-75.8644
		-30.9827	-104.016	-75.7794
		-30.9327	-103.858	-75.656
		-30.8827	-103.633	-75.3966
		-30.8327	-103.403	-75.2265
		-30.7827	-103.258	-75.0436
		-30.7327	-103.055	-74.882
		-30.6827	-102.853	-74.7545
		-30.6327	-102.695	-74.6141
		-30.5826	-102.411	-74.478
		-30.5326	-102.145	-74.3462
		-30.4826	-101.964	-74.1846
		-30.4326	-101.793	-74.0485
		-30.3826	-101.608	-73.7976
		-30.3326	-101.423	-73.6488
		-30.2826	-101.157	-73.4659
		-30.2326	-100.99	-73.283
		-30.1825	-100.851	-73.0704
		-30.1325	-100.643	-72.9343
		-30.0825	-100.467	-72.8237
		-30.0325	-100.282	-72.6494
		-29.9825	-100.039	-72.5345
		-29.9325	-99.7593	-72.4325
		-29.8825	-99.5925	-72.2411
		-29.8325	-99.358	-72.0795
		-29.7824	-99.1145	-71.8498
		-29.7324	-98.9477	-71.7265
		-29.6824	-98.8079	-71.6287
		-29.6324	-98.614	-71.4033
		-29.5824	-98.384	-71.1822
		-29.5324	-98.1811	-71.0716
		-29.4824	-97.9151	-70.8845
		-29.4324	-97.7573	-70.6931
		-29.3823	-97.6175	-70.5825
		-29.3323	-97.4326	-70.4507
		-29.2823	-97.2071	-70.221
		-29.2323	-97.0042	-70.0127
		-29.1823	-96.7968	-69.8383
		-29.1323	-96.5804	-69.7022
		-29.0823	-96.4045	-69.5406
		-29.0323	-96.1881	-69.2684
		-28.9822	-96.0213	-69.0643
		-28.9322	-95.8138	-68.9963
		-28.8822	-95.6019	-68.7751
		-28.8322	-95.3449	-68.5752
		-28.7822	-95.0924	-68.4562
		-28.7322	-94.903	-68.3541
		-28.6822	-94.7587	-68.1627
		-28.6322	-94.6324	-68.0181
		-28.5821	-94.4115	-67.865
		-28.5321	-94.1455	-67.746
		-28.4821	-93.8749	-67.5588
		-28.4321	-93.6359	-67.427
		-28.3821	-93.5052	-67.1804
		-28.3321	-93.3924	-66.9422
		-28.2821	-93.2301	-66.8869
		-28.2321	-93.0227	-66.7168
		-28.182	-92.8468	-66.5297
		-28.132	-92.6845	-66.4531
		-28.082	-92.441	-66.232
		-28.032	-92.2426	-66.0874
		-27.982	-92.0487	-65.879
		-27.932	-91.7286	-65.7217
		-27.882	-91.5437	-65.5686
		-27.832	-91.3408	-65.3985
		-27.7819	-91.1018	-65.2879
		-27.7319	-90.8899	-65.0837
		-27.6819	-90.7321	-64.9519
		-27.6319	-90.5562	-64.7648
		-27.5819	-90.2812	-64.5479
		-27.5319	-90.1053	-64.3523
		-27.4819	-89.8844	-64.1567
		-27.4319	-89.6995	-64.0376
		-27.3818	-89.5011	-63.9993
		-27.3318	-89.2531	-63.91
		-27.2818	-89.1088	-63.7441
		-27.2318	-88.8247	-63.5358
		-27.1818	-88.6038	-63.2976
		-27.1318	-88.446	-63.068
		-27.0818	-88.3197	-62.8511
		-27.0318	-88.0852	-62.6725
		-26.9817	-87.8418	-62.5406
		-26.9317	-87.6253	-62.4003
		-26.8817	-87.4945	-62.2855
		-26.8317	-87.3683	-62.1409
		-26.7817	-87.1383	-61.9963
		-26.7317	-86.8272	-61.8389
		-26.6817	-86.5657	-61.6901
		-26.6317	-86.3853	-61.5795
		-26.5816	-86.223	-61.4222
		-26.5316	-86.0922	-61.2393
		-26.4816	-85.8758	-61.0862
		-26.4316	-85.5737	-61.0139
		-26.3816	-85.4835	-60.814
		-26.3316	-85.2986	-60.6269
		-26.2816	-85.1002	-60.3845
		-26.2316	-84.8883	-60.3164
		-26.1815	-84.7485	-60.1463
		-26.1315	-84.5005	-59.9932
		-26.0815	-84.2435	-59.8657
		-26.0315	-84.0992	-59.6785
		-25.9815	-84.0045	-59.5169
		-25.9315	-83.6934	-59.3213
		-25.8815	-83.5265	-59.0789
		-25.8315	-83.2921	-58.9641
		-25.7814	-83.0711	-58.7897
		-25.7314	-82.8051	-58.6111
		-25.6814	-82.5571	-58.4197
		-25.6314	-82.4534	-58.2921
		-25.5814	-82.2324	-58.0625
		-25.5314	-82.0881	-57.8626
		-25.4814	-81.9574	-57.6798
		-25.4314	-81.7139	-57.5181
		-25.3813	-81.4749	-57.314
		-25.3313	-81.3081	-57.1609
		-25.2813	-81.1367	-57.0631
		-25.2313	-80.9789	-56.8505
		-25.1813	-80.8166	-56.6889
		-25.1313	-80.6272	-56.523
		-25.0813	-80.3972	-56.3104
		-25.0313	-80.2304	-56.136
		-24.9812	-80.0636	-56.0382
		-24.9312	-79.8606	-55.9489
		-24.8812	-79.5405	-55.8171
		-24.8312	-79.3782	-55.6725
		-24.7812	-79.1617	-55.5406
		-24.7312	-79.0129	-55.4343
		-24.6812	-78.8281	-55.3237
		-24.6312	-78.6387	-55.1579
		-24.5811	-78.3817	-54.9708
		-24.5311	-78.1382	-54.7836
		-24.4811	-77.9307	-54.6646
		-24.4311	-77.7188	-54.4179
		-24.3811	-77.579	-54.235
		-24.3311	-77.3355	-54.0011
		-24.2811	-77.0966	-53.9033
		-24.2311	-76.8801	-53.729
		-24.181	-76.7043	-53.5759
		-24.131	-76.5194	-53.3462
		-24.081	-76.3255	-53.1549
		-24.031	-76.1497	-52.9975
		-23.981	-75.9287	-52.9677
		-23.931	-75.6537	-52.8487
		-23.881	-75.4553	-52.7338
		-23.831	-75.2388	-52.4234
		-23.7809	-75.0224	-52.2405
		-23.7309	-74.9547	-52.147
		-23.6809	-74.824	-51.9939
		-23.6309	-74.5219	-51.8195
		-23.5809	-74.2739	-51.5941
		-23.5309	-74.0619	-51.4112
		-23.4809	-73.8545	-51.3985
		-23.4309	-73.6877	-51.1731
		-23.3808	-73.4848	-50.9817
		-23.3308	-73.2864	-50.8201
		-23.2808	-73.0925	-50.6968
		-23.2308	-72.9121	-50.5011
		-23.1808	-72.7363	-50.3906
		-23.1308	-72.4657	-50.1822
		-23.0808	-72.2628	-50.0589
		-23.0308	-72.0779	-49.8717
		-22.9807	-71.9111	-49.6974
		-22.9307	-71.6992	-49.4762
		-22.8807	-71.5414	-49.3827
		-22.8307	-71.37	-49.2041
		-22.7807	-71.0769	-49.136
		-22.7307	-70.8334	-48.9872
		-22.6807	-70.6576	-48.8171
		-22.6307	-70.5178	-48.5789
		-22.5806	-70.3239	-48.2897
		-22.5306	-70.0939	-48.1281
		-22.4806	-69.9046	-48.0303
		-22.4306	-69.634	-47.9623
		-22.3806	-69.386	-47.7879
		-22.3306	-69.1921	-47.6263
		-22.2806	-68.9351	-47.4647
		-22.2306	-68.6961	-47.2988
		-22.1805	-68.5563	-47.1628
		-22.1305	-68.4075	-47.0097
		-22.0805	-68.3174	-46.8395
		-22.0305	-68.137	-46.6524
		-21.9805	-67.8935	-46.444
		-21.9305	-67.6365	-46.2952
		-21.8805	-67.3885	-46.1804
		-21.8305	-67.1585	-46.0528
		-21.7804	-66.9646	-45.8742
		-21.7304	-66.7617	-45.6743
		-21.6804	-66.5859	-45.4617
		-21.6304	-66.4325	-45.2533
		-21.5804	-66.2341	-45.1002
		-21.5304	-66.0899	-44.9428
		-21.4804	-65.8554	-44.76
		-21.4304	-65.648	-44.5813
		-21.3803	-65.4225	-44.492
		-21.3303	-65.2872	-44.3134
		-21.2803	-65.0753	-44.2284
		-21.2303	-64.8363	-44.1008
		-21.1803	-64.6199	-43.9902
		-21.1303	-64.5252	-43.8711
		-21.0803	-64.2817	-43.6032
		-21.0303	-64.0427	-43.4544
		-20.9802	-63.8128	-43.297
		-20.9302	-63.6775	-43.1269
		-20.8802	-63.3844	-42.893
		-20.8302	-63.177	-42.5911
		-20.7802	-62.929	-42.4422
		-20.7302	-62.7216	-42.3019
		-20.6802	-62.5187	-42.2381
		-20.6302	-62.3473	-42.0382
		-20.5801	-62.1218	-41.8213
		-20.5301	-61.9866	-41.715
		-20.4801	-61.7386	-41.5874
		-20.4301	-61.468	-41.362
		-20.3801	-61.3147	-41.2515
		-20.3301	-61.1163	-41.0899
		-20.2801	-60.9134	-40.89
		-20.2301	-60.7601	-40.7156
		-20.18	-60.5211	-40.554
		-20.13	-60.3678	-40.4307
		-20.08	-60.1333	-40.2053
		-20.03	-59.8898	-39.9289
		-19.98	-59.696	-39.7843
		-19.93	-59.5156	-39.5461
		-19.88	-59.3352	-39.4908
		-19.83	-59.1594	-39.3462
		-19.7799	-58.9339	-39.2399
		-19.7299	-58.7581	-39.1379
		-19.6799	-58.5461	-38.9592
		-19.6299	-58.2485	-38.7594
		-19.5799	-58.0546	-38.551
		-19.5299	-57.8427	-38.3554
		-19.4799	-57.6218	-38.215
		-19.4299	-57.4189	-38.1087
		-19.3798	-57.2746	-37.9811
		-19.3298	-57.0176	-37.8408
		-19.2798	-56.8868	-37.6834
		-19.2298	-56.7109	-37.441
		-19.1798	-56.4359	-37.356
		-19.1298	-56.233	-37.1476
		-19.0798	-56.0661	-36.9817
		-19.0298	-55.8858	-36.7904
		-18.9797	-55.7866	-36.565
		-18.9297	-55.6197	-36.3948
		-18.8797	-55.3582	-36.2035
		-18.8297	-55.0696	-36.0419
		-18.7797	-54.8036	-35.9143
		-18.7297	-54.5691	-35.7654
		-18.6797	-54.3572	-35.6804
		-18.6297	-54.2219	-35.4763
		-18.5796	-54.0055	-35.2976
		-18.5296	-53.8431	-35.0978
		-18.4796	-53.6493	-34.8894
		-18.4296	-53.4148	-34.7916
		-18.3796	-53.1623	-34.6512
		-18.3296	-53.0045	-34.5236
		-18.2796	-52.8602	-34.3961
		-18.2296	-52.6933	-34.2089
		-18.1795	-52.54	-34.0516
		-18.1295	-52.3055	-33.9028
		-18.0795	-51.9809	-33.6731
		-18.0295	-51.787	-33.4094
		-17.9795	-51.6427	-33.2733
		-17.9295	-51.4849	-33.1373
		-17.8795	-51.2459	-32.9204
		-17.8295	-51.0295	-32.7673
		-17.7794	-50.8671	-32.678
		-17.7294	-50.5695	-32.5546
		-17.6794	-50.4613	-32.3335
		-17.6294	-50.1547	-32.1209
		-17.5794	-49.9067	-31.989
		-17.5294	-49.7083	-31.8274
		-17.4794	-49.5505	-31.7168
		-17.4294	-49.3791	-31.5723
		-17.3793	-49.0951	-31.3936
		-17.3293	-48.9102	-31.1555
		-17.2793	-48.6577	-31.0194
		-17.2293	-48.4458	-30.8408
		-17.1793	-48.2248	-30.6919
		-17.1293	-48.085	-30.5346
		-17.0793	-47.9002	-30.339
		-17.0293	-47.7559	-30.1774
		-16.9792	-47.5845	-30.0158
		-16.9292	-47.3636	-29.9264
		-16.8792	-47.1787	-29.9052
		-16.8292	-46.9848	-29.6755
		-16.7792	-46.854	-29.4501
		-16.7292	-46.57	-29.2758
		-16.6792	-46.3039	-29.161
		-16.6292	-46.1687	-29.0376
		-16.5791	-45.9612	-28.8335
		-16.5291	-45.8079	-28.6336
		-16.4791	-45.605	-28.4975
		-16.4291	-45.4156	-28.3147
		-16.3791	-45.1451	-28.1786
		-16.3291	-44.8971	-28.034
		-16.2791	-44.7889	-27.7958
		-16.2291	-44.6311	-27.5789
		-16.179	-44.3831	-27.3748
		-16.129	-44.0719	-27.209
		-16.079	-43.8014	-27.0644
		-16.029	-43.621	-26.9368
		-15.979	-43.3911	-26.8049
		-15.929	-43.1972	-26.6561
		-15.879	-42.9762	-26.486
		-15.829	-42.7192	-26.3499
		-15.7789	-42.4847	-26.1883
		-15.7289	-42.3089	-25.9927
		-15.6789	-42.1691	-25.763
		-15.6289	-41.9707	-25.661
		-15.5789	-41.8039	-25.4611
		-15.5289	-41.6054	-25.3122
		-15.4789	-41.4702	-25.1336
		-15.4289	-41.2402	-25.0188
		-15.3788	-41.0103	-24.8359
		-15.3288	-40.7623	-24.6573
		-15.2788	-40.5593	-24.4532
		-15.2288	-40.3519	-24.4022
		-15.1788	-40.167	-24.3043
		-15.1288	-39.9371	-24.1172
		-15.0788	-39.7252	-23.9726
		-15.0288	-39.5177	-23.743
		-14.9787	-39.3419	-23.5814
		-14.9287	-39.1345	-23.441
		-14.8787	-38.8549	-23.1774
		-14.8287	-38.643	-22.986
		-14.7787	-38.4491	-22.8159
		-14.7287	-38.2958	-22.7393
		-14.6787	-38.1605	-22.65
		-14.6287	-37.9531	-22.531
		-14.5786	-37.7141	-22.3694
		-14.5286	-37.5022	-22.1652
		-14.4786	-37.3985	-22.0249
		-14.4286	-37.2136	-21.8718
		-14.3786	-36.9791	-21.7314
		-14.3286	-36.6905	-21.5571
		-14.2786	-36.4921	-21.3274
		-14.2286	-36.2351	-21.1701
		-14.1785	-36.0232	-20.9787
		-14.1285	-35.7887	-20.7873
		-14.0785	-35.6174	-20.6385
		-14.0285	-35.4325	-20.4684
		-13.9785	-35.2747	-20.3451
		-13.9285	-35.0222	-20.1834
		-13.8785	-34.8373	-20.0048
		-13.8285	-34.5442	-19.822
		-13.7784	-34.4179	-19.6221
		-13.7284	-34.1835	-19.452
		-13.6784	-34.0572	-19.2819
		-13.6284	-33.8363	-19.167
		-13.5784	-33.5973	-19.0097
		-13.5284	-33.3628	-18.8226
		-13.4784	-33.1238	-18.6355
		-13.4284	-32.9164	-18.5206
		-13.3783	-32.7451	-18.3378
		-13.3283	-32.5827	-18.2442
		-13.2783	-32.3618	-18.0103
		-13.2283	-32.1995	-17.853
		-13.1783	-31.9425	-17.7551
		-13.1283	-31.8162	-17.5808
		-13.0783	-31.6403	-17.466
		-13.0283	-31.4104	-17.3001
		-12.9782	-31.203	-17.1215
		-12.9282	-30.8828	-16.9429
		-12.8782	-30.6574	-16.7132
		-12.8282	-30.4725	-16.5686
		-12.7782	-30.1884	-16.3645
		-12.7282	-29.99	-16.2667
		-12.6782	-29.742	-16.0753
		-12.6282	-29.5977	-15.8882
		-12.5781	-29.4174	-15.6926
		-12.5281	-29.219	-15.514
		-12.4781	-29.0206	-15.3013
		-12.4281	-28.8312	-15.1482
		-12.3781	-28.5606	-15.0121
		-12.3281	-28.3307	-14.9271
		-12.2781	-28.0782	-14.774
		-12.2281	-27.9113	-14.5911
		-12.178	-27.758	-14.4423
		-12.128	-27.6002	-14.2722
		-12.078	-27.4153	-14.1191
		-12.028	-27.2891	-13.9489
		-11.978	-27.0681	-13.7746
		-11.928	-26.8517	-13.6683
		-11.878	-26.6037	-13.4089
		-11.828	-26.4955	-13.294
		-11.7779	-26.252	-13.1452
		-11.7279	-26.031	-12.9836
		-11.6779	-25.8371	-12.7794
		-11.6279	-25.6432	-12.6604
		-11.5779	-25.3998	-12.4988
		-11.5279	-25.1472	-12.3031
		-11.4779	-24.9443	-12.0522
		-11.4279	-24.7595	-11.8821
		-11.3778	-24.5475	-11.695
		-11.3278	-24.304	-11.5929
		-11.2778	-24.1147	-11.4441
		-11.2278	-23.8171	-11.2612
		-11.1778	-23.5691	-11.0656
		-11.1278	-23.3752	-10.8615
		-11.0778	-23.276	-10.7169
		-11.0278	-23.0956	-10.5765
		-10.9777	-22.9152	-10.3724
		-10.9277	-22.7439	-10.2065
		-10.8777	-22.559	-10.0407
		-10.8277	-22.4147	-9.87909
		-10.7777	-22.2163	-9.78553
		-10.7277	-21.8781	-9.59841
		-10.6777	-21.6482	-9.40278
		-10.6277	-21.4227	-9.21991
		-10.5776	-21.2153	-9.05406
		-10.5276	-21.053	-8.90521
		-10.4776	-20.832	-8.71384
		-10.4276	-20.6968	-8.55649
		-10.3776	-20.5389	-8.5012
		-10.3276	-20.3135	-8.36937
		-10.2776	-20.1241	-8.13547
		-10.2276	-19.8536	-7.95685
		-10.1775	-19.6687	-7.75698
		-10.1275	-19.3891	-7.58261
		-10.0775	-19.1592	-7.47204
		-10.0275	-18.9923	-7.34446
		-9.97749	-18.7128	-7.17861
		-9.92748	-18.5144	-7.0085
		-9.87747	-18.2979	-6.74057
		-9.82746	-18.1266	-6.60023
		-9.77744	-17.9642	-6.37909
		-9.72743	-17.7568	-6.20048
		-9.67742	-17.5855	-6.03462
		-9.62741	-17.3104	-5.91129
		-9.57739	-17.0173	-5.80923
		-9.52738	-16.7919	-5.63487
		-9.47737	-16.6566	-5.43924
		-9.42736	-16.4762	-5.27764
		-9.37734	-16.2553	-5.20109
		-9.32733	-16.0389	-5.03948
		-9.27732	-15.8089	-4.87788
		-9.22731	-15.6421	-4.6695
		-9.17729	-15.4888	-4.49088
		-9.12728	-15.2678	-4.27399
		-9.07727	-15.0333	-4.13365
		-9.02726	-14.7898	-3.97205
		-8.97724	-14.5779	-3.84447
		-8.92723	-14.3119	-3.75941
		-8.87722	-14.1766	-3.53827
		-8.82721	-14.0233	-3.36816
		-8.77719	-13.7573	-3.25759
		-8.72718	-13.6265	-3.00243
		-8.67717	-13.4191	-2.88335
		-8.62716	-13.2658	-2.68772
		-8.57714	-13.0764	-2.55589
		-8.52713	-12.8058	-2.35176
		-8.47712	-12.5578	-2.16464
		-8.42711	-12.3459	-2.1051
		-8.37709	-12.0618	-1.92223
		-8.32708	-11.904	-1.72235
		-8.27707	-11.665	-1.565
		-8.22706	-11.4576	-1.45869
		-8.17704	-11.2592	-1.27157
		-8.12703	-11.1375	-1.13548
		-8.07702	-10.9571	-1.0079
		-8.02701	-10.7587	-0.80802
		-7.97699	-10.4972	-0.63366
		-7.92698	-10.2041	-0.46355
		-7.87697	-9.93354	-0.2339
		-7.82696	-9.72162	-0.00851
		-7.77694	-9.53674	0.153098
		-7.72693	-9.35638	0.301944
		-7.67692	-9.16249	0.408262
		-7.62691	-8.8694	0.51458
		-7.57689	-8.73863	0.667678
		-7.52688	-8.59885	0.79526
		-7.47687	-8.41849	0.969622
		-7.42686	-8.26518	1.20778
		-7.37684	-8.02169	1.36513
		-7.32683	-7.76016	1.53523
		-7.27682	-7.48059	1.68408
		-7.22681	-7.24612	1.93074
		-7.17679	-7.14241	2.0243
		-7.12678	-6.9891	2.13062
		-7.07677	-6.84932	2.30073
		-7.02676	-6.60583	2.5006
		-6.97674	-6.33077	2.63244
		-6.92673	-6.16845	2.81531
		-6.87672	-5.86634	2.98542
		-6.82671	-5.67696	3.13426
		-6.77669	-5.45601	3.23633
		-6.72668	-5.24859	3.41069
		-6.67667	-5.0547	3.62332
		-6.62666	-4.82924	3.84021
		-6.57664	-4.69848	4.04434
		-6.52663	-4.38284	4.17618
		-6.47662	-4.11681	4.26549
		-6.42661	-3.93644	4.44835
		-6.37659	-3.70197	4.58444
		-6.32658	-3.55768	4.7588
		-6.27657	-3.25106	4.99695
		-6.22656	-3.08422	5.11603
		-6.17654	-2.7731	5.30315
		-6.12653	-2.6243	5.452
		-6.07652	-2.49804	5.68164
		-6.02651	-2.29062	5.83899
		-5.97649	-2.0336	5.9198
		-5.92648	-1.84873	6.11968
		-5.87647	-1.6368	6.34507
		-5.82646	-1.44291	6.48116
		-5.77644	-1.26706	6.55771
		-5.72643	-1.13178	6.72356
		-5.67642	-0.9424	6.88942
		-5.62641	-0.744	7.08079
		-5.57639	-0.5456	7.24665
		-5.52638	-0.31564	7.43377
		-5.47637	-0.12175	7.55284
		-5.42636	0.166837	7.74422
		-5.37634	0.347201	7.8803
		-5.32633	0.532074	8.04191
		-5.27632	0.766547	8.178
		-5.22631	0.95142	8.36086
		-5.17629	1.21746	8.56499
		-5.12628	1.44291	8.70108
		-5.07627	1.67288	8.95199
		-5.02626	1.88931	9.1221
		-4.97624	2.0832	9.36451
		-4.92623	2.31317	9.51335
		-4.87622	2.49804	9.75151
		-4.82621	2.7235	9.96414
		-4.77619	2.9264	10.0492
		-4.72618	3.1248	10.1172
		-4.67617	3.33673	10.1895
		-4.62616	3.50808	10.4064
		-4.57614	3.70648	10.466
		-4.52613	3.89135	10.5893
		-4.47612	4.15739	10.8615
		-4.42611	4.35579	10.9678
		-4.37609	4.5587	11.0869
		-4.32608	4.84277	11.291
		-4.27607	5.03215	11.4441
		-4.22606	5.20801	11.6822
		-4.17604	5.43346	11.8056
		-4.12603	5.60932	12.0437
		-4.07602	5.70401	12.1756
		-4.02601	5.90241	12.435
		-3.97599	6.16845	12.5711
		-3.92598	6.47957	12.6689
		-3.87597	6.72757	12.8645
		-3.82596	6.86285	12.9836
		-3.77594	7.0387	13.175
		-3.72593	7.24612	13.3621
		-3.67592	7.52118	13.4429
		-3.62591	7.75565	13.6513
		-3.57589	7.89994	13.8044
		-3.52588	8.12991	13.9702
		-3.47587	8.38241	14.2126
		-3.42586	8.53121	14.387
		-3.37584	8.68001	14.5188
		-3.32583	8.89645	14.6634
		-3.27582	9.12641	14.7995
		-3.22581	9.28423	14.9143
		-3.17579	9.53223	15.1312
		-3.12578	9.76671	15.3779
		-3.07577	9.9606	15.5947
		-3.02576	10.159	15.6798
		-2.97574	10.389	15.7734
		-2.92573	10.655	15.9945
		-2.87572	10.9255	16.0923
		-2.82571	11.169	16.2582
		-2.77569	11.2773	16.4836
		-2.72568	11.4757	16.6792
		-2.67567	11.665	16.8876
		-2.62566	11.886	17.0492
		-2.57564	12.0934	17.2406
		-2.52563	12.3189	17.3809
		-2.47562	12.5714	17.5085
		-2.42561	12.7698	17.6403
		-2.37559	12.9366	17.7977
		-2.32558	13.0087	17.9508
		-2.27557	13.2342	18.1379
		-2.22556	13.4777	18.342
		-2.17554	13.7573	18.5121
		-2.12553	13.9466	18.661
		-2.07552	14.1495	18.7758
		-2.02551	14.4201	18.9587
		-1.97549	14.6365	19.1118
		-1.92548	14.8034	19.2861
		-1.87547	15.0559	19.4477
		-1.82546	15.2994	19.6689
		-1.77544	15.4978	19.8262
		-1.72543	15.6781	19.9793
		-1.67542	15.8495	20.1367
		-1.62541	16.0253	20.3365
		-1.57539	16.3229	20.4981
		-1.52538	16.5349	20.8086
		-1.47537	16.7152	20.9192
		-1.42536	16.9272	21.0467
		-1.37534	17.0805	21.0808
		-1.32533	17.3104	21.1999
		-1.27532	17.4592	21.3317
		-1.22531	17.6531	21.5528
		-1.17529	17.8651	21.7697
		-1.12528	18.1311	21.9186
		-1.07527	18.4377	22.0759
		-1.02526	18.6812	22.195
		-0.97524	18.8706	22.4034
		-0.92523	19.105	22.5862
		-0.87522	19.2899	22.8031
		-0.82521	19.5019	23.0158
		-0.77519	19.6822	23.1434
		-0.72518	19.831	23.2709
		-0.67517	20.1151	23.4495
		-0.62516	20.2774	23.6579
		-0.57514	20.4848	23.828
		-0.52513	20.6426	23.9684
		-0.47512	20.8501	24.0917
		-0.42511	21.0124	24.2746
		-0.37509	21.2874	24.4957
		-0.32508	21.5309	24.6701
		-0.27507	21.7158	24.7977
		-0.22506	21.9999	24.8785
		-0.17504	22.1983	25.0486
		-0.12503	22.3606	25.1549
[truncated: 2,002 more rows]

## Sheet: 16 Di
			Current Traces
			Time (s)	CFTR_K64A/K65A	CFTR_K64A/K65A	CFTR_K64A/K65A +Esyt3	CFTR_K64A/K65A +Esyt3
			0	-6.20537	4.76217	15.9444	-9.31369
			2	-6.72128	5.04393	16.3731	-9.95681
			4	-6.126	4.6828	15.6087	-9.77075
			6	-6.72921	4.72249	16.1871	-9.37436
			8	-5.72519	3.80577	16.4095	-9.60087
			10	-6.47523	4.73439	15.9039	-9.32987
			12	-6.44745	4.44072	15.6855	-9.80715
			14	-6.64191	5.17092	16.3974	-10.9397
			16	-6.61413	5.65111	16.8868	-12.0722
			18	-7.26496	5.9924	16.5551	-11.3927
			20	-7.11415	6.70275	16.543	-10.8102
			22	-6.73715	5.77016	16.7816	-11.5707
			24	-7.29274	5.62333	16.4419	-10.8264
			26	-7.34036	5.98049	16.7452	-11.7608
			28	-6.96732	5.73048	16.4419	-10.2561
			30	-7.14193	6.01224	16.7493	-11.5585
			32	-6.99907	5.80588	16.4014	-10.8911
			34	-6.95145	6.2186	16.7371	-11.1419
			36	-7.00701	5.75032	16.0698	-10.5676
			38	-6.09029	5.14314	16.3529	-11.5585
			40	-6.92764	5.50428	15.8797	-10.9478
			42	-6.21331	5.46062	15.3377	-10.0053
			44	-6.23315	5.30188	14.6865	-11.1055
			46	-5.74106	5.23442	15.3943	-10.6646
			48	-5.7609	5.36538	14.1364	-9.59278
			50	-6.22522	5.36141	15.5399	-10.5352
			52	-5.6855	5.33363	15.0869	-10.1954
			54	-6.23712	5.413	15.0545	-10.519
			56	-5.19738	5.20664	15.2527	-10.1752
			58	-5.66566	5.52809	15.6248	-9.76266
			60	-5.70138	5.29395	14.5449	-9.22875
			62	-5.59026	5.40109	14.5328	-9.67772
			64	-5.80059	5.42887	15.3053	-10.155
			66	-5.28866	5.11933	15.641	-9.75457
			68	-5.57835	5.02409	14.9777	-10.3532
			70	-4.9434	5.16299	14.6056	-10.3451
			72	-4.91959	4.59946	14.9251	-9.55638
			74	-4.12986	4.17484	14.642	-9.09932
			76	-4.15764	3.97244	15.5116	-10.422
			78	-4.82038	4.17087	14.5328	-10.2925
			80	-3.87588	3.60338	14.4438	-9.32178
			82	-3.66158	3.32558	13.9341	-8.44407
			84	-3.50284	3.46845	13.9503	-8.88495
			86	-2.83614	3.09144	11.7257	-7.89803
			88	-3.45919	2.46442	12.5104	-8.28633
			90	-2.34405	2.26203	12.7733	-7.1538
			92	-2.51072	1.77788	11.1635	-7.1902
			94	-1.09001	0.579397	11.6367	-6.61989
			96	-1.11779	1.15086	10.5285	-6.09812
			98	-0.60189	0.31351	9.50919	-5.44287
			100	0.739459	-0.38891	8.12589	-3.48117
			102	0.568815	-1.23816	8.55867	-3.14951
			104	0.314832	-0.82544	7.3048	-3.43264
			106	1.52522	-1.9644	7.07021	-1.87946
			108	3.87852	-3.68671	4.09328	0.134825
			110	5.1524	-4.95266	4.34405	0.963998
			112	7.39459	-6.5837	2.71402	2.37561
			114	7.88668	-7.04801	-0.21033	4.5355
			116	11.2281	-9.17908	-1.39544	7.9978
			118	13.9743	-12.8737	-6.16014	11.6542
			120	17.8436	-15.9215	-6.06307	12.8151
			122	21.9351	-20.1003	-10.3222	16.4877
			124	24.8638	-21.8187	-12.9472	19.8004
			126	30.7173	-28.3984	-17.8009	25.2769
			128	38.2296	-34.0416	-21.514	29.3298
			130	47.5198	-43.8318	-27.0229	32.6788
			132	56.3775	-51.6934	-29.7733	36.3676
			134	65.6121	-62.19	-35.9214	43.1183
			136	76.6405	-71.8413	-41.9278	49.149
			138	86.4546	-81.6554	-47.2749	55.746
			140	99.4275	-92.4298	-54.4018	61.0769
			142	115.032	-107.177	-61.7551	70.2343
			144	133.679	-125.983	-68.1539	77.2883
			146	153.335	-142.004	-75.398	84.8317
			148	168.943	-157.652	-85.2672	94.7413
			150	185.159	-174.355	-91.7186	102.07
			152	207.83	-193.435	-100.213	110.346
			154	225.843	-210.952	-110.591	120.996
			156	244.217	-229.275	-118.05	128.608
			158	264.786	-247.296	-122.77	135.597
			160	282.319	-264.007	-130.483	142.38
			162	301.133	-281.024	-137.719	150.619
			164	317.13	-296.409	-144.862	156.537
			166	335.385	-312.14	-152.24	164.436
			168	353.446	-328.395	-158.736	171.446
			170	368.665	-341.714	-164.993	178.459
			172	382.844	-355.56	-169.725	183.426
			174	396.222	-366.647	-175.623	189.218
			176	409.87	-379.359	-179.748	196.135
			178	422.267	-391.871	-186.188	201.26
			180	434.621	-401.903	-189.286	207.222
			182	445.26	-410.876	-195.535	212.763
			184	455.011	-421.246	-200.639	215.643
			186	466.392	-428.818	-202.807	219.332
			188	474.825	-436.588	-207.317	224.59
			190	481.643	-443.739	-211.629	228.938
			192	490.33	-449.148	-214.448	231.587
			194	496.843	-456.109	-218.068	235.163
			196	502.696	-459.911	-220.972	239.778
			198	509.415	-466.502	-224.6	243.349
			200	517.288	-472.82	-227.339	246.249
			202	523.919	-477.836	-230.441	248.555
			204	528.523	-481.586	-232.763	251.398
			206	531.73	-485.186	-235.145	255.665
			208	538.238	-488.686	-239.275	257.894
			210	541.758	-493.226	-241.766	260.782
			212	546.984	-496	-244.133	262.995
			214	550.33	-498.087	-246.139	266.631
			216	553.679	-500.734	-248.266	269.377
			218	557.659	-503.104	-249.714	269.915
			220	562.14	-505.675	-251.437	272.249
			222	564.537	-510.275	-254.058	275.254
			224	567.541	-511.834	-256.623	277.236
			226	569.859	-514.815	-258.694	279.408
			228	574.343	-519.362	-260.619	280.961
			230	576.561	-521.978	-261.149	282.332
			232	580.093	-526.236	-263.046	284.658
			234	581.585	-526.315	-264.215	286.503
			236	582.506	-526.74	-266.856	288.844
			238	585.475	-529.188	-267.289	289.504
			240	588.455	-531.026	-269.809	290.762
			242	592.411	-532.851	-270.039	292.788
			244	596.332	-536.189	-271.685	293.629
			246	596.84	-533.816	-273.141	295.793
			248	597.836	-537.387	-273.594	296.42
			250	601.341	-539.268	-275.483	298.9
			252	605.269	-538.979	-277.401	300.303
			254	607.023	-544.106	-278.266	300.975
			256	606.523	-541.006	-278.371	302.228
			258	609.293	-544.018	-279.047	303.147
			260	610.531	-545.515	-281.126	305.594
			262	612.917	-547.074	-282.032	306.168
			264	613.802	-546.554	-282.513	307.171
			266	615.563	-549.011	-282.096	308.813
			268	620.508	-550.213	-284.479	309.359
			270	619.004	-551.328	-285.895	310.128
			272	622.536	-553.17	-287.221	310.229
			274	624.167	-553.721	-288.746	311.746
			276	623.568	-554.547	-288.625	311.851
			278	623.123	-557.753	-287.804	313.093
			280	626.663	-557.17	-288.681	313.93
			282	627.449	-555.694	-290.501	314.719
			284	629.326	-557.841	-288.487	314.334
			286	630.437	-558.083	-290.797	315.908
			288	632.144	-558.555	-291.399	315.536
			290	632.691	-561.119	-290.311	316.284
			292	635.755	-561.674	-292.002	317.247
			294	635.64	-561.313	-290.465	317.578
			296	636.819	-564.008	-291.003	318.14
			298	638.092	-565.393	-293.195	319.018
			300	638.68	-567.579	-293.466	319.281
			302	640.216	-568.893	-293.822	320.357
			304	641.517	-568.155	-294.154	320.798
			306	643.164	-568.837	-295.234	321.918
			308	645.232	-569.972	-294.704	322.197
			310	645.823	-572.901	-294.647	321.773
			312	646.204	-571.274	-294.615	322.323
			314	647.899	-573.528	-295.553	323.957
			316	648.835	-575.123	-297.353	322.966
			318	650.74	-575.786	-297.616	324.345
			320	649.934	-574.254	-296.536	324.135
			322	649.553	-576.314	-299.363	325.009
			324	651.149	-575.318	-298.304	326.307
			326	650.907	-573.738	-298.55	328.41
			328	651.3	-579.001	-300.043	328.123
			330	654.272	-580.564	-301.329	329.814
			332	655.871	-580.707	-302.721	330.416
			334	657.744	-581.608	-302.142	330.404
			336	659.59	-583.362	-302.915	331.529
			338	661.915	-582.814	-303.267	330.902
			340	662.709	-583.616	-304.452	332.386
			342	664.872	-586.152	-304.743	333.802
			344	666.872	-586.227	-303.675	333.094
			346	669.515	-584.743	-302.51	334.053
			348	668.233	-585.58	-303.845	333.883
			350	663.697	-587.049	-305.386	332.499
			352	661.963	-582.505	-301.499	328.714
			354	654.316	-580.282	-297.418	325.741
			356	649.224	-575.08	-291.153	318.408
			358	642.12	-567.623	-284.026	309.796
			360	629.318	-560.202	-277.154	300.934
			362	615.139	-549.098	-266.815	290.988
			364	599.459	-536.256	-257.055	279.97
			366	582.661	-522.116	-247.757	269.579
			368	564.652	-508.997	-237.592	259.035
			370	546.468	-493.452	-228.912	248.393
			372	527.963	-477.467	-220.689	240.016
			374	510.704	-462.911	-213.065	229.852
			376	492.767	-448.843	-206.318	223.449
			378	475.48	-433.195	-197.412	215.493
			380	459.214	-418.69	-192.946	208.933
			382	445.669	-407.015	-185.771	202.129
			384	432.43	-394.078	-181.989	198.513
			386	418.501	-383.41	-177.754	193.356
			388	405.195	-371.779	-171.699	187.774
			390	394.178	-361.115	-167.744	182.909
			392	382.296	-350.924	-164.035	177.606
			394	371.978	-342.329	-159.816	172.526
			396	362.276	-333.05	-157.223	170.487
			398	348.795	-320.268	-153.377	165.205
			400	340.052	-312.886	-150.044	162.685
			402	325.476	-301.735	-146.221	157.92
			404	316.039	-290.83	-140.773	152.367
			406	305.245	-281.305	-138.937	150.652
			408	293.248	-271.694	-135.248	147.113
			410	284.434	-264.717	-131.131	142.587
			412	275.735	-252.883	-129.375	140.584
			414	266.608	-247.339	-126.964	137.231
			416	253.583	-234.882	-124.121	134.137
			418	244.444	-227.413	-120.408	130.549
			420	232.459	-217.885	-118.693	128.883
			422	220.684	-204.805	-113.73	119.261
			424	212.727	-197.352	-106.862	115.119
			426	205.922	-193.65	-104.12	114.852
			428	199.318	-186.233	-102.344	112.902
			430	190.631	-180.292	-99.5451	109.432
			432	182.575	-173.248	-95.9939	104.004
			434	174.102	-163.91	-94.2546	104.428
			436	172.642	-160.398	-90.5982	100.473
			438	160.852	-151.834	-87.8114	96.7273
			440	153.308	-144.885	-84.8546	93.6048
			442	142.962	-134.007	-84.0174	92.3873
			444	135.688	-126.805	-81.7483	89.2081
			446	125.012	-118.896	-77.3476	85.9198
			448	121.909	-112.205	-78.1525	83.6223
			450	115.004	-109.375	-74.3666	79.4482
			452	110.654	-103.125	-72.409	81.0944
			454	101.055	-94.9974	-68.4289	72.293
			456	96.4075	-91.0289	-63.2112	71.027
			458	88.2443	-83.838	-64.3316	68.948
			460	79.7359	-72.5715	-60.6509	65.7325
			462	72.2593	-69.8928	-58.4951	62.8971
			464	70.9458	-67.9244	-54.6687	59.2406
			466	66.6995	-63.7575	-52.6383	58.1526
			468	57.6434	-53.1022	-50.8262	56.4781
			470	53.3059	-49.2964	-50.7008	55.3092
			472	49.77	-47.3558	-45.3901	50.5647
			474	46.5833	-43.0619	-44.8441	49.3148
			476	45.2062	-40.5856	-41.855	43.7331
			478	41.0036	-38.0855	-37.9114	43.543
			480	36.5748	-32.8114	-38.425	40.8047
			482	35.0588	-30.47	-35.0517	39.474
			484	31.011	-28.9461	-31.9251	38.7985
			486	28.5505	-27.8349	-33.7938	37.9046
			488	24.1257	-23.1442	-29.5792	33.0712
			490	22.3637	-20.6599	-27.8925	31.9225
			492	20.808	-20.3146	-26.6387	28.3752
			494	18.1968	-16.8541	-22.4685	25.4347
			496	17.546	-16.8581	-21.5585	24.5489
			498	14.8156	-14.6357	-20.7293	22.7004
			500	13.26	-13.3142	-19.6736	22.0452
			502	13.7878	-13.0285	-14.0717	17.5151
			504	9.64869	-10.1236	-15.8554	18.9388
			506	7.66048	-8.2584	-15.9484	18.0085
			508	8.40259	-7.56391	-13.2425	17.24
			510	7.90653	-7.77821	-12.7369	12.5239
			512	7.31919	-7.8933	-11.5841	12.625
			514	5.85086	-5.77413	-8.8499	13.1023
			516	5.50957	-4.25024	-7.08234	10.6633
			518	3.48961	-3.70259	-6.23295	10.0283
			520	5.45401	-4.89313	-5.53725	7.68636
			522	2.62448	-2.90096	-6.11969	8.51553
			524	2.96974	-1.77391	-4.91841	6.93404
			526	0.775175	-1.80962	-2.70189	5.56287
			528	3.70788	-2.96048	-4.06497	4.16339
			530	1.00931	-0.58337	-5.28243	3.00255
			532	0.314832	0.230172	-3.3086	2.10057
			534	0.76327	-0.42066	-2.23674	1.63138
			536	0.338643	-0.32145	0.428743	0.46245
			538	-1.10191	0.742105	1.808	-2.09383
			540

## Sheet: 16 Dii
			I/V Curve
			Voltage (mV)	CFTR_R45K46A	CFTR_R65K66A +Esyt3
			-100	-585.76	-302.911
			-99.95	-585.681	-302.978
			-99.9	-585.641	-303.639
			-99.85	-585.416	-304.178
			-99.7999	-585.244	-304.205
			-99.7499	-585.006	-304.138
			-99.6999	-584.728	-303.935
			-99.6499	-584.464	-303.639
			-99.5999	-584.133	-303.477
			-99.5499	-583.895	-303.612
			-99.4999	-583.551	-303.908
			-99.4499	-583.181	-304.219
			-99.3998	-582.81	-304.259
			-99.3498	-582.48	-304.542
			-99.2998	-582.255	-304.785
			-99.2498	-581.964	-304.434
			-99.1998	-581.686	-303.652
			-99.1498	-581.435	-303.059
			-99.0998	-581.025	-303.032
			-99.0498	-580.601	-303.261
			-98.9997	-580.151	-303.45
			-98.9497	-579.755	-303.248
			-98.8997	-579.397	-302.938
			-98.8497	-579.04	-302.641
			-98.7997	-578.71	-302.142
			-98.7497	-578.432	-301.697
			-98.6997	-578.128	-301.266
			-98.6497	-577.784	-301.239
			-98.5996	-577.347	-301.36
			-98.5496	-576.937	-301.293
			-98.4996	-576.54	-301.171
			-98.4496	-576.236	-300.902
			-98.3996	-575.945	-300.214
			-98.3496	-575.535	-299.675
			-98.2996	-575.204	-299.702
			-98.2496	-574.834	-300.389
			-98.1995	-574.45	-300.659
			-98.1495	-574.093	-300.093
			-98.0995	-573.908	-299.405
			-98.0495	-573.63	-299.243
			-97.9995	-573.273	-299.338
			-97.9495	-572.929	-299.405
			-97.8995	-572.532	-299.176
			-97.8495	-572.162	-298.327
			-97.7994	-571.818	-297.504
			-97.7494	-571.461	-296.776
			-97.6994	-571.103	-296.453
			-97.6494	-570.826	-296.776
			-97.5994	-570.482	-296.951
			-97.5494	-570.138	-297.032
			-97.4994	-569.886	-296.641
			-97.4494	-569.529	-295.9
			-97.3993	-569.198	-296.169
			-97.3493	-568.868	-297.316
			-97.2993	-568.445	-298.03
			-97.2493	-568.087	-298.084
			-97.1993	-567.757	-298.057
			-97.1493	-567.558	-298.124
			-97.0993	-567.201	-297.707
			-97.0493	-566.738	-296.601
			-96.9992	-566.487	-295.212
			-96.9492	-566.381	-293.567
			-96.8992	-566.063	-292.556
			-96.8492	-565.706	-292.597
			-96.7992	-565.442	-293.567
			-96.7492	-565.137	-294.781
			-96.6992	-564.767	-295.644
			-96.6492	-564.33	-296.277
			-96.5991	-563.947	-296.507
			-96.5491	-563.656	-296.533
			-96.4991	-563.299	-296.372
			-96.4491	-563.034	-296.183
			-96.3991	-562.809	-295.981
			-96.3491	-562.505	-295.401
			-96.2991	-562.095	-294.7
			-96.2491	-561.645	-294.026
			-96.199	-561.314	-293.824
			-96.149	-560.891	-293.878
			-96.099	-560.547	-293.311
			-96.049	-560.256	-292.489
			-95.999	-559.965	-291.747
			-95.949	-559.608	-291.505
			-95.899	-559.304	-291.397
			-95.849	-558.986	-291.046
			-95.7989	-558.708	-290.79
			-95.7489	-558.338	-290.655
			-95.6989	-558.06	-290.75
			-95.6489	-557.716	-290.776
			-95.5989	-557.386	-290.709
			-95.5489	-557.055	-290.669
			-95.4989	-556.658	-291.1
			-95.4489	-556.274	-291.815
			-95.3988	-555.891	-291.896
			-95.3488	-555.507	-291.653
			-95.2988	-555.137	-290.952
			-95.2488	-554.793	-290.817
			-95.1988	-554.462	-290.736
			-95.1488	-554.184	-290.345
			-95.0988	-553.867	-289.927
			-95.0488	-553.563	-289.752
			-94.9987	-553.192	-290.237
			-94.9487	-552.888	-290.493
			-94.8987	-552.557	-290.709
			-94.8487	-552.266	-290.439
			-94.7987	-551.869	-289.806
			-94.7487	-551.459	-289.105
			-94.6987	-551.155	-288.646
			-94.6487	-550.877	-288.35
			-94.5986	-550.573	-288.269
			-94.5486	-550.216	-288.309
			-94.4986	-549.793	-288.053
			-94.4486	-549.581	-287.716
			-94.3986	-549.277	-287.581
			-94.3486	-548.959	-287.743
			-94.2986	-548.523	-287.959
			-94.2486	-548.139	-287.972
			-94.1985	-547.742	-287.622
			-94.1485	-547.491	-287.231
			-94.0985	-547.107	-287.19
			-94.0485	-546.777	-287.285
			-93.9985	-546.433	-286.907
			-93.9485	-546.102	-285.801
			-93.8985	-545.864	-284.898
			-93.8485	-545.626	-284.696
			-93.7984	-545.427	-284.615
			-93.7484	-545.216	-284.318
			-93.6984	-544.872	-283.456
			-93.6484	-544.528	-283.334
			-93.5984	-544.171	-284.089
			-93.5484	-543.893	-285.181
			-93.4984	-543.668	-285.586
			-93.4484	-543.403	-285.289
			-93.3983	-543.059	-284.615
			-93.3483	-542.808	-283.995
			-93.2983	-542.61	-283.671
			-93.2483	-542.385	-283.415
			-93.1983	-542.054	-283.415
			-93.1483	-541.657	-283.995
			-93.0983	-541.287	-284.507
			-93.0483	-540.837	-284.197
			-92.9982	-540.52	-283.873
			-92.9482	-540.176	-283.483
			-92.8982	-539.832	-282.997
			-92.8482	-539.514	-281.325
			-92.7982	-539.303	-279.707
			-92.7482	-539.012	-278.925
			-92.6982	-538.641	-279.343
			-92.6482	-538.443	-280.408
			-92.5981	-538.271	-281.217
			-92.5481	-538.059	-281.999
			-92.4981	-537.702	-282.566
			-92.4481	-537.199	-282.93
			-92.3981	-536.816	-282.822
			-92.3481	-536.485	-282.512
			-92.2981	-536.141	-282.107
			-92.2481	-535.731	-281.635
			-92.198	-535.374	-281.406
			-92.148	-534.99	-281.15
			-92.098	-534.699	-280.934
			-92.048	-534.329	-280.678
			-91.998	-533.985	-280.314
			-91.948	-533.628	-280.098
			-91.898	-533.244	-279.856
			-91.848	-532.821	-279.519
			-91.7979	-532.437	-279.128
			-91.7479	-532.054	-278.561
			-91.6979	-531.776	-278.143
			-91.6479	-531.511	-278.036
			-91.5979	-531.207	-278.413
			-91.5479	-530.903	-278.75
			-91.4979	-530.625	-278.696
			-91.4479	-530.228	-278.13
			-91.3978	-529.897	-277.725
			-91.3478	-529.646	-277.685
			-91.2978	-529.302	-277.631
			-91.2478	-528.998	-277.51
			-91.1978	-528.68	-277.227
			-91.1478	-528.336	-277.146
			-91.0978	-528.032	-277.415
			-91.0478	-527.728	-278.251
			-90.9977	-527.357	-279.141
			-90.9477	-526.974	-279.236
			-90.8977	-526.551	-278.413
			-90.8477	-526.154	-277.672
			-90.7977	-525.77	-277.321
			-90.7477	-525.466	-276.768
			-90.6977	-525.254	-276.728
			-90.6477	-524.963	-276.768
			-90.5976	-524.685	-276.822
			-90.5476	-524.341	-276.863
			-90.4976	-523.971	-276.579
			-90.4476	-523.627	-275.959
			-90.3976	-523.363	-275.42
			-90.3476	-523.151	-275.137
			-90.2976	-522.953	-274.921
			-90.2476	-522.688	-274.948
			-90.1975	-522.357	-274.962
			-90.1475	-522.053	-274.638
			-90.0975	-521.656	-274.22
			-90.0475	-521.167	-274.018
			-89.9975	-520.836	-274.018
			-89.9475	-520.532	-273.829
			-89.8975	-520.267	-273.64
			-89.8475	-519.897	-273.708
			-89.7974	-519.5	-273.789
			-89.7474	-519.116	-273.964
			-89.6974	-518.852	-273.802
			-89.6474	-518.547	-273.425
			-89.5974	-518.243	-273.168
			-89.5474	-518.018	-273.209
			-89.4974	-517.727	-273.276
			-89.4474	-517.45	-272.966
			-89.3973	-517.172	-272.535
			-89.3473	-516.788	-272.036
			-89.2973	-516.471	-271.78
			-89.2473	-516.061	-271.928
			-89.1973	-515.624	-271.982
			-89.1473	-515.333	-271.497
			-89.0973	-515.055	-271.038
			-89.0473	-514.764	-270.984
			-88.9972	-514.526	-271.133
			-88.9472	-514.182	-271.429
			-88.8972	-513.838	-271.429
			-88.8472	-513.574	-271.577
			-88.7972	-513.336	-271.186
			-88.7472	-513.018	-270.27
			-88.6972	-512.701	-268.948
			-88.6472	-512.502	-267.25
			-88.5971	-512.211	-266.131
			-88.5471	-511.92	-266.158
			-88.4971	-511.695	-267.074
			-88.4471	-511.417	-268.355
			-88.3971	-511.007	-269.312
			-88.3471	-510.531	-269.555
			-88.2971	-510.134	-269.649
			-88.2471	-509.804	-269.501
			-88.197	-509.513	-268.989
			-88.147	-509.235	-268.557
			-88.097	-508.772	-268.153
			-88.047	-508.335	-267.627
			-87.997	-507.899	-267.304
			-87.947	-507.542	-267.047
			-87.897	-507.211	-266.67
			-87.847	-506.986	-266.279
			-87.7969	-506.748	-265.928
			-87.7469	-506.404	-265.874
			-87.6969	-506.047	-266.023
			-87.6469	-505.756	-266.036
			-87.5969	-505.452	-265.713
			-87.5469	-505.213	-264.688
			-87.4969	-505.028	-263.704
			-87.4469	-504.79	-263.434
			-87.3968	-504.473	-263.839
			-87.3468	-504.049	-264.27
			-87.2968	-503.719	-264.256
			-87.2468	-503.375	-263.919
			-87.1968	-503.044	-263.825
			-87.1468	-502.66	-264.256
			-87.0968	-502.383	-264.459
			-87.0468	-502.065	-264.418
			-86.9967	-501.708	-264.351
			-86.9467	-501.377	-264.985
			-86.8967	-501.073	-265.187
			-86.8467	-500.676	-264.674
			-86.7967	-500.319	-264.445
			-86.7467	-500.054	-264.472
			-86.6967	-499.684	-264.526
			-86.6467	-499.353	-264.216
			-86.5966	-499.062	-263.973
			-86.5466	-498.732	-264.068
			-86.4966	-498.48	-264.351
			-86.4466	-498.229	-264.162
			-86.3966	-497.911	-263.758
			-86.3466	-497.581	-263.421
			-86.2966	-497.21	-262.854
			-86.2466	-496.919	-262.288
			-86.1965	-496.694	-261.911
			-86.1465	-496.403	-261.681
			-86.0965	-496.073	-261.479
			-86.0465	-495.795	-261.317
			-85.9965	-495.464	-261.344
			-85.9465	-495.054	-261.412
			-85.8965	-494.737	-261.412
			-85.8465	-494.353	-261.263
			-85.7964	-493.996	-260.791
			-85.7464	-493.573	-260.616
			-85.6964	-493.176	-260.778
			-85.6464	-492.713	-260.94
			-85.5964	-492.263	-260.832
			-85.5464	-492.038	-260.805
			-85.4964	-491.76	-260.805
			-85.4464	-491.43	-260.576
			-85.3963	-491.139	-260.549
			-85.3463	-490.874	-260.751
			-85.2963	-490.662	-260.764
			-85.2463	-490.437	-260.414
			-85.1963	-490.186	-259.578
			-85.1463	-489.855	-258.675
			-85.0963	-489.564	-258.324
			-85.0463	-489.313	-258.365
			-84.9962	-488.956	-258.135
			-84.9462	-488.744	-258.338
			-84.8962	-488.374	-258.351
			-84.8462	-488.03	-257.947
			-84.7962	-487.726	-257.461
			-84.7462	-487.408	-257.34
			-84.6962	-487.091	-257.704
			-84.6462	-486.879	-257.92
			-84.5961	-486.548	-257.016
			-84.5461	-486.231	-255.628
			-84.4961	-485.86	-254.226
			-84.4461	-485.543	-253.053
			-84.3961	-485.159	-252.473
			-84.3461	-484.776	-252.608
			-84.2961	-484.551	-253.255
			-84.2461	-484.3	-254.172
			-84.196	-484.035	-255.048
			-84.146	-483.717	-255.601
			-84.096	-483.427	-255.655
			-84.046	-483.268	-255.439
			-83.996	-483.056	-255.318
			-83.946	-482.739	-255.169
			-83.896	-482.487	-255.048
			-83.846	-482.196	-254.563
			-83.7959	-481.866	-254.01
			-83.7459	-481.508	-253.713
			-83.6959	-481.191	-253.511
			-83.6459	-480.94	-253.174
			-83.5959	-480.701	-252.675
			-83.5459	-480.424	-252.23
			-83.4959	-480.119	-252.136
			-83.4459	-479.709	-252.244
			-83.3958	-479.365	-251.947
			-83.3458	-479.141	-251.03
			-83.2958	-478.863	-250.518
			-83.2458	-478.664	-250.774
			-83.1958	-478.36	-251.502
			-83.1458	-477.99	-251.88
			-83.0958	-477.58	-251.947
			-83.0458	-477.262	-251.88
			-82.9957	-476.878	-252.055
			-82.9457	-476.587	-251.826
			-82.8957	-476.376	-251.125
			-82.8457	-476.111	-250.855
			-82.7957	-475.847	-250.734
			-82.7457	-475.595	-250.828
			-82.6957	-475.304	-251.232
			-82.6457	-475	-251.596
			-82.5956	-474.656	-251.704
			-82.5456	-474.286	-251.556
			-82.4956	-473.968	-251.61
			-82.4456	-473.69	-251.745
			-82.3956	-473.492	-251.839
			-82.3456	-473.227	-251.421
			-82.2956	-472.923	-250.666
			-82.2456	-472.579	-249.776
			-82.1955	-472.169	-249.102
			-82.1455	-471.891	-248.455
			-82.0955	-471.548	-248.091
			-82.0455	-471.283	-247.687
			-81.9955	-470.913	-247.269
			-81.9455	-470.569	-246.999
			-81.8955	-470.211	-247.255
			-81.8455	-469.881	-247.74
			-81.7954	-469.537	-248.239
			-81.7454	-469.206	-248.536
			-81.6954	-468.955	-248.442
			-81.6454	-468.624	-247.916
			-81.5954	-468.24	-247.174
			-81.5454	-467.936	-246.918
			-81.4954	-467.672	-247.174
			-81.4454	-467.262	-247.444
			-81.3953	-466.931	-247.161
			-81.3453	-466.693	-246.581
			-81.2953	-466.309	-246.23
			-81.2453	-465.873	-246.082
			-81.1953	-465.502	-245.475
			-81.1453	-465.172	-244.316
			-81.0953	-464.775	-243.655
			-81.0453	-464.457	-243.804
			-80.9952	-464.179	-244.572
			-80.9452	-464.034	-245.394
			-80.8952	-463.796	-245.61
			-80.8452	-463.544	-244.896
			-80.7952	-463.293	-244.019
			-80.7452	-463.042	-243.736
			-80.6952	-462.698	-243.952
			-80.6452	-462.38	-243.965
			-80.5951	-462.129	-244.195
			-80.5451	-461.745	-244.774
			-80.4951	-461.454	-245.529
			-80.4451	-461.177	-245.314
			-80.3951	-460.859	-244.195
			-80.3451	-460.515	-242.698
			-80.2951	-460.303	-241.296
			-80.2451	-459.986	-240.244
			-80.195	-459.589	-239.921
			-80.145	-459.285	-240.595
			-80.095	-458.981	-241.444
			-80.045	-458.571	-242.172
			-79.995	-458.2	-242.347
			-79.945	-457.817	-242.401
			-79.895	-457.578	-242.186
			-79.845	-457.34	-241.956
			-79.7949	-457.063	-241.66
			-79.7449	-456.719	-241.296
			-79.6949	-456.335	-240.945
			-79.6449	-455.991	-240.649
			-79.5949	-455.766	-240.446
			-79.5449	-455.475	-240.366
			-79.4949	-455.158	-240.527
			-79.4449	-454.748	-240.433
			-79.3948	-454.443	-239.894
			-79.3448	-454.166	-239.179
			-79.2948	-453.888	-238.815
			-79.2448	-453.544	-238.694
			-79.1948	-453.253	-238.154
			-79.1448	-452.975	-237.575
			-79.0948	-452.631	-237.548
			-79.0448	-452.261	-238.208
			-78.9947	-451.904	-238.68
			-78.9447	-451.586	-238.613
			-78.8947	-451.308	-238.303
			-78.8447	-450.991	-237.979
			-78.7947	-450.713	-237.575
			-78.7447	-450.409	-237.022
			-78.6947	-450.025	-236.914
			-78.6447	-449.602	-237.359
			-78.5946	-449.231	-238.141
			-78.5446	-448.914	-238.491
			-78.4946	-448.544	-237.898
			-78.4446	-448.292	-237.359
			-78.3946	-447.975	-236.806
			-78.3446	-447.644	-236.159
			-78.2946	-447.353	-235.808
			-78.2446	-446.969	-235.566
			-78.1945	-446.573	-236.024
			-78.1445	-446.295	-236.456
			-78.0945	-445.911	-236.24
			-78.0445	-445.594	-235.876
			-77.9945	-445.316	-235.647
			-77.9445	-445.117	-235.728
			-77.8945	-444.853	-235.835
			-77.8445	-444.403	-235.714
			-77.7944	-444.099	-235.229
			-77.7444	-443.755	-234.865
			-77.6944	-443.451	-234.541
			-77.6444	-443.266	-234.231
			-77.5944	-443.027	-234.258
			-77.5444	-442.855	-234.312
			-77.4944	-442.498	-234.325
			-77.4444	-442.141	-234.096
			-77.3943	-441.81	-233.975
			-77.3443	-441.572	-233.867
			-77.2943	-441.255	-233.759
			-77.2443	-440.884	-233.8
			-77.1943	-440.554	-233.854
			-77.1443	-440.197	-233.8
			-77.0943	-439.866	-233.705
			-77.0443	-439.495	-233.449
			-76.9942	-439.231	-233.368
			-76.9442	-438.913	-232.842
			-76.8942	-438.609	-232.182
			-76.8442	-438.371	-231.683
			-76.7942	-438.08	-231.373
			-76.7442	-437.776	-231.481
			-76.6942	-437.511	-231.75
			-76.6442	-437.326	-231.467
			-76.5941	-437.061	-231.13
			-76.5441	-436.876	-231.197
			-76.4941	-436.638	-231.319
			-76.4441	-436.321	-231.211
			-76.3941	-435.977	-230.874
			-76.3441	-435.54	-230.726
			-76.2941	-435.183	-231.049
			-76.2441	-434.985	-230.577
			-76.194	-434.654	-230.24
			-76.144	-434.31	-229.431
			-76.094	-433.992	-228.407
			-76.044	-433.609	-227.544
			-75.994	-433.331	-227.436
			-75.944	-433.265	-227.8
			-75.894	-433.106	-228.514
			-75.844	-432.749	-229.081
			-75.7939	-432.299	-229.283
			-75.7439	-431.876	-229.202
			-75.6939	-431.611	-229.04
			-75.6439	-431.201	-228.717
			-75.5939	-430.804	-228.353
			-75.5439	-430.434	-227.975
			-75.4939	-430.183	-227.557
			-75.4439	-429.918	-227.328
			-75.3938	-429.627	-227.004
			-75.3438	-429.363	-226.694
			-75.2938	-429.085	-226.317
			-75.2438	-428.794	-226.007
			-75.1938	-428.503	-225.751
			-75.1438	-428.093	-225.791
			-75.0938	-427.683	-225.804
			-75.0438	-427.431	-225.265
			-74.9937	-427.18	-224.712
			-74.9437	-426.862	-224.564
			-74.8937	-426.545	-224.955
			-74.8437	-426.28	-225.022
			-74.7937	-426.042	-224.537
			-74.7437	-425.831	-224.389
			-74.6937	-425.526	-224.605
			-74.6437	-425.222	-225.036
			-74.5936	-424.891	-224.82
			-74.5436	-424.627	-224.214
			-74.4936	-424.389	-223.917
			-74.4436	-424.098	-223.863
			-74.3936	-423.807	-223.903
			-74.3436	-423.542	-223.998
			-74.2936	-423.357	-224.2
			-74.2436	-423.106	-224.348
			-74.1935	-422.788	-224.537
			-74.1435	-422.418	-224.443
			-74.0935	-422.047	-224.362
			-74.0435	-421.677	-224.267
			-73.9935	-421.373	-223.971
			-73.9435	-421.121	-223.27
			-73.8935	-420.777	-222.488
			-73.8435	-420.486	-222.137
			-73.7934	-420.209	-221.989
			-73.7434	-419.865	-221.733
			-73.6934	-419.56	-221.436
			-73.6434	-419.243	-221.234
			-73.5934	-418.912	-220.964
			-73.5434	-418.555	-221.126
			-73.4934	-418.317	-221.301
			-73.4434	-418.079	-221.032
			-73.3933	-417.814	-220.722
			-73.3433	-417.484	-220.452
			-73.2933	-417.153	-220.425
			-73.2433	-416.849	-220.587
			-73.1933	-416.452	-220.614
			-73.1433	-416.055	-219.994
			-73.0933	-415.724	-219.67
			-73.0433	-415.394	-219.953
			-72.9932	-415.089	-220.182
			-72.9432	-414.772	-220.155
			-72.8932	-414.441	-220.061
			-72.8432	-414.203	-219.67
			-72.7932	-413.912	-219.265
			-72.7432	-413.568	-219.144
			-72.6932	-413.29	-219.279
			-72.6432	-413.026	-219.373
			-72.5931	-412.721	-219.495
			-72.5431	-412.391	-219.629
			-72.4931	-412.047	-219.319
			-72.4431	-411.663	-218.524
			-72.3931	-411.293	-217.661
			-72.3431	-410.962	-217.675
			-72.2931	-410.631	-218.106
			-72.2431	-410.301	-218.146
			-72.193	-409.904	-217.634
			-72.143	-409.507	-217.27
			-72.093	-409.203	-216.866
			-72.043	-408.859	-216.272
			-71.993	-408.555	-215.369
			-71.943	-408.33	-214.587
			-71.893	-408.052	-213.805
			-71.843	-407.748	-213.387
			-71.7929	-407.351	-213.589
			-71.7429	-407.06	-214.142
			-71.6929	-406.729	-214.614
			-71.6429	-406.385	-214.897
			-71.5929	-406.068	-214.884
			-71.5429	-405.763	-214.83
			-71.4929	-405.499	-214.722
			-71.4429	-405.208	-214.695
			-71.3928	-404.97	-214.479
			-71.3428	-404.692	-214.21
			-71.2928	-404.361	-213.872
			-71.2428	-404.11	-213.738
			-71.1928	-403.925	-213.643
			-71.1428	-403.541	-213.239
			-71.0928	-403.118	-212.942
			-71.0428	-402.761	-212.699
			-70.9927	-402.549	-212.443
			-70.9427	-402.298	-212.282
			-70.8927	-402.06	-212.201
			-70.8427	-401.821	-212.403
			-70.7927	-401.517	-212.659
			-70.7427	-401.186	-212.821
			-70.6927	-400.803	-213.212
			-70.6427	-400.432	-213.144
			-70.5926	-400.168	-212.16
			-70.5426	-399.903	-211.055
			-70.4926	-399.625	-210.502
			-70.4426	-399.295	-210.434
			-70.3926	-398.977	-210.515
			-70.3426	-398.607	-210.448
			-70.2926	-398.25	-210.785
			-70.2426	-397.985	-210.987
			-70.1925	-397.668	-211.109
			-70.1425	-397.337	-211.162
			-70.0925	-397.02	-211.189
			-70.0425	-396.649	-211.365
			-69.9925	-396.305	-211.446
			-69.9425	-396.027	-211.284
			-69.8925	-395.776	-211.23
			-69.8425	-395.485	-211.028
			-69.7924	-395.168	-210.866
			-69.7424	-394.85	-210.381
			-69.6924	-394.466	-209.679
			-69.6424	-394.096	-208.763
			-69.5924	-393.752	-208.169
			-69.5424	-393.474	-207.711
			-69.4924	-393.236	-207.576
			-69.4424	-392.906	-207.63
			-69.3923	-392.548	-207.59
			-69.3423	-392.218	-207.711
			-69.2923	-391.874	-207.778
			-69.2423	-391.622	-207.913
			-69.1923	-391.318	-207.886
			-69.1423	-391.106	-207.509
			-69.0923	-390.815	-207.307
			-69.0423	-390.524	-207.253
			-68.9922	-390.273	-207.428
			-68.9422	-389.982	-207.482
			-68.8922	-389.744	-207.333
			-68.8422	-389.321	-206.956
			-68.7922	-389.056	-206.525
			-68.7422	-388.725	-206.08
			-68.6922	-388.434	-205.648
			-68.6422	-388.196	-205.392
			-68.5921	-387.919	-205.554
			-68.5421	-387.627	-205.756
			-68.4921	-387.244	-205.999
			-68.4421	-386.873	-206.134
			-68.3921	-386.503	-205.837
			-68.3421	-386.106	-205.176
			-68.2921	-385.776	-204.489
			-68.2421	-385.524	-204.111
			-68.192	-385.273	-204.138
			-68.142	-385.035	-204.408
			-68.092	-384.77	-204.988
			-68.042	-384.413	-205.271
			-67.992	-384.069	-205.244
			-67.942	-383.712	-204.839
			-67.892	-383.368	-204.003
			-67.842	-383.05	-202.736
			-67.7919	-382.812	-201.509
			-67.7419	-382.561	-201.024
			-67.6919	-382.191	-201.172
			-67.6419	-381.9	-201.644
			-67.5919	-381.675	-202.021
			-67.5419	-381.265	-202.318
			-67.4919	-380.775	-202.412
			-67.4419	-380.378	-202.52
			-67.3918	-380.18	-202.628
			-67.3418	-380.048	-202.561
			-67.2918	-379.876	-202.385
			-67.2418	-379.545	-202.102
			-67.1918	-379.228	-201.765
			-67.1418	-378.897	-201.28
			-67.0918	-378.593	-200.781
			-67.0418	-378.288	-200.498
			-66.9917	-377.997	-200.323
			-66.9417	-377.667	-199.918
			-66.8917	-377.323	-199.473
			-66.8417	-377.124	-199.096
			-66.7917	-376.807	-198.947
			-66.7417	-376.489	-198.813
			-66.6917	-376.238	-198.449
			-66.6417	-375.881	-198.381
			-66.5916	-375.484	-198.435
			-66.5416	-375.127	-198.57
			-66.4916	-374.73	-198.368
			-66.4416	-374.399	-197.72
			-66.3916	-374.108	-197.289
			-66.3416	-373.778	-197.424
			-66.2916	-373.513	-197.936
			-66.2416	-373.248	-198.098
			-66.1915	-372.944	-197.882
			-66.1415	-372.666	-197.828
			-66.0915	-372.336	-197.936
			-66.0415	-372.084	-198.395
			-65.9915	-371.886	-198.597
			-65.9415	-371.661	-198.637
			-65.8915	-371.423	-198.138
			-65.8415	-371.105	-197.801
			-65.7914	-370.801	-197.518
			-65.7414	-370.444	-197.303
			-65.6914	-370.1	-196.844
			-65.6414	-369.783	-196.183
			-65.5914	-369.452	-195.792
			-65.5414	-369.148	-195.28
			-65.4914	-368.817	-195.078
			-65.4414	-368.447	-194.943
			-65.3913	-368.195	-194.673
			-65.3413	-367.944	-194.296
			-65.2913	-367.573	-193.905
			-65.2413	-367.203	-193.838
			-65.1913	-366.806	-193.743
			-65.1413	-366.542	-193.662
			-65.0913	-366.343	-193.622
			-65.0413	-366.105	-193.797
			-64.9912	-365.854	-194.053
			-64.9412	-365.536	-193.932
			-64.8912	-365.232	-193.568
			-64.8412	-364.967	-193.473
			-64.7912	-364.663	-193.581
			-64.7412	-364.266	-193.473
			-64.6912	-363.883	-193.42
			-64.6412	-363.618	-193.42
			-64.5911	-363.38	-193.163
			-64.5411	-363.089	-192.894
			-64.4911	-362.785	-192.921
			-64.4411	-362.467	-192.826
			-64.3911	-362.137	-192.638
			-64.3411	-361.872	-192.193
			-64.2911	-361.581	-191.761
			-64.2411	-361.25	-191.572
			-64.191	-360.959	-191.519
			-64.141	-360.668	-191.519
			-64.091	-360.351	-191.519
			-64.041	-360.073	-191.303
			-63.991	-359.808	-190.966
			-63.941	-359.517	-190.764
			-63.891	-359.121	-190.615
			-63.841	-358.763	-190.737
			-63.7909	-358.38	-190.966
			-63.7409	-358.076	-190.575
			-63.6909	-357.745	-189.712
			-63.6409	-357.48	-188.445
			-63.5909	-357.269	-187.204
			-63.5409	-356.898	-186.422
			-63.4909	-356.541	-186.584
			-63.4409	-356.21	-187.245
			-63.3908	-355.827	-187.743
			-63.3408	-355.43	-187.959
			-63.2908	-355.073	-188.134
			-63.2408	-354.729	-188.121
			-63.1908	-354.464	-187.865
			-63.1408	-354.16	-187.42
			-63.0908	-353.869	-187.002
			-63.0408	-353.618	-186.773
			-62.9907	-353.34	-186.611
			-62.9407	-353.062	-186.53
			-62.8907	-352.718	-186.651
			-62.8407	-352.44	-186.678
			-62.7907	-352.017	-186.328
			-62.7407	-351.647	-185.735
			-62.6907	-351.356	-185.33
			-62.6407	-351.131	-185.209
			-62.5906	-350.879	-185.168
			-62.5406	-350.694	-184.912
			-62.4906	-350.469	-184.521
			-62.4406	-350.205	-184.494
			-62.3906	-349.901	-184.764
			-62.3406	-349.49	-184.953
			-62.2906	-349.094	-184.831
			-62.2406	-348.763	-184.494
			-62.1905	-348.538	-184.171
			-62.1405	-348.154	-184.171
			-62.0905	-347.863	-184.184
			-62.0405	-347.559	-184.022
			-61.9905	-347.162	-184.022
			-61.9405	-346.871	-184.198
			-61.8905	-346.541	-183.847
			-61.8405	-346.25	-183.469
			-61.7904	-345.945	-183.308
			-61.7404	-345.615	-183.348
			-61.6904	-345.297	-183.51
			-61.6404	-345.046	-183.011
			-61.5904	-344.715	-182.566
			-61.5404	-344.464	-182.768
			-61.4904	-344.146	-182.782
			-61.4404	-343.868	-182.809
			-61.3903	-343.525	-182.58
			-61.3403	-343.167	-182.081
			-61.2903	-342.784	-181.595
			-61.2403	-342.466	-181.245
			-61.1903	-342.281	-180.921
			-61.1403	-342.003	-180.652
			-61.0903	-341.699	-180.315
			-61.0403	-341.395	-180.207
			-60.9902	-341.196	-180.503
			-60.9402	-340.905	-180.827
			-60.8902	-340.535	-180.76
			-60.8402	-340.164	-180.247
			-60.7902	-339.821	-179.829
			-60.7402	-339.477	-179.735
			-60.6902	-339.239	-179.856
			-60.6402	-338.908	-180.072
			-60.5901	-338.63	-180.22
			-60.5401	-338.365	-180.058
			-60.4901	-338.061	-179.87
			-60.4401	-337.85	-179.398
			-60.3901	-337.585	-179.047
			-60.3401	-337.254	-178.98
			-60.2901	-336.91	-178.778
			-60.2401	-336.58	-178.575
			-60.19	-336.289	-178.467
			-60.14	-335.998	-178.346
			-60.09	-335.707	-178.076
			-60.04	-335.336	-177.712
			-59.99	-335.032	-177.106
			-59.94	-334.714	-176.27
			-59.89	-334.503	-175.987
			-59.84	-334.265	-176.31
			-59.7899	-333.947	-176.836
			-59.7399	-333.564	-177.483
			-59.6899	-333.18	-178.023
			-59.6399	-332.902	-178.198
			-59.5899	-332.691	-177.456
			-59.5399	-332.307	-176.175
			-59.4899	-332.042	-175.286
			-59.4399	-331.817	-174.396
			-59.3898	-331.434	-173.546
			-59.3398	-331.077	-173.29
			-59.2898	-330.812	-173.614
			-59.2398	-330.6	-174.423
			-59.1898	-330.23	-175.232
			-59.1398	-329.846	-175.744
			-59.0898	-329.463	-175.717
			-59.0398	-329.159	-175.353
			-58.9897	-328.921	-174.895
			-58.9397	-328.629	-174.463
			-58.8897	-328.259	-174.409
			-58.8397	-328.061	-174.167
			-58.7897	-327.849	-173.762
			-58.7397	-327.611	-173.25
			-58.6897	-327.373	-173.061
			-58.6397	-327.174	-172.994
			-58.5896	-326.923	-172.684
			-58.5396	-326.606	-172.225
			-58.4896	-326.288	-171.996
			-58.4396	-325.984	-171.78
			-58.3896	-325.746	-171.767
			-58.3396	-325.481	-171.699
			-58.2896	-325.137	-171.443
			-58.2396	-324.806	-171.254
			-58.1895	-324.502	-171.403
			-58.1395	-324.185	-171.416
			-58.0895	-323.947	-171.16
			-58.0395	-323.695	-171.16
			-57.9895	-323.338	-171.214
			-57.9395	-323.021	-171.389
			-57.8895	-322.703	-171.416
			-57.8395	-322.452	-171.214
			-57.7894	-322.187	-171.052
			-57.7394	-321.949	-170.836
			-57.6894	-321.685	-170.54
			-57.6394	-321.46	-170.041
			-57.5894	-321.076	-169.879
			-57.5394	-320.653	-169.785
			-57.4894	-320.269	-169.38
			-57.4394	-320.005	-168.895
			-57.3893	-319.674	-168.544
			-57.3393	-319.33	-168.45
			-57.2893	-318.986	-168.342
			-57.2393	-318.682	-168.14
			-57.1893	-318.351	-167.803
			-57.1393	-318.047	-167.452
			-57.0893	-317.716	-167.385
			-57.0393	-317.385	-167.506
			-56.9892	-317.094	-167.398
			-56.9392	-316.817	-167.142
			-56.8892	-316.539	-167.061
			-56.8392	-316.288	-166.846
			-56.7892	-316.01	-166.859
			-56.7392	-315.692	-167.088
			-56.6892	-315.388	-167.264
			-56.6392	-315.057	-167.115
			-56.5891	-314.713	-166.765
			-56.5391	-314.316	-166.562
			-56.4891	-313.92	-166.333
			-56.4391	-313.642	-166.266
			-56.3891	-313.179	-166.266
			-56.3391	-312.835	-166.171
			-56.2891	-312.491	-165.74
			-56.2391	-312.253	-165.228
			-56.189	-312.015	-164.999
			-56.139	-311.724	-164.999
			-56.089	-311.406	-164.796
			-56.039	-311.049	-164.527
			-55.989	-310.652	-164.81
			-55.939	-310.374	-165.093
			-55.889	-310.044	-164.554
			-55.839	-309.687	-163.61
			-55.7889	-309.501	-163.138
			-55.7389	-309.263	-163.219
			-55.6889	-308.959	-163.381
			-55.6389	-308.668	-163.542
			-55.5889	-308.245	-163.852
			-55.5389	-307.795	-164.257
			-55.4889	-307.597	-164.607
			-55.4389	-307.358	-164.432
			-55.3888	-306.895	-163.879
			-55.3388	-306.525	-162.868
			-55.2888	-306.221	-161.318
			-55.2388	-305.943	-159.929
			-55.1888	-305.612	-159.053
			-55.1388	-305.282	-159.336
			-55.0888	-305.083	-160.077
			-55.0388	-304.752	-160.994
			-54.9887	-304.342	-161.534
			-54.9387	-304.038	-161.709
			-54.8887	-303.8	-161.534
			-54.8387	-303.509	-161.223
			-54.7887	-303.258	-160.913
			-54.7387	-302.967	-160.414
			-54.6887	-302.649	-160.172
			-54.6387	-302.345	-160.158
			-54.5886	-302.054	-160.441
			-54.5386	-301.789	-160.59
			-54.4886	-301.551	-160.064
			-54.4386	-301.234	-159.403
			-54.3886	-300.916	-158.945
			-54.3386	-300.559	-158.716
			-54.2886	-300.308	-158.729
			-54.2386	-300.043	-158.662
			-54.1885	-299.805	-158.419
			-54.1385	-299.554	-158.163
			-54.0885	-299.289	-158.203
			-54.0385	-299.025	-158.244
			-53.9885	-298.72	-157.947
			-53.9385	-298.456	-157.664
			-53.8885	-298.218	-157.165
			-53.8385	-297.927	-156.976
			-53.7884	-297.57	-157.138
			-53.7384	-297.239	-157.111
			-53.6884	-296.868	-157.098
			-53.6384	-296.577	-157.799
			-53.5884	-296.181	-158.257
			-53.5384	-295.85	-157.799
			-53.4884	-295.559	-157.044
			-53.4384	-295.308	-156.653
			-53.3883	-295.03	-156.896
			-53.3383	-294.712	-156.963
			-53.2883	-294.368	-156.262
			-53.2383	-294.038	-155.642
			-53.1883	-293.747	-155.291
			-53.1383	-293.442	-155.291
			-53.0883	-293.178	-155.156
			-53.0383	-292.821	-155.048
			-52.9882	-292.503	-154.941
			-52.9382	-292.146	-154.59
			-52.8882	-291.868	-154.159
			-52.8382	-291.485	-153.768
			-52.7882	-291.194	-153.714
			-52.7382	-290.969	-154.01
			-52.6882	-290.704	-154.118
			-52.6382	-290.426	-154.064
			-52.5881	-290.162	-154.145
			-52.5381	-289.857	-154.145
			-52.4881	-289.527	-153.66
			-52.4381	-289.196	-153.336
			-52.3881	-288.865	-153.242
			-52.3381	-288.601	-153.147
			-52.2881	-288.297	-153.093
			-52.2381	-288.006	-152.756
			-52.188	-287.675	-152.285
			-52.138	-287.318	-151.84
			-52.088	-287	-151.624
			-52.038	-286.669	-151.826
			-51.988	-286.339	-152.055
			-51.938	-286.048	-152.042
			-51.888	-285.743	-151.974
			-51.838	-285.558	-151.826
			-51.7879	-285.214	-151.597
			-51.7379	-284.963	-151.53
			-51.6879	-284.659	-151.354
			-51.6379	-284.407	-151.058
			-51.5879	-284.103	-150.963
			-51.5379	-283.825	-150.99
			-51.4879	-283.601	-150.95
			-51.4379	-283.23	-150.667
			-51.3878	-282.86	-150.41
			-51.3378	-282.569	-150.653
			-51.2878	-282.278	-151.004
			-51.2378	-281.907	-150.653
			-51.1878	-281.603	-149.561
			-51.1378	-281.338	-148.199
			-51.0878	-281.087	-146.905
			-51.0378	-280.704	-146.528
			-50.9877	-280.32	-146.892
			-50.9377	-280.016	-147.539
			-50.8877	-279.778	-148.078
			-50.8377	-279.434	-148.267
			-50.7877	-279.09	-148.186
			-50.7377	-278.706	-147.97
			-50.6877	-278.508	-147.566
			-50.6377	-278.256	-147.363
			-50.5876	-277.912	-147.121
			-50.5376	-277.621	-146.878
			-50.4876	-277.304	-146.568
			-50.4376	-277.013	-146.339
			-50.3876	-276.695	-146.298
			-50.3376	-276.404	-146.46
			-50.2876	-276.193	-146.42
			-50.2376	-275.902	-146.042
			-50.1875	-275.624	-145.746
			-50.1375	-275.293	-145.678
			-50.0875	-274.91	-145.84
			-50.0375	-274.619	-145.301
			-49.9875	-274.314	-144.316
			-49.9375	-274.036	-144.128
			-49.8875	-273.719	-144.384
			-49.8375	-273.481	-144.734
			-49.7874	-273.23	-144.802
			-49.7374	-272.939	-144.397
			-49.6874	-272.634	-144.397
			-49.6374	-272.277	-144.303
			-49.5874	-271.999	-144.101
			-49.5374	-271.708	-143.427
			-49.4874	-271.47	-142.982
			-49.4374	-271.245	-143.036
			-49.3873	-270.915	-143.292
			-49.3373	-270.65	-143.534
			-49.2873	-270.227	-143.224
			-49.2373	-269.909	-142.752
			-49.1873	-269.579	-142.658
			-49.1373	-269.274	-142.699
			-49.0873	-268.997	-143.103
			-49.0373	-268.692	-143.359
			-48.9872	-268.362	-143.13
			-48.9372	-268.097	-142.55
			-48.8872	-267.793	-141.876
			-48.8372	-267.475	-141.337
			-48.7872	-267.237	-140.892
			-48.7372	-266.973	-140.582
			-48.6872	-266.708	-140.285
			-48.6372	-266.443	-140.042
			-48.5871	-266.073	-139.732
			-48.5371	-265.729	-139.611
			-48.4871	-265.412	-139.705
			-48.4371	-265.121	-139.921
			-48.3871	-264.83	-139.989
			-48.3371	-264.591	-140.002
			-48.2871	-264.353	-139.975
			-48.2371	-264.115	-140.069
			-48.187	-263.758	-140.258
			-48.137	-263.375	-140.177
			-48.087	-263.123	-139.881
			-48.037	-262.832	-139.678
			-47.987	-262.488	-139.409
			-47.937	-262.065	-139.018
			-47.887	-261.827	-138.748
			-47.837	-261.602	-138.654
			-47.7869	-261.298	-138.465
			-47.7369	-260.94	-138.236
			-47.6869	-260.597	-138.128
			-47.6369	-260.279	-138.195
			-47.5869	-260.041	-138.371
			-47.5369	-259.803	-138.222
			-47.4869	-259.485	-137.616
			-47.4369	-259.141	-136.793
			-47.3868	-258.771	-136.564
			-47.3368	-258.493	-137.063
			-47.2868	-258.229	-137.265
			-47.2368	-257.885	-137.211
			-47.1868	-257.528	-137.413
			-47.1368	-257.184	-137.589
			-47.0868	-256.946	-137.292
			-47.0368	-256.549	-136.254
			-46.9867	-256.205	-134.771
			-46.9367	-255.98	-133.288
			-46.8867	-255.689	-132.304
			-46.8367	-255.358	-132.115
			-46.7867	-255.041	-132.708
			-46.7367	-254.829	-133.396
			-46.6867	-254.564	-134.056
			-46.6367	-254.273	-134.501
			-46.5866	-253.93	-134.474
			-46.5366	-253.586	-134.353
			-46.4866	-253.228	-134.029
			-46.4366	-252.911	-133.841
			-46.3866	-252.673	-133.652
			-46.3366	-252.435	-133.544
			-46.2866	-252.13	-133.342
			-46.2366	-251.839	-133.139
			-46.1865	-251.509	-132.883
			-46.1365	-251.218	-132.6
			-46.0865	-250.913	-132.088
			-46.0365	-250.622	-131.454
			-45.9865	-250.318	-131.252
			-45.9365	-249.948	-131.252
			-45.8865	-249.551	-130.969
			-45.8365	-249.273	-130.362
			-45.7864	-248.982	-130.052
			-45.7364	-248.704	-130.322
			-45.6864	-248.427	-131.063
			-45.6364	-248.136	-131.387
			-45.5864	-247.792	-131.131
			-45.5364	-247.54	-130.82
			-45.4864	-247.262	-130.672
			-45.4364	-247.011	-130.672
			-45.3863	-246.747	-130.349
			-45.3363	-246.323	-129.607
			-45.2863	-245.979	-129.162
			-45.2363	-245.609	-128.987
			-45.1863	-245.344	-129.081
			-45.1363	-245.08	-129.095
			-45.0863	-244.762	-129.095
			-45.0363	-244.366	-128.879
			-44.9862	-244.022	-128.852
			-44.9362	-243.744	-129
			-44.8862	-243.492	-129.391
			-44.8362	-243.162	-129.809
			-44.7862	-242.924	-130.079
			-44.7362	-242.725	-129.796
			-44.6862	-242.461	-129.122
			-44.6362	-242.17	-128.501
			-44.5861	-241.852	-128.057
			-44.5361	-241.482	-127.773
			-44.4861	-241.125	-127.571
			-44.4361	-240.767	-127.423
			-44.3861	-240.49	-127.167
			-44.3361	-240.238	-127.018
			-44.2861	-240	-126.857
			-44.2361	-239.709	-126.816
			-44.186	-239.405	-126.749
			-44.136	-239.087	-126.668
			-44.086	-238.73	-126.533
			-44.036	-238.347	-126.452
			-43.986	-238.095	-126.385
			-43.936	-237.751	-125.886
			-43.886	-237.421	-125.427
			-43.836	-237.116	-125.279
			-43.7859	-236.865	-125.36
			-43.7359	-236.561	-125.239
			-43.6859	-236.204	-125.036
			-43.6359	-235.873	-124.969
			-43.5859	-235.595	-124.807
			-43.5359	-235.331	-124.605
			-43.4859	-235.066	-124.672
			-43.4359	-234.815	-124.821
			-43.3858	-234.563	-124.807
			-43.3358	-234.259	-124.551
			-43.2858	-234.074	-123.796
			-43.2358	-233.809	-122.893
			-43.1858	-233.439	-122.542
			-43.1358	-233.135	-123.014
			-43.0858	-232.751	-123.621
			-43.0358	-232.394	-123.81
			-42.9857	-232.09	-123.796
			-42.9357	-231.825	-123.526
			-42.8857	-231.468	-122.664
			-42.8357	-231.111	-121.733
			-42.7857	-230.833	-120.763
			-42.7357	-230.582	-120.007
			-42.6857	-230.264	-119.509
			-42.6357	-229.92	-119.563
			-42.5856	-229.642	-120.129
			-42.5356	-229.299	-120.749
			-42.4856	-229.034	-121.342
			-42.4356	-228.716	-121.679
			-42.3856	-228.531	-121.706
			-42.3356	-228.201	-121.423
			-42.2856	-227.843	-120.965
			-42.2356	-227.513	-120.641
			-42.1855	-227.301	-120.452
			-42.1355	-227.089	-120.115
			-42.0855	-226.785	-119.751
			-42.0355	-226.415	-119.536
			-41.9855	-226.177	-119.05
			-41.9355	-225.925	-118.524
			-41.8855	-225.674	-117.931
			-41.8355	-225.409	-117.365
			-41.7854	-225.105	-117.432
			-41.7354	-224.827	-117.729
			-41.6854	-224.536	-117.985
			-41.6354	-224.232	-118.201
			-41.5854	-223.901	-118.228
			-41.5354	-223.452	-118.133
			-41.4854	-223.108	-117.837
			-41.4354	-222.896	-117.594
			-41.3853	-222.724	-117.271
			-41.3353	-222.499	-117.176
			-41.2853	-222.168	-117.109
			-41.2353	-221.825	-116.933
			-41.1853	-221.494	-116.947
			-41.1353	-221.229	-116.88
			-41.0853	-221.031	-116.853
			-41.0353	-220.78	-116.718
			-40.9852	-220.409	-116.502
			-40.9352	-220.026	-116.192
			-40.8852	-219.589	-115.734
			-40.8352	-219.258	-115.504
			-40.7852	-218.967	-115.612
			-40.7352	-218.676	-115.963
			-40.6852	-218.359	-116.178
			-40.6352	-218.015	-115.518
			-40.5851	-217.75	-114.345
			-40.5351	-217.459	-113.684
			-40.4851	-217.155	-113.671
			-40.4351	-216.877	-113.873
			-40.3851	-216.599	-113.913
			-40.3351	-216.282	-113.725
			-40.2851	-215.978	-113.603
			-40.2351	-215.66	-113.711
			-40.185	-215.369	-113.563
			-40.135	-215.091	-113.415
			-40.085	-214.814	-113.212
			-40.035	-214.456	-112.902
			-39.985	-214.126	-112.606
			-39.935	-213.848	-112.417
			-39.885	-213.689	-112.322
			-39.835	-213.345	-112.282
			-39.7849	-213.028	-112.444
			-39.7349	-212.684	-112.484
			-39.6849	-212.459	-112.498
			-39.6349	-212.261	-112.538
			-39.5849	-211.996	-112.633
			-39.5349	-211.626	-112.511
			-39.4849	-211.308	-112.309
			-39.4349	-211.004	-112.039
			-39.3848	-210.66	-111.864
			-39.3348	-210.329	-111.985
			-39.2848	-210.012	-112.147
			-39.2348	-209.668	-112.08
			-39.1848	-209.337	-111.662
			-39.1348	-209.046	-110.974
			-39.0848	-208.768	-110.179
			-39.0348	-208.477	-109.882
			-38.9847	-208.147	-110.597
			-38.9347	-207.829	-111.567
			-38.8847	-207.525	-111.864
			-38.8347	-207.3	-111.473
			-38.7847	-206.969	-110.812
			-38.7347	-206.612	-110.26
			-38.6847	-206.308	-109.141
			-38.6347	-205.977	-108.049
			-38.5846	-205.739	-106.916
			-38.5346	-205.408	-106.336
			-38.4846	-205.117	-106.444
			-38.4346	-204.906	-106.916
			-38.3846	-204.641	-107.698
			-38.3346	-204.205	-108.21
			-38.2846	-203.9	-108.345
			-38.2346	-203.636	-108.197
			-38.1845	-203.318	-107.995
			-38.1345	-203.027	-107.725
			-38.0845	-202.67	-107.388
			-38.0345	-202.339	-106.929
			-37.9845	-202.022	-106.39
			-37.9345	-201.731	-106.026
			-37.8845	-201.506	-105.999
			-37.8345	-201.268	-105.851
			-37.7844	-201.003	-105.635
			-37.7344	-200.712	-105.244
			-37.6844	-200.421	-104.813
			-37.6344	-200.091	-104.543
			-37.5844	-199.76	-104.53
			-37.5344	-199.456	-104.246
			-37.4844	-199.165	-103.748
			-37.4344	-198.847	-103.64
			-37.3843	-198.556	-103.599
			-37.3343	-198.225	-103.775
			-37.2843	-197.895	-103.802
			-37.2343	-197.551	-103.694
			-37.1843	-197.194	-103.586
			-37.1343	-196.85	-103.613
			-37.0843	-196.664	-103.667
			-37.0343	-196.373	-103.761
			-36.9842	-196.016	-103.896
			-36.9342	-195.712	-104.031
			-36.8842	-195.434	-103.775
			-36.8342	-195.117	-103.734
			-36.7842	-194.76	-103.855
			-36.7342	-194.402	-103.721
			-36.6842	-194.072	-103.222
			-36.6342	-193.847	-102.467
			-36.5841	-193.556	-102.049
			-36.5341	-193.252	-102.359
			-36.4841	-192.921	-102.683
			-36.4341	-192.577	-102.48
			-36.3841	-192.259	-101.954
			-36.3341	-191.968	-101.415
			-36.2841	-191.717	-100.97
			-36.2341	-191.4	-100.512
			-36.184	-191.082	-100.067
			-36.134	-190.712	-99.8242
			-36.084	-190.394	-99.8916
			-36.034	-190.13	-99.8782
			-35.984	-189.839	-99.7029
			-35.934	-189.601	-99.5681
			-35.884	-189.402	-99.7029
			-35.834	-189.085	-99.9591
			-35.7839	-188.727	-99.8647
			-35.7339	-188.331	-99.7029
			-35.6839	-188.145	-99.5546
			-35.6339	-187.894	-99.231
			-35.5839	-187.524	-98.7321
			-35.5339	-187.219	-98.7726
			-35.4839	-186.981	-99.0827
			-35.4339	-186.77	-99.3523
			-35.3838	-186.426	-99.2175
			-35.3338	-186.042	-99.0692
			-35.2838	-185.764	-98.7861
			-35.2338	-185.513	-98.7052
			-35.1838	-185.143	-98.7187
			-35.1338	-184.838	-98.7996
			-35.0838	-184.547	-98.6108
			-35.0338	-184.256	-97.9232
			-34.9837	-183.926	-97.667
			-34.9337	-183.688	-97.2895
			-34.8837	-183.41	-96.8311
			-34.8337	-183.158	-97.0064
			-34.7837	-182.854	-97.4648
			-34.7337	-182.484	-97.694
			-34.6837	-182.153	-97.7614
			-34.6337	-181.796	-97.694
			-34.5836	-181.452	-97.303
			-34.5336	-181.134	-96.4401
			-34.4836	-180.857	-95.0245
			-34.4336	-180.671	-93.6358
			-34.3836	-180.513	-92.9212
			-34.3336	-180.261	-92.9751
			-34.2836	-179.944	-93.6088
			-34.2336	-179.626	-94.2829
			-34.1835	-179.19	-94.8088
			-34.1335	-178.753	-94.984
			-34.0835	-178.529	-94.9031
			-34.0335	-178.343	-94.8627
			-33.9835	-178.145	-94.6739
			-33.9335	-177.801	-94.3638
			-33.8835	-177.338	-93.9728
			-33.8335	-177.06	-93.6762
			-33.7834	-176.822	-93.4066
			-33.7334	-176.531	-93.0425
			-33.6834	-176.333	-92.7055
			-33.6334	-176.068	-92.3415
			-33.5834	-175.711	-92.0179
			-33.5334	-175.486	-91.7078
			-33.4834	-175.248	-91.4381
			-33.4334	-174.904	-91.3168
			-33.3833	-174.547	-91.4246
			-33.3333	-174.203	-91.546
			-33.2833	-173.793	-91.5864
			-33.2333	-173.475	-91.4921
			-33.1833	-173.131	-91.2224
			-33.1333	-172.893	-90.7775
			-33.0833	-172.642	-90.4944
			-33.0333	-172.443	-90.3595
			-32.9832	-172.086	-90.346
			-32.9332	-171.703	-90.2786
			-32.8832	-171.438	-89.8068
			-32.8332	-171.121	-89.2405
			-32.7832	-170.896	-88.9574
			-32.7332	-170.592	-88.9304
			-32.6832	-170.261	-89.0383
			-32.6332	-170.009	-89.5371
			-32.5831	-169.718	-90.0225
			-32.5331	-169.348	-90.0494
			-32.4831	-169.044	-90.1303
			-32.4331	-168.753	-89.7124
			-32.3831	-168.475	-89.0922
			-32.3331	-168.144	-88.7147
			-32.2831	-167.827	-88.8225
			-32.2331	-167.496	-88.6068
			-32.183	-167.218	-88.1889
			-32.133	-166.954	-87.6361
			-32.083	-166.716	-87.2855
			-32.033	-166.464	-87.2046
			-31.983	-166.147	-87.3395
			-31.933	-165.803	-87.6765
			-31.883	-165.459	-87.5687
			-31.833	-165.141	-87.0698
			-31.7829	-164.837	-86.7058
			-31.7329	-164.507	-86.4092
			-31.6829	-164.255	-86.3148
			-31.6329	-163.951	-86.2204
			-31.5829	-163.581	-86.18
			-31.5329	-163.356	-86.2069
			-31.4829	-163.051	-86.1126
			-31.4329	-162.774	-86.0856
			-31.3828	-162.43	-85.9238
			-31.3328	-162.086	-85.6946
			-31.2828	-161.821	-85.3575
			-31.2328	-161.623	-85.1148
			-31.1828	-161.345	-84.7913
			-31.1328	-161.001	-84.7913
			-31.0828	-160.71	-84.8722
			-31.0328	-160.379	-84.8317
			-30.9827	-160.075	-84.8587
			-30.9327	-159.771	-84.7778
			-30.8827	-159.519	-84.3329
			-30.8327	-159.202	-83.7936
			-30.7827	-158.898	-83.2947
			-30.7327	-158.541	-83.1464
			-30.6827	-158.21	-83.2273
			-30.6327	-157.919	-83.5509
			-30.5826	-157.615	-83.5239
			-30.5326	-157.244	-83.6183
			-30.4826	-156.953	-83.6587
			-30.4326	-156.768	-83.4161
			-30.3826	-156.384	-83.0925
			-30.3326	-156.014	-82.0274
			-30.2826	-155.736	-80.7735
			-30.2326	-155.445	-79.4927
			-30.1825	-155.062	-78.6837
			-30.1325	-154.744	-78.8994
			-30.0825	-154.387	-79.8297
			-30.0325	-154.069	-80.7735
			-29.9825	-153.673	-81.2454
			-29.9325	-153.355	-81.4072
			-29.8825	-153.117	-81.2589
			-29.8325	-152.879	-81.0701
			-29.7824	-152.601	-80.7196
			-29.7324	-152.323	-80.4095
			-29.6824	-152.059	-80.1398
			-29.6324	-151.781	-79.7758
			-29.5824	-151.583	-79.4927
			-29.5324	-151.318	-79.0477
			-29.4824	-151.067	-78.6972
			-29.4324	-150.683	-78.5759
			-29.3823	-150.286	-78.5624
			-29.3323	-150.061	-78.6163
			-29.2823	-149.77	-78.5759
			-29.2323	-149.532	-78.6433
			-29.1823	-149.201	-78.441
			-29.1323	-148.924	-77.9287
			-29.0823	-148.672	-77.6051
			-29.0323	-148.342	-77.4164
			-28.9822	-147.905	-77.322
			-28.9322	-147.508	-77.1737
			-28.8822	-147.23	-77.0119
			-28.8322	-146.953	-76.8366
			-28.7822	-146.688	-76.6883
			-28.7322	-146.41	-76.4861
			-28.6822	-146.119	-76.2569
			-28.6322	-145.789	-76.4321
			-28.5821	-145.471	-76.3647
			-28.5321	-145.154	-76.5535
			-28.4821	-144.902	-76.9849
			-28.4321	-144.611	-77.0793
			-28.3821	-144.281	-76.8501
			-28.3321	-143.963	-76.4321
			-28.2821	-143.579	-76.0007
			-28.2321	-143.341	-75.8389
			-28.182	-143.05	-76.1895
			-28.132	-142.72	-76.3512
			-28.082	-142.349	-75.9468
			-28.032	-141.992	-75.2322
			-27.982	-141.701	-74.5716
			-27.932	-141.476	-74.1806
			-27.882	-141.225	-73.9379
			-27.832	-140.973	-73.6817
			-27.7819	-140.722	-73.6143
			-27.7319	-140.405	-73.4525
			-27.6819	-140.1	-73.5199
			-27.6319	-139.836	-73.3716
			-27.5819	-139.452	-73.2368
			-27.5319	-139.148	-73.075
			-27.4819	-138.831	-72.9941
			-27.4319	-138.5	-73.0076
			-27.3818	-138.169	-72.9267
			-27.3318	-137.971	-72.7245
			-27.2818	-137.68	-72.3739
			-27.2318	-137.362	-72.3065
			-27.1818	-137.005	-72.4683
			-27.1318	-136.608	-72.5762
			-27.0818	-136.37	-72.4683
			-27.0318	-136.105	-72.2391
			-26.9817	-135.775	-72.2256
			-26.9317	-135.404	-72.1986
			-26.8817	-135.1	-72.2256
			-26.8317	-134.849	-72.1717
			-26.7817	-134.531	-72.0099
			-26.7317	-134.24	-71.6189
			-26.6817	-133.976	-70.9717
			-26.6317	-133.671	-70.7021
			-26.5816	-133.354	-70.6886
			-26.5316	-133.103	-70.8774
			-26.4816	-132.785	-70.756
			-26.4316	-132.468	-70.3246
			-26.3816	-132.203	-69.9606
			-26.3316	-131.859	-69.974
			-26.2816	-131.529	-69.9066
			-26.2316	-131.277	-69.4887
			-26.1815	-130.894	-68.7337
			-26.1315	-130.603	-67.6146
			-26.0815	-130.298	-66.5899
			-26.0315	-129.954	-65.9832
			-25.9815	-129.65	-66.0641
			-25.9315	-129.399	-66.6304
			-25.8815	-129.095	-67.3315
			-25.8315	-128.843	-67.8708
			-25.7814	-128.579	-68.0326
			-25.7314	-128.314	-67.8168
			-25.6814	-128.063	-67.4798
			-25.6314	-127.758	-67.0888
			-25.5814	-127.375	-66.8461
			-25.5314	-127.071	-66.5495
			-25.4814	-126.793	-66.2394
			-25.4314	-126.528	-65.9697
			-25.3813	-126.145	-65.8214
			-25.3313	-125.814	-65.7001
			-25.2813	-125.496	-65.3226
			-25.2313	-125.179	-64.7968
			-25.1813	-124.928	-64.4597
			-25.1313	-124.623	-64.5002
			-25.0813	-124.346	-64.7428
			-25.0313	-124.041	-64.635
			-24.9812	-123.75	-64.244
			-24.9312	-123.473	-63.8665
			-24.8812	-123.221	-63.7317
			-24.8312	-122.864	-63.9743
			-24.7812	-122.507	-64.1496
			-24.7312	-122.203	-64.0013
			-24.6812	-121.898	-63.6642
			-24.6312	-121.7	-63.5833
			-24.5811	-121.515	-63.462
			-24.5311	-121.131	-63.2732
			-24.4811	-120.787	-63.0036
			-24.4311	-120.496	-62.7474
			-24.3811	-120.179	-62.6665
			-24.3311	-119.888	-62.7744
			-24.2811	-119.61	-62.9901
			-24.2311	-119.306	-62.8283
			-24.181	-118.988	-62.8418
			-24.131	-118.657	-62.9227
			-24.081	-118.327	-63.1384
			-24.031	-118.075	-63.1249
			-23.981	-117.718	-62.6665
			-23.931	-117.388	-62.2755
			-23.881	-117.149	-61.8846
			-23.831	-116.885	-61.4531
			-23.7809	-116.594	-60.9273
			-23.7309	-116.237	-60.3475
			-23.6809	-115.932	-60.024
			-23.6309	-115.641	-59.7274
			-23.5809	-115.377	-59.7678
			-23.5309	-115.099	-59.6869
			-23.4809	-114.782	-59.4577
			-23.4309	-114.451	-59.0532
			-23.3808	-114.186	-59.0397
			-23.3308	-113.869	-59.1341
			-23.2808	-113.538	-59.1206
			-23.2308	-113.26	-59.2555
			-23.1808	-112.916	-59.4038
			-23.1308	-112.612	-59.5116
			-23.0808	-112.348	-59.5116
			-23.0308	-112.017	-59.3498
			-22.9807	-111.673	-59.1206
			-22.9307	-111.289	-58.851
			-22.8807	-110.985	-58.7836
			-22.8307	-110.76	-58.7836
			-22.7807	-110.496	-58.9454
			-22.7307	-110.244	-58.9319
			-22.6807	-109.927	-58.6083
			-22.6307	-109.543	-58.3117
			-22.5806	-109.12	-58.1634
			-22.5306	-108.749	-57.9612
			-22.4806	-108.511	-57.3544
			-22.4306	-108.154	-56.559
			-22.3806	-107.929	-56.0466
			-22.3306	-107.691	-55.9523
			-22.2806	-107.44	-56.2219
			-22.2306	-107.096	-56.4916
			-22.1805	-106.805	-56.5725
			-22.1305	-106.487	-56.9634
			-22.0805	-106.13	-56.923
			-22.0305	-105.852	-56.1815
			-21.9805	-105.456	-55.0489
			-21.9305	-105.125	-53.7681
			-21.8805	-104.821	-52.7569
			-21.8305	-104.583	-52.4199
			-21.7804	-104.318	-52.7434
			-21.7304	-104.093	-53.4715
			-21.6804	-103.789	-53.9569
			-21.6304	-103.458	-53.9973
			-21.5804	-103.233	-53.9973
			-21.5304	-103.022	-53.9703
			-21.4804	-102.744	-53.876
			-21.4304	-102.36	-53.485
			-21.3803	-101.977	-53.2153
			-21.3303	-101.699	-53.0535
			-21.2803	-101.328	-52.6625
			-21.2303	-101.09	-52.3659
			-21.1803	-100.892	-52.0828
			-21.1303	-100.601	-51.9749
			-21.0803	-100.27	-51.6379
			-21.0303	-99.9527	-51.2064
			-20.9802	-99.6087	-50.9098
			-20.9302	-99.3442	-50.8559
			-20.8802	-99.0135	-50.9098
			-20.8302	-98.6828	-50.5997
			-20.7802	-98.3917	-50.4919
			-20.7302	-98.1139	-50.748
			-20.6802	-97.7965	-50.7885
			-20.6302	-97.4261	-50.4784
			-20.5801	-97.1218	-50.0604
			-20.5301	-96.8308	-49.6829
			-20.4801	-96.5133	-49.1975
			-20.4301	-96.1562	-49.0492
			-20.3801	-95.8122	-49.1436
			-20.3301	-95.5609	-49.2919
			-20.2801	-95.2434	-49.6694
			-20.2301	-94.9392	-49.8177
			-20.18	-94.6481	-49.7908
			-20.13	-94.3704	-49.6155
			-20.08	-94.0793	-49.6964
			-20.03	-93.8015	-49.6964
			-19.98	-93.5237	-49.1301
			-19.93	-93.2063	-48.5504
			-19.88	-92.9152	-48.4156
			-19.83	-92.5052	-48.2942
			-19.7799	-92.2009	-47.9437
			-19.7299	-91.9099	-47.701
			-19.6799	-91.6057	-47.701
			-19.6299	-91.3279	-47.5931
			-19.5799	-91.0765	-47.1482
			-19.5299	-90.7458	-46.5954
			-19.4799	-90.4151	-46.2853
			-19.4299	-90.1505	-46.3123
			-19.3798	-89.8463	-46.3797
			-19.3298	-89.4891	-46.4741
			-19.2798	-89.1849	-46.4067
			-19.2298	-88.8674	-46.1775
			-19.1798	-88.6293	-46.0022
			-19.1298	-88.2721	-46.0561
			-19.0798	-87.915	-46.1235
			-19.0298	-87.5975	-46.0696
			-18.9797	-87.3197	-45.9078
			-18.9297	-86.9625	-45.746
			-18.8797	-86.7509	-45.6921
			-18.8297	-86.4599	-45.5033
			-18.7797	-86.1688	-45.1663
			-18.7297	-85.944	-44.964
			-18.6797	-85.6794	-44.964
			-18.6297	-85.3751	-45.018
			-18.5796	-85.1106	-45.0719
			-18.5296	-84.846	-45.0719
			-18.4796	-84.4624	-44.9236
			-18.4296	-84.1052	-44.6135
			-18.3796	-83.7878	-44.1821
			-18.3296	-83.4438	-43.7237
			-18.2796	-83.1793	-43.3327
			-18.2296	-82.9147	-43.1304
			-18.1795	-82.5443	-43.2787
			-18.1295	-82.3194	-43.7102
			-18.0795	-82.0945	-44.1281
			-18.0295	-81.7903	-44.0877
			-17.9795	-81.5389	-43.8585
			-17.9295	-81.2744	-42.9282
			-17.8795	-80.9304	-41.6743
			-17.8295	-80.5865	-40.5553
			-17.7794	-80.3087	-39.6385
			-17.7294	-80.0309	-39.1396
			-17.6794	-79.687	-38.9509
			-17.6294	-79.3563	-39.4362
			-17.5794	-79.1314	-40.1238
			-17.5294	-78.8139	-40.8789
			-17.4794	-78.4038	-41.3777
			-17.4294	-78.0335	-41.4047
			-17.3793	-77.7821	-41.1485
			-17.3293	-77.5176	-40.7575
			-17.2793	-77.2398	-40.4474
			-17.2293	-76.8694	-40.1643
			-17.1793	-76.5387	-39.9351
			-17.1293	-76.3402	-39.5036
			-17.0793	-76.1021	-39.0318
			-17.0293	-75.864	-38.9913
			-16.9792	-75.5333	-38.816
			-16.9292	-75.2952	-38.4655
			-16.8792	-75.0836	-38.0475
			-16.8292	-74.7793	-37.7914
			-16.7792	-74.4486	-37.7105
			-16.7292	-74.0782	-37.67
			-16.6792	-73.8136	-37.2521
			-16.6292	-73.5094	-37.0094
			-16.5791	-73.2051	-37.1847
			-16.5291	-72.967	-37.3599
			-16.4791	-72.557	-37.1577
			-16.4291	-72.1469	-36.4431
			-16.3791	-71.75	-35.8634
			-16.3291	-71.4987	-35.6477
			-16.2791	-71.2474	-35.6072
			-16.2291	-70.9563	-35.4724
			-16.179	-70.6256	-35.351
			-16.129	-70.2817	-35.3645
			-16.079	-69.951	-35.5398
			-16.029	-69.6864	-35.5533
			-15.979	-69.369	-35.3915
			-15.929	-69.0647	-35.1084
			-15.879	-68.7737	-34.9196
			-15.829	-68.4827	-35.2701
			-15.7789	-68.1652	-35.8095
			-15.7289	-67.8742	-35.9578
			-15.6789	-67.5435	-35.4589
			-15.6289	-67.1995	-35.1084
			-15.5789	-66.9482	-34.9735
			-15.5289	-66.7233	-34.9196
			-15.4789	-66.4455	-34.4612
			-15.4289	-66.1016	-33.8275
			-15.3788	-65.7709	-33.2613
			-15.3288	-65.5328	-32.9512
			-15.2788	-65.2417	-32.7894
			-15.2288	-64.9507	-32.9377
			-15.1788	-64.6597	-32.9377
			-15.1288	-64.4084	-32.8163
			-15.0788	-64.0644	-32.6545
			-15.0288	-63.7999	-32.4523
			-14.9787	-63.4824	-32.2636
			-14.9287	-63.1384	-32.1692
			-14.8787	-62.7813	-31.9939
			-14.8287	-62.477	-31.8321
			-14.7787	-62.1463	-31.8052
			-14.7287	-61.8685	-31.8186
			-14.6787	-61.5511	-31.7512
			-14.6287	-61.26	-31.7512
			-14.5786	-60.9293	-31.7377
			-14.5286	-60.6383	-31.8052
			-14.4786	-60.4267	-31.7377
			-14.4286	-60.1356	-31.6434
			-14.3786	-59.8446	-31.6029
			-14.3286	-59.5536	-31.7377
			-14.2786	-59.2097	-31.8052
			-14.2286	-58.8393	-31.4546
			-14.1785	-58.416	-30.9827
			-14.1285	-58.1514	-30.6322
			-14.0785	-57.8207	-30.1333
			-14.0285	-57.5032	-29.4188
			-13.9785	-57.2386	-29.257
			-13.9285	-56.9476	-29.7558
			-13.8785	-56.6037	-30.3221
			-13.8285	-56.3524	-30.6322
			-13.7784	-56.101	-30.6457
			-13.7284	-55.7571	-30.0794
			-13.6784	-55.3867	-28.812
			-13.6284	-55.1089	-27.302
			-13.5784	-54.8179	-25.8998
			-13.5284	-54.421	-25.3066
			-13.4784	-54.0771	-25.5358
			-13.4284	-53.7464	-26.1964
			-13.3783	-53.4951	-26.911
			-13.3283	-53.2569	-27.329
			-13.2783	-52.9659	-27.5177
			-13.2283	-52.6881	-27.4503
			-13.1783	-52.4765	-27.1133
			-13.1283	-52.1855	-26.8706
			-13.0783	-51.8812	-26.7357
			-13.0283	-51.5373	-26.4526
			-12.9782	-51.233	-26.0616
			-12.9282	-50.9155	-25.5493
			-12.8782	-50.5848	-25.2796
			-12.8282	-50.2938	-25.1313
			-12.7782	-50.0028	-24.9965
			-12.7282	-49.6985	-24.6594
			-12.6782	-49.434	-24.3224
			-12.6282	-49.1694	-24.1201
			-12.5781	-48.8519	-23.9314
			-12.5281	-48.5609	-23.9449
			-12.4781	-48.2434	-23.8235
			-12.4281	-47.9921	-23.8505
			-12.3781	-47.6878	-24.1471
			-12.3281	-47.3439	-24.3628
			-12.2781	-47.0132	-24.1201
			-12.2281	-46.7883	-23.6078
			-12.178	-46.4312	-23.2438
			-12.128	-46.074	-23.2168
			-12.078	-45.7962	-23.082
			-12.028	-45.492	-22.9067
			-11.978	-45.0819	-22.7045
			-11.928	-44.7115	-22.5292
			-11.878	-44.3676	-22.6775
			-11.828	-44.103	-22.8528
			-11.7779	-43.8781	-23.1899
			-11.7279	-43.6135	-23.2438
			-11.6779	-43.3754	-22.9876
			-11.6279	-43.1373	-22.2865
			-11.5779	-42.7934	-21.8012
			-11.5279	-42.423	-21.6124
			-11.4779	-42.0791	-21.4641
			-11.4279	-41.6954	-20.8574
			-11.3778	-41.3912	-20.4125
			-11.3278	-41.1266	-20.1833
			-11.2778	-40.8621	-20.0484
			-11.2278	-40.5446	-20.1024
			-11.1778	-40.1874	-20.008
			-11.1278	-39.9229	-19.7923
			-11.0778	-39.6318	-19.4013
			-11.0278	-39.354	-19.2799
			-10.9777	-39.0101	-19.2125
			-10.9277	-38.7455	-19.1856
			-10.8777	-38.5339	-19.2125
			-10.8277	-38.2429	-19.2395
			-10.7777	-37.9386	-19.2395
			-10.7277	-37.6476	-19.0507
			-10.6777	-37.3169	-18.9698
			-10.6277	-36.9862	-18.9159
			-10.5776	-36.7349	-18.9968
			-10.5276	-36.4571	-19.0912
			-10.4776	-36.0734	-19.0777
			-10.4276	-35.7163	-18.9564
			-10.3776	-35.3459	-18.5654
			-10.3276	-34.9755	-18.2013
			-10.2776	-34.7242	-18.0126
			-10.2276	-34.5125	-18.0935
			-10.1775	-34.2744	-18.2148
			-10.1275	-33.9305	-18.08
			-10.0775	-33.5865	-17.5811
			-10.0275	-33.1632	-16.8666
			-9.97749	-32.9516	-16.2194
			-9.92748	-32.6341	-16.152
			-9.87747	-32.3695	-16.125
			-9.82746	-32.105	-16.0441
			-9.77744	-31.8007	-16.152
			-9.72743	-31.47	-16.2194
			-9.67742	-31.1393	-16.5834
			-9.62741	-30.8483	-16.7317
			-9.57739	-30.5176	-16.0576
			-9.52738	-30.1472	-15.2082
			-9.47737	-29.8694	-14.0622
			-9.42736	-29.6445	-13.1859
			-9.37734	-29.3006	-12.5926
			-9.32733	-28.9566	-12.3499
			-9.27732	-28.6524	-12.6466
			-9.22731	-28.4011	-13.4285
			-9.17729	-28.0704	-14.0757
			-9.12728	-27.7926	-14.4397
			-9.07727	-27.4354	-14.4937
			-9.02726	-27.1973	-14.3723
			-8.97724	-26.9459	-14.0218
			-8.92723	-26.6549	-13.5903
			-8.87722	-26.2713	-13.1319
			-8.82721	-25.9803	-12.6735
			-8.77719	-25.7025	-12.3769
			-8.72718	-25.3982	-12.1207
			-8.67717	-25.1469	-12.1612
			-8.62716	-24.922	-12.323
			-8.57714	-24.6045	-12.1747
			-8.52713	-24.34	-11.7432
			-8.47712	-24.0225	-11.2444
			-8.42711	-23.6786	-10.9613
			-8.37709	-23.4008	-10.9208
			-8.32708	-23.0965	-10.9478
			-8.27707	-22.7394	-10.6377
			-8.22706	-22.4219	-10.3545
			-8.17704	-22.1441	-10.1927
			-8.12703	-21.8134	-10.2736
			-8.07702	-21.5356	-10.3006
			-8.02701	-21.2181	-9.74783
			-7.97699	-20.8742	-9.32987
			-7.92698	-20.5302	-9.4647
			-7.87697	-20.2657	-9.80176
			-7.82696	-19.9482	-9.76131
			-7.77694	-19.6969	-9.4647
			-7.72693	-19.3662	-9.1546
			-7.67692	-18.9825	-9.00629
			-7.62691	-18.6783	-9.08719
			-7.57689	-18.427	-8.93888
			-7.52688	-18.1359	-9.14112
			-7.47687	-17.8185	-9.26246
			-7.42686	-17.5539	-9.24898
			-7.37684	-17.2761	-9.22201
			-7.32683	-17.0644	-8.87147
			-7.27682	-16.7867	-8.35913
			-7.22681	-16.4295	-7.91421
			-7.17679	-16.0856	-7.45581
			-7.12678	-15.7681	-7.03785
			-7.07677	-15.4374	-6.87606
			-7.02676	-15.186	-6.88954
			-6.97674	-14.8156	-6.72775
			-6.92673	-14.4585	-6.36373
			-6.87672	-14.141	-6.01318
			-6.82671	-13.8103	-5.89184
			-6.77669	-13.5457	-5.90532
			-6.72668	-13.2679	-5.97274
			-6.67667	-12.9372	-5.7705
			-6.62666	-12.6859	-5.55478
			-6.57664	-12.4213	-5.4604
			-6.52663	-12.1039	-5.36602
			-6.47662	-11.7335	-5.20423
			-6.42661	-11.4292	-5.02896
			-6.37659	-11.0191	-5.02896
			-6.32658	-10.7017	-5.06941
			-6.27657	-10.3709	-5.12334
			-6.22656	-10.1328	-5.1503
			-6.17654	-9.8815	-4.96155
			-6.12653	-9.49789	-4.82673
			-6.07652	-9.18041	-4.62449
			-6.02651	-8.88939	-4.48966
			-5.97649	-8.65128	-4.3818
			-5.92648	-8.39994	-4.2335
			-5.87647	-8.21474	-4.01778
			-5.82646	-7.92372	-3.28972
			-5.77644	-7.57979	-2.52122
			-5.72643	-7.16971	-2.25157
			-5.67642	-6.85223	-2.39988
			-5.62641	-6.48184	-2.68301
			-5.57639	-6.15114	-2.83132
			-5.52638	-5.86012	-2.79087
			-5.47637	-5.56909	-2.89873
			-5.42636	-5.34421	-2.79087
			-5.37634	-5.01351	-2.1572
			-5.32633	-4.65634	-1.33476
			-5.27632	-4.35209	-0.36403
			-5.22631	-4.03462	0.660641
			-5.17629	-3.70391	1.03815
			-5.12628	-3.34675	0.741536
			-5.07627	-3.10864	0.148307
			-5.02626	-2.77793	-0.37751
			-4.97624	-2.434	-0.59323
			-4.92623	-2.07684	-0.48537
			-4.87622	-1.74613	-0.25617
			-4.82621	-1.60062	-0.01348
			-4.77619	-1.36251	0.283132
			-4.72618	-1.09794	0.647159
			-4.67617	-0.75401	1.03815
			-4.62616	-0.37039	1.3078
			-4.57614	-0.05291	1.36173
			-4.52613	0.22488	1.60441
			-4.47612	0.410076	1.7662
			-4.42611	0.714326	1.80665
			-4.37609	1.01858	1.90103
			-4.32608	1.33605	2.23809
			-4.27607	1.66676	2.58864
			-4.22606	1.98424	2.49426
			-4.17604	2.27526	2.0763
			-4.12603	2.57951	1.86058
			-4.07602	2.92344	1.90103
			-4.02601	3.26738	2.29202
			-3.97599	3.61131	2.96614
			-3.92598	3.87588	3.45151
			-3.87597	4.10076	3.68072
			-3.82596	4.45792	3.80206
			-3.77594	4.73571	3.51892
			-3.72593	5.06642	3.53241
			-3.67592	5.37067	3.99081
			-3.62591	5.70138	4.34136
			-3.57589	6.05854	4.47618
			-3.52588	6.37602	4.54359
			-3.47587	6.68027	4.97503
			-3.42586	6.99775	5.06941
			-3.37584	7.27554	4.65145
			-3.32583	7.5401	4.24698
			-3.27582	7.8179	4.12564
			-3.22581	8.20152	4.90762
			-3.17579	8.50577	5.59523
			-3.12578	8.83647	5.86488
			-3.07577	9.18041	6.05363
			-3.02576	9.49789	6.4581
			-2.97574	9.76245	6.7682
			-2.92573	10.027	6.74124
			-2.87572	10.318	6.91651
			-2.82571	10.5826	7.11875
			-2.77569	10.9265	7.33447
			-2.72568	11.2969	7.52322
			-2.67567	11.6673	7.55018
			-2.62566	11.9451	7.80635
			-2.57564	12.1832	7.87376
			-2.52563	12.461	7.86028
			-2.47562	12.7917	7.98162
			-2.42561	13.0298	8.27824
			-2.37559	13.3473	8.27824
			-2.32558	13.7045	8.25127
			-2.27557	13.9823	8.3861
			-2.22556	14.2865	8.60182
			-2.17554	14.5643	8.65575
			-2.12553	14.8289	8.54789
			-2.07552	15.1728	8.45351
			-2.02551	15.5035	8.54789
			-1.97549	15.8607	8.75013
			-1.92548	16.0988	8.87147
			-1.87547	16.4956	8.8445
			-1.82546	16.7867	8.93888
			-1.77544	17.1703	9.28942
			-1.72543	17.4877	9.90962
			-1.67542	17.7655	10.422
			-1.62541	18.0433	10.7455
			-1.57539	18.2682	10.9208
			-1.52538	18.5592	11.0287
			-1.47537	18.8238	11.0556
			-1.42536	19.0751	10.9073
			-1.37534	19.3794	10.7051
			-1.32533	19.7233	10.4085
			-1.27532	19.9614	10.3006
			-1.22531	20.3451	11.0017
			-1.17529	20.7022	12.2286
			-1.12528	21.0065	13.496
			-1.07527	21.3636	14.0757
			-1.02526	21.6943	14.5206
			-0.97524	21.9854	14.3858
			-0.92523	22.2896	13.9139
			-0.87522	22.66	13.3072
			-0.82521	23.0039	12.7409
			-0.77519	23.3346	12.4983
			-0.72518	23.7183	12.5117
			-0.67517	23.8638	12.5792
			-0.62516	24.049	12.9027
			-0.57514	24.3003	13.3342
			-0.52513	24.631	13.6982
			-0.47512	24.9088	13.9004
			-0.42511	25.213	14.0352
			-0.37509	25.4776	14.1566
			-0.32508	25.729	14.588
			-0.27507	26.1258	14.9655
			-0.22506	26.3771	15.37
			-0.17504	26.6285	15.734
			-0.12503	27.0121	16.1655
[truncated: 2,002 more rows]

## Sheet: 16 Ei
Current Traces
	Time (s)	CFTR_R74R75A	CFTR_R74R75A	CFTR_R74R75A+Esyt3	CFTR_R74R75A +Esyt3
	0	-3.62129	1.70573	-0.33948	0.424051
	2	-3.49568	1.51731	-0.29719	0.339476
	4	-3.52993	1.28893	-0.49923	0.621393
	6	-3.68409	1.69431	-0.20322	0.447544
	8	-3.59845	1.66005	-0.34887	0.56501
	10	-3.42716	1.94553	-0.17033	0.184421
	12	-3.63271	1.93411	-0.28309	0.076353
	14	-3.28442	1.32319	-0.09045	0.090449
	16	-3.94102	2.62497	0.407606	0.193818
	18	-4.12373	3.39576	0.412304	-0.23846
	20	-4.14086	3.42431	0.783496	-0.34652
	22	-3.71264	3.72691	0.882167	-0.35592
	24	-3.80399	3.57846	1.03722	-0.62374
	26	-3.96386	3.4814	0.966742	-0.59555
	28	-3.98099	3.1217	0.910359	-0.417
	30	-3.82112	3.25302	1.03722	-0.7741
	32	-4.20937	3.40718	1.07011	-0.47809
	34	-4.23792	3.56134	1.00433	-0.39821
	36	-4.50056	3.64127	0.877468	-0.68952
	38	-4.38066	3.63556	1.07011	-0.71772
	40	-4.28359	3.53279	1.23926	-0.84458
	42	-4.38066	3.61843	0.910359	-0.54856
	44	-4.07805	3.23018	1.17348	-0.94325
	46	-4.29501	3.54421	1.0983	-0.62374
	48	-4.1066	3.58417	0.830482	-0.60025
	50	-4.28359	3.43002	0.97614	-1.02782
	52	-4.26647	3.54992	0.994934	-0.61435
	54	-4.41491	3.57275	0.966742	-0.57676
	56	-4.35211	3.55563	1.03252	-0.64724
	58	-4.21508	3.45285	1.103	-0.63784
	60	-4.51769	3.31582	0.877468	-0.64724
	62	-4.2265	3.73833	0.915057	-0.47339
	64	-4.35782	3.70978	1.18288	-0.65663
	66	-4.54052	3.86965	0.595551	-0.73181
	68	-3.90105	3.61272	1.22986	-0.7741
	70	-4.09518	3.08173	1.1265	-0.81169
	72	-4.2893	3.13883	0.947948	-1.54937
	74	-3.80399	3.23589	0.938551	-1.53997
	76	-3.89534	3.46427	1.27215	-1.4413
	78	-4.45488	3.52708	0.806989	-0.88687
	80	-4.34069	3.49282	0.60025	-0.64724
	82	-4.18082	3.41289	0.647236	-0.98554
	84	-4.06092	3.6584	0.543866	-0.83988
	86	-4.52911	3.49853	0.205565	-0.52037
	88	-3.65554	3.14454	0.431099	-0.7788
	90	-3.82683	2.762	0.614345	-0.80699
	92	-3.13597	2.39659	0.713017	-1.18758
	94	-2.35947	2.01405	0.844578	-1.14059
	96	-2.01119	1.01487	0.008223	-0.57206
	98	-0.00143	-0.54384	0.337126	-0.91976
	100	1.45451	-1.79423	0.008223	-0.14918
	102	5.02869	-4.31214	-0.22671	0.076353
	104	6.99849	-6.35045	-0.57441	0.353572
	106	12.8108	-10.1587	-0.69657	0.555613
	108	18.292	-16.0224	-1.40606	0.80464
	110	28.7062	-24.2956	-1.298	0.83753
	112	36.9737	-32.0891	-1.31679	1.15704
	114	48.1587	-41.1331	-1.66919	1.00668
	116	59.9375	-54.0024	-1.9558	2.02158
	118	73.2179	-65.313	-2.6465	3.02709
	120	83.8434	-74.4769	-3.07408	3.3325
	122	99.539	-89.9326	-3.09757	2.76397
	124	112.711	-101.369	-3.72719	3.09757
	126	127.756	-114.672	-3.97151	4.25343
	128	140.825	-127.102	-4.44608	4.62462
	130	156.206	-141.381	-4.66221	4.56354
	132	169.481	-153.406	-4.96292	5.86036
	134	184.212	-166.618	-5.50327	6.09059
	136	198.326	-179.727	-7.0867	7.28874
	138	209.237	-190.878	-7.13369	7.12429
	140	220.844	-202.245	-8.08751	8.50099
	142	232.572	-212.962	-9.22928	9.61456
	144	241.958	-220.773	-10.9161	10.3194
	146	252.401	-231.233	-12.617	13.9937
	148	262.901	-239.175	-14.1863	14.9475
	150	272.721	-249.423	-14.7831	14.877
	152	279.63	-256.874	-16.9632	17.715
	154	289.445	-263.874	-17.6774	18.6876
	156	297.198	-271.08	-18.1708	17.964
	158	304.752	-278.496	-19.9374	21.4034
	160	312.363	-286.022	-23.1654	22.8224
	162	319.882	-292.553	-22.6439	23.6024
	164	325.141	-296.699	-25.3315	25.759
	166	330.89	-303.39	-27.0653	28.0849
	168	337.468	-308.186	-29.3347	31.1907
	170	344.616	-314.923	-33.2674	34.2777
	172	351.399	-320.325	-37.3693	38.9575
	174	358.553	-327.273	-40.2731	42.3734
	176	363.583	-332.263	-42.7305	44.5536
	178	370.223	-337.602	-46.3202	47.8473
	180	374.523	-341.992	-46.3531	48.148
	182	378.628	-345.298	-50.3047	52.5271
	184	384.189	-350.54	-55.9806	56.1028
	186	389.744	-355.233	-58.0762	59.8664
	188	394.746	-359.024	-61.2337	62.5869
	190	398.708	-363.021	-62.756	64.7999
	192	401.512	-365.796	-66.9895	69.0898
	194	404.995	-368.85	-70.6121	75.3577
	196	408.654	-372.082	-74.6576	76.9882
	198	413.867	-375.941	-77.411	80.1644
	200	416.539	-379.133	-81.5552	85.1826
	202	419.885	-381.331	-87.3017	89.8248
	204	422.295	-384.232	-87.5084	89.9705
	206	425.326	-386.635	-88.8945	93.5273
	208	427.976	-387.806	-91.8311	95.7545
	210	431.253	-390.918	-96.8962	100.378
	212	433.337	-392.91	-98.9167	103.305
	214	436.437	-395.148	-104.113	108.568
	216	439.709	-397.364	-108.431	112.054
	218	441.776	-399.802	-111.476	115.404
	220	445.058	-402.571	-113.933	118.082
	222	447.816	-404.415	-113.717	117.401
	224	450.437	-406.71	-117.857	122.015
	226	452.367	-409.023	-120.864	126.578
	228	456.255	-411.089	-122.335	127.686
	230	458.584	-413.642	-123.086	128.175
	232	460.383	-415.423	-125.647	131.074
	234	463.592	-417.307	-128.194	133.503
	236	465.624	-419.876	-130.538	135.552
	238	467.994	-420.938	-132.949	137.666
	240	470.232	-423.748	-133.978	141.185
	242	472.481	-425.592	-137.417	144.019
	244	474.891	-426.437	-138.681	144.404
	246	477.198	-428.464	-140.796	146.138
	248	479.687	-430.787	-142.276	148.539
	250	481.137	-433.003	-146.556	153.12
	252	484.34	-434.253	-149.356	156.343
	254	486.202	-436.331	-150.329	156.959
	256	488.103	-437.936	-153.637	160.149
	258	489.976	-439.163	-155.136	160.506
	260	491.123	-440.3	-158.133	164.477
	262	492.939	-441.921	-158.688	166.666
	264	495.936	-443.925	-158.373	165.393
	266	496.502	-444.136	-159.313	165.177
	268	497.98	-445.769	-159.609	167.211
	270	500.053	-446.74	-164.401	171.642
	272	500.047	-446.757	-166.694	174.015
	274	502.125	-448.875	-168.954	176.087
	276	503.633	-449.846	-169.283	176.477
	278	506.094	-450.971	-169.875	176.796
	280	507.772	-453.649	-172.243	180.151
	282	509.582	-454.511	-175.424	182.266
	284	511.529	-456.486	-176.016	184.648
	286	512.134	-456.88	-179.86	186.353
	288	514.155	-457.948	-179.437	187.068
	290	514.869	-458.233	-180.912	188.454
	292	516.616	-460.272	-182.872	190.751
	294	518.169	-462.076	-184.906	192.02
	296	519.226	-461.391	-183.887	190.92
	298	520.527	-463.269	-184.483	191.475
	300	522.377	-463.886	-184.389	194.416
	302	524.324	-465.987	-186.095	194.003
	304	526.3	-467.488	-187.608	195.45
	306	527.767	-467.877	-188.839	196.249
	308	530.051	-470.891	-187.664	195.643
	310	530.668	-471.502	-188.773	197.658
	312	533.448	-472.604	-190.319	199.444
	314	534.95	-473.843	-192.969	201.032
	316	535.96	-474.734	-193.068	200.966
	318	537.239	-475.807	-193.693	202.221
	320	538.193	-476.384	-194.153	201.248
	322	539.369	-476.869	-195.788	204.283
	324	540.254	-478.668	-196.305	204.156
	326	542.172	-479.952	-195.478	203.315
	328	542.806	-479.741	-195.285	204.575
	330	543.457	-480.478	-194.933	204.222
	332	545.278	-482.076	-196.582	206.111
	334	544.776	-483.161	-198.476	207.549
	336	546.232	-482.607	-199.03	208.799
	338	547.191	-482.921	-200.177	209.198
	340	547.762	-483.47	-199.19	209.212
	342	548.607	-484.252	-200.04	209.593
	344	553.106	-486.324	-202.907	212.168
	346	558.085	-488.625	-200.858	210.72
	348	559.769	-490.629	-199.604	207.126
	350	559.9	-491.252	-192.081	199.899
	352	556.737	-489.761	-184.06	190.549
	354	553.403	-487.221	-172.431	178.601
	356	545.718	-480.78	-160.003	165.205
	358	536.703	-473.946	-146.171	149.808
	360	525.318	-464.462	-134.006	136.144
	362	509.068	-450.805	-122.565	123.185
	364	493.687	-437.262	-112.139	116.992
	366	472.579	-420.43	-104.597	107.426
	368	452.167	-402.365	-97.2674	101.087
	370	430.276	-383.547	-91.6385	94.7772
	372	407.884	-363.455	-86.8647	89.0871
	374	383.367	-343.551	-77.599	81.5317
	376	355.373	-319.936	-70.8236	74.9255
	378	329.805	-294.677	-68.1782	70.6638
	380	310.027	-279.062	-65.735	66.2941
	382	287.566	-258.536	-62.2862	62.8218
	384	266.503	-240.043	-59.1851	62.5258
	386	245.492	-220.721	-57.503	58.4427
	388	230.825	-207.481	-53.8709	54.4301
	390	210.715	-190.061	-48.2138	49.6281
	392	198.708	-177.015	-46.0101	47.8238
	394	190.521	-169.318	-43.7595	46.043
	396	179.302	-161.645	-40.5362	41.2692
	398	169.281	-151.584	-39.3099	41.8377
	400	159.758	-142.558	-38.8635	40.7054
	402	149.263	-134.045	-33.9863	37.1344
	404	141.493	-124.087	-35.7483	36.7397
	406	134.002	-119.211	-34.2683	34.2166
	408	126.088	-113.479	-30.3543	30.7161
	410	122.725	-110.099	-29.4287	30.1711
	412	115.863	-101.717	-25.8389	26.9384
	414	111.672	-98.4913	-25.5946	27.6009
	416	107.949	-97.1667	-24.9133	27.3566
	418	103.798	-91.6227	-23.5178	24.3166
	420	101.029	-90.2695	-23.0432	23.062
	422	98.1401	-88.1113	-20.7362	20.3744
	424	91.5856	-82.7786	-20.6939	22.6063
	426	89.9298	-77.6228	-19.4394	20.1348
	428	90.5007	-78.9931	-18.0345	19.087
	430	86.4527	-77.0861	-13.8903	16.7189
	432	82.0278	-74.1229	-16.3571	17.3626
	434	76.1469	-69.6751	-18.4339	18.3869
	436	74.4112	-65.1646	-16.3712	17.3626
	438	74.377	-65.7241	-13.9373	14.5669
	440	68.5932	-61.4648	-13.9232	14.2756
	442	67.5255	-58.5758	-12.5935	12.523
	444	64.8192	-55.1672	-12.0578	12.8566
	446	60.4114	-54.3907	-11.0711	11.0289
	448	56.3005	-49.5318	-11.837	12.0297
	450	55.21	-50.4739	-10.0844	11.8746
	452	53.794	-48.0245	-10.5825	11.0195
	454	47.3879	-42.2179	-7.39681	8.38822
	456	45.6408	-40.899	-7.64584	8.64195
	458	42.3292	-38.3582	-8.77821	9.33734
	460	40.034	-37.4504	-8.111	7.74921
	462	39.3488	-35.0924	-6.0671	6.58395
	464	37.282	-33.1454	-6.23625	6.17047
	466	35.2322	-31.1813	-5.40929	5.29653
	468	35.198	-30.9415	-4.06079	5.83217
	470	30.3106	-27.7156	-4.27692	5.51736
	472	27.8955	-25.6545	-4.17355	4.19705
	474	27.119	-24.4954	-4.0326	3.75068
	476	23.6076	-21.3609	-2.89553	3.91513
	478	24.8751	-22.1145	-3.05998	3.3231
	480	20.7642	-18.3234	-3.80236	3.97621
	482	20.6101	-16.9303	-3.13986	2.91432
	484	19.8507	-17.6782	-3.19624	2.59012
	486	19.2227	-16.2737	-1.66449	2.46795
	488	15.1004	-14.458	-2.2988	3.17745
	490	16.1109	-14.3952	-2.25182	2.40687
	492	11.9144	-10.4613	-1.22752	1.67858
	494	11.2179	-10.1987	-1.77256	1.6269
	496	9.96746	-9.19952	-1.42486	1.77256
	498	10.1045	-8.80556	-1.15234	0.851626
	500	9.49927	-9.4279	-0.53682	1.03017
	502	7.70647	-8.34309	-0.9503	1.298
	504	8.01479	-7.06415	-0.10454	0.978489
	506	7.78641	-6.41897	-0.9456	1.84773
	508	6.95281	-6.61309	-0.65898	1.24161
	510	6.86717	-6.49319	-0.02467	0.193818
	512	6.4047	-5.57966	-0.28309	0.489832
	514	5.30275	-4.14657	-0.28779	0.348873
	516	3.37292	-2.85621	-0.73416	1.07246
	518	2.19104	-1.6001	-0.41935	0.856325
	520	3.88678	-2.70205	0.243154	0.696571
	522	3.20163	-2.22244	-0.2455	-0.04581
	524	1.36316	-1.45165	0.05051	-0.23846
	526	1.0891	-0.66945	-0.40526	-0.13039
	528	-0.0471	-0.72654	0.031716	0.010572
	530	1.25467	-0.69228	0.398209	0.339476
	532	-0.8807	-0.74938	-0.02467	0.095147
	534	-0.32687	-0.04139	0.158579	0.2549
	536	-0.80647	0.461047	-0.2502	-0.23846
	538	-0.58951	0.329727	0.294839	-0.11159
	540

## Sheet: 16 Eii
			I/V Curve
			Voltage (mV)	CFTR_R74R75A	CFTR_R74R75A+Esyt3
			-100	-489.751	-200.71
			-99.95	-489.666	-200.592
			-99.9	-489.647	-200.643
			-99.85	-489.599	-200.635
			-99.7999	-489.518	-200.604
			-99.7499	-489.361	-200.62
			-99.6999	-489.161	-200.522
			-99.6499	-488.99	-200.439
			-99.5999	-488.838	-200.377
			-99.5499	-488.529	-200.295
			-99.4999	-488.296	-200.255
			-99.4499	-488.139	-200.205
			-99.3998	-487.844	-200.083
			-99.3498	-487.534	-199.993
			-99.2998	-487.244	-199.911
			-99.2498	-486.778	-199.903
			-99.1998	-486.526	-199.782
			-99.1498	-486.364	-199.719
			-99.0998	-486.064	-199.688
			-99.0498	-485.907	-199.629
			-98.9997	-485.545	-199.535
			-98.9497	-485.25	-199.449
			-98.8997	-484.998	-199.41
			-98.8497	-484.827	-199.32
			-98.7997	-484.641	-199.187
			-98.7497	-484.38	-198.959
			-98.6997	-484.009	-198.771
			-98.6497	-483.699	-198.49
			-98.5996	-483.495	-198.309
			-98.5496	-483.295	-198.306
			-98.4996	-483.048	-198.345
			-98.4496	-482.833	-198.337
			-98.3996	-482.519	-198.239
			-98.3496	-482.262	-198.168
			-98.2996	-481.987	-198.11
			-98.2496	-481.596	-198.043
			-98.1995	-481.325	-197.973
			-98.1495	-481.054	-197.922
			-98.0995	-480.759	-197.765
			-98.0495	-480.55	-197.679
			-97.9995	-480.464	-197.558
			-97.9495	-480.24	-197.409
			-97.8995	-479.993	-197.299
			-97.8495	-479.579	-197.186
			-97.7994	-479.322	-197.045
			-97.7494	-479.046	-196.822
			-97.6994	-478.713	-196.583
			-97.6494	-478.385	-196.403
			-97.5994	-478.037	-196.336
			-97.5494	-477.733	-196.238
			-97.4994	-477.433	-196.164
			-97.4494	-477.238	-196.121
			-97.3993	-476.929	-196.019
			-97.3493	-476.719	-195.87
			-97.2993	-476.405	-195.8
			-97.2493	-476.206	-195.749
			-97.1993	-476.053	-195.682
			-97.1493	-475.782	-195.506
			-97.0993	-475.592	-195.377
			-97.0493	-475.335	-195.255
			-96.9992	-475.073	-195.134
			-96.9492	-474.712	-195.024
			-96.8992	-474.45	-194.829
			-96.8492	-474.126	-194.738
			-96.7992	-473.831	-194.711
			-96.7492	-473.574	-194.648
			-96.6992	-473.298	-194.523
			-96.6492	-473.056	-194.414
			-96.5991	-472.732	-194.363
			-96.5491	-472.466	-194.276
			-96.4991	-472.19	-194.198
			-96.4491	-471.928	-194.167
			-96.3991	-471.59	-194.108
			-96.3491	-471.281	-194.034
			-96.2991	-471.067	-193.955
			-96.2491	-470.91	-193.908
			-96.199	-470.629	-193.838
			-96.149	-470.31	-193.771
			-96.099	-469.968	-193.595
			-96.049	-469.678	-193.45
			-95.999	-469.335	-193.305
			-95.949	-468.992	-193.172
			-95.899	-468.717	-193.039
			-95.849	-468.45	-192.953
			-95.7989	-468.217	-192.718
			-95.7489	-467.946	-192.577
			-95.6989	-467.798	-192.428
			-95.6489	-467.613	-192.389
			-95.5989	-467.356	-192.311
			-95.5489	-467.17	-192.295
			-95.4989	-466.923	-192.24
			-95.4489	-466.671	-192.049
			-95.3988	-466.338	-191.915
			-95.3488	-466.009	-191.712
			-95.2988	-465.786	-191.579
			-95.2488	-465.491	-191.524
			-95.1988	-465.205	-191.43
			-95.1488	-465.001	-191.328
			-95.0988	-464.786	-191.242
			-95.0488	-464.563	-191.156
			-94.9987	-464.33	-191.007
			-94.9487	-464.116	-190.87
			-94.8987	-463.821	-190.706
			-94.8487	-463.43	-190.58
			-94.7987	-463.135	-190.521
			-94.7487	-462.821	-190.373
			-94.6987	-462.517	-190.236
			-94.6487	-462.35	-190.126
			-94.5986	-462.017	-190.012
			-94.5486	-461.732	-189.879
			-94.4986	-461.423	-189.821
			-94.4486	-461.118	-189.762
			-94.3986	-460.932	-189.711
			-94.3486	-460.633	-189.684
			-94.2986	-460.285	-189.64
			-94.2486	-460.024	-189.582
			-94.1985	-459.7	-189.456
			-94.1485	-459.5	-189.398
			-94.0985	-459.229	-189.331
			-94.0485	-458.986	-189.272
			-93.9985	-458.715	-189.1
			-93.9485	-458.544	-188.991
			-93.8985	-458.249	-188.83
			-93.8485	-457.911	-188.697
			-93.7984	-457.616	-188.642
			-93.7484	-457.402	-188.509
			-93.6984	-457.164	-188.423
			-93.6484	-456.864	-188.356
			-93.5984	-456.745	-188.305
			-93.5484	-456.417	-188.176
			-93.4984	-456.208	-188.059
			-93.4484	-456.018	-187.941
			-93.3983	-455.78	-187.875
			-93.3483	-455.408	-187.824
			-93.2983	-455.185	-187.698
			-93.2483	-454.88	-187.651
			-93.1983	-454.704	-187.565
			-93.1483	-454.438	-187.463
			-93.0983	-454.124	-187.409
			-93.0483	-453.738	-187.283
			-92.9982	-453.501	-187.131
			-92.9482	-453.206	-187.048
			-92.8982	-453.025	-186.904
			-92.8482	-452.839	-186.712
			-92.7982	-452.611	-186.626
			-92.7482	-452.416	-186.649
			-92.6982	-452.116	-186.598
			-92.6482	-451.716	-186.563
			-92.5981	-451.355	-186.496
			-92.5481	-450.984	-186.406
			-92.4981	-450.75	-186.301
			-92.4481	-450.517	-186.167
			-92.3981	-450.251	-185.96
			-92.3481	-450.07	-185.776
			-92.2981	-449.78	-185.549
			-92.2481	-449.38	-185.408
			-92.198	-449.142	-185.392
			-92.148	-448.862	-185.243
			-92.098	-448.619	-185.091
			-92.048	-448.452	-184.997
			-91.998	-448.148	-184.883
			-91.948	-447.905	-184.687
			-91.898	-447.563	-184.589
			-91.848	-447.234	-184.46
			-91.7979	-446.968	-184.386
			-91.7479	-446.759	-184.264
			-91.6979	-446.53	-184.167
			-91.6479	-446.326	-184.182
			-91.5979	-446.031	-184.077
			-91.5479	-445.793	-183.963
			-91.4979	-445.455	-183.806
			-91.4479	-445.179	-183.72
			-91.3978	-444.851	-183.646
			-91.3478	-444.541	-183.497
			-91.2978	-444.351	-183.333
			-91.2478	-444.227	-183.168
			-91.1978	-443.937	-183.015
			-91.1478	-443.685	-182.937
			-91.0978	-443.452	-182.902
			-91.0478	-443.119	-182.792
			-90.9977	-442.805	-182.663
			-90.9477	-442.524	-182.569
			-90.8977	-442.243	-182.499
			-90.8477	-441.972	-182.381
			-90.7977	-441.658	-182.264
			-90.7477	-441.415	-182.091
			-90.6977	-441.173	-181.95
			-90.6477	-440.911	-181.809
			-90.5976	-440.668	-181.715
			-90.5476	-440.449	-181.676
			-90.4976	-440.269	-181.614
			-90.4476	-439.95	-181.575
			-90.3976	-439.645	-181.524
			-90.3476	-439.388	-181.383
			-90.2976	-439.093	-181.222
			-90.2476	-438.865	-181.136
			-90.1975	-438.565	-181.038
			-90.1475	-438.456	-180.784
			-90.0975	-438.228	-180.596
			-90.0475	-438.009	-180.521
			-89.9975	-437.79	-180.498
			-89.9475	-437.466	-180.466
			-89.8975	-437.195	-180.423
			-89.8475	-436.914	-180.353
			-89.7974	-436.548	-180.231
			-89.7474	-436.315	-180.126
			-89.6974	-436.029	-180.071
			-89.6474	-435.796	-180.02
			-89.5974	-435.511	-179.926
			-89.5474	-435.24	-179.824
			-89.4974	-435.04	-179.683
			-89.4474	-434.821	-179.585
			-89.3973	-434.531	-179.55
			-89.3473	-434.283	-179.409
			-89.2973	-434.012	-179.374
			-89.2473	-433.698	-179.166
			-89.1973	-433.512	-179.112
			-89.1473	-433.094	-178.99
			-89.0973	-432.818	-178.908
			-89.0473	-432.47	-178.877
			-88.9972	-432.223	-178.755
			-88.9472	-432.023	-178.528
			-88.8972	-431.785	-178.411
			-88.8472	-431.424	-178.309
			-88.7972	-431.114	-178.231
			-88.7472	-430.777	-178.07
			-88.6972	-430.51	-177.804
			-88.6472	-430.258	-177.561
			-88.5971	-430.049	-177.377
			-88.5471	-429.763	-177.295
			-88.4971	-429.511	-177.287
			-88.4471	-429.206	-177.26
			-88.3971	-428.897	-177.193
			-88.3471	-428.602	-177.095
			-88.2971	-428.326	-177.04
			-88.2471	-428.117	-176.927
			-88.197	-427.884	-176.798
			-88.147	-427.56	-176.711
			-88.097	-427.222	-176.567
			-88.047	-426.97	-176.383
			-87.997	-426.794	-176.222
			-87.947	-426.651	-176.105
			-87.897	-426.456	-176.022
			-87.847	-426.247	-175.948
			-87.7969	-425.895	-175.854
			-87.7469	-425.676	-175.764
			-87.6969	-425.41	-175.67
			-87.6469	-425.143	-175.697
			-87.5969	-424.81	-175.639
			-87.5469	-424.51	-175.525
			-87.4969	-424.315	-175.376
			-87.4469	-424.025	-175.165
			-87.3968	-423.792	-175.075
			-87.3468	-423.544	-175.024
			-87.2968	-423.245	-175.02
			-87.2468	-422.883	-174.973
			-87.1968	-422.688	-174.863
			-87.1468	-422.407	-174.793
			-87.0968	-422.169	-174.636
			-87.0468	-421.898	-174.487
			-86.9967	-421.56	-174.429
			-86.9467	-421.175	-174.346
			-86.8967	-420.947	-174.335
			-86.8467	-420.661	-174.225
			-86.7967	-420.328	-174.021
			-86.7467	-419.995	-173.818
			-86.6967	-419.648	-173.72
			-86.6467	-419.324	-173.559
			-86.5966	-419.091	-173.395
			-86.5466	-418.91	-173.344
			-86.4966	-418.663	-173.293
			-86.4466	-418.43	-173.211
			-86.3966	-418.144	-173.105
			-86.3466	-417.911	-173.003
			-86.2966	-417.587	-172.929
			-86.2466	-417.378	-172.843
			-86.1965	-417.121	-172.698
			-86.1465	-416.769	-172.514
			-86.0965	-416.512	-172.4
			-86.0465	-416.16	-172.228
			-85.9965	-416.036	-172.134
			-85.9465	-415.803	-172.083
			-85.8965	-415.532	-172.028
			-85.8465	-415.247	-171.927
			-85.7964	-414.942	-171.821
			-85.7464	-414.723	-171.747
			-85.6964	-414.476	-171.668
			-85.6464	-414.309	-171.496
			-85.5964	-413.971	-171.382
			-85.5464	-413.738	-171.241
			-85.4964	-413.4	-171.144
			-85.4464	-413.115	-171.042
			-85.3963	-412.839	-170.979
			-85.3463	-412.511	-170.94
			-85.2963	-412.239	-170.768
			-85.2463	-411.873	-170.544
			-85.1963	-411.611	-170.4
			-85.1463	-411.421	-170.349
			-85.0963	-411.345	-170.173
			-85.0463	-410.993	-170.075
			-84.9962	-410.703	-169.895
			-84.9462	-410.379	-169.828
			-84.8962	-410.075	-169.777
			-84.8462	-409.846	-169.738
			-84.7962	-409.623	-169.624
			-84.7462	-409.466	-169.503
			-84.6962	-409.185	-169.362
			-84.6462	-408.928	-169.272
			-84.5961	-408.59	-169.127
			-84.5461	-408.324	-169.072
			-84.4961	-408.038	-168.99
			-84.4461	-407.743	-168.92
			-84.3961	-407.424	-168.884
			-84.3461	-407.144	-168.822
			-84.2961	-406.911	-168.724
			-84.2461	-406.715	-168.595
			-84.196	-406.435	-168.555
			-84.146	-406.211	-168.36
			-84.096	-406.021	-168.219
			-84.046	-405.85	-168.089
			-83.996	-405.502	-168.031
			-83.946	-405.26	-168.007
			-83.896	-404.969	-168.003
			-83.846	-404.651	-167.917
			-83.7959	-404.379	-167.78
			-83.7459	-404.113	-167.737
			-83.6959	-403.785	-167.569
			-83.6459	-403.575	-167.424
			-83.5959	-403.342	-167.252
			-83.5459	-403.142	-167.087
			-83.4959	-402.809	-166.958
			-83.4459	-402.619	-166.864
			-83.3958	-402.362	-166.825
			-83.3458	-402.176	-166.68
			-83.2958	-401.919	-166.57
			-83.2458	-401.639	-166.425
			-83.1958	-401.334	-166.253
			-83.1458	-400.982	-166.233
			-83.0958	-400.697	-166.226
			-83.0458	-400.464	-166.073
			-82.9957	-400.088	-165.999
			-82.9457	-399.698	-165.928
			-82.8957	-399.45	-165.869
			-82.8457	-399.265	-165.771
			-82.7957	-399.041	-165.619
			-82.7457	-398.808	-165.454
			-82.6957	-398.622	-165.294
			-82.6457	-398.375	-165.121
			-82.5956	-398.066	-165.028
			-82.5456	-397.828	-164.981
			-82.4956	-397.556	-164.812
			-82.4456	-397.333	-164.683
			-82.3956	-397.038	-164.652
			-82.3456	-396.714	-164.534
			-82.2956	-396.357	-164.468
			-82.2456	-396.153	-164.401
			-82.1955	-395.886	-164.358
			-82.1455	-395.715	-164.24
			-82.0955	-395.449	-164.186
			-82.0455	-395.173	-163.99
			-81.9955	-394.901	-163.778
			-81.9455	-394.711	-163.567
			-81.8955	-394.578	-163.383
			-81.8455	-394.43	-163.273
			-81.7954	-394.116	-163.281
			-81.7454	-393.769	-163.23
			-81.6954	-393.365	-163.07
			-81.6454	-393.022	-163.003
			-81.5954	-392.703	-162.843
			-81.5454	-392.394	-162.772
			-81.4954	-392.194	-162.674
			-81.4454	-392.018	-162.647
			-81.3953	-391.733	-162.482
			-81.3453	-391.471	-162.396
			-81.2953	-391.205	-162.251
			-81.2453	-390.948	-162.185
			-81.1953	-390.672	-162.075
			-81.1453	-390.353	-162.005
			-81.0953	-390.177	-161.891
			-81.0453	-389.744	-161.688
			-80.9952	-389.492	-161.562
			-80.9452	-389.387	-161.484
			-80.8952	-389.14	-161.398
			-80.8452	-388.944	-161.269
			-80.7952	-388.626	-161.147
			-80.7452	-388.345	-160.987
			-80.6952	-387.988	-160.826
			-80.6452	-387.774	-160.783
			-80.5951	-387.465	-160.764
			-80.5451	-387.141	-160.74
			-80.4951	-386.841	-160.611
			-80.4451	-386.618	-160.485
			-80.3951	-386.294	-160.313
			-80.3451	-386.075	-160.117
			-80.2951	-385.871	-160
			-80.2451	-385.571	-159.922
			-80.195	-385.328	-159.843
			-80.145	-385.091	-159.742
			-80.095	-384.843	-159.585
			-80.045	-384.596	-159.436
			-79.995	-384.363	-159.42
			-79.945	-384.077	-159.35
			-79.895	-383.858	-159.256
			-79.845	-383.63	-159.213
			-79.7949	-383.33	-159.135
			-79.7449	-383.049	-159.127
			-79.6949	-382.783	-159.021
			-79.6449	-382.331	-158.958
			-79.5949	-382.069	-158.825
			-79.5449	-381.812	-158.716
			-79.4949	-381.608	-158.571
			-79.4449	-381.36	-158.422
			-79.3948	-381.075	-158.281
			-79.3448	-380.808	-158.109
			-79.2948	-380.523	-158.058
			-79.2448	-380.242	-157.976
			-79.1948	-379.9	-157.897
			-79.1448	-379.709	-157.768
			-79.0948	-379.376	-157.631
			-79.0448	-379.124	-157.541
			-78.9947	-378.796	-157.463
			-78.9447	-378.482	-157.318
			-78.8947	-378.23	-157.208
			-78.8447	-377.92	-157.11
			-78.7947	-377.678	-156.969
			-78.7447	-377.478	-156.852
			-78.6947	-377.273	-156.75
			-78.6447	-377.026	-156.652
			-78.5946	-376.774	-156.558
			-78.5446	-376.498	-156.413
			-78.4946	-376.312	-156.327
			-78.4446	-376.069	-156.206
			-78.3946	-375.77	-156.069
			-78.3446	-375.513	-156.061
			-78.2946	-375.213	-155.955
			-78.2446	-374.928	-155.889
			-78.1945	-374.675	-155.85
			-78.1445	-374.418	-155.763
			-78.0945	-374.166	-155.626
			-78.0445	-373.9	-155.528
			-77.9945	-373.738	-155.454
			-77.9445	-373.462	-155.317
			-77.8945	-373.167	-155.149
			-77.8445	-372.825	-155.106
			-77.7944	-372.525	-155.117
			-77.7444	-372.268	-155.035
			-77.6944	-372.049	-154.828
			-77.6444	-371.83	-154.683
			-77.5944	-371.497	-154.46
			-77.5444	-371.311	-154.275
			-77.4944	-371.055	-154.103
			-77.4444	-370.836	-154.009
			-77.3943	-370.574	-153.872
			-77.3443	-370.312	-153.786
			-77.2943	-369.994	-153.739
			-77.2443	-369.537	-153.665
			-77.1943	-369.332	-153.567
			-77.1443	-369.042	-153.567
			-77.0943	-368.833	-153.52
			-77.0443	-368.552	-153.379
			-76.9942	-368.376	-153.273
			-76.9442	-368.081	-153.144
			-76.8942	-367.795	-153.019
			-76.8442	-367.619	-153.003
			-76.7942	-367.286	-152.94
			-76.7442	-367.029	-152.921
			-76.6942	-366.72	-152.776
			-76.6442	-366.506	-152.639
			-76.5941	-366.254	-152.439
			-76.5441	-365.944	-152.259
			-76.4941	-365.654	-152.126
			-76.4441	-365.369	-152.091
			-76.3941	-365.093	-152.028
			-76.3441	-364.836	-152.001
			-76.2941	-364.584	-151.832
			-76.2441	-364.346	-151.676
			-76.194	-364.089	-151.542
			-76.144	-363.822	-151.46
			-76.094	-363.575	-151.343
			-76.044	-363.171	-151.331
			-75.994	-362.985	-151.194
			-75.944	-362.704	-151.096
			-75.894	-362.409	-150.959
			-75.844	-362.219	-150.853
			-75.7939	-361.967	-150.763
			-75.7439	-361.777	-150.677
			-75.6939	-361.505	-150.595
			-75.6439	-361.134	-150.513
			-75.5939	-360.834	-150.36
			-75.5439	-360.468	-150.313
			-75.4939	-360.092	-150.219
			-75.4439	-359.75	-150.023
			-75.3938	-359.593	-149.824
			-75.3438	-359.421	-149.679
			-75.2938	-359.231	-149.499
			-75.2438	-358.946	-149.416
			-75.1938	-358.727	-149.362
			-75.1438	-358.479	-149.318
			-75.0938	-358.279	-149.17
			-75.0438	-358.156	-149.056
			-74.9937	-357.799	-148.958
			-74.9437	-357.547	-148.841
			-74.8937	-357.347	-148.747
			-74.8437	-357.099	-148.661
			-74.7937	-356.819	-148.582
			-74.7437	-356.49	-148.445
			-74.6937	-356.143	-148.359
			-74.6437	-355.891	-148.238
			-74.5936	-355.72	-148.12
			-74.5436	-355.567	-148.069
			-74.4936	-355.372	-148.015
			-74.4436	-355.077	-147.948
			-74.3936	-354.725	-147.878
			-74.3436	-354.497	-147.737
			-74.2936	-354.183	-147.529
			-74.2436	-353.831	-147.4
			-74.1935	-353.521	-147.231
			-74.1435	-353.307	-147.118
			-74.0935	-352.893	-147.102
			-74.0435	-352.57	-147.02
			-73.9935	-352.38	-146.926
			-73.9435	-352.104	-146.75
			-73.8935	-351.88	-146.652
			-73.8435	-351.732	-146.57
			-73.7934	-351.471	-146.531
			-73.7434	-351.181	-146.448
			-73.6934	-350.914	-146.276
			-73.6434	-350.671	-146.151
			-73.5934	-350.395	-146.108
			-73.5434	-350.21	-145.963
			-73.4934	-349.963	-145.834
			-73.4434	-349.615	-145.775
			-73.3933	-349.349	-145.657
			-73.3433	-349.001	-145.63
			-73.2933	-348.664	-145.528
			-73.2433	-348.421	-145.497
			-73.1933	-348.116	-145.387
			-73.1433	-347.902	-145.297
			-73.0933	-347.698	-145.156
			-73.0433	-347.493	-144.894
			-72.9932	-347.298	-144.714
			-72.9432	-347.022	-144.632
			-72.8932	-346.894	-144.518
			-72.8432	-346.556	-144.483
			-72.7932	-346.17	-144.334
			-72.7432	-345.828	-144.126
			-72.6932	-345.585	-144.009
			-72.6432	-345.19	-143.919
			-72.5931	-344.952	-143.794
			-72.5431	-344.714	-143.762
			-72.4931	-344.453	-143.758
			-72.4431	-344.281	-143.688
			-72.3931	-344.001	-143.586
			-72.3431	-343.82	-143.469
			-72.2931	-343.568	-143.332
			-72.2431	-343.287	-143.238
			-72.193	-343.011	-143.12
			-72.143	-342.678	-143.089
			-72.093	-342.378	-143.058
			-72.043	-342.098	-143.018
			-71.993	-341.817	-142.834
			-71.943	-341.541	-142.705
			-71.893	-341.322	-142.545
			-71.843	-341.136	-142.447
			-71.7929	-340.908	-142.321
			-71.7429	-340.618	-142.173
			-71.6929	-340.199	-142.055
			-71.6429	-339.895	-142.004
			-71.5929	-339.614	-141.844
			-71.5429	-339.424	-141.707
			-71.4929	-339.181	-141.593
			-71.4429	-338.91	-141.48
			-71.3928	-338.634	-141.417
			-71.3428	-338.434	-141.405
			-71.2928	-338.168	-141.346
			-71.2428	-337.915	-141.162
			-71.1928	-337.592	-141.057
			-71.1428	-337.259	-140.978
			-71.0928	-336.949	-140.806
			-71.0428	-336.773	-140.614
			-70.9927	-336.512	-140.567
			-70.9427	-336.221	-140.473
			-70.8927	-335.931	-140.332
			-70.8427	-335.622	-140.199
			-70.7927	-335.475	-140.137
			-70.7427	-335.17	-140.011
			-70.6927	-334.818	-139.917
			-70.6427	-334.509	-139.772
			-70.5926	-334.285	-139.647
			-70.5426	-334.114	-139.526
			-70.4926	-333.966	-139.412
			-70.4426	-333.671	-139.24
			-70.3926	-333.291	-139.212
			-70.3426	-332.958	-139.126
			-70.2926	-332.667	-139.06
			-70.2426	-332.42	-138.958
			-70.1925	-332.234	-138.848
			-70.1425	-331.949	-138.727
			-70.0925	-331.611	-138.629
			-70.0425	-331.311	-138.555
			-69.9925	-331.092	-138.535
			-69.9425	-330.745	-138.457
			-69.8925	-330.479	-138.304
			-69.8425	-330.298	-138.218
			-69.7924	-330.012	-138.089
			-69.7424	-329.66	-138.038
			-69.6924	-329.399	-137.956
			-69.6424	-328.985	-137.768
			-69.5924	-328.771	-137.65
			-69.5424	-328.571	-137.533
			-69.4924	-328.342	-137.368
			-69.4424	-328.095	-137.196
			-69.3923	-327.862	-137.094
			-69.3423	-327.638	-136.969
			-69.2923	-327.372	-136.887
			-69.2423	-327.143	-136.801
			-69.1923	-326.896	-136.761
			-69.1423	-326.625	-136.624
			-69.0923	-326.258	-136.526
			-69.0423	-326.068	-136.358
			-68.9922	-325.863	-136.213
			-68.9422	-325.64	-136.135
			-68.8922	-325.326	-136.021
			-68.8422	-325.007	-135.967
			-68.7922	-324.755	-135.873
			-68.7422	-324.574	-135.786
			-68.6922	-324.365	-135.681
			-68.6422	-324.065	-135.485
			-68.5921	-323.694	-135.352
			-68.5421	-323.351	-135.293
			-68.4921	-323.104	-135.277
			-68.4421	-322.861	-135.191
			-68.3921	-322.642	-135.05
			-68.3421	-322.528	-134.851
			-68.2921	-322.214	-134.694
			-68.2421	-321.948	-134.6
			-68.192	-321.615	-134.518
			-68.142	-321.262	-134.4
			-68.092	-321.034	-134.338
			-68.042	-320.801	-134.306
			-67.992	-320.596	-134.193
			-67.942	-320.316	-134.044
			-67.892	-320.135	-133.93
			-67.842	-319.859	-133.852
			-67.7919	-319.573	-133.766
			-67.7419	-319.34	-133.676
			-67.6919	-319.06	-133.617
			-67.6419	-318.765	-133.449
			-67.5919	-318.465	-133.331
			-67.5419	-318.194	-133.19
			-67.4919	-317.88	-133.12
			-67.4419	-317.646	-133.061
			-67.3918	-317.37	-132.916
			-67.3418	-317.175	-132.685
			-67.2918	-316.899	-132.536
			-67.2418	-316.695	-132.486
			-67.1918	-316.443	-132.364
			-67.1418	-316.19	-132.282
			-67.0918	-315.834	-132.114
			-67.0418	-315.543	-131.953
			-66.9917	-315.239	-131.828
			-66.9417	-315.053	-131.777
			-66.8917	-314.739	-131.659
			-66.8417	-314.535	-131.522
			-66.7917	-314.23	-131.483
			-66.7417	-314.026	-131.444
			-66.6917	-313.702	-131.358
			-66.6417	-313.483	-131.24
			-66.5916	-313.198	-131.158
			-66.5416	-312.979	-131.1
			-66.4916	-312.684	-130.994
			-66.4416	-312.417	-130.825
			-66.3916	-312.051	-130.669
			-66.3416	-311.747	-130.555
			-66.2916	-311.399	-130.461
			-66.2416	-311.228	-130.352
			-66.1915	-310.871	-130.273
			-66.1415	-310.671	-130.187
			-66.0915	-310.471	-130.144
			-66.0415	-310.195	-130.019
			-65.9915	-309.958	-129.933
			-65.9415	-309.748	-129.847
			-65.8915	-309.458	-129.741
			-65.8415	-309.287	-129.608
			-65.7914	-309.006	-129.494
			-65.7414	-308.663	-129.408
			-65.6914	-308.373	-129.259
			-65.6414	-308.097	-129.2
			-65.5914	-307.85	-129.067
			-65.5414	-307.502	-128.915
			-65.4914	-307.317	-128.856
			-65.4414	-307.127	-128.774
			-65.3913	-306.841	-128.699
			-65.3413	-306.589	-128.637
			-65.2913	-306.346	-128.57
			-65.2413	-305.975	-128.386
			-65.1913	-305.633	-128.273
			-65.1413	-305.38	-128.175
			-65.0913	-305.019	-128.085
			-65.0413	-304.743	-128.045
			-64.9912	-304.524	-127.955
			-64.9412	-304.167	-127.912
			-64.8912	-303.882	-127.83
			-64.8412	-303.696	-127.709
			-64.7912	-303.52	-127.505
			-64.7412	-303.296	-127.333
			-64.6912	-303.139	-127.184
			-64.6412	-302.887	-127.082
			-64.5911	-302.573	-127.004
			-64.5411	-302.283	-126.879
			-64.4911	-301.978	-126.706
			-64.4411	-301.645	-126.608
			-64.3911	-301.35	-126.554
			-64.3411	-301.108	-126.522
			-64.2911	-300.889	-126.475
			-64.2411	-300.651	-126.295
			-64.191	-300.446	-126.15
			-64.141	-300.151	-125.966
			-64.091	-299.885	-125.884
			-64.041	-299.661	-125.825
			-63.991	-299.4	-125.751
			-63.941	-299.228	-125.633
			-63.891	-299.076	-125.551
			-63.841	-298.805	-125.461
			-63.7909	-298.538	-125.399
			-63.7409	-298.11	-125.199
			-63.6909	-297.711	-125.03
			-63.6409	-297.477	-124.87
			-63.5909	-297.263	-124.741
			-63.5409	-297.002	-124.768
			-63.4909	-296.711	-124.78
			-63.4409	-296.502	-124.635
			-63.3908	-296.264	-124.553
			-63.3408	-295.998	-124.431
			-63.2908	-295.684	-124.243
			-63.2408	-295.408	-124.126
			-63.1908	-295.165	-123.989
			-63.1408	-294.999	-123.934
			-63.0908	-294.751	-123.856
			-63.0408	-294.537	-123.738
			-62.9907	-294.323	-123.719
			-62.9407	-294.085	-123.656
			-62.8907	-293.833	-123.531
			-62.8407	-293.581	-123.351
			-62.7907	-293.295	-123.178
			-62.7407	-292.972	-123.108
			-62.6907	-292.653	-122.99
			-62.6407	-292.325	-122.873
			-62.5906	-292.058	-122.756
			-62.5406	-291.811	-122.575
			-62.4906	-291.506	-122.411
			-62.4406	-291.344	-122.231
			-62.3906	-291.073	-122.082
			-62.3406	-290.816	-122
			-62.2906	-290.536	-121.972
			-62.2406	-290.145	-121.906
			-62.1905	-289.884	-121.812
			-62.1405	-289.698	-121.651
			-62.0905	-289.446	-121.557
			-62.0405	-289.222	-121.475
			-61.9905	-288.946	-121.401
			-61.9405	-288.699	-121.264
			-61.8905	-288.413	-121.228
			-61.8405	-288.071	-121.115
			-61.7904	-287.728	-120.99
			-61.7404	-287.452	-120.853
			-61.6904	-287.291	-120.825
			-61.6404	-287	-120.806
			-61.5904	-286.848	-120.723
			-61.5404	-286.62	-120.555
			-61.4904	-286.315	-120.418
			-61.4404	-285.944	-120.285
			-61.3903	-285.611	-120.14
			-61.3403	-285.411	-120.03
			-61.2903	-285.078	-119.968
			-61.2403	-284.845	-119.948
			-61.1903	-284.536	-119.893
			-61.1403	-284.26	-119.795
			-61.0903	-284.069	-119.756
			-61.0403	-283.936	-119.682
			-60.9902	-283.684	-119.447
			-60.9402	-283.403	-119.243
			-60.8902	-283.127	-119.071
			-60.8402	-282.923	-118.914
			-60.7902	-282.69	-118.879
			-60.7402	-282.376	-118.852
			-60.6902	-282.057	-118.715
			-60.6402	-281.771	-118.546
			-60.5901	-281.424	-118.362
			-60.5401	-281.186	-118.249
			-60.4901	-280.991	-118.221
			-60.4401	-280.734	-118.241
			-60.3901	-280.563	-118.151
			-60.3401	-280.344	-118.006
			-60.2901	-279.959	-117.892
			-60.2401	-279.768	-117.795
			-60.19	-279.449	-117.701
			-60.14	-279.235	-117.509
			-60.09	-278.902	-117.325
			-60.04	-278.507	-117.164
			-59.99	-278.308	-117.004
			-59.94	-277.898	-117
			-59.89	-277.818	-116.949
			-59.84	-277.513	-116.843
			-59.7899	-277.299	-116.702
			-59.7399	-277.18	-116.553
			-59.6899	-276.866	-116.522
			-59.6399	-276.638	-116.483
			-59.5899	-276.362	-116.264
			-59.5399	-275.967	-116.193
			-59.4899	-275.667	-116.009
			-59.4399	-275.405	-115.896
			-59.3898	-275.224	-115.794
			-59.3398	-274.963	-115.727
			-59.2898	-274.644	-115.676
			-59.2398	-274.325	-115.625
			-59.1898	-274.03	-115.5
			-59.1398	-273.83	-115.406
			-59.0898	-273.64	-115.261
			-59.0398	-273.473	-115.077
			-58.9897	-273.212	-114.889
			-58.9397	-272.964	-114.737
			-58.8897	-272.636	-114.67
			-58.8397	-272.379	-114.592
			-58.7897	-272.132	-114.537
			-58.7397	-271.799	-114.376
			-58.6897	-271.532	-114.22
			-58.6397	-271.299	-114.106
			-58.5896	-271.018	-114
			-58.5396	-270.742	-113.903
			-58.4896	-270.481	-113.805
			-58.4396	-270.252	-113.683
			-58.3896	-270	-113.597
			-58.3396	-269.8	-113.437
			-58.2896	-269.477	-113.288
			-58.2396	-269.229	-113.178
			-58.1895	-269.01	-113.112
			-58.1395	-268.72	-113.002
			-58.0895	-268.52	-112.841
			-58.0395	-268.173	-112.767
			-57.9895	-267.911	-112.653
			-57.9395	-267.65	-112.567
			-57.8895	-267.369	-112.489
			-57.8395	-267.112	-112.399
			-57.7894	-266.917	-112.34
			-57.7394	-266.584	-112.278
			-57.6894	-266.313	-112.215
			-57.6394	-266.003	-112.09
			-57.5894	-265.78	-112
			-57.5394	-265.556	-111.831
			-57.4894	-265.314	-111.733
			-57.4394	-265.004	-111.624
			-57.3893	-264.728	-111.514
			-57.3393	-264.376	-111.428
			-57.2893	-264.1	-111.361
			-57.2393	-263.801	-111.263
			-57.1893	-263.567	-111.185
			-57.1393	-263.234	-111.06
			-57.0893	-263.096	-110.919
			-57.0393	-262.906	-110.801
			-56.9892	-262.678	-110.754
			-56.9392	-262.335	-110.602
			-56.8892	-262.088	-110.476
			-56.8392	-261.726	-110.332
			-56.7892	-261.431	-110.242
			-56.7392	-261.203	-110.12
			-56.6892	-260.922	-110.038
			-56.6392	-260.641	-109.987
			-56.5891	-260.408	-109.823
			-56.5391	-260.085	-109.635
			-56.4891	-259.785	-109.541
			-56.4391	-259.595	-109.498
			-56.3891	-259.409	-109.392
			-56.3391	-259.195	-109.325
			-56.2891	-258.947	-109.286
			-56.2391	-258.61	-109.122
			-56.189	-258.319	-109.032
			-56.139	-258.053	-108.981
			-56.089	-257.696	-108.84
			-56.039	-257.425	-108.667
			-55.989	-257.273	-108.574
			-55.939	-256.93	-108.472
			-55.889	-256.678	-108.425
			-55.839	-256.426	-108.296
			-55.7889	-256.174	-108.202
			-55.7389	-255.926	-108.08
			-55.6889	-255.683	-107.978
			-55.6389	-255.469	-107.947
			-55.5889	-255.203	-107.802
			-55.5389	-254.951	-107.669
			-55.4889	-254.641	-107.528
			-55.4389	-254.365	-107.446
			-55.3888	-254.161	-107.332
			-55.3388	-253.933	-107.219
			-55.2888	-253.695	-107.113
			-55.2388	-253.452	-107.019
			-55.1888	-253.228	-106.902
			-55.1388	-252.99	-106.792
			-55.0888	-252.648	-106.671
			-55.0388	-252.4	-106.565
			-54.9887	-252.067	-106.557
			-54.9387	-251.839	-106.475
			-54.8887	-251.634	-106.377
			-54.8387	-251.363	-106.283
			-54.7887	-250.992	-106.267
			-54.7387	-250.74	-106.091
			-54.6887	-250.407	-105.844
			-54.6387	-250.14	-105.602
			-54.5886	-249.936	-105.586
			-54.5386	-249.698	-105.449
			-54.4886	-249.436	-105.465
			-54.4386	-249.122	-105.359
			-54.3886	-248.889	-105.343
			-54.3386	-248.656	-105.281
			-54.2886	-248.428	-105.093
			-54.2386	-248.213	-104.963
			-54.1885	-247.899	-104.744
			-54.1385	-247.638	-104.564
			-54.0885	-247.39	-104.47
			-54.0385	-247.076	-104.396
			-53.9885	-246.762	-104.333
			-53.9385	-246.472	-104.141
			-53.8885	-246.263	-104.024
			-53.8385	-246.02	-103.949
			-53.7884	-245.83	-103.808
			-53.7384	-245.63	-103.746
			-53.6884	-245.311	-103.675
			-53.6384	-244.969	-103.566
			-53.5884	-244.635	-103.362
			-53.5384	-244.431	-103.26
			-53.4884	-244.207	-103.104
			-53.4384	-243.931	-103.037
			-53.3883	-243.693	-102.931
			-53.3383	-243.422	-102.966
			-53.2883	-243.18	-102.814
			-53.2383	-242.889	-102.661
			-53.1883	-242.632	-102.501
			-53.1383	-242.39	-102.508
			-53.0883	-242.128	-102.403
			-53.0383	-241.824	-102.293
			-52.9882	-241.533	-102.254
			-52.9382	-241.291	-102.176
			-52.8882	-241.019	-102.105
			-52.8382	-240.772	-101.999
			-52.7882	-240.615	-101.831
			-52.7382	-240.306	-101.682
			-52.6882	-239.977	-101.526
			-52.6382	-239.72	-101.486
			-52.5881	-239.445	-101.392
			-52.5381	-239.102	-101.248
			-52.4881	-238.864	-101.228
			-52.4381	-238.669	-101.091
			-52.3881	-238.393	-100.966
			-52.3381	-238.027	-100.887
			-52.2881	-237.865	-100.727
			-52.2381	-237.679	-100.66
			-52.188	-237.384	-100.492
			-52.138	-237.175	-100.394
			-52.088	-236.861	-100.257
			-52.038	-236.518	-100.065
			-51.988	-236.333	-99.9202
			-51.938	-236.062	-99.7479
			-51.888	-235.743	-99.7088
			-51.838	-235.505	-99.6305
			-51.7879	-235.234	-99.6422
			-51.7379	-234.996	-99.6539
			-51.6879	-234.82	-99.5208
			-51.6379	-234.544	-99.4503
			-51.5879	-234.33	-99.3016
			-51.5379	-233.954	-99.1214
			-51.4879	-233.592	-99.0314
			-51.4379	-233.369	-98.8983
			-51.3878	-233.188	-98.7651
			-51.3378	-233.05	-98.6555
			-51.2878	-232.76	-98.6007
			-51.2378	-232.398	-98.5654
			-51.1878	-232.165	-98.4049
			-51.1378	-231.922	-98.2522
			-51.0878	-231.694	-98.1073
			-51.0378	-231.399	-97.9507
			-50.9877	-231.075	-97.8567
			-50.9377	-230.795	-97.7823
			-50.8877	-230.557	-97.7354
			-50.8377	-230.247	-97.6375
			-50.7877	-230.005	-97.5709
			-50.7377	-229.691	-97.4104
			-50.6877	-229.453	-97.2342
			-50.6377	-229.167	-97.1833
			-50.5876	-228.896	-97.0971
			-50.5376	-228.587	-97.058
			-50.4876	-228.406	-96.9797
			-50.4376	-228.173	-96.8348
			-50.3876	-227.897	-96.6703
			-50.3376	-227.602	-96.6782
			-50.2876	-227.302	-96.5842
			-50.2376	-227.031	-96.545
			-50.1875	-226.798	-96.3414
			-50.1375	-226.503	-96.2005
			-50.0875	-226.194	-96.1378
			-50.0375	-225.88	-96.0712
			-49.9875	-225.684	-95.9538
			-49.9375	-225.485	-95.7932
			-49.8875	-225.294	-95.6562
			-49.8375	-225.033	-95.6171
			-49.7874	-224.714	-95.5348
			-49.7374	-224.395	-95.433
			-49.6874	-224.143	-95.343
			-49.6374	-223.981	-95.2372
			-49.5874	-223.7	-95.0806
			-49.5374	-223.482	-94.9866
			-49.4874	-223.182	-94.9436
			-49.4374	-222.896	-94.8261
			-49.3873	-222.701	-94.7713
			-49.3373	-222.53	-94.6029
			-49.2873	-222.235	-94.4894
			-49.2373	-221.973	-94.3562
			-49.1873	-221.593	-94.3014
			-49.1373	-221.288	-94.18
			-49.0873	-220.974	-94.0743
			-49.0373	-220.741	-93.9725
			-48.9872	-220.522	-93.8746
			-48.9372	-220.403	-93.7846
			-48.8872	-220.084	-93.6084
			-48.8372	-219.77	-93.4244
			-48.7872	-219.509	-93.2873
			-48.7372	-219.176	-93.1698
			-48.6872	-218.833	-93.1855
			-48.6372	-218.628	-93.1581
			-48.5871	-218.362	-93.0955
			-48.5371	-218.162	-92.9467
			-48.4871	-217.948	-92.7705
			-48.4371	-217.762	-92.6021
			-48.3871	-217.41	-92.516
			-48.3371	-217.049	-92.5238
			-48.2871	-216.749	-92.4063
			-48.2371	-216.502	-92.2654
			-48.187	-216.268	-92.1714
			-48.137	-216.035	-92.05
			-48.087	-215.74	-91.9286
			-48.037	-215.502	-91.8229
			-47.987	-215.179	-91.7054
			-47.937	-214.884	-91.6898
			-47.887	-214.722	-91.631
			-47.837	-214.518	-91.5449
			-47.7869	-214.251	-91.3726
			-47.7369	-214.042	-91.2003
			-47.6869	-213.761	-91.0241
			-47.6369	-213.537	-90.8793
			-47.5869	-213.166	-90.8519
			-47.5369	-212.795	-90.7853
			-47.4869	-212.514	-90.6835
			-47.4369	-212.262	-90.6091
			-47.3868	-212.077	-90.476
			-47.3368	-211.924	-90.4055
			-47.2868	-211.701	-90.3115
			-47.2368	-211.396	-90.1079
			-47.1868	-211.101	-89.9944
			-47.1368	-210.873	-89.8377
			-47.0868	-210.602	-89.6655
			-47.0368	-210.312	-89.5871
			-46.9867	-209.955	-89.5362
			-46.9367	-209.698	-89.4853
			-46.8867	-209.422	-89.4149
			-46.8367	-209.179	-89.3757
			-46.7867	-208.903	-89.2073
			-46.7367	-208.665	-89.1682
			-46.6867	-208.423	-89.039
			-46.6367	-208.17	-88.9019
			-46.5866	-207.904	-88.8158
			-46.5366	-207.647	-88.6239
			-46.4866	-207.385	-88.389
			-46.4366	-207.157	-88.3342
			-46.3866	-206.952	-88.2872
			-46.3366	-206.624	-88.1971
			-46.2866	-206.315	-88.0248
			-46.2366	-206.015	-87.8761
			-46.1865	-205.796	-87.8291
			-46.1365	-205.454	-87.7703
			-46.0865	-205.192	-87.5941
			-46.0365	-204.949	-87.5002
			-45.9865	-204.64	-87.4101
			-45.9365	-204.393	-87.2496
			-45.8865	-204.098	-87.1634
			-45.8365	-203.898	-87.0734
			-45.7864	-203.631	-87.0107
			-45.7364	-203.374	-86.8737
			-45.6864	-203.146	-86.7836
			-45.6364	-202.951	-86.6975
			-45.5864	-202.704	-86.5644
			-45.5364	-202.394	-86.4704
			-45.4864	-202.061	-86.4038
			-45.4364	-201.833	-86.3216
			-45.3863	-201.562	-86.1689
			-45.3363	-201.381	-85.9496
			-45.2863	-201.138	-85.8713
			-45.2363	-200.834	-85.7539
			-45.1863	-200.605	-85.6403
			-45.1363	-200.339	-85.4876
			-45.0863	-200.001	-85.3271
			-45.0363	-199.749	-85.1822
			-44.9862	-199.544	-85.053
			-44.9362	-199.335	-85.0491
			-44.8862	-199.068	-85.0099
			-44.8362	-198.812	-84.9707
			-44.7862	-198.536	-84.8807
			-44.7362	-198.245	-84.7789
			-44.6862	-198.017	-84.6183
			-44.6362	-197.75	-84.5048
			-44.5861	-197.503	-84.4187
			-44.5361	-197.175	-84.3678
			-44.4861	-196.827	-84.2855
			-44.4361	-196.48	-84.1407
			-44.3861	-196.299	-83.9997
			-44.3361	-196.09	-83.9723
			-44.2861	-195.852	-83.8979
			-44.2361	-195.59	-83.7765
			-44.186	-195.329	-83.6081
			-44.136	-195.067	-83.4711
			-44.086	-194.82	-83.3536
			-44.036	-194.644	-83.3066
			-43.986	-194.329	-83.2166
			-43.936	-194.011	-83.1579
			-43.886	-193.868	-83.0169
			-43.836	-193.497	-82.8564
			-43.7859	-193.183	-82.7271
			-43.7359	-192.983	-82.6136
			-43.6859	-192.693	-82.5392
			-43.6359	-192.512	-82.4922
			-43.5859	-192.265	-82.3356
			-43.5359	-192.027	-82.2534
			-43.4859	-191.703	-82.1398
			-43.4359	-191.46	-81.9832
			-43.3858	-191.218	-81.8462
			-43.3358	-190.942	-81.6974
			-43.2858	-190.704	-81.6112
			-43.2358	-190.428	-81.4859
			-43.1858	-190.138	-81.4155
			-43.1358	-189.828	-81.2588
			-43.0858	-189.543	-81.157
			-43.0358	-189.3	-81.0474
			-42.9857	-188.948	-80.879
			-42.9357	-188.763	-80.7929
			-42.8857	-188.477	-80.7146
			-42.8357	-188.216	-80.6519
			-42.7857	-188.02	-80.6049
			-42.7357	-187.792	-80.4836
			-42.6857	-187.568	-80.3308
			-42.6357	-187.197	-80.1938
			-42.5856	-186.831	-80.1429
			-42.5356	-186.545	-80.0411
			-42.4856	-186.317	-79.9589
			-42.4356	-186.065	-79.7944
			-42.3856	-185.86	-79.6535
			-42.3356	-185.58	-79.5164
			-42.2856	-185.399	-79.5243
			-42.2356	-185.128	-79.4146
			-42.1855	-184.837	-79.2815
			-42.1355	-184.566	-79.1366
			-42.0855	-184.362	-79.0426
			-42.0355	-184.057	-78.9996
			-41.9855	-183.891	-78.8821
			-41.9355	-183.629	-78.8077
			-41.8855	-183.358	-78.7216
			-41.8355	-183.029	-78.6472
			-41.7854	-182.782	-78.4553
			-41.7354	-182.449	-78.3261
			-41.6854	-182.068	-78.2713
			-41.6354	-181.854	-78.1891
			-41.5854	-181.597	-78.1068
			-41.5354	-181.402	-77.9933
			-41.4854	-181.169	-77.868
			-41.4354	-180.931	-77.8171
			-41.3853	-180.655	-77.6996
			-41.3353	-180.341	-77.6174
			-41.2853	-180.056	-77.4725
			-41.2353	-179.78	-77.3746
			-41.1853	-179.523	-77.265
			-41.1353	-179.209	-77.1162
			-41.0853	-178.895	-76.9596
			-41.0353	-178.652	-76.8186
			-40.9852	-178.457	-76.7481
			-40.9352	-178.186	-76.6424
			-40.8852	-177.981	-76.5954
			-40.8352	-177.8	-76.5759
			-40.7852	-177.581	-76.4036
			-40.7352	-177.296	-76.3448
			-40.6852	-177.02	-76.2039
			-40.6352	-176.749	-76.0434
			-40.5851	-176.478	-75.9611
			-40.5351	-176.168	-75.8632
			-40.4851	-175.845	-75.7614
			-40.4351	-175.607	-75.6753
			-40.3851	-175.321	-75.5461
			-40.3351	-175.041	-75.413
			-40.2851	-174.879	-75.3425
			-40.2351	-174.646	-75.3033
			-40.185	-174.384	-75.2172
			-40.135	-174.151	-75.0841
			-40.085	-173.799	-74.9862
			-40.035	-173.48	-74.9313
			-39.985	-173.228	-74.8178
			-39.935	-173	-74.6847
			-39.885	-172.762	-74.5437
			-39.835	-172.509	-74.4458
			-39.7849	-172.286	-74.3753
			-39.7349	-172.062	-74.25
			-39.6849	-171.758	-74.1052
			-39.6349	-171.529	-73.929
			-39.5849	-171.263	-73.7684
			-39.5349	-170.906	-73.6392
			-39.4849	-170.644	-73.5374
			-39.4349	-170.321	-73.4513
			-39.3848	-170.14	-73.4278
			-39.3348	-169.988	-73.373
			-39.2848	-169.731	-73.2477
			-39.2348	-169.583	-73.138
			-39.1848	-169.146	-73.0206
			-39.1348	-168.841	-72.864
			-39.0848	-168.556	-72.8365
			-39.0348	-168.313	-72.7739
			-38.9847	-168.051	-72.6643
			-38.9347	-167.794	-72.5664
			-38.8847	-167.49	-72.5076
			-38.8347	-167.371	-72.4254
			-38.7847	-167.09	-72.3079
			-38.7347	-166.771	-72.2649
			-38.6847	-166.453	-72.0926
			-38.6347	-166.219	-71.9595
			-38.5846	-165.92	-71.8146
			-38.5346	-165.725	-71.7637
			-38.4846	-165.449	-71.5053
			-38.4346	-165.201	-71.4935
			-38.3846	-164.887	-71.3917
			-38.3346	-164.645	-71.333
			-38.2846	-164.297	-71.1568
			-38.2346	-163.983	-71.0589
			-38.1845	-163.798	-70.9806
			-38.1345	-163.503	-70.867
			-38.0845	-163.241	-70.8044
			-38.0345	-163.013	-70.7182
			-37.9845	-162.684	-70.5969
			-37.9345	-162.446	-70.4481
			-37.8845	-162.185	-70.2288
			-37.8345	-161.899	-70.174
			-37.7844	-161.699	-70.0878
			-37.7344	-161.514	-70.0213
			-37.6844	-161.285	-69.9156
			-37.6344	-161.009	-69.8882
			-37.5844	-160.605	-69.7903
			-37.5344	-160.305	-69.6336
			-37.4844	-159.963	-69.5083
			-37.4344	-159.787	-69.3713
			-37.3843	-159.653	-69.2421
			-37.3343	-159.435	-69.1599
			-37.2843	-159.087	-69.0737
			-37.2343	-158.826	-68.9602
			-37.1843	-158.483	-68.8662
			-37.1343	-158.217	-68.7213
			-37.0843	-157.998	-68.6548
			-37.0343	-157.712	-68.5569
			-36.9842	-157.465	-68.4825
			-36.9342	-157.251	-68.3376
			-36.8842	-157.084	-68.2554
			-36.8342	-156.894	-68.1418
			-36.7842	-156.523	-68.0909
			-36.7342	-156.175	-67.9852
			-36.6842	-155.88	-67.8286
			-36.6342	-155.676	-67.672
			-36.5841	-155.457	-67.5662
			-36.5341	-155.257	-67.5114
			-36.4841	-154.943	-67.4214
			-36.4341	-154.586	-67.3274
			-36.3841	-154.353	-67.1708
			-36.3341	-154.163	-67.0964
			-36.2841	-153.873	-66.9985
			-36.2341	-153.578	-66.9633
			-36.184	-153.283	-66.8849
			-36.134	-153.092	-66.7009
			-36.084	-152.788	-66.5913
			-36.034	-152.512	-66.5012
			-35.984	-152.25	-66.3446
			-35.934	-152.079	-66.1919
			-35.884	-151.774	-66.0862
			-35.834	-151.536	-65.9922
			-35.7839	-151.308	-65.91
			-35.7339	-151.042	-65.7847
			-35.6839	-150.832	-65.6907
			-35.6339	-150.556	-65.5967
			-35.5839	-150.285	-65.5067
			-35.5339	-149.995	-65.4049
			-35.4839	-149.724	-65.3657
			-35.4339	-149.395	-65.2443
			-35.3838	-149.057	-65.1425
			-35.3338	-148.872	-64.9703
			-35.2838	-148.539	-64.9037
			-35.2338	-148.315	-64.8606
			-35.1838	-148.149	-64.7392
			-35.1338	-147.806	-64.5865
			-35.0838	-147.487	-64.4886
			-35.0338	-147.254	-64.3516
			-34.9837	-147.012	-64.1832
			-34.9337	-146.926	-64.0423
			-34.8837	-146.621	-64.0188
			-34.8337	-146.388	-63.8817
			-34.7837	-146.155	-63.7839
			-34.7337	-145.817	-63.6351
			-34.6837	-145.613	-63.4863
			-34.6337	-145.28	-63.3688
			-34.5836	-145.08	-63.314
			-34.5336	-144.861	-63.2083
			-34.4836	-144.623	-63.1221
			-34.4336	-144.38	-63.0517
			-34.3836	-144.166	-62.895
			-34.3336	-143.843	-62.7776
			-34.2836	-143.562	-62.617
			-34.2336	-143.272	-62.4956
			-34.1835	-142.944	-62.3899
			-34.1335	-142.682	-62.339
			-34.0835	-142.396	-62.2255
			-34.0335	-142.211	-62.1119
			-33.9835	-141.844	-61.9592
			-33.9335	-141.654	-61.8496
			-33.8835	-141.326	-61.6969
			-33.8335	-141.169	-61.6029
			-33.7834	-140.955	-61.5442
			-33.7334	-140.66	-61.411
			-33.6834	-140.336	-61.274
			-33.6334	-139.984	-61.2466
			-33.5834	-139.694	-61.1056
			-33.5334	-139.465	-61.0156
			-33.4834	-139.242	-60.9412
			-33.4334	-139.032	-60.8002
			-33.3833	-138.804	-60.7023
			-33.3333	-138.623	-60.5927
			-33.2833	-138.39	-60.5066
			-33.2333	-138.062	-60.3695
			-33.1833	-137.719	-60.2795
			-33.1333	-137.453	-60.2325
			-33.0833	-137.191	-60.2246
			-33.0333	-136.92	-60.1033
			-32.9832	-136.763	-60.0054
			-32.9332	-136.53	-59.978
			-32.8832	-136.201	-59.837
			-32.8332	-135.845	-59.7352
			-32.7832	-135.631	-59.5238
			-32.7332	-135.459	-59.4063
			-32.6832	-135.231	-59.3045
			-32.6332	-135.002	-59.1479
			-32.5831	-134.646	-59.0147
			-32.5331	-134.389	-58.9599
			-32.4831	-134.17	-58.7916
			-32.4331	-133.827	-58.7172
			-32.3831	-133.48	-58.6741
			-32.3331	-133.237	-58.6545
			-32.2831	-133.104	-58.5253
			-32.2331	-132.79	-58.4744
			-32.183	-132.509	-58.3021
			-32.133	-132.305	-58.1494
			-32.083	-132.005	-57.9654
			-32.033	-131.786	-57.8362
			-31.983	-131.429	-57.7187
			-31.933	-131.087	-57.5817
			-31.883	-130.782	-57.5425
			-31.833	-130.501	-57.4564
			-31.7829	-130.292	-57.3976
			-31.7329	-130.068	-57.3076
			-31.6829	-129.873	-57.1549
			-31.6329	-129.64	-57.0648
			-31.5829	-129.393	-57.0178
			-31.5329	-129.155	-56.9239
			-31.4829	-128.841	-56.869
			-31.4329	-128.494	-56.7516
			-31.3828	-128.284	-56.6145
			-31.3328	-128.008	-56.5715
			-31.2828	-127.789	-56.4501
			-31.2328	-127.475	-56.3639
			-31.1828	-127.119	-56.223
			-31.1328	-126.8	-56.0938
			-31.0828	-126.581	-55.9646
			-31.0328	-126.424	-55.8549
			-30.9827	-126.248	-55.7335
			-30.9327	-126.024	-55.573
			-30.8827	-125.782	-55.5064
			-30.8327	-125.434	-55.3459
			-30.7827	-125.196	-55.3302
			-30.7327	-124.968	-55.2793
			-30.6827	-124.692	-55.1697
			-30.6327	-124.435	-55.064
			-30.5826	-124.178	-54.9387
			-30.5326	-124.002	-54.7664
			-30.4826	-123.598	-54.6646
			-30.4326	-123.236	-54.5589
			-30.3826	-122.932	-54.4375
			-30.3326	-122.694	-54.3161
			-30.2826	-122.465	-54.2261
			-30.2326	-122.261	-54.1399
			-30.1825	-122.047	-54.0185
			-30.1325	-121.809	-53.8972
			-30.0825	-121.566	-53.8384
			-30.0325	-121.357	-53.717
			-29.9825	-121.066	-53.5722
			-29.9325	-120.748	-53.4899
			-29.8825	-120.476	-53.3881
			-29.8325	-120.215	-53.2707
			-29.7824	-119.877	-53.1101
			-29.7324	-119.625	-53.0788
			-29.6824	-119.358	-52.9927
			-29.6324	-119.03	-52.8713
			-29.5824	-118.863	-52.7773
			-29.5324	-118.725	-52.6755
			-29.4824	-118.435	-52.562
			-29.4324	-118.297	-52.3819
			-29.3823	-118.002	-52.2448
			-29.3323	-117.736	-52.1626
			-29.2823	-117.369	-52.0804
			-29.2323	-117.113	-52.0451
			-29.1823	-116.889	-51.9237
			-29.1323	-116.722	-51.8298
			-29.0823	-116.346	-51.7632
			-29.0323	-115.923	-51.6222
			-28.9822	-115.576	-51.4969
			-28.9322	-115.266	-51.3834
			-28.8822	-115.114	-51.2698
			-28.8322	-114.948	-51.2072
			-28.7822	-114.729	-51.1132
			-28.7322	-114.629	-50.9879
			-28.6822	-114.348	-50.8391
			-28.6322	-113.996	-50.706
			-28.5821	-113.682	-50.5651
			-28.5321	-113.425	-50.4828
			-28.4821	-113.254	-50.3732
			-28.4321	-112.926	-50.3184
			-28.3821	-112.583	-50.2244
			-28.3321	-112.264	-50.0404
			-28.2821	-112.074	-49.9425
			-28.2321	-111.831	-49.8759
			-28.182	-111.598	-49.6801
			-28.132	-111.279	-49.5783
			-28.082	-111.065	-49.4335
			-28.032	-110.856	-49.3982
			-27.982	-110.623	-49.3552
			-27.932	-110.404	-49.1672
			-27.882	-110.232	-49.0967
			-27.832	-109.899	-49.038
			-27.7819	-109.681	-48.8892
			-27.7319	-109.4	-48.8344
			-27.6819	-109.21	-48.7482
			-27.6319	-108.91	-48.6347
			-27.5819	-108.643	-48.4781
			-27.5319	-108.358	-48.3254
			-27.4819	-108.106	-48.157
			-27.4319	-107.834	-48.0591
			-27.3818	-107.53	-47.9495
			-27.3318	-107.382	-47.8399
			-27.2818	-107.04	-47.7615
			-27.2318	-106.726	-47.6793
			-27.1818	-106.421	-47.5814
			-27.1318	-106.06	-47.5344
			-27.0818	-105.817	-47.417
			-27.0318	-105.47	-47.2917
			-26.9817	-105.137	-47.2173
			-26.9317	-104.899	-47.1076
			-26.8817	-104.728	-46.9197
			-26.8317	-104.528	-46.814
			-26.7817	-104.28	-46.8022
			-26.7317	-104.085	-46.7513
			-26.6817	-103.862	-46.5908
			-26.6317	-103.652	-46.4772
			-26.5816	-103.281	-46.4068
			-26.5316	-103.048	-46.3089
			-26.4816	-102.862	-46.1758
			-26.4316	-102.582	-46.07
			-26.3816	-102.258	-45.9761
			-26.3316	-101.935	-45.9212
			-26.2816	-101.578	-45.7803
			-26.2316	-101.33	-45.6707
			-26.1815	-101.159	-45.561
			-26.1315	-100.84	-45.424
			-26.0815	-100.631	-45.3065
			-26.0315	-100.426	-45.1969
			-25.9815	-100.165	-45.1303
			-25.9315	-99.8554	-45.0089
			-25.8815	-99.6222	-44.9619
			-25.8315	-99.3463	-44.8836
			-25.7814	-99.0751	-44.7897
			-25.7314	-98.8086	-44.6644
			-25.6814	-98.5755	-44.5508
			-25.6314	-98.3566	-44.3942
			-25.5814	-98.0378	-44.2728
			-25.5314	-97.7714	-44.1201
			-25.4814	-97.4764	-44.0183
			-25.4314	-97.2671	-43.9909
			-25.3813	-97.0244	-43.8538
			-25.3313	-96.8293	-43.8186
			-25.2813	-96.62	-43.6659
			-25.2313	-96.3202	-43.4623
			-25.1813	-96.0918	-43.384
			-25.1313	-95.7493	-43.2743
			-25.0813	-95.4543	-43.2313
			-25.0313	-95.1688	-43.153
			-24.9812	-94.8786	-43.0355
			-24.9312	-94.6121	-42.8828
			-24.8812	-94.2791	-42.7888
			-24.8312	-94.1078	-42.6518
			-24.7812	-93.9555	-42.5343
			-24.7312	-93.6938	-42.4364
			-24.6812	-93.5225	-42.3699
			-24.6312	-93.18	-42.2681
			-24.5811	-92.9563	-42.1741
			-24.5311	-92.6994	-42.1506
			-24.4811	-92.3949	-42.0018
			-24.4311	-92.0618	-41.8099
			-24.3811	-91.7526	-41.7512
			-24.3311	-91.4718	-41.6377
			-24.2811	-91.2197	-41.5124
			-24.2311	-91.0627	-41.438
			-24.181	-90.8914	-41.3088
			-24.131	-90.5631	-41.1169
			-24.081	-90.2348	-41.0386
			-24.031	-89.9541	-40.9799
			-23.981	-89.6924	-40.9055
			-23.931	-89.4354	-40.788
			-23.881	-89.2261	-40.6353
			-23.831	-88.9168	-40.4434
			-23.7809	-88.6932	-40.4082
			-23.7309	-88.4838	-40.2594
			-23.6809	-88.3411	-40.1654
			-23.6309	-88.1413	-40.1106
			-23.5809	-87.7797	-39.9814
			-23.5309	-87.537	-39.8248
			-23.4809	-87.1992	-39.7817
			-23.4309	-86.8424	-39.766
			-23.3808	-86.5331	-39.6564
			-23.3308	-86.2666	-39.5546
			-23.2808	-86.0525	-39.4567
			-23.2308	-85.8146	-39.3353
			-23.1808	-85.61	-39.2649
			-23.1308	-85.3293	-39.1356
			-23.0808	-85.0343	-38.979
			-23.0308	-84.7726	-38.8811
			-22.9807	-84.4634	-38.7715
			-22.9307	-84.1398	-38.654
			-22.8807	-83.9162	-38.5601
			-22.8307	-83.8115	-38.5209
			-22.7807	-83.5308	-38.4034
			-22.7307	-83.1882	-38.3095
			-22.6807	-82.9932	-38.1959
			-22.6307	-82.622	-38.1842
			-22.5806	-82.4317	-38.0706
			-22.5306	-82.2081	-38.0158
			-22.4806	-81.8608	-37.9336
			-22.4306	-81.6704	-37.7848
			-22.3806	-81.3992	-37.6243
			-22.3306	-81.0519	-37.4794
			-22.2806	-80.833	-37.358
			-22.2306	-80.6522	-37.2562
			-22.1805	-80.4191	-37.1309
			-22.1305	-80.1955	-37.0526
			-22.0805	-79.8291	-36.9077
			-22.0305	-79.5436	-36.7863
			-21.9805	-79.2058	-36.6415
			-21.9305	-78.8728	-36.5396
			-21.8805	-78.6777	-36.4927
			-21.8305	-78.4493	-36.3517
			-21.7804	-78.1448	-36.2225
			-21.7304	-77.8593	-36.1011
			-21.6804	-77.6357	-36.015
			-21.6304	-77.3645	-35.8505
			-21.5804	-77.1266	-35.8074
			-21.5304	-76.8316	-35.6626
			-21.4804	-76.5509	-35.6117
			-21.4304	-76.313	-35.4981
			-21.3803	-76.0703	-35.3454
			-21.3303	-75.8372	-35.2593
			-21.2803	-75.6992	-35.224
			-21.2303	-75.4042	-35.0792
			-21.1803	-75.0616	-34.993
			-21.1303	-74.7666	-34.9225
			-21.0803	-74.4954	-34.899
			-21.0303	-74.2908	-34.7542
			-20.9802	-74.0625	-34.621
			-20.9302	-73.8626	-34.4605
			-20.8802	-73.5391	-34.347
			-20.8302	-73.2203	-34.2138
			-20.7802	-72.8064	-34.0611
			-20.7302	-72.5256	-33.9241
			-20.6802	-72.3353	-33.8223
			-20.6302	-72.2069	-33.7714
			-20.5801	-72.0213	-33.8027
			-20.5301	-71.7263	-33.7322
			-20.4801	-71.4789	-33.603
			-20.4301	-71.1791	-33.4738
			-20.3801	-70.9222	-33.3759
			-20.3301	-70.6748	-33.2819
			-20.2801	-70.4369	-33.1997
			-20.2301	-70.1371	-33.0588
			-20.18	-69.8659	-32.906
			-20.13	-69.5376	-32.7925
			-20.08	-69.295	-32.6789
			-20.03	-68.9714	-32.5184
			-19.98	-68.705	-32.4362
			-19.93	-68.4719	-32.307
			-19.88	-68.3101	-32.1543
			-19.83	-68.1103	-32.0916
			-19.7799	-67.7867	-32.0838
			-19.7299	-67.6487	-31.9937
			-19.6799	-67.4394	-31.8724
			-19.6299	-67.1016	-31.6962
			-19.5799	-66.8256	-31.5787
			-19.5299	-66.5925	-31.5552
			-19.4799	-66.2404	-31.4886
			-19.4299	-65.8074	-31.2929
			-19.3798	-65.5552	-31.1441
			-19.3298	-65.3554	-31.0814
			-19.2798	-65.1222	-31.0305
			-19.2298	-64.832	-30.8347
			-19.1798	-64.5894	-30.7486
			-19.1298	-64.3705	-30.6664
			-19.0798	-64.104	-30.5254
			-19.0298	-63.7662	-30.3805
			-18.9797	-63.5236	-30.3296
			-18.9297	-63.2191	-30.2709
			-18.8797	-62.9812	-30.1182
			-18.8297	-62.7718	-29.9577
			-18.7797	-62.5625	-29.8676
			-18.7297	-62.296	-29.7736
			-18.6797	-62.12	-29.6679
			-18.6297	-61.8297	-29.5661
			-18.5796	-61.4729	-29.4447
			-18.5296	-61.2873	-29.3233
			-18.4796	-61.0685	-29.2489
			-18.4296	-60.7877	-29.0923
			-18.3796	-60.3643	-29.0493
			-18.3296	-60.1692	-29.0218
			-18.2796	-59.8124	-28.9396
			-18.2296	-59.5983	-28.7869
			-18.1795	-59.4032	-28.6538
			-18.1295	-59.1558	-28.5559
			-18.0795	-58.9131	-28.4698
			-18.0295	-58.5848	-28.3875
			-17.9795	-58.2946	-28.2427
			-17.9295	-58.0519	-28.086
			-17.8795	-57.8188	-27.9529
			-17.8295	-57.4952	-27.855
			-17.7794	-57.3335	-27.808
			-17.7294	-57.0718	-27.6827
			-17.6794	-56.8767	-27.5418
			-17.6294	-56.596	-27.4478
			-17.5794	-56.2772	-27.3147
			-17.5294	-55.9727	-27.2559
			-17.4794	-55.5825	-27.0837
			-17.4294	-55.3922	-27.0876
			-17.3793	-55.1686	-26.9701
			-17.3293	-54.9973	-26.9584
			-17.2793	-54.7737	-26.8448
			-17.2293	-54.5358	-26.6882
			-17.1793	-54.3122	-26.5237
			-17.1293	-54.0362	-26.4376
			-17.0793	-53.7031	-26.3515
			-17.0293	-53.4319	-26.2379
			-16.9792	-53.0941	-26.1165
			-16.9292	-52.8134	-25.9677
			-16.8792	-52.585	-25.8111
			-16.8292	-52.3709	-25.6702
			-16.7792	-52.2044	-25.5801
			-16.7292	-51.9665	-25.49
			-16.6792	-51.7333	-25.3843
			-16.6292	-51.4383	-25.4
			-16.5791	-51.1338	-25.3569
			-16.5291	-50.8008	-25.2629
			-16.4791	-50.5058	-25.1298
			-16.4291	-50.1918	-24.9419
			-16.3791	-49.873	-24.7657
			-16.3291	-49.6351	-24.66
			-16.2791	-49.4971	-24.5542
			-16.2291	-49.2497	-24.4642
			-16.179	-49.0832	-24.382
			-16.129	-48.7786	-24.2802
			-16.079	-48.4741	-24.1627
			-16.029	-48.2267	-24.1
			-15.979	-47.8556	-23.9865
			-15.929	-47.6272	-23.8651
			-15.879	-47.3084	-23.869
			-15.829	-47.1514	-23.7594
			-15.7789	-46.8945	-23.6341
			-15.7289	-46.6233	-23.5479
			-15.6789	-46.4235	-23.4657
			-15.6289	-46.1142	-23.2934
			-15.5789	-45.9143	-23.2308
			-15.5289	-45.6431	-23.1133
			-15.4789	-45.3434	-23.0194
			-15.4289	-45.1245	-22.9019
			-15.3788	-44.8486	-22.8353
			-15.3288	-44.5345	-22.71
			-15.2788	-44.2729	-22.6239
			-15.2288	-43.9112	-22.5103
			-15.1788	-43.8161	-22.3811
			-15.1288	-43.5259	-22.2676
			-15.0788	-43.2023	-22.1932
			-15.0288	-42.9549	-22.0953
			-14.9787	-42.6028	-22.0131
			-14.9287	-42.3316	-21.8956
			-14.8787	-42.0366	-21.7351
			-14.8287	-41.794	-21.5941
			-14.7787	-41.5132	-21.4845
			-14.7287	-41.4561	-21.3983
			-14.6787	-41.2563	-21.3474
			-14.6287	-40.8852	-21.3044
			-14.5786	-40.6378	-21.23
			-14.5286	-40.4094	-21.136
			-14.4786	-40.0716	-20.9598
			-14.4286	-39.8004	-20.8776
			-14.3786	-39.5101	-20.7718
			-14.3286	-39.2627	-20.7014
			-14.2786	-39.1485	-20.5917
			-14.2286	-38.8964	-20.4782
			-14.1785	-38.6204	-20.349
			-14.1285	-38.3206	-20.2472
			-14.0785	-37.9638	-20.0357
			-14.0285	-37.6688	-19.9731
			-13.9785	-37.488	-19.8595
			-13.9285	-37.2263	-19.793
			-13.8785	-36.9694	-19.6481
			-13.8285	-36.7933	-19.6011
			-13.7784	-36.5269	-19.4601
			-13.7284	-36.27	-19.3818
			-13.6784	-36.0368	-19.2644
			-13.6284	-35.7609	-19.19
			-13.5784	-35.4944	-19.1665
			-13.5284	-35.2708	-19.0568
			-13.4784	-34.9472	-18.9472
			-13.4284	-34.676	-18.7945
			-13.3783	-34.4714	-18.6261
			-13.3283	-34.2288	-18.6026
			-13.2783	-33.9243	-18.4695
			-13.2283	-33.6769	-18.2855
			-13.1783	-33.3771	-18.1993
			-13.1283	-33.0536	-18.1484
			-13.0783	-32.7395	-18.0545
			-13.0283	-32.554	-17.8939
			-12.9782	-32.2447	-17.7295
			-12.9282	-31.983	-17.6198
			-12.8782	-31.7546	-17.5259
			-12.8282	-31.5358	-17.4985
			-12.7782	-31.3169	-17.3771
			-12.7282	-31.0219	-17.2792
			-12.6782	-30.7317	-17.1735
			-12.6282	-30.3986	-17.0443
			-12.5781	-30.1893	-16.9581
			-12.5281	-29.8705	-16.8485
			-12.4781	-29.6707	-16.7702
			-12.4281	-29.4375	-16.6488
			-12.3781	-29.133	-16.5509
			-12.3281	-28.8666	-16.453
			-12.2781	-28.5621	-16.3708
			-12.2281	-28.386	-16.2494
			-12.178	-28.1814	-16.1085
			-12.128	-27.8912	-16.0184
			-12.078	-27.62	-15.944
			-12.028	-27.4154	-15.897
			-11.978	-27.206	-15.76
			-11.928	-26.9777	-15.6425
			-11.878	-26.6398	-15.5603
			-11.828	-26.3211	-15.4859
			-11.7779	-26.0023	-15.3841
			-11.7279	-25.7739	-15.157
			-11.6779	-25.5122	-15.0043
			-11.6279	-25.2933	-14.8751
			-11.5779	-25.0412	-14.8046
			-11.5279	-24.7842	-14.7811
			-11.4779	-24.4892	-14.6636
			-11.4279	-24.1705	-14.5305
			-11.3778	-23.9326	-14.3974
			-11.3278	-23.7993	-14.2486
			-11.2778	-23.4472	-14.1585
			-11.2278	-23.1427	-14.0724
			-11.1778	-22.9096	-14.0019
			-11.1278	-22.7002	-13.8375
			-11.0778	-22.4623	-13.7396
			-11.0278	-22.2054	-13.6965
			-10.9777	-22.0912	-13.5477
			-10.9277	-21.7772	-13.4185
			-10.8777	-21.4108	-13.3637
			-10.8277	-20.9398	-13.2423
			-10.7777	-20.6734	-13.1562
			-10.7277	-20.5068	-12.9956
			-10.6777	-20.3451	-12.9056
			-10.6277	-20.2309	-12.8194
			-10.5776	-19.9834	-12.7529
			-10.5276	-19.6266	-12.6785
			-10.4776	-19.3459	-12.5845
			-10.4276	-19.0652	-12.4279
			-10.3776	-18.7749	-12.3221
			-10.3276	-18.5323	-12.236
			-10.2776	-18.2182	-12.1225
			-10.2276	-17.8899	-11.9972
			-10.1775	-17.6378	-11.958
			-10.1275	-17.3571	-11.8601
			-10.0775	-17.1667	-11.7505
			-10.0275	-16.8622	-11.6369
			-9.97749	-16.5767	-11.5899
			-9.92748	-16.2913	-11.5077
			-9.87747	-16.0772	-11.3237
			-9.82746	-15.825	-11.1866
			-9.77744	-15.5252	-11.0183
			-9.72743	-15.2921	-10.8342
			-9.67742	-15.0542	-10.7442
			-9.62741	-14.7259	-10.6815
			-9.57739	-14.4499	-10.5758
			-9.52738	-14.1407	-10.521
			-9.47737	-13.879	-10.4819
			-9.42736	-13.622	-10.3683
			-9.37734	-13.3318	-10.2156
			-9.32733	-13.0701	-10.102
			-9.27732	-12.8513	-9.97283
			-9.22731	-12.7276	-9.89844
			-9.17729	-12.5039	-9.83579
			-9.12728	-12.3564	-9.72616
			-9.07727	-12.0805	-9.56954
			-9.02726	-11.7712	-9.42075
			-8.97724	-11.4762	-9.35418
			-8.92723	-11.1289	-9.24455
			-8.87722	-10.8672	-9.18581
			-8.82721	-10.5817	-9.06835
			-8.77719	-10.2724	-8.91173
			-8.72718	-10.025	-8.82559
			-8.67717	-9.80616	-8.73944
			-8.62716	-9.55399	-8.63764
			-8.57714	-9.26376	-8.5515
			-8.52713	-8.99731	-8.46536
			-8.47712	-8.76893	-8.36355
			-8.42711	-8.44538	-8.31265
			-8.37709	-8.25031	-8.15603
			-8.32708	-8.02193	-8.0464
			-8.27707	-7.86016	-7.95243
			-8.22706	-7.5604	-7.8193
			-8.17704	-7.27493	-7.69792
			-8.12703	-6.99896	-7.47865
			-8.07702	-6.74679	-7.44341
			-8.02701	-6.46607	-7.39642
			-7.97699	-6.16632	-7.35335
			-7.92698	-5.79996	-7.23197
			-7.87697	-5.54779	-7.09493
			-7.82696	-5.37174	-6.91873
			-7.77694	-5.17666	-6.85999
			-7.72693	-5.03393	-6.75428
			-7.67692	-4.73893	-6.67597
			-7.62691	-4.49628	-6.58982
			-7.57689	-4.17273	-6.44886
			-7.52688	-3.92056	-6.32748
			-7.47687	-3.65412	-6.24134
			-7.42686	-3.42098	-6.1043
			-7.37684	-3.06889	-6.01424
			-7.32683	-2.70728	-5.95159
			-7.27682	-2.52648	-5.82238
			-7.22681	-2.32189	-5.71666
			-7.17679	-2.03641	-5.65793
			-7.12678	-1.71287	-5.48173
			-7.07677	-1.5844	-5.33686
			-7.02676	-1.37505	-5.26246
			-6.97674	-1.0182	-5.1724
			-6.92673	-0.72797	-5.1215
			-6.87672	-0.51862	-4.96488
			-6.82671	-0.15701	-4.91006
			-6.77669	0.085643	-4.83175
			-6.72668	0.380637	-4.79651
			-6.67667	0.575714	-4.71429
			-6.62666	0.875465	-4.60074
			-6.57664	1.02772	-4.51851
			-6.52663	1.28465	-4.45586
			-6.47662	1.5844	-4.29533
			-6.42661	1.88415	-4.10738
			-6.37659	2.12205	-4.00949
			-6.32658	2.39801	-3.84896
			-6.27657	2.69301	-3.7589
			-6.22656	2.96421	-3.68842
			-6.17654	3.283	-3.5827
			-6.12653	3.51613	-3.50439
			-6.07652	3.79685	-3.44566
			-6.02651	4.09661	-3.29295
			-5.97649	4.22031	-3.18332
			-5.92648	4.52958	-3.01104
			-5.87647	4.81506	-2.93273
			-5.82646	5.03393	-2.83875
			-5.77644	5.37174	-2.69388
			-5.72643	5.6144	-2.63123
			-5.67642	5.76665	-2.48244
			-5.62641	6.01407	-2.42371
			-5.57639	6.31382	-2.26709
			-5.52638	6.46131	-2.13004
			-5.47637	6.74679	-1.99692
			-5.42636	7.04654	-1.89903
			-5.37634	7.24162	-1.85987
			-5.32633	7.56992	-1.77765
			-5.27632	7.97435	-1.6641
			-5.22631	8.18846	-1.55055
			-5.17629	8.40732	-1.45266
			-5.12628	8.59764	-1.32345
			-5.07627	8.88312	-1.22556
			-5.02626	9.12102	-1.14725
			-4.97624	9.37319	-0.96322
			-4.92623	9.64439	-0.84575
			-4.87622	10.0108	-0.79094
			-4.82621	10.3057	-0.68522
			-4.77619	10.5008	-0.64998
			-4.72618	10.7244	-0.56775
			-4.67617	10.9528	-0.44245
			-4.62616	11.2811	-0.36414
			-4.57614	11.5333	-0.28583
			-4.52613	11.8331	-0.16837
			-4.47612	12.128	-0.03132
			-4.42611	12.3231	0.117466
			-4.37609	12.5801	0.258424
			-4.32608	12.856	0.348481
			-4.27607	13.0368	0.458116
			-4.22606	13.3604	0.509018
			-4.17604	13.4936	0.610821
			-4.12603	13.76	0.720456
			-4.07602	14.1883	0.837922
			-4.02601	14.4832	0.955387
			-3.97599	14.8068	1.0846
			-3.92598	14.9876	1.15508
			-3.87597	15.1589	1.19815
			-3.82596	15.4729	1.31953
			-3.77594	15.7964	1.42917
			-3.72593	16.101	1.56229
			-3.67592	16.4007	1.69151
			-3.62591	16.5434	1.82072
			-3.57589	16.6909	1.87553
			-3.52588	16.9526	1.94602
			-3.47587	17.3142	1.99692
			-3.42586	17.6806	2.05173
			-3.37584	17.9613	2.29058
			-3.32583	18.2658	2.39238
			-3.27582	18.4657	2.51768
			-3.22581	18.656	2.60382
			-3.17579	18.9177	2.70171
			-3.12578	19.2412	2.87008
			-3.07577	19.4601	2.9523
			-3.02576	19.7218	3.06194
			-2.97574	19.9739	3.12459
			-2.92573	20.1976	3.33211
			-2.87572	20.4307	3.4809
			-2.82571	20.6686	3.62577
			-2.77569	20.8827	3.6336
			-2.72568	21.1158	3.70017
			-2.67567	21.387	3.79414
			-2.62566	21.6582	3.84504
			-2.57564	21.8771	3.89203
			-2.52563	22.1198	3.97425
			-2.47562	22.4814	4.13088
			-2.42561	22.6479	4.2875
			-2.37559	23.0856	4.4402
			-2.32558	23.4901	4.52243
			-2.27557	23.6043	4.65164
			-2.22556	23.8755	4.75736
			-2.17554	24.1229	4.91007
			-2.12553	24.2846	5.01578
			-2.07552	24.5987	5.11759
			-2.02551	24.8794	5.19198
			-1.97549	25.1887	5.24288
			-1.92548	25.3742	5.34077
			-1.87547	25.5598	5.37993
			-1.82546	25.9023	5.50131
			-1.77544	26.2116	5.67751
			-1.72543	26.459	5.84587
			-1.67542	26.735	5.89678
			-1.62541	26.9777	5.90461
			-1.57539	27.187	5.99466
			-1.52538	27.4487	6.11213
			-1.47537	27.7056	6.2061
			-1.42536	28.0054	6.39796
			-1.37534	28.3432	6.51934
			-1.32533	28.5906	6.67205
			-1.27532	28.7999	6.76211
			-1.22531	28.9998	6.86783
			-1.17529	29.2234	6.89132
			-1.12528	29.4137	6.96963
			-1.07527	29.6088	7.02445
			-1.02526	29.9657	7.11059
			-0.97524	30.3035	7.24763
			-0.92523	30.6032	7.38859
			-0.87522	30.9363	7.53346
			-0.82521	31.1694	7.66659
			-0.77519	31.4359	7.78797
			-0.72518	31.6262	7.93285
			-0.67517	31.9259	8.05423
			-0.62516	32.2067	8.15995
			-0.57514	32.4445	8.28916
			-0.52513	32.6872	8.31657
			-0.47512	32.9346	8.36747
			-0.42511	33.1202	8.48885
			-0.37509	33.4675	8.68071
			-0.32508	33.7578	8.81776
			-0.27507	33.9956	8.95871
			-0.22506	34.2098	9.02919
			-0.17504	34.4239	9.12708
			-0.12503	34.6713	9.15841
[truncated: 2,002 more rows]

## Sheet: 16 Fi
			Current Traces
			Time (s)	2CFTR_R25K26A	CFTR_R25K26A	CFTR_R25K26A +Esyt3	CFTR_R25K26A +Esyt3
			0	-0.4908	0.764513	-0.28128	-0.35297
			2	-0.38173	0.668031	-0.21142	-0.44489
			4	-0.62084	0.592523	-0.50556	-0.17649
			6	-0.46143	0.793877	-0.25554	-0.02574
			8	-0.46982	0.53799	-0.26657	-0.28311
			10	-0.14682	0.630277	-0.20406	-1.24276
			12	-0.38593	0.709979	0.218771	-1.34571
			14	-0.54953	0.873579	0.711464	-1.29056
			16	-0.95223	1.23014	1.28872	-1.34939
			18	-1.03193	1.60768	1.55713	-1.76487
			20	-1.12842	1.54476	1.70053	-1.70604
			22	-1.04032	1.8384	1.56816	-1.61412
			24	-1.12003	1.45666	1.61228	-1.69501
			26	-1.09066	1.22175	1.74833	-1.69501
			28	-1.1452	1.46086	1.66744	-1.30159
			30	-0.99838	1.15044	1.46154	-1.87518
			32	-1.26265	1.83001	1.50933	-1.69501
			34	-0.85995	1.6706	1.52772	-1.87518
			36	-1.27943	1.40633	1.43212	-1.6656
			38	-1.23329	1.25112	1.47624	-1.88253
			40	-1.40108	1.44827	1.66376	-1.79061
			42	-0.91028	1.184	1.63067	-1.83105
			44	-1.02354	1.17141	1.67479	-1.88621
			46	-1.45562	1.38955	1.75568	-2.05166
			48	-1.14939	1.16722	1.81451	-1.78693
			50	-1.37591	1.57412	1.70053	-2.02225
			52	-1.56888	1.33921	1.71524	-2.04799
			54	-1.2249	1.14624	1.53875	-1.75384
			56	-1.57307	1.49861	1.75936	-1.90827
			58	-1.29202	1.06235	1.7042	-1.83473
			60	-1.28782	0.928112	1.67847	-1.81635
			62	-1.3843	0.890358	1.71524	-1.92298
			64	-1.34655	1.27628	1.77774	-1.87885
			66	-1.29621	1.56153	1.69317	-1.9193
			68	-1.27104	1.46925	1.96894	-1.98916
			70	-1.34235	0.99523	1.77774	-1.9818
			72	-1.01935	1.36018	1.68582	-1.93033
			74	-0.56631	0.97006	1.53507	-1.81635
			76	-1.37591	0.999424	1.69317	-1.79429
			78	-1.11583	0.865189	1.87334	-1.99651
			80	-1.32138	1.1001	1.78509	-1.9818
			82	-0.4866	0.781292	1.78877	-2.03696
			84	-0.33559	0.689005	1.56816	-1.95239
			86	-0.41949	0.491847	1.52772	-1.85679
			88	0.427875	0.345027	1.60861	-1.90827
			90	0.067118	-0.43522	1.52036	-1.87885
			92	0.113261	0.240156	1.63434	-1.95974
			94	0.30203	-0.10382	1.50933	-1.76855
			96	0.935453	-0.26742	1.74465	-1.67295
			98	1.06549	-0.66593	1.41006	-1.35675
			100	1.10744	-1.14415	1.50566	-1.19864
			102	2.0345	-1.95375	0.759263	-1.38248
			104	2.96157	-3.00666	1.03135	-1.37513
			106	3.80473	-2.91857	0.751909	-0.56255
			108	4.0732	-3.99245	0.498209	-0.77581
			110	5.8686	-4.75592	-0.1673	-0.30885
			112	5.24357	-4.80626	0.097436	-0.29415
			114	7.37456	-7.24347	-0.80338	0.400773
			116	7.87794	-6.61843	-1.82554	1.58103
			118	9.01475	-7.98596	-2.23367	1.90091
			120	11.3345	-9.62615	-3.35877	2.85689
			122	15.156	-13.3512	-3.44334	3.75771
			124	17.1612	-15.5912	-4.70449	4.98944
			126	19.5061	-18.3221	-5.87004	6.29471
			128	23.7009	-22.0094	-6.77086	7.61101
			130	25.6767	-22.6092	-7.91802	8.41991
			132	29.8967	-27.5088	-9.82997	10.4017
			134	35.2997	-33.2767	-12.7163	13.3285
			136	44.1551	-40.8778	-15.2496	17.4833
			138	49.3189	-44.8923	-19.3382	20.5277
			140	60.4479	-55.3249	-20.9634	22.7301
			142	69.5633	-64.5913	-24.5152	26.5246
			144	79.9036	-73.0985	-27.4971	30.3815
			146	91.2465	-86.262	-31.4864	34.2753
			148	102.338	-95.9815	-34.3212	37.3638
			150	114.616	-106.695	-37.5532	42.0996
			152	128.769	-118.822	-43.4508	47.453
			154	137.898	-129.947	-46.5761	52.038
			156	153.792	-143.782	-50.4257	56.4024
			158	170.764	-159.991	-55.1651	60.6932
			160	184.796	-173.729	-60.206	65.1605
			162	198.354	-186.821	-63.6586	68.8043
			164	211.589	-198.529	-67.0339	73.7827
			166	226.724	-213.341	-71.5159	78.3052
			168	242.236	-228.82	-75.3472	83.0409
			170	255.672	-240.763	-79.8071	86.6037
			172	268.009	-252.861	-82.5868	89.1003
			174	285.456	-269.439	-87.2049	96.0274
			176	297.373	-281.918	-91.9553	101.013
			178	309.308	-292.829	-96.0734	104.877
			180	322.664	-303.74	-98.8825	107.606
			182	335.672	-317.239	-103.1	112.474
			184	345.593	-327.047	-104.118	114.191
			186	357.674	-337.555	-108.641	117.945
			188	367.214	-347.127	-113.66	123.938
			190	378.401	-356.394	-117.123	127.788
			192	386.556	-364.712	-120.509	129.964
			194	394.635	-373.043	-125.363	136.057
			196	403.432	-380.384	-125.411	137.358
			198	412.728	-388.032	-129.959	142.241
			200	420.287	-396.316	-133.724	145.065
			202	427.599	-402.474	-136.893	148.911
			204	434.663	-409.253	-141.714	154.356
			206	441.622	-414.417	-145.107	158.103
			208	448.434	-421.532	-149.795	161.578
			210	453.426	-426.872	-152.035	164.894
			212	460.092	-433.617	-153.601	168.019
			214	464.643	-436.885	-158.473	171.446
			216	468.993	-440.274	-161.822	175.693
			218	474.132	-444.645	-162.491	177.101
			220	477.056	-448.5	-165.995	180.171
			222	481.93	-451.919	-167.646	182.594
			224	486.209	-455.682	-170.014	186.374
			226	489.804	-458.92	-173.923	189.628
			228	494.494	-463.967	-175.846	192.184
			230	499.23	-467.885	-178.261	193.959
			232	503.123	-471.966	-180.412	196.022
			234	505.875	-474.467	-181.901	197.412
			236	509.889	-476.933	-184.843	201.846
			238	512.926	-479.832	-186.332	204.038
			240	517.742	-484.455	-190.229	207.567
			242	520.225	-486.749	-192.204	209.203
			244	522.927	-489.853	-194.741	212.638
			246	527.008	-492.215	-197.333	214.7
			248	530.154	-495.147	-196.962	215.962
			250	533.242	-498.272	-199.208	217.873
			252	535.394	-500.542	-201.278	218.756
			254	538.129	-502.815	-203.845	221.238
			256	541.896	-504.594	-205.837	224.54
			258	545.059	-507.505	-207.691	226.036
			260	549.207	-511.683	-208.797	226.992
			262	550.78	-513.009	-209.691	228.724
			264	551.854	-514.41	-213.162	233.077
			266	555.009	-515.891	-213.937	233.794
			268	556.397	-516.486	-215.364	235.357
			270	557.538	-518.441	-216.478	237.952
			272	561.289	-521.39	-219.548	239.787
			274	563.39	-523.341	-220.445	242.63
			276	565.391	-524.604	-224.107	244.244
			278	568.122	-526.713	-224.457	245.041
			280	570.047	-529.092	-224.512	246.343
			282	572.266	-531.63	-225.589	248.02
			284	573.37	-531.168	-227.439	248.005
			286	574.2	-532.876	-227.277	249.148
			288	577.183	-534.273	-228.615	250.626
			290	577.552	-535.858	-229.259	251.2
			292	580.841	-537.641	-230.56	253.149
			294	581.596	-538.95	-230.31	252.7
			296	582.733	-539.353	-231.685	255.053
			298	583.123	-540.301	-232.737	256.065
			300	584.75	-540.447	-233.836	255.903
			302	587.108	-541.513	-233.903	257.329
			304	588.756	-543.615	-234.715	258.576
			306	590.703	-544.139	-236.686	261.164
			308	592.234	-547.142	-236.892	261.889
			310	594.835	-548.774	-238.557	262.186
			312	594.545	-549.303	-239.175	263.87
			314	596.794	-550.666	-239.936	263.889
			316	598.283	-550.675	-238.366	262.911
			318	599.109	-552.076	-239.984	264.462
			320	599.877	-553.372	-239.671	265.139
			322	601.433	-553.623	-241.252	267.305
			324	602.457	-554.32	-240.888	266.47
			326	602.709	-555.683	-240.388	266.44
			328	604.408	-556.841	-242.495	267.841
			330	604.475	-557.189	-244.334	269.422
			332	605.465	-557.143	-243.951	269.93
			334	605.972	-557.571	-243.55	267.955
			336	606.761	-558.834	-243.58	269.853
			338	608.359	-559.807	-243.797	268.974
			340	609.496	-560.914	-243.003	268.761
			342	610.666	-561.229	-242.966	269.731
			344	610.133	-560.428	-242.723	269.503
			346	609.513	-560.209	-243.113	269.658
			348	603.296	-556.145	-240.282	264.885
			350	590.963	-545.653	-229.968	252.421
			352	572.363	-529.788	-216.805	238.574
			354	546.162	-507.484	-201.966	221.245
			356	513.513	-479.349	-186.222	201.048
			358	476.729	-446.697	-167.01	180.51
			360	438.992	-412.391	-151.318	163.185
			362	400.307	-378.048	-134.426	145.098
			364	363.686	-343.654	-120.896	129.876
			366	329.539	-312.038	-110.17	119.313
			368	301.195	-285.014	-101.1	107.999
			370	275.388	-263.507	-90.6464	95.7406
			372	257.988	-244.555	-81.6603	87.0964
			374	241.863	-231.459	-76.4281	80.059
			376	224.051	-212.687	-69.2951	75.8969
			378	213.422	-202.619	-64.7837	69.6352
			380	198.345	-187.878	-59.945	64.0575
			382	189.725	-181.708	-57.6028	61.8918
			384	184.67	-172.542	-53.5731	55.9501
			386	178.353	-166.195	-52.1391	55.7185
			388	168.465	-158.875	-51.389	55.4096
			390	157.5	-148.153	-47.6203	49.6003
			392	153.431	-143.417	-43.4545	47.7582
			394	147.407	-137.108	-41.9286	44.063
			396	141.107	-133.194	-40.6307	44.3351
			398	135.695	-127.107	-38.7481	42.3165
			400	129.999	-120.932	-36.7406	39.4596
			402	122.129	-114.963	-35.7258	37.2498
			404	116.374	-109.632	-34.0712	37.9521
			406	110.253	-105.307	-32.8395	35.485
			408	105.094	-99.1486	-31.1886	33.7054
			410	96.8215	-91.1741	-28.3869	31.0948
			412	88.6038	-85.9474	-26.5632	28.7123
			414	86.0617	-80.1878	-26.7874	29.7749
			416	79.3457	-72.8217	-27.4677	28.8299
			418	74.509	-70.3089	-25.1439	26.6018
			420	70.4652	-66.4455	-24.8498	26.0429
			422	66.1697	-61.2271	-22.7687	23.7964
			424	62.1132	-57.1539	-23.721	25.8995
			426	56.0349	-52.2962	-22.9746	24.2265
			428	54.5583	-49.6786	-21.5002	23.1787
			430	50.4054	-46.092	-18.8124	21.2079
			432	43.5132	-40.5171	-17.7498	18.6451
			434	42.0073	-37.4045	-16.8343	18.4503
			436	40.086	-37.2325	-15.5217	17.0163
			438	37.0951	-34.1451	-16.1136	17.9686
			440	34.2846	-30.2648	-15.2202	16.0493
			442	30.6182	-28.2345	-14.062	15.3985
			444	28.9906	-25.3065	-13.4185	14.9426
			446	25.2404	-24.4801	-13.2641	13.9094
			448	25.295	-23.1755	-11.7309	12.2364
			450	25.1691	-21.4221	-12.0103	13.2696
			452	19.5732	-18.1837	-12.1427	12.332
			454	21.0498	-17.2776	-10.2712	10.7547
			456	18.4993	-16.5099	-10.1462	11.6739
			458	15.6594	-13.9091	-8.45116	10.0892
			460	15.953	-13.8965	-9.14976	10.1002
			462	15.1686	-13.5819	-7.86287	9.07806
			464	12.3245	-10.3057	-8.70486	8.90893
			466	13.0879	-10.4735	-7.31135	8.14047
			468	10.2145	-9.0892	-6.36641	7.7397
			470	10.6382	-8.22506	-5.81489	6.94918
			472	9.11123	-7.82236	-5.89578	6.519
			474	9.1322	-7.92303	-6.62379	6.14028
			476	8.58687	-7.73427	-5.75606	6.22485
			478	8.0751	-6.20314	-4.00221	4.68794
			480	8.17577	-6.25348	-3.66027	4.36071
			482	7.87375	-6.31221	-3.80367	4.45998
			484	7.48362	-5.0957	-4.42137	4.62176
			486	6.87117	-4.91113	-4.32577	4.28349
			488	6.5272	-5.08731	-2.66753	2.65098
			490	4.96251	-4.17283	-2.41383	2.39728
			492	4.66887	-3.79949	-1.91011	3.02234
			494	5.44073	-3.82466	-2.87343	2.40096
			496	4.94573	-2.8934	-2.55355	2.83483
			498	4.43396	-3.42195	-1.52404	1.5075
			500	4.42138	-3.75335	-1.54978	0.580937
			502	3.423	-2.78853	-1.35491	0.871406
			504	4.11515	-2.52425	-2.03879	1.89356
			506	4.01867	-1.97473	-1.39903	1.25379
			508	3.85927	-2.48231	-1.2446	1.23173
			510	2.46238	-1.79435	-0.54968	0.955972
			512	2.71827	-2.17189	-1.19313	0.904497
			514	3.61597	-2.10477	-0.83648	0.680211
			516	3.12097	-2.21803	-0.3254	0.345621
			518	2.23166	-1.51329	-0.29598	-0.05515
			520	2.0387	-1.49651	-0.16362	0.187518
			522	2.74763	-1.8321	0.079052	0.139719
			524	2.79797	-1.78596	-0.12317	-0.70963
			526	2.54208	-1.07283	-0.26289	0.382389
			528	1.99256	-1.40423	0.016546	-0.70595
			530	2.07645	-1.78596	-0.04596	-0.47799
			532	2.80216	-1.40003	0.068021	-0.6655
			534	2.40365	-1.36647	0.248185	0.628736
			536	2.13938	-1.11478	-0.27025	-0.36033
			538	2.0429	-1.43779	0.049637	-0.05515
			540	1.80379	-0.8589

## Sheet: 16 Fii
		I/V Curve
		Voltage (mV)	CFTR_R25K26A	CFTR_R25K26A+Esyt3
		-100	-560.712	-243.522
		-99.95	-560.67	-243.522
		-99.9	-560.726	-243.402
		-99.85	-560.74	-243.292
		-99.7999	-560.698	-243.194
		-99.7499	-560.447	-243.074
		-99.6999	-560.307	-242.943
		-99.6499	-559.985	-242.796
		-99.5999	-559.72	-242.731
		-99.5499	-559.412	-242.704
		-99.4999	-559.076	-242.627
		-99.4499	-558.769	-242.581
		-99.3998	-558.503	-242.446
		-99.3498	-558.237	-242.296
		-99.2998	-557.986	-242.088
		-99.2498	-557.636	-241.944
		-99.1998	-557.287	-241.836
		-99.1498	-556.951	-241.708
		-99.0998	-556.615	-241.57
		-99.0498	-556.252	-241.426
		-98.9997	-555.874	-241.306
		-98.9497	-555.609	-241.233
		-98.8997	-555.315	-241.126
		-98.8497	-555.077	-241.009
		-98.7997	-554.882	-240.816
		-98.7497	-554.658	-240.654
		-98.6997	-554.42	-240.568
		-98.6497	-554.071	-240.455
		-98.5996	-553.735	-240.249
		-98.5496	-553.385	-240.108
		-98.4996	-553.092	-239.934
		-98.4496	-552.812	-239.83
		-98.3996	-552.532	-239.771
		-98.3496	-552.155	-239.698
		-98.2996	-551.889	-239.633
		-98.2496	-551.68	-239.535
		-98.1995	-551.428	-239.425
		-98.1495	-551.05	-239.263
		-98.0995	-550.673	-239.015
		-98.0495	-550.379	-238.8
		-97.9995	-550.044	-238.653
		-97.9495	-549.764	-238.497
		-97.8995	-549.442	-238.429
		-97.8495	-549.121	-238.402
		-97.7994	-548.813	-238.285
		-97.7494	-548.505	-238.105
		-97.6994	-548.142	-237.994
		-97.6494	-547.876	-237.899
		-97.5994	-547.666	-237.7
		-97.5494	-547.345	-237.522
		-97.4994	-547.065	-237.403
		-97.4494	-546.771	-237.302
		-97.3993	-546.408	-237.179
		-97.3493	-546.142	-237.014
		-97.2993	-545.905	-236.839
		-97.2493	-545.583	-236.695
		-97.1993	-545.261	-236.551
		-97.1493	-544.912	-236.474
		-97.0993	-544.646	-236.269
		-97.0493	-544.366	-236.095
		-96.9992	-544.101	-235.984
		-96.9492	-543.779	-235.877
		-96.8992	-543.458	-235.776
		-96.8492	-543.136	-235.702
		-96.7992	-542.786	-235.54
		-96.7492	-542.423	-235.374
		-96.6992	-542.073	-235.249
		-96.6492	-541.738	-235.142
		-96.5991	-541.402	-235.013
		-96.5491	-541.234	-234.924
		-96.4991	-540.927	-234.823
		-96.4491	-540.633	-234.651
		-96.3991	-540.339	-234.486
		-96.3491	-540.004	-234.363
		-96.2991	-539.654	-234.164
		-96.2491	-539.375	-234.045
		-96.199	-539.081	-233.87
		-96.149	-538.787	-233.711
		-96.099	-538.424	-233.613
		-96.049	-538.172	-233.493
		-95.999	-537.878	-233.395
		-95.949	-537.641	-233.276
		-95.899	-537.361	-233.135
		-95.849	-537.095	-232.96
		-95.7989	-536.844	-232.813
		-95.7489	-536.522	-232.635
		-95.6989	-536.284	-232.491
		-95.6489	-535.991	-232.286
		-95.5989	-535.683	-232.142
		-95.5489	-535.334	-232.004
		-95.4989	-534.998	-231.845
		-95.4489	-534.718	-231.707
		-95.3988	-534.467	-231.597
		-95.3488	-534.159	-231.526
		-95.2988	-533.893	-231.486
		-95.2488	-533.628	-231.4
		-95.1988	-533.32	-231.247
		-95.1488	-533.11	-231.103
		-95.0988	-532.761	-230.938
		-95.0488	-532.495	-230.827
		-94.9987	-532.187	-230.696
		-94.9487	-531.88	-230.493
		-94.8987	-531.656	-230.346
		-94.8487	-531.307	-230.239
		-94.7987	-531.013	-230.104
		-94.7487	-530.649	-229.942
		-94.6987	-530.314	-229.792
		-94.6487	-530.062	-229.74
		-94.5986	-529.838	-229.709
		-94.5486	-529.545	-229.663
		-94.4986	-529.237	-229.467
		-94.4486	-528.915	-229.256
		-94.3986	-528.58	-229.081
		-94.3486	-528.216	-228.928
		-94.2986	-527.909	-228.848
		-94.2486	-527.531	-228.75
		-94.1985	-527.21	-228.628
		-94.1485	-526.93	-228.517
		-94.0985	-526.678	-228.364
		-94.0485	-526.44	-228.248
		-93.9985	-526.063	-228.159
		-93.9485	-525.727	-228.036
		-93.8985	-525.462	-227.947
		-93.8485	-525.196	-227.8
		-93.7984	-524.902	-227.638
		-93.7484	-524.581	-227.5
		-93.6984	-524.273	-227.279
		-93.6484	-523.979	-227.092
		-93.5984	-523.784	-226.942
		-93.5484	-523.504	-226.771
		-93.4984	-523.266	-226.67
		-93.4484	-522.931	-226.51
		-93.3983	-522.651	-226.437
		-93.3483	-522.302	-226.333
		-93.2983	-522.036	-226.287
		-93.2483	-521.784	-226.161
		-93.1983	-521.518	-225.974
		-93.1483	-521.169	-225.827
		-93.0983	-520.903	-225.744
		-93.0483	-520.652	-225.625
		-92.9982	-520.372	-225.487
		-92.9482	-520.092	-225.346
		-92.8982	-519.729	-225.22
		-92.8482	-519.365	-225.043
		-92.7982	-519.044	-224.889
		-92.7482	-518.764	-224.798
		-92.6982	-518.526	-224.709
		-92.6482	-518.191	-224.565
		-92.5981	-517.869	-224.32
		-92.5481	-517.575	-224.228
		-92.4981	-517.296	-224.12
		-92.4481	-517.1	-223.995
		-92.3981	-516.75	-223.863
		-92.3481	-516.457	-223.664
		-92.2981	-516.205	-223.495
		-92.2481	-515.911	-223.44
		-92.198	-515.548	-223.351
		-92.148	-515.254	-223.21
		-92.098	-514.933	-223.118
		-92.048	-514.653	-223.079
		-91.998	-514.401	-222.962
		-91.948	-514.108	-222.797
		-91.898	-513.842	-222.693
		-91.848	-513.562	-222.539
		-91.7979	-513.269	-222.417
		-91.7479	-512.863	-222.26
		-91.6979	-512.611	-222.15
		-91.6479	-512.318	-222.012
		-91.5979	-512.024	-221.835
		-91.5479	-511.731	-221.657
		-91.4979	-511.325	-221.519
		-91.4479	-511.003	-221.369
		-91.3978	-510.71	-221.292
		-91.3478	-510.332	-221.161
		-91.2978	-509.997	-221.053
		-91.2478	-509.689	-220.872
		-91.1978	-509.353	-220.728
		-91.1478	-509.116	-220.542
		-91.0978	-508.85	-220.391
		-91.0478	-508.528	-220.122
		-90.9977	-508.277	-219.981
		-90.9477	-507.941	-219.815
		-90.8977	-507.606	-219.69
		-90.8477	-507.312	-219.622
		-90.7977	-507.06	-219.534
		-90.7477	-506.781	-219.451
		-90.6977	-506.389	-219.328
		-90.6477	-506.165	-219.227
		-90.5976	-505.886	-219.114
		-90.5476	-505.648	-218.967
		-90.4976	-505.326	-218.881
		-90.4476	-505.005	-218.777
		-90.3976	-504.655	-218.636
		-90.3476	-504.403	-218.464
		-90.2976	-504.11	-218.314
		-90.2476	-503.914	-218.133
		-90.1975	-503.606	-218.017
		-90.1475	-503.299	-217.894
		-90.0975	-502.949	-217.796
		-90.0475	-502.642	-217.658
		-89.9975	-502.334	-217.441
		-89.9475	-502.012	-217.26
		-89.8975	-501.789	-217.137
		-89.8475	-501.453	-217.07
		-89.7974	-501.187	-216.978
		-89.7474	-500.81	-216.831
		-89.6974	-500.53	-216.69
		-89.6474	-500.32	-216.54
		-89.5974	-499.971	-216.393
		-89.5474	-499.663	-216.178
		-89.4974	-499.37	-216.077
		-89.4474	-499.048	-215.918
		-89.3973	-498.754	-215.759
		-89.3473	-498.363	-215.593
		-89.2973	-498.041	-215.44
		-89.2473	-497.692	-215.333
		-89.1973	-497.37	-215.143
		-89.1473	-497.104	-214.95
		-89.0973	-496.839	-214.778
		-89.0473	-496.545	-214.61
		-88.9972	-496.321	-214.573
		-88.9472	-496.07	-214.502
		-88.8972	-495.748	-214.438
		-88.8472	-495.399	-214.294
		-88.7972	-495.063	-214.156
		-88.7472	-494.755	-214.018
		-88.6972	-494.532	-213.908
		-88.6472	-494.28	-213.764
		-88.5971	-493.944	-213.577
		-88.5471	-493.651	-213.424
		-88.4971	-493.413	-213.271
		-88.4471	-493.189	-213.13
		-88.3971	-492.84	-213.065
		-88.3471	-492.476	-212.912
		-88.2971	-492.113	-212.78
		-88.2471	-491.763	-212.609
		-88.197	-491.483	-212.446
		-88.147	-491.232	-212.324
		-88.097	-490.98	-212.284
		-88.047	-490.756	-212.155
		-87.997	-490.449	-212.03
		-87.947	-490.057	-211.895
		-87.897	-489.805	-211.751
		-87.847	-489.512	-211.619
		-87.7969	-489.246	-211.46
		-87.7469	-489.022	-211.322
		-87.6969	-488.673	-211.239
		-87.6469	-488.295	-211.138
		-87.5969	-487.932	-211.071
		-87.5469	-487.68	-210.967
		-87.4969	-487.372	-210.844
		-87.4469	-487.051	-210.626
		-87.3968	-486.799	-210.403
		-87.3468	-486.477	-210.182
		-87.2968	-486.156	-209.995
		-87.2468	-485.862	-209.906
		-87.1968	-485.527	-209.827
		-87.1468	-485.275	-209.683
		-87.0968	-485.009	-209.579
		-87.0468	-484.702	-209.499
		-86.9967	-484.408	-209.367
		-86.9467	-484.142	-209.245
		-86.8967	-483.807	-209.076
		-86.8467	-483.541	-208.941
		-86.7967	-483.247	-208.825
		-86.7467	-482.926	-208.764
		-86.6967	-482.632	-208.711
		-86.6467	-482.283	-208.638
		-86.5966	-482.003	-208.491
		-86.5466	-481.779	-208.328
		-86.4966	-481.583	-208.178
		-86.4466	-481.29	-208.037
		-86.3966	-480.968	-207.912
		-86.3466	-480.661	-207.746
		-86.2966	-480.325	-207.621
		-86.2466	-480.003	-207.541
		-86.1965	-479.542	-207.406
		-86.1465	-479.248	-207.271
		-86.0965	-478.913	-207.186
		-86.0465	-478.647	-206.959
		-85.9965	-478.409	-206.864
		-85.9465	-478.172	-206.744
		-85.8965	-477.808	-206.554
		-85.8465	-477.556	-206.472
		-85.7964	-477.249	-206.334
		-85.7464	-477.039	-206.214
		-85.6964	-476.773	-206.058
		-85.6464	-476.578	-205.929
		-85.5964	-476.27	-205.724
		-85.5464	-476.004	-205.522
		-85.4964	-475.739	-205.421
		-85.4464	-475.361	-205.332
		-85.3963	-474.942	-205.176
		-85.3463	-474.564	-205.077
		-85.2963	-474.326	-204.94
		-85.2463	-473.977	-204.771
		-85.1963	-473.697	-204.603
		-85.1463	-473.389	-204.477
		-85.0963	-473.124	-204.431
		-85.0463	-472.858	-204.262
		-84.9962	-472.648	-204.14
		-84.9462	-472.369	-204.039
		-84.8962	-472.131	-203.944
		-84.8462	-471.879	-203.895
		-84.7962	-471.6	-203.76
		-84.7462	-471.278	-203.671
		-84.6962	-471.012	-203.549
		-84.6462	-470.733	-203.377
		-84.5961	-470.439	-203.233
		-84.5461	-470.159	-203.092
		-84.4961	-469.824	-203.012
		-84.4461	-469.46	-202.927
		-84.3961	-469.153	-202.825
		-84.3461	-468.845	-202.635
		-84.2961	-468.523	-202.522
		-84.2461	-468.3	-202.332
		-84.196	-468.02	-202.127
		-84.146	-467.712	-202.044
		-84.096	-467.321	-201.992
		-84.046	-467.041	-201.909
		-83.996	-466.762	-201.771
		-83.946	-466.468	-201.621
		-83.896	-466.216	-201.471
		-83.846	-465.895	-201.339
		-83.7959	-465.573	-201.214
		-83.7459	-465.224	-201.073
		-83.6959	-464.888	-200.883
		-83.6459	-464.65	-200.714
		-83.5959	-464.385	-200.54
		-83.5459	-464.091	-200.377
		-83.4959	-463.797	-200.218
		-83.4459	-463.49	-200.144
		-83.3958	-463.168	-200.098
		-83.3458	-462.916	-199.976
		-83.2958	-462.581	-199.841
		-83.2458	-462.231	-199.697
		-83.1958	-461.952	-199.541
		-83.1458	-461.742	-199.48
		-83.0958	-461.504	-199.421
		-83.0458	-461.21	-199.259
		-82.9957	-460.819	-199.118
		-82.9457	-460.525	-198.956
		-82.8957	-460.12	-198.756
		-82.8457	-459.812	-198.625
		-82.7957	-459.435	-198.521
		-82.7457	-459.127	-198.45
		-82.6957	-458.847	-198.373
		-82.6457	-458.596	-198.288
		-82.5956	-458.344	-198.122
		-82.5456	-458.078	-197.957
		-82.4956	-457.771	-197.791
		-82.4456	-457.393	-197.601
		-82.3956	-457.099	-197.387
		-82.3456	-456.862	-197.231
		-82.2956	-456.624	-197.025
		-82.2456	-456.302	-196.875
		-82.1955	-456.051	-196.805
		-82.1455	-455.673	-196.701
		-82.0955	-455.366	-196.495
		-82.0455	-455.016	-196.302
		-81.9955	-454.764	-196.204
		-81.9455	-454.499	-196.118
		-81.8955	-454.275	-196.063
		-81.8455	-453.981	-195.916
		-81.7954	-453.688	-195.852
		-81.7454	-453.45	-195.732
		-81.6954	-453.142	-195.588
		-81.6454	-452.807	-195.453
		-81.5954	-452.457	-195.303
		-81.5454	-452.066	-195.15
		-81.4954	-451.828	-195.058
		-81.4454	-451.576	-194.957
		-81.3953	-451.339	-194.865
		-81.3453	-451.087	-194.721
		-81.2953	-450.877	-194.638
		-81.2453	-450.569	-194.501
		-81.1953	-450.276	-194.384
		-81.1453	-449.926	-194.295
		-81.0953	-449.661	-194.182
		-81.0453	-449.381	-194.035
		-80.9952	-449.101	-193.897
		-80.9452	-448.724	-193.78
		-80.8952	-448.43	-193.71
		-80.8452	-448.136	-193.529
		-80.7952	-447.787	-193.413
		-80.7452	-447.451	-193.309
		-80.6952	-447.2	-193.152
		-80.6452	-446.934	-193.021
		-80.5951	-446.64	-192.864
		-80.5451	-446.403	-192.625
		-80.4951	-446.137	-192.491
		-80.4451	-445.801	-192.294
		-80.3951	-445.522	-192.098
		-80.3451	-445.158	-191.93
		-80.2951	-444.864	-191.767
		-80.2451	-444.599	-191.709
		-80.195	-444.319	-191.645
		-80.145	-443.998	-191.501
		-80.095	-443.718	-191.351
		-80.045	-443.396	-191.219
		-79.995	-443.005	-191.084
		-79.945	-442.767	-190.986
		-79.895	-442.515	-190.86
		-79.845	-442.166	-190.732
		-79.7949	-441.886	-190.612
		-79.7449	-441.634	-190.517
		-79.6949	-441.397	-190.398
		-79.6449	-441.047	-190.238
		-79.5949	-440.837	-190.049
		-79.5449	-440.516	-189.957
		-79.4949	-440.18	-189.773
		-79.4449	-439.817	-189.613
		-79.3948	-439.467	-189.451
		-79.3448	-439.104	-189.279
		-79.2948	-438.81	-189.163
		-79.2448	-438.53	-189.12
		-79.1948	-438.251	-189.019
		-79.1448	-437.943	-188.86
		-79.0948	-437.705	-188.798
		-79.0448	-437.426	-188.639
		-78.9947	-437.104	-188.471
		-78.9447	-436.894	-188.302
		-78.8947	-436.517	-188.155
		-78.8447	-436.167	-187.996
		-78.7947	-435.818	-187.861
		-78.7447	-435.482	-187.751
		-78.6947	-435.202	-187.594
		-78.6447	-434.951	-187.456
		-78.5946	-434.671	-187.318
		-78.5446	-434.293	-187.19
		-78.4946	-434.014	-187.064
		-78.4446	-433.776	-186.914
		-78.3946	-433.468	-186.782
		-78.3446	-433.175	-186.721
		-78.2946	-432.909	-186.706
		-78.2446	-432.629	-186.62
		-78.1945	-432.378	-186.522
		-78.1445	-432.098	-186.464
		-78.0945	-431.791	-186.246
		-78.0445	-431.539	-186.038
		-77.9945	-431.287	-185.878
		-77.9445	-431.021	-185.722
		-77.8945	-430.672	-185.609
		-77.8445	-430.294	-185.575
		-77.7944	-429.917	-185.459
		-77.7444	-429.525	-185.327
		-77.6944	-429.288	-185.171
		-77.6444	-429.036	-185.014
		-77.5944	-428.77	-184.876
		-77.5444	-428.491	-184.705
		-77.4944	-428.169	-184.497
		-77.4444	-427.917	-184.322
		-77.3943	-427.666	-184.248
		-77.3443	-427.302	-184.199
		-77.2943	-426.966	-184.141
		-77.2443	-426.645	-184.061
		-77.1943	-426.365	-183.948
		-77.1443	-426.086	-183.813
		-77.0943	-425.89	-183.703
		-77.0443	-425.554	-183.553
		-76.9942	-425.233	-183.409
		-76.9442	-424.897	-183.268
		-76.8942	-424.617	-183.148
		-76.8442	-424.324	-182.968
		-76.7942	-424.002	-182.891
		-76.7442	-423.625	-182.735
		-76.6942	-423.359	-182.554
		-76.6442	-423.107	-182.425
		-76.5941	-422.855	-182.29
		-76.5441	-422.562	-182.18
		-76.4941	-422.324	-182.021
		-76.4441	-422.031	-181.861
		-76.3941	-421.793	-181.721
		-76.3441	-421.527	-181.61
		-76.2941	-421.275	-181.463
		-76.2441	-420.996	-181.445
		-76.194	-420.702	-181.279
		-76.144	-420.311	-181.123
		-76.094	-420.045	-180.939
		-76.044	-419.723	-180.804
		-75.994	-419.416	-180.599
		-75.944	-419.08	-180.428
		-75.894	-418.744	-180.204
		-75.844	-418.437	-180.066
		-75.7939	-418.213	-179.934
		-75.7439	-417.989	-179.821
		-75.6939	-417.696	-179.763
		-75.6439	-417.346	-179.646
		-75.5939	-417.011	-179.588
		-75.5439	-416.703	-179.496
		-75.4939	-416.437	-179.398
		-75.4439	-416.158	-179.346
		-75.3938	-415.724	-179.26
		-75.3438	-415.319	-179.052
		-75.2938	-415.011	-178.871
		-75.2438	-414.787	-178.764
		-75.1938	-414.494	-178.641
		-75.1438	-414.214	-178.516
		-75.0938	-413.878	-178.375
		-75.0438	-413.683	-178.212
		-74.9937	-413.417	-178.035
		-74.9437	-413.165	-177.808
		-74.8937	-412.886	-177.777
		-74.8437	-412.522	-177.676
		-74.7937	-412.131	-177.59
		-74.7437	-411.837	-177.462
		-74.6937	-411.557	-177.327
		-74.6437	-411.18	-177.161
		-74.5936	-410.844	-176.99
		-74.5436	-410.537	-176.833
		-74.4936	-410.313	-176.705
		-74.4436	-410.019	-176.564
		-74.3936	-409.767	-176.383
		-74.3436	-409.488	-176.242
		-74.2936	-409.208	-176.153
		-74.2436	-408.873	-176.025
		-74.1935	-408.621	-175.923
		-74.1435	-408.383	-175.804
		-74.0935	-408.118	-175.7
		-74.0435	-407.852	-175.583
		-73.9935	-407.474	-175.433
		-73.9435	-407.181	-175.314
		-73.8935	-406.929	-175.173
		-73.8435	-406.649	-175.032
		-73.7934	-406.412	-174.931
		-73.7434	-406.146	-174.894
		-73.6934	-405.768	-174.756
		-73.6434	-405.489	-174.6
		-73.5934	-405.167	-174.416
		-73.5434	-404.888	-174.263
		-73.4934	-404.636	-174.137
		-73.4434	-404.342	-174.036
		-73.3933	-404.021	-173.923
		-73.3433	-403.839	-173.763
		-73.2933	-403.503	-173.579
		-73.2433	-403.168	-173.484
		-73.1933	-402.902	-173.337
		-73.1433	-402.594	-173.267
		-73.0933	-402.231	-173.166
		-73.0433	-401.867	-173
		-72.9932	-401.602	-172.807
		-72.9432	-401.238	-172.636
		-72.8932	-400.916	-172.443
		-72.8432	-400.679	-172.286
		-72.7932	-400.427	-172.204
		-72.7432	-400.189	-172.136
		-72.6932	-399.854	-172.069
		-72.6432	-399.546	-171.974
		-72.5931	-399.182	-171.805
		-72.5431	-398.889	-171.649
		-72.4931	-398.609	-171.545
		-72.4431	-398.399	-171.413
		-72.3931	-398.092	-171.306
		-72.3431	-397.756	-171.113
		-72.2931	-397.421	-171
		-72.2431	-397.155	-170.935
		-72.193	-396.945	-170.883
		-72.143	-396.638	-170.742
		-72.093	-396.372	-170.534
		-72.043	-396.008	-170.405
		-71.993	-395.673	-170.206
		-71.943	-395.351	-170.105
		-71.893	-395.002	-169.967
		-71.843	-394.652	-169.835
		-71.7929	-394.33	-169.707
		-71.7429	-393.939	-169.563
		-71.6929	-393.631	-169.415
		-71.6429	-393.338	-169.299
		-71.5929	-393.128	-169.173
		-71.5429	-392.862	-169.06
		-71.4929	-392.653	-169.002
		-71.4429	-392.401	-168.941
		-71.3928	-392.051	-168.803
		-71.3428	-391.688	-168.671
		-71.2928	-391.352	-168.456
		-71.2428	-391.03	-168.263
		-71.1928	-390.751	-168.171
		-71.1428	-390.513	-168.061
		-71.0928	-390.359	-167.975
		-71.0428	-390.01	-167.896
		-70.9927	-389.688	-167.736
		-70.9427	-389.408	-167.598
		-70.8927	-389.073	-167.427
		-70.8427	-388.779	-167.252
		-70.7927	-388.556	-167.068
		-70.7427	-388.262	-166.931
		-70.6927	-387.968	-166.787
		-70.6427	-387.703	-166.664
		-70.5926	-387.381	-166.612
		-70.5426	-387.073	-166.563
		-70.4926	-386.766	-166.413
		-70.4426	-386.458	-166.281
		-70.3926	-386.137	-166.223
		-70.3426	-385.899	-166.097
		-70.2926	-385.549	-165.886
		-70.2426	-385.228	-165.625
		-70.1925	-384.948	-165.475
		-70.1425	-384.682	-165.365
		-70.0925	-384.417	-165.31
		-70.0425	-384.095	-165.19
		-69.9925	-383.829	-165.034
		-69.9425	-383.424	-164.924
		-69.8925	-383.06	-164.77
		-69.8425	-382.809	-164.639
		-69.7924	-382.515	-164.498
		-69.7424	-382.193	-164.378
		-69.6924	-381.844	-164.201
		-69.6424	-381.522	-164.063
		-69.5924	-381.298	-163.909
		-69.5424	-381.075	-163.873
		-69.4924	-380.711	-163.738
		-69.4424	-380.418	-163.591
		-69.3923	-380.054	-163.416
		-69.3423	-379.718	-163.297
		-69.2923	-379.453	-163.113
		-69.2423	-379.103	-162.96
		-69.1923	-378.851	-162.773
		-69.1423	-378.558	-162.653
		-69.0923	-378.418	-162.574
		-69.0423	-378.152	-162.43
		-68.9922	-377.97	-162.289
		-68.9422	-377.677	-162.191
		-68.8922	-377.341	-162.059
		-68.8422	-377.034	-161.991
		-68.7922	-376.712	-161.829
		-68.7422	-376.363	-161.713
		-68.6922	-376.041	-161.578
		-68.6422	-375.775	-161.424
		-68.5921	-375.468	-161.348
		-68.5421	-375.202	-161.262
		-68.4921	-374.838	-161.136
		-68.4421	-374.489	-160.968
		-68.3921	-374.153	-160.787
		-68.3421	-373.902	-160.649
		-68.2921	-373.65	-160.576
		-68.2421	-373.314	-160.514
		-68.192	-373.104	-160.352
		-68.142	-372.769	-160.251
		-68.092	-372.573	-160.116
		-68.042	-372.377	-159.954
		-67.992	-372.098	-159.791
		-67.942	-371.79	-159.617
		-67.892	-371.399	-159.503
		-67.842	-371.119	-159.442
		-67.7919	-370.671	-159.304
		-67.7419	-370.378	-159.188
		-67.6919	-370.112	-159.025
		-67.6419	-369.832	-158.921
		-67.5919	-369.539	-158.799
		-67.5419	-369.273	-158.63
		-67.4919	-368.966	-158.501
		-67.4419	-368.686	-158.333
		-67.3918	-368.392	-158.186
		-67.3418	-368.113	-158.02
		-67.2918	-367.847	-157.837
		-67.2418	-367.469	-157.696
		-67.1918	-367.204	-157.619
		-67.1418	-366.882	-157.509
		-67.0918	-366.616	-157.374
		-67.0418	-366.365	-157.291
		-66.9917	-366.085	-157.162
		-66.9417	-365.847	-157.049
		-66.8917	-365.582	-156.887
		-66.8417	-365.274	-156.752
		-66.7917	-365.022	-156.678
		-66.7417	-364.645	-156.571
		-66.6917	-364.239	-156.442
		-66.6417	-363.876	-156.301
		-66.5916	-363.596	-156.115
		-66.5416	-363.316	-155.912
		-66.4916	-362.995	-155.741
		-66.4416	-362.757	-155.621
		-66.3916	-362.45	-155.508
		-66.3416	-362.226	-155.44
		-66.2916	-361.918	-155.296
		-66.2416	-361.639	-155.162
		-66.1915	-361.331	-155.082
		-66.1415	-361.023	-154.972
		-66.0915	-360.674	-154.858
		-66.0415	-360.296	-154.742
		-65.9915	-360.003	-154.601
		-65.9415	-359.667	-154.435
		-65.8915	-359.359	-154.313
		-65.8415	-359.08	-154.187
		-65.7914	-358.898	-154.046
		-65.7414	-358.702	-153.832
		-65.6914	-358.436	-153.694
		-65.6414	-358.073	-153.541
		-65.5914	-357.737	-153.4
		-65.5414	-357.402	-153.317
		-65.4914	-357.122	-153.213
		-65.4414	-356.912	-153.13
		-65.3913	-356.647	-152.983
		-65.3413	-356.353	-152.854
		-65.2913	-356.059	-152.686
		-65.2413	-355.668	-152.57
		-65.1913	-355.43	-152.407
		-65.1413	-355.151	-152.248
		-65.0913	-354.843	-152.125
		-65.0413	-354.549	-152.049
		-64.9912	-354.186	-151.987
		-64.9412	-353.85	-151.868
		-64.8912	-353.57	-151.739
		-64.8412	-353.249	-151.638
		-64.7912	-352.983	-151.479
		-64.7412	-352.648	-151.264
		-64.6912	-352.354	-151.074
		-64.6412	-351.99	-150.985
		-64.5911	-351.669	-150.903
		-64.5411	-351.375	-150.82
		-64.4911	-351.109	-150.697
		-64.4411	-350.858	-150.529
		-64.3911	-350.592	-150.382
		-64.3411	-350.284	-150.216
		-64.2911	-349.949	-150.06
		-64.2411	-349.697	-149.885
		-64.191	-349.418	-149.757
		-64.141	-349.18	-149.662
		-64.091	-348.788	-149.558
		-64.041	-348.509	-149.426
		-63.991	-348.215	-149.316
		-63.941	-347.921	-149.23
		-63.891	-347.544	-149.156
		-63.841	-347.306	-149.043
		-63.7909	-347.068	-148.896
		-63.7409	-346.817	-148.758
		-63.6909	-346.537	-148.543
		-63.6409	-346.313	-148.445
		-63.5909	-346.076	-148.393
		-63.5409	-345.838	-148.304
		-63.4909	-345.516	-148.261
		-63.4409	-345.125	-148.13
		-63.3908	-344.733	-147.98
		-63.3408	-344.398	-147.823
		-63.2908	-344.09	-147.661
		-63.2408	-343.782	-147.483
		-63.1908	-343.489	-147.312
		-63.1408	-343.167	-147.22
		-63.0908	-342.916	-147.128
		-63.0408	-342.622	-147.051
		-62.9907	-342.314	-146.913
		-62.9407	-342.007	-146.723
		-62.8907	-341.741	-146.509
		-62.8407	-341.419	-146.356
		-62.7907	-341.112	-146.212
		-62.7407	-340.818	-146.12
		-62.6907	-340.524	-145.985
		-62.6407	-340.245	-145.829
		-62.5906	-339.965	-145.679
		-62.5406	-339.713	-145.58
		-62.4906	-339.448	-145.455
		-62.4406	-339.182	-145.36
		-62.3906	-338.874	-145.148
		-62.3406	-338.525	-144.995
		-62.2906	-338.217	-144.818
		-62.2406	-337.868	-144.64
		-62.1905	-337.588	-144.53
		-62.1405	-337.266	-144.48
		-62.0905	-336.987	-144.392
		-62.0405	-336.777	-144.3
		-61.9905	-336.511	-144.11
		-61.9405	-336.19	-143.889
		-61.8905	-335.882	-143.687
		-61.8405	-335.686	-143.552
		-61.7904	-335.379	-143.433
		-61.7404	-335.057	-143.31
		-61.6904	-334.777	-143.2
		-61.6404	-334.498	-143.074
		-61.5904	-334.218	-142.976
		-61.5404	-333.827	-142.835
		-61.4904	-333.505	-142.74
		-61.4404	-333.267	-142.553
		-61.3903	-332.988	-142.44
		-61.3403	-332.666	-142.268
		-61.2903	-332.344	-142.14
		-61.2403	-331.981	-142.005
		-61.1903	-331.701	-141.931
		-61.1403	-331.408	-141.793
		-61.0903	-331.128	-141.692
		-61.0403	-330.834	-141.567
		-60.9902	-330.541	-141.466
		-60.9402	-330.191	-141.312
		-60.8902	-329.897	-141.193
		-60.8402	-329.618	-141.07
		-60.7902	-329.352	-140.92
		-60.7402	-329.114	-140.742
		-60.6902	-328.807	-140.623
		-60.6402	-328.499	-140.476
		-60.5901	-328.261	-140.375
		-60.5401	-328.024	-140.277
		-60.4901	-327.758	-140.197
		-60.4401	-327.436	-140.041
		-60.3901	-327.073	-139.863
		-60.3401	-326.793	-139.676
		-60.2901	-326.486	-139.584
		-60.2401	-326.192	-139.526
		-60.19	-325.926	-139.44
		-60.14	-325.563	-139.339
		-60.09	-325.283	-139.171
		-60.04	-324.99	-139.051
		-59.99	-324.71	-138.907
		-59.94	-324.36	-138.818
		-59.89	-324.067	-138.708
		-59.84	-323.773	-138.588
		-59.7899	-323.493	-138.454
		-59.7399	-323.172	-138.282
		-59.6899	-322.878	-138.107
		-59.6399	-322.528	-137.957
		-59.5899	-322.179	-137.783
		-59.5399	-321.913	-137.642
		-59.4899	-321.62	-137.559
		-59.4399	-321.34	-137.464
		-59.3898	-321.018	-137.363
		-59.3398	-320.739	-137.219
		-59.2898	-320.515	-137.038
		-59.2398	-320.263	-136.94
		-59.1898	-319.858	-136.787
		-59.1398	-319.578	-136.664
		-59.0898	-319.298	-136.511
		-59.0398	-318.977	-136.349
		-58.9897	-318.641	-136.104
		-58.9397	-318.404	-135.972
		-58.8897	-318.208	-135.88
		-58.8397	-317.942	-135.763
		-58.7897	-317.579	-135.61
		-58.7397	-317.285	-135.451
		-58.6897	-317.047	-135.331
		-58.6397	-316.656	-135.239
		-58.5896	-316.306	-135.144
		-58.5396	-315.957	-135.062
		-58.4896	-315.677	-134.915
		-58.4396	-315.411	-134.823
		-58.3896	-315.173	-134.737
		-58.3396	-314.894	-134.562
		-58.2896	-314.684	-134.421
		-58.2396	-314.335	-134.256
		-58.1895	-314.027	-134.106
		-58.1395	-313.719	-133.953
		-58.0895	-313.551	-133.778
		-58.0395	-313.216	-133.661
		-57.9895	-312.908	-133.49
		-57.9395	-312.643	-133.398
		-57.8895	-312.349	-133.282
		-57.8395	-312.069	-133.187
		-57.7894	-311.664	-133.107
		-57.7394	-311.342	-132.981
		-57.6894	-311.063	-132.794
		-57.6394	-310.783	-132.577
		-57.5894	-310.447	-132.387
		-57.5394	-310.238	-132.301
		-57.4894	-309.916	-132.157
		-57.4394	-309.622	-131.989
		-57.3893	-309.287	-131.887
		-57.3393	-308.979	-131.799
		-57.2893	-308.727	-131.682
		-57.2393	-308.462	-131.572
		-57.1893	-308.196	-131.425
		-57.1393	-307.916	-131.324
		-57.0893	-307.623	-131.189
		-57.0393	-307.329	-130.996
		-56.9892	-306.966	-130.861
		-56.9392	-306.658	-130.76
		-56.8892	-306.28	-130.65
		-56.8392	-306.015	-130.506
		-56.7892	-305.749	-130.438
		-56.7392	-305.483	-130.267
		-56.6892	-305.218	-130.147
		-56.6392	-304.994	-129.991
		-56.5891	-304.742	-129.908
		-56.5391	-304.421	-129.792
		-56.4891	-304.085	-129.663
		-56.4391	-303.819	-129.562
		-56.3891	-303.554	-129.409
		-56.3391	-303.232	-129.274
		-56.2891	-302.925	-129.182
		-56.2391	-302.603	-129.127
		-56.189	-302.365	-129.081
		-56.139	-302.058	-128.94
		-56.089	-301.75	-128.75
		-56.039	-301.4	-128.526
		-55.989	-301.121	-128.416
		-55.939	-300.925	-128.275
		-55.889	-300.659	-128.168
		-55.839	-300.422	-128.076
		-55.7889	-300.128	-127.947
		-55.7389	-299.792	-127.791
		-55.6889	-299.541	-127.561
		-55.6389	-299.191	-127.432
		-55.5889	-298.883	-127.276
		-55.5389	-298.534	-127.129
		-55.4889	-298.24	-127.003
		-55.4389	-297.933	-126.872
		-55.3888	-297.681	-126.752
		-55.3388	-297.345	-126.611
		-55.2888	-297.108	-126.498
		-55.2388	-296.814	-126.326
		-55.1888	-296.436	-126.213
		-55.1388	-296.115	-126.066
		-55.0888	-295.863	-125.971
		-55.0388	-295.584	-125.845
		-54.9887	-295.248	-125.698
		-54.9387	-294.856	-125.548
		-54.8887	-294.493	-125.471
		-54.8387	-294.255	-125.401
		-54.7887	-294.004	-125.312
		-54.7387	-293.836	-125.159
		-54.6887	-293.584	-125.009
		-54.6387	-293.262	-124.908
		-54.5886	-292.913	-124.757
		-54.5386	-292.661	-124.561
		-54.4886	-292.34	-124.399
		-54.4386	-292.046	-124.304
		-54.3886	-291.738	-124.108
		-54.3386	-291.473	-123.979
		-54.2886	-291.095	-123.869
		-54.2386	-290.759	-123.756
		-54.1885	-290.522	-123.624
		-54.1385	-290.284	-123.513
		-54.0885	-290.004	-123.373
		-54.0385	-289.739	-123.247
		-53.9885	-289.417	-123.155
		-53.9385	-289.109	-123.057
		-53.8885	-288.788	-122.974
		-53.8385	-288.438	-122.867
		-53.7884	-288.047	-122.692
		-53.7384	-287.739	-122.57
		-53.6884	-287.501	-122.466
		-53.6384	-287.292	-122.322
		-53.5884	-286.97	-122.165
		-53.5384	-286.648	-121.957
		-53.4884	-286.341	-121.905
		-53.4384	-286.075	-121.782
		-53.3883	-285.851	-121.644
		-53.3383	-285.628	-121.445
		-53.2883	-285.362	-121.255
		-53.2383	-285.068	-121.145
		-53.1883	-284.733	-120.983
		-53.1383	-284.397	-120.906
		-53.0883	-284.16	-120.783
		-53.0383	-283.838	-120.688
		-52.9882	-283.544	-120.551
		-52.9382	-283.279	-120.413
		-52.8882	-282.985	-120.312
		-52.8382	-282.663	-120.177
		-52.7882	-282.342	-120.054
		-52.7382	-281.964	-119.892
		-52.6882	-281.629	-119.726
		-52.6382	-281.391	-119.521
		-52.5881	-281.167	-119.423
		-52.5381	-280.888	-119.304
		-52.4881	-280.566	-119.205
		-52.4381	-280.272	-119.052
		-52.3881	-279.923	-118.914
		-52.3381	-279.601	-118.801
		-52.2881	-279.252	-118.623
		-52.2381	-278.958	-118.525
		-52.188	-278.706	-118.433
		-52.138	-278.469	-118.277
		-52.088	-278.203	-118.188
		-52.038	-277.979	-118.038
		-51.988	-277.658	-117.922
		-51.938	-277.364	-117.753
		-51.888	-277.042	-117.673
		-51.838	-276.707	-117.594
		-51.7879	-276.371	-117.474
		-51.7379	-276.119	-117.306
		-51.6879	-275.91	-117.189
		-51.6379	-275.602	-117.079
		-51.5879	-275.266	-116.944
		-51.5379	-275.029	-116.76
		-51.4879	-274.749	-116.629
		-51.4379	-274.497	-116.457
		-51.3878	-274.204	-116.359
		-51.3378	-273.882	-116.2
		-51.2878	-273.602	-116.056
		-51.2378	-273.295	-115.921
		-51.1878	-273.029	-115.835
		-51.1378	-272.75	-115.725
		-51.0878	-272.456	-115.63
		-51.0378	-272.134	-115.498
		-50.9877	-271.827	-115.351
		-50.9377	-271.547	-115.262
		-50.8877	-271.239	-115.106
		-50.8377	-270.848	-114.989
		-50.7877	-270.526	-114.842
		-50.7377	-270.261	-114.686
		-50.6877	-269.995	-114.567
		-50.6377	-269.729	-114.459
		-50.5876	-269.45	-114.358
		-50.5376	-269.198	-114.22
		-50.4876	-268.806	-114.104
		-50.4376	-268.485	-113.969
		-50.3876	-268.233	-113.801
		-50.3376	-268.009	-113.574
		-50.2876	-267.66	-113.421
		-50.2376	-267.422	-113.319
		-50.1875	-267.1	-113.203
		-50.1375	-266.737	-113.114
		-50.0875	-266.415	-113.001
		-50.0375	-266.164	-112.838
		-49.9875	-265.898	-112.691
		-49.9375	-265.66	-112.575
		-49.8875	-265.423	-112.394
		-49.8375	-265.073	-112.296
		-49.7874	-264.807	-112.195
		-49.7374	-264.556	-112.097
		-49.6874	-264.304	-111.981
		-49.6374	-264.08	-111.812
		-49.5874	-263.828	-111.689
		-49.5374	-263.409	-111.616
		-49.4874	-263.017	-111.472
		-49.4374	-262.64	-111.337
		-49.3873	-262.346	-111.141
		-49.3373	-262.137	-110.982
		-49.2873	-261.871	-110.825
		-49.2373	-261.549	-110.77
		-49.1873	-261.242	-110.718
		-49.1373	-260.976	-110.623
		-49.0873	-260.654	-110.473
		-49.0373	-260.333	-110.326
		-48.9872	-260.081	-110.154
		-48.9372	-259.787	-110.035
		-48.8872	-259.494	-109.949
		-48.8372	-259.298	-109.83
		-48.7872	-258.976	-109.695
		-48.7372	-258.641	-109.603
		-48.6872	-258.403	-109.538
		-48.6372	-258.109	-109.404
		-48.5871	-257.76	-109.29
		-48.5371	-257.41	-109.131
		-48.4871	-257.089	-109.021
		-48.4371	-256.739	-108.88
		-48.3871	-256.474	-108.65
		-48.3371	-256.278	-108.524
		-48.2871	-256.04	-108.337
		-48.2371	-255.69	-108.23
		-48.187	-255.313	-108.19
		-48.137	-254.991	-108.065
		-48.087	-254.698	-107.881
		-48.037	-254.432	-107.725
		-47.987	-254.166	-107.62
		-47.937	-253.831	-107.578
		-47.887	-253.593	-107.461
		-47.837	-253.299	-107.296
		-47.7869	-252.992	-107.127
		-47.7369	-252.712	-106.959
		-47.6869	-252.418	-106.845
		-47.6369	-252.181	-106.68
		-47.5869	-251.957	-106.517
		-47.5369	-251.691	-106.37
		-47.4869	-251.426	-106.214
		-47.4369	-251.062	-106.095
		-47.3868	-250.699	-105.926
		-47.3368	-250.405	-105.816
		-47.2868	-250.125	-105.705
		-47.2368	-249.818	-105.613
		-47.1868	-249.51	-105.476
		-47.1368	-249.216	-105.384
		-47.0868	-248.895	-105.261
		-47.0368	-248.573	-105.188
		-46.9867	-248.21	-105.031
		-46.9367	-247.902	-104.887
		-46.8867	-247.636	-104.74
		-46.8367	-247.371	-104.658
		-46.7867	-247.077	-104.529
		-46.7367	-246.755	-104.422
		-46.6867	-246.518	-104.302
		-46.6367	-246.266	-104.152
		-46.5866	-246.014	-103.956
		-46.5366	-245.735	-103.821
		-46.4866	-245.427	-103.637
		-46.4366	-245.105	-103.478
		-46.3866	-244.784	-103.414
		-46.3366	-244.504	-103.389
		-46.2866	-244.252	-103.288
		-46.2366	-243.959	-103.126
		-46.1865	-243.567	-102.942
		-46.1365	-243.274	-102.798
		-46.0865	-242.994	-102.66
		-46.0365	-242.756	-102.556
		-45.9865	-242.505	-102.418
		-45.9365	-242.099	-102.301
		-45.8865	-241.847	-102.117
		-45.8365	-241.428	-102.035
		-45.7864	-241.12	-101.878
		-45.7364	-240.869	-101.738
		-45.6864	-240.645	-101.606
		-45.6364	-240.365	-101.443
		-45.5864	-240.072	-101.299
		-45.5364	-239.736	-101.137
		-45.4864	-239.47	-101.045
		-45.4364	-239.107	-100.919
		-45.3863	-238.827	-100.806
		-45.3363	-238.506	-100.705
		-45.2863	-238.24	-100.61
		-45.2363	-238.03	-100.512
		-45.1863	-237.736	-100.448
		-45.1363	-237.429	-100.294
		-45.0863	-237.121	-100.163
		-45.0363	-236.87	-99.9818
		-44.9862	-236.492	-99.8501
		-44.9362	-236.24	-99.752
		-44.8862	-235.989	-99.605
		-44.8362	-235.625	-99.369
		-44.7862	-235.317	-99.2281
		-44.7362	-235.052	-99.0963
		-44.6862	-234.814	-98.9707
		-44.6362	-234.562	-98.8696
		-44.5861	-234.283	-98.6643
		-44.5361	-234.003	-98.5295
		-44.4861	-233.723	-98.3947
		-44.4361	-233.416	-98.2844
		-44.3861	-233.164	-98.1526
		-44.3361	-232.884	-98.0913
		-44.2861	-232.563	-97.9473
		-44.2361	-232.255	-97.8952
		-44.186	-231.948	-97.7849
		-44.136	-231.668	-97.6808
		-44.086	-231.388	-97.5521
		-44.036	-231.039	-97.4019
		-43.986	-230.703	-97.2487
		-43.936	-230.409	-97.1599
		-43.886	-230.186	-97.0281
		-43.836	-229.892	-96.9668
		-43.7859	-229.612	-96.832
		-43.7359	-229.249	-96.6512
		-43.6859	-228.885	-96.5226
		-43.6359	-228.606	-96.4613
		-43.5859	-228.368	-96.3694
		-43.5359	-228.158	-96.2192
		-43.4859	-227.893	-96.0936
		-43.4359	-227.669	-95.9404
		-43.3858	-227.277	-95.8148
		-43.3358	-227.012	-95.7259
		-43.2858	-226.606	-95.5605
		-43.2358	-226.299	-95.4287
		-43.1858	-225.991	-95.2204
		-43.1358	-225.697	-95.0733
		-43.0858	-225.432	-94.9293
		-43.0358	-225.124	-94.8435
		-42.9857	-224.942	-94.6964
		-42.9357	-224.676	-94.5064
		-42.8857	-224.439	-94.3563
		-42.8357	-224.089	-94.2613
		-42.7857	-223.81	-94.1051
		-42.7357	-223.474	-93.9427
		-42.6857	-223.138	-93.8232
		-42.6357	-222.761	-93.6945
		-42.5856	-222.495	-93.5903
		-42.5356	-222.229	-93.4463
		-42.4856	-222.006	-93.3452
		-42.4356	-221.698	-93.2165
		-42.3856	-221.404	-93.1123
		-42.3356	-221.027	-93.051
		-42.2856	-220.705	-92.9315
		-42.2356	-220.426	-92.7324
		-42.1855	-220.048	-92.5608
		-42.1355	-219.671	-92.3892
		-42.0855	-219.363	-92.2912
		-42.0355	-219.167	-92.187
		-41.9855	-218.985	-92.0246
		-41.9355	-218.678	-91.9817
		-41.8855	-218.44	-91.8959
		-41.8355	-218.16	-91.7887
		-41.7854	-217.811	-91.6998
		-41.7354	-217.503	-91.5527
		-41.6854	-217.196	-91.3658
		-41.6354	-216.804	-91.2004
		-41.5854	-216.566	-91.0227
		-41.5354	-216.301	-90.9614
		-41.4854	-215.979	-90.8909
		-41.4354	-215.741	-90.7438
		-41.3853	-215.406	-90.5876
		-41.3353	-215.098	-90.4558
		-41.2853	-214.819	-90.3026
		-41.2353	-214.497	-90.1586
		-41.1853	-214.147	-90.0177
		-41.1353	-213.826	-89.8798
		-41.0853	-213.63	-89.7419
		-41.0353	-213.28	-89.6959
		-40.9852	-213.043	-89.5948
		-40.9352	-212.805	-89.4324
		-40.8852	-212.581	-89.2486
		-40.8352	-212.316	-89.123
		-40.7852	-211.98	-89.0188
		-40.7352	-211.589	-88.9606
		-40.6852	-211.351	-88.7859
		-40.6352	-211.001	-88.6572
		-40.5851	-210.708	-88.4366
		-40.5351	-210.456	-88.311
		-40.4851	-210.134	-88.2068
		-40.4351	-209.827	-88.0873
		-40.3851	-209.449	-87.9495
		-40.3351	-209.253	-87.7901
		-40.2851	-209.002	-87.6277
		-40.2351	-208.722	-87.4899
		-40.185	-208.414	-87.4163
		-40.135	-208.107	-87.3152
		-40.085	-207.785	-87.2478
		-40.035	-207.506	-87.1988
		-39.985	-207.254	-87.0762
		-39.935	-206.918	-86.8771
		-39.885	-206.653	-86.779
		-39.835	-206.331	-86.6258
		-39.7849	-205.967	-86.4665
		-39.7349	-205.618	-86.3408
		-39.6849	-205.45	-86.1876
		-39.6349	-205.254	-86.1172
		-39.5849	-205.003	-85.967
		-39.5349	-204.709	-85.8261
		-39.4849	-204.373	-85.63
		-39.4349	-203.954	-85.4768
		-39.3848	-203.646	-85.3542
		-39.3348	-203.367	-85.2163
		-39.2848	-203.059	-85.1122
		-39.2348	-202.737	-85.0141
		-39.1848	-202.486	-84.8609
		-39.1348	-202.262	-84.7261
		-39.0848	-202.01	-84.6005
		-39.0348	-201.703	-84.5116
		-38.9847	-201.381	-84.4166
		-38.9347	-201.073	-84.2941
		-38.8847	-200.78	-84.2114
		-38.8347	-200.444	-84.0459
		-38.7847	-200.137	-83.9172
		-38.7347	-199.871	-83.7426
		-38.6847	-199.535	-83.6598
		-38.6347	-199.256	-83.522
		-38.5846	-198.948	-83.4392
		-38.5346	-198.766	-83.3289
		-38.4846	-198.515	-83.1972
		-38.4346	-198.277	-83.0103
		-38.3846	-197.941	-82.7743
		-38.3346	-197.648	-82.6426
		-38.2846	-197.326	-82.5139
		-38.2346	-197.032	-82.3913
		-38.1845	-196.697	-82.2902
		-38.1345	-196.361	-82.2197
		-38.0845	-196.026	-82.1094
		-38.0345	-195.732	-81.9379
		-37.9845	-195.466	-81.8
		-37.9345	-195.131	-81.6713
		-37.8845	-194.837	-81.564
		-37.8345	-194.613	-81.4231
		-37.7844	-194.348	-81.3404
		-37.7344	-194.138	-81.1504
		-37.6844	-193.816	-80.9788
		-37.6344	-193.439	-80.8164
		-37.5844	-193.117	-80.7061
		-37.5344	-192.852	-80.6295
		-37.4844	-192.6	-80.5437
		-37.4344	-192.404	-80.4181
		-37.3843	-192.166	-80.2251
		-37.3343	-191.873	-80.127
		-37.2843	-191.495	-79.9983
		-37.2343	-191.118	-79.8145
		-37.1843	-190.81	-79.6797
		-37.1343	-190.53	-79.5663
		-37.0843	-190.251	-79.4468
		-37.0343	-189.929	-79.3488
		-36.9842	-189.677	-79.1864
		-36.9342	-189.37	-79.0362
		-36.8842	-189.034	-78.9413
		-36.8342	-188.741	-78.8279
		-36.7842	-188.503	-78.6747
		-36.7342	-188.251	-78.4878
		-36.6842	-188.013	-78.3867
		-36.6342	-187.692	-78.2641
		-36.5841	-187.328	-78.1446
		-36.5341	-187.007	-78.0037
		-36.4841	-186.713	-77.875
		-36.4341	-186.433	-77.7187
		-36.3841	-186.21	-77.541
		-36.3341	-185.874	-77.3817
		-36.2841	-185.594	-77.2897
		-36.2341	-185.329	-77.2162
		-36.184	-185.035	-77.0477
		-36.134	-184.783	-76.965
		-36.084	-184.546	-76.8056
		-36.034	-184.224	-76.6984
		-35.984	-183.889	-76.5084
		-35.934	-183.651	-76.3705
		-35.884	-183.301	-76.2235
		-35.834	-183.022	-76.0887
		-35.7839	-182.77	-75.9845
		-35.7339	-182.392	-75.8772
		-35.6839	-182.085	-75.8374
		-35.6339	-181.847	-75.7179
		-35.5839	-181.525	-75.6076
		-35.5339	-181.288	-75.4483
		-35.4839	-180.938	-75.2798
		-35.4339	-180.644	-75.1756
		-35.3838	-180.351	-75.0132
		-35.3338	-180.057	-74.7926
		-35.2838	-179.596	-74.6057
		-35.2338	-179.274	-74.5934
		-35.1838	-178.953	-74.5138
		-35.1338	-178.743	-74.3973
		-35.0838	-178.505	-74.2625
		-35.0338	-178.253	-74.1277
		-34.9837	-178.044	-73.9929
		-34.9337	-177.806	-73.8734
		-34.8837	-177.47	-73.7294
		-34.8337	-177.065	-73.5946
		-34.7837	-176.729	-73.4628
		-34.7337	-176.45	-73.3464
		-34.6837	-176.184	-73.282
		-34.6337	-175.848	-73.1717
		-34.5836	-175.639	-73.0277
		-34.5336	-175.359	-72.8837
		-34.4836	-175.163	-72.6723
		-34.4336	-174.87	-72.5681
		-34.3836	-174.562	-72.4578
		-34.3336	-174.254	-72.323
		-34.2836	-173.961	-72.1943
		-34.2336	-173.681	-71.9859
		-34.1835	-173.401	-71.8726
		-34.1335	-173.15	-71.7898
		-34.0835	-172.884	-71.6949
		-34.0335	-172.576	-71.5784
		-33.9835	-172.227	-71.4559
		-33.9335	-171.961	-71.3609
		-33.8835	-171.668	-71.2506
		-33.8335	-171.458	-71.1188
		-33.7834	-171.066	-70.9319
		-33.7334	-170.773	-70.7389
		-33.6834	-170.395	-70.6378
		-33.6334	-170.129	-70.5305
		-33.5834	-169.822	-70.4294
		-33.5334	-169.514	-70.3528
		-33.4834	-169.165	-70.1812
		-33.4334	-168.871	-70.028
		-33.3833	-168.633	-69.8871
		-33.3333	-168.382	-69.8074
		-33.2833	-168.13	-69.6389
		-33.2333	-167.92	-69.547
		-33.1833	-167.571	-69.3631
		-33.1333	-167.347	-69.2498
		-33.0833	-167.165	-69.1272
		-33.0333	-166.829	-68.9005
		-32.9832	-166.466	-68.7565
		-32.9332	-166.116	-68.6217
		-32.8832	-165.823	-68.5052
		-32.8332	-165.473	-68.401
		-32.7832	-165.249	-68.2662
		-32.7332	-164.956	-68.2172
		-32.6832	-164.634	-68.0579
		-32.6332	-164.299	-67.9721
		-32.5831	-164.047	-67.8894
		-32.5331	-163.697	-67.7055
		-32.4831	-163.432	-67.5921
		-32.4331	-163.194	-67.4052
		-32.3831	-162.942	-67.2735
		-32.3331	-162.593	-67.1479
		-32.2831	-162.257	-67.1172
		-32.2331	-161.963	-67.0284
		-32.183	-161.656	-66.8629
		-32.133	-161.404	-66.7342
		-32.083	-161.152	-66.6025
		-32.033	-160.915	-66.4952
		-31.983	-160.635	-66.4156
		-31.933	-160.313	-66.3114
		-31.883	-160.006	-66.1214
		-31.833	-159.684	-65.9253
		-31.7829	-159.349	-65.7936
		-31.7329	-159.069	-65.6373
		-31.6829	-158.733	-65.5362
		-31.6329	-158.356	-65.3952
		-31.5829	-158.118	-65.2911
		-31.5329	-157.824	-65.1808
		-31.4829	-157.587	-65.0245
		-31.4329	-157.377	-64.8682
		-31.3828	-157.097	-64.7089
		-31.3328	-156.804	-64.5434
		-31.2828	-156.496	-64.4086
		-31.2328	-156.23	-64.3045
		-31.1828	-155.895	-64.1727
		-31.1328	-155.573	-64.0716
		-31.0828	-155.294	-63.9337
		-31.0328	-155.042	-63.8265
		-30.9827	-154.692	-63.7345
		-30.9327	-154.371	-63.6273
		-30.8827	-154.133	-63.4956
		-30.8327	-153.839	-63.3546
		-30.7827	-153.546	-63.1953
		-30.7327	-153.196	-63.0482
		-30.6827	-152.902	-62.9287
		-30.6327	-152.665	-62.8153
		-30.5826	-152.399	-62.6407
		-30.5326	-152.147	-62.4477
		-30.4826	-151.784	-62.27
		-30.4326	-151.448	-62.1566
		-30.3826	-151.197	-62.0677
		-30.3326	-151.001	-62.0677
		-30.2826	-150.749	-61.9544
		-30.2326	-150.344	-61.8471
		-30.1825	-149.98	-61.697
		-30.1325	-149.645	-61.6326
		-30.0825	-149.393	-61.507
		-30.0325	-149.113	-61.3538
		-29.9825	-148.806	-61.2404
		-29.9325	-148.526	-61.1026
		-29.8825	-148.288	-60.9647
		-29.8325	-148.036	-60.8115
		-29.7824	-147.785	-60.6368
		-29.7324	-147.449	-60.551
		-29.6824	-147.211	-60.4407
		-29.6324	-146.89	-60.3151
		-29.5824	-146.638	-60.1497
		-29.5324	-146.359	-60.0179
		-29.4824	-146.065	-59.8616
		-29.4324	-145.771	-59.7238
		-29.3823	-145.464	-59.6441
		-29.3323	-145.1	-59.5062
		-29.2823	-144.806	-59.353
		-29.2323	-144.597	-59.209
		-29.1823	-144.275	-59.1079
		-29.1323	-143.981	-58.9669
		-29.0823	-143.688	-58.8413
		-29.0323	-143.45	-58.6697
		-28.9822	-143.184	-58.5686
		-28.9322	-142.835	-58.394
		-28.8822	-142.457	-58.2438
		-28.8322	-142.15	-58.0998
		-28.7822	-141.87	-57.9803
		-28.7322	-141.632	-57.9773
		-28.6822	-141.437	-57.8425
		-28.6322	-141.045	-57.6801
		-28.5821	-140.723	-57.5789
		-28.5321	-140.43	-57.4441
		-28.4821	-140.22	-57.2756
		-28.4321	-139.954	-57.1439
		-28.3821	-139.577	-57.0121
		-28.3321	-139.241	-57.0029
		-28.2821	-138.948	-56.9049
		-28.2321	-138.724	-56.7762
		-28.182	-138.43	-56.6015
		-28.132	-138.081	-56.4422
		-28.082	-137.787	-56.3442
		-28.032	-137.577	-56.2675
		-27.982	-137.284	-56.1358
		-27.932	-136.962	-55.9857
		-27.882	-136.682	-55.7589
		-27.832	-136.445	-55.5843
		-27.7819	-136.067	-55.4617
		-27.7319	-135.718	-55.3637
		-27.6819	-135.452	-55.2319
		-27.6319	-135.144	-55.091
		-27.5819	-134.865	-54.9255
		-27.5319	-134.599	-54.8336
		-27.4819	-134.319	-54.7141
		-27.4319	-134.012	-54.5885
		-27.3818	-133.732	-54.4751
		-27.3318	-133.48	-54.3617
		-27.2818	-133.201	-54.23
		-27.2318	-132.851	-54.089
		-27.1818	-132.613	-53.9603
		-27.1318	-132.334	-53.8163
		-27.0818	-132.096	-53.6693
		-27.0318	-131.774	-53.5804
		-26.9817	-131.425	-53.4732
		-26.9317	-131.047	-53.3016
		-26.8817	-130.74	-53.1852
		-26.8317	-130.46	-53.0258
		-26.7817	-130.264	-52.8696
		-26.7317	-130.013	-52.7317
		-26.6817	-129.691	-52.6367
		-26.6317	-129.397	-52.4988
		-26.5816	-129.132	-52.3548
		-26.5316	-128.866	-52.2874
		-26.4816	-128.558	-52.1465
		-26.4316	-128.251	-52.0545
		-26.3816	-127.985	-51.9412
		-26.3316	-127.677	-51.8278
		-26.2816	-127.384	-51.6715
		-26.2316	-127.16	-51.5674
		-26.1815	-126.908	-51.405
		-26.1315	-126.657	-51.1997
		-26.0815	-126.349	-51.0066
		-26.0315	-126.041	-50.9025
		-25.9815	-125.734	-50.7707
		-25.9315	-125.496	-50.6788
		-25.8815	-125.161	-50.6022
		-25.8315	-124.839	-50.4582
		-25.7814	-124.573	-50.3142
		-25.7314	-124.266	-50.1579
		-25.6814	-123.958	-49.9863
		-25.6314	-123.594	-49.827
		-25.5814	-123.259	-49.7106
		-25.5314	-122.923	-49.5328
		-25.4814	-122.644	-49.444
		-25.4314	-122.434	-49.3735
		-25.3813	-122.196	-49.2693
		-25.3313	-121.889	-49.1866
		-25.2813	-121.525	-49.0273
		-25.2313	-121.231	-48.9078
		-25.1813	-120.952	-48.7668
		-25.1313	-120.658	-48.6167
		-25.0813	-120.364	-48.4972
		-25.0313	-120.043	-48.4084
		-24.9812	-119.805	-48.2613
		-24.9312	-119.595	-48.1326
		-24.8812	-119.33	-48.0284
		-24.8312	-119.106	-47.8722
		-24.7812	-118.742	-47.722
		-24.7312	-118.393	-47.6025
		-24.6812	-118.029	-47.4922
		-24.6312	-117.82	-47.3605
		-24.5811	-117.582	-47.2348
		-24.5311	-117.26	-47.0663
		-24.4811	-116.925	-46.9376
		-24.4311	-116.603	-46.7722
		-24.3811	-116.309	-46.6435
		-24.3311	-115.946	-46.5271
		-24.2811	-115.68	-46.4351
		-24.2311	-115.414	-46.3095
		-24.181	-115.233	-46.1655
		-24.131	-114.995	-46.0858
		-24.081	-114.687	-45.8989
		-24.031	-114.352	-45.7549
		-23.981	-113.988	-45.6232
		-23.931	-113.709	-45.47
		-23.881	-113.429	-45.3535
		-23.831	-113.149	-45.2003
		-23.7809	-112.912	-45.0471
		-23.7309	-112.618	-44.9215
		-23.6809	-112.268	-44.7775
		-23.6309	-111.975	-44.6978
		-23.5809	-111.611	-44.5906
		-23.5309	-111.387	-44.4803
		-23.4809	-111.122	-44.3363
		-23.4309	-110.884	-44.1953
		-23.3808	-110.59	-44.085
		-23.3308	-110.283	-43.9809
		-23.2808	-109.961	-43.8399
		-23.2308	-109.612	-43.702
		-23.1808	-109.29	-43.5856
		-23.1308	-108.996	-43.4875
		-23.0808	-108.689	-43.316
		-23.0308	-108.451	-43.1965
		-22.9807	-108.213	-43.0647
		-22.9307	-107.948	-42.9636
		-22.8807	-107.682	-42.8104
		-22.8307	-107.346	-42.6786
		-22.7807	-107.067	-42.599
		-22.7307	-106.731	-42.4488
		-22.6807	-106.437	-42.2681
		-22.6307	-106.116	-42.1333
		-22.5806	-105.808	-41.977
		-22.5306	-105.571	-41.8759
		-22.4806	-105.305	-41.7962
		-22.4306	-104.969	-41.7012
		-22.3806	-104.746	-41.5542
		-22.3306	-104.368	-41.4193
		-22.2806	-104.074	-41.309
		-22.2306	-103.697	-41.1712
		-22.1805	-103.417	-41.0302
		-22.1305	-103.193	-40.923
		-22.0805	-102.914	-40.7667
		-22.0305	-102.634	-40.6074
		-21.9805	-102.368	-40.4358
		-21.9305	-102.187	-40.3132
		-21.8805	-101.837	-40.2029
		-21.8305	-101.53	-40.1141
		-21.7804	-101.18	-39.9976
		-21.7304	-100.858	-39.8352
		-21.6804	-100.495	-39.7066
		-21.6304	-100.215	-39.5595
		-21.5804	-99.9354	-39.3971
		-21.5304	-99.6977	-39.2868
		-21.4804	-99.502	-39.201
		-21.4304	-99.2783	-39.0662
		-21.3803	-98.9706	-38.9467
		-21.3303	-98.635	-38.8517
		-21.2803	-98.3414	-38.7108
		-21.2303	-98.0338	-38.579
		-21.1803	-97.7541	-38.4442
		-21.1303	-97.4605	-38.3063
		-21.0803	-97.1808	-38.2113
		-21.0303	-96.8592	-38.1225
		-20.9802	-96.5516	-37.9417
		-20.9302	-96.2719	-37.8222
		-20.8802	-95.9783	-37.6751
		-20.8302	-95.6567	-37.5587
		-20.7802	-95.3631	-37.4116
		-20.7302	-95.0415	-37.2186
		-20.6802	-94.8037	-37.1389
		-20.6302	-94.4821	-36.998
		-20.5801	-94.1885	-36.8478
		-20.5301	-93.9368	-36.6977
		-20.4801	-93.6432	-36.5445
		-20.4301	-93.3495	-36.4158
		-20.3801	-93.0419	-36.3239
		-20.3301	-92.6923	-36.2013
		-20.2801	-92.4546	-36.0726
		-20.2301	-92.175	-35.9654
		-20.18	-91.8673	-35.8122
		-20.13	-91.5318	-35.6559
		-20.08	-91.2102	-35.5272
		-20.03	-90.9724	-35.4598
		-19.98	-90.7487	-35.3679
		-19.93	-90.483	-35.2607
		-19.88	-90.1894	-35.2086
		-19.83	-89.8119	-35.0431
		-19.7799	-89.5182	-34.847
		-19.7299	-89.2525	-34.7183
		-19.6799	-88.9589	-34.5682
		-19.6299	-88.6513	-34.415
		-19.5799	-88.3577	-34.2894
		-19.5299	-88.064	-34.1454
		-19.4799	-87.7144	-34.0075
		-19.4299	-87.3789	-33.8788
		-19.3798	-87.0433	-33.7562
		-19.3298	-86.7496	-33.649
		-19.2798	-86.4839	-33.4927
		-19.2298	-86.1903	-33.3855
		-19.1798	-85.9246	-33.2415
		-19.1298	-85.6869	-33.1526
		-19.0798	-85.4492	-33.0485
		-19.0298	-85.0997	-32.9749
		-18.9797	-84.806	-32.8646
		-18.9297	-84.5403	-32.7359
		-18.8797	-84.2187	-32.5214
		-18.8297	-83.953	-32.359
		-18.7797	-83.7293	-32.2273
		-18.7297	-83.4077	-32.1384
		-18.6797	-83.1141	-32.0435
		-18.6297	-82.8484	-31.9148
		-18.5796	-82.5967	-31.7064
		-18.5296	-82.3031	-31.5839
		-18.4796	-81.9675	-31.4705
		-18.4296	-81.7018	-31.3326
		-18.3796	-81.4082	-31.2192
		-18.3296	-81.1425	-31.0599
		-18.2796	-80.8489	-30.9588
		-18.2296	-80.5832	-30.8608
		-18.1795	-80.2616	-30.7045
		-18.1295	-79.912	-30.6034
		-18.0795	-79.6324	-30.5176
		-18.0295	-79.3527	-30.3858
		-17.9795	-79.0031	-30.2571
		-17.9295	-78.7654	-30.1162
		-17.8795	-78.4997	-29.9599
		-17.8295	-78.248	-29.8466
		-17.7794	-77.9544	-29.6964
		-17.7294	-77.7027	-29.5187
		-17.6794	-77.4091	-29.341
		-17.6294	-77.0875	-29.3012
		-17.5794	-76.8078	-29.2001
		-17.5294	-76.5002	-29.0622
		-17.4794	-76.1646	-28.9059
		-17.4294	-75.857	-28.7711
		-17.3793	-75.5494	-28.6271
		-17.3293	-75.2557	-28.5168
		-17.2793	-74.9621	-28.3758
		-17.2293	-74.6824	-28.2686
		-17.1793	-74.4587	-28.1859
		-17.1293	-74.1371	-28.0357
		-17.0793	-73.8155	-27.9132
		-17.0293	-73.5498	-27.8488
		-16.9792	-73.2562	-27.7508
		-16.9292	-72.9905	-27.5976
		-16.8792	-72.6409	-27.4137
		-16.8292	-72.4172	-27.2483
		-16.7792	-72.1096	-27.1135
		-16.7292	-71.8159	-26.9725
		-16.6792	-71.4664	-26.8837
		-16.6292	-71.1867	-26.7611
		-16.5791	-70.9071	-26.6508
		-16.5291	-70.6134	-26.4486
		-16.4791	-70.3617	-26.4149
		-16.4291	-70.0541	-26.2892
		-16.3791	-69.6626	-26.1299
		-16.3291	-69.3829	-25.9491
		-16.2791	-69.1172	-25.8174
		-16.2291	-68.8236	-25.6734
		-16.179	-68.516	-25.5477
		-16.129	-68.2223	-25.4374
		-16.079	-67.9007	-25.3118
		-16.029	-67.649	-25.1985
		-15.979	-67.4393	-25.0452
		-15.929	-67.1596	-24.8767
		-15.879	-66.866	-24.745
		-15.829	-66.6003	-24.6194
		-15.7789	-66.2508	-24.5305
		-15.7289	-65.9431	-24.3957
		-15.6789	-65.6495	-24.2639
		-15.6289	-65.3419	-24.1597
		-15.5789	-65.0622	-23.9667
		-15.5289	-64.7826	-23.838
		-15.4789	-64.5169	-23.7737
		-15.4289	-64.2932	-23.7308
		-15.3788	-64.0135	-23.5745
		-15.3288	-63.7199	-23.4397
		-15.2788	-63.3983	-23.2865
		-15.2288	-63.0767	-23.1548
		-15.1788	-62.797	-23.0414
		-15.1288	-62.5313	-22.928
		-15.0788	-62.2237	-22.833
		-15.0288	-61.9021	-22.6706
		-14.9787	-61.4966	-22.5328
		-14.9287	-61.2169	-22.3796
		-14.8787	-60.9513	-22.3091
		-14.8287	-60.6436	-22.1589
		-14.7787	-60.3919	-21.9629
		-14.7287	-60.1542	-21.8311
		-14.6787	-59.8606	-21.7055
		-14.6287	-59.539	-21.5431
		-14.5786	-59.2873	-21.3991
		-14.5286	-59.0076	-21.2397
		-14.4786	-58.7	-21.1631
		-14.4286	-58.4204	-21.0804
		-14.3786	-58.0708	-20.9946
		-14.3286	-57.7632	-20.869
		-14.2786	-57.4555	-20.7709
		-14.2286	-57.2039	-20.5871
		-14.1785	-56.9242	-20.4645
		-14.1285	-56.6585	-20.3634
		-14.0785	-56.3509	-20.2378
		-14.0285	-56.0852	-20.0969
		-13.9785	-55.7776	-19.9529
		-13.9285	-55.5259	-19.8088
		-13.8785	-55.2463	-19.6985
		-13.8285	-54.9946	-19.5453
		-13.7784	-54.7429	-19.3615
		-13.7284	-54.3933	-19.2481
		-13.6784	-54.0857	-19.1501
		-13.6284	-53.7501	-19.0183
		-13.5784	-53.4984	-18.905
		-13.5284	-53.1908	-18.8069
		-13.4784	-52.8272	-18.6844
		-13.4284	-52.5336	-18.5587
		-13.3783	-52.212	-18.4239
		-13.3283	-51.9882	-18.2922
		-13.2783	-51.7505	-18.1482
		-13.2283	-51.4569	-18.1114
		-13.1783	-51.1912	-17.9643
		-13.1283	-50.8556	-17.7958
		-13.0783	-50.5201	-17.6242
		-13.0283	-50.2544	-17.517
		-12.9782	-49.9048	-17.4404
		-12.9282	-49.5273	-17.3393
		-12.8782	-49.2336	-17.183
		-12.8282	-48.9819	-17.0482
		-12.7782	-48.7023	-16.9134
		-12.7282	-48.4646	-16.7816
		-12.6782	-48.1709	-16.6866
		-12.6282	-47.9053	-16.5763
		-12.5781	-47.6256	-16.3925
		-12.5281	-47.2061	-16.2117
		-12.4781	-46.8426	-16.0401
		-12.4281	-46.5489	-15.8685
		-12.3781	-46.3112	-15.7552
		-12.3281	-46.0595	-15.6786
		-12.2781	-45.8078	-15.556
		-12.2281	-45.5841	-15.458
		-12.178	-45.3184	-15.2833
		-12.128	-45.0388	-15.1424
		-12.078	-44.7311	-15.0259
		-12.028	-44.3956	-14.8942
		-11.978	-44.06	-14.7318
		-11.928	-43.7523	-14.597
		-11.878	-43.4727	-14.4867
		-11.828	-43.2629	-14.3212
		-11.7779	-42.9693	-14.1894
		-11.7279	-42.6337	-14.0822
		-11.6779	-42.396	-14.0485
		-11.6279	-42.1303	-13.9321
		-11.5779	-41.8087	-13.7115
		-11.5279	-41.5291	-13.5736
		-11.4779	-41.1236	-13.451
		-11.4279	-40.8299	-13.3744
		-11.3778	-40.5782	-13.2457
		-11.3278	-40.2846	-13.0864
		-11.2778	-40.0749	-12.9546
		-11.2278	-39.8371	-12.875
		-11.1778	-39.5155	-12.7708
		-11.1278	-39.2219	-12.6023
		-11.0778	-38.9283	-12.4859
		-11.0278	-38.5787	-12.3204
		-10.9777	-38.313	-12.2162
		-10.9277	-37.9634	-12.0538
		-10.8777	-37.6838	-11.9282
		-10.8277	-37.3762	-11.87
		-10.7777	-37.0825	-11.6892
		-10.7277	-36.8029	-11.5146
		-10.6777	-36.4533	-11.4288
		-10.6277	-36.1597	-11.3215
		-10.5776	-35.88	-11.2051
		-10.5276	-35.6563	-11.1285
		-10.4776	-35.3347	-10.9661
		-10.4276	-35.1109	-10.8589
		-10.3776	-34.8453	-10.6842
		-10.3276	-34.5656	-10.5341
		-10.2776	-34.286	-10.3809
		-10.2276	-33.9224	-10.2644
		-10.1775	-33.6847	-10.1572
		-10.1275	-33.3072	-10.0653
		-10.0775	-33.0555	-9.99175
		-10.0275	-32.7898	-9.84161
		-9.97749	-32.4822	-9.70067
		-9.92748	-32.1046	-9.54747
		-9.87747	-31.8529	-9.41571
		-9.82746	-31.5313	-9.29928
		-9.77744	-31.2657	-9.15834
		-9.72743	-30.972	-9.08174
		-9.67742	-30.6924	-8.94079
		-9.62741	-30.4127	-8.8213
		-9.57739	-30.1191	-8.68342
		-9.52738	-29.8114	-8.5057
		-9.47737	-29.5598	-8.30041
		-9.42736	-29.35	-8.24833
		-9.37734	-29.0284	-8.11964
		-9.32733	-28.6649	-8.00627
		-9.27732	-28.2873	-7.88371
		-9.22731	-28.0636	-7.74276
		-9.17729	-27.8259	-7.65697
		-9.12728	-27.5602	-7.55586
		-9.07727	-27.3225	-7.36283
		-9.02726	-27.0149	-7.20962
		-8.97724	-26.7352	-7.05336
		-8.92723	-26.4416	-6.91854
		-8.87722	-26.1759	-6.76841
		-8.82721	-25.8403	-6.67036
		-8.77719	-25.5607	-6.54473
		-8.72718	-25.239	-6.45588
		-8.67717	-24.9734	-6.29655
		-8.62716	-24.6658	-6.09432
		-8.57714	-24.2742	-5.90742
		-8.52713	-24.0505	-5.8492
		-8.47712	-23.7709	-5.71745
		-8.42711	-23.5471	-5.66536
		-8.37709	-23.2255	-5.56118
		-8.32708	-22.9039	-5.45701
		-8.27707	-22.5683	-5.32832
		-8.22706	-22.2607	-5.24866
		-8.17704	-22.009	-5.15367
		-8.12703	-21.7294	-5.02805
		-8.07702	-21.4637	-4.87791
		-8.02701	-21.1561	-4.70939
		-7.97699	-20.8345	-4.56232
		-7.92698	-20.5128	-4.44282
		-7.87697	-20.2891	-4.24366
		-7.82696	-19.9815	-4.0782
		-7.77694	-19.6739	-3.94645
		-7.72693	-19.4082	-3.87291
		-7.67692	-19.1146	-3.81163
		-7.62691	-18.8069	-3.69214
		-7.57689	-18.4993	-3.4991
		-7.52688	-18.1777	-3.34897
		-7.47687	-17.8701	-3.23253
		-7.42686	-17.6044	-3.05789
		-7.37684	-17.3527	-2.93533
		-7.32683	-17.087	-2.83421
		-7.27682	-16.7654	-2.77293
		-7.22681	-16.4299	-2.63199
		-7.17679	-16.1362	-2.51556
		-7.12678	-15.9265	-2.41751
		-7.07677	-15.6748	-2.26124
		-7.02676	-15.3951	-2.06821
		-6.97674	-15.1015	-1.95178
		-6.92673	-14.8498	-1.8047
		-6.87672	-14.5562	-1.69134
		-6.82671	-14.2625	-1.59635
		-6.77669	-13.9829	-1.48605
		-6.72668	-13.7032	-1.32978
		-6.67667	-13.4235	-1.15513
		-6.62666	-13.088	-1.05402
		-6.57664	-12.7663	-0.93146
		-6.52663	-12.3888	-0.84873
		-6.47662	-12.1231	-0.75988
		-6.42661	-11.8295	-0.63119
		-6.37659	-11.5359	-0.44122
		-6.32658	-11.2702	-0.32785
		-6.27657	-11.0325	-0.1961
		-6.22656	-10.6969	-0.09192
		-6.17654	-10.3753	0.012256
		-6.12653	-10.0816	0.098048
		-6.07652	-9.82995	0.263505
		-6.02651	-9.56427	0.398322
		-5.97649	-9.28461	0.554587
		-5.92648	-8.96301	0.716979
		-5.87647	-8.71132	0.888564
		-5.82646	-8.41768	1.02951
		-5.77644	-8.02616	1.18884
		-5.72643	-7.77447	1.27463
		-5.67642	-7.4249	1.39106
		-5.62641	-7.10329	1.46154
		-5.57639	-6.8516	1.59942
		-5.52638	-6.57194	1.74342
		-5.47637	-6.2783	1.85373
		-5.42636	-6.02661	1.97629
		-5.37634	-5.71899	2.09885
		-5.32633	-5.4673	2.23979
		-5.27632	-5.20162	2.42057
		-5.22631	-4.88002	2.57377
		-5.17629	-4.57239	2.68408
		-5.12628	-4.29274	2.79745
		-5.07627	-4.02706	2.89243
		-5.02626	-3.71944	3.02725
		-4.97624	-3.4258	3.18351
		-4.92623	-3.13216	3.26624
		-4.87622	-2.82454	3.40105
		-4.82621	-2.54488	3.51136
		-4.77619	-2.23726	3.63086
		-4.72618	-2.02751	3.74116
		-4.67617	-1.73387	3.94645
		-4.62616	-1.45422	4.03837
		-4.57614	-1.11863	4.20076
		-4.52613	-0.75507	4.29575
		-4.47612	-0.51737	4.4275
		-4.42611	-0.23771	4.53168
		-4.37609	-0.04195	4.67568
		-4.32608	0.237708	4.78599
		-4.27607	0.601263	4.87485
		-4.22606	1.02075	4.99434
		-4.17604	1.27244	5.10465
		-4.12603	1.49616	5.25172
		-4.07602	1.73387	5.40492
		-4.02601	2.0415	5.52135
		-3.97599	2.41903	5.64698
		-3.92598	2.71267	5.84307
		-3.87597	3.0203	6.02079
		-3.82596	3.29995	6.1556
		-3.77594	3.56563	6.23527
		-3.72593	3.88723	6.3517
		-3.67592	4.2368	6.49265
		-3.62591	4.51646	6.63053
		-3.57589	4.75417	6.76228
		-3.52588	5.08976	6.87258
		-3.47587	5.35543	7.0411
		-3.42586	5.64907	7.16673
		-3.37584	5.94271	7.24026
		-3.32583	6.16644	7.37202
		-3.27582	6.40415	7.50377
		-3.22581	6.69779	7.63859
		-3.17579	6.99143	7.76421
		-3.12578	7.341	7.87758
		-3.07577	7.64862	7.99708
		-3.02576	7.95624	8.11657
		-2.97574	8.19395	8.24832
		-2.92573	8.45963	8.41685
		-2.87572	8.69733	8.5915
		-2.82571	9.03292	8.73244
		-2.77569	9.32656	8.83049
		-2.72568	9.6202	8.96224
		-2.67567	9.95579	9.0511
		-2.62566	10.3054	9.11238
		-2.57564	10.641	9.24719
		-2.52563	10.8787	9.35137
		-2.47562	11.1443	9.48006
		-2.42561	11.3401	9.67922
		-2.37559	11.6477	9.82016
		-2.32558	11.9833	9.98562
		-2.27557	12.3329	10.1419
		-2.22556	12.6545	10.2798
		-2.17554	12.9341	10.3901
		-2.12553	13.2418	10.4942
		-2.07552	13.5634	10.6628
		-2.02551	13.885	10.8252
		-1.97549	14.1926	10.9048
		-1.92548	14.5002	11.0335
		-1.87547	14.7519	11.104
		-1.82546	14.9617	11.2572
		-1.77544	15.1994	11.3889
		-1.72543	15.535	11.4809
		-1.67542	15.8006	11.5942
		-1.62541	16.0663	11.7474
		-1.57539	16.3739	11.9435
		-1.52538	16.6256	12.0508
		-1.47537	16.9332	12.1887
		-1.42536	17.2409	12.3051
		-1.37534	17.6044	12.4093
		-1.32533	17.954	12.5625
		-1.27532	18.1917	12.6666
		-1.22531	18.3875	12.7953
		-1.17529	18.6811	12.9516
		-1.12528	18.9608	13.117
		-1.07527	19.2544	13.2641
		-1.02526	19.548	13.353
		-0.97524	19.7857	13.4234
		-0.92523	20.0514	13.5307
		-0.87522	20.3451	13.641
		-0.82521	20.6946	13.7758
		-0.77519	21.0302	13.9198
		-0.72518	21.2819	14.0608
		-0.67517	21.6035	14.1741
		-0.62516	21.8272	14.3304
		-0.57514	22.0929	14.4683
		-0.52513	22.3026	14.6276
		-0.47512	22.5823	14.8023
		-0.42511	22.9179	14.934
		-0.37509	23.3094	14.9953
		-0.32508	23.631	15.0167
		-0.27507	23.9806	15.1669
		-0.22506	24.2882	15.3384
		-0.17504	24.5539	15.4763
		-0.12503	24.8056	15.5989
[truncated: 2,002 more rows]

[truncated: 4 more sheets: 16 Gi, 16 Gii, 16 Hi, 16 Hii]
