# Supplementary material for: Lipid transporters E-Syt3 and ORP5 regulate epithelial ion transport by controlling phosphatidylserine enrichment at ER/PM junctions
Source: EMBO J. 2025 May 27;44(13):3697–719. doi: 10.1038/s44318-025-00470-9 (PMC12217353; doi:10.1038/s44318-025-00470-9)
Supplement: Supplementary file 12 — Appendix figures zipped [file 44318_2025_470_MOESM12_ESM.zip › Appendix Figures/EV 17/EV 17.xlsx]

## Sheet: 17A i
Current Traces
Time (s)	NBCe1-B+PKAc	+E-Syt3+PKAc
0	1.31193	0.750248
2	1.08393	0.613419
4	1.21104	0.738452
6	1.12832	0.629933
8	1.01281	0.673341
10	1.10461	0.534624
12	1.11419	0.754494
14	1.05568	0.53085
16	1.05518	0.757797
18	1.01381	0.920105
20	1.01835	0.208594
22	0.890231	0.756382
24	0.864505	0.642672
26	0.974974	0.610588
28	0.993638	0.30579
30	0.381268	0.269931
32	0.185048	0.309564
34	0.319225	0.201517
36	0.296526	0.147257
38	0.255667	0.232657
40	0.144694	0.0911099
42	0.385304	0.182644
44	0.174455	0.101018
46	0.203712	0.121307
48	0.269791	0.176038
50	0.186057	0.101962
52	0.249614	0.103849
54	0.155792	0.0911099
56	0.212791	0.249171
58	0.185552	0.115173
60	0.180508	0.13499
62	0.115942	0.0698779
64	3.74274	0.40157
66	9.34083	1.14705
68	11.9941	2.07041
70	13.1205	2.62481
72	12.9606	3.02633
74	11.9951	3.40567
76	10.9161	3.46984
78	9.92898	3.54628
80	9.05179	3.41653
82	8.42479	3.32546
84	8.09036	3.12494
86	7.77762	3.16268
88	7.42957	3.00038
90	7.18694	2.96263
92	7.15617	2.7371
94	6.93523	2.71587
96	6.85352	2.68709
98	6.5897	2.59555
100	6.42425	2.4021
102	6.41366	2.2096
104	6.51001	2.19545
106	6.42476	2.26622
108	6.16296	2.08221
110	6.3501	1.97605
112	6.27494	2.05295
114	6.26183	1.95246
116	6.1448	1.87555
118	6.18011	1.88687
120	6.18919	1.87225
122	6.08932	1.75712
124	6.0646	1.76656
126	4.53469	1.46742
128	3.31146	1.20933
130	1.8214	0.968703
132	0.960346	0.622384
134	0.398923	0.507731
136	-0.0732163	0.0816735
138	0.0135443	0.0283573
140	0.0740751	0.0882788
142	-0.0944021	0.0142025
144	-0.0661544	0.37562
146	-0.0787649	0.221805
148	0.0735707	0.0566668
150	0.0760927	0.106208
152	-0.228578	-0.0263744
154	-0.156446	0.0406247
156	-0.291631	-0.0438318
158	-0.286587	0.219446
160	-0.176623	0.0727087
162	-0.162499	-0.0433599
164	-0.0833048	0.00382244
166	-0.205375	-0.0759159
168	0.0216152	0.0392092
170	-0.0868358	0.00382244
172	0.025146	0.0349628
174	-0.20134	0.176038
176	-0.187216	-0.180661
178	-0.148375	-0.0579866
180	-0.198818	-0.154239

## Sheet: 17 A ii
I/V Curve
Voltage (mV)	Vector+PKAc	Esyt3+PKAc
-99.95	-0.832298	-0.832298
-99.9	-0.832298	-0.792664
-99.85	-0.554865	-0.713398
-99.8	-0.360662	-0.713398
-99.75	-0.360662	-0.733215
-99.7	-0.554865	-0.693581
-99.65	-0.832298	-0.653948
-99.6	-0.943271	-0.634131
-99.55	-0.998757	-0.634131
-99.5	-0.998757	-0.673765
-99.45	-0.915527	-0.653948
-99.4	-0.832298	-0.673765
-99.35	-0.749068	-0.733215
-99.3	-0.749068	-0.753031
-99.25	-0.693581	-0.772848
-99.2	-0.638095	-0.713398
-99.15	-0.665838	-0.614315
-99.1	-0.749068	-0.634131
-99.05	-0.776811	-0.594498
-99	-0.887784	-0.594498
-98.95	-0.943271	-0.653948
-98.9	-0.943271	-0.693581
-98.85	-0.971014	-0.713398
-98.8	-0.943271	-0.753031
-98.75	-0.971014	-0.713398
-98.7	-1.0265	-0.753031
-98.65	-1.05424	-0.733215
-98.6	-1.05424	-0.733215
-98.55	-1.05424	-0.713398
-98.5	-1.0265	-0.653948
-98.45	-0.998757	-0.634131
-98.4	-0.971014	-0.614315
-98.35	-0.998757	-0.594498
-98.3	-1.0265	-0.594498
-98.25	-1.05424	-0.653948
-98.2	-0.998757	-0.673765
-98.15	-0.915527	-0.634131
-98.1	-0.804554	-0.594498
-98.05	-0.804554	-0.515232
-98	-0.832298	-0.495415
-97.95	-0.804554	-0.396332
-97.9	-0.860041	-0.495415
-97.85	-0.887784	-0.594498
-97.8	-0.860041	-0.594498
-97.75	-0.832298	-0.614315
-97.7	-0.832298	-0.574682
-97.65	-0.832298	-0.535048
-97.6	-0.887784	-0.554865
-97.55	-0.915527	-0.614315
-97.5	-0.943271	-0.614315
-97.45	-0.804554	-0.634131
-97.4	-0.665838	-0.673765
-97.35	-0.638095	-0.653948
-97.3	-0.665838	-0.614315
-97.25	-0.638095	-0.594498
-97.2	-0.665838	-0.594498
-97.15	-0.610352	-0.535048
-97.1	-0.610352	-0.435965
-97.05	-0.554865	-0.416149
-97	-0.582608	-0.435965
-96.95	-0.665838	-0.435965
-96.9	-0.693581	-0.455782
-96.85	-0.582608	-0.515232
-96.8	-0.499379	-0.554865
-96.75	-0.471635	-0.594498
-96.7	-0.527122	-0.614315
-96.65	-0.638095	-0.614315
-96.6	-0.776811	-0.574682
-96.55	-0.860041	-0.574682
-96.5	-0.887784	-0.634131
-96.45	-0.638095	-0.673765
-96.4	-0.665838	-0.653948
-96.35	-0.638095	-0.634131
-96.3	-0.693581	-0.594498
-96.25	-0.804554	-0.614315
-96.2	-0.943271	-0.693581
-96.15	-0.915527	-0.852114
-96.1	-0.804554	-0.871931
-96.05	-0.693581	-0.812481
-96	-0.749068	-0.832298
-95.95	-0.610352	-0.772848
-95.9	-0.665838	-0.753031
-95.85	-0.693581	-0.753031
-95.8	-0.887784	-0.792664
-95.75	-0.887784	-0.812481
-95.7	-0.832298	-0.812481
-95.65	-0.776811	-0.792664
-95.6	-0.776811	-0.792664
-95.55	-0.804554	-0.753031
-95.5	-0.860041	-0.753031
-95.45	-0.776811	-0.753031
-95.4	-0.721325	-0.812481
-95.35	-0.610352	-0.832298
-95.3	-0.499379	-0.792664
-95.25	-0.527122	-0.772848
-95.2	-0.582608	-0.693581
-95.15	-0.527122	-0.673765
-95.1	-0.554865	-0.634131
-95.05	-0.582608	-0.713398
-95	-0.610352	-0.653948
-94.95	-0.610352	-0.713398
-94.9	-0.554865	-0.713398
-94.85	-0.582608	-0.693581
-94.8	-0.665838	-0.594498
-94.75	-0.693581	-0.574682
-94.7	-0.721325	-0.554865
-94.65	-0.610352	-0.634131
-94.6	-0.582608	-0.713398
-94.55	-0.582608	-0.713398
-94.5	-0.554865	-0.753031
-94.45	-0.582608	-0.733215
-94.4	-0.582608	-0.693581
-94.35	-0.582608	-0.713398
-94.3	-0.527122	-0.713398
-94.25	-0.443892	-0.693581
-94.2	-0.443892	-0.653948
-94.15	-0.471635	-0.594498
-94.1	-0.527122	-0.594498
-94.05	-0.610352	-0.653948
-94	-0.638095	-0.634131
-93.95	-0.582608	-0.693581
-93.9	-0.610352	-0.693581
-93.85	-0.638095	-0.693581
-93.8	-0.582608	-0.772848
-93.75	-0.527122	-0.713398
-93.7	-0.610352	-0.653948
-93.65	-0.665838	-0.634131
-93.6	-0.638095	-0.614315
-93.55	-0.554865	-0.594498
-93.5	-0.499379	-0.614315
-93.45	-0.527122	-0.634131
-93.4	-0.582608	-0.693581
-93.35	-0.499379	-0.753031
-93.3	-0.499379	-0.852114
-93.25	-0.388406	-0.871931
-93.2	-0.360662	-0.911564
-93.15	-0.416149	-0.891747
-93.1	-0.416149	-0.931381
-93.05	-0.416149	-0.891747
-93	-0.388406	-0.832298
-92.95	-0.249689	-0.832298
-92.9	-0.138716	-0.812481
-92.85	-0.110973	-0.812481
-92.8	-0.16646	-0.792664
-92.75	-0.249689	-0.812481
-92.7	-0.360662	-0.812481
-92.65	-0.443892	-0.891747
-92.6	-0.443892	-0.951197
-92.55	-0.554865	-0.852114
-92.5	-0.610352	-0.535048
-92.45	-0.443892	-0.317066
-92.4	-0.416149	-0.336882
-92.35	-0.332919	-0.435965
-92.3	-0.360662	-0.554865
-92.25	-0.471635	-0.574682
-92.2	-0.471635	-0.673765
-92.15	-0.443892	-0.891747
-92.1	-0.527122	-1.01065
-92.05	-0.554865	-0.911564
-92	-0.610352	-0.693581
-91.95	-0.638095	-0.554865
-91.9	-0.582608	-0.554865
-91.85	-0.582608	-0.634131
-91.8	-0.471635	-0.673765
-91.75	-0.582608	-0.713398
-91.7	-0.665838	-0.772848
-91.65	-0.749068	-0.852114
-91.6	-0.749068	-0.832298
-91.55	-0.638095	-0.713398
-91.5	-0.443892	-0.653948
-91.45	-0.332919	-0.653948
-91.4	-0.360662	-0.653948
-91.35	-0.332919	-0.693581
-91.3	-0.277433	-0.653948
-91.25	-0.194203	-0.693581
-91.2	-0.221946	-0.713398
-91.15	-0.221946	-0.713398
-91.1	-0.249689	-0.693581
-91.05	-0.332919	-0.535048
-91	-0.388406	-0.455782
-90.95	-0.471635	-0.435965
-90.9	-0.443892	-0.475599
-90.85	-0.332919	-0.614315
-90.8	-0.277433	-0.733215
-90.75	-0.221946	-0.713398
-90.7	-0.249689	-0.634131
-90.65	-0.194203	-0.673765
-90.6	-0.194203	-0.653948
-90.55	-0.194203	-0.673765
-90.5	-0.194203	-0.713398
-90.45	-0.138716	-0.653948
-90.4	-0.249689	-0.574682
-90.35	-0.360662	-0.574682
-90.3	-0.416149	-0.594498
-90.25	-0.416149	-0.673765
-90.2	-0.388406	-0.772848
-90.15	-0.360662	-0.951197
-90.1	-0.388406	-1.08991
-90.05	-0.360662	-1.189
-90	-0.416149	-1.05028
-89.95	-0.527122	-0.832298
-89.9	-0.471635	-0.634131
-89.85	-0.443892	-0.614315
-89.8	-0.471635	-0.693581
-89.75	-0.499379	-0.713398
-89.7	-0.443892	-0.772848
-89.65	-0.416149	-0.753031
-89.6	-0.388406	-0.693581
-89.55	-0.388406	-0.753031
-89.5	-0.305176	-0.792664
-89.45	-0.221946	-0.733215
-89.4	-0.305176	-0.733215
-89.35	-0.332919	-0.673765
-89.3	-0.332919	-0.713398
-89.25	-0.332919	-0.693581
-89.2	-0.388406	-0.733215
-89.15	-0.499379	-0.653948
-89.1	-0.665838	-0.574682
-89.05	-0.610352	-0.435965
-89	-0.416149	-0.475599
-88.95	-0.0832298	-0.535048
-88.9	0.194203	-0.614315
-88.85	0.305176	-0.574682
-88.8	0.0832298	-0.634131
-88.75	-0.221946	-0.594498
-88.7	-0.360662	-0.574682
-88.65	-0.416149	-0.554865
-88.6	-0.443892	-0.535048
-88.55	-0.305176	-0.495415
-88.5	-0.249689	-0.475599
-88.45	-0.277433	-0.475599
-88.4	-0.277433	-0.535048
-88.35	-0.194203	-0.535048
-88.3	-0.277433	-0.554865
-88.25	-0.305176	-0.574682
-88.2	-0.249689	-0.574682
-88.15	-0.277433	-0.574682
-88.1	-0.332919	-0.535048
-88.05	-0.360662	-0.475599
-88	-0.416149	-0.475599
-87.95	-0.416149	-0.515232
-87.9	-0.499379	-0.554865
-87.85	-0.471635	-0.574682
-87.8	-0.416149	-0.574682
-87.75	-0.332919	-0.574682
-87.7	-0.277433	-0.535048
-87.65	-0.388406	-0.574682
-87.6	-0.388406	-0.614315
-87.55	-0.360662	-0.614315
-87.5	-0.388406	-0.475599
-87.45	-0.443892	-0.475599
-87.4	-0.471635	-0.495415
-87.35	-0.527122	-0.634131
-87.3	-0.471635	-0.832298
-87.25	-0.388406	-0.931381
-87.2	-0.305176	-0.951197
-87.15	-0.249689	-0.871931
-87.1	-0.249689	-0.812481
-87.05	-0.332919	-0.772848
-87	-0.332919	-0.713398
-86.95	-0.249689	-0.733215
-86.9	-0.194203	-0.812481
-86.85	-0.16646	-0.911564
-86.8	-0.194203	-1.01065
-86.75	-0.221946	-0.911564
-86.7	-0.194203	-0.614315
-86.65	-0.305176	-0.435965
-86.6	-0.360662	-0.475599
-86.55	-0.332919	-0.614315
-86.5	-0.388406	-0.772848
-86.45	-0.277433	-0.891747
-86.4	-0.194203	-0.891747
-86.35	-0.221946	-0.792664
-86.3	-0.388406	-0.772848
-86.25	-0.360662	-0.713398
-86.2	-0.360662	-0.673765
-86.15	-0.277433	-0.693581
-86.1	-0.249689	-0.713398
-86.05	-0.332919	-0.693581
-86	-0.416149	-0.733215
-85.95	-0.360662	-0.693581
-85.9	-0.360662	-0.614315
-85.85	-0.249689	-0.614315
-85.8	-0.16646	-0.574682
-85.75	-0.110973	-0.554865
-85.7	-0.110973	-0.554865
-85.65	-0.194203	-0.554865
-85.6	-0.194203	-0.693581
-85.55	-0.110973	-0.911564
-85.5	-0.0832298	-0.931381
-85.45	-0.0832298	-0.951197
-85.4	-0.16646	-0.871931
-85.35	-0.249689	-0.871931
-85.3	-0.221946	-0.832298
-85.25	-0.194203	-0.753031
-85.2	-0.194203	-0.673765
-85.15	-0.360662	-0.673765
-85.1	-0.388406	-0.733215
-85.05	-0.249689	-0.792664
-85	0	-0.753031
-84.95	0.0832298	-0.772848
-84.9	0.0554865	-0.772848
-84.85	-0.0554865	-0.832298
-84.8	-0.194203	-0.832298
-84.75	-0.277433	-0.792664
-84.7	-0.360662	-0.772848
-84.65	-0.388406	-0.812481
-84.6	-0.360662	-0.832298
-84.55	-0.249689	-0.812481
-84.5	-0.249689	-0.792664
-84.45	-0.221946	-0.733215
-84.4	-0.16646	-0.733215
-84.35	-0.138716	-0.693581
-84.3	-0.194203	-0.673765
-84.25	-0.16646	-0.634131
-84.2	-0.110973	-0.574682
-84.15	-0.221946	-0.614315
-84.1	-0.221946	-0.693581
-84.05	-0.360662	-0.772848
-84	-0.416149	-0.812481
-83.95	-0.360662	-0.812481
-83.9	-0.249689	-0.812481
-83.85	-0.249689	-0.792664
-83.8	-0.277433	-0.772848
-83.75	-0.388406	-0.772848
-83.7	-0.471635	-0.733215
-83.65	-0.388406	-0.772848
-83.6	-0.249689	-0.792664
-83.55	-0.221946	-0.772848
-83.5	-0.16646	-0.772848
-83.45	-0.16646	-0.733215
-83.4	-0.138716	-0.713398
-83.35	-0.249689	-0.713398
-83.3	-0.277433	-0.733215
-83.25	-0.277433	-0.753031
-83.2	-0.221946	-0.812481
-83.15	-0.194203	-0.753031
-83.1	-0.110973	-0.713398
-83.05	-0.0277433	-0.673765
-83	-0.0277433	-0.673765
-82.95	-0.0554865	-0.614315
-82.9	-0.110973	-0.574682
-82.85	-0.110973	-0.554865
-82.8	-0.0832298	-0.554865
-82.75	-0.0554865	-0.594498
-82.7	-0.0554865	-0.634131
-82.65	-0.0832298	-0.634131
-82.6	-0.16646	-0.713398
-82.55	-0.305176	-0.673765
-82.5	-0.388406	-0.495415
-82.45	-0.388406	-0.356699
-82.4	-0.332919	-0.317066
-82.35	-0.249689	-0.396332
-82.3	-0.194203	-0.435965
-82.25	-0.110973	-0.455782
-82.2	-0.194203	-0.416149
-82.15	-0.277433	-0.396332
-82.1	-0.221946	-0.336882
-82.05	-0.138716	-0.356699
-82	-0.110973	-0.376516
-81.95	-0.16646	-0.416149
-81.9	-0.138716	-0.475599
-81.85	-0.0832298	-0.495415
-81.8	0	-0.475599
-81.75	0	-0.574682
-81.7	-0.0277433	-0.495415
-81.65	-0.0832298	-0.495415
-81.6	-0.138716	-0.574682
-81.55	-0.0832298	-0.554865
-81.5	-0.194203	-0.515232
-81.45	-0.16646	-0.515232
-81.4	-0.138716	-0.535048
-81.35	-0.16646	-0.614315
-81.3	-0.249689	-0.733215
-81.25	-0.194203	-0.753031
-81.2	-0.16646	-0.614315
-81.15	-0.110973	-0.475599
-81.1	-0.110973	-0.396332
-81.05	-0.110973	-0.396332
-81	-0.0832298	-0.435965
-80.95	-0.0832298	-0.455782
-80.9	-0.0554865	-0.515232
-80.85	-0.0554865	-0.515232
-80.8	-0.0277433	-0.554865
-80.75	0	-0.554865
-80.7	-0.0554865	-0.495415
-80.65	-0.110973	-0.435965
-80.6	-0.138716	-0.435965
-80.55	-0.16646	-0.297249
-80.5	-0.16646	-0.099083
-80.45	-0.221946	-0.1189
-80.4	-0.194203	-0.416149
-80.35	-0.110973	-0.653948
-80.3	-0.0277433	-0.614315
-80.25	0.0277433	-0.455782
-80.2	0.0554865	-0.336882
-80.15	0	-0.297249
-80.1	-0.0554865	-0.317066
-80.05	0	-0.356699
-80	0.0277433	-0.376516
-79.95	0	-0.317066
-79.9	-0.0554865	-0.257616
-79.85	-0.0277433	-0.217983
-79.8	0	-0.198166
-79.75	0	-0.198166
-79.7	-0.0277433	-0.198166
-79.65	-0.0554865	-0.158533
-79.6	-0.0554865	-0.178349
-79.55	0	-0.217983
-79.5	0	-0.237799
-79.45	0.110973	-0.198166
-79.4	0.16646	-0.277433
-79.35	0.194203	-0.277433
-79.3	0.138716	-0.356699
-79.25	0	-0.455782
-79.2	0	-0.515232
-79.15	-0.0277433	-0.554865
-79.1	-0.0554865	-0.515232
-79.05	0	-0.396332
-79	0.0832298	-0.376516
-78.95	0.0554865	-0.396332
-78.9	0	-0.455782
-78.85	0	-0.435965
-78.8	-0.0554865	-0.416149
-78.75	-0.0832298	-0.396332
-78.7	-0.16646	-0.455782
-78.65	-0.138716	-0.435965
-78.6	-0.0832298	-0.455782
-78.55	0.0277433	-0.475599
-78.5	0.0832298	-0.535048
-78.45	0.110973	-0.495415
-78.4	0.0554865	-0.416149
-78.35	0.0554865	-0.396332
-78.3	0.0277433	-0.435965
-78.25	0.138716	-0.495415
-78.2	0.221946	-0.515232
-78.15	0.221946	-0.554865
-78.1	0.138716	-0.554865
-78.05	0.110973	-0.574682
-78	-0.0277433	-0.554865
-77.95	-0.0554865	-0.574682
-77.9	0	-0.634131
-77.85	0.0554865	-0.614315
-77.8	-0.0277433	-0.495415
-77.75	-0.138716	-0.475599
-77.7	-0.16646	-0.396332
-77.65	-0.0832298	-0.455782
-77.6	-0.0832298	-0.495415
-77.55	-0.0554865	-0.455782
-77.5	0	-0.475599
-77.45	-0.0277433	-0.475599
-77.4	-0.0277433	-0.435965
-77.35	0.0277433	-0.416149
-77.3	0.0554865	-0.435965
-77.25	0.110973	-0.495415
-77.2	0.0277433	-0.535048
-77.15	-0.0277433	-0.515232
-77.1	0	-0.475599
-77.05	0.0832298	-0.495415
-77	0.138716	-0.554865
-76.95	0.0554865	-0.594498
-76.9	0.0832298	-0.574682
-76.85	0.0554865	-0.495415
-76.8	0.0832298	-0.554865
-76.75	0.0832298	-0.653948
-76.7	0	-0.733215
-76.65	0	-0.812481
-76.6	0	-0.832298
-76.55	0.0832298	-0.812481
-76.5	0.0554865	-0.772848
-76.45	-0.0277433	-0.733215
-76.4	-0.277433	-0.653948
-76.35	-0.332919	-0.614315
-76.3	-0.138716	-0.653948
-76.25	0.221946	-0.713398
-76.2	0.499379	-0.772848
-76.15	0.471635	-0.772848
-76.1	0.249689	-0.772848
-76.05	0.0832298	-0.812481
-76	0.0277433	-0.812481
-75.95	0.110973	-0.792664
-75.9	0.16646	-0.812481
-75.85	0.16646	-0.713398
-75.8	0.138716	-0.693581
-75.75	0.0832298	-0.693581
-75.7	0.138716	-0.772848
-75.65	0.221946	-0.832298
-75.6	0.305176	-0.951197
-75.55	0.277433	-0.99083
-75.5	0.249689	-1.05028
-75.45	0.249689	-1.01065
-75.4	0.0277433	-0.931381
-75.35	-0.0277433	-0.812481
-75.3	-0.110973	-0.772848
-75.25	-0.138716	-0.693581
-75.2	-0.0832298	-0.614315
-75.15	0	-0.554865
-75.1	0.0554865	-0.554865
-75.05	-0.0277433	-0.554865
-75	-0.221946	-0.594498
-74.95	-0.249689	-0.614315
-74.9	-0.194203	-0.614315
-74.85	-0.138716	-0.653948
-74.8	0	-0.713398
-74.75	0.138716	-0.693581
-74.7	0.110973	-0.574682
-74.65	0.0832298	-0.495415
-74.6	0.0832298	-0.416149
-74.55	0.16646	-0.376516
-74.5	0.221946	-0.336882
-74.45	0.249689	-0.277433
-74.4	0.221946	-0.237799
-74.35	0.249689	-0.217983
-74.3	0.277433	-0.277433
-74.25	0.249689	-0.336882
-74.2	0.194203	-0.416149
-74.15	0.0554865	-0.455782
-74.1	0.0277433	-0.416149
-74.05	0.0277433	-0.416149
-74	0.16646	-0.435965
-73.95	0.194203	-0.416149
-73.9	0.221946	-0.475599
-73.85	0.194203	-0.614315
-73.8	0.221946	-0.634131
-73.75	0.249689	-0.336882
-73.7	0.249689	-0.138716
-73.65	0.16646	-0.099083
-73.6	0.16646	-0.257616
-73.55	0.110973	-0.356699
-73.5	0	-0.396332
-73.45	0.0832298	-0.455782
-73.4	0.16646	-0.455782
-73.35	0.16646	-0.416149
-73.3	0.16646	-0.435965
-73.25	0.194203	-0.396332
-73.2	0.221946	-0.376516
-73.15	0.194203	-0.416149
-73.1	0.194203	-0.435965
-73.05	0.249689	-0.435965
-73	0.360662	-0.416149
-72.95	0.360662	-0.336882
-72.9	0.249689	-0.376516
-72.85	0.138716	-0.416149
-72.8	0.138716	-0.475599
-72.75	0	-0.435965
-72.7	0.0554865	-0.435965
-72.65	0.194203	-0.435965
-72.6	0.16646	-0.416149
-72.55	0.221946	-0.435965
-72.5	0.110973	-0.435965
-72.45	0.138716	-0.396332
-72.4	0.16646	-0.396332
-72.35	0.138716	-0.356699
-72.3	0.194203	-0.336882
-72.25	0.221946	-0.396332
-72.2	0.16646	-0.455782
-72.15	0.138716	-0.515232
-72.1	0.110973	-0.614315
-72.05	0.0832298	-0.574682
-72	0.16646	-0.574682
-71.95	0.194203	-0.515232
-71.9	0.249689	-0.515232
-71.85	0.277433	-0.535048
-71.8	0.360662	-0.515232
-71.75	0.360662	-0.574682
-71.7	0.360662	-0.515232
-71.65	0.332919	-0.495415
-71.6	0.360662	-0.515232
-71.55	0.277433	-0.574682
-71.5	0.277433	-0.594498
-71.45	0.221946	-0.554865
-71.4	0.16646	-0.495415
-71.35	0.110973	-0.396332
-71.3	0.0554865	-0.356699
-71.25	0.0554865	-0.356699
-71.2	0.110973	-0.376516
-71.15	0.194203	-0.317066
-71.1	0.249689	-0.257616
-71.05	0.332919	-0.297249
-71	0.332919	-0.455782
-70.95	0.332919	-0.535048
-70.9	0.332919	-0.495415
-70.85	0.416149	-0.356699
-70.8	0.360662	-0.277433
-70.75	0.221946	-0.277433
-70.7	0.16646	-0.317066
-70.65	0.138716	-0.317066
-70.6	0.110973	-0.336882
-70.55	0.0832298	-0.356699
-70.5	0.0277433	-0.376516
-70.45	0.194203	-0.356699
-70.4	0.194203	-0.297249
-70.35	0.16646	-0.297249
-70.3	0.0832298	-0.317066
-70.25	0.110973	-0.356699
-70.2	0.0277433	-0.336882
-70.15	0.0554865	-0.297249
-70.1	0.0832298	-0.356699
-70.05	0.138716	-0.376516
-70	0.110973	-0.317066
-69.95	0.0832298	-0.297249
-69.9	0.138716	-0.317066
-69.85	0.194203	-0.336882
-69.8	0.249689	-0.317066
-69.75	0.194203	-0.317066
-69.7	0.138716	-0.277433
-69.65	0.194203	-0.317066
-69.6	0.194203	-0.356699
-69.55	0.16646	-0.257616
-69.5	0.110973	-0.257616
-69.45	0.0832298	-0.257616
-69.4	0.138716	-0.297249
-69.35	0.221946	-0.435965
-69.3	0.305176	-0.475599
-69.25	0.360662	-0.515232
-69.2	0.305176	-0.396332
-69.15	0.332919	-0.237799
-69.1	0.360662	-0.158533
-69.05	0.388406	-0.099083
-69	0.388406	-0.138716
-68.95	0.332919	-0.217983
-68.9	0.305176	-0.198166
-68.85	0.194203	-0.198166
-68.8	0.0554865	-0.237799
-68.75	-0.110973	-0.277433
-68.7	-0.194203	-0.317066
-68.65	-0.0554865	-0.317066
-68.6	-0.0277433	-0.297249
-68.55	0.138716	-0.297249
-68.5	0.221946	-0.336882
-68.45	0.277433	-0.277433
-68.4	0.277433	-0.198166
-68.35	0.221946	-0.138716
-68.3	0.277433	-0.158533
-68.25	0.277433	-0.277433
-68.2	0.249689	-0.277433
-68.15	0.277433	-0.297249
-68.1	0.221946	-0.297249
-68.05	0.16646	-0.297249
-68	0.16646	-0.336882
-67.95	0.16646	-0.317066
-67.9	0.138716	-0.317066
-67.85	0.221946	-0.376516
-67.8	0.138716	-0.396332
-67.75	0.0832298	-0.416149
-67.7	0.138716	-0.455782
-67.65	0.194203	-0.435965
-67.6	0.16646	-0.455782
-67.55	0.138716	-0.416149
-67.5	0	-0.455782
-67.45	-0.0554865	-0.535048
-67.4	0.0554865	-0.554865
-67.35	0.194203	-0.475599
-67.3	0.416149	-0.495415
-67.25	0.471635	-0.475599
-67.2	0.388406	-0.495415
-67.15	0.194203	-0.475599
-67.1	0.0554865	-0.435965
-67.05	-0.0554865	-0.396332
-67	-0.138716	-0.416149
-66.95	-0.0832298	-0.396332
-66.9	0.138716	-0.376516
-66.85	0.582608	-0.475599
-66.8	0.887784	-0.435965
-66.75	0.638095	-0.356699
-66.7	0.332919	-0.356699
-66.65	0.0832298	-0.376516
-66.6	0	-0.396332
-66.55	0.0832298	-0.376516
-66.5	0.194203	-0.356699
-66.45	0.305176	-0.317066
-66.4	0.332919	-0.356699
-66.35	0.416149	-0.356699
-66.3	0.443892	-0.317066
-66.25	0.499379	-0.277433
-66.2	0.499379	-0.297249
-66.15	0.443892	-0.297249
-66.1	0.471635	-0.277433
-66.05	0.527122	-0.356699
-66	0.610352	-0.435965
-65.95	0.554865	-0.475599
-65.9	0.471635	-0.475599
-65.85	0.443892	-0.455782
-65.8	0.416149	-0.495415
-65.75	0.582608	-0.416149
-65.7	0.693581	-0.376516
-65.65	0.776811	-0.376516
-65.6	0.776811	-0.277433
-65.55	0.693581	-0.138716
-65.5	0.610352	-0.158533
-65.45	0.499379	-0.178349
-65.4	0.332919	-0.297249
-65.35	0.249689	-0.396332
-65.3	0.16646	-0.416149
-65.25	0.16646	-0.455782
-65.2	0.249689	-0.435965
-65.15	0.332919	-0.356699
-65.1	0.471635	-0.376516
-65.05	0.471635	-0.336882
-65	0.471635	-0.376516
-64.95	0.582608	-0.396332
-64.9	0.638095	-0.416149
-64.85	0.554865	-0.396332
-64.8	0.638095	-0.277433
-64.75	0.665838	-0.257616
-64.7	0.610352	-0.257616
-64.65	0.610352	-0.277433
-64.6	0.638095	-0.277433
-64.55	0.610352	-0.336882
-64.5	0.665838	-0.376516
-64.45	0.554865	-0.455782
-64.4	0.416149	-0.535048
-64.35	0.388406	-0.535048
-64.3	0.360662	-0.396332
-64.25	0.388406	-0.297249
-64.2	0.499379	-0.237799
-64.15	0.610352	-0.277433
-64.1	0.832298	-0.336882
-64.05	0.887784	-0.455782
-64	0.860041	-0.515232
-63.95	0.749068	-0.475599
-63.9	0.721325	-0.455782
-63.85	0.582608	-0.376516
-63.8	0.499379	-0.277433
-63.75	0.443892	-0.178349
-63.7	0.471635	-0.198166
-63.65	0.527122	-0.237799
-63.6	0.443892	-0.317066
-63.55	0.471635	-0.396332
-63.5	0.443892	-0.376516
-63.45	0.527122	-0.356699
-63.4	0.443892	-0.297249
-63.35	0.416149	-0.317066
-63.3	0.443892	-0.336882
-63.25	0.443892	-0.317066
-63.2	0.527122	-0.317066
-63.15	0.638095	-0.356699
-63.1	0.638095	-0.356699
-63.05	0.471635	-0.416149
-63	0.443892	-0.455782
-62.95	0.277433	-0.435965
-62.9	0.0832298	-0.376516
-62.85	0	-0.297249
-62.8	-0.0554865	-0.356699
-62.75	0.110973	-0.416149
-62.7	0.416149	-0.475599
-62.65	0.610352	-0.455782
-62.6	0.693581	-0.396332
-62.55	0.582608	-0.396332
-62.5	0.499379	-0.416149
-62.45	0.499379	-0.416149
-62.4	0.388406	-0.396332
-62.35	0.249689	-0.336882
-62.3	0.110973	-0.257616
-62.25	0.249689	-0.217983
-62.2	0.582608	-0.198166
-62.15	0.915527	-0.178349
-62.1	0.915527	-0.198166
-62.05	0.638095	-0.198166
-62	0.471635	-0.158533
-61.95	0.249689	-0.0792664
-61.9	0.249689	-0.237799
-61.85	0.360662	-0.435965
-61.8	0.499379	-0.495415
-61.75	0.665838	-0.475599
-61.7	0.693581	-0.336882
-61.65	0.638095	-0.257616
-61.6	0.693581	-0.178349
-61.55	0.638095	-0.138716
-61.5	0.610352	-0.198166
-61.45	0.610352	-0.178349
-61.4	0.638095	-0.257616
-61.35	0.638095	-0.336882
-61.3	0.665838	-0.336882
-61.25	0.665838	-0.317066
-61.2	0.582608	-0.336882
-61.15	0.527122	-0.356699
-61.1	0.416149	-0.376516
-61.05	0.499379	-0.356699
-61	0.527122	-0.336882
-60.95	0.554865	-0.356699
-60.9	0.665838	-0.396332
-60.85	0.749068	-0.435965
-60.8	0.776811	-0.178349
-60.75	0.860041	0.0396332
-60.7	0.832298	0.0792664
-60.65	0.693581	0
-60.6	0.693581	-0.158533
-60.55	0.665838	-0.217983
-60.5	0.638095	-0.277433
-60.45	0.582608	-0.317066
-60.4	0.610352	-0.217983
-60.35	0.554865	-0.198166
-60.3	0.471635	-0.217983
-60.25	0.360662	-0.356699
-60.2	0.305176	-0.336882
-60.15	0.305176	-0.257616
-60.1	0.305176	-0.158533
-60.05	0.277433	-0.0792664
-60	0.277433	-0.099083
-59.95	0.277433	-0.158533
-59.9	0.388406	-0.198166
-59.85	0.416149	-0.198166
-59.8	0.305176	-0.257616
-59.75	0.249689	-0.217983
-59.7	0.443892	-0.158533
-59.65	0.776811	-0.0792664
-59.6	0.804554	-0.0198166
-59.55	0.582608	0
-59.5	0.471635	0.0792664
-59.45	0.471635	0.0396332
-59.4	0.499379	-0.0594498
-59.35	0.471635	-0.178349
-59.3	0.499379	-0.257616
-59.25	0.721325	-0.198166
-59.2	0.860041	-0.217983
-59.15	0.832298	-0.237799
-59.1	0.804554	-0.217983
-59.05	0.693581	-0.198166
-59	0.610352	-0.198166
-58.95	0.665838	-0.178349
-58.9	0.665838	-0.158533
-58.85	0.610352	-0.138716
-58.8	0.582608	-0.138716
-58.75	0.471635	-0.1189
-58.7	0.332919	-0.158533
-58.65	0.305176	-0.198166
-58.6	0.416149	-0.217983
-58.55	0.582608	-0.138716
-58.5	0.638095	-0.099083
-58.45	0.665838	-0.0792664
-58.4	0.693581	-0.099083
-58.35	0.749068	-0.138716
-58.3	0.693581	-0.1189
-58.25	0.665838	-0.0792664
-58.2	0.721325	-0.0198166
-58.15	0.582608	-0.0198166
-58.1	0.443892	-0.0792664
-58.05	0.249689	-0.0792664
-58	0.360662	-0.0792664
-57.95	0.749068	-0.099083
-57.9	1.10973	-0.198166
-57.85	1.16522	-0.257616
-57.8	1.0265	-0.217983
-57.75	0.887784	-0.237799
-57.7	0.804554	-0.178349
-57.65	0.804554	-0.138716
-57.6	0.804554	-0.138716
-57.55	0.749068	-0.138716
-57.5	0.749068	-0.099083
-57.45	0.776811	-0.0792664
-57.4	0.887784	-0.099083
-57.35	0.860041	-0.1189
-57.3	0.915527	-0.1189
-57.25	0.915527	-0.099083
-57.2	0.887784	-0.138716
-57.15	0.887784	-0.099083
-57.1	0.887784	-0.158533
-57.05	0.915527	-0.237799
-57	0.915527	-0.178349
-56.95	0.915527	-0.1189
-56.9	0.832298	-0.0198166
-56.85	0.749068	0.0594498
-56.8	0.749068	0.099083
-56.75	0.665838	0.0792664
-56.7	0.638095	0.0396332
-56.65	0.610352	0.0396332
-56.6	0.693581	-0.0396332
-56.55	0.776811	-0.0198166
-56.5	0.832298	-0.0594498
-56.45	0.887784	-0.099083
-56.4	0.776811	-0.0594498
-56.35	0.693581	0
-56.3	0.776811	0
-56.25	0.860041	-0.0594498
-56.2	1.0265	-0.0792664
-56.15	1.0265	-0.099083
-56.1	0.943271	-0.0396332
-56.05	1.05424	-0.0594498
-56	1.08199	-0.0792664
-55.95	1.0265	-0.099083
-55.9	0.915527	-0.0396332
-55.85	0.749068	0
-55.8	0.665838	-0.0594498
-55.75	0.693581	-0.1189
-55.7	0.693581	-0.099083
-55.65	0.776811	-0.0198166
-55.6	0.804554	0.0396332
-55.55	0.832298	0.099083
-55.5	0.887784	0.099083
-55.45	1.05424	0.1189
-55.4	1.13747	0.158533
-55.35	1.05424	0.158533
-55.3	0.887784	-0.0198166
-55.25	0.804554	-0.198166
-55.2	0.749068	-0.198166
-55.15	0.804554	-0.0396332
-55.1	0.776811	0.0198166
-55.05	0.832298	0
-55	0.915527	-0.099083
-54.95	1.0265	-0.099083
-54.9	0.998757	-0.099083
-54.85	0.971014	-0.099083
-54.8	0.832298	-0.158533
-54.75	0.721325	-0.217983
-54.7	0.721325	-0.217983
-54.65	0.721325	-0.217983
-54.6	0.721325	-0.198166
-54.55	0.638095	-0.297249
-54.5	0.610352	-0.317066
-54.45	0.665838	-0.336882
-54.4	0.638095	-0.376516
-54.35	0.721325	-0.435965
-54.3	0.832298	-0.455782
-54.25	0.915527	-0.455782
-54.2	0.915527	-0.356699
-54.15	0.887784	-0.178349
-54.1	0.832298	-0.0396332
-54.05	0.915527	-0.0396332
-54	0.998757	-0.1189
-53.95	0.971014	-0.277433
-53.9	0.943271	-0.356699
-53.85	0.860041	-0.356699
-53.8	0.832298	-0.237799
-53.75	0.832298	-0.217983
-53.7	0.860041	-0.198166
-53.65	0.887784	-0.217983
-53.6	0.915527	-0.217983
-53.55	0.915527	-0.257616
-53.5	0.943271	-0.297249
-53.45	0.998757	-0.356699
-53.4	0.915527	-0.297249
-53.35	0.887784	-0.237799
-53.3	0.915527	-0.1189
-53.25	0.943271	-0.1189
-53.2	1.0265	-0.1189
-53.15	0.943271	-0.0594498
-53.1	0.943271	-0.0792664
-53.05	0.915527	-0.198166
-53	0.860041	-0.198166
-52.95	0.776811	-0.178349
-52.9	0.915527	-0.1189
-52.85	1.2207	-0.0396332
-52.8	1.47039	-0.0594498
-52.75	1.49814	-0.0594498
-52.7	1.38716	-0.099083
-52.65	1.2207	-0.138716
-52.6	0.971014	-0.158533
-52.55	0.832298	-0.158533
-52.5	0.887784	-0.178349
-52.45	0.943271	-0.198166
-52.4	0.915527	-0.198166
-52.35	0.860041	-0.198166
-52.3	0.832298	-0.178349
-52.25	0.860041	-0.217983
-52.2	0.915527	-0.178349
-52.15	1.0265	-0.257616
-52.1	0.887784	-0.376516
-52.05	0.860041	-0.455782
-52	0.804554	-0.336882
-51.95	0.776811	-0.0198166
-51.9	0.915527	0.0792664
-51.85	0.971014	-0.0792664
-51.8	0.971014	-0.317066
-51.75	0.860041	-0.435965
-51.7	0.804554	-0.435965
-51.65	0.915527	-0.356699
-51.6	0.943271	-0.198166
-51.55	0.998757	-0.158533
-51.5	1.05424	-0.138716
-51.45	1.05424	-0.198166
-51.4	1.0265	-0.297249
-51.35	0.998757	-0.317066
-51.3	1.05424	-0.356699
-51.25	1.05424	-0.336882
-51.2	0.998757	-0.257616
-51.15	1.0265	-0.1189
-51.1	1.05424	-0.1189
-51.05	1.08199	-0.0594498
-51	1.10973	0.0198166
-50.95	1.08199	0.0792664
-50.9	1.05424	0.0198166
-50.85	1.10973	-0.0792664
-50.8	1.19296	-0.099083
-50.75	1.2207	-0.0594498
-50.7	1.19296	0.099083
-50.65	1.19296	0.217983
-50.6	1.19296	0.158533
-50.55	1.19296	-0.0396332
-50.5	1.16522	-0.178349
-50.45	1.13747	-0.099083
-50.4	0.915527	0.0594498
-50.35	0.971014	0.0594498
-50.3	0.971014	-0.0396332
-50.25	0.971014	-0.158533
-50.2	0.998757	-0.178349
-50.15	1.08199	-0.158533
-50.1	1.16522	-0.0594498
-50.05	1.30393	-0.0198166
-50	1.30393	-0.0594498
-49.95	1.19296	-0.158533
-49.9	1.08199	-0.237799
-49.85	1.05424	-0.336882
-49.8	1.05424	-0.376516
-49.75	1.05424	-0.376516
-49.7	0.998757	-0.336882
-49.65	0.776811	-0.277433
-49.6	0.749068	-0.198166
-49.55	1.16522	-0.158533
-49.5	1.69234	-0.138716
-49.45	1.83105	-0.0792664
-49.4	1.49814	-0.158533
-49.35	1.13747	-0.217983
-49.3	0.943271	-0.277433
-49.25	0.971014	-0.217983
-49.2	1.05424	-0.158533
-49.15	1.10973	-0.099083
-49.1	1.0265	-0.0792664
-49.05	1.0265	-0.0594498
-49	1.08199	-0.158533
-48.95	1.2207	-0.138716
-48.9	1.24845	-0.099083
-48.85	1.19296	-0.0792664
-48.8	1.19296	-0.099083
-48.75	1.19296	-0.099083
-48.7	1.10973	-0.158533
-48.65	0.915527	-0.178349
-48.6	0.943271	-0.1189
-48.55	0.915527	-0.1189
-48.5	0.943271	-0.099083
-48.45	0.887784	-0.138716
-48.4	1.19296	-0.158533
-48.35	1.52588	-0.257616
-48.3	1.6646	-0.217983
-48.25	1.52588	-0.198166
-48.2	1.30393	-0.158533
-48.15	1.16522	-0.099083
-48.1	1.08199	-0.0594498
-48.05	1.08199	-0.0396332
-48	1.08199	-0.0396332
-47.95	1.08199	-0.0594498
-47.9	1.19296	-0.1189
-47.85	1.2207	-0.099083
-47.8	1.19296	-0.099083
-47.75	1.16522	-0.0792664
-47.7	1.13747	-0.0396332
-47.65	1.16522	0.0396332
-47.6	1.2207	0.0396332
-47.55	1.24845	-0.0198166
-47.5	1.2207	-0.0792664
-47.45	1.19296	-0.1189
-47.4	1.10973	-0.0594498
-47.35	1.05424	-0.0396332
-47.3	1.16522	-0.099083
-47.25	1.24845	-0.1189
-47.2	1.2207	-0.099083
-47.15	1.13747	-0.138716
-47.1	1.08199	-0.099083
-47.05	1.16522	-0.099083
-47	1.24845	-0.0792664
-46.95	1.33168	-0.099083
-46.9	1.35942	-0.0792664
-46.85	1.38716	0.0198166
-46.8	1.47039	0.0594498
-46.75	1.49814	0.0792664
-46.7	1.41491	0.0594498
-46.65	1.30393	0.0594498
-46.6	1.2207	0.0198166
-46.55	1.10973	0.0792664
-46.5	1.0265	0.0198166
-46.45	1.10973	-0.0198166
-46.4	1.2207	-0.0792664
-46.35	1.19296	-0.099083
-46.3	1.24845	-0.138716
-46.25	1.2207	-0.158533
-46.2	1.19296	-0.158533
-46.15	1.2207	-0.158533
-46.1	1.2207	-0.099083
-46.05	1.16522	-0.0198166
-46	1.13747	0
-45.95	1.24845	-0.0198166
-45.9	1.27619	-0.0396332
-45.85	1.2207	-0.099083
-45.8	1.27619	-0.1189
-45.75	1.27619	-0.138716
-45.7	1.2207	-0.099083
-45.65	1.13747	-0.0792664
-45.6	1.19296	-0.0396332
-45.55	1.24845	-0.0792664
-45.5	1.24845	-0.158533
-45.45	1.19296	-0.198166
-45.4	1.19296	-0.217983
-45.35	1.30393	-0.237799
-45.3	1.49814	-0.257616
-45.25	1.47039	-0.237799
-45.2	1.35942	-0.178349
-45.15	1.19296	-0.158533
-45.1	1.10973	-0.158533
-45.05	1.10973	-0.198166
-45	1.13747	-0.217983
-44.95	1.10973	-0.237799
-44.9	1.2207	-0.217983
-44.85	1.2207	-0.178349
-44.8	1.27619	-0.217983
-44.75	1.33168	-0.158533
-44.7	1.30393	-0.0594498
-44.65	1.30393	-0.0396332
-44.6	1.33168	-0.138716
-44.55	1.35942	-0.198166
-44.5	1.33168	-0.237799
-44.45	1.24845	-0.237799
-44.4	1.19296	-0.158533
-44.35	1.19296	-0.138716
-44.3	1.24845	-0.0792664
-44.25	1.24845	-0.0198166
-44.2	1.24845	0
-44.15	1.27619	-0.0396332
-44.1	1.24845	-0.0792664
-44.05	1.10973	-0.099083
-44	1.2207	-0.099083
-43.95	1.27619	-0.0396332
-43.9	1.33168	-0.0198166
-43.85	1.33168	-0.0396332
-43.8	1.33168	-0.0594498
-43.75	1.33168	-0.0594498
-43.7	1.30393	-0.0396332
-43.65	1.30393	-0.099083
-43.6	1.35942	-0.099083
-43.55	1.44265	-0.0594498
-43.5	1.47039	0
-43.45	1.41491	0.0594498
-43.4	1.41491	0.0792664
-43.35	1.35942	0.138716
-43.3	1.35942	0.099083
-43.25	1.35942	0.0396332
-43.2	1.38716	0.0594498
-43.15	1.38716	0.1189
-43.1	1.38716	0.178349
-43.05	1.30393	0.198166
-43	1.24845	0.237799
-42.95	1.24845	0.237799
-42.9	1.24845	0.178349
-42.85	1.44265	0.1189
-42.8	1.6646	0.099083
-42.75	1.80331	0.138716
-42.7	1.77557	0.1189
-42.65	1.49814	0.158533
-42.6	1.35942	0.217983
-42.55	1.33168	0.217983
-42.5	1.30393	0.198166
-42.45	1.30393	0.1189
-42.4	1.30393	0.099083
-42.35	1.38716	0.099083
-42.3	1.49814	0.1189
-42.25	1.47039	0.099083
-42.2	1.35942	0.0594498
-42.15	1.27619	-0.0198166
-42.1	1.19296	0.0198166
-42.05	1.13747	0.0396332
-42	1.19296	0
-41.95	1.24845	0
-41.9	1.30393	0.0396332
-41.85	1.30393	0.1189
-41.8	1.27619	0.178349
-41.75	1.24845	0.198166
-41.7	1.35942	0.178349
-41.65	1.41491	0.178349
-41.6	1.38716	0.099083
-41.55	1.38716	0.158533
-41.5	1.44265	0.237799
-41.45	1.55362	0.317066
-41.4	1.60911	0.336882
-41.35	1.60911	0.317066
-41.3	1.52588	0.0396332
-41.25	1.55362	-0.198166
-41.2	1.49814	-0.257616
-41.15	1.47039	-0.0396332
-41.1	1.35942	0.099083
-41.05	1.38716	0.217983
-41	1.35942	0.217983
-40.95	1.44265	0.217983
-40.9	1.55362	0.138716
-40.85	1.58137	0.138716
-40.8	1.6646	0.1189
-40.75	1.6646	0.099083
-40.7	1.6646	0.158533
-40.65	1.63685	0.178349
-40.6	1.60911	0.198166
-40.55	1.49814	0.178349
-40.5	1.52588	0.158533
-40.45	1.63685	0.237799
-40.4	1.58137	0.277433
-40.35	1.55362	0.277433
-40.3	1.44265	0.317066
-40.25	1.47039	0.336882
-40.2	1.58137	0.356699
-40.15	1.6646	0.376516
-40.1	1.74782	0.317066
-40.05	1.80331	0.277433
-40	1.80331	0.336882
-39.95	1.77557	0.317066
-39.9	1.6646	0.297249
-39.85	1.60911	0.257616
-39.8	1.63685	0.257616
-39.75	1.55362	0.217983
-39.7	1.55362	0.257616
-39.65	1.49814	0.277433
-39.6	1.47039	0.297249
-39.55	1.52588	0.277433
-39.5	1.63685	0.257616
-39.45	1.63685	0.277433
-39.4	1.58137	0.217983
-39.35	1.60911	0.277433
-39.3	1.63685	0.277433
-39.25	1.83105	0.336882
-39.2	1.8588	0.416149
-39.15	1.80331	0.495415
-39.1	1.69234	0.535048
-39.05	1.49814	0.535048
-39	1.52588	0.396332
-38.95	1.52588	0.277433
-38.9	1.52588	0.257616
-38.85	1.58137	0.257616
-38.8	1.60911	0.376516
-38.75	1.49814	0.416149
-38.7	1.47039	0.455782
-38.65	1.44265	0.376516
-38.6	1.47039	0.317066
-38.55	1.44265	0.317066
-38.5	1.41491	0.317066
-38.45	1.41491	0.416149
-38.4	1.52588	0.435965
-38.35	1.52588	0.416149
-38.3	1.49814	0.416149
-38.25	1.49814	0.435965
-38.2	1.55362	0.435965
-38.15	1.58137	0.515232
-38.1	1.49814	0.495415
-38.05	1.38716	0.455782
-38	1.38716	0.336882
-37.95	1.47039	0.317066
-37.9	1.55362	0.257616
-37.85	1.63685	0.257616
-37.8	1.72008	0.297249
-37.75	1.77557	0.297249
-37.7	1.74782	0.257616
-37.65	1.69234	0.237799
-37.6	1.63685	0.217983
-37.55	1.58137	0.237799
-37.5	1.47039	0.217983
-37.45	1.47039	0.257616
-37.4	1.49814	0.257616
-37.35	1.58137	0.297249
-37.3	1.69234	0.356699
-37.25	1.69234	0.317066
-37.2	1.63685	0.297249
-37.15	1.6646	0.297249
-37.1	1.6646	0.297249
-37.05	1.63685	0.257616
-37	1.6646	0.297249
-36.95	1.63685	0.257616
-36.9	1.60911	0.158533
-36.85	1.60911	0.1189
-36.8	1.6646	0.158533
-36.75	1.63685	0.158533
-36.7	1.58137	0.237799
-36.65	1.55362	0.257616
-36.6	1.58137	0.237799
-36.55	1.6646	0.217983
-36.5	1.6646	0.198166
-36.45	1.60911	0.198166
-36.4	1.63685	0.198166
-36.35	1.69234	0.1189
-36.3	1.72008	0.099083
-36.25	1.80331	0.0792664
-36.2	1.60911	0.0792664
-36.15	1.58137	0.099083
-36.1	1.58137	0.0792664
-36.05	1.63685	0.0396332
-36	1.6646	-0.0396332
-35.95	1.72008	-0.0594498
-35.9	1.69234	0.0792664
-35.85	1.63685	0.198166
-35.8	1.58137	0.277433
-35.75	1.58137	0.297249
-35.7	1.58137	0.237799
-35.65	1.63685	0.217983
-35.6	1.60911	0.138716
-35.55	1.6646	0.0792664
-35.5	1.63685	0.0594498
-35.45	1.69234	0.0594498
-35.4	1.69234	0.0792664
-35.35	1.6646	0.198166
-35.3	1.63685	0.277433
-35.25	1.60911	0.257616
-35.2	1.55362	0.198166
-35.15	1.63685	0.198166
-35.1	1.69234	0.257616
-35.05	1.83105	0.237799
-35	1.8588	0.237799
-34.95	1.80331	0.158533
-34.9	1.69234	0.198166
-34.85	1.74782	0.158533
-34.8	1.6646	0.099083
-34.75	1.60911	0.0792664
-34.7	1.58137	0.0792664
-34.65	1.58137	0.0792664
-34.6	1.58137	0.099083
-34.55	1.6646	0.099083
-34.5	1.74782	0.217983
-34.45	1.72008	0.297249
-34.4	1.60911	0.297249
-34.35	1.63685	0.376516
-34.3	1.6646	0.356699
-34.25	1.6646	0.277433
-34.2	1.58137	0.217983
-34.15	1.58137	0.158533
-34.1	1.69234	0.217983
-34.05	1.74782	0.237799
-34	1.72008	0.297249
-33.95	1.74782	0.297249
-33.9	1.72008	0.297249
-33.85	1.6646	0.237799
-33.8	1.44265	0.198166
-33.75	1.33168	0.178349
-33.7	1.27619	0.198166
-33.65	1.38716	0.198166
-33.6	1.60911	0.237799
-33.55	1.88654	0.237799
-33.5	1.96977	0.237799
-33.45	1.91428	0.198166
-33.4	1.8588	0.0198166
-33.35	1.69234	-0.138716
-33.3	1.72008	0.0198166
-33.25	1.6646	0.435965
-33.2	1.60911	0.673765
-33.15	1.63685	0.554865
-33.1	1.55362	0.277433
-33.05	1.55362	0.158533
-33	1.72008	0.158533
-32.95	1.8588	0.277433
-32.9	2.10849	0.257616
-32.85	2.13623	0.198166
-32.8	2.10849	0.217983
-32.75	1.99751	0.277433
-32.7	1.8588	0.356699
-32.65	1.77557	0.396332
-32.6	1.77557	0.435965
-32.55	1.80331	0.475599
-32.5	1.83105	0.435965
-32.45	1.80331	0.475599
-32.4	1.74782	0.495415
-32.35	1.74782	0.455782
-32.3	1.74782	0.376516
-32.25	1.80331	0.356699
-32.2	1.8588	0.356699
-32.15	1.99751	0.317066
-32.1	2.02526	0.277433
-32.05	2.10849	0.237799
-32	2.053	0.198166
-31.95	1.99751	0.217983
-31.9	1.99751	0.237799
-31.85	2.02526	0.237799
-31.8	2.02526	0.317066
-31.75	1.94203	0.317066
-31.7	1.72008	0.317066
-31.65	1.63685	0.376516
-31.6	1.60911	0.317066
-31.55	1.63685	0.277433
-31.5	1.74782	0.277433
-31.45	1.77557	0.217983
-31.4	1.80331	0.217983
-31.35	1.8588	0.198166
-31.3	1.8588	0.178349
-31.25	1.80331	0.158533
-31.2	1.80331	0.178349
-31.15	1.77557	0.178349
-31.1	1.80331	0.099083
-31.05	1.8588	0
-31	1.99751	0.1189
-30.95	1.99751	0.336882
-30.9	2.08074	0.574682
-30.85	1.96977	0.673765
-30.8	2.02526	0.594498
-30.75	2.13623	0.475599
-30.7	2.13623	0.396332
-30.65	2.10849	0.336882
-30.6	2.053	0.277433
-30.55	1.99751	0.217983
-30.5	1.96977	0.217983
-30.45	1.94203	0.257616
-30.4	1.88654	0.297249
-30.35	1.8588	0.297249
-30.3	1.8588	0.317066
-30.25	1.8588	0.356699
-30.2	1.91428	0.336882
-30.15	1.99751	0.317066
-30.1	2.02526	0.257616
-30.05	1.91428	0.277433
-30	1.91428	0.317066
-29.95	1.99751	0.317066
-29.9	2.053	0.297249
-29.85	2.053	0.257616
-29.8	2.053	0.237799
-29.75	2.02526	0.217983
-29.7	1.94203	0.198166
-29.65	1.94203	0.217983
-29.6	1.91428	0.198166
-29.55	1.8588	0.217983
-29.5	1.8588	0.257616
-29.45	1.8588	0.336882
-29.4	1.88654	0.317066
-29.35	1.88654	0.356699
-29.3	1.94203	0.396332
-29.25	1.96977	0.317066
-29.2	1.94203	0.257616
-29.15	1.83105	0.237799
-29.1	1.80331	0.317066
-29.05	1.6646	0.396332
-29	1.58137	0.455782
-28.95	1.69234	0.495415
-28.9	1.88654	0.396332
-28.85	1.88654	0.297249
-28.8	1.91428	0.217983
-28.75	1.80331	0.178349
-28.7	1.8588	0.217983
-28.65	1.83105	0.257616
-28.6	1.80331	0.317066
-28.55	1.8588	0.396332
-28.5	2.053	0.396332
-28.45	2.21946	0.455782
-28.4	2.21946	0.376516
-28.35	2.13623	0.297249
-28.3	1.94203	0.237799
-28.25	1.88654	0.198166
-28.2	1.83105	0.178349
-28.15	1.83105	0.178349
-28.1	1.99751	0.257616
-28.05	1.96977	0.317066
-28	2.10849	0.277433
-27.95	2.10849	0.257616
-27.9	2.13623	0.257616
-27.85	2.10849	0.257616
-27.8	2.02526	0.317066
-27.75	1.91428	0.217983
-27.7	1.91428	0.217983
-27.65	1.8588	0.257616
-27.6	1.88654	0.317066
-27.55	1.8588	0.356699
-27.5	1.91428	0.416149
-27.45	1.88654	0.416149
-27.4	1.8588	0.455782
-27.35	1.77557	0.475599
-27.3	1.77557	0.475599
-27.25	1.77557	0.515232
-27.2	1.83105	0.455782
-27.15	1.80331	0.435965
-27.1	1.88654	0.455782
-27.05	1.96977	0.515232
-27	1.99751	0.554865
-26.95	2.02526	0.594498
-26.9	1.96977	0.554865
-26.85	1.94203	0.515232
-26.8	1.88654	0.475599
-26.75	1.8588	0.416149
-26.7	1.72008	0.475599
-26.65	1.63685	0.455782
-26.6	1.55362	0.435965
-26.55	1.77557	0.435965
-26.5	2.13623	0.416149
-26.45	2.33043	0.376516
-26.4	2.30269	0.297249
-26.35	2.16397	0.297249
-26.3	2.02526	0.317066
-26.25	1.99751	0.297249
-26.2	2.02526	0.356699
-26.15	2.10849	0.435965
-26.1	2.08074	0.495415
-26.05	2.02526	0.515232
-26	2.053	0.574682
-25.95	1.96977	0.574682
-25.9	1.91428	0.574682
-25.85	1.88654	0.535048
-25.8	1.94203	0.574682
-25.75	2.053	0.614315
-25.7	2.02526	0.653948
-25.65	1.91428	0.594498
-25.6	1.80331	0.515232
-25.55	1.60911	0.455782
-25.5	1.60911	0.396332
-25.45	1.74782	0.416149
-25.4	1.8588	0.455782
-25.35	1.96977	0.475599
-25.3	2.08074	0.435965
-25.25	2.13623	0.396332
-25.2	2.13623	0.495415
-25.15	2.10849	0.535048
-25.1	2.08074	0.554865
-25.05	2.08074	0.535048
-25	2.13623	0.535048
-24.95	2.16397	0.495415
-24.9	2.16397	0.574682
-24.85	2.19172	0.574682
-24.8	2.19172	0.535048
-24.75	2.08074	0.455782
-24.7	2.02526	0.376516
-24.65	1.96977	0.336882
-24.6	1.96977	0.356699
-24.55	1.99751	0.396332
-24.5	1.96977	0.396332
-24.45	1.99751	0.396332
-24.4	2.10849	0.455782
-24.35	2.16397	0.475599
-24.3	2.27495	0.455782
-24.25	2.27495	0.515232
-24.2	2.21946	0.495415
-24.15	2.16397	0.554865
-24.1	2.10849	0.733215
-24.05	2.16397	0.733215
-24	2.2472	0.653948
-23.95	2.27495	0.673765
-23.9	2.27495	0.574682
-23.85	2.27495	0.435965
-23.8	2.35818	0.317066
-23.75	2.38592	0.297249
-23.7	2.38592	0.416149
-23.65	2.33043	0.535048
-23.6	2.27495	0.574682
-23.55	2.27495	0.594498
-23.5	2.27495	0.594498
-23.45	2.13623	0.574682
-23.4	1.99751	0.594498
-23.35	1.99751	0.594498
-23.3	1.99751	0.535048
-23.25	1.96977	0.594498
-23.2	1.99751	0.574682
-23.15	2.08074	0.535048
-23.1	2.10849	0.495415
-23.05	2.16397	0.495415
-23	2.19172	0.475599
-22.95	2.21946	0.455782
-22.9	2.27495	0.455782
-22.85	2.27495	0.376516
-22.8	2.2472	0.317066
-22.75	2.2472	0.297249
-22.7	2.2472	0.317066
-22.65	2.08074	0.336882
-22.6	2.08074	0.435965
-22.55	2.10849	0.515232
-22.5	2.08074	0.614315
-22.45	2.08074	0.673765
-22.4	2.10849	0.614315
-22.35	2.21946	0.554865
-22.3	2.33043	0.475599
-22.25	2.44141	0.416149
-22.2	2.49689	0.416149
-22.15	2.38592	0.396332
-22.1	2.33043	0.475599
-22.05	2.27495	0.495415
-22	2.2472	0.515232
-21.95	2.19172	0.495415
-21.9	2.13623	0.574682
-21.85	2.13623	0.614315
-21.8	2.21946	0.614315
-21.75	2.19172	0.574682
-21.7	2.21946	0.535048
-21.65	2.21946	0.495415
-21.6	2.30269	0.455782
-21.55	2.38592	0.495415
-21.5	2.41366	0.475599
-21.45	2.33043	0.515232
-21.4	2.30269	0.535048
-21.35	2.21946	0.673765
-21.3	2.19172	0.673765
-21.25	2.16397	0.594498
-21.2	2.053	0.554865
-21.15	2.10849	0.535048
-21.1	2.13623	0.535048
-21.05	2.08074	0.515232
-21	2.08074	0.475599
-20.95	2.21946	0.495415
-20.9	2.19172	0.475599
-20.85	2.16397	0.475599
-20.8	2.19172	0.475599
-20.75	2.19172	0.455782
-20.7	2.21946	0.475599
-20.65	2.2472	0.416149
-20.6	2.2472	0.416149
-20.55	2.21946	0.515232
-20.5	2.16397	0.653948
-20.45	2.10849	0.693581
-20.4	2.13623	0.594498
-20.35	2.10849	0.535048
-20.3	2.16397	0.475599
-20.25	2.13623	0.475599
-20.2	2.13623	0.435965
-20.15	2.053	0.416149
-20.1	1.99751	0.416149
-20.05	2.053	0.435965
-20	2.19172	0.495415
-19.95	2.38592	0.594498
-19.9	2.58012	0.614315
-19.85	2.49689	0.574682
-19.8	2.41366	0.594498
-19.75	2.38592	0.594498
-19.7	2.35818	0.554865
-19.65	2.41366	0.653948
-19.6	2.33043	0.812481
-19.55	2.33043	0.772848
-19.5	2.33043	0.634131
-19.45	2.35818	0.574682
-19.4	2.30269	0.495415
-19.35	2.27495	0.515232
-19.3	2.30269	0.535048
-19.25	2.38592	0.574682
-19.2	2.38592	0.614315
-19.15	2.35818	0.673765
-19.1	2.33043	0.733215
-19.05	2.30269	0.713398
-19	2.27495	0.653948
-18.95	2.41366	0.653948
-18.9	2.52464	0.653948
-18.85	2.49689	0.653948
-18.8	2.46915	0.614315
-18.75	2.44141	0.653948
-18.7	2.33043	0.634131
-18.65	2.2472	0.653948
-18.6	2.30269	0.693581
-18.55	2.41366	0.753031
-18.5	2.52464	0.832298
-18.45	2.58012	0.852114
-18.4	2.55238	0.931381
-18.35	2.49689	1.01065
-18.3	2.55238	1.03046
-18.25	2.66335	0.891747
-18.2	2.71884	0.614315
-18.15	2.63561	0.396332
-18.1	2.38592	0.317066
-18.05	2.2472	0.396332
-18	2.19172	0.515232
-17.95	2.27495	0.574682
-17.9	2.35818	0.574682
-17.85	2.33043	0.554865
-17.8	2.30269	0.574682
-17.75	2.19172	0.614315
-17.7	2.053	0.634131
-17.65	2.053	0.634131
-17.6	2.21946	0.614315
-17.55	2.44141	0.594498
-17.5	2.71884	0.614315
-17.45	2.80207	0.653948
-17.4	2.66335	0.673765
-17.35	2.52464	0.713398
-17.3	2.44141	0.733215
-17.25	2.35818	0.753031
-17.2	2.30269	0.673765
-17.15	2.35818	0.673765
-17.1	2.46915	0.634131
-17.05	2.41366	0.673765
-17	2.35818	0.713398
-16.95	2.35818	0.733215
-16.9	2.46915	0.673765
-16.85	2.52464	0.634131
-16.8	2.55238	0.614315
-16.75	2.44141	0.594498
-16.7	2.41366	0.594498
-16.65	2.46915	0.673765
-16.6	2.38592	0.772848
-16.55	2.30269	0.792664
-16.5	2.27495	0.772848
-16.45	2.30269	0.733215
-16.4	2.35818	0.614315
-16.35	2.46915	0.475599
-16.3	2.41366	0.475599
-16.25	2.38592	0.634131
-16.2	2.38592	0.792664
-16.15	2.38592	0.753031
-16.1	2.38592	0.634131
-16.05	2.33043	0.554865
-16	2.35818	0.634131
-15.95	2.38592	0.713398
-15.9	2.35818	0.753031
-15.85	2.27495	0.693581
-15.8	2.2472	0.693581
-15.75	2.2472	0.693581
-15.7	2.33043	0.673765
-15.65	2.44141	0.693581
-15.6	2.55238	0.713398
-15.55	2.49689	0.653948
-15.5	2.49689	0.614315
-15.45	2.63561	0.634131
-15.4	2.77433	0.653948
-15.35	2.94078	0.673765
-15.3	2.96853	0.653948
-15.25	2.96853	0.554865
-15.2	2.82981	0.515232
-15.15	2.58012	0.515232
-15.1	2.33043	0.574682
-15.05	2.19172	0.713398
-15	2.30269	0.812481
-14.95	2.38592	0.812481
-14.9	2.52464	0.832298
-14.85	2.55238	0.852114
-14.8	2.52464	0.832298
-14.75	2.38592	0.911564
-14.7	2.33043	0.951197
-14.65	2.33043	0.931381
-14.6	2.41366	0.852114
-14.55	2.46915	0.693581
-14.5	2.66335	0.614315
-14.45	2.6911	0.614315
-14.4	2.60787	0.653948
-14.35	2.49689	0.693581
-14.3	2.46915	0.733215
-14.25	2.58012	0.653948
-14.2	2.6911	0.653948
-14.15	2.71884	0.614315
-14.1	2.71884	0.554865
-14.05	2.58012	0.594498
-14	2.44141	0.634131
-13.95	2.49689	0.772848
-13.9	2.58012	0.852114
-13.85	2.58012	0.871931
-13.8	2.63561	0.911564
-13.75	2.60787	0.931381
-13.7	2.58012	1.05028
-13.65	2.60787	0.911564
-13.6	2.66335	0.574682
-13.55	2.66335	0.356699
-13.5	2.60787	0.515232
-13.45	2.55238	0.812481
-13.4	2.58012	0.971014
-13.35	2.58012	1.01065
-13.3	2.52464	0.971014
-13.25	2.58012	0.852114
-13.2	2.71884	0.693581
-13.15	2.80207	0.673765
-13.1	2.82981	0.772848
-13.05	2.77433	0.812481
-13	2.66335	0.832298
-12.95	2.63561	0.812481
-12.9	2.66335	0.832298
-12.85	2.52464	0.852114
-12.8	2.52464	0.812481
-12.75	2.52464	0.772848
-12.7	2.46915	0.713398
-12.65	2.35818	0.673765
-12.6	2.49689	0.673765
-12.55	2.49689	0.673765
-12.5	2.55238	0.673765
-12.45	2.66335	0.673765
-12.4	2.63561	0.673765
-12.35	2.71884	0.673765
-12.3	2.80207	0.713398
-12.25	2.80207	0.733215
-12.2	2.6911	0.772848
-12.15	2.58012	0.772848
-12.1	2.58012	0.792664
-12.05	2.60787	0.812481
-12	2.63561	0.832298
-11.95	2.66335	0.812481
-11.9	2.63561	0.733215
-11.85	2.60787	0.733215
-11.8	2.66335	0.772848
-11.75	2.63561	0.792664
-11.7	2.6911	0.792664
-11.65	2.6911	0.812481
-11.6	2.6911	0.792664
-11.55	2.6911	0.753031
-11.5	2.74658	0.753031
-11.45	2.74658	0.792664
-11.4	2.6911	0.792664
-11.35	2.58012	0.753031
-11.3	2.66335	0.792664
-11.25	2.66335	0.792664
-11.2	2.60787	0.772848
-11.15	2.52464	0.753031
-11.1	2.55238	0.673765
-11.05	2.58012	0.693581
-11	2.63561	0.693581
-10.95	2.63561	0.733215
-10.9	2.63561	0.753031
-10.85	2.58012	0.772848
-10.8	2.52464	0.812481
-10.75	2.58012	0.772848
-10.7	2.6911	0.614315
-10.65	2.82981	0.455782
-10.6	2.82981	0.376516
-10.55	2.77433	0.495415
-10.5	2.82981	0.634131
-10.45	2.80207	0.792664
-10.4	2.91304	0.911564
-10.35	2.91304	0.971014
-10.3	2.77433	0.852114
-10.25	2.63561	0.772848
-10.2	2.58012	0.753031
-10.15	2.58012	0.713398
-10.1	2.6911	0.653948
-10.05	2.82981	0.614315
-10	2.80207	0.693581
-9.95	2.77433	0.753031
-9.9	2.63561	0.772848
-9.85	2.63561	0.812481
-9.8	2.66335	0.792664
-9.75	2.6911	0.772848
-9.7	2.6911	0.733215
-9.65	2.6911	0.673765
-9.6	2.6911	0.673765
-9.55	2.66335	0.673765
-9.5	2.71884	0.673765
-9.45	2.85756	0.673765
-9.4	2.80207	0.733215
-9.35	2.74658	0.772848
-9.3	2.6911	0.812481
-9.25	2.71884	0.812481
-9.2	2.6911	0.792664
-9.15	2.60787	0.753031
-9.1	2.63561	0.792664
-9.05	2.71884	0.812481
-9	2.74658	0.792664
-8.95	2.74658	0.792664
-8.9	2.71884	0.812481
-8.85	2.60787	0.812481
-8.8	2.66335	0.753031
-8.75	2.6911	0.792664
-8.7	2.74658	0.772848
-8.65	2.66335	0.753031
-8.6	2.66335	0.733215
-8.55	2.6911	0.713398
-8.5	2.6911	0.753031
-8.45	2.82981	0.792664
-8.4	2.96853	0.753031
-8.35	3.02401	0.753031
-8.3	3.02401	0.772848
-8.25	2.99627	0.792664
-8.2	2.94078	0.792664
-8.15	2.82981	0.792664
-8.1	2.80207	0.693581
-8.05	2.80207	0.653948
-8	2.77433	0.693581
-7.95	2.77433	0.733215
-7.9	2.77433	0.753031
-7.85	2.82981	0.753031
-7.8	2.8853	0.753031
-7.75	2.96853	0.772848
-7.7	2.96853	0.812481
-7.65	2.94078	0.871931
-7.6	2.8853	0.971014
-7.55	2.82981	0.99083
-7.5	2.80207	1.01065
-7.45	2.80207	0.931381
-7.4	2.8853	0.812481
-7.35	2.91304	0.733215
-7.3	2.96853	0.713398
-7.25	3.02401	0.733215
-7.2	3.02401	0.733215
-7.15	3.05176	0.812481
-7.1	3.02401	0.812481
-7.05	2.94078	0.792664
-7	2.8853	0.772848
-6.95	2.8853	0.792664
-6.9	2.80207	0.792664
-6.85	2.82981	0.713398
-6.8	2.99627	0.653948
-6.75	3.19047	0.832298
-6.7	3.2737	1.0701
-6.65	3.21822	1.22863
-6.6	3.13499	1.189
-6.55	3.02401	1.05028
-6.5	2.96853	1.01065
-6.45	2.99627	0.891747
-6.4	2.96853	0.812481
-6.35	2.94078	0.693581
-6.3	2.91304	0.673765
-6.25	3.02401	0.653948
-6.2	3.10724	0.653948
-6.15	3.10724	0.653948
-6.1	3.0795	0.753031
-6.05	2.96853	0.852114
-6	3.02401	0.99083
-5.95	2.96853	1.05028
-5.9	2.99627	1.03046
-5.85	3.02401	0.951197
-5.8	2.8853	0.951197
-5.75	2.82981	0.971014
-5.7	2.80207	1.01065
-5.65	2.85756	0.951197
-5.6	3.02401	0.871931
-5.55	3.16273	0.911564
-5.5	3.2737	1.01065
-5.45	3.19047	1.08991
-5.4	3.05176	1.05028
-5.35	2.99627	1.01065
-5.3	3.05176	0.891747
-5.25	3.0795	0.733215
-5.2	3.16273	0.673765
-5.15	3.16273	0.673765
-5.1	3.19047	0.792664
-5.05	3.19047	0.951197
-5	3.19047	1.08991
-4.95	3.13499	1.189
-4.9	3.0795	1.26826
-4.85	3.02401	1.189
-4.8	2.99627	0.852114
-4.75	2.96853	0.475599
-4.7	2.91304	0.435965
-4.65	2.85756	0.634131
-4.6	2.77433	0.891747
-4.55	2.77433	1.01065
-4.5	2.71884	0.931381
-4.45	2.82981	0.792664
-4.4	2.8853	0.733215
-4.35	2.8853	0.792664
-4.3	2.8853	0.812481
-4.25	2.91304	0.891747
-4.2	2.91304	0.891747
-4.15	2.96853	0.911564
-4.1	3.05176	0.832298
-4.05	3.10724	0.832298
-4	3.0795	0.792664
-3.95	2.96853	0.792664
-3.9	2.91304	0.852114
-3.85	2.94078	0.852114
-3.8	3.02401	0.871931
-3.75	3.0795	0.931381
-3.7	3.02401	0.951197
-3.65	3.05176	1.01065
-3.6	3.02401	1.03046
-3.55	3.05176	0.99083
-3.5	3.05176	0.951197
-3.45	3.02401	0.931381
-3.4	3.02401	0.911564
-3.35	3.10724	0.99083
-3.3	3.13499	0.99083
-3.25	3.19047	0.891747
-3.2	3.16273	0.812481
-3.15	3.24596	0.733215
-3.1	3.16273	0.594498
-3.05	3.10724	0.634131
-3	3.02401	0.792664
-2.95	2.96853	0.99083
-2.9	2.99627	1.0701
-2.85	2.99627	1.03046
-2.8	3.02401	0.951197
-2.75	3.0795	0.852114
-2.7	3.05176	0.753031
-2.65	2.99627	0.753031
-2.6	3.05176	0.792664
-2.55	3.19047	0.911564
-2.5	3.2737	1.05028
-2.45	3.30145	1.12955
-2.4	3.24596	1.05028
-2.35	3.24596	0.99083
-2.3	3.21822	0.971014
-2.25	3.10724	0.891747
-2.2	3.10724	0.871931
-2.15	3.16273	0.832298
-2.1	3.10724	0.733215
-2.05	3.19047	0.753031
-2	3.24596	0.891747
-1.95	3.16273	1.05028
-1.9	3.21822	1.10973
-1.85	3.21822	1.0701
-1.8	3.16273	0.891747
-1.75	3.13499	0.772848
-1.7	3.10724	0.812481
-1.65	3.10724	0.911564
-1.6	3.10724	0.911564
-1.55	3.05176	0.911564
-1.5	3.05176	0.891747
-1.45	3.0795	0.832298
-1.4	3.16273	0.852114
-1.35	3.21822	0.812481
-1.3	3.21822	0.832298
-1.25	3.21822	0.891747
-1.2	3.19047	0.931381
-1.15	3.10724	0.931381
-1.1	3.05176	0.871931
-1.05	3.0795	0.812481
-1	3.10724	0.871931
-0.95	3.16273	0.951197
-0.9	3.21822	1.0701
-0.85	3.10724	1.12955
-0.8	3.16273	1.16918
-0.75	3.13499	1.10973
-0.7	3.21822	1.08991
-0.65	3.2737	1.08991
-0.6	3.2737	1.05028
-0.55	3.2737	1.03046
-0.5	3.16273	1.05028
-0.45	3.13499	1.08991
-0.4	2.91304	1.10973
-0.35	2.8853	1.08991
-0.3	2.91304	1.189
-0.25	2.8853	1.24845
-0.2	3.10724	1.189
-0.15	3.46791	1.0701
-0.1	3.74534	0.871931
[truncated: 2,002 more rows]

## Sheet: 17 A iii
	Current Density
	NBCe1-B+PKAc	+E-Syt3+PKAc
	8.02	1.11
	7.6	1.29
	8.3	2.64
	8.38	2.14
	7.04	0.58

## Sheet: 17 B i
	Current Traces
	Time (s)	control siRNA	AKAP79 siRNA
	0	0.149694	0.0796709
	2	0.166977	-0.157103
	4	0.328015	0.224366
	6	0.177113	0.122721
	8	0.138961	0.444399
	10	-0.19516	0.193275
	12	-0.143113	0.0832584
	14	-0.19442	-0.061437
	16	-0.127339	-0.735885
	18	-0.12509	-0.122424
	20	-0.109686	0.28655
	22	-0.0717329	0.0318379
	24	-0.0995501	0.108371
	26	-0.0606571	-0.307778
	28	0.0590399	-0.158299
	30	-0.0975	-0.594777
	32	0.0034053	0.431245
	34	0.0780024	0.483861
	36	-0.00243136	0.485057
	38	0.00639506	0.354712
	40	-0.140749	0.519736
	42	-0.0511186	0.353516
	44	-0.213296	0.603444
	46	-0.161249	0.847394
	48	0.0411313	0.227954
	50	0.00485796	0.166967
	52	0.11234	0.450378
	54	0.139019	0.645299
	56	0.272809	0.917948
	58	0.11533	0.850981
	60	0.148586	1.3042
	62	0.297409	1.11646
	64	6.7837	5.38079
	66	12.9769	10.0648
	68	15.5207	12.032
	70	16.1177	12.7674
	72	15.4472	13.3653
	74	14.4694	13.5794
	76	13.378	13.2984
	78	12.5478	12.3501
	80	11.8679	12.1456
	82	11.562	11.7833
	84	11.4205	11.6888
	86	11.2621	11.5584
	88	11.0407	11.1519
	90	10.9866	10.9809
	92	10.9024	11.0096
	94	10.5739	10.536
	96	10.64	10.7656
	98	10.5267	10.1342
	100	10.482	9.68458
	102	10.4138	9.86634
	104	10.3549	9.63555
	106	10.3459	9.55543
	108	10.3012	10.0158
	110	10.1663	9.06035
	112	10.2615	8.89055
	114	10.1444	9.162
	116	10.0894	8.76738
	118	10.0033	8.62388
	120	9.99992	9.03404
	122	9.98244	8.91685
	124	9.84845	8.72193
	126	8.54186	6.93297
	128	6.11999	4.30693
	130	3.71222	2.72604
	132	2.01946	1.5637
	134	1.03327	0.563982
	136	0.559156	0.0952168
	138	0.226914	-0.549335
	140	0.267686	0.166967
	142	0.0763823	-0.827964
	144	0.0645379	-0.534986
	146	0.0545727	-0.445298
	148	0.137626	-0.745452
	150	0.089138	-0.259945
	152	0.171252	-0.287449
	154	0.111489	-0.873406
	156	0.144744	-0.934393
	158	0.116927	-0.778935
	160	0.226289	-0.918847
	162	0.0998153	-0.898518
	164	-0.159139	-0.853076
	166	-0.150312	-0.819593
	168	0.217434	-0.796872
	170	0.311762	-0.794481
	172	0.306495	-0.77176
	174	0.346327	-0.672506
	176	0.326966	-1.18313
	178	0.433509	-0.570861
	180	0.435759	-0.551727
		0.50002	-0.77176
			-0.85786
			-0.383115
			-5.17241
			-5.17241
			-5.17241
			-5.17241
			-5.17241
			-5.17241
			-5.17241
			-5.17241
			-5.17241
			-5.17241
			-5.17241
			-5.17241
			-5.17241
			-5.17241
			-5.17241
			-5.17241
			-5.17241
			-5.17241
			-5.17241
			-5.17241
			-5.17241
			-5.17241
			-5.17241
			-5.17241
			-5.17241
			-5.17241

## Sheet: 17B ii
			I/V Curve
			Voltage (mV)	control siRNA	AKAP79 siRNA
			-99.95	-0.710323	-0.342007
			-99.9	-0.762939	-0.342007
			-99.85	-0.762939	-0.210466
			-99.8	-0.762939	-0.184158
			-99.75	-0.789248	-0.15785
			-99.7	-0.789248	-0.184158
			-99.65	-0.710323	-0.289391
			-99.6	-0.736631	-0.342007
			-99.55	-0.710323	-0.289391
			-99.5	-0.684015	-0.236774
			-99.45	-0.60509	-0.210466
			-99.4	-0.60509	-0.184158
			-99.35	-0.578782	-0.15785
			-99.3	-0.552473	-0.131541
			-99.25	-0.552473	-0.0789248
			-99.2	-0.578782	-0.0789248
			-99.15	-0.60509	-0.15785
			-99.1	-0.631398	-0.15785
			-99.05	-0.60509	-0.15785
			-99	-0.60509	-0.0789248
			-98.95	-0.60509	-0.131541
			-98.9	-0.684015	-0.15785
			-98.85	-0.657706	-0.289391
			-98.8	-0.578782	-0.342007
			-98.75	-0.631398	-0.236774
			-98.7	-0.684015	-0.15785
			-98.65	-0.736631	-0.131541
			-98.6	-0.736631	-0.105233
			-98.55	-0.736631	-0.210466
			-98.5	-0.657706	-0.210466
			-98.45	-0.60509	-0.105233
			-98.4	-0.499857	-0.184158
			-98.35	-0.526165	-0.236774
			-98.3	-0.657706	-0.131541
			-98.25	-0.578782	-0.0789248
			-98.2	-0.578782	-0.0526165
			-98.15	-0.578782	-0.105233
			-98.1	-0.499857	-0.0789248
			-98.05	-0.552473	-0.131541
			-98	-0.526165	-0.184158
			-97.95	-0.420932	-0.184158
			-97.9	-0.44724	-0.131541
			-97.85	-0.526165	-0.105233
			-97.8	-0.44724	-0.105233
			-97.75	-0.420932	0
			-97.7	-0.44724	-0.0263083
			-97.65	-0.552473	-0.0263083
			-97.6	-0.60509	-0.0526165
			-97.55	-0.552473	-0.184158
			-97.5	-0.499857	-0.184158
			-97.45	-0.526165	-0.131541
			-97.4	-0.552473	-0.105233
			-97.35	-0.499857	-0.131541
			-97.3	-0.60509	-0.236774
			-97.25	-0.578782	-0.289391
			-97.2	-0.473549	-0.210466
			-97.15	-0.526165	-0.15785
			-97.1	-0.499857	-0.131541
			-97.05	-0.44724	-0.210466
			-97	-0.526165	-0.263083
			-96.95	-0.499857	-0.342007
			-96.9	-0.473549	-0.263083
			-96.85	-0.578782	-0.0526165
			-96.8	-0.473549	-0.0263083
			-96.75	-0.44724	-0.15785
			-96.7	-0.499857	-0.105233
			-96.65	-0.499857	-0.105233
			-96.6	-0.578782	-0.0789248
			-96.55	-0.60509	-0.0789248
			-96.5	-0.526165	-0.184158
			-96.45	-0.526165	-0.210466
			-96.4	-0.526165	-0.0789248
			-96.35	-0.578782	0
			-96.3	-0.710323	0.0526165
			-96.25	-0.710323	0.0526165
			-96.2	-0.578782	-0.131541
			-96.15	-0.578782	-0.131541
			-96.1	-0.657706	-0.105233
			-96.05	-0.60509	-0.131541
			-96	-0.684015	-0.184158
			-95.95	-0.684015	-0.184158
			-95.9	-0.578782	-0.184158
			-95.85	-0.631398	-0.15785
			-95.8	-0.578782	0.0263083
			-95.75	-0.578782	0.0263083
			-95.7	-0.631398	-0.0263083
			-95.65	-0.552473	-0.105233
			-95.6	-0.473549	-0.184158
			-95.55	-0.499857	-0.131541
			-95.5	-0.526165	-0.105233
			-95.45	-0.499857	-0.0789248
			-95.4	-0.499857	-0.131541
			-95.35	-0.552473	-0.263083
			-95.3	-0.44724	-0.210466
			-95.25	-0.578782	-0.131541
			-95.2	-0.526165	-0.131541
			-95.15	-0.473549	-0.0526165
			-95.1	-0.578782	-0.0789248
			-95.05	-0.552473	-0.184158
			-95	-0.473549	-0.210466
			-94.95	-0.552473	-0.15785
			-94.9	-0.420932	-0.236774
			-94.85	-0.394624	-0.210466
			-94.8	-0.526165	-0.210466
			-94.75	-0.44724	-0.236774
			-94.7	-0.499857	-0.210466
			-94.65	-0.578782	-0.131541
			-94.6	-0.420932	-0.0789248
			-94.55	-0.473549	-0.131541
			-94.5	-0.44724	-0.105233
			-94.45	-0.473549	-0.131541
			-94.4	-0.473549	-0.0789248
			-94.35	-0.552473	-0.0263083
			-94.3	-0.499857	-0.0263083
			-94.25	-0.526165	-0.0526165
			-94.2	-0.578782	0.0789248
			-94.15	-0.526165	0.15785
			-94.1	-0.552473	0.105233
			-94.05	-0.499857	0.131541
			-94	-0.368316	0.0526165
			-93.95	-0.420932	0.0263083
			-93.9	-0.368316	0.0789248
			-93.85	-0.368316	0.131541
			-93.8	-0.473549	0.0526165
			-93.75	-0.499857	0
			-93.7	-0.473549	-0.0263083
			-93.65	-0.473549	0
			-93.6	-0.420932	0.0526165
			-93.55	-0.473549	0.0789248
			-93.5	-0.526165	0.0263083
			-93.45	-0.499857	0.0263083
			-93.4	-0.473549	0.0789248
			-93.35	-0.526165	0.0263083
			-93.3	-0.44724	0.0263083
			-93.25	-0.368316	0
			-93.2	-0.342007	0
			-93.15	-0.315699	0.0526165
			-93.1	-0.342007	0.15785
			-93.05	-0.473549	0.15785
			-93	-0.473549	0.184158
			-92.95	-0.420932	0.289391
			-92.9	-0.420932	0.289391
			-92.85	-0.342007	0.263083
			-92.8	-0.394624	0.15785
			-92.75	-0.499857	0.131541
			-92.7	-0.473549	0.131541
			-92.65	-0.473549	0
			-92.6	-0.499857	-0.0526165
			-92.55	-0.526165	0.0263083
			-92.5	-0.526165	0.0526165
			-92.45	-0.44724	0.105233
			-92.4	-0.44724	0.15785
			-92.35	-0.499857	0.105233
			-92.3	-0.499857	0.184158
			-92.25	-0.44724	0.210466
			-92.2	-0.420932	0.236774
			-92.15	-0.44724	0.289391
			-92.1	-0.368316	0.315699
			-92.05	-0.44724	0.236774
			-92	-0.473549	0.236774
			-91.95	-0.342007	0.184158
			-91.9	-0.368316	0.105233
			-91.85	-0.342007	0.210466
			-91.8	-0.342007	0.263083
			-91.75	-0.44724	0.210466
			-91.7	-0.44724	0.131541
			-91.65	-0.473549	0.131541
			-91.6	-0.578782	0.15785
			-91.55	-0.44724	0.289391
			-91.5	-0.315699	0.368316
			-91.45	-0.342007	0.210466
			-91.4	-0.289391	0.0789248
			-91.35	-0.210466	-0.0263083
			-91.3	-0.289391	0
			-91.25	-0.315699	0.105233
			-91.2	-0.315699	0.0789248
			-91.15	-0.315699	0.15785
			-91.1	-0.210466	0.184158
			-91.05	-0.0526165	0.0526165
			-91	-0.15785	0.15785
			-90.95	-0.184158	0.210466
			-90.9	-0.263083	0.105233
			-90.85	-0.315699	0.0789248
			-90.8	-0.184158	0.0263083
			-90.75	-0.210466	0.0263083
			-90.7	-0.184158	0.131541
			-90.65	-0.184158	0.236774
			-90.6	-0.289391	0.0789248
			-90.55	-0.315699	0.0263083
			-90.5	-0.263083	0.131541
			-90.45	-0.263083	0.210466
			-90.4	-0.236774	0.263083
			-90.35	-0.289391	0.236774
			-90.3	-0.236774	0.15785
			-90.25	-0.210466	0.263083
			-90.2	-0.15785	0.44724
			-90.15	-0.236774	0.394624
			-90.1	-0.289391	0.289391
			-90.05	-0.342007	0.236774
			-90	-0.342007	0.0526165
			-89.95	-0.315699	0
			-89.9	-0.263083	0.0263083
			-89.85	-0.342007	0.0789248
			-89.8	-0.315699	0.0526165
			-89.75	-0.263083	0
			-89.7	-0.263083	0.0789248
			-89.65	-0.210466	0.263083
			-89.6	-0.210466	0.263083
			-89.55	-0.342007	0.236774
			-89.5	-0.210466	0.184158
			-89.45	-0.15785	0.0526165
			-89.4	-0.131541	0.0263083
			-89.35	-0.15785	0.105233
			-89.3	-0.263083	0.0789248
			-89.25	-0.368316	0
			-89.2	-0.263083	0.131541
			-89.15	-0.105233	0.15785
			-89.1	-0.0789248	0.15785
			-89.05	-0.131541	0.15785
			-89	-0.368316	0.105233
			-88.95	-0.44724	0.210466
			-88.9	-0.289391	0.210466
			-88.85	-0.289391	0.184158
			-88.8	-0.184158	0.184158
			-88.75	-0.105233	0.15785
			-88.7	-0.184158	0.105233
			-88.65	-0.184158	0.0526165
			-88.6	-0.0526165	0.105233
			-88.55	-0.184158	0.184158
			-88.5	-0.289391	0.184158
			-88.45	-0.236774	0.184158
			-88.4	-0.263083	0.105233
			-88.35	-0.15785	0.0526165
			-88.3	-0.15785	0.105233
			-88.25	-0.15785	0.131541
			-88.2	-0.184158	0.210466
			-88.15	-0.15785	0.263083
			-88.1	-0.184158	0.105233
			-88.05	-0.105233	0.0789248
			-88	-0.184158	0.15785
			-87.95	-0.315699	0.263083
			-87.9	-0.368316	0.263083
			-87.85	-0.315699	0.236774
			-87.8	-0.342007	0.184158
			-87.75	-0.236774	0.210466
			-87.7	-0.210466	0.210466
			-87.65	-0.368316	0.184158
			-87.6	-0.263083	0.15785
			-87.55	-0.289391	0.210466
			-87.5	-0.315699	0.263083
			-87.45	-0.236774	0.263083
			-87.4	-0.263083	0.342007
			-87.35	-0.210466	0.342007
			-87.3	-0.131541	0.420932
			-87.25	-0.105233	0.420932
			-87.2	-0.0526165	0.394624
			-87.15	-0.0526165	0.394624
			-87.1	-0.15785	0.394624
			-87.05	-0.15785	0.289391
			-87	-0.15785	0.289391
			-86.95	-0.236774	0.184158
			-86.9	-0.263083	0.105233
			-86.85	-0.210466	0.184158
			-86.8	-0.289391	0.15785
			-86.75	-0.15785	0.236774
			-86.7	-0.131541	0.368316
			-86.65	-0.236774	0.289391
			-86.6	-0.184158	0.236774
			-86.55	-0.131541	0.236774
			-86.5	-0.131541	0.210466
			-86.45	-0.0789248	0.236774
			-86.4	-0.105233	0.263083
			-86.35	-0.0789248	0.289391
			-86.3	-0.0789248	0.342007
			-86.25	-0.184158	0.44724
			-86.2	-0.210466	0.526165
			-86.15	-0.0789248	0.499857
			-86.1	-0.0789248	0.473549
			-86.05	-0.105233	0.552473
			-86	-0.0789248	0.499857
			-85.95	-0.0789248	0.552473
			-85.9	-0.184158	0.499857
			-85.85	-0.0789248	0.44724
			-85.8	-0.0526165	0.499857
			-85.75	-0.184158	0.44724
			-85.7	-0.15785	0.420932
			-85.65	-0.263083	0.473549
			-85.6	-0.368316	0.420932
			-85.55	-0.315699	0.289391
			-85.5	-0.184158	0.315699
			-85.45	-0.105233	0.368316
			-85.4	-0.0263083	0.394624
			-85.35	-0.105233	0.420932
			-85.3	-0.105233	0.394624
			-85.25	-0.15785	0.44724
			-85.2	-0.236774	0.420932
			-85.15	-0.315699	0.44724
			-85.1	-0.184158	0.44724
			-85.05	-0.105233	0.552473
			-85	-0.0789248	0.60509
			-84.95	-0.0263083	0.578782
			-84.9	-0.105233	0.631398
			-84.85	-0.0526165	0.526165
			-84.8	-0.0789248	0.473549
			-84.75	-0.15785	0.473549
			-84.7	-0.105233	0.473549
			-84.65	-0.0789248	0.473549
			-84.6	-0.131541	0.552473
			-84.55	-0.0526165	0.578782
			-84.5	-0.0526165	0.631398
			-84.45	-0.210466	0.578782
			-84.4	-0.184158	0.499857
			-84.35	-0.15785	0.526165
			-84.3	-0.15785	0.631398
			-84.25	-0.0526165	0.631398
			-84.2	-0.105233	0.736631
			-84.15	-0.131541	0.710323
			-84.1	-0.0789248	0.631398
			-84.05	-0.184158	0.552473
			-84	-0.210466	0.552473
			-83.95	-0.105233	0.473549
			-83.9	-0.0789248	0.657706
			-83.85	-0.0526165	0.736631
			-83.8	0.0789248	0.710323
			-83.75	0.0789248	0.684015
			-83.7	0.105233	0.60509
			-83.65	0.0789248	0.578782
			-83.6	0	0.526165
			-83.55	-0.0789248	0.552473
			-83.5	0	0.526165
			-83.45	-0.0263083	0.60509
			-83.4	0.0526165	0.578782
			-83.35	0.131541	0.499857
			-83.3	0.0263083	0.578782
			-83.25	0.0263083	0.631398
			-83.2	0.0789248	0.526165
			-83.15	-0.0263083	0.499857
			-83.1	-0.0263083	0.60509
			-83.05	0	0.657706
			-83	0	0.684015
			-82.95	0	0.762939
			-82.9	0.0263083	0.762939
			-82.85	-0.0526165	0.684015
			-82.8	-0.131541	0.631398
			-82.75	-0.105233	0.578782
			-82.7	-0.105233	0.578782
			-82.65	-0.0263083	0.631398
			-82.6	0	0.736631
			-82.55	-0.0789248	0.710323
			-82.5	-0.0789248	0.684015
			-82.45	0	0.736631
			-82.4	0.105233	0.631398
			-82.35	0.184158	0.657706
			-82.3	0.15785	0.710323
			-82.25	0.184158	0.684015
			-82.2	0.105233	0.710323
			-82.15	0.105233	0.684015
			-82.1	0.184158	0.657706
			-82.05	0.263083	0.552473
			-82	0.210466	0.552473
			-81.95	0.15785	0.684015
			-81.9	0.15785	0.578782
			-81.85	0.131541	0.631398
			-81.8	0.184158	0.736631
			-81.75	0.210466	0.736631
			-81.7	0.184158	0.657706
			-81.65	0.210466	0.684015
			-81.6	0.184158	0.736631
			-81.55	0.105233	0.762939
			-81.5	0.0526165	0.736631
			-81.45	0.184158	0.631398
			-81.4	0.105233	0.710323
			-81.35	0.131541	0.762939
			-81.3	0.0789248	0.736631
			-81.25	0.0789248	0.736631
			-81.2	0.105233	0.762939
			-81.15	0.15785	0.736631
			-81.1	0.105233	0.762939
			-81.05	0.105233	0.762939
			-81	0.210466	0.684015
			-80.95	0.236774	0.736631
			-80.9	0.236774	0.710323
			-80.85	0.15785	0.631398
			-80.8	0.0789248	0.710323
			-80.75	0.0526165	0.762939
			-80.7	0.0789248	0.657706
			-80.65	-0.0263083	0.710323
			-80.6	0.0263083	0.657706
			-80.55	0.0526165	0.60509
			-80.5	0	0.631398
			-80.45	0.15785	0.684015
			-80.4	0.0789248	0.789248
			-80.35	0.15785	0.841864
			-80.3	0.315699	0.789248
			-80.25	0.263083	0.762939
			-80.2	0.289391	0.736631
			-80.15	0.368316	0.789248
			-80.1	0.210466	0.815556
			-80.05	0.236774	0.841864
			-80	0.15785	0.736631
			-79.95	0.0526165	0.736631
			-79.9	0.0526165	0.789248
			-79.85	0.0263083	0.762939
			-79.8	0.0263083	0.815556
			-79.75	0.0263083	0.868172
			-79.7	0.0526165	0.868172
			-79.65	0	0.868172
			-79.6	0	0.841864
			-79.55	0.0526165	0.736631
			-79.5	-0.0526165	0.684015
			-79.45	0	0.710323
			-79.4	0.131541	0.841864
			-79.35	0.131541	0.815556
			-79.3	0.184158	0.815556
			-79.25	0.105233	0.815556
			-79.2	0.0526165	0.868172
			-79.15	0.0789248	0.868172
			-79.1	0.105233	0.894481
			-79.05	0.0789248	0.815556
			-79	0.105233	0.841864
			-78.95	0.0526165	0.841864
			-78.9	0.0263083	0.894481
			-78.85	0.105233	1.02602
			-78.8	0.0789248	0.973406
			-78.75	0.0263083	0.894481
			-78.7	0.105233	0.894481
			-78.65	0.263083	0.815556
			-78.6	0.184158	0.815556
			-78.55	0.105233	0.841864
			-78.5	0.0789248	0.789248
			-78.45	0.131541	0.841864
			-78.4	0.236774	0.947097
			-78.35	0.15785	0.868172
			-78.3	0.184158	0.947097
			-78.25	0.210466	0.973406
			-78.2	0.131541	0.947097
			-78.15	0.184158	0.841864
			-78.1	0.289391	0.762939
			-78.05	0.289391	0.736631
			-78	0.420932	0.841864
			-77.95	0.315699	0.815556
			-77.9	0.131541	0.815556
			-77.85	0.0526165	0.789248
			-77.8	0.0789248	0.815556
			-77.75	0.0526165	0.841864
			-77.7	0.131541	0.841864
			-77.65	0.15785	0.841864
			-77.6	0.105233	0.841864
			-77.55	0.210466	0.947097
			-77.5	0.263083	0.973406
			-77.45	0.184158	0.947097
			-77.4	0.105233	0.947097
			-77.35	0.131541	0.894481
			-77.3	0.0526165	0.973406
			-77.25	0.15785	1.07864
			-77.2	0.105233	0.999714
			-77.15	0.15785	0.947097
			-77.1	0.289391	0.973406
			-77.05	0.315699	1.02602
			-77	0.289391	1.05233
			-76.95	0.289391	1.15756
			-76.9	0.236774	1.10495
			-76.85	0.210466	1.15756
			-76.8	0.289391	1.15756
			-76.75	0.342007	0.999714
			-76.7	0.263083	1.15756
			-76.65	0.368316	1.15756
			-76.6	0.210466	1.10495
			-76.55	0.105233	1.07864
			-76.5	0.263083	1.15756
			-76.45	0.263083	1.18387
			-76.4	0.210466	1.21018
			-76.35	0.315699	1.21018
			-76.3	0.342007	1.05233
			-76.25	0.289391	0.973406
			-76.2	0.342007	1.05233
			-76.15	0.342007	1.13126
			-76.1	0.210466	1.2628
			-76.05	0.263083	1.39434
			-76	0.263083	1.36803
			-75.95	0.236774	1.2891
			-75.9	0.315699	1.18387
			-75.85	0.342007	1.05233
			-75.8	0.368316	0.999714
			-75.75	0.394624	0.999714
			-75.7	0.394624	1.02602
			-75.65	0.473549	1.18387
			-75.6	0.420932	1.15756
			-75.55	0.342007	1.10495
			-75.5	0.368316	1.10495
			-75.45	0.44724	1.10495
			-75.4	0.420932	1.07864
			-75.35	0.473549	1.13126
			-75.3	0.394624	1.21018
			-75.25	0.263083	1.10495
			-75.2	0.315699	1.13126
			-75.15	0.289391	1.15756
			-75.1	0.15785	1.13126
			-75.05	0.289391	1.23649
			-75	0.368316	1.2628
			-74.95	0.342007	1.15756
			-74.9	0.394624	1.18387
			-74.85	0.342007	1.15756
			-74.8	0.342007	1.18387
			-74.75	0.394624	1.2628
			-74.7	0.44724	1.2628
			-74.65	0.394624	1.13126
			-74.6	0.394624	1.02602
			-74.55	0.263083	1.18387
			-74.5	0.289391	1.34172
			-74.45	0.44724	1.34172
			-74.4	0.44724	1.18387
			-74.35	0.420932	1.2628
			-74.3	0.420932	1.15756
			-74.25	0.342007	1.15756
			-74.2	0.236774	1.15756
			-74.15	0.263083	1.21018
			-74.1	0.236774	1.2891
			-74.05	0.368316	1.39434
			-74	0.315699	1.36803
			-73.95	0.420932	1.31541
			-73.9	0.578782	1.2628
			-73.85	0.578782	1.23649
			-73.8	0.526165	1.15756
			-73.75	0.552473	1.18387
			-73.7	0.473549	1.21018
			-73.65	0.499857	1.23649
			-73.6	0.60509	1.18387
			-73.55	0.631398	1.18387
			-73.5	0.657706	1.21018
			-73.45	0.631398	1.2628
			-73.4	0.552473	1.23649
			-73.35	0.499857	1.13126
			-73.3	0.552473	1.15756
			-73.25	0.60509	1.21018
			-73.2	0.473549	1.13126
			-73.15	0.552473	1.18387
			-73.1	0.420932	1.21018
			-73.05	0.315699	1.05233
			-73	0.394624	1.07864
			-72.95	0.368316	1.15756
			-72.9	0.420932	1.13126
			-72.85	0.394624	1.18387
			-72.8	0.526165	1.18387
			-72.75	0.657706	1.15756
			-72.7	0.710323	1.18387
			-72.65	0.60509	1.18387
			-72.6	0.552473	1.21018
			-72.55	0.552473	1.34172
			-72.5	0.631398	1.2628
			-72.45	0.631398	1.21018
			-72.4	0.526165	1.31541
			-72.35	0.368316	1.31541
			-72.3	0.289391	1.2891
			-72.25	0.368316	1.23649
			-72.2	0.473549	1.15756
			-72.15	0.578782	1.21018
			-72.1	0.631398	1.31541
			-72.05	0.578782	1.44695
			-72	0.631398	1.44695
			-71.95	0.631398	1.44695
			-71.9	0.499857	1.42065
			-71.85	0.552473	1.42065
			-71.8	0.44724	1.47326
			-71.75	0.499857	1.47326
			-71.7	0.657706	1.44695
			-71.65	0.60509	1.49957
			-71.6	0.526165	1.44695
			-71.55	0.499857	1.34172
			-71.5	0.473549	1.42065
			-71.45	0.473549	1.34172
			-71.4	0.526165	1.2628
			-71.35	0.499857	1.2891
			-71.3	0.44724	1.2891
			-71.25	0.60509	1.2891
			-71.2	0.631398	1.31541
			-71.15	0.60509	1.31541
			-71.1	0.631398	1.31541
			-71.05	0.526165	1.36803
			-71	0.44724	1.31541
			-70.95	0.473549	1.2628
			-70.9	0.44724	1.21018
			-70.85	0.578782	1.21018
			-70.8	0.60509	1.31541
			-70.75	0.552473	1.47326
			-70.7	0.552473	1.44695
			-70.65	0.60509	1.42065
			-70.6	0.60509	1.49957
			-70.55	0.60509	1.5785
			-70.5	0.552473	1.47326
			-70.45	0.552473	1.44695
			-70.4	0.552473	1.42065
			-70.35	0.684015	1.34172
			-70.3	0.552473	1.39434
			-70.25	0.552473	1.44695
			-70.2	0.499857	1.42065
			-70.15	0.368316	1.31541
			-70.1	0.420932	1.2891
			-70.05	0.394624	1.31541
			-70	0.420932	1.42065
			-69.95	0.526165	1.55219
			-69.9	0.473549	1.52588
			-69.85	0.499857	1.39434
			-69.8	0.578782	1.2891
			-69.75	0.44724	1.34172
			-69.7	0.473549	1.42065
			-69.65	0.552473	1.39434
			-69.6	0.420932	1.31541
			-69.55	0.499857	1.36803
			-69.5	0.499857	1.44695
			-69.45	0.526165	1.49957
			-69.4	0.631398	1.42065
			-69.35	0.552473	1.36803
			-69.3	0.499857	1.36803
			-69.25	0.44724	1.42065
			-69.2	0.473549	1.36803
			-69.15	0.44724	1.42065
			-69.1	0.473549	1.42065
			-69.05	0.578782	1.34172
			-69	0.526165	1.2628
			-68.95	0.684015	1.39434
			-68.9	0.710323	1.34172
			-68.85	0.552473	1.36803
			-68.8	0.552473	1.44695
			-68.75	0.578782	1.47326
			-68.7	0.60509	1.47326
			-68.65	0.710323	1.49957
			-68.6	0.710323	1.36803
			-68.55	0.710323	1.34172
			-68.5	0.684015	1.36803
			-68.45	0.552473	1.49957
			-68.4	0.473549	1.65742
			-68.35	0.526165	1.5785
			-68.3	0.44724	1.44695
			-68.25	0.526165	1.44695
			-68.2	0.552473	1.39434
			-68.15	0.526165	1.49957
			-68.1	0.499857	1.6048
			-68.05	0.526165	1.55219
			-68	0.499857	1.44695
			-67.95	0.552473	1.34172
			-67.9	0.552473	1.39434
			-67.85	0.526165	1.42065
			-67.8	0.684015	1.44695
			-67.75	0.710323	1.39434
			-67.7	0.631398	1.39434
			-67.65	0.657706	1.47326
			-67.6	0.631398	1.6048
			-67.55	0.526165	1.6048
			-67.5	0.578782	1.65742
			-67.45	0.499857	1.52588
			-67.4	0.44724	1.49957
			-67.35	0.552473	1.55219
			-67.3	0.473549	1.5785
			-67.25	0.499857	1.63111
			-67.2	0.578782	1.47326
			-67.15	0.684015	1.44695
			-67.1	0.684015	1.49957
			-67.05	0.762939	1.52588
			-67	0.789248	1.55219
			-66.95	0.657706	1.5785
			-66.9	0.578782	1.6048
			-66.85	0.684015	1.63111
			-66.8	0.710323	1.76265
			-66.75	0.894481	1.65742
			-66.7	0.815556	1.49957
			-66.65	0.710323	1.49957
			-66.6	0.736631	1.49957
			-66.55	0.710323	1.44695
			-66.5	0.789248	1.47326
			-66.45	0.894481	1.55219
			-66.4	0.789248	1.65742
			-66.35	0.657706	1.5785
			-66.3	0.762939	1.55219
			-66.25	0.789248	1.52588
			-66.2	0.841864	1.49957
			-66.15	0.841864	1.52588
			-66.1	0.762939	1.5785
			-66.05	0.789248	1.65742
			-66	0.973406	1.63111
			-65.95	0.894481	1.68373
			-65.9	0.973406	1.5785
			-65.85	1.02602	1.47326
			-65.8	0.894481	1.47326
			-65.75	0.920789	1.5785
			-65.7	0.947097	1.55219
			-65.65	0.868172	1.63111
			-65.6	0.868172	1.6048
			-65.55	0.815556	1.52588
			-65.5	0.815556	1.5785
			-65.45	0.868172	1.55219
			-65.4	0.920789	1.52588
			-65.35	0.894481	1.31541
			-65.3	0.868172	1.31541
			-65.25	0.815556	1.36803
			-65.2	0.815556	1.39434
			-65.15	0.841864	1.49957
			-65.1	0.789248	1.55219
			-65.05	0.762939	1.5785
			-65	0.789248	1.47326
			-64.95	0.789248	1.39434
			-64.9	0.789248	1.47326
			-64.85	0.920789	1.55219
			-64.8	0.894481	1.5785
			-64.75	0.841864	1.63111
			-64.7	0.973406	1.65742
			-64.65	0.815556	1.44695
			-64.6	0.736631	1.44695
			-64.55	0.736631	1.44695
			-64.5	0.710323	1.39434
			-64.45	0.815556	1.52588
			-64.4	0.920789	1.55219
			-64.35	0.894481	1.52588
			-64.3	0.894481	1.63111
			-64.25	0.920789	1.65742
			-64.2	0.868172	1.52588
			-64.15	0.841864	1.5785
			-64.1	0.868172	1.55219
			-64.05	0.841864	1.5785
			-64	0.762939	1.65742
			-63.95	0.762939	1.55219
			-63.9	0.736631	1.55219
			-63.85	0.841864	1.6048
			-63.8	0.815556	1.55219
			-63.75	0.789248	1.55219
			-63.7	0.868172	1.47326
			-63.65	0.894481	1.47326
			-63.6	0.920789	1.52588
			-63.55	1.10495	1.6048
			-63.5	1.10495	1.6048
			-63.45	1.07864	1.63111
			-63.4	0.920789	1.63111
			-63.35	0.841864	1.65742
			-63.3	0.868172	1.55219
			-63.25	0.947097	1.63111
			-63.2	0.999714	1.5785
			-63.15	0.920789	1.55219
			-63.1	0.868172	1.5785
			-63.05	0.841864	1.5785
			-63	0.868172	1.68373
			-62.95	0.894481	1.63111
			-62.9	0.841864	1.65742
			-62.85	0.815556	1.65742
			-62.8	0.894481	1.73634
			-62.75	0.789248	1.78896
			-62.7	0.815556	1.76265
			-62.65	0.920789	1.76265
			-62.6	0.868172	1.73634
			-62.55	0.815556	1.68373
			-62.5	0.841864	1.71004
			-62.45	0.736631	1.78896
			-62.4	0.841864	1.81527
			-62.35	0.947097	1.81527
			-62.3	0.868172	1.73634
			-62.25	0.789248	1.68373
			-62.2	0.762939	1.73634
			-62.15	0.789248	1.68373
			-62.1	0.868172	1.76265
			-62.05	0.868172	1.86789
			-62	0.841864	1.78896
			-61.95	0.999714	1.68373
			-61.9	1.02602	1.68373
			-61.85	0.894481	1.63111
			-61.8	0.920789	1.71004
			-61.75	0.947097	1.84158
			-61.7	0.894481	1.9205
			-61.65	0.947097	1.86789
			-61.6	0.894481	1.76265
			-61.55	0.920789	1.55219
			-61.5	0.894481	1.5785
			-61.45	0.841864	1.71004
			-61.4	0.841864	1.81527
			-61.35	0.868172	1.78896
			-61.3	0.815556	1.81527
			-61.25	0.841864	1.78896
			-61.2	0.920789	1.81527
			-61.15	0.920789	1.89419
			-61.1	0.947097	1.78896
			-61.05	1.05233	1.76265
			-61	1.05233	1.81527
			-60.95	0.999714	1.78896
			-60.9	1.02602	1.76265
			-60.85	0.894481	1.9205
			-60.8	0.920789	1.97312
			-60.75	0.999714	1.97312
			-60.7	0.973406	1.97312
			-60.65	0.947097	1.99943
			-60.6	1.05233	1.94681
			-60.55	0.947097	1.84158
			-60.5	0.999714	1.9205
			-60.45	1.07864	1.94681
			-60.4	0.973406	1.89419
			-60.35	1.05233	1.86789
			-60.3	0.973406	1.99943
			-60.25	0.894481	1.86789
			-60.2	0.947097	1.84158
			-60.15	0.947097	1.94681
			-60.1	0.947097	1.9205
			-60.05	1.02602	1.99943
			-60	0.973406	1.97312
			-59.95	0.973406	1.86789
			-59.9	1.05233	1.86789
			-59.85	1.13126	1.86789
			-59.8	1.10495	1.94681
			-59.75	1.21018	1.9205
			-59.7	1.10495	1.89419
			-59.65	1.02602	1.89419
			-59.6	1.05233	1.94681
			-59.55	0.947097	1.9205
			-59.5	0.947097	2.02574
			-59.45	0.999714	1.94681
			-59.4	1.02602	1.9205
			-59.35	1.02602	1.84158
			-59.3	1.13126	1.84158
			-59.25	1.10495	1.89419
			-59.2	0.973406	1.94681
			-59.15	0.920789	1.9205
			-59.1	0.947097	1.94681
			-59.05	0.973406	1.89419
			-59	0.868172	1.89419
			-58.95	0.868172	1.97312
			-58.9	0.973406	1.94681
			-58.85	1.05233	1.97312
			-58.8	1.07864	1.99943
			-58.75	1.13126	1.94681
			-58.7	1.10495	2.02574
			-58.65	1.05233	2.05204
			-58.6	1.02602	2.10466
			-58.55	1.05233	2.10466
			-58.5	1.07864	2.05204
			-58.45	1.15756	2.02574
			-58.4	1.15756	2.15728
			-58.35	1.07864	2.18359
			-58.3	1.10495	2.07835
			-58.25	1.07864	1.99943
			-58.2	1.07864	2.07835
			-58.15	1.07864	1.97312
			-58.1	1.05233	1.84158
			-58.05	1.05233	1.94681
			-58	1.13126	2.02574
			-57.95	1.10495	2.10466
			-57.9	1.07864	2.13097
			-57.85	1.05233	2.13097
			-57.8	1.05233	2.05204
			-57.75	1.10495	1.9205
			-57.7	1.21018	1.9205
			-57.65	1.10495	2.02574
			-57.6	1.07864	2.02574
			-57.55	1.13126	2.05204
			-57.5	1.07864	2.02574
			-57.45	1.13126	1.86789
			-57.4	1.21018	1.9205
			-57.35	1.15756	1.99943
			-57.3	1.07864	1.94681
			-57.25	1.10495	1.94681
			-57.2	1.07864	1.94681
			-57.15	1.05233	2.05204
			-57.1	1.05233	2.18359
			-57.05	1.05233	2.26251
			-57	1.15756	2.20989
			-56.95	1.13126	2.13097
			-56.9	1.18387	2.20989
			-56.85	1.21018	2.28882
			-56.8	1.23649	2.31513
			-56.75	1.18387	2.28882
			-56.7	1.23649	2.15728
			-56.65	1.2891	2.10466
			-56.6	1.2628	2.15728
			-56.55	1.18387	2.20989
			-56.5	1.13126	2.31513
			-56.45	1.07864	2.26251
			-56.4	1.13126	2.15728
			-56.35	1.10495	2.2362
			-56.3	1.02602	2.20989
			-56.25	1.13126	2.15728
			-56.2	1.10495	2.18359
			-56.15	1.02602	2.15728
			-56.1	1.07864	2.10466
			-56.05	1.13126	2.18359
			-56	1.07864	2.15728
			-55.95	1.10495	2.05204
			-55.9	1.05233	2.07835
			-55.85	1.13126	2.02574
			-55.8	1.18387	2.07835
			-55.75	1.05233	2.10466
			-55.7	0.973406	2.07835
			-55.65	1.07864	2.07835
			-55.6	1.10495	2.05204
			-55.55	1.10495	2.10466
			-55.5	1.07864	2.15728
			-55.45	1.02602	2.20989
			-55.4	1.02602	2.15728
			-55.35	0.999714	2.13097
			-55.3	1.10495	2.07835
			-55.25	1.15756	2.15728
			-55.2	1.15756	2.18359
			-55.15	1.10495	2.10466
			-55.1	1.23649	2.05204
			-55.05	1.15756	1.97312
			-55	1.23649	1.99943
			-54.95	1.2891	2.07835
			-54.9	1.23649	2.02574
			-54.85	1.18387	2.05204
			-54.8	1.18387	2.13097
			-54.75	1.10495	2.2362
			-54.7	1.13126	2.36774
			-54.65	1.13126	2.28882
			-54.6	1.21018	2.20989
			-54.55	1.23649	2.15728
			-54.5	1.34172	2.15728
			-54.45	1.31541	2.13097
			-54.4	1.2628	2.10466
			-54.35	1.36803	2.07835
			-54.3	1.34172	2.05204
			-54.25	1.39434	2.07835
			-54.2	1.39434	2.07835
			-54.15	1.31541	2.05204
			-54.1	1.21018	2.15728
			-54.05	1.21018	2.15728
			-54	1.21018	2.10466
			-53.95	1.36803	2.10466
			-53.9	1.36803	2.13097
			-53.85	1.23649	2.13097
			-53.8	1.18387	2.18359
			-53.75	1.18387	2.20989
			-53.7	1.21018	2.26251
			-53.65	1.23649	2.20989
			-53.6	1.2628	2.20989
			-53.55	1.21018	2.28882
			-53.5	1.2891	2.15728
			-53.45	1.34172	2.13097
			-53.4	1.2628	2.26251
			-53.35	1.31541	2.20989
			-53.3	1.34172	2.18359
			-53.25	1.34172	2.34143
			-53.2	1.34172	2.31513
			-53.15	1.31541	2.28882
			-53.1	1.36803	2.26251
			-53.05	1.34172	2.26251
			-53	1.34172	2.2362
			-52.95	1.34172	2.20989
			-52.9	1.34172	2.20989
			-52.85	1.23649	2.18359
			-52.8	1.2891	2.20989
			-52.75	1.23649	2.28882
			-52.7	1.2628	2.18359
			-52.65	1.2628	2.18359
			-52.6	1.2891	2.28882
			-52.55	1.2891	2.36774
			-52.5	1.2628	2.42036
			-52.45	1.31541	2.36774
			-52.4	1.34172	2.31513
			-52.35	1.39434	2.28882
			-52.3	1.39434	2.26251
			-52.25	1.31541	2.2362
			-52.2	1.31541	2.31513
			-52.15	1.34172	2.34143
			-52.1	1.2891	2.18359
			-52.05	1.34172	2.36774
			-52	1.34172	2.39405
			-51.95	1.2628	2.42036
			-51.9	1.2891	2.57821
			-51.85	1.44695	2.49928
			-51.8	1.44695	2.34143
			-51.75	1.36803	2.34143
			-51.7	1.2891	2.18359
			-51.65	1.23649	2.20989
			-51.6	1.39434	2.26251
			-51.55	1.42065	2.26251
			-51.5	1.36803	2.39405
			-51.45	1.47326	2.44667
			-51.4	1.42065	2.39405
			-51.35	1.34172	2.39405
			-51.3	1.39434	2.47298
			-51.25	1.44695	2.52559
			-51.2	1.42065	2.47298
			-51.15	1.36803	2.49928
			-51.1	1.36803	2.49928
			-51.05	1.36803	2.47298
			-51	1.42065	2.44667
			-50.95	1.42065	2.47298
			-50.9	1.36803	2.39405
			-50.85	1.42065	2.39405
			-50.8	1.39434	2.28882
			-50.75	1.52588	2.39405
			-50.7	1.55219	2.36774
			-50.65	1.52588	2.39405
			-50.6	1.52588	2.39405
			-50.55	1.52588	2.42036
			-50.5	1.49957	2.42036
			-50.45	1.49957	2.52559
			-50.4	1.55219	2.44667
			-50.35	1.49957	2.39405
			-50.3	1.52588	2.44667
			-50.25	1.6048	2.49928
			-50.2	1.47326	2.52559
			-50.15	1.49957	2.49928
			-50.1	1.47326	2.47298
			-50.05	1.34172	2.47298
			-50	1.47326	2.52559
			-49.95	1.47326	2.63083
			-49.9	1.44695	2.60452
			-49.85	1.42065	2.57821
			-49.8	1.36803	2.52559
			-49.75	1.42065	2.44667
			-49.7	1.5785	2.44667
			-49.65	1.6048	2.60452
			-49.6	1.52588	2.57821
			-49.55	1.5785	2.5519
			-49.5	1.42065	2.47298
			-49.45	1.49957	2.47298
			-49.4	1.55219	2.49928
			-49.35	1.47326	2.5519
			-49.3	1.49957	2.5519
			-49.25	1.5785	2.52559
			-49.2	1.55219	2.47298
			-49.15	1.49957	2.44667
			-49.1	1.55219	2.57821
			-49.05	1.49957	2.63083
			-49	1.42065	2.65713
			-48.95	1.47326	2.68344
			-48.9	1.44695	2.60452
			-48.85	1.49957	2.5519
			-48.8	1.36803	2.57821
			-48.75	1.34172	2.52559
			-48.7	1.39434	2.49928
			-48.65	1.47326	2.52559
			-48.6	1.6048	2.70975
			-48.55	1.65742	2.81498
			-48.5	1.5785	2.84129
			-48.45	1.52588	2.81498
			-48.4	1.49957	2.70975
			-48.35	1.52588	2.60452
			-48.3	1.39434	2.49928
			-48.25	1.49957	2.5519
			-48.2	1.55219	2.57821
			-48.15	1.47326	2.52559
			-48.1	1.55219	2.42036
			-48.05	1.5785	2.49928
			-48	1.42065	2.5519
			-47.95	1.42065	2.57821
			-47.9	1.49957	2.70975
			-47.85	1.5785	2.63083
			-47.8	1.73634	2.5519
			-47.75	1.65742	2.60452
			-47.7	1.63111	2.5519
			-47.65	1.68373	2.52559
			-47.6	1.68373	2.63083
			-47.55	1.55219	2.60452
			-47.5	1.47326	2.70975
			-47.45	1.47326	2.81498
			-47.4	1.47326	2.73606
			-47.35	1.5785	2.73606
			-47.3	1.5785	2.60452
			-47.25	1.6048	2.49928
			-47.2	1.6048	2.57821
			-47.15	1.52588	2.63083
			-47.1	1.47326	2.65713
			-47.05	1.5785	2.70975
			-47	1.44695	2.70975
			-46.95	1.52588	2.76237
			-46.9	1.63111	2.73606
			-46.85	1.5785	2.68344
			-46.8	1.6048	2.65713
			-46.75	1.52588	2.76237
			-46.7	1.49957	2.84129
			-46.65	1.55219	2.8676
			-46.6	1.49957	2.8676
			-46.55	1.49957	2.89391
			-46.5	1.5785	2.78868
			-46.45	1.52588	2.81498
			-46.4	1.5785	2.70975
			-46.35	1.63111	2.65713
			-46.3	1.55219	2.73606
			-46.25	1.52588	2.68344
			-46.2	1.5785	2.60452
			-46.15	1.49957	2.70975
			-46.1	1.44695	2.73606
			-46.05	1.5785	2.76237
			-46	1.5785	2.73606
			-45.95	1.6048	2.63083
			-45.9	1.76265	2.70975
			-45.85	1.76265	2.76237
			-45.8	1.68373	2.78868
			-45.75	1.76265	2.68344
			-45.7	1.65742	2.76237
			-45.65	1.76265	2.73606
			-45.6	1.84158	2.70975
			-45.55	1.86789	2.70975
			-45.5	1.78896	2.68344
			-45.45	1.78896	2.60452
			-45.4	1.68373	2.60452
			-45.35	1.76265	2.63083
			-45.3	1.76265	2.70975
			-45.25	1.63111	2.76237
			-45.2	1.5785	2.73606
			-45.15	1.65742	2.8676
			-45.1	1.63111	2.81498
			-45.05	1.73634	2.60452
			-45	1.76265	2.68344
			-44.95	1.71004	2.70975
			-44.9	1.65742	2.63083
			-44.85	1.65742	2.68344
			-44.8	1.76265	2.81498
			-44.75	1.73634	2.78868
			-44.7	1.63111	2.81498
			-44.65	1.73634	2.73606
			-44.6	1.76265	2.68344
			-44.55	1.76265	2.60452
			-44.5	1.84158	2.76237
			-44.45	1.78896	2.84129
			-44.4	1.68373	2.78868
			-44.35	1.6048	2.84129
			-44.3	1.71004	2.65713
			-44.25	1.71004	2.73606
			-44.2	1.84158	2.78868
			-44.15	1.9205	2.76237
			-44.1	1.84158	2.76237
			-44.05	1.78896	2.89391
			-44	1.78896	2.76237
			-43.95	1.76265	2.78868
			-43.9	1.76265	2.78868
			-43.85	1.78896	2.65713
			-43.8	1.68373	2.60452
			-43.75	1.63111	2.73606
			-43.7	1.5785	2.78868
			-43.65	1.52588	2.8676
			-43.6	1.55219	2.89391
			-43.55	1.65742	2.81498
			-43.5	1.65742	2.81498
			-43.45	1.84158	2.8676
			-43.4	1.89419	2.81498
			-43.35	1.78896	2.76237
			-43.3	1.78896	2.76237
			-43.25	1.76265	2.78868
			-43.2	1.78896	2.84129
			-43.15	1.9205	3.02545
			-43.1	1.84158	3.05176
			-43.05	1.71004	3.02545
			-43	1.73634	3.05176
			-42.95	1.78896	2.97283
			-42.9	1.76265	2.94652
			-42.85	1.89419	2.92022
			-42.8	1.89419	2.99914
			-42.75	1.78896	2.99914
			-42.7	1.86789	2.97283
			-42.65	1.81527	2.92022
			-42.6	1.73634	2.8676
			-42.55	1.78896	2.8676
			-42.5	1.81527	2.84129
			-42.45	1.81527	2.81498
			-42.4	1.86789	2.8676
			-42.35	1.81527	2.89391
			-42.3	1.89419	2.92022
			-42.25	1.9205	2.94652
			-42.2	1.89419	3.02545
			-42.15	1.9205	3.10437
			-42.1	1.89419	3.15699
			-42.05	1.78896	3.15699
			-42	1.84158	3.02545
			-41.95	1.84158	2.99914
			-41.9	1.73634	2.97283
			-41.85	1.81527	2.99914
			-41.8	1.94681	2.92022
			-41.75	1.89419	2.97283
			-41.7	1.89419	2.94652
			-41.65	1.9205	2.89391
			-41.6	1.9205	2.84129
			-41.55	1.99943	2.84129
			-41.5	2.05204	2.81498
			-41.45	1.99943	2.8676
			-41.4	1.9205	2.92022
			-41.35	1.89419	2.8676
			-41.3	1.86789	2.84129
			-41.25	1.99943	2.97283
			-41.2	2.02574	2.94652
			-41.15	2.02574	2.99914
			-41.1	2.07835	3.02545
			-41.05	2.13097	3.02545
			-41	2.10466	3.1833
			-40.95	2.18359	3.20961
			-40.9	2.13097	3.02545
			-40.85	2.13097	2.89391
			-40.8	2.15728	2.89391
			-40.75	1.97312	2.92022
			-40.7	1.97312	3.02545
			-40.65	1.97312	3.05176
			-40.6	1.84158	3.10437
			-40.55	1.89419	3.10437
			-40.5	1.99943	3.02545
			-40.45	1.97312	3.02545
			-40.4	1.99943	3.07807
			-40.35	1.9205	2.97283
			-40.3	2.02574	2.8676
			-40.25	1.97312	2.94652
			-40.2	1.99943	2.94652
			-40.15	1.97312	2.84129
			-40.1	1.99943	2.84129
			-40.05	1.94681	2.92022
			-40	1.86789	2.99914
			-39.95	1.9205	3.07807
			-39.9	1.97312	2.97283
			-39.85	1.94681	3.07807
			-39.8	2.02574	3.13068
			-39.75	1.99943	3.10437
			-39.7	1.94681	3.15699
			-39.65	2.10466	3.31484
			-39.6	2.07835	3.23592
			-39.55	2.05204	3.15699
			-39.5	2.07835	3.23592
			-39.45	1.99943	3.20961
			-39.4	1.97312	3.15699
			-39.35	2.15728	3.20961
			-39.3	2.18359	3.02545
			-39.25	2.07835	3.07807
			-39.2	2.02574	3.07807
			-39.15	2.02574	2.94652
			-39.1	2.07835	3.02545
			-39.05	2.07835	3.02545
			-39	2.02574	2.99914
			-38.95	2.05204	3.07807
			-38.9	2.18359	3.10437
			-38.85	2.13097	3.02545
			-38.8	2.05204	2.94652
			-38.75	2.13097	2.97283
			-38.7	1.99943	3.05176
			-38.65	1.97312	3.13068
			-38.6	2.10466	3.23592
			-38.55	2.05204	3.23592
			-38.5	2.05204	3.34115
			-38.45	2.10466	3.36746
			-38.4	2.05204	3.28853
			-38.35	2.07835	3.23592
			-38.3	2.07835	3.20961
			-38.25	2.15728	3.15699
			-38.2	2.18359	3.26222
			-38.15	2.07835	3.28853
			-38.1	2.05204	3.26222
			-38.05	2.15728	3.20961
			-38	2.15728	3.20961
			-37.95	2.15728	3.26222
			-37.9	2.10466	3.34115
			-37.85	1.99943	3.28853
			-37.8	1.99943	3.1833
			-37.75	2.13097	3.15699
			-37.7	2.18359	3.1833
			-37.65	2.15728	3.1833
			-37.6	2.26251	3.13068
			-37.55	2.15728	3.10437
			-37.5	2.10466	3.05176
			-37.45	2.18359	3.10437
			-37.4	2.02574	3.13068
			-37.35	1.99943	3.13068
			-37.3	1.97312	3.1833
			-37.25	1.9205	3.23592
			-37.2	2.02574	3.1833
			-37.15	2.15728	3.1833
			-37.1	2.13097	3.20961
			-37.05	2.05204	3.20961
			-37	2.10466	3.20961
			-36.95	2.10466	3.28853
			-36.9	2.2362	3.34115
			-36.85	2.18359	3.36746
			-36.8	2.07835	3.23592
			-36.75	2.05204	3.28853
			-36.7	2.15728	3.28853
			-36.65	2.05204	3.26222
			-36.6	1.99943	3.39377
			-36.55	2.05204	3.36746
			-36.5	1.99943	3.15699
			-36.45	2.07835	3.05176
			-36.4	2.05204	3.05176
			-36.35	2.18359	3.10437
			-36.3	2.26251	3.20961
			-36.25	2.2362	3.26222
			-36.2	2.26251	3.26222
			-36.15	2.26251	3.1833
			-36.1	2.28882	3.20961
			-36.05	2.31513	3.23592
			-36	2.28882	3.28853
			-35.95	2.18359	3.36746
			-35.9	2.10466	3.39377
			-35.85	2.13097	3.28853
			-35.8	2.13097	3.31484
			-35.75	2.15728	3.31484
			-35.7	2.26251	3.26222
			-35.65	2.18359	3.20961
			-35.6	2.26251	3.28853
			-35.55	2.28882	3.44638
			-35.5	2.18359	3.42007
			-35.45	2.18359	3.36746
			-35.4	2.18359	3.44638
			-35.35	2.15728	3.34115
			-35.3	2.28882	3.39377
			-35.25	2.42036	3.499
			-35.2	2.34143	3.39377
			-35.15	2.20989	3.39377
			-35.1	2.20989	3.34115
			-35.05	2.20989	3.34115
			-35	2.36774	3.34115
			-34.95	2.34143	3.34115
			-34.9	2.15728	3.28853
			-34.85	2.20989	3.34115
			-34.8	2.36774	3.36746
			-34.75	2.31513	3.39377
			-34.7	2.28882	3.42007
			-34.65	2.2362	3.52531
			-34.6	2.18359	3.52531
			-34.55	2.15728	3.55161
			-34.5	2.20989	3.52531
			-34.45	2.18359	3.499
			-34.4	2.2362	3.47269
			-34.35	2.2362	3.44638
			-34.3	2.31513	3.36746
			-34.25	2.36774	3.26222
			-34.2	2.34143	3.31484
			-34.15	2.47298	3.31484
			-34.1	2.44667	3.34115
			-34.05	2.36774	3.42007
			-34	2.39405	3.36746
			-33.95	2.36774	3.36746
			-33.9	2.31513	3.499
			-33.85	2.31513	3.55161
			-33.8	2.31513	3.499
			-33.75	2.36774	3.60423
			-33.7	2.42036	3.52531
			-33.65	2.49928	3.42007
			-33.6	2.42036	3.42007
			-33.55	2.42036	3.499
			-33.5	2.49928	3.499
			-33.45	2.42036	3.47269
			-33.4	2.39405	3.44638
			-33.35	2.39405	3.34115
			-33.3	2.36774	3.34115
			-33.25	2.44667	3.39377
			-33.2	2.52559	3.42007
			-33.15	2.52559	3.36746
			-33.1	2.57821	3.39377
			-33.05	2.47298	3.52531
			-33	2.34143	3.57792
			-32.95	2.36774	3.47269
			-32.9	2.34143	3.39377
			-32.85	2.36774	3.34115
			-32.8	2.52559	3.34115
			-32.75	2.52559	3.47269
			-32.7	2.52559	3.60423
			-32.65	2.60452	3.60423
			-32.6	2.5519	3.65685
			-32.55	2.49928	3.70946
			-32.5	2.49928	3.65685
			-32.45	2.44667	3.68316
			-32.4	2.49928	3.65685
			-32.35	2.5519	3.68316
			-32.3	2.57821	3.68316
			-32.25	2.57821	3.68316
			-32.2	2.63083	3.73577
			-32.15	2.63083	3.8147
			-32.1	2.57821	3.76208
			-32.05	2.44667	3.68316
			-32	2.42036	3.63054
			-31.95	2.49928	3.55161
			-31.9	2.47298	3.47269
			-31.85	2.44667	3.55161
			-31.8	2.47298	3.57792
			-31.75	2.44667	3.57792
			-31.7	2.2362	3.65685
			-31.65	2.28882	3.68316
			-31.6	2.39405	3.65685
			-31.55	2.42036	3.68316
			-31.5	2.52559	3.65685
			-31.45	2.60452	3.63054
			-31.4	2.5519	3.65685
			-31.35	2.47298	3.60423
			-31.3	2.47298	3.57792
			-31.25	2.44667	3.57792
			-31.2	2.5519	3.55161
			-31.15	2.57821	3.57792
			-31.1	2.49928	3.57792
			-31.05	2.5519	3.63054
			-31	2.57821	3.70946
			-30.95	2.49928	3.70946
			-30.9	2.42036	3.8147
			-30.85	2.42036	3.76208
			-30.8	2.49928	3.65685
			-30.75	2.60452	3.63054
			-30.7	2.5519	3.55161
			-30.65	2.49928	3.65685
			-30.6	2.60452	3.78839
			-30.55	2.65713	3.73577
			-30.5	2.49928	3.73577
			-30.45	2.57821	3.63054
			-30.4	2.49928	3.60423
			-30.35	2.5519	3.60423
			-30.3	2.5519	3.63054
			-30.25	2.57821	3.70946
			-30.2	2.5519	3.68316
			-30.15	2.57821	3.65685
			-30.1	2.68344	3.65685
			-30.05	2.73606	3.68316
			-30	2.63083	3.63054
			-29.95	2.63083	3.65685
			-29.9	2.65713	3.70946
			-29.85	2.60452	3.68316
			-29.8	2.65713	3.73577
			-29.75	2.68344	3.73577
			-29.7	2.70975	3.63054
			-29.65	2.65713	3.60423
			-29.6	2.63083	3.68316
			-29.55	2.49928	3.76208
			-29.5	2.44667	3.8147
			-29.45	2.5519	3.86731
			-29.4	2.52559	3.8147
			-29.35	2.47298	3.84101
			-29.3	2.47298	3.78839
			-29.25	2.52559	3.8147
			-29.2	2.47298	3.73577
			-29.15	2.57821	3.70946
			-29.1	2.60452	3.65685
			-29.05	2.57821	3.65685
			-29	2.60452	3.60423
			-28.95	2.52559	3.60423
			-28.9	2.60452	3.68316
			-28.85	2.63083	3.68316
			-28.8	2.57821	3.78839
			-28.75	2.63083	3.76208
			-28.7	2.63083	3.76208
			-28.65	2.5519	3.70946
			-28.6	2.63083	3.76208
			-28.55	2.68344	3.73577
			-28.5	2.57821	3.76208
			-28.45	2.5519	3.73577
			-28.4	2.68344	3.76208
			-28.35	2.63083	3.91993
			-28.3	2.60452	3.91993
			-28.25	2.63083	3.78839
			-28.2	2.65713	3.78839
			-28.15	2.68344	3.8147
			-28.1	2.65713	3.86731
			-28.05	2.70975	3.97255
			-28	2.73606	4.10409
			-27.95	2.73606	4.02516
			-27.9	2.73606	3.89362
			-27.85	2.78868	3.91993
			-27.8	2.78868	3.84101
			-27.75	2.73606	3.84101
			-27.7	2.68344	3.91993
			-27.65	2.60452	3.84101
			-27.6	2.60452	3.86731
			-27.55	2.70975	3.91993
			-27.5	2.76237	3.86731
			-27.45	2.63083	4.02516
			-27.4	2.70975	4.05147
			-27.35	2.68344	3.89362
			-27.3	2.65713	3.86731
			-27.25	2.70975	3.8147
			-27.2	2.65713	3.78839
			-27.15	2.73606	3.84101
			-27.1	2.81498	3.97255
			-27.05	2.8676	3.97255
			-27	2.8676	3.97255
			-26.95	2.78868	3.97255
			-26.9	2.70975	3.91993
			-26.85	2.78868	3.94624
			-26.8	2.78868	3.99886
			-26.75	2.78868	3.94624
			-26.7	2.78868	4.02516
			-26.65	2.8676	3.97255
			-26.6	2.78868	3.97255
			-26.55	2.78868	3.97255
			-26.5	2.76237	4.05147
			-26.45	2.76237	4.02516
			-26.4	2.73606	3.97255
			-26.35	2.70975	3.86731
			-26.3	2.73606	3.84101
			-26.25	2.94652	3.86731
			-26.2	2.92022	4.02516
			-26.15	2.78868	4.02516
			-26.1	2.81498	4.02516
			-26.05	2.70975	3.94624
			-26	2.60452	3.99886
			-25.95	2.73606	4.05147
			-25.9	2.76237	4.05147
			-25.85	2.70975	4.02516
			-25.8	2.73606	3.94624
			-25.75	2.70975	3.89362
			-25.7	2.84129	3.99886
			-25.65	2.8676	4.1304
			-25.6	2.81498	4.10409
			-25.55	2.76237	4.07778
			-25.5	2.76237	4.05147
			-25.45	2.73606	4.18301
			-25.4	2.73606	4.23563
			-25.35	2.78868	4.26194
			-25.3	2.84129	4.23563
			-25.25	2.78868	4.18301
			-25.2	2.92022	4.1304
			-25.15	2.94652	4.05147
			-25.1	2.94652	4.02516
			-25.05	2.8676	4.05147
			-25	2.78868	3.99886
			-24.95	2.89391	4.05147
			-24.9	2.94652	4.1567
			-24.85	2.8676	4.26194
			-24.8	2.84129	4.31455
			-24.75	2.89391	4.28825
			-24.7	2.84129	4.1567
			-24.65	2.92022	4.18301
			-24.6	2.92022	4.18301
			-24.55	2.94652	4.10409
			-24.5	2.97283	4.10409
			-24.45	2.94652	4.1567
			-24.4	2.81498	4.18301
			-24.35	2.81498	4.1567
			-24.3	2.81498	4.20932
			-24.25	2.81498	4.28825
			-24.2	2.8676	4.18301
			-24.15	2.89391	4.07778
			-24.1	2.94652	4.07778
			-24.05	3.07807	4.05147
			-24	2.99914	4.02516
			-23.95	2.92022	4.1567
			-23.9	2.94652	4.18301
			-23.85	2.89391	4.10409
			-23.8	2.8676	4.1304
			-23.75	2.97283	4.18301
			-23.7	2.89391	4.1567
			-23.65	2.89391	4.10409
			-23.6	2.94652	3.99886
			-23.55	2.97283	4.07778
			-23.5	3.05176	4.18301
			-23.45	3.13068	4.23563
			-23.4	3.13068	4.26194
			-23.35	3.10437	4.31455
			-23.3	3.13068	4.36717
			-23.25	3.02545	4.26194
			-23.2	3.02545	4.18301
			-23.15	3.02545	4.18301
			-23.1	2.94652	4.1304
			-23.05	2.8676	4.18301
			-23	2.89391	4.18301
			-22.95	2.89391	4.23563
			-22.9	3.02545	4.23563
			-22.85	3.05176	4.1304
			-22.8	3.07807	4.1567
			-22.75	3.02545	4.18301
			-22.7	3.05176	4.20932
			-22.65	2.99914	4.1567
			-22.6	3.05176	4.1304
			-22.55	2.99914	4.07778
			-22.5	2.92022	4.1304
			-22.45	2.99914	4.20932
			-22.4	3.10437	4.23563
			-22.35	3.13068	4.20932
			-22.3	3.07807	4.1304
			-22.25	2.94652	4.1304
			-22.2	2.8676	4.20932
			-22.15	2.97283	4.23563
			-22.1	2.94652	4.26194
			-22.05	2.8676	4.20932
			-22	2.92022	4.10409
			-21.95	2.99914	4.10409
			-21.9	3.05176	4.26194
			-21.85	3.10437	4.23563
			-21.8	2.99914	4.26194
			-21.75	2.99914	4.18301
			-21.7	2.94652	4.23563
			-21.65	2.92022	4.23563
			-21.6	2.97283	4.31455
			-21.55	3.02545	4.36717
			-21.5	3.05176	4.31455
			-21.45	3.13068	4.18301
			-21.4	3.13068	4.23563
			-21.35	3.07807	4.23563
			-21.3	3.02545	4.23563
			-21.25	3.05176	4.28825
			-21.2	3.02545	4.28825
			-21.15	3.05176	4.28825
			-21.1	3.1833	4.28825
			-21.05	3.20961	4.20932
			-21	3.26222	4.23563
			-20.95	3.23592	4.28825
			-20.9	3.07807	4.26194
			-20.85	3.07807	4.20932
			-20.8	3.07807	4.18301
			-20.75	3.05176	4.1304
			-20.7	3.13068	4.1304
			-20.65	3.13068	4.1567
			-20.6	3.1833	4.1567
			-20.55	3.1833	4.31455
			-20.5	3.13068	4.4461
			-20.45	3.07807	4.36717
			-20.4	3.10437	4.39348
			-20.35	3.07807	4.4461
			-20.3	3.07807	4.39348
			-20.25	3.23592	4.31455
			-20.2	3.23592	4.31455
			-20.15	3.26222	4.18301
			-20.1	3.28853	4.10409
			-20.05	3.20961	4.23563
			-20	3.1833	4.26194
			-19.95	3.13068	4.34086
			-19.9	3.05176	4.39348
			-19.85	3.07807	4.31455
			-19.8	3.13068	4.26194
			-19.75	3.05176	4.18301
			-19.7	3.15699	4.1304
			-19.65	3.20961	4.26194
			-19.6	3.1833	4.28825
			-19.55	3.13068	4.26194
			-19.5	3.15699	4.39348
			-19.45	3.13068	4.4461
			-19.4	3.15699	4.49871
			-19.35	3.10437	4.4724
			-19.3	3.05176	4.36717
			-19.25	3.02545	4.39348
			-19.2	3.07807	4.4461
			-19.15	2.99914	4.4724
			-19.1	3.07807	4.41979
			-19.05	3.1833	4.41979
			-19	3.1833	4.4461
			-18.95	3.26222	4.39348
			-18.9	3.23592	4.36717
			-18.85	3.15699	4.39348
			-18.8	3.20961	4.34086
			-18.75	3.1833	4.39348
			-18.7	3.1833	4.39348
			-18.65	3.1833	4.39348
			-18.6	3.20961	4.4461
			-18.55	3.20961	4.49871
			-18.5	3.23592	4.55133
			-18.45	3.15699	4.57764
			-18.4	3.10437	4.57764
			-18.35	3.15699	4.49871
			-18.3	3.15699	4.4724
			-18.25	3.20961	4.49871
			-18.2	3.20961	4.57764
			-18.15	3.15699	4.63025
			-18.1	3.23592	4.68287
			-18.05	3.28853	4.65656
			-18	3.26222	4.49871
			-17.95	3.23592	4.39348
			-17.9	3.26222	4.41979
			-17.85	3.34115	4.41979
			-17.8	3.36746	4.4724
			-17.75	3.39377	4.4724
			-17.7	3.34115	4.57764
			-17.65	3.36746	4.55133
			-17.6	3.28853	4.55133
			-17.55	3.23592	4.55133
			-17.5	3.26222	4.57764
			-17.45	3.1833	4.63025
			-17.4	3.28853	4.57764
			-17.35	3.36746	4.52502
			-17.3	3.36746	4.52502
			-17.25	3.26222	4.55133
			-17.2	3.39377	4.57764
			-17.15	3.39377	4.65656
			-17.1	3.44638	4.57764
			-17.05	3.39377	4.52502
			-17	3.34115	4.4724
			-16.95	3.36746	4.49871
			-16.9	3.47269	4.49871
			-16.85	3.499	4.4461
			-16.8	3.47269	4.4724
			-16.75	3.52531	4.4724
			-16.7	3.39377	4.57764
			-16.65	3.34115	4.73549
			-16.6	3.42007	4.70918
			-16.55	3.42007	4.68287
			-16.5	3.42007	4.68287
			-16.45	3.44638	4.68287
			-16.4	3.42007	4.65656
			-16.35	3.47269	4.68287
			-16.3	3.44638	4.65656
			-16.25	3.39377	4.63025
			-16.2	3.36746	4.57764
			-16.15	3.34115	4.52502
			-16.1	3.26222	4.60394
			-16.05	3.39377	4.55133
			-16	3.39377	4.52502
			-15.95	3.28853	4.63025
			-15.9	3.28853	4.65656
			-15.85	3.31484	4.60394
			-15.8	3.34115	4.70918
			-15.75	3.39377	4.60394
			-15.7	3.36746	4.49871
			-15.65	3.42007	4.52502
			-15.6	3.47269	4.57764
			-15.55	3.42007	4.68287
			-15.5	3.47269	4.76179
			-15.45	3.499	4.68287
			-15.4	3.44638	4.65656
			-15.35	3.42007	4.68287
			-15.3	3.499	4.63025
			-15.25	3.52531	4.55133
			-15.2	3.47269	4.60394
			-15.15	3.42007	4.60394
			-15.1	3.34115	4.68287
			-15.05	3.36746	4.70918
			-15	3.499	4.60394
			-14.95	3.57792	4.57764
			-14.9	3.60423	4.57764
			-14.85	3.65685	4.57764
			-14.8	3.499	4.55133
			-14.75	3.499	4.65656
			-14.7	3.57792	4.63025
			-14.65	3.499	4.68287
			-14.6	3.52531	4.73549
			-14.55	3.47269	4.7881
			-14.5	3.42007	4.76179
			-14.45	3.42007	4.73549
			-14.4	3.42007	4.68287
			-14.35	3.39377	4.68287
			-14.3	3.47269	4.65656
			-14.25	3.55161	4.65656
			-14.2	3.60423	4.70918
			-14.15	3.63054	4.73549
			-14.1	3.55161	4.7881
			-14.05	3.47269	4.73549
			-14	3.47269	4.81441
			-13.95	3.499	4.76179
			-13.9	3.39377	4.73549
			-13.85	3.499	4.73549
			-13.8	3.55161	4.76179
			-13.75	3.55161	4.84072
			-13.7	3.52531	4.81441
			-13.65	3.60423	4.7881
			-13.6	3.60423	4.76179
			-13.55	3.68316	4.73549
			-13.5	3.60423	4.68287
			-13.45	3.57792	4.76179
			-13.4	3.68316	4.76179
			-13.35	3.65685	4.73549
			-13.3	3.60423	4.76179
			-13.25	3.60423	4.7881
			-13.2	3.499	4.70918
			-13.15	3.47269	4.76179
			-13.1	3.44638	4.73549
			-13.05	3.52531	4.68287
			-13	3.55161	4.70918
			-12.95	3.68316	4.7881
			-12.9	3.57792	4.76179
			-12.85	3.60423	4.7881
			-12.8	3.70946	4.76179
			-12.75	3.68316	4.7881
			-12.7	3.60423	4.7881
			-12.65	3.63054	4.7881
			-12.6	3.57792	4.86703
			-12.55	3.63054	4.81441
			-12.5	3.65685	4.73549
			-12.45	3.60423	4.60394
			-12.4	3.65685	4.68287
			-12.35	3.63054	4.76179
			-12.3	3.63054	4.68287
			-12.25	3.73577	4.68287
			-12.2	3.76208	4.68287
			-12.15	3.68316	4.73549
			-12.1	3.68316	4.81441
			-12.05	3.73577	4.89334
			-12	3.73577	4.89334
			-11.95	3.70946	4.89334
			-11.9	3.55161	4.76179
			-11.85	3.57792	4.73549
			-11.8	3.76208	4.81441
			-11.75	3.76208	4.76179
			-11.7	3.65685	4.91964
			-11.65	3.70946	4.97226
			-11.6	3.65685	4.89334
			-11.55	3.65685	4.86703
			-11.5	3.63054	4.94595
			-11.45	3.63054	4.89334
			-11.4	3.68316	4.91964
			-11.35	3.60423	4.86703
			-11.3	3.60423	4.84072
			-11.25	3.76208	4.86703
			-11.2	3.8147	4.86703
			-11.15	3.70946	4.89334
			-11.1	3.73577	4.94595
			-11.05	3.73577	4.94595
			-11	3.78839	4.94595
			-10.95	3.84101	4.99857
			-10.9	3.86731	4.97226
			-10.85	3.76208	4.97226
			-10.8	3.76208	5.1038
			-10.75	3.8147	5.13011
			-10.7	3.70946	5.02488
			-10.65	3.65685	4.97226
			-10.6	3.68316	4.97226
			-10.55	3.60423	4.94595
			-10.5	3.68316	4.97226
			-10.45	3.76208	5.05119
			-10.4	3.68316	5.07749
			-10.35	3.63054	5.05119
			-10.3	3.60423	4.97226
			-10.25	3.57792	4.99857
			-10.2	3.68316	5.02488
			-10.15	3.78839	4.97226
			-10.1	3.89362	4.91964
			-10.05	3.84101	4.99857
			-10	3.70946	4.99857
			-9.95	3.70946	4.99857
			-9.9	3.76208	4.91964
			-9.85	3.70946	4.97226
			-9.8	3.70946	5.02488
			-9.75	3.73577	5.05119
			-9.7	3.73577	5.15642
			-9.65	3.73577	5.07749
			-9.6	3.78839	5.05119
			-9.55	3.73577	4.97226
			-9.5	3.73577	4.94595
			-9.45	3.84101	5.05119
			-9.4	3.8147	5.18273
			-9.35	3.84101	5.1038
			-9.3	3.91993	5.05119
			-9.25	3.84101	5.05119
			-9.2	3.84101	5.07749
			-9.15	3.8147	5.13011
			-9.1	3.86731	4.97226
			-9.05	3.89362	4.97226
			-9	3.86731	5.05119
			-8.95	3.86731	5.05119
			-8.9	3.89362	5.05119
			-8.85	3.91993	5.15642
			-8.8	3.86731	5.23534
			-8.75	3.89362	5.26165
			-8.7	3.86731	5.23534
			-8.65	3.76208	5.15642
			-8.6	3.84101	5.13011
			-8.55	3.94624	5.13011
			-8.5	3.94624	5.13011
			-8.45	3.97255	5.1038
			-8.4	3.86731	5.1038
			-8.35	3.89362	5.13011
			-8.3	3.94624	5.20903
			-8.25	3.89362	5.15642
			-8.2	3.84101	5.1038
			-8.15	3.86731	5.15642
			-8.1	3.8147	5.26165
			-8.05	3.86731	5.18273
			-8	3.86731	5.05119
			-7.95	3.89362	4.99857
			-7.9	3.89362	5.07749
			-7.85	3.91993	5.1038
			-7.8	3.89362	5.13011
			-7.75	3.94624	5.1038
			-7.7	4.07778	5.13011
			-7.65	3.97255	5.1038
			-7.6	4.02516	5.15642
			-7.55	4.05147	5.23534
			-7.5	3.91993	5.1038
			-7.45	3.94624	5.15642
			-7.4	4.07778	5.13011
			-7.35	4.1304	5.1038
			-7.3	4.02516	5.15642
			-7.25	3.99886	5.23534
			-7.2	3.99886	5.13011
			-7.15	3.97255	5.13011
			-7.1	4.05147	5.05119
			-7.05	4.05147	5.15642
			-7	4.05147	5.18273
			-6.95	4.05147	5.15642
			-6.9	4.02516	5.15642
			-6.85	4.07778	5.26165
			-6.8	4.07778	5.39319
			-6.75	3.99886	5.34058
			-6.7	3.99886	5.28796
			-6.65	3.94624	5.23534
			-6.6	3.94624	5.18273
			-6.55	4.02516	5.1038
			-6.5	4.1567	5.18273
			-6.45	4.07778	5.18273
			-6.4	4.02516	5.18273
			-6.35	3.89362	5.15642
			-6.3	3.84101	5.18273
			-6.25	3.8147	5.26165
			-6.2	3.89362	5.23534
			-6.15	3.97255	5.28796
			-6.1	4.1567	5.26165
			-6.05	4.26194	5.18273
			-6	4.26194	5.13011
			-5.95	4.1567	5.23534
			-5.9	4.1304	5.34058
			-5.85	4.1304	5.36688
			-5.8	4.10409	5.4195
			-5.75	3.99886	5.39319
			-5.7	3.97255	5.44581
			-5.65	4.07778	5.34058
			-5.6	4.07778	5.34058
			-5.55	4.05147	5.34058
			-5.5	4.05147	5.23534
			-5.45	3.97255	5.18273
			-5.4	3.94624	5.23534
			-5.35	4.02516	5.23534
			-5.3	4.02516	5.20903
			-5.25	4.18301	5.18273
			-5.2	4.26194	5.26165
			-5.15	4.20932	5.39319
			-5.1	4.1567	5.36688
			-5.05	4.20932	5.39319
			-5	4.28825	5.34058
			-4.95	4.28825	5.39319
			-4.9	4.10409	5.47212
			-4.85	4.05147	5.4195
			-4.8	4.02516	5.36688
			-4.75	3.97255	5.31427
			-4.7	3.91993	5.26165
			-4.65	3.94624	5.28796
			-4.6	3.86731	5.34058
			-4.55	3.97255	5.34058
			-4.5	4.1304	5.28796
			-4.45	4.1304	5.31427
			-4.4	4.05147	5.31427
			-4.35	4.1304	5.26165
			-4.3	4.05147	5.18273
			-4.25	4.05147	5.20903
			-4.2	4.10409	5.28796
			-4.15	4.02516	5.26165
			-4.1	4.05147	5.4195
			-4.05	4.18301	5.44581
			-4	4.1304	5.49843
			-3.95	4.20932	5.44581
			-3.9	4.26194	5.36688
			-3.85	4.23563	5.39319
			-3.8	4.36717	5.39319
			-3.75	4.39348	5.36688
			-3.7	4.23563	5.34058
			-3.65	4.20932	5.4195
			-3.6	4.23563	5.4195
			-3.55	4.1304	5.4195
			-3.5	4.1304	5.49843
			-3.45	4.02516	5.49843
			-3.4	3.99886	5.4195
			-3.35	4.05147	5.31427
			-3.3	4.02516	5.4195
			-3.25	3.99886	5.55104
			-3.2	4.1304	5.57735
			-3.15	4.02516	5.60366
			-3.1	4.02516	5.55104
			-3.05	4.20932	5.44581
			-3	4.26194	5.52473
			-2.95	4.1304	5.55104
			-2.9	4.1567	5.4195
			-2.85	4.20932	5.39319
			-2.8	4.23563	5.44581
			-2.75	4.23563	5.49843
			-2.7	4.18301	5.49843
			-2.65	4.20932	5.4195
			-2.6	4.31455	5.36688
			-2.55	4.28825	5.36688
			-2.5	4.28825	5.49843
			-2.45	4.31455	5.49843
			-2.4	4.28825	5.47212
			-2.35	4.28825	5.47212
			-2.3	4.28825	5.39319
			-2.25	4.20932	5.52473
			-2.2	4.28825	5.55104
			-2.15	4.36717	5.60366
			-2.1	4.34086	5.55104
			-2.05	4.34086	5.52473
			-2	4.26194	5.49843
			-1.95	4.20932	5.52473
			-1.9	4.26194	5.52473
			-1.85	4.26194	5.49843
			-1.8	4.23563	5.47212
			-1.75	4.23563	5.49843
			-1.7	4.26194	5.57735
			-1.65	4.20932	5.57735
			-1.6	4.28825	5.65628
			-1.55	4.28825	5.65628
			-1.5	4.26194	5.62997
			-1.45	4.31455	5.70889
			-1.4	4.26194	5.76151
			-1.35	4.28825	5.7352
			-1.3	4.36717	5.70889
			-1.25	4.28825	5.65628
			-1.2	4.18301	5.55104
			-1.15	4.23563	5.62997
			-1.1	4.23563	5.57735
			-1.05	4.26194	5.57735
			-1	4.31455	5.47212
			-0.95	4.36717	5.4195
			-0.9	4.36717	5.49843
			-0.85	4.36717	5.57735
			-0.8	4.31455	5.62997
			-0.75	4.34086	5.7352
			-0.7	4.39348	5.70889
			-0.65	4.41979	5.65628
			-0.6	4.41979	5.65628
			-0.55	4.41979	5.65628
			-0.5	4.39348	5.60366
			-0.45	4.36717	5.62997
			-0.4	4.36717	5.62997
			-0.35	4.31455	5.62997
			-0.3	4.31455	5.68258
			-0.25	4.49871	5.60366
			-0.2	4.60394	5.60366
			-0.15	4.60394	5.62997
			-0.1	4.55133	5.60366
[truncated: 2,002 more rows]

## Sheet: 17 B iii
				Current Density
				NBCe1-B+SCR	+AKAP79 siRNA
				12.75	8.14
				15.73	11.82
				5.57	14.53
				7.03	12.84
				14.86	13.94
					11.6
