# Supplementary material for: Lipid transporters E-Syt3 and ORP5 regulate epithelial ion transport by controlling phosphatidylserine enrichment at ER/PM junctions
Source: EMBO J. 2025 May 27;44(13):3697–719. doi: 10.1038/s44318-025-00470-9 (PMC12217353; doi:10.1038/s44318-025-00470-9)
Supplement: Supplementary file 12 — Appendix figures zipped [file 44318_2025_470_MOESM12_ESM.zip › Appendix Figures/EV 18/EV 18.xlsx]

## Sheet: 18 B
		Delta CT ESYT/ GAPDH in HEK 239 Cells
		E-Syt1	E-Syt2	E-Syt3
		1.21305	1.20087	1.41884
		1.20899	1.16612	1.43734
		1.22749	1.21621	1.42831
		1.11512	1.16206	1.41703
		1.12302	1.15484	1.41252

## Sheet: 18C
		Delta CT ESYT/GAPDH in SMG Cells
		E-Syt1	E-Syt2	E-Syt3
		1.11519	1.26624	1.35781
		1.06048	1.34287	1.40458
		1.13177	1.46552	1.51149
		1.06462	1.21123	1.40307
		1.11724	1.33185	1.48682

## Sheet: 18D
						Blot

## Sheet: 18E
			Blot
