# Supplementary material for: Lipid transporters E-Syt3 and ORP5 regulate epithelial ion transport by controlling phosphatidylserine enrichment at ER/PM junctions
Source: EMBO J. 2025 May 27;44(13):3697–719. doi: 10.1038/s44318-025-00470-9 (PMC12217353; doi:10.1038/s44318-025-00470-9)
Supplement: Supplementary file 12 — Appendix figures zipped [file 44318_2025_470_MOESM12_ESM.zip › Appendix Figures/EV 3/EV 3.xlsx]

## Sheet: 3A
				Blot

## Sheet: 3B
				Blot

## Sheet: 3C
					Blot

## Sheet: 3D
					Blots

## Sheet: 3E
							Microscopic Images

## Sheet: 3F
Current Traces (i)								Current Density (ii)
Time [s]	E-Syt2(E3SMP)	E-Syt2(E3SMP)	E-Syt3(E2SMP)	E-Syt3(E2SMP)				CFTR+V	E-Syt2(E3SMP)	E-Syt3(E2SMP)
0	0.112576	-0.0610352	0.084397	0.013052				250	200	0
2	0.261773	0.0610352	0.146691	-0.22057				266	271	135
4	0.153266	-0.0135634	0.08697	0.005052				280	220	15
6	0.322808	-0.325521	0.128374	-0.35264				275	260	116
8	0.153266	-0.183106	0.15188	-0.14272				210		40
10	0.193956	-0.210232	-0.72632	1.01013				233		1
12	0.24821	-0.271267	0.067139	0.735474				200		82
14	0.268555	-0.501845	0.341797	-0.0885				230
16	0.363498	-0.318739	0.524902	-0.02747				232
18	0.0922309	-0.0813802	0.219727	-0.05798				241
20	0.105794	-0.264486	0.265503	-0.02747				250
22	0.146484	-0.142415	0.05188	-0.46997				250
24	-1.47561	2.68914	0.082397	0.003052				275
26	-1.49357	2.87763	0.158691	-0.21057				190
28	-1.25122	2.43782	0.082397	0.003052				273
30	-1.43074	2.16854	0.128174	-0.33264				167
32	-1.70001	2.60835	0.05188	-0.04272				168
34	-1.2602	2.19547	0.250244	0.079346				305
36	-1.39483	2.24932	-0.28381	0.15564				336
38	-1.25122	2.24932	-0.22278	0.27771				284
40	-1.45766	2.43782	-0.31433	0.338745				175
42	-1.63718	2.16854	0.021362	0.292969
44	-1.20634	2.01595	-0.03967	0.018311
46	-1.90645	2.20445	0.067139	0.323486
48	-2.00518	1.84542	0.112915	-0.75989
50	-1.48459	2.08776	-0.16174	0.125122
52	-1.64615	2.27625	0.448608	-0.31738
54	-1.60128	1.9621	-0.14648	0.247192
56	-1.86157	1.80951	0.280762	-0.91248
58	-1.23327	1.77361	0.540161	-0.88196
60	-1.63718	2.36601	0.387573	-0.75989
62	-2.10392	1.98005	-0.26855	-0.31738
64	-1.66411	1.93517	-0.39063	0.018311
66	-1.36791	2.00698	0.067139	0.048828
68	-1.5923	1.93517	-0.07019	-0.01221
70	-1.66411	1.98005	-0.37537	0.415039
72	-1.52947	1.93517	-0.177	0.140381
74	-2.05006	2.44679	0.082397	-0.56152
76	-1.79874	2.11469	0.006104	-0.40894
78	-1.76284	2.26728	-0.37537	-0.25635
80	-2.03211	2.15957	-0.177	-0.59204
82	-1.89748	2.5545	0.143433	-0.54626
84	-2.17572	2.52757	-0.02441	-1.01929
86	-2.7771	2.91353	0.463867	-1.3092
88	-2.1488	2.58143	0.250244	-1.41602
90	-2.20265	2.56348	0.265503	-1.29395
92	-2.19368	2.60835	-0.19226	-0.46997
94	-2.57066	2.92251	0.387573	-0.83618
96	-2.75915	3.10202	0.234985	-0.43945
98	-2.57066	2.63528	0.189209	-0.72937
100	-2.93866	3.27256	-0.5127	0.125122
102	-3.05535	3.68545	0.067139	-0.25635
104	-3.71955	4.21502	-0.22278	-0.27161
106	-5.03899	5.64216	-0.20752	-0.0885
108	-7.5163	7.8861	-0.57373	-0.10376
110	-8.37797	9.98643	-0.32959	-0.56152
112	-11.1874	12.4996	-0.97046	0.216675
114	-14.0955	17.3555	-0.36011	-0.14954
116	-20.1721	22.5166	-0.48218	-0.02747
118	-27.8464	31.1872	-0.48218	1.11694
120	-36.9209	40.0014	-1.04675	0.78125
122	-48.5804	52.6482	-1.06201	0.521851
124	-60.2309	64.8463	-2.28271	2.09351
126	-72.6534	77.9688	-1.79443	1.98669
128	-85.8657	92.4467	-2.46582	1.87988
130	-99.0601	104.726	-1.76392	1.4679
132	-108.188	115.335	-2.05383	2.44446
134	-120.835	127.713	-2.61841	2.948
136	-129.416	135.207	-2.93884	3.71094
138	-138.724	146.346	-2.81677	2.91748
140	-142.745	150.87	-3.30505	3.68042
142	-148.669	156.507	-4.92249	3.86353
144	-154.162	164.028	-3.48816	4.22974
146	-158.596	170.617	-3.61023	4.45862
148	-162.698	171.128	-4.32739	4.71802
150	-164.637	175.428	-4.78516	5.08423
152	-166.737	179.538	-5.82275	5.83191
154	-170.92	184.43	-4.5105	5.00793
156	-169.87	184.089	-4.52576	5.14526
158	-175.121	186.252	-7.16553	6.91528
160	-173.945	191.351	-6.89087	6.80847
162	-178.873	188.828	-6.7688	7.35779
164	-175.372	193.397	-6.35681	6.32019
166	-177.777	194.043	-7.91321	7.26623
168	-180.542	195.138	-7.30286	7.11365
170	-182.553	193.541	-7.71484	8.86841
172	-180.156	198.379	-7.85217	8.31909
174	-180.407	197.167	-8.53882	9.32617
176	-180.937	196.054	-8.69141	9.18884
178	-180.793	203.917	-8.44727	8.65479
180	-183.028	202.131	-10.7971	10.9283
182	-185.039	201.727	-10.202	11.203
184	-182.678	202.974	-10.965	11.7371
186	-184.94	203.19	-10.3394	11.8133
188	-187.48	206.681	-11.3159	12.6678
190	-184.922	204.599	-13.5742	13.858
192	-183.001	206.268	-11.6364	13.1104
194	-184.087	205.101	-12.9486	13.5986
196	-187.067	208.674	-12.0483	11.1877
198	-184.68	210.559	-12.1399	13.0493
200	-187.794	212.749	-12.6587	14.5752
202	-187.256	215.702	-12.7655	13.736
204	-187.04	213.09	-11.8347	12.4847
206	-190.335	211.797	-13.7421	13.4155
208	-187.229	212.632	-12.7197	13.7054
210	-189.796	211.079	-14.8865	15.5212
212	-186.484	213.054	-13.2996	13.1561
214	-187.112	213.422	-14.1235	15.4907
216	-189.868	214.526	-13.5895	13.9343
218	-187.534	212.668	-13.1012	15.0787
220	-187.166	212.076	-14.032	15.918
222	-187.435	210.325	-14.2761	15.7196
224	-187.014	209.239	-14.5355	14.27
226	-184.958	211.528	-13.8641	15.7959
228	-184.572	208.773	-13.2385	15.7196
230	-186.601	207.534	-13.6963	13.7665
232	-186.681	208.252	-14.4745	15.445
234	-184.922	208.306	-15.0848	14.9109
236	-185.326	206.654	-14.978	13.7817
238	-185.954	209.679	-13.7268	15.8569
240	-186.448	207.292	-15.2832	15.155
242	-188.387	208.503	-14.7339	16.2842
244	-184.608	207.525	-14.0778	15.5518
246	-187.579	207.327	-14.6881	15.9485
248	-189.24	207.319	-14.505	17.1387
250	-188.261	207.543	-15.5273	15.8722
252	-186.475	207.103	-13.5895	14.27
254	-187.076	205.694	-13.5437	14.8498
256	-186.08	206.627	-13.8336	16.452
258	-184.375	205.784	-12.8723	14.0717
260	-185.425	205.344	-13.7726	14.0717
262	-187.75	205.308	-12.5214	14.9414
264	-184.994	203.827	-16.5039	16.391
266	-185.191	203.127	-16.153	17.5812
268	-184.985	204.608	-15.0085	16.8945
270	-182.894	203.495	-15.9851	17.215
272	-184.967	205.137	-14.1235	16.7572
274	-184.832	203.987	-15.1306	15.2313
276	-183.929	202.989	-14.5813	16.0553
278	-184.022	203.45	-13.9862	15.7501
280	-183.698	205.137	-15.1917	17.0166
282	-183.982	202.121	-14.566	16.1316
284	-184.003	201.742	-14.9933	15.918
286	-182.988	200.105	-17.0532	17.8711
288	-184.192	200.981	-17.0074	17.337
290	-183.591	201.011	-15.741	17.5354
292	-182.893	199.091	-16.3971	16.1316
294	-182.993	199.082	-13.7726	14.621
296	-183.782	202.212	-15.9546	17.1081
298	-183.091	200.081	-16.6107	17.5507
300	-184.012	198.982	-17.3737	18.0084
302	-183.21	200.002	-16.1377	15.8569
304	-183.078	198.769	-15.7257	16.4062
306	-183.201	198.194	-16.626	17.9169
308	-182.532	197.23	-17.4805	17.3218
310	-182.813	198.572	-17.1295	17.7033
312	-183.02	197.823	-17.5873	17.4591
314	-184.212	198.294	-17.3737	16.7877
316	-182.052	197.5	-15.3442	16.9861
318	-182.786	197.086	-15.0848	16.7419
320	-185.945	198.747	-15.5121	17.2302
322	-183.899	200.299	-16.6565	18.3594
324	-184.123	198.002	-17.1143	18.5883
326	-183.684	195.345	-15.4358	15.1092
328	-182.849	197.014	-14.4745	16.04
330	-184.312	196.835	-16.7175	17.1539
332	-184.384	198.361	-15.451	15.5518
334	-183.989	197.643	-13.681	13.8428
336	-184.276	197.122	-14.3219	13.9496
338	-183.082	197.616	-14.0472	14.9719
340	-184.141	195.524	-14.566	14.5905
342	-184.662	195.237	-14.9475	15.094
344	-183.468	197.32	-15.0848	15.7654
346	-185.568	194.716	-15.4053	17.0319
348	-183.899	195.084	-14.978	17.1844
350	-183.181	195.21	-13.5895	14.7583
352	-182.095	191.405	-13.2843	13.324
354	-177.616	189.762	-12.3688	14.4531
356	-170.902	180.481	-12.5519	13.8733
358	-163.56	171.837	-11.0413	11.6913
360	-153.453	162.494	-8.14209	7.80029
362	-145.16	153.329	-5.2887	5.48096
364	-137.081	144.614	-5.88379	4.76379
366	-130.17	136.482	-3.54919	2.36816
368	-123.097	130.136	-2.29797	2.01721
370	-117.891	124.356	-1.77917	0.109863
372	-112.425	118.503	-0.84839	0.323486
374	-107.937	114.509	-0.48218	0.094604
376	-104.347	109.707	-0.48218	-0.74463
378	-101.277	108.047	-0.10071	0.674438
380	-97.7586	103.693	-0.55847	-0.71411
382	-96.6635	101.189	-1.00098	-0.6073
384	-93.9529	98.0925	0.112915	-0.91248
386	-89.3842	94.0713	1.01318	-2.45361
388	-87.5262	93.084	0.326538	-1.75171
390	-86.6645	91.3966	0.570679	-2.30103
392	-84.1513	90.0592	0.708008	-2.46887
394	-82.9575	89.2334	1.12	-2.43835
396	-82.1767	86.3073	1.12	-2.1637
398	-80.2738	85.9124	1.01318	-2.37732
400	-78.8018	84.5929	1.50147	-2.49939
402	-76.0372	80.85	1.25732	-2.25525
404	-74.4844	80.0602	1.22681	-1.98059
406	-73.2548	77.2508	1.40991	-2.81982
408	-72.6265	77.4482	1.44043	-3.23181
410	-71.3519	75.4287	1.69983	-3.27759
412	-71.0647	75.1055	1.47095	-2.91138
414	-69.3323	73.9297	0.982666	-2.57568
416	-70.194	73.8579	1.40991	-2.71301
418	-68.2283	71.6319	0.957763	-1.3194
420	-66.9987	72.5834	0.308676	-0.655891
422	-66.3344	70.869	0.539463	-1.17516
424	-65.5087	69.6842	0.66928	-0.333823
426	-63.7494	68.4994	1.05873	-0.304972
428	-66.3703	68.7866	1.05873	-0.0453456
430	-63.7225	67.4223	0.957763	-0.247281
432	-62.3941	66.04	1.41933	-0.362673
434	-61.8196	66.04	1.18855	-1.13189
436	-60.6438	64.7745	1.1597	-0.872252
438	-61.6581	64.4334	1.33279	-0.665576
440	-61.4875	62.5305	1.36164	-0.05503
442	-59.1449	60.6187	1.60685	-1.09831
444	-57.5651	62.0369	1.39049	-0.752127
446	-56.515	60.7533	0.905373	-1.24723
448	-56.1111	59.8916	0.291792	-0.620014
450	-55.7969	59.0479	0.509954	-1.11088
452	-54.2082	57.9529	0.63267	-0.315563
454	-52.4938	55.9513	1.00082	-0.28829
456	-52.7003	55.5923	1.00082	-0.0428652
458	-53.3555	56.0949	0.905373	-0.233754
460	-50.5102	53.1957	1.3417	-0.342835
462	-49.6844	53.0611	1.12353	-1.06997
464	-50.2768	52.5674	1.09627	-0.82454
466	-50.6717	53.1419	1.25989	-0.629169
468	-46.7493	50.512	1.28716	-0.0520199
470	-45.8338	49.2015	1.51895	-1.03823
472	-44.9721	49.0669	1.31443	-0.710986
474	-45.2055	48.9322	0.957763	-0.247281
476	-43.3924	46.9217	1.00136	-0.45776
478	-43.3475	44.7226	0.123978	-0.41962
480	-41.4267	44.3995	0.696182	-0.03815
482	-41.6332	43.9058	-0.14305	-1.297
484	-41.0946	43.6635	0.200272	0.610352
486	-40.0624	42.6941	-0.7534	0.724792
488	-40.4214	43.484	-0.26855	-0.14343
490	-39.093	40.7284	-0.48218	-0.20447
492	-39.2905	42.73	-0.46692	0.115967
494	-35.7092	39.5346	-0.02441	-0.5249
496	-35.027	40.0642	0.006104	-0.0824
498	-35.8617	39.6693	-0.19226	-0.5249
500	-34.7218	37.6228	-1.005	0.942993
502	-35.2245	38.664	-0.47095	1.25525
504	-33.4742	35.8635	-0.48621	0.23999
506	-32.9716	35.5314	-1.03552	1.22473
508	-32.3971	35.6392	-0.80664	1.5686
510	-32.1637	33.2426	-0.946584	0.432721
512	-30.3596	32.9374	0.117196	-0.396667
514	-30.566	32.8926	0.658101	-0.0360632
516	-29.462	31.8962	-0.135225	-1.22605
518	-30.1083	31.2321	0.189317	0.576966
520	-27.613	30.7563	-0.712189	0.685146
522	-27.2181	29.6792	-0.25386	-0.135584
524	-25.414	28.0905	-0.455805	-0.193285
526	-25.1896	28.3598	-0.441379	0.109624
528	-26.1141	27.7494	-0.0230748	-0.496188
530	-26.3833	26.7442	0.00577011	-0.0778927
532	-22.1468	26.3582	-0.181743	-0.496188
534	-22.4699	25.4427	-0.950026	0.891411
536	-22.6674	24.2848	-0.445189	1.18659
538	-23.188	24.6618	-0.459614	0.226863
540	-21.6441	22.8397	-0.978877	1.15774
542	-21.1505	22.4448	-0.762517	1.4828
544	-20.8453	20.8651
546	-18.9335	22.2832
548	-18.9424	20.2637
550	-18.9783	19.6264
552	-16.1061	18.8186
554	-17.8743	19.3302
556	-17.4525	18.7378
558	-15.388	17.5799
560	-15.5047	16.7003
562	-16.6177	15.3898
564	-14.4007	16.1618
566	-14.5174	15.4975
568	-13.1621	14.9321
570	-13.9788	15.5065
572	-14.0058	14.5461
574	-12.5876	13.4152
576	-11.717	11.7816
578	-10.8014	11.9791
580	-10.5591	10.2647
582	-10.7655	10.5429
584	-10.0295	10.3724
586	-9.0332	9.53764
588	-9.23965	11.2161
590	-9.67048	10.6058
592	-7.88431	8.65802
594	-8.32412	7.72454
596	-7.45347	8.76573
598	-7.57015	8.45157
600	-7.5522	8.05664
602	-8.4049	8.24513
604	-8.0728	8.31694
606	-6.85209	7.57195
608	-6.24174	6.64745
610	-6.12506	4.96898
612	-4.57225	5.24723
614	-5.45188	6.1448
616	-4.50942	5.12157
618	-4.97616	5.5165
620	-4.54532	5.17542
622	-4.06961	5.75885
624	-6.31893	5.50035
626	-5.27775	5.69781
628	-4.95462	4.81819
630	-4.03909	4.81819
632	-3.78777	3.45387
634	-3.96729	4.01037
636	-2.3337	1.73053
638	-2.53116	2.12546
640	-2.10033	1.82028
642	-2.04647	1.53306
644	-1.1848	0.761144
646	-1.1489	0.761144
648	-0.41288	0.11489
650	-0.96938	0.420065
0
2
4
6
8
10
12
14
16
18
20
22
24
26
28
30
32
34
36
38
40
42
44
46
48
50
52
54
56
58
60
62
64
66
68
70
72
74
76
78
80
82
84
86
88
90
92
94
96
98
100
102
104
106
108
110
112
114
116
118
120
122
124
126
128
130
132
134
136
138
140
142
144
146
148
150
152
154
156
158
160
162
164
166
168
170
172
174
176
178
180
182
184
186
188
190
192
194
196
198
200
202
204
206
208
210
212
214
216
218
220
222
224
226
228
230
232
234
236
238
240
242
244
246
248
250
252
254
256
258
260
262
264
266
268
270
272
274
276
278
280
282
284
286
288
290
292
294
296
298
300
302
304
306
308
310
312
314
316
318
320
322
324
326
328
330
332
334
336
338
340
342
344
346
348
350
352
354
356
358
360
362
364
366
368
370
372
374
376
378
380
382
384
386
388
390
392
394
396
398
400
402
404
406
408
410
412
414
416
418
420
422
424
426
428
430
432
434
436
438
440
442
444
446
448
450
452
454
456
458
460
462
464
466
468
470
472
474
476
478
480
482
484
486
488
490
492
494
496
498
500
502
504
506
508
510
512
514
516
518
520
522
524
526
528
530
532
534
536
538
540
542
544
546
548
550
552
554
556
558
560
562
564
566
568
570
572
574
576
578
580
582
584
586
588
590
592
594
596
598
600
602
604
606
608
610
612
614
616
618
620
622
624
626
628
630
632
634
636
638
640
642
644
646
648
650
