# Supplementary material for: Lipid transporters E-Syt3 and ORP5 regulate epithelial ion transport by controlling phosphatidylserine enrichment at ER/PM junctions
Source: EMBO J. 2025 May 27;44(13):3697–719. doi: 10.1038/s44318-025-00470-9 (PMC12217353; doi:10.1038/s44318-025-00470-9)
Supplement: Supplementary file 12 — Appendix figures zipped [file 44318_2025_470_MOESM12_ESM.zip › Appendix Figures/EV 4/EV 4.xlsx]

## Sheet: 4A-C
				Microscopic Images
				A				B

## Sheet: 4D
			Blot

## Sheet: 4E
				Blot

## Sheet: 4F
				Densitomerty of the CO -IP
				CFTR+SMP	+E3C2C	NBC-e1B+SMP	+E3C2C
				1	4.7	1	2.6
				1	3.3	1	3.1
				1	5.5	1	3.9

## Sheet: 4G
			Current Density
			CFTRΔPDZ+V	+E-Syt3
			427.38	31.51
			452.62	100.8
			244.14	80.93
			461.03	112.39
			455.36	24.93
			141.68	189.12
			493.46	109.39
			287.66
			375.01
			481.39

## Sheet: 4H
						Current Density
						NBCe1-BΔPDZ	+E-Syt3
						1.2	0
						1.5	0.1
						1.6	0.2
						1.8	0.25
						1.5	0.5
						1.4	0.3
