# Supplementary material for: Lipid transporters E-Syt3 and ORP5 regulate epithelial ion transport by controlling phosphatidylserine enrichment at ER/PM junctions
Source: EMBO J. 2025 May 27;44(13):3697–719. doi: 10.1038/s44318-025-00470-9 (PMC12217353; doi:10.1038/s44318-025-00470-9)
Supplement: Supplementary file 12 — Appendix figures zipped [file 44318_2025_470_MOESM12_ESM.zip › Appendix Figures/EV 6/EV 6.xlsx]

## Sheet: 6A
	Current Traces
	Time (s)	Vehicle	Vehicle	CPA	CPA
	0	-9.3474	11.0548	-2.75234	1.3406
	2	-7.98456	9.30661	-2.89395	1.26909
	4	-7.97787	9.23757	-2.29906	0.980559
	6	-7.5732	9.83994	-2.38044	0.975627
	8	-6.9177	8.10123	-2.65306	1.20929
	10	-7.36167	8.53892	-2.55133	0.890548
	12	-7.88172	10.341	-2.33649	1.04159
	14	-7.81316	9.37375	-2.43415	0.958365
	16	-6.31153	7.95555	-1.39655	0.37329
	18	-4.63683	7.82063	-1.22728	0.767244
	20	-4.08082	7.2208	-1.03197	0.20683
	22	-4.36927	7.35888	-1.33633	0.803002
	24	-4.43533	6.78311	-1.89541	0.506458
	26	-4.92862	7.35445	-0.946517	-0.0237466
	28	-4.77311	7.45579	-1.03197	0.0508518
	30	-4.30155	6.6539	-1.20938	-0.0459413
	32	-5.08915	7.92768	-1.38516	0.487962
	34	-4.39436	7.2588	-1.43805	0.418912
	36	-4.23466	6.72611	-0.780501	0.190185
	38	-3.98216	7.02001	-1.13369	0.312255
	40	-5.06825	6.77298	-1.39167	0.310405
	42	-4.05657	6.14274	-1.26146	0.0268078
	44	-4.12513	6.46451	-1.03115	0.294376
	46	-3.65859	5.2737	-1.19391	-0.070602
	48	-3.96293	5.74623	-1.39411	0.281429
	50	-3.73551	6.14464	-1.81973	0.540983
	52	-3.82414	6.05153	-1.43154	0.619897
	54	-3.92029	5.52137	-1.26553	0.880683
	56	-3.77564	5.42825	-0.868392	0.216695
	58	-3.82247	5.40672	-1.34854	0.0650318
	60	-3.1887	5.20276	-0.976628	0.0132443
	62	-3.31746	4.75114	-1.23135	0.0995566
	64	-3.02148	4.59279	-0.817122	0.421995
	66	-3.17282	4.70807	-1.03115	0.436175
	68	-3.64438	5.39595	-1.34202	0.378222
	70	-3.66612	4.52565	-1.10765	0.0144774
	72	-3.33251	4.99944	-0.758529	-0.272819
	74	-3.94036	4.78725	-1.1166	0.284512
	76	-3.45124	4.6688	-1.60814	0.212379
	78	-3.28569	4.92026	-1.66429	0.441107
	80	-3.69705	4.62003	-1.23704	0.835061
	82	-4.23383	3.95938	-1.31273	0.894247
	84	-3.62097	5.02161	-1.82868	0.858489
	86	-4.78649	6.16617	-1.72451	0.665519
	88	-4.15105	5.17489	-2.83454	2.70187
	90	-4.71793	6.62413	-3.39606	2.96451
	92	-5.05404	5.45422	-3.8819	4.3042
	94	-6.75132	7.5204	-5.86921	6.29678
	96	-7.11586	7.10552	-7.67178	7.77026
	98	-8.40763	8.78405	-11.4966	10.8048
	100	-10.0807	11.0548	-13.4628	14.2683
	102	-11.691	13.273	-18.6801	21.878
	104	-13.0572	13.6524	-27.8118	30.5943
	106	-16.7084	18.4036	-36.1695	39.8957
	108	-22.6832	24.1809	-45.0993	46.1632
	110	-28.1019	28.5084	-54.0666	59.6717
	112	-34.3927	35.0635	-64.7112	71.29
	114	-40.9736	44.2561	-78.864	85.6986
	116	-48.6875	49.3969	-94.9358	99.7805
	118	-56.9155	57.9213	-104.784	112.846
	120	-68.651	69.0465	-120.183	126.246
	122	-76.0262	78.324	-134.849	140.847
	124	-91.4046	93.1691	-144.692	152.589
	126	-101.12	103.795	-158.679	165.74
	128	-112.212	114.979	-171.945	181.333
	130	-119.217	125.44	-182.364	189.222
	132	-129.067	134.88	-198.54	206.773
	134	-147.988	153.017	-208.09	214.432
	136	-166.514	170.538	-218.167	225.621
	138	-181.735	188.233	-227.542	234.878
	140	-197.873	202.28	-239.543	246.491
	142	-210.243	213.752	-248.337	253.641
	144	-220.252	225.121	-259.209	262.824
	146	-230.255	235.604	-267.712	269.979
	148	-240.87	245.994	-272.995	277.674
	150	-248.002	255	-280.282	282.005
	152	-257.547	263.132	-290.397	293.066
	154	-264.303	268.25	-296.458	296.461
	156	-272.53	278.345	-303.208	307.264
	158	-283.211	288.06	-310.754	309.967
	160	-291.994	296.344	-315.673	316.704
	162	-296.879	300.699	-319.467	320.513
	164	-301.973	305.667	-325.938	326.882
	166	-306.538	311.56	-331.361	333.029
	168	-312.563	316.362	-335.548	337.909
	170	-316.305	320.939	-341.084	339.125
	172	-321.447	325.588	-342.612	343.351
	174	-325.456	329.543	-345.311	349.309
	176	-329.073	333.212	-352.519	353.944
	178	-331.476	335.876	-357.131	360.522
	180	-334.01	338.622	-356.722	361.323
	182	-335.346	340.079	-358.56	362.431
	184	-334.983	338.884	-361.031	362.864
	186	-336.242	340.827	-360.296	362.506
	188	-336.36	341.218	-359.7	364.564
	190	-335.506	341.763	-362.778	367.542
	192	-336.343	342.781	-363.891	367.536
	194	-336.549	342.697	-363.523	368.167
	196	-337.098	343.654	-365.832	370.216
	198	-335.641	342.646	-364.767	369.906
	200	-334.549	342.946	-367.89	370.129
	202	-334.146	342.898	-366.481	372.503
	204	-334.805	343.406	-369.431	376.67
	206	-334.399	342.394	-371.542	379.12
	208	-331.072	338.781	-372.887	379.182
	210	-327.923	336.642	-372.222	382.802
	212	-332.425	341.792	-372.981	383.963
	214	-333.362	342.953	-371.399	386.498
	216	-334.272	343.729	-375.335	389.384
	218	-332.189	341.466	-377.631	388.888
	220	-332.488	343.85	-378.155	390.728
	222	-333.304	342.551	-377.657	388.606
	224	-332.98	342.664	-376.696	389.053
	226	-333.332	342.596	-377.242	389.836
	228	-332.356	341.151	-378.407	390.211
	230	-330.645	341.237	-376.967	391.414
	232	-330.801	338.798	-376.248	388.755
	234	-330.789	340.671	-373.7	389.353
	236	-331.307	340.573	-373.78	388.233
	238	-332.263	338.749	-374.692	388.708
	240	-331.211	338.785	-376.929	389.824
	242	-328.581	337.095	-375.808	388.553
	244	-327.969	337.728	-377.433	390.638
	246	-328.184	337.77	-377.09	392.683
	248	-326.913	337.338	-376.545	390.606
	250	-326.382	337.401	-377.478	391.338
	252	-324.279	334.146	-377.391	392.003
	254	-323.778	335.109	-378.291	393.157
	256	-324.832	335.274	-375.671	391.445
	258	-324.185	334.935	-375.655	391.549
	260	-325.525	335.469	-375.568	390.724
	262	-326.249	335.274	-372.588	390.535
	264	-324.928	334.168	-372.167	388.632
	266	-325.78	335.116	-374.005	389.971
	268	-325.81	335.394	-374.012	388.677
	270	-324.03	334.181	-371.912	391.183
	272	-324.504	334.543	-372.178	388.525
	274	-325.733	336.096	-370.211	385.917
	276	-326.94	337.412	-370.455	385.936
	278	-326.897	336.651	-369.784	386.189
	280	-328.267	337.659	-370.625	387.486
	282	-328.376	336.966	-373.444	389.203
	284	-326.72	336.47	-372.082	389.227
	286	-326.658	336.039	-370.366	388.738
	288	-326.83	336.339	-370.299	389.078
	290	-327.818	337.485	-369.775	388.678
	292	-327.308	337.782	-368.389	388.726
	294	-327.877	338.629	-367.612	387.515
	296	-327.262	337.371	-367.726	388.313
	298	-327.562	338.124	-368.23	388.117
	300	-329.302	339.575	-367.808	387.705
	302	-330.984	339.271	-365.577	388.207
	304	-330.987	340.225	-363.679	385.021
	306	-330.842	341.008	-363.111	385.513
	308	-329.786	340.815	-363.288	383.659
	310	-330.307	340.554	-361.878	382.329
	312	-331.617	341.2	-359.927	381.509
	314	-331.265	341.231	-358.866	379.124
	316	-332.056	341.496	-358.534	379.797
	318	-332.366	343.406	-358.01	378.968
	320	-333.191	341.926	-355.722	379.201
	322	-332.074	340.921	-357.618	380.169
	324	-333.123	343.52	-356.871	378.123
	326	-333.836	343.771	-356.952	378.227
	328	-332.723	342.813	-354.168	378.499
	330	-333.105	344.015	-356.394	378.911
	332	-333.734	344.894	-354.11	376.534
	334	-334.105	345.247	-353.626	376.846
	336	-334.687	344.074	-354.258	375.859
	338	-334.903	344.958	-354.092	377.598
	340	-333.012	342.064	-351.739	375.426
	342	-333.559	344.247	-351.441	375.548
	344	-333.764	344.194	-351.48	375.294
	346	-331.718	342.001	-350.24	375.611
	348	-328.701	338.709	-346.203	370.199
	350	-321.143	330.278	-334.579	356.986
	352	-308.925	315.833	-317.344	337.35
	354	-293.112	299.597	-296.956	315.405
	356	-277.201	282.642	-276.746	293.159
	358	-261.05	264.092	-253.993	266.624
	360	-244.36	247.709	-231.438	244.543
	362	-227.224	231.115	-212.843	224.815
	364	-211.225	212.474	-196.408	206.803
	366	-198.553	200.646	-182.979	194.258
	368	-181.639	182.891	-167.301	177.96
	370	-169.795	170.188	-157.181	169.123
	372	-156.007	157.295	-148.333	158.653
	374	-143.77	144.258	-139.565	149.691
	376	-136.349	136.202	-128.978	138.642
	378	-125.079	128.407	-122.854	132.244
	380	-114.29	115.219	-114.872	124.587
	382	-102.679	104.254	-113.545	121.551
	384	-98.5273	99.177	-108.22	114.653
	386	-89.7048	89.8615	-103.691	109.077
	388	-82.5352	83.0555	-97.4073	104.329
	390	-76.9242	78.735	-91.6179	101.261
	392	-66.529	70.2341	-88.5987	94.7355
	394	-65.5466	65.272	-84.0056	92.1843
	396	-57.3562	55.9216	-79.6339	87.2399
	398	-56.4691	56.2427	-77.6002	85.0852
	400	-48.5127	49.2835	-75.3638	81.7412
	402	-43.4744	43.9971	-72.2462	77.6752
	404	-38.6685	41.625	-68.9348	75.2758
	406	-36.1669	37.2507	-65.8733	73.748
	408	-32.6553	31.1991	-64.9854	71.4349
	410	-28.5133	28.851	-62.2307	68.4189
	412	-26.857	27.6685	-57.6506	62.9035
	414	-23.7785	23.2048	-57.8573	61.0626
	416	-20.9926	20.9917	-54.878	59.3998
	418	-19.2744	18.384	-52.4431	58.0435
	420	-14.9677	15.6654	-48.7053	52.5041
	422	-14.2469	13.5745	-48.6443	52.6071
	424	-11.3666	12.2792	-47.3894	50.3364
	426	-10.3967	10.0857	-41.871	45.2052
	428	-6.96954	7.57867	-41.0889	45.0196
	430	-7.82654	8.26339	-41.941	46.0812
	432	-6.8784	7.35888	-37.6465	41.2613
	434	-4.6293	4.78155	-35.8993	38.3267
	436	-4.74301	5.05771	-33.5604	38.0061
	438	-3.97798	4.64156	-33.2569	35.9173
	440	-3.8835	4.11583	-29.7421	34.0783
	442	-2.7832	2.60896	-29.6981	32.3532
	444	-2.37184	2.66533	-26.7554	30.0327
	446	-2.39776	2.9814	-25.3264	29.4562
	448	-1.79995	2.07246	-25.7813	29.0728
	450	-1.65446	2.27642	-21.2134	24.3749
	452	-1.20464	1.69242	-21.8653	22.349
	454	-1.54828	1.76336	-19.8853	18.8232
	456	-1.31584	0.732804	-18.4579	19.0217
	458	-0.995619	1.16289	-14.4882	16.9409
	460	-0.764856	0.84365	-14.8796	15.9428
	462	-0.908665	0.729637	-13.0128	14.8337
	464	-0.233934	1.12868	-13.3171	13.084
	466	-0.330921	0.909524	-10.595	12.1531
	468	-0.13611	0.289418	-10.7903	11.9681
	470	-0.26905	0.309688	-9.14639	9.37382
	472	-0.724723	0.325523	-8.70775	8.45459
	474	0.128097	0.123466	-7.6848	7.89171
	476	0.0461593	0.0100856	-6.43236	6.82452
	478	0.0369622	0.333757	-6.50479	7.23327
	480	0.230937	0.141201	-5.46475	7.59887
	482	0.115555	0.0848278	-4.23835	5.79925
	484	0.0662257	0.371762	-4.56143	5.06683
	486	0.115555	-0.0798581	-4.25869	3.39854
	488	0.133113	-0.0399535	-4.2416	3.87634
	490	0.276922	0.114598	-3.19098	3.78633
	492	0.190804	-0.0152507	-3.50348	4.32948
	494	-0.0892886	-0.0374199	-2.62458	2.11125
	496	0.401501	0.00818535	-2.75316	1.97007
	498	0.369729	0.035422	-1.77822	1.83012
	500	0.262709	-0.220475	-1.68464	1.49658
	502	0.567048	-0.21034	-2.25755	1.04406
	504	0.592967	0.310321	-1.45189	1.2882
	506	0.586279	-0.164102	-1.329	1.52988
	508	0.296153	-0.115329	-1.2346	1.0681
	510	-0.157849	0.24318	-0.556706	0.877601
	512	0.245987	-0.196405	-1.34935	0.957131
	514	0.285283	-0.299017	-0.402897	0.566876
	516	0.0118793	0.0740599	-0.164453	0.261084
	518	0.44665	0.234945	0.0642253	-0.15938
	520	0.396484	-0.478272	-0.27513	0.238273
	522	0.610525	-0.58215	-0.502995	0.253069
	524	0.68243	-0.701865	-0.451725	-0.148899
	526	0.539457	-0.384527	0.0886393	-0.00031901
	528	0.673233	-0.632823	-0.29873	0.171689
	530	0.61387	-0.523244	-0.314193	0.44234
	532	0.856338	-0.530844	0.138281	-0.375778
	534	0.59882	-0.531478	0.178158	0.0101617
	536	0.552835	-0.701865	0.466243	-0.370846
	538	0.58377	-0.767105	-0.0375	-0.44791
	540

## Sheet: 6B
				Current Density
				Vehicle	CPA
				233.03	266.54
				337.14	603.33
				366.97	192.82
				424.02	537.35
				360.23	384.95
				519.95	299.39
					218.2
