# Supplementary material for: Lipid transporters E-Syt3 and ORP5 regulate epithelial ion transport by controlling phosphatidylserine enrichment at ER/PM junctions
Source: EMBO J. 2025 May 27;44(13):3697–719. doi: 10.1038/s44318-025-00470-9 (PMC12217353; doi:10.1038/s44318-025-00470-9)
Supplement: Supplementary file 12 — Appendix figures zipped [file 44318_2025_470_MOESM12_ESM.zip › Appendix Figures/EV 7/EV 7.xlsx]

## Sheet: 7A
						Microscopic Images

## Sheet: 7B
							Microscopic Image

## Sheet: 7C
					Microscopic Image
