# Supplementary material for: Lipid transporters E-Syt3 and ORP5 regulate epithelial ion transport by controlling phosphatidylserine enrichment at ER/PM junctions
Source: EMBO J. 2025 May 27;44(13):3697–719. doi: 10.1038/s44318-025-00470-9 (PMC12217353; doi:10.1038/s44318-025-00470-9)
Supplement: Supplementary file 12 — Appendix figures zipped [file 44318_2025_470_MOESM12_ESM.zip › Appendix Figures/EV 8/EV 8.xlsx]

## Sheet: 8A
					Current Density
					CFTR	+E-Syt3	+10 ug/ml PA	+E-Syt3+PA
					205.97	45.51	302.18	4.36
					396.45	11.05	201.72	0.96
					351.6	13.15	269.23	34.22
					204.72	29.31	298.93	52.33
					388.62	56.83	178.89	26.61
					224.91	32.73	306.23	25.65
					375.1

## Sheet: 8B
								Ptd Ser Level
								E3SMPX	+ E3C2C
								0.42581	0.46102
								0.54636	0.06527
								0.23682	0.31872
								0.23318	0.14531
								0.28071	0.14798
								0.43584	0.49752
								0.20294	0.45548
								0.22068	0.34106
								0.55539	0.0952
								0.29454	0.49077
								0.32428	0.44022
								0.83065	0.39662
								0.78621	0.52044
								0.4926	0.41545
								0.25712	0.23839
								0.24663	0.43905
								0.60533	0.24104
								0.30661	0.2607
								0.33359	0.18383
								0.43328	0.29519
								0.48754	0.58816
								0.48876	0.31301
								0.62363	0.49235
								0.20775	0.11883
								0.22936	0.44202
								0.20473	0.09208
								0.76968	0.55042
								0.57837	0.20793
								0.75123	0.42371
								0.23009	0.37858
								0.81728	0.45208
								0.20796	0.15912
								0.41025	0.06912
								0.39663	0.19625
								0.22189	0.44419
								0.54083	0.25167
								0.96859	0.46629
								0.3656	0.59976
								0.59722	0.55194
								0.33045	0.64486
								0.45482	0.4976
								0.40409	0.38402
								0.33572	0.68529
								0.17945	0.37317
								0.1712	0.42988
								0.36156	0.65447
								0.97627	0.42523
								0.46068	0.33237
								0.46091	0.54025
								0.49574	0.54936
								0.3607	0.58672
								0.5563	0.48461
								0.20395	0.51074
								0.19435	0.35642
								0.21027	0.39976
								0.62942	0.65206
								0.3811	0.44906
								0.86629	0.59685
								0.95693	0.55621
								0.63332	0.47728
								0.46328	0.45289
								0.72817	0.45796
								0.45293	0.60056
								0.6622	0.61369
								0.63207	0.48285
								0.48265	0.16319
								0.41486	0.48179
								0.26819	0.71251
								0.44033	0.46388
								0.7021	0.61083
								0.38724	0.19543
								0.61517	0.14539
								0.39163	0.12123
								0.50882	0.167
								0.94355	0.81899
								0.88102	0.45912
								0.67105	0.44232
								0.93347	0.20637
								0.97799	0.42627
								0.28152	0.22669
								0.27242	0.3203
								0.79833	0.35079
								0.41999	0.2478
								0.77151	0.37979
								0.43006	0.50432
								0.54069	0.38485
								0.67319	0.45201
								0.89795	0.39703
								0.91787	0.58042
								0.58819	0.6935
								0.80833	0.70178
								0.70367	0.14474
								0.70845	0.60674
								0.78907	0.06676
								0.98121	0.12672
									0.23623
									0.3226
