# Supplementary material for: Lipid transporters E-Syt3 and ORP5 regulate epithelial ion transport by controlling phosphatidylserine enrichment at ER/PM junctions
Source: EMBO J. 2025 May 27;44(13):3697–719. doi: 10.1038/s44318-025-00470-9 (PMC12217353; doi:10.1038/s44318-025-00470-9)
Supplement: Supplementary file 12 — Appendix figures zipped [file 44318_2025_470_MOESM12_ESM.zip › Appendix Figures/EV 9/EV 9.xlsx]

## Sheet: 9A
								Current Density
								CFTR+Vector	E3SMPX+E3C2C	E3SMPX+E3C2C+10μg/ml PS	E1SMPX+E3C2C	E1SMP+E3C2C+10μg/ml PE	E1SMPX+E3C2C+10μg/ml PS
								250	0	195	11	22	120
								266	12	350		15	378
								280	28	100	1.5	138	200
								275	8	160	86	4	145
								210	3.3		11	37.5	374
								233	25		28
								200	33		31
								230	5		10
								232	2		3
								241	142
								250	7.7
								250
								275
								190
								273
								167
								168
								305
								336
								284
								175

## Sheet: 9B
		Current Density
			NBCe1-B+Vector	E1SMPSX+E3C2C	E1SMPX+E3C2C+10µg/mlPS	E1SMPX+E3C2C+10µg/mlPE	E2SMPX	E2SMPX+10µg/mlPS	E2SMPX+E3C2C	E2SMPX+E3C2C+10µg/mlPS	E3SMPX	E3SMPX+10µg/mlPS	E3SMPX+E3C2C	E3SMPX+E3C2C+10µg/ml PS
			6.08	1.54	3.07	0	6.7	11.2	1.3	4.6	6.3	5	1.8	6.25
			8.67	0	5	0	9.1	9.4	0	5	10	7.5	0.3	7
			8	2	5	1.33	6	10.7	1.1	3.8	7.1	5.7	2.1	9.1
			6	1.82	5	1	10	7.7	2.9	8.8	11.25	4.55	0	4
			5.2	1.11	5.91	3.44	7.5	6	5.3	6.5	9.1	6.92	2.1	6.7
			5	0.75	5.71	2.94	10	6.7	0	6.1	8	5.36	2.5	4.3
			7.6	0.53	5.63	2.2	6.5				5.56	6.67	0.5	4
			5.2	2			6.67				6.67	9.38	0	5.7
			8.2	0.5			7.37				8.87			4.3
			5.9				8.13				11.2			5.8
			7				7.81				8.82			8.5
			7.8				5.54
			7.7
			10
			8
			6.67
			10.4
			6.67
			9.33
			5.33
			6
			9.4
			5.3
			8.8
			6.7
			7.5
			8
			8.75
